# Supplementary material for: Collective dipole effects in ionic transport under electric fields
Source: Nat Commun. 2020 Jul 3;11:3330. doi: 10.1038/s41467-020-17173-w (PMC7335081; doi:10.1038/s41467-020-17173-w)
Supplement: Supplementary file 3 — Source Data [file 41467_2020_17173_MOESM3_ESM.zip › Script_Pol_Analysis/Polarization_Analysis.ipynb]

# %% [markdown]
# Script for Macroscopic Polarization Change Analysis from NEB-QE  

This script is build in three parts: 
1. In the first it reads the NEB files from QE calculation. This file must have contain the polarization calculation. It is also reads the BEC calculation file and compute the BEC of Moving Atom (MA) for each picture.
2. In the second part it create the base {U$^I$} centered on MA and Macroscopic Polarization Change $\Delta$P$^I$. Moreover it project the $\Delta$P$^I$ on the basis {U$^I$} and compute the macroscopic polarization change of MA $\Delta$P$_{MA}^I$ and deduce the macroscopic polarization change of environment $\Delta$P$_{env}^I$. 
3. In the third part we apply the equation (5) presented in article with two level of approximation: 
  - Using the matrix form of the BEC Z$^*$ for each atoms
  - Using the $\frac{Tr\{Z^*\}}{3}$ for each atoms

The folder containing the QE output for the script is define by "INPUT" variable 

At the end of each part is the "Plot Section" where is plotted the quantities relative to the part. Each plot can be save in eps format in "Figures" folder. 

The verbose parameters is variable "bavard".

# %% [code]
# Load the library
# -----------------
import os
from QE_output_parser.use_QE_file import *
from Pol_package.Variables_2 import *
from Pol_package.BEC_module import *
from Pol_package.Pol_analysis import *
from Pol_package.tools import *

import matplotlib.pyplot as plt
from matplotlib import rc

# Verbose::
bavard = 0

# Folder for input::
INPUT = "QE_data"

# FOLDER for output::
FOLDER = "Figures"

# %% [markdown]
## Part 1. Read and plot the polarization data
### 1. Define the system

1. Define the system ("SiO2" or "MgO") and the kind of defect ("IO", oxygen interstitial or "VO", oxygen vacancy) which it wants to study.
2. The second cell initialize the Global Variable following the case (SYSTEM, DEFECT). Has to be change to add a new case.

# %% [code]

# ---------------------------------------
# Define The system you want to study
# ---------------------------------------

# System ::
SYST = "SiO2"
#SYST = "MgO"

# Defect ::
#DEFECT = "IO"
DEFECT = "VO"

# To Save the results::
RESULTS = FOLDER+"_"+SYST+"-"+DEFECT
if not os.path.isdir(RESULTS):
    os.mkdir(RESULTS)
print("* The data and figures will save in",RESULTS)
    

# %% [code]
# We define the NEB folder path
# ------------------------------


# ============================================================================

# ...Relative NEB forlder path
NEBpath_IO = INPUT+'/E-NEB_Peroxy_Q-2-pos2_REFINE'
NEBpath_VO = INPUT+'/E-NEB_VO_Q2-pos2'
NEBpath_MgO_VO = INPUT+'/E-NEB_MgO_VO_Q2_pos0-1'

# ...Prefix specific to QE output
NEBprefix_SiO2 = 'Qrtz_Ortho'
NEBprefix_MgO = 'E-MgO'

# ...Number of picture between initial and final point
NEBpict_SiO2 = 9 # 9 + 2 = 11
NEBpict_MgO = 7 # 7 + 2 = 9

# ...Picture of saddle point
NEBsadpt_IO = 6  # IO
NEBsadpt_VO = 7  # VO
NEBsadpt_MgO_VO = 5 # MgO_VO

# ...Atomic index of the defect moving
NEBdef_IO = 26  #IO
NEBdef_VO = 76  #VO
NEBdef_MgO_VO = 80

adatom_IO = 140 # in th IO case we had one oxygen 
adatom_VO = -36 # In VO case we remove this oxygen
adatom = 0

# ============================================================================

# We build the BEC for the computation file
# ------------------------------------------

# ...Relative BEC forlder path
BECpath_IO = INPUT+'/ZBC_NEB_Peroxy_Q-2_REFINE'
BECpath_VO = INPUT+'/ZBC_NEB_VO_Q2-pos2'
BECpath_MgO_VO = INPUT+'/ZBC_NEB_MgO_VO_Q2_E0'

# ...Prefix specific to QE output
BECprefix_IO = 'Zcharge_Peroxy_Q-2_pict'
BECprefix_VO = 'Zcharge_VO_Q2_pict'
BECprefix_MgO_VO = 'Zcharge_VO-pos2_pict'

# ...Number of picture between initial and final point
BECpicture_SiO2 = 9 # equal to NEBpicture theoricaly
BECpicture_MgO = 7 

# ...Number of calculation to build the BEC
BECcalc = 8
# ...Value of displacement
BECdr_SiO2 = 0.2
BECdr_MgO = 0.1


# ===========================================================
        
if SYST == "SiO2": 
    
    NEBpicture = NEBpict_SiO2
    NEBprefix = NEBprefix_SiO2
    
    BECpicture = BECpicture_SiO2
    BECdr = BECdr_SiO2
    
    if DEFECT == "IO": 
        NEBpath = NEBpath_IO
        NEBsaddlepoint = NEBsadpt_IO 
        NEBdefect = NEBdef_IO
        adatom = adatom_IO
        
        BECpath = BECpath_IO
        BECprefix = BECprefix_IO
        
    if DEFECT == "VO": 
        NEBpath = NEBpath_VO
        NEBsaddlepoint = NEBsadpt_VO 
        NEBdefect = NEBdef_VO
        adatom = adatom_VO
        
        BECpath = BECpath_VO
        BECprefix = BECprefix_VO
        
elif SYST == "MgO":
    
    NEBpicture = NEBpict_MgO
    NEBprefix = NEBprefix_MgO
    
    BECpicture = BECpicture_MgO
    BECdr = BECdr_SiO2
    
    if DEFECT == "VO":
        NEBpath = NEBpath_MgO_VO
        NEBsaddlepoint = NEBsadpt_MgO_VO 
        NEBdefect = NEBdef_MgO_VO
        #adatom = adatom_MgO_VO
        
        BECpath = BECpath_MgO_VO
        BECprefix = BECprefix_MgO_VO
        

#print(" * BEC path variable done...\n\t",SYST,"=>",DEFECT)
print(" * NEB PARAMETER...\n *", SYST,"=>",DEFECT)
print(" * NEB path::",NEBpath)
print(" * BEC path::",BECpath)
print(" * Moving Atom (MA) :",NEBdefect)
print(" * Number of picture NEB :",NEBpicture+2)
print(" * Sad_Pt :",NEBsaddlepoint)
print(" ***> DONE")

# %% [markdown]
### 2. Read the NEB files 

Extract the path of the QE-NEB data and read the QE-output of each frame of the NEB to store the data in "simData" variable.  

# %% [code]
# We build the path to the output file

bavard = 0
NEBfolder = []
for i in range( 1, NEBpicture + 3, 1 ):
    dos = NEBprefix + "_" + str(i)         
    dos = os.path.join( NEBpath, dos )
    
    file = [ os.path.join( dos, f ) for f in os.listdir(dos) if f.endswith('.out') ]
    NEBfolder.append(file[0])
    if( bavard ): print(NEBfolder[i-1])
    
print("\n* The QE files path saved\n")

# =====================================================================================
# We read now each NEB picture 
# ----------------------------

bavard = 0
simData = read_QE_output( NEBfolder, bavard )

for i in range(NEBpicture+2):
    simData[i]['crist_site'] = get_crist_site( SYST, simData[i]['natoms'], 
                                              simData[i]['element'], DEFECT, NEBdefect, adatom )
        
print("* Data from Simulation:", NEBpicture+2,"NEB Frames")
for x in simData[0].keys():
    print("\t-",x)
print(" ***> Read Data NEB done...")  


# %% [markdown]
### 3. Read and compute the BEC of MA 
The Born Effective charge of the MA is computed following the finit diffence methods. So we read the all QE-output file needed to compute the BEC of MA. 

# %% [code]
#
#  Compute the BEC for the defect atom for each NEB picture
#

for x in ['tot', 'elec', 'ion']:
    Zdef[x].clear()   # List of array 3x3
Ztmp = []
BECfolder = []

bavard = 0

print("* Reading the QE output file for BEC computation...")
print("* BEC Path :", BECpath)
print("* picture:: ",end='')
for pict in range(1,BECpicture + 3,1):         
    dos = BECprefix + str(pict)  
    dos = os.path.join( BECpath, dos )
    #print(dos)

    print(pict,'; ',sep='',end='')
    Ztmp = extract_BEC( dos )
    #Zdef.append(extract_BEC( dos ))
    Zdef['tot'].append(Ztmp[0].transpose())
    Zdef['elec'].append(Ztmp[1].transpose())
    Zdef['ion'].append(Ztmp[2].transpose())
    if bavard : 
        for x in ['tot', 'elec', 'ion']:
            print(x)
            print(Zdef[x][pict-1])

print("\n***> Tensor BEC of defect saved...",len(Zdef['tot']))    


# %% [markdown]
## Part 2. Base {U$^I$} and Macroscopic Polarization Change

### 1. Build the basis {U$^I$} and compute $\Delta$P$^I$ 

A basis set $U^I$ = {u$^{I}_{\parallel}$, u$^{I}_{\bot}$, u$^{I}_{\times}$} is buit for each frame $I$ of NEB following the definition:
$$
\begin{matrix}
\vec{u^{I}}_{\parallel} & = & \frac{\vec{d^{I}_{MA}}}{|d^{I}_{MA}|}          \\
\vec{u^{I}}_{\bot}      & = & \frac{\vec{\Delta P^{I}_{MA}}}{|\Delta P^{I}_{MA}|} \\
\vec{u^{I}}_{\times}    & = & \vec{u^{I}}_{\parallel} \wedge \vec{u^{I}}_{\bot}
\end{matrix}
$$

# %% [code]
#
# --- Compute the base of each picture
#

idef = NEBdefect
print("* DEFECT::",idef)
print("* Saddle Point",NEBsaddlepoint)
print('---------------------------------')

e0 = np.array([0., 0., 0.])

for x in view:  #['vect', 'norm']
    dR[x].clear()
    R[x].clear()
    DP['tot'][x].clear()

for x in ['tot', 'elec', 'ion']:
    dP[x].clear()

#nDP['tot'].clear()

U.clear()
Q = []
Q.clear()

# VERBOSE::
bavard = 0

if bavard :
    print( "* Pol_lattice::\n", simData[0]['pol_lattice'], "\n* Lattice::\n", simData[0]['cell_side'],"\n" )

i = 0
rdef = simData[0]['atom'][idef-1]
Pe0 = simData[0]['pol_elec'] 
Pi0 = simData[0]['pol_ion']
for pict in range( NEBpicture + 2 ):

    
    #... Position changes
    
    ## Displacement between 2 picture...
    r = simData[pict]['atom'][idef-1]
    dR['vect'].append( r - rdef )
    dR['norm'].append( np.linalg.norm(dR['vect'][pict]) )
    rdef = r
    
    ## Displacement from the initial point...
    if pict == 0 : R['vect'].append( dR['vect'][pict] )
    else:          R['vect'].append( R['vect'][pict-1] + dR['vect'][pict] )
    R['norm'].append( np.linalg.norm(R['vect'][pict]) )
                         
    if bavard : print(pict,"Rdef",R['vect'][pict]," | Rdef",R['norm'][pict])
    
    #.........................................................
    #... Polarization changes Computation
    
    Pe = simData[pict]['pol_elec'] 
    Pi = simData[pict]['pol_ion']  
    dpe = Pe - Pe0
    dpion = Pi - Pi0
    dp = dpe + dpion
    pol_pbc( dpe, dpion, dp, simData[pict]['pol_lattice'], 0 )
    
    dP['elec'].append(dpe/e)
    dP['ion'].append(dpion/e)
    dP['tot'].append(dp/e)
    
    
    #...Store the macroscopic Polarization change
    
    for key0 in [ 'tot', 'elec', 'ion' ]:
        
        key = 'tot'
        if key0 != 'tot': key += '_' + key0
        
        if pict == 0: 
            DP[key]['vect'].append( dP[key0][pict] )
        else:         
            DP[key]['vect'].append( DP[key]['vect'][pict-1] + dP[key0][pict])
        DP[key]['norm'].append( np.linalg.norm(DP[key]['vect'][pict]) )
    
    
    #... moving charge
    
    if R['norm'][pict] > 1e-5: 
        Q.append( DP['tot']['norm'][pict] / R['norm'][pict] )
    else:
        Q.append( 0. ) 
    
    
    # ...Update for the next picture
    
    Pe0 = Pe 
    Pi0 = Pi
    
    
    #.........................................................
    #... Base of picture
    if pict == 0 :
        U.append( [e0, e0, e0] )
    else:
        U.append( build_base(R['vect'][pict],DP['tot']['vect'][pict]) )
    
    if bavard :
        print("Picture",pict,'base:')
        for k in range(3):
            print("U_"+str(k),U[pict][k], np.linalg.norm(U[pict][k]))
        print('.........................')
        
if bavard :
    print("-------------------------------")
    for pict in range(NEBpicture+2):
        print(pict,"dP",dP['tot'][pict]*e/au, np.linalg.norm(dP['tot'][pict])*e/au, \
            "| Sum",DP['tot']['norm'][pict],"| Q=", Q[pict] )        

print("* MA displacement computed...", len(R['norm']) )
print("* Macro. Poloarization Change computed...", len(DP['tot']['norm']))
print("* NEB Picture basis set done... ",len(U) )
print('***> DONE...')


# %% [markdown]
### 2. Projection of macroscopic polarization on the basis {U$^I$}

In the two next cells it projects the total polarization change on the basis U$^I$ and in the same time:
1. It compute the Moving Atom (def) and environment (env) contribution to the macroscopic polarization change.

# %% [code]
#
# --- Projection of main component on the basis
#      {tot., def., env.}
#
from math import sqrt

bavard = 0

Z0 = np.array([[0., 0., 0.],[0., 0., 0.],[0., 0., 0.]])

for key in main:
    
    
    #... Initialize the list
    
    dpol[key].clear()
    nDpol[key].clear()
    DPol[key]['vect'].clear()
    DPol[key]['norm'].clear()
    
    for x in range(3):
        DPol[key]['vect'].append([])
        dpol[key].append([])
        nDpol[key].append([])
    
    
    for pict in range(NEBpicture+2):
        
        #... Take the Basis of the Picture
        
        basis = U[pict]
        
        
        #... Take the BEC of MA
        
        if pict == 0: Z = Z0
        else: Z = Zdef['tot'][pict-1]
        
        
        #... Compute the Pol. Change has the function of the component
        
        if key == "tot":
            tmp = DP['tot']['vect'][pict]
        else:
            tmp = np.matmul(Z,R['vect'][pict]) 
            if key == "env": tmp = DP['tot']['vect'][pict] - tmp
         
        
        #... Project the Pol. Change on the basis U 
        #    and store it
        
        vtmp = project_on( tmp, basis )
        sum = 0.
        for x in range(3):
            DPol[key]['vect'][x].append(vtmp[x]) 
            sum += DPol[key]['vect'][x][pict]**2      
        DPol[key]['norm'].append( sqrt(sum) )
    
    
        if bavard :
            print( pict+1, R['norm'][pict], DPol[key]['vect'][0][pict], DPol[key]['norm'][pict])
        
        
    print("Projection of "+key+" Polarization change on {U} basis done...")

# %% [markdown]
2. It compute the electronic (elec) and ionic (ion) contribution to the macroscopic polarization change.

# %% [code]
#
# --- Projection of sub component on the basis
#      {elec., ion., tot.}
#

# VERBOSE ::
bavard = 0

Z0 = np.array([[0., 0., 0.],[0., 0., 0.],[0., 0., 0.]])


# --- For the 3 point of view 'tot', 'def' and 'env' we compute the 
#     Macroscopic Polarization change (DPol) and the local Polarization 
#     change (dPol) from the Berry Phase polarization computation and the 
#     defect Polarization change Zdef*dr_{def}

for key0 in main: # tot, def, env
    for key1 in sub: # elec, ion
        
        if len(key1) == 0: continue
         
        
        #...Keyword
        
        key = key0 +"_"+ key1
        if bavard : print(key,"...")
        
        
        #...Clear the list
        
        DPol[key]['vect'].clear()
        DPol[key]['norm'].clear()
        dPol[key]['vect'].clear()
        dPol[key]['norm'].clear()
    
    
        # list of vector Component 
        
        for x in range(3):
            DPol[key]['vect'].append([])
            dPol[key]['vect'].append([])
        
        
        for pict in range(NEBpicture+2):
        
        
            #...Choose the basis
            
            basis = U[pict]    # Global basis set
        
        
            #... Take the BEC of MA
            
            if pict == 0: Z = Z0
            else: Z = Zdef[key1][pict-1]
        
        
            #... Use Macro. Pol. or Extract the env contribution 
        
            if key0 == "tot":
                tmp = DP[key]['vect'][pict]
            else:
                tmp = np.matmul( Z, R['vect'][pict] ) 
                if key0 == "env":
                    key2 = 'tot' + '_' + key1
                    tmp = DP[key2]['vect'][pict] - tmp
                    
        
            #...Project on the Basis and store in DPol lists 
            
            v = project_on( tmp, basis )
            Sum = 0.
            for x in range(3):
                DPol[key]['vect'][x].append( v[x] )
                Sum += v[x]**2
            DPol[key]['norm'].append(sqrt(Sum))
            
            
            #...Project on the Basis and store in DPol lists
            
            Sum = 0.
            if pict == 0:
                for x in range(3):
                    dPol[key]['vect'][x].append(0.)
                    Sum += dPol[key]['vect'][x][pict]**2
            else:
                for x in range(3):
                    p = DPol[key]['vect'][x][pict] - DPol[key]['vect'][x][pict-1]
                    dPol[key]['vect'][x].append( p )
                    Sum += p**2
            dPol[key]['norm'].append(sqrt(Sum))
        
        
    print("Projection of "+key+" Polarization change on {U} basis done...")
    

#...Filling the def and env component of local polarizatino change (dPol)

## Clear the list
dPol['def']['vect'].clear()
dPol['env']['vect'].clear()
dPol['def']['norm'].clear()
dPol['env']['norm'].clear()
## Create the vetor component
for x in range(3):
    dPol['def']['vect'].append([])
    dPol['env']['vect'].append([])

for pict in range(NEBpicture+2):
    for x in range(3):

        dPol['def']['vect'][x].append( dPol['def_elec']['vect'][x][pict] + dPol['def_ion']['vect'][x][pict] )
        dPol['env']['vect'][x].append( dPol['env_elec']['vect'][x][pict] + dPol['env_ion']['vect'][x][pict] )


# %% [markdown]
### Plot Section:
#### A. the Macroscopic Polarization change as a function of MA displacement

The figure show the three component of Macroscopic Polarization change $\Delta P^{I}$ projected in the the basis set {$U^{I}$} computed before. In **blue** the parallel one, in **red** the perpendicalar one and the **green** is the third component:

# %% [code]
#... Define the plot
myfig = plt.figure()
#plt.title(" Macroscopic Polarization Change total \nand its MA and Env. contribution")

#plt.plot(R['norm'], DPol['tot']['norm'],'k-v', \
plt.plot(R['norm'], DPol['tot']['vect'][0], 'b-o', \
         R['norm'], DPol['tot']['vect'][1], 'r-x', \
         R['norm'], DPol['tot']['vect'][2], 'g-X' )
plt.ylabel("$\Omega.\Delta$P (e.$\AA$)")
plt.xlabel("R$_{MA}$ ($\AA$)")
plt.grid()

#...Print it
plt.show()

#...Save it
## Figure
name = RESULTS+"/"+SYST + "_" + DEFECT + "_DPtot-def-env.eps"
print("* Figure Save in",name)
myfig.savefig( name, format='eps' )

## Data
filename = RESULTS+'/'+SYST + "_" + DEFECT + "_DPtot-def-env.dat"
with open( filename, "w" ) as f:
    print("R (1) \t DPol['tot'][x] (2)\t DPol['tot'][y] (3)\t DPol['tot'][z] (4)",file=f)
    for pict in range(NEBpicture+2):
        print( R['norm'][pict],"\t", DPol['tot']['vect'][0][pict],"\t", DPol['tot']['vect'][1][pict], \
              "\t", DPol['tot']['vect'][2][pict], file = f )
print("* Data Save in", filename )

# %% [markdown]
#### B. Total, MA and Env. Polarization change in basis {U$^I$}

The three figure above represente the environment and MA contribution to the three component of $\Delta P^{I}$ in basis set {u$^{I}_{\parallel}$, u$^{I}_{\bot}$, u$^{I}_{\times}$}. 
In **blue** the MA contribution, in **red** the environment contribution and in **black** the component of $\Delta P^{I}$.

# %% [code]
#
#  Plot // component of def. and env. pol. change
#

#... Define the plot
myfig = plt.figure()

plt.suptitle("Macroscopic Polarization Change from MA and environment",size='xx-large',ha='left')
for i in range(3):
    plt.subplot(1,3,i+1)
    plt.title(compo_title[i])
    plt.subplots_adjust(right=2., top=0.8)
    plt.plot(R['norm'], DPol['tot']['vect'][i], 'k-v', \
             R['norm'], DPol['def']['vect'][i], 'b-o', \
             R['norm'], DPol['env']['vect'][i], 'r-x' )
    
    if i == 0:plt.ylabel("$\Omega.$P (e.$\AA$)")
    plt.xlabel("R$_{MA}$ ($\AA$)")
    plt.grid()
    
#...Print it
plt.show()

#...Save it
## Figure
name = RESULTS+"/"+SYST + "_" + DEFECT + "_DP_basis_tot-def-env.eps"
print( "* Figure Save in", name )
myfig.savefig( name, format='eps' )

## Data
x = 0 # First component of vector
sx = str(x)
filename = RESULTS+'/'+SYST + "_" + DEFECT + "_DP_basis_tot-def-env.dat"
with open( filename, "w" ) as f:
    print("R (1) \t DPol['tot']["+sx+"] (2)\t DPol['def']["+sx+"] (3)\t DPol['env']["+sx+"] (4)",file=f)
    for pict in range(NEBpicture+2):
        print( R['norm'][pict],"\t", DPol['tot']['vect'][x][pict],"\t", DPol['def']['vect'][x][pict], \
              "\t", DPol['env']['vect'][x][pict], file = f )
print("* Data Save in", filename )

# %% [markdown]
#### C. Electronic and Ionic part of Polarization change of MA and Env.

The figure show the electronic and ionic contribtution to the environment and MA component to the $\Delta P^{I}$. In **blue** the electronic contribution, in **red** the ionic contribution and in **black** the MA and environment component of $\Delta P^{I}$.

# %% [code]
#
# --- Plot of electronic and ionic part of def. and Env. polarization
#

x = 0

#... Define the plot
myfig = plt.figure()

plt.suptitle("Electronic and ionc contribution to the Polarization Change",size='xx-large',ha='left')

plt.subplot(1,2,1)
plt.title("Moving Atom")
plt.subplots_adjust(right=2., top=0.8)
plt.plot(R['norm'], DPol['def']['vect'][x], 'k-v' , \
         R['norm'], dPol['def_elec']['vect'][x], 'b-o', \
         R['norm'], dPol['def_ion']['vect'][x], 'r-x', \
         R['norm'], dPol['def']['vect'][x], 'g-*')

plt.ylabel("$\Omega.$P (e.$\AA$)")
plt.xlabel("R$_{MA}$ ($\AA$)")
plt.grid()

plt.subplot(1,2,2)
plt.title("Environment")
plt.subplots_adjust(right=2., top=0.8)
plt.plot(R['norm'], DPol['env']['vect'][x], 'k-v', \
         R['norm'], dPol['env_elec']['vect'][x], 'b-o', \
         R['norm'], dPol['env_ion']['vect'][x], 'r-x', \
         R['norm'], dPol['env']['vect'][x], 'g-*')

plt.ylabel("$\Omega.$P (e.$\AA$)")
plt.xlabel("R$_{MA}$ ($\AA$)")
plt.grid()

#...Print it
plt.show()

#...Save it
## Figure
name = RESULTS+"/"+SYST + "_" + DEFECT + "_DP_def-env_elec-ion.eps"
print( "* Figure Save in", name )
myfig.savefig( name, format='eps' )

## Data
x = 0 # First component of vector
sx = str(x)
filename = RESULTS+'/'+SYST + "_" + DEFECT + "_DP_def_elec-ion.dat"
with open( filename, "w" ) as f:
    print("R (1) \t DPol['def']["+sx+"] (2)\t dPol['def_elec']["+sx+"] (3)",\
                "\t dPol['def_ion']["+sx+"] (4)\t dPol['def']["+sx+"] (5)",file=f)
    for pict in range(NEBpicture+2):
        print( R['norm'][pict],"\t", DPol['def']['vect'][x][pict],"\t", dPol['def_elec']['vect'][x][pict], \
              "\t", dPol['def_ion']['vect'][x][pict], "\t", dPol['def']['vect'][x][pict], file = f )
print("* Data Save in", filename )
### ----------------------------------------
filename = RESULTS+'/'+SYST + "_" + DEFECT + "_DP_env_elec-ion.dat"
with open( filename, "w" ) as f:
    print("R (1) \t DPol['env']["+sx+"] (2)\t dPol['env_elec']["+sx+"] (3)",\
                "\t dPol['env_ion']["+sx+"] (4)\t dPol['env']["+sx+"] (5)",file=f)
    for pict in range(NEBpicture+2):
        print( R['norm'][pict],"\t", DPol['env']['vect'][x][pict],"\t", dPol['env_elec']['vect'][x][pict], \
              "\t", dPol['env_ion']['vect'][x][pict], "\t", dPol['env']['vect'][x][pict], file = f )
print("* Data Save in", filename )

# %% [markdown]
## Part 3. Macroscopic Polarization Change from eq. 5

In this part we apply the equation (5) presented in the article to find the macroscopic polarization change obtained by ab initio calcultaion using berry phase computation.
Two approximation is computed:
1. One using the atomic BEC (Z$_i^*$) as a matrix and stored in list: "tot_c", "def_c" and "env_c"

# %% [code]
#
# --- Compute the environment polarization from BEC
#
from math import floor

bavard = 0

idef = NEBdefect
print("DEFECT",idef)
cell = []


#...Clear the List

DPol['def_c']['vect'].clear()
DPol['def_c']['norm'].clear()
DPol['env_c']['vect'].clear()
DPol['env_c']['norm'].clear()
DPol['def_c2']['vect'].clear()
DPol['def_c2']['norm'].clear()
DPol['env_c2']['vect'].clear()
DPol['env_c2']['norm'].clear()
move['tot']['vect'].clear()
move['tot']['norm'].clear()
move['def']['vect'].clear()
move['def']['norm'].clear()
move['env']['vect'].clear()
move['env']['norm'].clear()


#...Init the list of 'vect' component

for x in range(3):
    DPol['def_c']['vect'].append([])
    DPol['env_c']['vect'].append([])
    DPol['def_c2']['vect'].append([])
    DPol['env_c2']['vect'].append([])
    move['tot']['vect'].append([])
    move['def']['vect'].append([])
    move['env']['vect'].append([])


#...Define a move list for each species
    
for i in range(simData[0]['nspecies']):
    X = simData[0]['species'][i]
    move[X] = {}
    move[X]['vect'] = []
    move[X]['norm'] = []
    for k in range(3):
        move[X]['vect'].append([])
    
if bavard : print("* move keys::\n",move.keys())
    
    
# We use only the Zdef of initial point pict = 0

Zdef0 = Zdef['tot'][0]
TrZ = trace(Zdef0)/3.


dpox = 0. ; dpcat = 0.

r0 = simData[0]['atom']
rfix = []
r0fix = simData[0]['atom']
natoms = simData[0]['natoms']
for k in range(natoms):
    rfix.append(np.array([0., 0., 0.]))
    
if bavard : print( "size rfix", len(rfix) )

    
#...Starting loop    
    
for pict in range(NEBpicture+2):
    
    
    #...Save some important parameters
    
    natoms = simData[pict]['natoms']
    elts = simData[pict]['element']
    isite = simData[pict]['crist_site']
    nspec = simData[pict]['nspecies']
    spec = simData[pict]['species']
    tmp = simData[pict]['cell_side']
    for x in range(3):
        cell.append( tmp[x][x] )
    r = simData[pict]['atom']
    
    basis = U[pict]
    
    
    #...Init variables
    
    dcg = np.array([0.,0.,0.])   #... Gravity center
    Sum_dpp = [0., 0., 0.]       #... Sum of dP projected U
    Sum_fix = [0., 0., 0.]       #...
    dpox_fix = 0. ; dpcat_fix = 0.
    
    for x in range(3):
        move['tot']['vect'][x].append( 0. )
        move['def']['vect'][x].append( 0. )
        move['env']['vect'][x].append( 0. )
        
        for i in range(nspec):
            II = spec[i]
            move[II]['vect'][x].append(0.)
    
    
    #... Atomic Loop
    
    for i in range(natoms):
        
        rfix[i] = pbc_cell(r[i] - r0fix[i], cell)
            
        drp = project_on( np.asarray(rfix[i]), basis ) 
        
        
        #... Count the atomic displacment
        
        for x in range(3):
            move['tot']['vect'][x][pict] += drp[x]
        
        
        #... If the atom is the MA
        
        if i == NEBdefect - 1: 
            if isite[i] != DEFECT:
                print("WARNING::Wrong defect index!!!",NEBdefect-1,DEFECT)
                for j in range(-1,2,1):
                    print(i+j,isite[i+j],DEFECT)
                    
                    
            #... Count the atomic displacment
            
            for x in range(3):
                move['def']['vect'][x][pict] += rfix[x]
            
                
            #... MA Polarization  
            ## Approx. 1:
            dpfix = np.matmul( Zdef0, rfix[i] )
            tmp = project_on( dpfix, basis )
            for x in range(3):
                DPol['def_c']['vect'][x].append(tmp[x])
            DPol['def_c']['norm'].append(np.linalg.norm(dpfix))
            
            ## Approx. 2:
            dpfix = TrZ * rfix[i] 
            tmp = project_on( dpfix, basis )
            for x in range(3):
                DPol['def_c2']['vect'][x].append(tmp[x])
            DPol['def_c2']['norm'].append(np.linalg.norm(dpfix))
            
            continue
            
            
        #...Take the BEC of the site i
        
        Z = get_BEC( SYST, isite[i] )
        TrZ = trace(Z) / 3.
        
        
        #... Count the atomic displacment
        
        for x in range(3):
            move[elts[i]]['vect'][x][pict] += drp[x]
            move['env']['vect'][x][pict] += drp[x]
        
        
        #...ENV Polarization
        ## Approx. 1:
        dp = np.matmul( Z, rfix[i] )
        dpfix = project_on( dp, basis )
        
        ## Approx. 2:
        dp = TrZ * rfix[i] 
        dpp = project_on( dp, basis )
        
        
        #...Sum the atomic polarization
        
        for x in range(3):
            Sum_dpp[x] += dpp[x]
            Sum_fix[x] += dpfix[x]
            
        if elts[i] == "O":
            dpox += dpp[0]
            dpox_fix += dpfix[0]
        else:
            dpcat += dpp[0]
            dpcat_fix += dpfix[0]
        
    # ...Store the env contribution
    
    Sum = 0. ; Sum2 = 0.
    for x in range(3):        
        DPol['env_c']['vect'][x].append( Sum_fix[x] )
        DPol['env_c2']['vect'][x].append( Sum_dpp[x] )
        Sum += Sum_fix[x]**2
        Sum2 += Sum_dpp[x]**2
    DPol['env_c']['norm'].append(sqrt(Sum))
    DPol['env_c2']['norm'].append(sqrt(Sum2))

   

# %% [markdown]
2. One using the third a the trace of atomic BEC ($\frac{1}{3}.Tr\{Z_i^*\}$) and stored in list "tot_c2", "def_c2" and "env_c2"

# %% [code]

from math import sqrt

#print(DPol.keys())

DPol['tot_c']['vect'].clear()
DPol['tot_c']['norm'].clear()
DPol['tot_c2']['vect'].clear()
DPol['tot_c2']['norm'].clear()
for x in range(3):
    DPol['tot_c']['vect'].append([])
    DPol['tot_c2']['vect'].append([])

for pict in range(NEBpicture+2):
    Sum = 0.; Sum2 = 0.
    for x in range(3):
        tmp = DPol['env_c']['vect'][x][pict] + DPol['def_c']['vect'][x][pict]
        DPol['tot_c']['vect'][x].append(tmp)
        Sum += tmp**2
        tmp = DPol['env_c2']['vect'][x][pict] + DPol['def_c2']['vect'][x][pict]
        DPol['tot_c2']['vect'][x].append(tmp)
        Sum += tmp**2
        #print( type(tmp), tmp )
    DPol['tot_c']['norm'].append(sqrt(Sum))
    DPol['tot_c2']['norm'].append(sqrt(Sum2))
    
print("DONE...")

# %% [markdown]
The figure shows the Macroscopic Polarization change computed from the two different approximation explained before. In **black** the reference coming the ab initio calculation, in **blue** using the eq.5 with matrix form of BEC and in **purple** using the eq.5 with the scalar form of BEC ($\frac{1}{3}Tr{Z^*}$)

# %% [code]

x = 0

subtitle = [ "Total", "defect", "environment" ]

myfig = plt.figure()

plt.suptitle("Macroscopic Polarization Change computation")
for i in range(3):
    plt.subplot( 1, 3, i+1 )
    plt.title( subtitle[i] )
    plt.subplots_adjust(right=2., top=0.8)
    if i == 0:
        plt.plot( R['norm'], DPol['tot']['vect'][x], 'k-v', \
                  R['norm'], DPol['tot_c']['vect'][x],'b-x', \
                  R['norm'], DPol['tot_c2']['vect'][x],'m-o')
        plt.ylabel("$\Omega.\Delta$P (e.$\AA$)")
        
    
    elif i == 1:
        plt.plot( R['norm'], DPol['def']['vect'][x], 'k-v', \
                  R['norm'], DPol['def_c']['vect'][x], 'b-x', \
                  R['norm'], DPol['def_c2']['vect'][x], 'm-o')

        
    elif i == 2:
        plt.plot( R['norm'], DPol['env']['vect'][x],'k-v', \
                  R['norm'], DPol['env_c']['vect'][x], 'b-x', \
                  R['norm'], DPol['env_c2']['vect'][x], 'm-o')
    
    plt.xlabel("R$_{IO}$ ($\AA$)")
    plt.grid()

#...Print it    
plt.show()

#...Save it
## Figure 
name = RESULTS+"/"+SYST + "_" + DEFECT + "_DP_Approx_tot-def-env.eps"
print( "* Figure Save in", name )
myfig.savefig( name, format='eps' )

## Data
x = 0 # First component of vector
sx = str(x)
filename = RESULTS+'/'+SYST + "_" + DEFECT + "_DP_Approx_tot.dat"
with open( filename, "w" ) as f:
    print("R (1) \t DPol['tot']["+sx+"] (2)\t DPol['tot_c']["+sx+"] (3)",\
                "\t DPol['tot_c2']["+sx+"] (4)",file=f)
    for pict in range(NEBpicture+2):
        print( R['norm'][pict],"\t", DPol['tot']['vect'][x][pict],"\t", DPol['tot_c']['vect'][x][pict], \
              "\t", DPol['tot_c2']['vect'][x][pict], file = f )
print("* Data Save in", filename )
### -----------------------------------------
filename = RESULTS+'/'+SYST + "_" + DEFECT + "_DP_Approx_def.dat"
with open( filename, "w" ) as f:
    print("R (1) \t DPol['def']["+sx+"] (2)\t DPol['def_c']["+sx+"] (3)",\
                "\t DPol['def_c2']["+sx+"] (4)",file=f)
    for pict in range(NEBpicture+2):
        print( R['norm'][pict],"\t", DPol['def']['vect'][x][pict],"\t", DPol['def_c']['vect'][x][pict], \
              "\t", DPol['def_c2']['vect'][x][pict], file = f )
print("* Data Save in", filename )
### -----------------------------------------
filename = RESULTS+'/'+SYST + "_" + DEFECT + "_DP_Approx_env.dat"
with open( filename, "w" ) as f:
    print("R (1) \t DPol['env']["+sx+"] (2)\t DPol['env_c']["+sx+"] (3)",\
                "\t DPol['env_c2']["+sx+"] (4)",file=f)
    for pict in range(NEBpicture+2):
        print( R['norm'][pict],"\t", DPol['env']['vect'][x][pict],"\t", DPol['env_c']['vect'][x][pict], \
              "\t", DPol['env_c2']['vect'][x][pict], file = f )
print("* Data Save in", filename )
### -----------------------------------------


# %% [markdown]
3. It is also computed the displacement of each species in the system. 

In the figure we show the displacement of the different species cation and oxygen in the parallel direction of MA displacement. In **red** the oxygen, in **orange** the cation and in **black** the sum of the both.

# %% [code]
#
# --- Displacement
#

x = 0 # <- Parallel component

X1 = simData[0]['species'][0]
X2 = simData[0]['species'][1]

#print( len(move['def']['vect'][x]) )

myfig = plt.figure()

plt.suptitle("Atomic Displacement")
plt.plot(R['norm'], move['env']['vect'][x], 'k-^', \
         R['norm'], move[X1]['vect'][x], 'y-o', \
         R['norm'], move[X2]['vect'][x],'r-x' )
plt.xlabel('d$_{MA} (\AA)$')
plt.ylabel('d$_{\parallel} (\AA)$')

plt.grid()

#...Print it
plt.show()

#...Save it
## Figure
name = RESULTS+"/"+SYST + "_" + DEFECT + "_Move_env.eps"
print( "* Figure Save in", name )
myfig.savefig( name, format='eps' )

## Data
x = 0 # First component of vector
sx = str(x)
filename = RESULTS+'/'+SYST + "_" + DEFECT + "_Move_env.dat"
with open( filename, "w" ) as f:
    print("R (1) \t move['env']["+sx+"] (2)\t move["+X1+"]["+sx+"] (3)",\
                "\t move["+X2+"]["+sx+"] (4)",file=f)
    for pict in range(NEBpicture+2):
        print( R['norm'][pict],"\t", move['env']['vect'][x][pict],"\t", move[X1]['vect'][x][pict], \
              "\t", move[X2]['vect'][x][pict], file = f )
print("* Data Save in", filename )

# %% [markdown]
### Value at the saddle point 

here the result at the saddle point of different approximation


# %% [code]
#
#  --- Value Comparison
#
x = 0
isad = NEBsaddlepoint - 1 
print("* SYSTEM::",SYST,"=>", DEFECT,"atom:",NEBdefect)
print("* Saddle_point::", NEBsaddlepoint)
print("* R_sad::",R['norm'][isad])
print("\n\t Ab ibitio \t| eq.5 Approx.1 \t| eq.5 Approx.2 ")

for key in ['tot', 'def', 'env']:
    
    key1 = key+'_c'
    key2 = key+'_c2'
    
    DP_abinitio = DPol[key]['vect'][x][isad]
    DP_comp1 = DPol[key1]['vect'][x][isad]
    DP_comp2 = DPol[key2]['vect'][x][isad]
    
    p100 = (DP_abinitio - DP_comp1)/DP_abinitio*100.
    p101 = (DP_abinitio - DP_comp2)/DP_abinitio*100.
    #print("DP["+key+"]= ", DP_abinitio,'|', DP_comp1,"(", p100,"%)",'|',DP_comp2,"(", p101,"%)" )
    print("DP["+key+f"]=\t {DP_abinitio:.3f}\t|\t{DP_comp1:.3f}({p100:.2f}%)\t|\t{DP_comp2:.3f} ({p101:.2f}%)" )


Qab = DPol['tot']['vect'][x][isad]/R['norm'][isad]
Q1 = DPol['tot_c']['vect'][x][isad]/R['norm'][isad]
Q2 = DPol['tot_c2']['vect'][x][isad]/R['norm'][isad]
p100 = 100.*(Qab - Q1)/Qab
p102 = 100.*(Qab - Q2)/Qab
#print("Q :: ", Qab,"\t|", Q1,"(",p100,"%)","\t|", Q2,"(",p102,"%)" )
print( f"Q ::\t\t{Qab:.3f}\t|\t{Q1:.3f} ({p100:.2f}%)\t|\t {Q2:.2f} ({p102:.2f}%)" )


# %% [code]
