# Supplementary material for: Collective dipole effects in ionic transport under electric fields
Source: Nat Commun. 2020 Jul 3;11:3330. doi: 10.1038/s41467-020-17173-w (PMC7335081; doi:10.1038/s41467-020-17173-w)
Supplement: Supplementary file 3 — Source Data [file 41467_2020_17173_MOESM3_ESM.zip › Script_Pol_Analysis/Pol_package/BEC_MgO_cubic.py]

import numpy as np
from math import pi

"""
Born Effective Charge in MgO Cubic bulk

Contains the BEC of Mg and O in the bulk of cubic
in cartesian axes of simulation box
Following Wyckoff position there are:
- 1 Si independante position (Mg1)
- 1 O independente positions (O1)
"""

ZBEC = {}

ZBEC['O'] = np.array([[-1.943,  0.000,  0.000], 
                       [ 0.000, -1.943,  0.000], 
                       [ 0.000,  0.000, -1.943] ])


ZBEC['Mg'] = np.array([[ 1.943,  0.000,  0.000], 
                        [ 0.000,  1.943,  0.000], 
                        [ 0.000,  0.000,  1.943]])


# Structure Parameters
nox = 1
ncat = 1


# Hexagonal symmetry
theta = pi / 2.0

#...........................................................................
def get_BEC_MgO( site ):
    """
    From the crystallographic site of element return the BEC 
    """

    if site == "O1"  or \
       site == "O"   or \
       site == "Mg1" or \
       site == "Mg"   :
       return ZBEC[site]

    else:
       print("WARNING in get_BEC_MgO:: The O1 or Mg1 key not appear!!", site)


#...........................................................................
def cryst_site_MgO( natoms, elts, defect, idefect ):
    """
    give the crystallographic site relative to the wyckoff position for each atoms in the list.
    take into acount the possibility of presence of defect which will has 'def' name.

    we assume that the bulk is built as orthogonal structure from the hexagonal structure means:
    x = a 
    y = sqrt(3)*b
    z = c
    So one otho cell contains twice atoms of the hexagonal one. 
    """

    # ...number of site in cell
    nsite = nox + ncat # atom/cell Hexa
    shift = 2.*nsite   # atom/cell Ortho

    site = []

    # ...loop
    for i in range(natoms):
        if i == idefect - 1:
           site.append( defect )
        else:
           site.append( elts[i] )


    return site
