# Supplementary material for: Collective dipole effects in ionic transport under electric fields
Source: Nat Commun. 2020 Jul 3;11:3330. doi: 10.1038/s41467-020-17173-w (PMC7335081; doi:10.1038/s41467-020-17173-w)
Supplement: Supplementary file 3 — Source Data [file 41467_2020_17173_MOESM3_ESM.zip › Script_Pol_Analysis/Pol_package/tools.py]

import numpy as np
from math import cos, sin, acos, floor


#................................................................
def Rot( t ):
    c = cos(t)
    s = sin(t)
    r = np.array([[ c, -s, 0.0 ],[ s,  c, 0.0 ],[ 0.0, 0.0, 1.0 ] ])
    return r

#................................................................
def Rotinv( t ):
    r = np.array([[ cos(t),  sin(t), 0.0 ],  \
                 [-sin(t),  cos(t), 0.0 ],  \
                 [  0.0,     0.0,   1.0 ] ])
    return r

#........................................................................
def accumul( v, r ):
    if len(v) == 0 :
       return r
    else:
       #print(v[len(v)-1],r,v[len(v)-1]+r)
       return v[len(v)-1]+r

#........................................................................
def angle( a, b ):
    """
    argument numpy vector a and b
    Give the angle between two vector a and b
    """
    na = np.linalg.norm(a)
    nb = np.linalg.norm(b)
    return acos( np.dot(a,b)/na/nb )


#........................................................................
def pbc_cell( dr, cell ):
    for x in range(3):
        #print(x,dr[x], cell[x], floor(dr[x]/cell[x] + 0.5)*cell[x])
        dr[x] = dr[x] - floor(dr[x]/cell[x] + 0.5)*cell[x]
        #print(x,dr[x])
    return dr


#........................................................................
import matplotlib.pyplot as plt
#import numpy as np
from scipy import ndimage


def my_legend(axis = None):

    if axis == None:
        axis = plt.gca()

    N = 32
    Nlines = len(axis.lines)
    print(Nlines)

    xmin, xmax = axis.get_xlim()
    ymin, ymax = axis.get_ylim()

    # the 'point of presence' matrix
    pop = np.zeros((Nlines, N, N), dtype=np.float)    

    for l in range(Nlines):
        # get xy data and scale it to the NxN squares
        xy = axis.lines[l].get_xydata()
        xy = (xy - [xmin,ymin]) / ([xmax-xmin, ymax-ymin]) * N
        xy = xy.astype(np.int32)
        # mask stuff outside plot        
        mask = (xy[:,0] >= 0) & (xy[:,0] < N) & (xy[:,1] >= 0) & (xy[:,1] < N)
        xy = xy[mask]
        # add to pop
        for p in xy:
            pop[l][tuple(p)] = 1.0

    # find whitespace, nice place for labels
    ws = 1.0 - (np.sum(pop, axis=0) > 0) * 1.0 
    # don't use the borders
    ws[:,0]   = 0
    ws[:,N-1] = 0
    ws[0,:]   = 0  
    ws[N-1,:] = 0  

    # blur the pop's
    for l in range(Nlines):
        pop[l] = ndimage.gaussian_filter(pop[l], sigma=N/5)

    for l in range(Nlines):
        # positive weights for current line, negative weight for others....
        w = -0.3 * np.ones(Nlines, dtype=np.float)
        w[l] = 0.5

        # calculate a field         
        p = ws + np.sum(w[:, np.newaxis, np.newaxis] * pop, axis=0)
        plt.figure()
        plt.imshow(p, interpolation='nearest')
        plt.title(axis.lines[l].get_label())

        pos = np.argmax(p)  # note, argmax flattens the array first 
        best_x, best_y =  (pos / N, pos % N) 
        x = xmin + (xmax-xmin) * best_x / N       
        y = ymin + (ymax-ymin) * best_y / N       


        axis.text(x, y, axis.lines[l].get_label(), 
                  horizontalalignment='center',
                  verticalalignment='center')
