# Supplementary material for: Collective dipole effects in ionic transport under electric fields
Source: Nat Commun. 2020 Jul 3;11:3330. doi: 10.1038/s41467-020-17173-w (PMC7335081; doi:10.1038/s41467-020-17173-w)
Supplement: Supplementary file 3 — Source Data [file 41467_2020_17173_MOESM3_ESM.zip › Script_Pol_Analysis/Pol_package/Variables_2.py]

"""
 Contains the global variable to facilitate the computation
"""

#  merge 2 list
#  listone + [x for x in listtwo if x not in listone]
#


# *** Main key of the analysis
main = []
main.append("tot")
main.append("def")
main.append("env")

# *** Sub key of the analysis
sub = []
#sub.append("tot")
sub.append("")
sub.append("elec")
sub.append("ion")

view = []
view.append('vect')
view.append('norm')

# *** Displacement
R = {}            # Defect displacement as function of NEB picture
R['vect'] = []        
R['norm'] = []

dR = {}           # defect displacement between NEB picture
dR['vect'] = []      
dR['norm'] = []    
dR['sum'] = []

dRdef = []
Rdef = []
vRdef = []

move = {}
for key in ['tot', 'def', 'env']:
    move[key] = {}
    move[key]['vect'] = []
    move[key]['norm'] = []

# *** BEC - Born effective Charge
Zdef = {}
Zdef['tot'] = []
Zdef['elec'] = []
Zdef['ion'] = []

# *** Polarization change between 2 pictures component:
dP = {}          
dP['elec'] = []  # Electronic component
dP['ion'] = []   # Ionic component
dP['tot'] = []   # Macroscopic Polarization (Elec + Ion)
dP['def'] = []   # Moving Atom polarization
dP['env'] = []   # Environment Polarization

# *** Polarization change along the NEB
nDP = {}        
nDP['elec'] = []  # Electronic component
nDP['ion'] = []   # Ionic component
nDP['tot'] = []   # Macroscopic Polarization (Elec + Ion)


DP = {}
for key0 in ['tot', 'def', 'env']:
    for key1 in ['', 'elec', 'ion']:

        key = key0
        if len(key1) > 0: key += "_" + key1

        DP[key] = {}
        DP[key]['vect'] = []
        DP[key]['norm'] = []


# *** Polarization change in other basis
DPol = {}
dPol = {}
for key0 in ['tot', 'def', 'env']:
    for key1 in ['', 'elec', 'ion']:
        
        key = key0 
        if len(key1) > 0: key += "_" + key1

        DPol[key] = {}
        DPol[key]['vect'] = []
        DPol[key]['norm'] = []
        
        dPol[key] = {}
        dPol[key]['vect'] = []
        dPol[key]['norm'] = []

key = 'tot_c'
DPol[key] = {}
DPol[key]['vect'] = []
DPol[key]['norm'] = []
key = 'def_c'
DPol[key] = {}
DPol[key]['vect'] = []
DPol[key]['norm'] = []
key = 'env_c'
DPol[key] = {}
DPol[key]['vect'] = []
DPol[key]['norm'] = []

key = 'tot_c2'
DPol[key] = {}
DPol[key]['vect'] = []
DPol[key]['norm'] = []
key = 'def_c2'
DPol[key] = {}
DPol[key]['vect'] = []
DPol[key]['norm'] = []
key = 'env_c2'
DPol[key] = {}
DPol[key]['vect'] = []
DPol[key]['norm'] = []

# *** Basis set
U = []     # Global Basis 

# *** Title for graphs
compo_title = []
compo_title.append("|| component")
compo_title.append("$\perp$ component")
compo_title.append("x component")

# *** Polarization Change along the NEB on the U Basis set
dpol = {}
nDpol = {}

dpol['tot'] = []
dpol['def'] = []
dpol['env'] = []

nDpol['tot'] = [] #{}
nDpol['def'] = [] #{}
nDpol['env'] = [] #{}

dpol_def = {}
nDpol_def = {}

dpol_def['tot'] = []
dpol_def['elec'] = []
dpol_def['ion'] = []

nDpol_def['tot'] = []
nDpol_def['elec'] = []
nDpol_def['ion'] = []

dpol_env = {}
nDpol_env = {}

dpol_env['tot'] = []
dpol_env['elec'] = []
dpol_env['ion'] = []
dpol_env['compute'] = []

nDpol_env['tot'] = []
nDpol_env['elec'] = []
nDpol_env['ion'] = []
nDpol_env['compute'] = []
