# Supplementary material for: Collective dipole effects in ionic transport under electric fields
Source: Nat Commun. 2020 Jul 3;11:3330. doi: 10.1038/s41467-020-17173-w (PMC7335081; doi:10.1038/s41467-020-17173-w)
Supplement: Supplementary file 3 — Source Data [file 41467_2020_17173_MOESM3_ESM.zip › Script_Pol_Analysis/Pol_package/BEC_module.py]

import os
import numpy as np
from math import sqrt
from QE_output_parser.use_QE_file import *
from Pol_package.BEC_SiO2Quartz import *
from Pol_package.BEC_MgO_cubic import *

"""
This module contains the Born Effective Charge (BEC) information for SiO2 quartz and MgO cubic structure.
By default it is define the BEC for Si and O 
"""

bavard = 0
e = sqrt(2.)
au = 0.529177


#........................................................................
def get_crist_site( Struct, natoms, elts, defect, idefect, adatom=0 ):
    """
    Give the cristallographic site associate to the atom in the list
    """

    if Struct == "SiO2" :
       return cryst_site_qrtz( natoms, elts, defect, idefect, adatom )
    elif Struct == "MgO":
       return cryst_site_MgO( natoms, elts, defect, idefect )


#........................................................................
def get_BEC( Struct, site ):
    """
    Give me the structure type and the crystallographic site and 
    I give the Born Effective Charge (BEC) Associate 
    """

    if Struct == "SiO2" :
       return get_BEC_Qrtz( site )
    elif Struct == "MgO":
       return get_BEC_MgO( site )


#........................................................................
def extract_BEC( dos ):
    """
    From the path of folder containing the BEC computation of defect of each NEB picture
    we extract the polarization and compute the BEC associate.
    """
    
    BECfolder = []
    i = 0    
    # * file : we load the reference polarization... I think is not necessary
    file = [ os.path.join( dos, f ) for f in os.listdir(dos) if f.startswith('output')]
    BECfolder.append(file[0])
    if bavard : 
        print(i,BECfolder[i])
        i += 1
    
    # * BECfolder : contains the path of QE output of each displacement needed to compute the BEC
    dos2 = [ os.path.join( dos, f ) for f in os.listdir(dos) if os.path.isdir(dos+'/'+f) ]
    dos2.sort()
    #print(dos2)
    for x in dos2:    
        file = [ os.path.join( x, f ) for f in os.listdir(x) if f.startswith('output') ]
        BECfolder.append(file[0])
        if bavard : 
           print(i,BECfolder[i])
           i += 1
    
    if bavard : print("\n",dos,"\nThe QE files path for BEC saved..\n")


    # * Compute the BEC associate...
    BEC = compute_BEC( BECfolder )
    #print(BEC)
    return BEC


#........................................................................
def compute_BEC( ListFile ):
    """
    From the list of QE output file we extract the Polarization information,
    compute and return the BEC in numpy.array format
    """

    Dict = {}
    Origin = {}
   
    # ... 1) We extract the data from the file
    #print("Extract::",ListFile)
    Origin = extract_QE_data( ListFile[0] )
    natoms = Origin['natoms']
    #print(Origin['cell_side'])
    #print('Pol_0',Origin['pol_elec'])

    
    Z = []; Ze = []; Zion = []
    for i in range(3):

        # Extract the polarization data
        Data = extract_QE_data( ListFile[2*i+1] )

        pol_em = Data['pol_elec']
        pol_im = Data['pol_ion']
        pol_m = pol_em + pol_im
        #print(i, "Pol-",pol_em)

        rm = Data['atom']

        Data = extract_QE_data( ListFile[2*i+2] )

        pol_ep = Data['pol_elec']
        pol_ip = Data['pol_ion']
        pol_p = pol_ep + pol_ip
        #print(i, "Pol+",pol_ep)
           
        dpol = pol_p - pol_m
        dpe = pol_ep - pol_em
        dpion = pol_ip - pol_im
        #print("dP",dpol)
        pol_pbc( dpe, dpion, dpol, Data['pol_lattice'])
        #print(dpol,"\n", dpe,"\n",dpion )

        rp = Data['atom']
        dr = []
        dR = 0
        for iat in range(natoms):
            dr.append( rp[iat] - rm[iat] ) 
            dR += np.linalg.norm(np.asarray(dr[iat]))
            #print(iat, dr[iat])
        #print("NORM", dR)

        tmp = []; elec = []; ion = []
        for a in range(3):
            tmp.append(dpol[a] / e / dR)
            elec.append(dpe[a] / e / dR)
            ion.append(dpion[a] / e / dR)

        Z.append( np.asarray(tmp) )
        Ze.append( np.asarray(elec) )
        Zion.append( np.asarray(ion) )
        #print(i, "Z", Z[i])

    Zr = np.array([Z[0], Z[1], Z[2]])
    Zre = np.array([Ze[0], Ze[1], Ze[2]])
    Zrion = np.array([Zion[0], Zion[1], Zion[2]])
    return [Zr, Zre, Zrion]


#........................................................................
def trace(Z):
    """
    Give the trace of array of array Z
    """
    n = len(Z)
    m = len(Z[0])
    Sum = 0.
    for i in range(n):
        Sum += Z[i][i] 
    return Sum


#........................................................................
def pol_pbc( dpe, dpion, dpol, Pbox, bavard = 0 ):
    """
    Polarization Periodic Boundary Condition effect:

    Because the polarization depend of the origin it is possible for the calculation 
    to jump to the central box origin to another periodic box due to the periodic 
    boundary condition of the calculation.
    
    We renormalize as function of Polarization relative to the cell side
    """


    if bavard :
       print("...IN POL_PBC::")
       print("Lattice Pol::\n", Pbox/au )
       print("\n Pol enter:", dpol/au )

    threshold = 0.8
    
    for i in range(3):
        
        s = -1.0
        if dpol[i] < 0.0: s = 1.0

        k = 0
        rescal = 0
        while not rescal :

            if abs(dpol[i]) >= threshold*Pbox[i]:
               dpol[i] += s*Pbox[i]
               k += 1
               #print(dpol[i],threshold*Pbox[i] )

            if abs(dpol[i]) < Pbox[i]*threshold : rescal = 1


        if abs(dpion[i]) > abs(dpe[i]) :
           dpion[i] = dpion[i] + s*k*Pbox[i]
        else:
           dpe[i] = dpe[i] + s*k*Pbox[i]

    if bavard : 
       print(" Pol  out:", dpol/au )
       print(" Pe   out:", dpe/au )
       print(" Pion out:", dpion/au )
    #print("Pol Rescal")
