# Supplementary material for: Collective dipole effects in ionic transport under electric fields
Source: Nat Commun. 2020 Jul 3;11:3330. doi: 10.1038/s41467-020-17173-w (PMC7335081; doi:10.1038/s41467-020-17173-w)
Supplement: Supplementary file 3 — Source Data [file 41467_2020_17173_MOESM3_ESM.zip › Script_Pol_Analysis/Pol_package/BEC_SiO2Quartz.py]

import numpy as np
from math import pi
from Pol_package.tools import *

"""
Born Effective Charge in Quartz-alpha bulk

Contains the BEC of Si and O in the bulk of Quartz-alpha
in cartesian axes of simulation box
Following Wyckoff position there are:
- 1 Si independante position (Si1)
- 2 O independente positions (O1 and O4)
"""

# BEC parameters
# --------------
ZBEC = {}

ZBEC['O1'] = np.array([[-1.31717,  0.47520,  0.29182], 
                       [ 0.42557, -1.98950, -0.66624], 
                       [ 0.22308, -0.68568, -1.72591] ])

ZBEC['O4'] = np.array([[-2.23791, -0.09267,  0.73438], 
                       [-0.03510, -1.09062,  0.08026], 
                       [ 0.72030,  0.15455, -1.73583] ])

ZBEC['Si1'] = np.array([[ 3.02829, -0.00001, -0.00009], 
                        [-0.00019,  3.64139, -0.32933], 
                        [ 0.00002,  0.27341,  3.47316]])

# Structure Parameters
nox = 6
ncat = 3


# Hexagonal symmetry
theta = 2.0 * pi / 3.0  

#................................................................
#def Rot( t ):
#    return r = np.array[[ cos(t), -sin(t), 0.0 ],
#                        [ sin(t),  cos(t), 0.0 ],
#                        [  0.0,     0.0,   1.0 ] ]

#................................................................
#def Rotinv( t ):
#    return r = np.array[[ cos(t),  sin(t), 0.0 ],
#                        [-sin(t),  cos(t), 0.0 ],
#                        [  0.0,     0.0,   1.0 ] ]


#................................................................
def get_BEC_Qrtz( site ):
    """
    From the crystallographic site of element return the BEC 
    """

    mat = np.identity(3)

    if site == "O1" or \
       site == "O4" or \
       site == "Si1" :
       mat = ZBEC[site]

    elif site == "O2" or \
         site == "Si2" :
       t = - theta
       if site == "O2": refsite = "O1"
       if site == "Si2": refsite = "Si1"
       mat = np.matmul( ZBEC[refsite], Rot(t) )
       mat = np.matmul( Rotinv(t), mat )
        
    elif site == "O3" or \
         site == "Si3" :
       t = - theta
       if site == "O3": refsite = "O1"
       if site == "Si3": refsite = "Si1"
       mat = np.matmul( Rot(t), Rot(t) )
       mat = np.matmul( ZBEC[refsite], mat )
       mat = np.matmul( Rotinv(t), mat )
       mat = np.matmul( Rotinv(t), mat )

    elif site == "O5":
       t = theta
       refsite = "O4"
       mat = np.matmul( ZBEC[refsite], Rot(t) )
       mat = np.matmul( Rotinv(t), mat )
        
    elif site == "O6":
       t = theta
       refsite = "O4"
       mat = np.matmul( Rot(t), Rot(t) )
       mat = np.matmul( ZBEC[refsite], mat )
       mat = np.matmul( Rotinv(t), mat )
       mat = np.matmul( Rotinv(t), mat )

    else:
       print("\nWARNING in get_BEC_Qrtz::this site doesn't exist\n",site)

    return mat


#.................................................................................................
def cryst_site_qrtz( natoms, elts, defect, idefect, adatom=0 ):
    """
    give the crystallographic site relative to the wyckoff position for each atoms in the list.
    take into acount the possibility of presence of defect which will has 'def' name.

    we assume that the bulk is built as orthogonal structure from the hexagonal structure means:
    x = a 
    y = sqrt(3)*b
    z = c
    So one otho cell contains twice atoms of the hexagonal one. 

    This function take in argument:
    - natoms (integer)  : number of atoms
    - elts (list-str)   : elements name of each atoms (type)
    - defect (str)      : king of defect "IO" or "VO"
    - idefect (integer) : index of defect atom
    - adatom (integer)  : if there are aperiodic atom

    """

    bavard = 0
    if bavard :
       print( "...IN cryst_site_Qtrz::" )
       print( natoms, "Defect:", defect, idefect, adatom)
       #print(type(elts),len(elts))

    # ...number of site in cell
    nsite = nox + ncat # atom/cell Hexa
    shift = 2*nsite   # atom/cell Ortho

    site = []

    # ...loop
    ap = 0     # if there are an aperiodicity in the stack
    for i in range(0,natoms,shift):
        if i >= natoms: break

        j = i + ap 
        if j >= natoms: break

        cat = 1; ox = 1
        nc = 0; no = 0
        for k in range(shift):
            if j >= natoms: break
            
            if elts[j] == "Si":
               if nc == 2: 
                  cat += 1
                  nc = 0
               nc += 1

               # take into account atom removing in the list for VO
               if adatom < 0 and j == abs(adatom)-1 and \
                  abs(adatom)-1 > i :
                  #print(i,elts[j], adatom, j, abs(adatom)-1, k )
                  ap = -1
                  continue

               # Give a crystallographic site
               if( defect == "VO" and j == idefect-1 ): 
                 site.append( defect )               
               else:
                 site.append( elts[j]+str(cat) )  

            elif elts[j] == "O":
               if no == 2:
                  ox += 1 
                  no = 0
               no += 1

               # take into account the add atom in the list for IO
               if adatom > 0 and j == adatom-1:
                  ap = 1
                  site.append( elts[j]+str(ox) )
                  if bavard : print( j, site[j], elts[j] )
                  j += 1 

               # Give a crystallographic site
               if defect == "IO" and j == idefect-1 :
                  site.append( defect )
               else:
                  site.append( elts[j]+str(ox) )


            if bavard : print( j, site[j], elts[j] )
            j += 1 


    return site
