# Supplementary material for: Collective dipole effects in ionic transport under electric fields
Source: Nat Commun. 2020 Jul 3;11:3330. doi: 10.1038/s41467-020-17173-w (PMC7335081; doi:10.1038/s41467-020-17173-w)
Supplement: Supplementary file 3 — Source Data [file 41467_2020_17173_MOESM3_ESM.zip › Script_Pol_Analysis/Pol_package/Pol_analysis.py]

import sys as sys
import numpy as np
from math import acos, pi
from Pol_package.tools import accumul
from QE_output_parser.use_QE_file import extract_QE_data

"""
 Routine to analys the Polarization change during the NEB

"""

rad2deg = 180./pi


#........................................................................
def build_base( r, pol ):
    """
    In argument : r   (numpy.array)
                  pol (numpy.array)

    Build the orthonormal base based on r(=u1) vector and pol(u2) vector.
    The third vector is u3 = u1 x u2
    """

    u = []
    #print("...IN build_base")

    tmp = np.linalg.norm(r)
    #print(r,tmp)
    # ----- U1
    u.append( r/tmp )

    pp = np.dot( pol,u[0] )* u[0]
    p = pol - pp
    tmp = np.linalg.norm(p)
    # ----- U2
    u.append( p/tmp )
    if np.dot(u[0],u[1]) > 1e-5 : 
       print("Basis set PB: u[0] !perp u[1]",np.dot(u[0],u[1]))
       #sys.exit()

    # ----- U3
    u.append( np.cross(u[0],u[1]) )

    for i in range(3):
        tmp = np.linalg.norm( np.asarray(u[i]) )
        if abs(tmp - 1.0) > 1e-5 : 
           print("Basis non normalized!!", tmp)
           #sys.exit() 

    return u


#........................................................................
def project_on( P, U ):
    """
    Return the vector P=(x,y,z) on the basis U={u1,u2,u3}
    """

    m = len(U)
    Pp = []
    
    #n = 1.
    #if np.linalg.norm(P) > 1e-5:
    #   n = np.linalg.norm(P)
    
    for k in range(m):
          tmp = np.dot( P, U[k] ) 
          #a = acos(tmp/n)
          #print(k, tmp,'|', P, U[k],'|',a*rad2deg,"°")
          Pp.append( tmp )
    
    return Pp


#........................................................................
def project_cumul( key, v, V, U, bavard=0):
    """
    Arguments:
     - keys :  keys of disctionary  (string)
     - v : array to project and addition in V
     - V : list of n list (=depend of basis U)
     - U : Array of array contening the basis set
     - bavard : verbose parameter
    Return a list V with the projection of array v on a basis {U} 
    """

    #dP['env'].append( v )
    
    #... Pol. Change of env. in basis set {u}
    tmp = project_on(v,U) 
    if bavard : print(key+" :: ",end="")
    for x in range(3):
        V[x].append( accumul(V[x],tmp[x]) )
        if bavard : print(V[x][len(V[x])-1],end=" ")
    if bavard : print()


#............................................................................
def read_QE_output( QEfile, bavard=0 ):
    """

    """

    simData = []
    picture = len(QEfile)
    #print( "read_QE_output :", picture)

    for i in range( picture ):
        simData.append({})
        simData[i].update(extract_QE_data( QEfile[i] ))
    
        #simData[i]['crist_site'] = get_crist_site( SYST, simData[i]['natoms'], 
        #                                          simData[i]['element'], DEFECT, NEBdefect, adatom )

        #if i == 0: bavard = 1
        #else: bavard = 0
            
        if bavard :
           print("\n*********************** PICTURE::", i+1)
           #print(type(simData))
           print(simData[i].keys(),"\n")
           print("Atom_param:\n",simData[i]['natoms'], len(simData[i]['atom']))
           print("Gravitycenter", simData[i]['gravity_center'])
           for k in range(10):
               print(k,simData[i]['crist_site'][k],simData[i]['atom'][k])
           print("Nspecies:\n",simData[i]['nspecies'])
           print("Cell:\n",simData[i]['cell_side'])
           print("Pol_lattice:\n",simData[i]['pol_lattice']/au)
           print("Pol_elec:\n",simData[i]['pol_elec'])
           print("Pol_ion:\n",simData[i]['pol_ion'])
           print("Total Energy:\n",simData[i]['total_energy'])
        
           print("Cryst_Site:\n")
           #for k in range(100):
           #    print(k,simData[i]['crist_site'][k])

    return simData
