# Supplementary material for: Collective dipole effects in ionic transport under electric fields
Source: Nat Commun. 2020 Jul 3;11:3330. doi: 10.1038/s41467-020-17173-w (PMC7335081; doi:10.1038/s41467-020-17173-w)
Supplement: Supplementary file 3 — Source Data [file 41467_2020_17173_MOESM3_ESM.zip › Script_Pol_Analysis/README]

#
# How To Do...
#

The zip file includes:
- QE_data/ : folder contains the Quantum ESPRESSO calculation for the article. 
- Polarization_Analysis.ipynb: ipython notebook script allow to compute and analysis the BEC and polarization change from the QE calculation contains in QE_data folder
- Pol_package/: python package contains the function relative to polarization analysis
- QE_output_parser/ : python package contains the function relative the read of output of Quantum ESPRESSO

# POLARIZATION ANALYSIS:
The context is to compute the Macroscopic Polarization Change (MPC) during the defect diffusion.
The diffusion path of defects is computed using the NEB method (Quantum ESPRESSO).
For each NEB image the macroscopic polarization is computed by Modern theory of Polarization in a self consistent field (scf) calculation.
The output files of such scf calculations are read by the script (Polarization_Analysis.ipynb).
Moreover for each NEB image the Born Effective Charge (BEC) of moving atom (MA) has to be computed. The script computes this quantity 
automatically from the Finite Difference calculation output with QE.

Finally, the script computes the elements included in the model presented in the article.

The script computes one case at the time. Each case is defined by two parameters "SYST" and "DEFECT" indicated at the beginning of the script:
- SYST = "SiO2" or "MgO"
- DEFECT = "IO" for oxygen interstitial and "VO" for oxygen vacancy 

# DATA FORMAT:
For a complete analysis relative to the article the iptyhon script needs two sets of input variables:

- Configuration and polarization of NEB image: Need a folder "NEB_defect_diffusion_I" for each picture "I" 
  containing the scf calculation QE output file including the polarization calculation named "PW.out". 
  The data for three cases is provided in following folder:
  1. MgO charged +2 Oxygen vacancy diffusion: 		"QE_data/E-NEB_MgO_VO_Q2_pos0-1"
  2. SiO2 charged -2 Oxygen interstitial diffusion: 	"QE_data/E-NEB_Peroxy_Q-2-pos2_REFINE"
  3. SiO2 charged +2 Oxygen vacancy diffusion: 		"QE_data/E-NEB_VO_Q2-pos2"
  
- Finit Difference method output: For each NEB image the data to compute the BEC of Moving Atom (MA) using the 
  Finit Difference method. Then macroscopic polarization is computed for a small displacement in positive and negative 
  direction following the cartesion axes. For each image 6 differents folders containing the QE ouput named "output_file" are required. 
  The data for three cases is provided in following folder:
  1. MgO charged +2 Oxygen vacancy diffusion: 		"QE_data/ZBC_NEB_MgO_VO_Q2_E0"
  2. SiO2 charged -2 Oxygen interstitial diffusion:     "QE_data/ZBC_NEB_Peroxy_Q-2_REFINE"
  3. SiO2 charged +2 Oxygen vacancy diffusion:          "QE_data/ZBC_NEB_VO_Q2-pos2"   
