# Supplementary material for: Collective dipole effects in ionic transport under electric fields
Source: Nat Commun. 2020 Jul 3;11:3330. doi: 10.1038/s41467-020-17173-w (PMC7335081; doi:10.1038/s41467-020-17173-w)
Supplement: Supplementary file 3 — Source Data [file 41467_2020_17173_MOESM3_ESM.zip › Script_Pol_Analysis/QE_data/ZBC_NEB_VO_Q2-pos2/Zcharge_VO_Q2_pict11/dz0.2/output_file]

     Program PWSCF v.5.4.0 starts on  7Jul2018 at 22:29:51 

     This program is part of the open-source Quantum ESPRESSO suite
     for quantum simulation of materials; please cite
         "P. Giannozzi et al., J. Phys.:Condens. Matter 21 395502 (2009);
          URL http://www.quantum-espresso.org", 
     in publications or presentations arising from this work. More details at
     http://www.quantum-espresso.org/quote

     Parallel version (MPI), running on   112 processors
     R & G space division:  proc/nbgrp/npool/nimage =     112
     Reading input from input_file
Warning: card &IONS ignored
Warning: card / ignored
Warning: card &CELL ignored
Warning: card / ignored

     Current dimensions of program PWSCF are:
     Max number of different atomic species (ntypx) = 10
     Max number of k-points (npk) =  40000
     Max angular momentum in pseudopotentials (lmaxx) =  3

     Subspace diagonalization in iterative solution of the eigenvalue problem:
     a serial algorithm will be used


     Parallelization info
     --------------------
     sticks:   dense  smooth     PW     G-vecs:    dense   smooth      PW
     Min         200     200     50                15540    15540    1940
     Max         201     201     51                15547    15547    1944
     Sum       22485   22485   5629              1740873  1740873  217511


     Title: 
     Fkl_Ortho                                                                  


     bravais-lattice index     =            0
     lattice parameter (alat)  =      27.8567  a.u.
     unit-cell volume          =   18011.5231 (a.u.)^3
     number of atoms/cell      =          215
     number of atomic types    =            2
     number of electrons       =      1144.00
     number of Kohn-Sham states=          600
     kinetic-energy cutoff     =      80.0000  Ry
     charge density cutoff     =     320.0000  Ry
     convergence threshold     =      1.0E-08
     mixing beta               =       0.7000
     number of iterations used =            8  plain     mixing
     Exchange-correlation      =  SLA  PZ   NOGX NOGC ( 1  1  0  0 0 0)

     Using Berry phase electric field
     In a.u.(Ry)  cartesian system of reference
        0.0000000000
        0.0000000000
        0.0000000000
     In a.u.(Ry)  crystal system of reference
        0.0000000000
        0.0000000000
        0.0000000000
     Number of iterative cycles:   3


     celldm(1)=  27.856738  celldm(2)=   0.000000  celldm(3)=   0.000000
     celldm(4)=   0.000000  celldm(5)=   0.000000  celldm(6)=   0.000000

     crystal axes: (cart. coord. in units of alat)
               a(1) = (   0.992918   0.000000   0.000000 )  
               a(2) = (   0.000000   1.146571   0.000000 )  
               a(3) = (   0.000000   0.000000   0.731889 )  

     reciprocal axes: (cart. coord. in units 2 pi/alat)
               b(1) = (  1.007133  0.000000  0.000000 )  
               b(2) = (  0.000000  0.872166  0.000000 )  
               b(3) = (  0.000000  0.000000  1.366327 )  


     PseudoPot. # 1 for Si read from file:
     /home/users/lsamos/Nico/q-e-qe-5.4/pseudo/Si.pz-vbc.UPF
     MD5 check sum: 6dfa03ddd5817404712e03e4d12deb78
     Pseudo is Norm-conserving, Zval =  4.0
     Generated by new atomic code, or converted to UPF format
     Using radial grid of  431 points,  2 beta functions with: 
                l(1) =   0
                l(2) =   1

     PseudoPot. # 2 for O  read from file:
     /home/users/lsamos/Nico/q-e-qe-5.4/pseudo/O.pz-mt.UPF
     MD5 check sum: 6c85872a654a48428798af567c59afb1
     Pseudo is Norm-conserving, Zval =  6.0
     Generated by new atomic code, or converted to UPF format
     Using radial grid of  921 points,  1 beta functions with: 
                l(1) =   0

     atomic species   valence    mass     pseudopotential
        Si             4.00    28.08550     Si( 1.00)
        O              6.00    16.00000     O ( 1.00)

     No symmetry found


   Cartesian axes

     site n.     atom                  positions (alat units)
         1           Si  tau(   1) = (   0.1478297   0.0018000   0.2428577  )
         2           Si  tau(   2) = (   0.3174906   0.2883182   0.2453635  )
         3           Si  tau(   3) = (   0.9147090   0.1309980   0.1194646  )
         4           Si  tau(   4) = (   0.0894138   0.4143658   0.1270224  )
         5           Si  tau(   5) = (   0.0884838   0.1513421   0.0000519  )
         6           Si  tau(   6) = (   0.2492227   0.4344088  -0.0006768  )
         7           O   tau(   7) = (   0.0820220   0.0817758   0.2805346  )
         8           O   tau(   8) = (   0.2503779   0.3663456   0.2847749  )
         9           O   tau(   9) = (   0.2139415   0.0380649   0.1623334  )
        10           O   tau(  10) = (   0.3848314   0.3297609   0.1682017  )
        11           O   tau(  11) = (   0.1896930   0.1688571   0.0395403  )
        12           O   tau(  12) = (   0.3556159   0.4430018   0.0272907  )
        13           O   tau(  13) = (   0.0236387   0.1137579   0.0814920  )
        14           O   tau(  14) = (   0.1925323   0.4044179   0.0893243  )
        15           O   tau(  15) = (   0.9138703   0.2044782   0.2022816  )
        16           O   tau(  16) = (   0.0828109   0.4882524   0.2092286  )
        17           O   tau(  17) = (   0.0445733   0.2472292   0.3315643  )
        18           O   tau(  18) = (   0.2099555   0.5347730   0.3311536  )
        19           Si  tau(  19) = (   0.4860045   0.0040288   0.2387205  )
        20           Si  tau(  20) = (   0.6529605   0.2820253   0.2486349  )
        21           Si  tau(  21) = (   0.2538002   0.1320537   0.1216855  )
        22           Si  tau(  22) = (   0.4158614   0.4214424   0.1172097  )
        23           Si  tau(  23) = (   0.4164958   0.1536203  -0.0006607  )
        24           Si  tau(  24) = (   0.5856362   0.4405191   0.0022751  )
        25           O   tau(  25) = (   0.4214833   0.0845638   0.2772357  )
        26           O   tau(  26) = (   0.5906501   0.3490909   0.3139069  )
        27           O   tau(  27) = (   0.5501560   0.0400759   0.1554014  )
        28           O   tau(  28) = (   0.7046666   0.3331751   0.1669131  )
        29           O   tau(  29) = (   0.5165912   0.1766412   0.0397784  )
        30           O   tau(  30) = (   0.6869638   0.4589460   0.0402114  )
        31           O   tau(  31) = (   0.3545865   0.1131758   0.0811099  )
        32           O   tau(  32) = (   0.5208212   0.4086229   0.0849790  )
        33           O   tau(  33) = (   0.2569205   0.2077847   0.2019118  )
        34           O   tau(  34) = (   0.4064642   0.5077683   0.1859738  )
        35           O   tau(  35) = (   0.3800104   0.2509066   0.3287325  )
        36           Si  tau(  36) = (   0.8157375  -0.0036396   0.2435991  )
        37           Si  tau(  37) = (   0.9786526   0.2825517   0.2450395  )
        38           Si  tau(  38) = (   0.5842853   0.1381272   0.1178711  )
        39           Si  tau(  39) = (   0.7492243   0.4248790   0.1253734  )
        40           Si  tau(  40) = (   0.7538873   0.1565789  -0.0100606  )
        41           Si  tau(  41) = (   0.9172445   0.4360172   0.0040153  )
        42           O   tau(  42) = (   0.7487016   0.0733302   0.2850611  )
        43           O   tau(  43) = (   0.9147592   0.3653104   0.2817407  )
        44           O   tau(  44) = (   0.8743281   0.0362630   0.1588900  )
        45           O   tau(  45) = (   1.0469012   0.3176413   0.1655977  )
        46           O   tau(  46) = (   0.8531437   0.1700496   0.0352599  )
        47           O   tau(  47) = (   1.0192301   0.4475783   0.0425990  )
        48           O   tau(  48) = (   0.6841865   0.1334317   0.0721744  )
        49           O   tau(  49) = (   0.8501235   0.4043936   0.0862573  )
        50           O   tau(  50) = (   0.5867796   0.2063170   0.2055059  )
        51           O   tau(  51) = (   0.7493884   0.5003458   0.2054150  )
        52           O   tau(  52) = (   0.7259049   0.2444177   0.3219497  )
        53           O   tau(  53) = (   0.8773278   0.5344217   0.3296560  )
        54           Si  tau(  54) = (   0.1438795   0.5703543   0.2498694  )
        55           Si  tau(  55) = (   0.3153394   0.8632559   0.2432987  )
        56           Si  tau(  56) = (   0.9219570   0.7061709   0.1246735  )
        57           Si  tau(  57) = (   0.0916720   0.9912161   0.1226159  )
        58           Si  tau(  58) = (   0.0962376   0.7256532   0.0031361  )
        59           Si  tau(  59) = (   0.2566738   1.0139988  -0.0000436  )
        60           O   tau(  60) = (   0.0797780   0.6501326   0.2899292  )
        61           O   tau(  61) = (   0.2539974   0.9447952   0.2837320  )
        62           O   tau(  62) = (   0.2063684   0.6100320   0.1686499  )
        63           O   tau(  63) = (   0.3802833   0.8990288   0.1612968  )
        64           O   tau(  64) = (   0.2010569   0.7341788   0.0391952  )
        65           O   tau(  65) = (   0.3590333   1.0297886   0.0374933  )
        66           O   tau(  66) = (   0.0315738   0.6918135   0.0868990  )
        67           O   tau(  67) = (   0.1939788   0.9782603   0.0836592  )
        68           O   tau(  68) = (   0.9181334   0.7810412   0.2052315  )
        69           O   tau(  69) = (   0.0869287   1.0657708   0.2038033  )
        70           O   tau(  70) = (   0.0509930   0.8222596   0.3294126  )
        71           O   tau(  71) = (   0.2090285   1.1133691   0.3276283  )
        72           Si  tau(  72) = (   0.4287494   0.6153368   0.1815020  )
        73           Si  tau(  73) = (   0.6506325   0.8630379   0.2431249  )
        74           Si  tau(  74) = (   0.2538108   0.7015462   0.1306274  )
        75           Si  tau(  75) = (   0.4203580   0.9936426   0.1218464  )
        76           Si  tau(  76) = (   0.4822400   0.7625849  -0.0477226  )
        77           Si  tau(  77) = (   0.5866465   1.0151309   0.0027395  )
        78           O   tau(  78) = (   0.4246372   0.6528100   0.2848037  )
        79           O   tau(  79) = (   0.5876092   0.9448249   0.2804156  )
        80           O   tau(  80) = (   0.5308933   0.6265790   0.1393500  )
        81           O   tau(  81) = (   0.7135939   0.8941032   0.1578440  )
        82           O   tau(  82) = (   0.5406321   0.7697107   0.0293417  )
        83           O   tau(  83) = (   0.6894803   1.0287723   0.0390619  )
        84           O   tau(  84) = (   0.3607286   0.6736134   0.1145869  )
        85           O   tau(  85) = (   0.5230166   0.9777470   0.0842142  )
        86           O   tau(  86) = (   0.2497433   0.7830071   0.2053445  )
        87           O   tau(  87) = (   0.4221098   1.0688709   0.2023535  )
        88           O   tau(  88) = (   0.3803365   0.8236805   0.3239629  )
        89           O   tau(  89) = (   0.5504655   1.1153655   0.3216993  )
        90           Si  tau(  90) = (   0.8157249   0.5770749   0.2481573  )
        91           Si  tau(  91) = (   0.9833246   0.8603160   0.2451136  )
        92           Si  tau(  92) = (   0.5878167   0.7176135   0.1162650  )
        93           Si  tau(  93) = (   0.7535736   0.9901668   0.1210149  )
        94           Si  tau(  94) = (   0.7569133   0.7255232   0.0025913  )
        95           Si  tau(  95) = (   0.9196133   1.0114482   0.0008918  )
        96           O   tau(  96) = (   0.7528837   0.6561828   0.2929865  )
        97           O   tau(  97) = (   0.9185016   0.9407788   0.2824335  )
        98           O   tau(  98) = (   0.8810679   0.6127032   0.1665627  )
        99           O   tau(  99) = (   1.0490438   0.8951528   0.1634202  )
       100           O   tau( 100) = (   0.8585466   0.7403756   0.0399729  )
       101           O   tau( 101) = (   1.0210513   1.0268372   0.0396328  )
       102           O   tau( 102) = (   0.6910384   0.6944513   0.0859817  )
       103           O   tau( 103) = (   0.8550011   0.9738374   0.0824437  )
       104           O   tau( 104) = (   0.5851742   0.7821441   0.2053416  )
       105           O   tau( 105) = (   0.7528127   1.0610722   0.2053434  )
       106           O   tau( 106) = (   0.7144700   0.8274529   0.3263310  )
       107           O   tau( 107) = (   0.8805191   1.1085239   0.3262379  )
       108           Si  tau( 108) = (   0.1533528  -0.0021929   0.6090935  )
       109           Si  tau( 109) = (   0.3092629   0.2834966   0.6108292  )
       110           Si  tau( 110) = (   0.9188208   0.1259011   0.4902188  )
       111           Si  tau( 111) = (   0.0873517   0.4169222   0.4903359  )
       112           Si  tau( 112) = (   0.0864886   0.1513595   0.3663770  )
       113           Si  tau( 113) = (   0.2499454   0.4390961   0.3675501  )
       114           O   tau( 114) = (   0.0898585   0.0783756   0.6490410  )
       115           O   tau( 115) = (   0.2394752   0.3586515   0.6512440  )
       116           O   tau( 116) = (   0.2158918   0.0329098   0.5247433  )
       117           O   tau( 117) = (   0.3747819   0.3289033   0.5337201  )
       118           O   tau( 118) = (   0.1902306   0.1650967   0.4007921  )
       119           O   tau( 119) = (   0.3529530   0.4551937   0.4047033  )
       120           O   tau( 120) = (   0.0280957   0.1122976   0.4519762  )
       121           O   tau( 121) = (   0.1893766   0.4008429   0.4518039  )
       122           O   tau( 122) = (   0.9149476   0.2020617   0.5706716  )
       123           O   tau( 123) = (   0.0862220   0.4932801   0.5700469  )
       124           O   tau( 124) = (   0.0494939   0.2467553   0.6932307  )
       125           O   tau( 125) = (   0.2144787   0.5311617   0.6927642  )
       126           Si  tau( 126) = (   0.4837925  -0.0013936   0.6091717  )
       127           Si  tau( 127) = (   0.6428210   0.2856398   0.6036635  )
       128           Si  tau( 128) = (   0.2533731   0.1279000   0.4836526  )
       129           Si  tau( 129) = (   0.4094765   0.4236764   0.4927120  )
       130           Si  tau( 130) = (   0.4184006   0.1536976   0.3630903  )
       131           Si  tau( 131) = (   0.6070476   0.3929671   0.4113925  )
       132           O   tau( 132) = (   0.4222067   0.0804594   0.6486133  )
       133           O   tau( 133) = (   0.5860358   0.3629069   0.6546131  )
       134           O   tau( 134) = (   0.5476745   0.0343172   0.5256858  )
       135           O   tau( 135) = (   0.6803284   0.3390283   0.5023894  )
       136           O   tau( 136) = (   0.5208429   0.1682130   0.4027638  )
       137           O   tau( 137) = (   0.6854180   0.4717594   0.4095944  )
       138           O   tau( 138) = (   0.3558158   0.1135546   0.4448036  )
       139           O   tau( 139) = (   0.5162148   0.4114827   0.4641057  )
       140           O   tau( 140) = (   0.2520103   0.2020230   0.5655374  )
       141           O   tau( 141) = (   0.4099545   0.5033891   0.5697346  )
       142           O   tau( 142) = (   0.3742936   0.2472333   0.6921705  )
       143           O   tau( 143) = (   0.5486548   0.5323841   0.6860870  )
       144           Si  tau( 144) = (   0.8157102  -0.0061211   0.6108319  )
       145           Si  tau( 145) = (   0.9778519   0.2830771   0.6118491  )
       146           Si  tau( 146) = (   0.5835232   0.1291565   0.4844659  )
       147           Si  tau( 147) = (   0.7557281   0.4305753   0.4866850  )
       148           Si  tau( 148) = (   0.7549118   0.1475610   0.3658030  )
       149           Si  tau( 149) = (   0.9178435   0.4382008   0.3638651  )
       150           O   tau( 150) = (   0.7507021   0.0748285   0.6480340  )
       151           O   tau( 151) = (   0.9127998   0.3625407   0.6532356  )
       152           O   tau( 152) = (   0.8799865   0.0302564   0.5287277  )
       153           O   tau( 153) = (   1.0401015   0.3226440   0.5297031  )
       154           O   tau( 154) = (   0.8558572   0.1604199   0.4061283  )
       155           O   tau( 155) = (   1.0176578   0.4527235   0.4060674  )
       156           O   tau( 156) = (   0.6870926   0.1199402   0.4489156  )
       157           O   tau( 157) = (   0.8513607   0.4001135   0.4469276  )
       158           O   tau( 158) = (   0.5795220   0.2061065   0.5654291  )
       159           O   tau( 159) = (   0.7572453   0.4860551   0.5796026  )
       160           O   tau( 160) = (   0.7258106   0.2500599   0.6656027  )
       161           O   tau( 161) = (   0.8854701   0.5344462   0.6962664  )
       162           Si  tau( 162) = (   0.1520720   0.5714445   0.6112006  )
       163           Si  tau( 163) = (   0.3197662   0.8650460   0.5994355  )
       164           Si  tau( 164) = (   0.9166869   0.7061544   0.4939762  )
       165           Si  tau( 165) = (   0.0895587   0.9898377   0.4897522  )
       166           Si  tau( 166) = (   0.0864933   0.7263325   0.3697826  )
       167           Si  tau( 167) = (   0.2514419   1.0194991   0.3652217  )
       168           O   tau( 168) = (   0.0900615   0.6523559   0.6525114  )
       169           O   tau( 169) = (   0.2567482   0.9372890   0.6516837  )
       170           O   tau( 170) = (   0.2176533   0.6087895   0.5303110  )
       171           O   tau( 171) = (   0.3707762   0.9036032   0.5097122  )
       172           O   tau( 172) = (   0.1894353   0.7395852   0.4068490  )
       173           O   tau( 173) = (   0.3534460   1.0430748   0.4006067  )
       174           O   tau( 174) = (   0.0245521   0.6906379   0.4540384  )
       175           O   tau( 175) = (   0.1912735   0.9786304   0.4486291  )
       176           O   tau( 176) = (   0.9198555   0.7757775   0.5792384  )
       177           O   tau( 177) = (   0.0890232   1.0627090   0.5727443  )
       178           O   tau( 178) = (   0.0597551   0.8222448   0.6958118  )
       179           O   tau( 179) = (   0.2190891   1.1086301   0.6905598  )
       180           Si  tau( 180) = (   0.4864077   0.5725989   0.6057800  )
       181           Si  tau( 181) = (   0.6525538   0.8618483   0.6126304  )
       182           Si  tau( 182) = (   0.2543136   0.7035540   0.4884883  )
       183           Si  tau( 183) = (   0.4159814   0.9997703   0.4800619  )
       184           Si  tau( 184) = (   0.4170341   0.7285207   0.3638464  )
       185           Si  tau( 185) = (   0.5848973   1.0190634   0.3622476  )
       186           O   tau( 186) = (   0.4400653   0.6656475   0.6441650  )
       187           O   tau( 187) = (   0.5862038   0.9370336   0.6544644  )
       188           O   tau( 188) = (   0.5523472   0.6065783   0.5223457  )
       189           O   tau( 189) = (   0.7034552   0.8938681   0.5217201  )
       190           O   tau( 190) = (   0.5173470   0.7470729   0.4093726  )
       191           O   tau( 191) = (   0.6850317   1.0326080   0.4061728  )
       192           O   tau( 192) = (   0.3553260   0.6885129   0.4461236  )
       193           O   tau( 193) = (   0.5176417   0.9819311   0.4417675  )
       194           O   tau( 194) = (   0.2597200   0.7777831   0.5706758  )
       195           O   tau( 195) = (   0.4195927   1.0649691   0.5694110  )
       196           O   tau( 196) = (   0.4050153   0.8378095   0.6673792  )
       197           O   tau( 197) = (   0.5491535   1.1081549   0.6903327  )
       198           Si  tau( 198) = (   0.8198796   0.5711741   0.6167056  )
       199           Si  tau( 199) = (   0.9863860   0.8570710   0.6141129  )
       200           Si  tau( 200) = (   0.5817680   0.7055473   0.4864545  )
       201           Si  tau( 201) = (   0.7484205   0.9904151   0.4855167  )
       202           Si  tau( 202) = (   0.7527458   0.7345351   0.3706130  )
       203           Si  tau( 203) = (   0.9162569   1.0122160   0.3663547  )
       204           O   tau( 204) = (   0.7516817   0.6475904   0.6562346  )
       205           O   tau( 205) = (   0.9208236   0.9374085   0.6509863  )
       206           O   tau( 206) = (   0.8751795   0.6094893   0.5294136  )
       207           O   tau( 207) = (   1.0477543   0.8925988   0.5291711  )
       208           O   tau( 208) = (   0.8526547   0.7478695   0.4137273  )
       209           O   tau( 209) = (   1.0161361   1.0261853   0.4094508  )
       210           O   tau( 210) = (   0.6860088   0.7060853   0.4565428  )
       211           O   tau( 211) = (   0.8487171   0.9725595   0.4451356  )
       212           O   tau( 212) = (   0.5711327   0.7776622   0.5835449  )
       213           O   tau( 213) = (   0.7520994   1.0583357   0.5725394  )
       214           O   tau( 214) = (   0.7198541   0.8184696   0.6863736  )
       215           O   tau( 215) = (   0.8792441   1.1062038   0.6939787  )

     number of k points=     1
                       cart. coord. in units 2pi/alat
        k(    1) = (   0.0000000   0.0000000   0.0000000), wk =   2.0000000

     Dense  grid:  1740873 G-vectors     FFT dimensions: ( 160, 192, 120)

     Largest allocated arrays     est. size (Mb)     dimensions
        Kohn-Sham Wavefunctions        17.80 Mb     (    1944,  600)
        NL pseudopotentials            12.78 Mb     (    1944,  431)
        Each V/rho on FFT grid          0.94 Mb     (   61440)
        Each G-vector array             0.12 Mb     (   15547)
        G-vector shells                 0.06 Mb     (    7776)
     Largest temporary arrays     est. size (Mb)     dimensions
        Auxiliary wavefunctions        71.19 Mb     (    1944, 2400)
        Each subspace H/S matrix       87.89 Mb     (    2400, 2400)
        Each <psi_i|beta_j> matrix      3.95 Mb     (     431,  600)
        Arrays for rho mixing           7.50 Mb     (   61440,    8)

     Initial potential from superposition of free atoms

     starting charge 1145.96414, renormalised to 1144.00000
     Starting wfc are  860 randomized atomic wfcs

     total cpu time spent up to now is       41.6 secs

     per-process dynamical memory:   157.4 Mb

     Self-consistent Calculation

     iteration #  1     ecut=    80.00 Ry     beta=0.70
     Davidson diagonalization with overlap
     ethr =  1.00E-02,  avg # of iterations =  3.0
     Davidson diagonalization with overlap
     ethr =  1.00E-02,  avg # of iterations =  1.0
     Davidson diagonalization with overlap
     ethr =  1.00E-02,  avg # of iterations =  1.0

     Expectation value of exp(iGx): ( -6.9947213874336231E-004,  2.1294183474177968E-004)  0.99291773000000005     
     Electronic Dipole per cell (Ry a.u.)   35.436835183594340     
     Ionic Dipole per cell (Ry a.u.)   23639.941682475084     

     Expectation value of exp(iGx): (  2.7677542331282210E-003, -3.5137141374422605E-003)   1.1465709300000000     
     Electronic Dipole per cell (Ry a.u.)  -12.991899195642477     
     Ionic Dipole per cell (Ry a.u.)   25351.864106737135     

     Expectation value of exp(iGx): ( -7.9730385252518231E-007, -1.5563346086705941E-006)  0.73188942899999998     
     Electronic Dipole per cell (Ry a.u.)  -18.761652302330319     
     Ionic Dipole per cell (Ry a.u.)   15834.723112297455     
Electronic Dipole on Cartesian axes
           1   35.436835183594340     
           2  -12.991899195642477     
           3  -18.761652302330319     
Ionic Dipole on Cartesian axes
           1   23639.941682475084     
           2   25351.864106737135     
           3   15834.723112297455     

     total cpu time spent up to now is      873.5 secs

     total energy              =   -5137.17133769 Ry
     Harris-Foulkes estimate   =   -5174.12898268 Ry
     estimated scf accuracy    <      51.90031610 Ry

     iteration #  2     ecut=    80.00 Ry     beta=0.70
     Davidson diagonalization with overlap
     ethr =  4.54E-03,  avg # of iterations =  2.0
     Davidson diagonalization with overlap
     ethr =  4.54E-03,  avg # of iterations =  1.0
     Davidson diagonalization with overlap
     ethr =  4.54E-03,  avg # of iterations =  1.0

     Expectation value of exp(iGx): ( -3.0372567235808796E-005,  1.1520737443171791E-005)  0.99291773000000005     
     Electronic Dipole per cell (Ry a.u.)   34.602244721522226     
     Ionic Dipole per cell (Ry a.u.)   23639.941682475084     

     Expectation value of exp(iGx): (  2.8142534666021092E-004, -3.3108126197003301E-004)   1.1465709300000000     
     Electronic Dipole per cell (Ry a.u.)  -12.455473511864753     
     Ionic Dipole per cell (Ry a.u.)   25351.864106737135     

     Expectation value of exp(iGx): ( -2.6911854386345705E-009, -5.2153529027130249E-009)  0.73188942899999998     
     Electronic Dipole per cell (Ry a.u.)  -18.788628163326354     
     Ionic Dipole per cell (Ry a.u.)   15834.723112297455     
Electronic Dipole on Cartesian axes
           1   34.602244721522226     
           2  -12.455473511864753     
           3  -18.788628163326354     
Ionic Dipole on Cartesian axes
           1   23639.941682475084     
           2   25351.864106737135     
           3   15834.723112297455     

     total cpu time spent up to now is     1690.2 secs

     total energy              =   -5150.73216178 Ry
     Harris-Foulkes estimate   =   -5167.81871452 Ry
     estimated scf accuracy    <      33.06216168 Ry

     iteration #  3     ecut=    80.00 Ry     beta=0.70
     Davidson diagonalization with overlap
     ethr =  2.89E-03,  avg # of iterations =  2.0
     Davidson diagonalization with overlap
     ethr =  2.89E-03,  avg # of iterations =  1.0
     Davidson diagonalization with overlap
     ethr =  2.89E-03,  avg # of iterations =  1.0

     Expectation value of exp(iGx): ( -1.5075152270718531E-004,  4.8950310096867120E-005)  0.99291773000000005     
     Electronic Dipole per cell (Ry a.u.)   35.207108990276510     
     Ionic Dipole per cell (Ry a.u.)   23639.941682475084     

     Expectation value of exp(iGx): (  8.9213865180004070E-004, -1.1097615824328811E-003)   1.1465709300000000     
     Electronic Dipole per cell (Ry a.u.)  -12.849283157879555     
     Ionic Dipole per cell (Ry a.u.)   25351.864106737135     

     Expectation value of exp(iGx): ( -4.8763903720457225E-008, -9.5359723955862244E-008)  0.73188942899999998     
     Electronic Dipole per cell (Ry a.u.)  -18.754903391511490     
     Ionic Dipole per cell (Ry a.u.)   15834.723112297455     
Electronic Dipole on Cartesian axes
           1   35.207108990276510     
           2  -12.849283157879555     
           3  -18.754903391511490     
Ionic Dipole on Cartesian axes
           1   23639.941682475084     
           2   25351.864106737135     
           3   15834.723112297455     

     total cpu time spent up to now is     2525.5 secs

     total energy              =   -5157.50841073 Ry
     Harris-Foulkes estimate   =   -5157.59329145 Ry
     estimated scf accuracy    <       0.22964918 Ry

     iteration #  4     ecut=    80.00 Ry     beta=0.70
     Davidson diagonalization with overlap
     ethr =  2.01E-05,  avg # of iterations =  8.0
     Davidson diagonalization with overlap
     ethr =  2.01E-05,  avg # of iterations =  1.0
     Davidson diagonalization with overlap
     ethr =  2.01E-05,  avg # of iterations =  1.0

     Expectation value of exp(iGx): ( -1.4211108464984727E-004,  4.9694395008402549E-005)  0.99291773000000005     
     Electronic Dipole per cell (Ry a.u.)   34.927859534386009     
     Ionic Dipole per cell (Ry a.u.)   23639.941682475084     

     Expectation value of exp(iGx): (  8.7547248553925352E-004, -1.0542399900168712E-003)   1.1465709300000000     
     Electronic Dipole per cell (Ry a.u.)  -12.620570902644788     
     Ionic Dipole per cell (Ry a.u.)   25351.864106737135     

     Expectation value of exp(iGx): ( -4.5184202013255630E-008, -8.6364361250262519E-008)  0.73188942899999998     
     Electronic Dipole per cell (Ry a.u.)  -18.840436509505956     
     Ionic Dipole per cell (Ry a.u.)   15834.723112297455     
Electronic Dipole on Cartesian axes
           1   34.927859534386009     
           2  -12.620570902644788     
           3  -18.840436509505956     
Ionic Dipole on Cartesian axes
           1   23639.941682475084     
           2   25351.864106737135     
           3   15834.723112297455     

     total cpu time spent up to now is     3444.4 secs

     total energy              =   -5157.51656705 Ry
     Harris-Foulkes estimate   =   -5157.58021244 Ry
     estimated scf accuracy    <       0.12998388 Ry

     iteration #  5     ecut=    80.00 Ry     beta=0.70
     Davidson diagonalization with overlap
     ethr =  1.14E-05,  avg # of iterations =  7.0
     Davidson diagonalization with overlap
     ethr =  1.14E-05,  avg # of iterations =  1.0
     Davidson diagonalization with overlap
     ethr =  1.14E-05,  avg # of iterations =  1.0

     Expectation value of exp(iGx): ( -1.4231739642772936E-004,  4.7125182278509751E-005)  0.99291773000000005     
     Electronic Dipole per cell (Ry a.u.)   35.134947534829536     
     Ionic Dipole per cell (Ry a.u.)   23639.941682475084     

     Expectation value of exp(iGx): (  8.6014944818248932E-004, -1.0612367027642367E-003)   1.1465709300000000     
     Electronic Dipole per cell (Ry a.u.)  -12.791696634256615     
     Ionic Dipole per cell (Ry a.u.)   25351.864106737135     

     Expectation value of exp(iGx): ( -4.4018890674677284E-008, -8.5981994714321863E-008)  0.73188942899999998     
     Electronic Dipole per cell (Ry a.u.)  -18.759171779642188     
     Ionic Dipole per cell (Ry a.u.)   15834.723112297455     
Electronic Dipole on Cartesian axes
           1   35.134947534829536     
           2  -12.791696634256615     
           3  -18.759171779642188     
Ionic Dipole on Cartesian axes
           1   23639.941682475084     
           2   25351.864106737135     
           3   15834.723112297455     

     total cpu time spent up to now is     4321.6 secs

     total energy              =   -5157.54407741 Ry
     Harris-Foulkes estimate   =   -5157.54544334 Ry
     estimated scf accuracy    <       0.00246234 Ry

     iteration #  6     ecut=    80.00 Ry     beta=0.70
     Davidson diagonalization with overlap
     ethr =  2.15E-07,  avg # of iterations =  6.0
     Davidson diagonalization with overlap
     ethr =  2.15E-07,  avg # of iterations =  1.0
     Davidson diagonalization with overlap
     ethr =  2.15E-07,  avg # of iterations =  1.0

     Expectation value of exp(iGx): ( -1.4238349935268146E-004,  4.7561925736554472E-005)  0.99291773000000005     
     Electronic Dipole per cell (Ry a.u.)   35.102282534539015     
     Ionic Dipole per cell (Ry a.u.)   23639.941682475084     

     Expectation value of exp(iGx): (  8.6358063494949725E-004, -1.0599032401301142E-003)   1.1465709300000000     
     Electronic Dipole per cell (Ry a.u.)  -12.754833944058294     
     Ionic Dipole per cell (Ry a.u.)   25351.864106737135     

     Expectation value of exp(iGx): ( -4.4320216479880394E-008, -8.6132678066663482E-008)  0.73188942899999998     
     Electronic Dipole per cell (Ry a.u.)  -18.778078806355992     
     Ionic Dipole per cell (Ry a.u.)   15834.723112297455     
Electronic Dipole on Cartesian axes
           1   35.102282534539015     
           2  -12.754833944058294     
           3  -18.778078806355992     
Ionic Dipole on Cartesian axes
           1   23639.941682475084     
           2   25351.864106737135     
           3   15834.723112297455     

     total cpu time spent up to now is     5188.5 secs

     total energy              =   -5157.54464545 Ry
     Harris-Foulkes estimate   =   -5157.54478789 Ry
     estimated scf accuracy    <       0.00026343 Ry

     iteration #  7     ecut=    80.00 Ry     beta=0.70
     Davidson diagonalization with overlap
     ethr =  2.30E-08,  avg # of iterations =  3.0
     Davidson diagonalization with overlap
     ethr =  2.30E-08,  avg # of iterations =  1.0
     Davidson diagonalization with overlap
     ethr =  2.30E-08,  avg # of iterations =  1.0

     Expectation value of exp(iGx): ( -1.4244741394388099E-004,  4.7489311416462752E-005)  0.99291773000000005     
     Electronic Dipole per cell (Ry a.u.)   35.109672824651362     
     Ionic Dipole per cell (Ry a.u.)   23639.941682475084     

     Expectation value of exp(iGx): (  8.6276139644332183E-004, -1.0610213963053669E-003)   1.1465709300000000     
     Electronic Dipole per cell (Ry a.u.)  -12.768937231709367     
     Ionic Dipole per cell (Ry a.u.)   25351.864106737135     

     Expectation value of exp(iGx): ( -4.4277649683522129E-008, -8.6219501134381873E-008)  0.73188942899999998     
     Electronic Dipole per cell (Ry a.u.)  -18.770733166769293     
     Ionic Dipole per cell (Ry a.u.)   15834.723112297455     
Electronic Dipole on Cartesian axes
           1   35.109672824651362     
           2  -12.768937231709367     
           3  -18.770733166769293     
Ionic Dipole on Cartesian axes
           1   23639.941682475084     
           2   25351.864106737135     
           3   15834.723112297455     

     total cpu time spent up to now is     6003.8 secs

     total energy              =   -5157.54470632 Ry
     Harris-Foulkes estimate   =   -5157.54471884 Ry
     estimated scf accuracy    <       0.00002669 Ry

     iteration #  8     ecut=    80.00 Ry     beta=0.70
     Davidson diagonalization with overlap
     ethr =  2.33E-09,  avg # of iterations =  3.0
     Davidson diagonalization with overlap
     ethr =  2.33E-09,  avg # of iterations =  1.0
     Davidson diagonalization with overlap
     ethr =  2.33E-09,  avg # of iterations =  1.0

     Expectation value of exp(iGx): ( -1.4246091371932179E-004,  4.7506713233216745E-005)  0.99291773000000005     
     Electronic Dipole per cell (Ry a.u.)   35.108658066179565     
     Ionic Dipole per cell (Ry a.u.)   23639.941682475084     

     Expectation value of exp(iGx): (  8.6314692881177052E-004, -1.0608403868064208E-003)   1.1465709300000000     
     Electronic Dipole per cell (Ry a.u.)  -12.764591973956207     
     Ionic Dipole per cell (Ry a.u.)   25351.864106737135     

     Expectation value of exp(iGx): ( -4.4318472276180239E-008, -8.6218054895213500E-008)  0.73188942899999998     
     Electronic Dipole per cell (Ry a.u.)  -18.774233702284917     
     Ionic Dipole per cell (Ry a.u.)   15834.723112297455     
Electronic Dipole on Cartesian axes
           1   35.108658066179565     
           2  -12.764591973956207     
           3  -18.774233702284917     
Ionic Dipole on Cartesian axes
           1   23639.941682475084     
           2   25351.864106737135     
           3   15834.723112297455     

     total cpu time spent up to now is     6843.1 secs

     total energy              =   -5157.54471310 Ry
     Harris-Foulkes estimate   =   -5157.54471453 Ry
     estimated scf accuracy    <       0.00000431 Ry

     iteration #  9     ecut=    80.00 Ry     beta=0.70
     Davidson diagonalization with overlap
     ethr =  3.76E-10,  avg # of iterations =  2.0
     Davidson diagonalization with overlap
     ethr =  3.76E-10,  avg # of iterations =  1.0
     Davidson diagonalization with overlap
     ethr =  3.76E-10,  avg # of iterations =  1.0

     Expectation value of exp(iGx): ( -1.4246392574815940E-004,  4.7507271147526420E-005)  0.99291773000000005     
     Electronic Dipole per cell (Ry a.u.)   35.108693185359229     
     Ionic Dipole per cell (Ry a.u.)   23639.941682475084     

     Expectation value of exp(iGx): (  8.6307384038592492E-004, -1.0609329251152252E-003)   1.1465709300000000     
     Electronic Dipole per cell (Ry a.u.)  -12.765801967178609     
     Ionic Dipole per cell (Ry a.u.)   25351.864106737135     

     Expectation value of exp(iGx): ( -4.4306306783629578E-008, -8.6227764695038497E-008)  0.73188942899999998     
     Electronic Dipole per cell (Ry a.u.)  -18.772789141393087     
     Ionic Dipole per cell (Ry a.u.)   15834.723112297455     
Electronic Dipole on Cartesian axes
           1   35.108693185359229     
           2  -12.765801967178609     
           3  -18.772789141393087     
Ionic Dipole on Cartesian axes
           1   23639.941682475084     
           2   25351.864106737135     
           3   15834.723112297455     

     total cpu time spent up to now is     7654.5 secs

     total energy              =   -5157.54471405 Ry
     Harris-Foulkes estimate   =   -5157.54471413 Ry
     estimated scf accuracy    <       0.00000034 Ry

     iteration # 10     ecut=    80.00 Ry     beta=0.70
     Davidson diagonalization with overlap
     ethr =  2.98E-11,  avg # of iterations =  3.0
     Davidson diagonalization with overlap
     ethr =  2.98E-11,  avg # of iterations =  1.0
     Davidson diagonalization with overlap
     ethr =  2.98E-11,  avg # of iterations =  1.0

     Expectation value of exp(iGx): ( -1.4246356831632611E-004,  4.7507004786277058E-005)  0.99291773000000005     
     Electronic Dipole per cell (Ry a.u.)   35.108704760551070     
     Ionic Dipole per cell (Ry a.u.)   23639.941682475084     

     Expectation value of exp(iGx): (  8.6308733404566820E-004, -1.0609168647462603E-003)   1.1465709300000000     
     Electronic Dipole per cell (Ry a.u.)  -12.765585375023669     
     Ionic Dipole per cell (Ry a.u.)   25351.864106737135     

     Expectation value of exp(iGx): ( -4.4309675382600160E-008, -8.6225746223026064E-008)  0.73188942899999998     
     Electronic Dipole per cell (Ry a.u.)  -18.773160130002520     
     Ionic Dipole per cell (Ry a.u.)   15834.723112297455     
Electronic Dipole on Cartesian axes
           1   35.108704760551070     
           2  -12.765585375023669     
           3  -18.773160130002520     
Ionic Dipole on Cartesian axes
           1   23639.941682475084     
           2   25351.864106737135     
           3   15834.723112297455     

     total cpu time spent up to now is     8491.9 secs

     total energy              =   -5157.54471413 Ry
     Harris-Foulkes estimate   =   -5157.54471415 Ry
     estimated scf accuracy    <       0.00000004 Ry

     iteration # 11     ecut=    80.00 Ry     beta=0.70
     Davidson diagonalization with overlap
     ethr =  3.82E-12,  avg # of iterations =  3.0
     Davidson diagonalization with overlap
     ethr =  3.82E-12,  avg # of iterations =  1.0
     Davidson diagonalization with overlap
     ethr =  3.82E-12,  avg # of iterations =  1.0

     Expectation value of exp(iGx): ( -1.4246376587888126E-004,  4.7507102994509146E-005)  0.99291773000000005     
     Electronic Dipole per cell (Ry a.u.)   35.108702217917973     
     Ionic Dipole per cell (Ry a.u.)   23639.941682475084     

     Expectation value of exp(iGx): (  8.6308540492866957E-004, -1.0609208419673254E-003)   1.1465709300000000     
     Electronic Dipole per cell (Ry a.u.)  -12.765627493543162     
     Ionic Dipole per cell (Ry a.u.)   25351.864106737135     

     Expectation value of exp(iGx): ( -4.4309281987404574E-008, -8.6226278323750322E-008)  0.73188942899999998     
     Electronic Dipole per cell (Ry a.u.)  -18.773103980436751     
     Ionic Dipole per cell (Ry a.u.)   15834.723112297455     
Electronic Dipole on Cartesian axes
           1   35.108702217917973     
           2  -12.765627493543162     
           3  -18.773103980436751     
Ionic Dipole on Cartesian axes
           1   23639.941682475084     
           2   25351.864106737135     
           3   15834.723112297455     

     total cpu time spent up to now is     9317.3 secs

     End of self-consistent calculation

          k = 0.0000 0.0000 0.0000 (217511 PWs)   bands (ev):

   -17.5515 -17.4626 -16.6488 -16.4969 -16.4499 -16.4243 -16.3304 -16.3090
   -16.2666 -16.2367 -16.1815 -16.1637 -16.1530 -16.1145 -16.0971 -16.0427
   -16.0145 -16.0001 -15.9813 -15.9627 -15.9326 -15.9028 -15.8827 -15.8697
   -15.8287 -15.8163 -15.8034 -15.7885 -15.7794 -15.7594 -15.7506 -15.7383
   -15.6906 -15.6574 -15.6294 -15.6010 -15.5829 -15.5531 -15.5282 -15.4950
   -15.4801 -15.4103 -15.3881 -15.3673 -15.3464 -15.3318 -15.2874 -15.2706
   -15.2396 -15.2107 -15.1964 -15.1547 -15.1325 -15.0824 -15.0616 -15.0466
   -15.0275 -15.0205 -14.9885 -14.9759 -14.9562 -14.9330 -14.9153 -14.9052
   -14.8884 -14.8543 -14.8527 -14.8386 -14.8142 -14.7922 -14.7739 -14.7586
   -14.7533 -14.7225 -14.6995 -14.6797 -14.6483 -14.6268 -14.6227 -14.5984
   -14.5711 -14.5672 -14.5483 -14.5123 -14.4966 -14.4816 -14.4736 -14.4557
   -14.4509 -14.4336 -14.4244 -14.4143 -14.4008 -14.3929 -14.3743 -14.3700
   -14.3593 -14.3474 -14.3452 -14.3358 -14.3295 -14.3217 -14.3200 -14.3061
   -14.2965 -14.2926 -14.2881 -14.2849 -14.2784 -14.2730 -14.2677 -14.2630
   -14.2605 -14.2565 -14.2516 -14.2447 -14.2392 -14.2349 -14.2320 -14.2305
   -14.2195 -14.2164 -14.2141 -14.2092 -14.2028 -14.1970 -14.1929 -14.1881
   -14.1804 -14.1769 -14.1730 -14.1660 -14.1584 -14.1511 -14.1429 -14.1394
   -14.1299 -14.1269 -14.1197 -14.1095 -14.0931 -14.0838 -14.0739  -6.8218
    -6.6140  -6.3908  -6.3375  -6.2348  -6.1901  -6.1205  -6.0150  -5.9119
    -5.8819  -5.8677  -5.8446  -5.8071  -5.7843  -5.7668  -5.7057  -5.6781
    -5.6498  -5.6339  -5.5983  -5.5857  -5.5687  -5.5266  -5.3667  -5.3060
    -5.2515  -5.1916  -5.1546  -5.1159  -5.0952  -5.0757  -5.0529  -4.9514
    -4.9119  -4.8945  -4.8199  -4.7534  -4.6890  -4.6358  -4.5734  -4.4820
    -4.4285  -4.3404  -4.2710  -4.2591  -4.2245  -4.2016  -4.1715  -4.1345
    -4.1157  -4.0188  -4.0032  -3.9539  -3.9144  -3.8955  -3.8816  -3.8041
    -3.7776  -3.7558  -3.7306  -3.7148  -3.6920  -3.6437  -3.5970  -3.5124
    -3.4230  -3.4063  -3.3717  -3.3567  -3.3080  -3.2887  -3.2693  -3.2255
    -3.1953  -3.1723  -3.1391  -3.1260  -3.0697  -3.0624  -3.0267  -3.0200
    -3.0021  -2.9826  -2.9623  -2.9355  -2.9294  -2.9229  -2.8999  -2.8920
    -2.8838  -2.8726  -2.8687  -2.8528  -2.8366  -2.8251  -2.8085  -2.8051
    -2.7952  -2.7745  -2.7720  -2.7599  -2.7561  -2.7490  -2.7354  -2.7271
    -2.7212  -2.7143  -2.7022  -2.6927  -2.6823  -2.6647  -2.6596  -2.6486
    -2.6354  -2.6259  -2.6232  -2.6144  -2.5804  -2.5638  -2.5205  -2.5141
    -2.4887  -2.4734  -2.4559  -2.4449  -2.4335  -2.4178  -2.4026  -2.3964
    -2.3838  -2.3556  -2.3531  -2.3084  -2.2968  -2.2733  -2.2282  -2.2212
    -2.2113  -2.1904  -2.1573  -2.1214  -2.1049  -2.0856  -1.9509  -1.9255
    -1.6459  -1.5471  -1.5216  -1.0872  -1.0020  -0.9598  -0.9364  -0.9029
    -0.8804  -0.8712  -0.8342  -0.8103  -0.7882  -0.7605  -0.7536  -0.7299
    -0.7211  -0.7023  -0.6749  -0.6677  -0.6611  -0.6460  -0.6298  -0.6131
    -0.6067  -0.5856  -0.5764  -0.5716  -0.5668  -0.5526  -0.5388  -0.5352
    -0.5251  -0.5104  -0.4957  -0.4902  -0.4730  -0.4483  -0.4377  -0.4299
    -0.4174  -0.4108  -0.4000  -0.3757  -0.3673  -0.3603  -0.3435  -0.3274
    -0.3209  -0.3025  -0.2944  -0.2825  -0.2728  -0.2366  -0.2353  -0.2320
    -0.2062  -0.1943  -0.1688  -0.1547  -0.1385  -0.1232  -0.1144  -0.0944
    -0.0685  -0.0454  -0.0354  -0.0334  -0.0146  -0.0013   0.0178   0.0387
     0.0508   0.0561   0.0694   0.0901   0.1159   0.1217   0.1251   0.1390
     0.1443   0.1648   0.1836   0.1907   0.2133   0.2265   0.2495   0.2607
     0.2658   0.2824   0.2931   0.2946   0.3100   0.3237   0.3327   0.3417
     0.3695   0.3850   0.3889   0.3942   0.4019   0.4107   0.4338   0.4352
     0.4446   0.4596   0.4698   0.4874   0.4902   0.5035   0.5107   0.5189
     0.5247   0.5436   0.5496   0.5640   0.5701   0.5886   0.5937   0.6063
     0.6202   0.6423   0.6666   0.6863   0.6924   0.7070   0.7137   0.7268
     0.7368   0.7524   0.7626   0.7767   0.7787   0.7892   0.8196   0.8395
     0.8514   0.8663   0.8705   0.8866   0.8969   0.9055   0.9185   0.9287
     0.9332   0.9499   0.9594   0.9727   0.9768   0.9898   1.0017   1.0124
     1.0223   1.0475   1.0516   1.0553   1.0724   1.0866   1.0918   1.1003
     1.1063   1.1197   1.1331   1.1356   1.1462   1.1550   1.1655   1.1727
     1.1851   1.2037   1.2083   1.2151   1.2247   1.2379   1.2432   1.2582
     1.2697   1.2793   1.2804   1.2912   1.3000   1.3151   1.3200   1.3283
     1.3369   1.3456   1.3494   1.3602   1.3683   1.3734   1.3846   1.3965
     1.4068   1.4073   1.4121   1.4273   1.4317   1.4354   1.4472   1.4542
     1.4599   1.4723   1.4813   1.4949   1.5031   1.5187   1.5206   1.5277
     1.5398   1.5418   1.5489   1.5685   1.5719   1.5813   1.5872   1.5968
     1.6089   1.6140   1.6172   1.6413   1.6485   1.6604   1.6649   1.6682
     1.6871   1.6962   1.7163   1.7372   1.7592   1.7744   1.7858   1.7968
     1.8049   1.8261   1.8358   1.8493   1.8729   1.8899   1.9105   1.9249
     1.9362   1.9430   1.9531   1.9784   1.9895   1.9974   2.0043   2.0206
     2.0249   2.0312   2.0342   2.0523   2.0740   2.0965   2.1183   2.1220
     2.1419   2.1632   2.1693   2.1741   2.1862   2.2214   2.2269   2.2352
     2.2695   2.2842   2.3033   2.3094   2.3249   2.3347   2.3556   2.3614
     2.3756   2.3882   2.3996   2.4083   2.4107   2.4283   2.4651   2.4681
     2.4939   2.5110   2.5542   2.5726   7.7951   8.3509   8.8926   9.1075
     9.2335   9.4373   9.5982   9.7087   9.8319   9.8824  10.0198  10.0308
    10.0658  10.1147  10.2702  10.3325  10.3700  10.4705  10.4757  10.5090
    10.5316  10.6309  10.6906  10.7238  10.7412  10.7815  10.8258  10.8609

     highest occupied, lowest unoccupied level (ev):     2.5726    7.7951

!    total energy              =   -5157.54471421 Ry
     Harris-Foulkes estimate   =   -5157.54471414 Ry
     estimated scf accuracy    <          2.0E-09 Ry

     The total energy is the sum of the following terms:

     one-electron contribution =   -2412.40479158 Ry
     hartree contribution      =    1801.18555431 Ry
     xc contribution           =   -1182.89272862 Ry
     ewald contribution        =   -3363.43274833 Ry

     convergence has been achieved in  11 iterations
  **** WARNING :: Problem open file vector.dat...
  **** WARNING :: Problem read vector parameters...
  VECTOR ::                  Infinity                  Infinity                       NaN
  PARALLEL PART OF FORCES:no remove

     Forces acting on atoms (Ry/au):

     atom    1 type  1   force =    -0.00015870   -0.00013720    0.00036511
     atom    2 type  1   force =    -0.00026187   -0.00020694    0.00053656
     atom    3 type  1   force =    -0.00017228   -0.00012624   -0.00018691
     atom    4 type  1   force =    -0.00059814   -0.00040068   -0.00027774
     atom    5 type  1   force =    -0.00027230   -0.00004265   -0.00028102
     atom    6 type  1   force =    -0.00007503   -0.00013520   -0.00105146
     atom    7 type  2   force =     0.00004903   -0.00014638    0.00060367
     atom    8 type  2   force =    -0.00023429    0.00017392   -0.00029605
     atom    9 type  2   force =     0.00021096   -0.00016076    0.00025672
     atom   10 type  2   force =    -0.00002953    0.00102233   -0.00004069
     atom   11 type  2   force =    -0.00027313   -0.00019688   -0.00006562
     atom   12 type  2   force =     0.00062454    0.00028739    0.00139412
     atom   13 type  2   force =    -0.00011946    0.00025739    0.00001444
     atom   14 type  2   force =    -0.00023165    0.00004138    0.00043121
     atom   15 type  2   force =    -0.00004126    0.00021064   -0.00020089
     atom   16 type  2   force =     0.00027094    0.00073804   -0.00020055
     atom   17 type  2   force =    -0.00024096   -0.00035981   -0.00049189
     atom   18 type  2   force =    -0.00035283    0.00005666   -0.00093915
     atom   19 type  1   force =     0.00082162    0.00106495    0.00083026
     atom   20 type  1   force =    -0.00044926   -0.00000526    0.00061686
     atom   21 type  1   force =    -0.00020030   -0.00012848   -0.00030933
     atom   22 type  1   force =     0.00006408   -0.00256159   -0.00204607
     atom   23 type  1   force =     0.00007101    0.00003598   -0.00029764
     atom   24 type  1   force =    -0.00044634    0.00014640   -0.00285162
     atom   25 type  2   force =    -0.00023388   -0.00023801   -0.00032448
     atom   26 type  2   force =    -0.00012639   -0.00057123   -0.00043349
     atom   27 type  2   force =    -0.00004959   -0.00008386   -0.00039280
     atom   28 type  2   force =     0.00006222    0.00070820    0.00026783
     atom   29 type  2   force =     0.00006850   -0.00017297    0.00018811
     atom   30 type  2   force =     0.00047480    0.00035507    0.00075566
     atom   31 type  2   force =    -0.00008019   -0.00013283    0.00021256
     atom   32 type  2   force =    -0.00059408    0.00040582    0.00114475
     atom   33 type  2   force =    -0.00001137    0.00027267    0.00008940
     atom   34 type  2   force =     0.00103576    0.00372914   -0.00032848
     atom   35 type  2   force =    -0.00033157    0.00028714   -0.00018976
     atom   36 type  1   force =     0.00012090   -0.00010526    0.00021443
     atom   37 type  1   force =    -0.00058525   -0.00002264    0.00016223
     atom   38 type  1   force =     0.00015063    0.00043102   -0.00021869
     atom   39 type  1   force =    -0.00006947   -0.00099571   -0.00033406
     atom   40 type  1   force =    -0.00014060    0.00004285   -0.00030873
     atom   41 type  1   force =    -0.00035020   -0.00029784   -0.00054367
     atom   42 type  2   force =     0.00033183   -0.00027179   -0.00008627
     atom   43 type  2   force =     0.00012490    0.00031621    0.00028922
     atom   44 type  2   force =    -0.00002868    0.00005118    0.00027725
     atom   45 type  2   force =    -0.00001030   -0.00017582    0.00009587
     atom   46 type  2   force =     0.00003468    0.00018446   -0.00008110
     atom   47 type  2   force =    -0.00010855    0.00018676   -0.00023514
     atom   48 type  2   force =    -0.00008049   -0.00004165   -0.00002184
     atom   49 type  2   force =    -0.00054947    0.00023778    0.00023786
     atom   50 type  2   force =    -0.00004121    0.00038520   -0.00038679
     atom   51 type  2   force =    -0.00010445    0.00051072   -0.00069012
     atom   52 type  2   force =    -0.00017824   -0.00010887   -0.00027209
     atom   53 type  2   force =    -0.00029415   -0.00001120   -0.00039296
     atom   54 type  1   force =    -0.00100762   -0.00050849    0.00189636
     atom   55 type  1   force =    -0.00135448    0.00063356    0.00460692
     atom   56 type  1   force =     0.00092073   -0.00002760    0.00054994
     atom   57 type  1   force =    -0.00025335    0.00040104   -0.00034594
     atom   58 type  1   force =    -0.00108496    0.00043512   -0.00149004
     atom   59 type  1   force =    -0.00096423   -0.00096286   -0.00200424
     atom   60 type  2   force =     0.00044189   -0.00000817   -0.00108295
     atom   61 type  2   force =    -0.00003114   -0.00062242   -0.00173391
     atom   62 type  2   force =     0.00229168    0.00095766   -0.00095772
     atom   63 type  2   force =     0.00233665   -0.00193868   -0.00221814
     atom   64 type  2   force =     0.00186192   -0.00035300    0.00097860
     atom   65 type  2   force =     0.00081908   -0.00057191    0.00118951
     atom   66 type  2   force =    -0.00018775   -0.00007679   -0.00000596
     atom   67 type  2   force =    -0.00005939   -0.00009750    0.00036643
     atom   68 type  2   force =     0.00004007   -0.00062601   -0.00037873
     atom   69 type  2   force =     0.00007998   -0.00051256   -0.00027996
     atom   70 type  2   force =     0.00022591    0.00046115   -0.00061874
     atom   71 type  2   force =     0.00013837    0.00022526   -0.00034737
     atom   72 type  1   force =    -0.00630129   -0.00575991    0.00957595
     atom   73 type  1   force =     0.00462997    0.00533030    0.00676065
     atom   74 type  1   force =    -0.00799561    0.00081473    0.00019415
     atom   75 type  1   force =    -0.00214980    0.00555436   -0.00013958
     atom   76 type  1   force =    -0.22316306   -0.04699264   -0.35389985
     atom   77 type  1   force =     0.00273679    0.00174425   -0.00642711
     atom   78 type  2   force =     0.00023678   -0.00248073   -0.00711411
     atom   79 type  2   force =     0.00096359   -0.00240653   -0.00213003
     atom   80 type  2   force =     0.00334782    0.00998213   -0.00924239
     atom   81 type  2   force =    -0.00226211   -0.00197241    0.00019518
     atom   82 type  2   force =     0.16606443    0.01937985    0.24045692
     atom   83 type  2   force =     0.00021551    0.00001872    0.00192733
     atom   84 type  2   force =     0.00630013    0.00292541   -0.00376993
     atom   85 type  2   force =    -0.00002264   -0.00377653    0.00125742
     atom   86 type  2   force =     0.00071944   -0.00138679   -0.00133657
     atom   87 type  2   force =    -0.00073006   -0.00127313   -0.00060883
     atom   88 type  2   force =    -0.00104437    0.00135026   -0.00248941
     atom   89 type  2   force =    -0.00017415    0.00006330   -0.00067793
     atom   90 type  1   force =     0.00023620   -0.00006022    0.00192953
     atom   91 type  1   force =     0.00040044    0.00027267    0.00048828
     atom   92 type  1   force =     0.02861460   -0.01498542    0.04232333
     atom   93 type  1   force =     0.00171420    0.00210087   -0.00061814
     atom   94 type  1   force =     0.00701439    0.00329885   -0.01046927
     atom   95 type  1   force =     0.00005744   -0.00013691   -0.00107072
     atom   96 type  2   force =     0.00029181   -0.00101754   -0.00210152
     atom   97 type  2   force =     0.00005458   -0.00073666   -0.00040972
     atom   98 type  2   force =    -0.00020046    0.00054973    0.00011655
     atom   99 type  2   force =     0.00029268    0.00021247    0.00009028
     atom  100 type  2   force =    -0.00160616   -0.00052232    0.00083707
     atom  101 type  2   force =    -0.00023403   -0.00026917    0.00039394
     atom  102 type  2   force =    -0.01372074    0.00291507   -0.00018136
     atom  103 type  2   force =    -0.00061251   -0.00058237    0.00008877
     atom  104 type  2   force =    -0.00441842   -0.00436273   -0.01014318
     atom  105 type  2   force =    -0.00025731   -0.00112690   -0.00048826
     atom  106 type  2   force =    -0.00159681    0.00142559   -0.00392290
     atom  107 type  2   force =     0.00010889   -0.00028178   -0.00088610
     atom  108 type  1   force =     0.00029437   -0.00016750   -0.00007653
     atom  109 type  1   force =     0.00031384    0.00015059   -0.00069374
     atom  110 type  1   force =    -0.00020082   -0.00010381   -0.00000648
     atom  111 type  1   force =     0.00011553   -0.00006589   -0.00011501
     atom  112 type  1   force =     0.00014020   -0.00000844    0.00039032
     atom  113 type  1   force =     0.00054873   -0.00002904    0.00127149
     atom  114 type  2   force =     0.00007803    0.00012826    0.00008253
     atom  115 type  2   force =    -0.00031010    0.00002411   -0.00013505
     atom  116 type  2   force =    -0.00003596    0.00026402    0.00013585
     atom  117 type  2   force =    -0.00090180   -0.00041584    0.00034091
     atom  118 type  2   force =    -0.00009685   -0.00013940   -0.00017309
     atom  119 type  2   force =    -0.00126597   -0.00006113   -0.00058467
     atom  120 type  2   force =    -0.00005615   -0.00013411   -0.00007386
     atom  121 type  2   force =     0.00003012   -0.00016601   -0.00001687
     atom  122 type  2   force =     0.00020945   -0.00018487    0.00028727
     atom  123 type  2   force =    -0.00053834   -0.00051439   -0.00018386
     atom  124 type  2   force =    -0.00021141    0.00029078    0.00017820
     atom  125 type  2   force =     0.00000024    0.00009980    0.00121630
     atom  126 type  1   force =    -0.00080270   -0.00096788   -0.00114471
     atom  127 type  1   force =    -0.00032597    0.00034402   -0.00041710
     atom  128 type  1   force =    -0.00008586   -0.00002371    0.00026731
     atom  129 type  1   force =     0.00107739    0.00216720    0.00154608
     atom  130 type  1   force =     0.00003858   -0.00037820    0.00042268
     atom  131 type  1   force =    -0.00046963    0.00100221    0.00119553
     atom  132 type  2   force =     0.00019269    0.00010463    0.00065051
     atom  133 type  2   force =     0.00014329   -0.00058149    0.00051095
     atom  134 type  2   force =     0.00027974    0.00023695    0.00019578
     atom  135 type  2   force =    -0.00010365   -0.00025778    0.00004590
     atom  136 type  2   force =     0.00012685   -0.00001583   -0.00049962
     atom  137 type  2   force =     0.00009464   -0.00034170   -0.00017939
     atom  138 type  2   force =    -0.00049425    0.00017702   -0.00009874
     atom  139 type  2   force =     0.00048154   -0.00084829   -0.00060619
     atom  140 type  2   force =    -0.00025937   -0.00004475   -0.00004736
     atom  141 type  2   force =    -0.00133199   -0.00302945   -0.00170195
     atom  142 type  2   force =    -0.00054075    0.00000604    0.00050078
     atom  143 type  2   force =     0.00420643   -0.00398007    0.00520808
     atom  144 type  1   force =    -0.00039996   -0.00065617   -0.00048891
     atom  145 type  1   force =     0.00007444   -0.00012432   -0.00007863
     atom  146 type  1   force =    -0.00002202   -0.00023463    0.00020757
     atom  147 type  1   force =    -0.00100580    0.00056430   -0.00002654
     atom  148 type  1   force =    -0.00021300   -0.00014997   -0.00011275
     atom  149 type  1   force =    -0.00028812    0.00021350    0.00074728
     atom  150 type  2   force =     0.00013197    0.00021606    0.00027142
     atom  151 type  2   force =    -0.00005929    0.00000423   -0.00020460
     atom  152 type  2   force =     0.00009353    0.00043316   -0.00029964
     atom  153 type  2   force =    -0.00009707   -0.00020522    0.00026162
     atom  154 type  2   force =    -0.00003905    0.00016469   -0.00005030
     atom  155 type  2   force =    -0.00021504   -0.00032097   -0.00038620
     atom  156 type  2   force =     0.00030766   -0.00020798   -0.00048617
     atom  157 type  2   force =     0.00048627   -0.00002739   -0.00040797
     atom  158 type  2   force =    -0.00016776    0.00006134    0.00009900
     atom  159 type  2   force =     0.00014945   -0.00040414    0.00030371
     atom  160 type  2   force =     0.00013510   -0.00016623   -0.00005648
     atom  161 type  2   force =     0.00019889   -0.00013997    0.00060195
     atom  162 type  1   force =     0.00078709    0.00051128   -0.00131626
     atom  163 type  1   force =     0.00865206   -0.00652250   -0.00007107
     atom  164 type  1   force =    -0.00094906    0.00052780   -0.00043068
     atom  165 type  1   force =    -0.00009877   -0.00047884    0.00023622
     atom  166 type  1   force =     0.00012313    0.00050034    0.00123120
     atom  167 type  1   force =     0.00093032    0.00059265    0.00194766
     atom  168 type  2   force =    -0.00002472    0.00115677    0.00072018
     atom  169 type  2   force =    -0.00047322    0.00172605    0.00117180
     atom  170 type  2   force =    -0.00041348   -0.00101762    0.00020288
     atom  171 type  2   force =    -0.00129041    0.00197161    0.00083720
     atom  172 type  2   force =    -0.00169967    0.00016593   -0.00104186
     atom  173 type  2   force =    -0.00013294    0.00057266   -0.00055161
     atom  174 type  2   force =     0.00024591   -0.00048838   -0.00027702
     atom  175 type  2   force =    -0.00041623   -0.00032327   -0.00018650
     atom  176 type  2   force =     0.00055878   -0.00016531    0.00074844
     atom  177 type  2   force =    -0.00007638    0.00005362    0.00046093
     atom  178 type  2   force =     0.00035815   -0.00048693    0.00024204
     atom  179 type  2   force =     0.00016580   -0.00027953    0.00019159
     atom  180 type  1   force =     0.00001182    0.01671053   -0.00073968
     atom  181 type  1   force =    -0.01947754   -0.02073771   -0.01872622
     atom  182 type  1   force =     0.00404744    0.00120627    0.00168000
     atom  183 type  1   force =     0.00100886   -0.00368018    0.00137692
     atom  184 type  1   force =     0.00473838    0.00137272    0.01012021
     atom  185 type  1   force =    -0.00044788   -0.00003566    0.00342806
     atom  186 type  2   force =     0.01759071    0.04144577    0.03754927
     atom  187 type  2   force =    -0.00027099    0.00527380    0.00770441
     atom  188 type  2   force =    -0.00042529   -0.00702650   -0.00176326
     atom  189 type  2   force =     0.00562119    0.00566583   -0.00192537
     atom  190 type  2   force =    -0.00357439   -0.00040510   -0.00890507
     atom  191 type  2   force =    -0.00047165    0.00091291   -0.00075845
     atom  192 type  2   force =    -0.00160399   -0.00058956   -0.00243655
     atom  193 type  2   force =     0.00064240    0.00162195   -0.00110686
     atom  194 type  2   force =    -0.00150399    0.00043162   -0.00010789
     atom  195 type  2   force =     0.00026921    0.00072344    0.00025327
     atom  196 type  2   force =     0.01807723   -0.01452685    0.02505010
     atom  197 type  2   force =    -0.00023094   -0.00004550    0.00115651
     atom  198 type  1   force =    -0.00069119    0.00006140   -0.00127384
     atom  199 type  1   force =    -0.00034582   -0.00017609   -0.00058224
     atom  200 type  1   force =    -0.00753656    0.01540089    0.02850463
     atom  201 type  1   force =    -0.00204270   -0.00410133    0.00175237
     atom  202 type  1   force =    -0.00333532   -0.00143031    0.00667117
     atom  203 type  1   force =    -0.00051813   -0.00032546    0.00064087
     atom  204 type  2   force =     0.00007224    0.00116735    0.00279960
     atom  205 type  2   force =     0.00012474   -0.00012328    0.00035274
     atom  206 type  2   force =     0.00076474   -0.00026864    0.00059627
     atom  207 type  2   force =    -0.00022872   -0.00029203    0.00034409
     atom  208 type  2   force =     0.00112513    0.00002243   -0.00060753
     atom  209 type  2   force =     0.00014016    0.00006515   -0.00064653
     atom  210 type  2   force =     0.00701921   -0.00098713   -0.00727600
     atom  211 type  2   force =     0.00116836    0.00039244   -0.00105527
     atom  212 type  2   force =     0.01294938    0.00488140    0.01549456
     atom  213 type  2   force =     0.00055054    0.00157968    0.00046122
     atom  214 type  2   force =     0.00274918   -0.00245712    0.00905298
     atom  215 type  2   force =     0.00026306   -0.00021703    0.00038025

     Total force =     0.525325     Total SCF correction =     0.000113

     Writing output data file Qrtz_Ortho.save

     init_run     :     27.47s CPU     40.43s WALL (       1 calls)
     electrons    :   4596.48s CPU   9276.09s WALL (       1 calls)
     forces       :      8.37s CPU      8.85s WALL (       1 calls)

     Called by init_run:
     wfcinit      :     25.29s CPU     36.49s WALL (       1 calls)
     potinit      :      0.21s CPU      0.27s WALL (       1 calls)

     Called by electrons:
     c_bands      :   2219.88s CPU   2800.76s WALL (      33 calls)
     sum_band     :     10.80s CPU     43.05s WALL (      11 calls)
     v_of_rho     :      0.12s CPU      0.35s WALL (      12 calls)
     mix_rho      :      0.11s CPU      0.50s WALL (      11 calls)

     Called by c_bands:
     init_us_2    :      0.22s CPU      0.30s WALL (      45 calls)
     cegterg      :   2218.80s CPU   2794.22s WALL (      33 calls)

     Called by sum_band:

     Called by *egterg:
     h_psi        :    434.43s CPU    907.44s WALL (      98 calls)
     g_psi        :      0.30s CPU      0.31s WALL (      64 calls)
     cdiaghg      :    721.47s CPU    732.28s WALL (      95 calls)

     Called by h_psi:
     add_vuspsi   :    143.28s CPU    143.44s WALL (      98 calls)

     General routines
     calbec       :    148.89s CPU    167.54s WALL (     102 calls)
     fft          :      0.19s CPU      0.95s WALL (      49 calls)
     fftw         :    149.25s CPU    623.54s WALL (   97928 calls)
     davcio       :      0.03s CPU      1.76s WALL (     260 calls)

     Parallel routines
     fft_scatter  :     72.10s CPU    492.58s WALL (   97977 calls)

     Electric-field routines
     c_phase_fiel :   2365.43s CPU   6430.61s WALL (      33 calls)

     PWSCF        :     1h17m CPU        2h35m WALL


   This run was terminated on:   1: 5:21   8Jul2018            

=------------------------------------------------------------------------------=
   JOB DONE.
=------------------------------------------------------------------------------=
