# Supplementary material for: Collective dipole effects in ionic transport under electric fields
Source: Nat Commun. 2020 Jul 3;11:3330. doi: 10.1038/s41467-020-17173-w (PMC7335081; doi:10.1038/s41467-020-17173-w)
Supplement: Supplementary file 3 — Source Data [file 41467_2020_17173_MOESM3_ESM.zip › Script_Pol_Analysis/QE_data/ZBC_NEB_VO_Q2-pos2/Zcharge_VO_Q2_pict11/output_file]

     Program PWSCF v.6.1 (svn rev. 13369) starts on 27Nov2017 at  7: 5:24 

     This program is part of the open-source Quantum ESPRESSO suite
     for quantum simulation of materials; please cite
         "P. Giannozzi et al., J. Phys.:Condens. Matter 21 395502 (2009);
          URL http://www.quantum-espresso.org", 
     in publications or presentations arising from this work. More details at
     http://www.quantum-espresso.org/quote

     Parallel version (MPI), running on    72 processors
     R & G space division:  proc/nbgrp/npool/nimage =      72
     Reading input from /marconi_scratch/userexternal/nsalles0/E-NEB_VO_Q2-pos2/E0/Qrtz_Ortho_11/input_file
Warning: card &IONS ignored
Warning: card / ignored
Warning: card &CELL ignored
Warning: card / ignored

     Current dimensions of program PWSCF are:
     Max number of different atomic species (ntypx) = 10
     Max number of k-points (npk) =  40000
     Max angular momentum in pseudopotentials (lmaxx) =  3

     Subspace diagonalization in iterative solution of the eigenvalue problem:
     a serial algorithm will be used

 
     Parallelization info
     --------------------
     sticks:   dense  smooth     PW     G-vecs:    dense   smooth      PW
     Min         312     312     78                24178    24178    3020
     Max         313     313     79                24181    24181    3023
     Sum       22485   22485   5629              1740873  1740873  217511
 

     Title: 
     Fkl_Ortho                                                                  


     bravais-lattice index     =            0
     lattice parameter (alat)  =      27.8567  a.u.
     unit-cell volume          =   18011.5231 (a.u.)^3
     number of atoms/cell      =          215
     number of atomic types    =            2
     number of electrons       =      1144.00
     number of Kohn-Sham states=          600
     kinetic-energy cutoff     =      80.0000  Ry
     charge density cutoff     =     320.0000  Ry
     convergence threshold     =      1.0E-08
     mixing beta               =       0.7000
     number of iterations used =            8  plain     mixing
     Exchange-correlation      =  SLA  PZ   NOGX NOGC ( 1  1  0  0 0 0)
 
     Using Berry phase electric field
     In a.u.(Ry)  cartesian system of reference
        0.0000000000
        0.0000000000
        0.0000000000
     In a.u.(Ry)  crystal system of reference
        0.0000000000
        0.0000000000
        0.0000000000
     Number of iterative cycles:   3
 

     celldm(1)=  27.856738  celldm(2)=   0.000000  celldm(3)=   0.000000
     celldm(4)=   0.000000  celldm(5)=   0.000000  celldm(6)=   0.000000

     crystal axes: (cart. coord. in units of alat)
               a(1) = (   0.992918   0.000000   0.000000 )  
               a(2) = (   0.000000   1.146571   0.000000 )  
               a(3) = (   0.000000   0.000000   0.731889 )  

     reciprocal axes: (cart. coord. in units 2 pi/alat)
               b(1) = (  1.007133  0.000000  0.000000 )  
               b(2) = (  0.000000  0.872166  0.000000 )  
               b(3) = (  0.000000  0.000000  1.366327 )  


     PseudoPot. # 1 for Si read from file:
     /marconi/home/userexternal/nsalles0/qe-6.1/pseudo/Si.pz-vbc.UPF
     MD5 check sum: 6dfa03ddd5817404712e03e4d12deb78
     Pseudo is Norm-conserving, Zval =  4.0
     Generated by new atomic code, or converted to UPF format
     Using radial grid of  431 points,  2 beta functions with: 
                l(1) =   0
                l(2) =   1

     PseudoPot. # 2 for O  read from file:
     /marconi/home/userexternal/nsalles0/qe-6.1/pseudo/O.pz-mt.UPF
     MD5 check sum: 6c85872a654a48428798af567c59afb1
     Pseudo is Norm-conserving, Zval =  6.0
     Generated by new atomic code, or converted to UPF format
     Using radial grid of  921 points,  1 beta functions with: 
                l(1) =   0

     atomic species   valence    mass     pseudopotential
        Si             4.00    28.08550     Si( 1.00)
        O              6.00    16.00000     O ( 1.00)

     No symmetry found


   Cartesian axes

     site n.     atom                  positions (alat units)
         1           Si  tau(   1) = (   0.1478297   0.0018000   0.2428577  )
         2           Si  tau(   2) = (   0.3174906   0.2883182   0.2453635  )
         3           Si  tau(   3) = (   0.9147090   0.1309980   0.1194646  )
         4           Si  tau(   4) = (   0.0894138   0.4143658   0.1270224  )
         5           Si  tau(   5) = (   0.0884838   0.1513421   0.0000519  )
         6           Si  tau(   6) = (   0.2492227   0.4344088  -0.0006768  )
         7           O   tau(   7) = (   0.0820220   0.0817758   0.2805346  )
         8           O   tau(   8) = (   0.2503779   0.3663456   0.2847749  )
         9           O   tau(   9) = (   0.2139415   0.0380649   0.1623334  )
        10           O   tau(  10) = (   0.3848314   0.3297609   0.1682017  )
        11           O   tau(  11) = (   0.1896930   0.1688571   0.0395403  )
        12           O   tau(  12) = (   0.3556159   0.4430018   0.0272907  )
        13           O   tau(  13) = (   0.0236387   0.1137579   0.0814920  )
        14           O   tau(  14) = (   0.1925323   0.4044179   0.0893243  )
        15           O   tau(  15) = (   0.9138703   0.2044782   0.2022816  )
        16           O   tau(  16) = (   0.0828109   0.4882524   0.2092286  )
        17           O   tau(  17) = (   0.0445733   0.2472292   0.3315643  )
        18           O   tau(  18) = (   0.2099555   0.5347730   0.3311536  )
        19           Si  tau(  19) = (   0.4860045   0.0040288   0.2387205  )
        20           Si  tau(  20) = (   0.6529605   0.2820253   0.2486349  )
        21           Si  tau(  21) = (   0.2538002   0.1320537   0.1216855  )
        22           Si  tau(  22) = (   0.4158614   0.4214424   0.1172097  )
        23           Si  tau(  23) = (   0.4164958   0.1536203  -0.0006607  )
        24           Si  tau(  24) = (   0.5856362   0.4405191   0.0022751  )
        25           O   tau(  25) = (   0.4214833   0.0845638   0.2772357  )
        26           O   tau(  26) = (   0.5906501   0.3490909   0.3139069  )
        27           O   tau(  27) = (   0.5501560   0.0400759   0.1554014  )
        28           O   tau(  28) = (   0.7046666   0.3331751   0.1669131  )
        29           O   tau(  29) = (   0.5165912   0.1766412   0.0397784  )
        30           O   tau(  30) = (   0.6869638   0.4589460   0.0402114  )
        31           O   tau(  31) = (   0.3545865   0.1131758   0.0811099  )
        32           O   tau(  32) = (   0.5208212   0.4086229   0.0849790  )
        33           O   tau(  33) = (   0.2569205   0.2077847   0.2019118  )
        34           O   tau(  34) = (   0.4064642   0.5077683   0.1859738  )
        35           O   tau(  35) = (   0.3800104   0.2509066   0.3287325  )
        36           Si  tau(  36) = (   0.8157375  -0.0036396   0.2435991  )
        37           Si  tau(  37) = (   0.9786526   0.2825517   0.2450395  )
        38           Si  tau(  38) = (   0.5842853   0.1381272   0.1178711  )
        39           Si  tau(  39) = (   0.7492243   0.4248790   0.1253734  )
        40           Si  tau(  40) = (   0.7538873   0.1565789  -0.0100606  )
        41           Si  tau(  41) = (   0.9172445   0.4360172   0.0040153  )
        42           O   tau(  42) = (   0.7487016   0.0733302   0.2850611  )
        43           O   tau(  43) = (   0.9147592   0.3653104   0.2817407  )
        44           O   tau(  44) = (   0.8743281   0.0362630   0.1588900  )
        45           O   tau(  45) = (   1.0469012   0.3176413   0.1655977  )
        46           O   tau(  46) = (   0.8531437   0.1700496   0.0352599  )
        47           O   tau(  47) = (   1.0192301   0.4475783   0.0425990  )
        48           O   tau(  48) = (   0.6841865   0.1334317   0.0721744  )
        49           O   tau(  49) = (   0.8501235   0.4043936   0.0862573  )
        50           O   tau(  50) = (   0.5867796   0.2063170   0.2055059  )
        51           O   tau(  51) = (   0.7493884   0.5003458   0.2054150  )
        52           O   tau(  52) = (   0.7259049   0.2444177   0.3219497  )
        53           O   tau(  53) = (   0.8773278   0.5344217   0.3296560  )
        54           Si  tau(  54) = (   0.1438795   0.5703543   0.2498694  )
        55           Si  tau(  55) = (   0.3153394   0.8632559   0.2432987  )
        56           Si  tau(  56) = (   0.9219570   0.7061709   0.1246735  )
        57           Si  tau(  57) = (   0.0916720   0.9912161   0.1226159  )
        58           Si  tau(  58) = (   0.0962376   0.7256532   0.0031361  )
        59           Si  tau(  59) = (   0.2566738   1.0139988  -0.0000436  )
        60           O   tau(  60) = (   0.0797780   0.6501326   0.2899292  )
        61           O   tau(  61) = (   0.2539974   0.9447952   0.2837320  )
        62           O   tau(  62) = (   0.2063684   0.6100320   0.1686499  )
        63           O   tau(  63) = (   0.3802833   0.8990288   0.1612968  )
        64           O   tau(  64) = (   0.2010569   0.7341788   0.0391952  )
        65           O   tau(  65) = (   0.3590333   1.0297886   0.0374933  )
        66           O   tau(  66) = (   0.0315738   0.6918135   0.0868990  )
        67           O   tau(  67) = (   0.1939788   0.9782603   0.0836592  )
        68           O   tau(  68) = (   0.9181334   0.7810412   0.2052315  )
        69           O   tau(  69) = (   0.0869287   1.0657708   0.2038033  )
        70           O   tau(  70) = (   0.0509930   0.8222596   0.3294126  )
        71           O   tau(  71) = (   0.2090285   1.1133691   0.3276283  )
        72           Si  tau(  72) = (   0.4287494   0.6153368   0.1815020  )
        73           Si  tau(  73) = (   0.6506325   0.8630379   0.2431249  )
        74           Si  tau(  74) = (   0.2538108   0.7015462   0.1306274  )
        75           Si  tau(  75) = (   0.4203580   0.9936426   0.1218464  )
        76           Si  tau(  76) = (   0.4822400   0.7625849  -0.0612900  )
        77           Si  tau(  77) = (   0.5866465   1.0151309   0.0027395  )
        78           O   tau(  78) = (   0.4246372   0.6528100   0.2848037  )
        79           O   tau(  79) = (   0.5876092   0.9448249   0.2804156  )
        80           O   tau(  80) = (   0.5308933   0.6265790   0.1393500  )
        81           O   tau(  81) = (   0.7135939   0.8941032   0.1578440  )
        82           O   tau(  82) = (   0.5406321   0.7697107   0.0293417  )
        83           O   tau(  83) = (   0.6894803   1.0287723   0.0390619  )
        84           O   tau(  84) = (   0.3607286   0.6736134   0.1145869  )
        85           O   tau(  85) = (   0.5230166   0.9777470   0.0842142  )
        86           O   tau(  86) = (   0.2497433   0.7830071   0.2053445  )
        87           O   tau(  87) = (   0.4221098   1.0688709   0.2023535  )
        88           O   tau(  88) = (   0.3803365   0.8236805   0.3239629  )
        89           O   tau(  89) = (   0.5504655   1.1153655   0.3216993  )
        90           Si  tau(  90) = (   0.8157249   0.5770749   0.2481573  )
        91           Si  tau(  91) = (   0.9833246   0.8603160   0.2451136  )
        92           Si  tau(  92) = (   0.5878167   0.7176135   0.1162650  )
        93           Si  tau(  93) = (   0.7535736   0.9901668   0.1210149  )
        94           Si  tau(  94) = (   0.7569133   0.7255232   0.0025913  )
        95           Si  tau(  95) = (   0.9196133   1.0114482   0.0008918  )
        96           O   tau(  96) = (   0.7528837   0.6561828   0.2929865  )
        97           O   tau(  97) = (   0.9185016   0.9407788   0.2824335  )
        98           O   tau(  98) = (   0.8810679   0.6127032   0.1665627  )
        99           O   tau(  99) = (   1.0490438   0.8951528   0.1634202  )
       100           O   tau( 100) = (   0.8585466   0.7403756   0.0399729  )
       101           O   tau( 101) = (   1.0210513   1.0268372   0.0396328  )
       102           O   tau( 102) = (   0.6910384   0.6944513   0.0859817  )
       103           O   tau( 103) = (   0.8550011   0.9738374   0.0824437  )
       104           O   tau( 104) = (   0.5851742   0.7821441   0.2053416  )
       105           O   tau( 105) = (   0.7528127   1.0610722   0.2053434  )
       106           O   tau( 106) = (   0.7144700   0.8274529   0.3263310  )
       107           O   tau( 107) = (   0.8805191   1.1085239   0.3262379  )
       108           Si  tau( 108) = (   0.1533528  -0.0021929   0.6090935  )
       109           Si  tau( 109) = (   0.3092629   0.2834966   0.6108292  )
       110           Si  tau( 110) = (   0.9188208   0.1259011   0.4902188  )
       111           Si  tau( 111) = (   0.0873517   0.4169222   0.4903359  )
       112           Si  tau( 112) = (   0.0864886   0.1513595   0.3663770  )
       113           Si  tau( 113) = (   0.2499454   0.4390961   0.3675501  )
       114           O   tau( 114) = (   0.0898585   0.0783756   0.6490410  )
       115           O   tau( 115) = (   0.2394752   0.3586515   0.6512440  )
       116           O   tau( 116) = (   0.2158918   0.0329098   0.5247433  )
       117           O   tau( 117) = (   0.3747819   0.3289033   0.5337201  )
       118           O   tau( 118) = (   0.1902306   0.1650967   0.4007921  )
       119           O   tau( 119) = (   0.3529530   0.4551937   0.4047033  )
       120           O   tau( 120) = (   0.0280957   0.1122976   0.4519762  )
       121           O   tau( 121) = (   0.1893766   0.4008429   0.4518039  )
       122           O   tau( 122) = (   0.9149476   0.2020617   0.5706716  )
       123           O   tau( 123) = (   0.0862220   0.4932801   0.5700469  )
       124           O   tau( 124) = (   0.0494939   0.2467553   0.6932307  )
       125           O   tau( 125) = (   0.2144787   0.5311617   0.6927642  )
       126           Si  tau( 126) = (   0.4837925  -0.0013936   0.6091717  )
       127           Si  tau( 127) = (   0.6428210   0.2856398   0.6036635  )
       128           Si  tau( 128) = (   0.2533731   0.1279000   0.4836526  )
       129           Si  tau( 129) = (   0.4094765   0.4236764   0.4927120  )
       130           Si  tau( 130) = (   0.4184006   0.1536976   0.3630903  )
       131           Si  tau( 131) = (   0.6070476   0.3929671   0.4113925  )
       132           O   tau( 132) = (   0.4222067   0.0804594   0.6486133  )
       133           O   tau( 133) = (   0.5860358   0.3629069   0.6546131  )
       134           O   tau( 134) = (   0.5476745   0.0343172   0.5256858  )
       135           O   tau( 135) = (   0.6803284   0.3390283   0.5023894  )
       136           O   tau( 136) = (   0.5208429   0.1682130   0.4027638  )
       137           O   tau( 137) = (   0.6854180   0.4717594   0.4095944  )
       138           O   tau( 138) = (   0.3558158   0.1135546   0.4448036  )
       139           O   tau( 139) = (   0.5162148   0.4114827   0.4641057  )
       140           O   tau( 140) = (   0.2520103   0.2020230   0.5655374  )
       141           O   tau( 141) = (   0.4099545   0.5033891   0.5697346  )
       142           O   tau( 142) = (   0.3742936   0.2472333   0.6921705  )
       143           O   tau( 143) = (   0.5486548   0.5323841   0.6860870  )
       144           Si  tau( 144) = (   0.8157102  -0.0061211   0.6108319  )
       145           Si  tau( 145) = (   0.9778519   0.2830771   0.6118491  )
       146           Si  tau( 146) = (   0.5835232   0.1291565   0.4844659  )
       147           Si  tau( 147) = (   0.7557281   0.4305753   0.4866850  )
       148           Si  tau( 148) = (   0.7549118   0.1475610   0.3658030  )
       149           Si  tau( 149) = (   0.9178435   0.4382008   0.3638651  )
       150           O   tau( 150) = (   0.7507021   0.0748285   0.6480340  )
       151           O   tau( 151) = (   0.9127998   0.3625407   0.6532356  )
       152           O   tau( 152) = (   0.8799865   0.0302564   0.5287277  )
       153           O   tau( 153) = (   1.0401015   0.3226440   0.5297031  )
       154           O   tau( 154) = (   0.8558572   0.1604199   0.4061283  )
       155           O   tau( 155) = (   1.0176578   0.4527235   0.4060674  )
       156           O   tau( 156) = (   0.6870926   0.1199402   0.4489156  )
       157           O   tau( 157) = (   0.8513607   0.4001135   0.4469276  )
       158           O   tau( 158) = (   0.5795220   0.2061065   0.5654291  )
       159           O   tau( 159) = (   0.7572453   0.4860551   0.5796026  )
       160           O   tau( 160) = (   0.7258106   0.2500599   0.6656027  )
       161           O   tau( 161) = (   0.8854701   0.5344462   0.6962664  )
       162           Si  tau( 162) = (   0.1520720   0.5714445   0.6112006  )
       163           Si  tau( 163) = (   0.3197662   0.8650460   0.5994355  )
       164           Si  tau( 164) = (   0.9166869   0.7061544   0.4939762  )
       165           Si  tau( 165) = (   0.0895587   0.9898377   0.4897522  )
       166           Si  tau( 166) = (   0.0864933   0.7263325   0.3697826  )
       167           Si  tau( 167) = (   0.2514419   1.0194991   0.3652217  )
       168           O   tau( 168) = (   0.0900615   0.6523559   0.6525114  )
       169           O   tau( 169) = (   0.2567482   0.9372890   0.6516837  )
       170           O   tau( 170) = (   0.2176533   0.6087895   0.5303110  )
       171           O   tau( 171) = (   0.3707762   0.9036032   0.5097122  )
       172           O   tau( 172) = (   0.1894353   0.7395852   0.4068490  )
       173           O   tau( 173) = (   0.3534460   1.0430748   0.4006067  )
       174           O   tau( 174) = (   0.0245521   0.6906379   0.4540384  )
       175           O   tau( 175) = (   0.1912735   0.9786304   0.4486291  )
       176           O   tau( 176) = (   0.9198555   0.7757775   0.5792384  )
       177           O   tau( 177) = (   0.0890232   1.0627090   0.5727443  )
       178           O   tau( 178) = (   0.0597551   0.8222448   0.6958118  )
       179           O   tau( 179) = (   0.2190891   1.1086301   0.6905598  )
       180           Si  tau( 180) = (   0.4864077   0.5725989   0.6057800  )
       181           Si  tau( 181) = (   0.6525538   0.8618483   0.6126304  )
       182           Si  tau( 182) = (   0.2543136   0.7035540   0.4884883  )
       183           Si  tau( 183) = (   0.4159814   0.9997703   0.4800619  )
       184           Si  tau( 184) = (   0.4170341   0.7285207   0.3638464  )
       185           Si  tau( 185) = (   0.5848973   1.0190634   0.3622476  )
       186           O   tau( 186) = (   0.4400653   0.6656475   0.6441650  )
       187           O   tau( 187) = (   0.5862038   0.9370336   0.6544644  )
       188           O   tau( 188) = (   0.5523472   0.6065783   0.5223457  )
       189           O   tau( 189) = (   0.7034552   0.8938681   0.5217201  )
       190           O   tau( 190) = (   0.5173470   0.7470729   0.4093726  )
       191           O   tau( 191) = (   0.6850317   1.0326080   0.4061728  )
       192           O   tau( 192) = (   0.3553260   0.6885129   0.4461236  )
       193           O   tau( 193) = (   0.5176417   0.9819311   0.4417675  )
       194           O   tau( 194) = (   0.2597200   0.7777831   0.5706758  )
       195           O   tau( 195) = (   0.4195927   1.0649691   0.5694110  )
       196           O   tau( 196) = (   0.4050153   0.8378095   0.6673792  )
       197           O   tau( 197) = (   0.5491535   1.1081549   0.6903327  )
       198           Si  tau( 198) = (   0.8198796   0.5711741   0.6167056  )
       199           Si  tau( 199) = (   0.9863860   0.8570710   0.6141129  )
       200           Si  tau( 200) = (   0.5817680   0.7055473   0.4864545  )
       201           Si  tau( 201) = (   0.7484205   0.9904151   0.4855167  )
       202           Si  tau( 202) = (   0.7527458   0.7345351   0.3706130  )
       203           Si  tau( 203) = (   0.9162569   1.0122160   0.3663547  )
       204           O   tau( 204) = (   0.7516817   0.6475904   0.6562346  )
       205           O   tau( 205) = (   0.9208236   0.9374085   0.6509863  )
       206           O   tau( 206) = (   0.8751795   0.6094893   0.5294136  )
       207           O   tau( 207) = (   1.0477543   0.8925988   0.5291711  )
       208           O   tau( 208) = (   0.8526547   0.7478695   0.4137273  )
       209           O   tau( 209) = (   1.0161361   1.0261853   0.4094508  )
       210           O   tau( 210) = (   0.6860088   0.7060853   0.4565428  )
       211           O   tau( 211) = (   0.8487171   0.9725595   0.4451356  )
       212           O   tau( 212) = (   0.5711327   0.7776622   0.5835449  )
       213           O   tau( 213) = (   0.7520994   1.0583357   0.5725394  )
       214           O   tau( 214) = (   0.7198541   0.8184696   0.6863736  )
       215           O   tau( 215) = (   0.8792441   1.1062038   0.6939787  )

     number of k points=     1
                       cart. coord. in units 2pi/alat
        k(    1) = (   0.0000000   0.0000000   0.0000000), wk =   2.0000000

     Dense  grid:  1740873 G-vectors     FFT dimensions: ( 160, 192, 120)

     Estimated max dynamical RAM per process >     346.31MB

     Estimated total allocated dynamical RAM >   24934.12MB

     Initial potential from superposition of free atoms

     starting charge 1145.96414, renormalised to 1144.00000
     Starting wfc are  860 randomized atomic wfcs

     total cpu time spent up to now is       27.7 secs

     per-process dynamical memory:   267.0 Mb

     Self-consistent Calculation

     iteration #  1     ecut=    80.00 Ry     beta=0.70
     Davidson diagonalization with overlap
     ethr =  1.00E-02,  avg # of iterations =  3.0
     Davidson diagonalization with overlap
     ethr =  1.00E-02,  avg # of iterations =  1.0
     Davidson diagonalization with overlap
     ethr =  1.00E-02,  avg # of iterations =  1.0
 
     Expectation value of exp(iGx):
 (-6.987570045907076E-004,2.126126340249144E-004)  0.992917730000000     
     Electronic Dipole per cell (Ry a.u.)   35.4386534121180     
     Ionic Dipole per cell (Ry a.u.)   23639.9416824751     
 
     Expectation value of exp(iGx):
 (2.768619832693830E-003,-3.511708049727622E-003)   1.14657093000000     
     Electronic Dipole per cell (Ry a.u.)  -12.9857217414926     
     Ionic Dipole per cell (Ry a.u.)   25351.8641067371     
 
     Expectation value of exp(iGx):
 (-7.723931370275051E-007,-1.564500587215011E-006)  0.731889429000000     
     Electronic Dipole per cell (Ry a.u.)  -18.6254404379782     
     Ionic Dipole per cell (Ry a.u.)   15832.5851312578     
Electronic Dipole on Cartesian axes
           1   35.4386534121180     
           2  -12.9857217414926     
           3  -18.6254404379782     
Ionic Dipole on Cartesian axes
           1   23639.9416824751     
           2   25351.8641067371     
           3   15832.5851312578     

     total cpu time spent up to now is      320.8 secs

     total energy              =   -5137.24472184 Ry
     Harris-Foulkes estimate   =   -5174.17061419 Ry
     estimated scf accuracy    <      51.85081206 Ry

     iteration #  2     ecut=    80.00 Ry     beta=0.70
     Davidson diagonalization with overlap
     ethr =  4.53E-03,  avg # of iterations =  2.0
     Davidson diagonalization with overlap
     ethr =  4.53E-03,  avg # of iterations =  1.0
     Davidson diagonalization with overlap
     ethr =  4.53E-03,  avg # of iterations =  1.0
 
     Expectation value of exp(iGx):
 (-3.043664057465912E-005,1.131650774452777E-005)  0.992917730000000     
     Electronic Dipole per cell (Ry a.u.)   34.6841776179993     
     Ionic Dipole per cell (Ry a.u.)   23639.9416824751     
 
     Expectation value of exp(iGx):
 (2.823377710055584E-004,-3.308414631983408E-004)   1.14657093000000     
     Electronic Dipole per cell (Ry a.u.)  -12.4273577077520     
     Ionic Dipole per cell (Ry a.u.)   25351.8641067371     
 
     Expectation value of exp(iGx):
 (-2.302527269811805E-009,-5.377877028289348E-009)  0.731889429000000     
     Electronic Dipole per cell (Ry a.u.)  -18.1292813632302     
     Ionic Dipole per cell (Ry a.u.)   15832.5851312578     
Electronic Dipole on Cartesian axes
           1   34.6841776179993     
           2  -12.4273577077520     
           3  -18.1292813632302     
Ionic Dipole on Cartesian axes
           1   23639.9416824751     
           2   25351.8641067371     
           3   15832.5851312578     

     total cpu time spent up to now is      602.3 secs

     total energy              =   -5150.78313864 Ry
     Harris-Foulkes estimate   =   -5167.88394107 Ry
     estimated scf accuracy    <      33.09471142 Ry

     iteration #  3     ecut=    80.00 Ry     beta=0.70
     Davidson diagonalization with overlap
     ethr =  2.89E-03,  avg # of iterations =  2.0
     Davidson diagonalization with overlap
     ethr =  2.89E-03,  avg # of iterations =  1.0
     Davidson diagonalization with overlap
     ethr =  2.89E-03,  avg # of iterations =  1.0
 
     Expectation value of exp(iGx):
 (-1.507853043037576E-004,4.862482792559082E-005)  0.992917730000000     
     Electronic Dipole per cell (Ry a.u.)   35.2322580981830     
     Ionic Dipole per cell (Ry a.u.)   23639.9416824751     
 
     Expectation value of exp(iGx):
 (8.901860870936017E-004,-1.111840759179749E-003)   1.14657093000000     
     Electronic Dipole per cell (Ry a.u.)  -12.8777958061330     
     Ionic Dipole per cell (Ry a.u.)   25351.8641067371     
 
     Expectation value of exp(iGx):
 (-4.507104796234875E-008,-9.702996309885486E-008)  0.731889429000000     
     Electronic Dipole per cell (Ry a.u.)  -18.4075337414270     
     Ionic Dipole per cell (Ry a.u.)   15832.5851312578     
Electronic Dipole on Cartesian axes
           1   35.2322580981830     
           2  -12.8777958061330     
           3  -18.4075337414270     
Ionic Dipole on Cartesian axes
           1   23639.9416824751     
           2   25351.8641067371     
           3   15832.5851312578     

     total cpu time spent up to now is      882.7 secs

     total energy              =   -5157.56599180 Ry
     Harris-Foulkes estimate   =   -5157.65636601 Ry
     estimated scf accuracy    <       0.23626041 Ry

     iteration #  4     ecut=    80.00 Ry     beta=0.70
     Davidson diagonalization with overlap
     ethr =  2.07E-05,  avg # of iterations =  8.0
     Davidson diagonalization with overlap
     ethr =  2.07E-05,  avg # of iterations =  1.0
     Davidson diagonalization with overlap
     ethr =  2.07E-05,  avg # of iterations =  1.0
 
     Expectation value of exp(iGx):
 (-1.425868136294405E-004,4.868002251969119E-005)  0.992917730000000     
     Electronic Dipole per cell (Ry a.u.)   35.0199663754538     
     Ionic Dipole per cell (Ry a.u.)   23639.9416824751     
 
     Expectation value of exp(iGx):
 (8.814530286136528E-004,-1.052063986494813E-003)   1.14657093000000     
     Electronic Dipole per cell (Ry a.u.)  -12.5578101319226     
     Ionic Dipole per cell (Ry a.u.)   25351.8641067371     
 
     Expectation value of exp(iGx):
 (-4.076655349245044E-008,-8.849695840854981E-008)  0.731889429000000     
     Electronic Dipole per cell (Ry a.u.)  -18.3784148719776     
     Ionic Dipole per cell (Ry a.u.)   15832.5851312578     
Electronic Dipole on Cartesian axes
           1   35.0199663754538     
           2  -12.5578101319226     
           3  -18.3784148719776     
Ionic Dipole on Cartesian axes
           1   23639.9416824751     
           2   25351.8641067371     
           3   15832.5851312578     

     total cpu time spent up to now is     1227.8 secs

     total energy              =   -5157.57566989 Ry
     Harris-Foulkes estimate   =   -5157.64475135 Ry
     estimated scf accuracy    <       0.14215559 Ry

     iteration #  5     ecut=    80.00 Ry     beta=0.70
     Davidson diagonalization with overlap
     ethr =  1.24E-05,  avg # of iterations =  8.0
     Davidson diagonalization with overlap
     ethr =  1.24E-05,  avg # of iterations =  1.0
     Davidson diagonalization with overlap
     ethr =  1.24E-05,  avg # of iterations =  1.0
 
     Expectation value of exp(iGx):
 (-1.424471208449535E-004,4.662941329992320E-005)  0.992917730000000     
     Electronic Dipole per cell (Ry a.u.)   35.1774315987973     
     Ionic Dipole per cell (Ry a.u.)   23639.9416824751     
 
     Expectation value of exp(iGx):
 (8.605157597987575E-004,-1.061946309346954E-003)   1.14657093000000     
     Electronic Dipole per cell (Ry a.u.)  -12.7934032469249     
     Ionic Dipole per cell (Ry a.u.)   25351.8641067371     
 
     Expectation value of exp(iGx):
 (-4.014876706649584E-008,-8.773737807335470E-008)  0.731889429000000     
     Electronic Dipole per cell (Ry a.u.)  -18.3552714387581     
     Ionic Dipole per cell (Ry a.u.)   15832.5851312578     
Electronic Dipole on Cartesian axes
           1   35.1774315987973     
           2  -12.7934032469249     
           3  -18.3552714387581     
Ionic Dipole on Cartesian axes
           1   23639.9416824751     
           2   25351.8641067371     
           3   15832.5851312578     

     total cpu time spent up to now is     1556.3 secs

     total energy              =   -5157.60520402 Ry
     Harris-Foulkes estimate   =   -5157.60648911 Ry
     estimated scf accuracy    <       0.00225692 Ry

     iteration #  6     ecut=    80.00 Ry     beta=0.70
     Davidson diagonalization with overlap
     ethr =  1.97E-07,  avg # of iterations =  6.0
     Davidson diagonalization with overlap
     ethr =  1.97E-07,  avg # of iterations =  1.0
     Davidson diagonalization with overlap
     ethr =  1.97E-07,  avg # of iterations =  1.0
 
     Expectation value of exp(iGx):
 (-1.425203646624342E-004,4.702952494144142E-005)  0.992917730000000     
     Electronic Dipole per cell (Ry a.u.)   35.1477745337460     
     Ionic Dipole per cell (Ry a.u.)   23639.9416824751     
 
     Expectation value of exp(iGx):
 (8.644406208141825E-004,-1.060180132132976E-003)   1.14657093000000     
     Electronic Dipole per cell (Ry a.u.)  -12.7496647299215     
     Ionic Dipole per cell (Ry a.u.)   25351.8641067371     
 
     Expectation value of exp(iGx):
 (-4.050917194206916E-008,-8.785732052310940E-008)  0.731889429000000     
     Electronic Dipole per cell (Ry a.u.)  -18.3816262072870     
     Ionic Dipole per cell (Ry a.u.)   15832.5851312578     
Electronic Dipole on Cartesian axes
           1   35.1477745337460     
           2  -12.7496647299215     
           3  -18.3816262072870     
Ionic Dipole on Cartesian axes
           1   23639.9416824751     
           2   25351.8641067371     
           3   15832.5851312578     

     total cpu time spent up to now is     1874.2 secs

     total energy              =   -5157.60573523 Ry
     Harris-Foulkes estimate   =   -5157.60587815 Ry
     estimated scf accuracy    <       0.00026383 Ry

     iteration #  7     ecut=    80.00 Ry     beta=0.70
     Davidson diagonalization with overlap
     ethr =  2.31E-08,  avg # of iterations =  3.0
     Davidson diagonalization with overlap
     ethr =  2.31E-08,  avg # of iterations =  1.0
     Davidson diagonalization with overlap
     ethr =  2.31E-08,  avg # of iterations =  1.0
 
     Expectation value of exp(iGx):
 (-1.425992741768052E-004,4.693700562235526E-005)  0.992917730000000     
     Electronic Dipole per cell (Ry a.u.)   35.1571122800050     
     Ionic Dipole per cell (Ry a.u.)   23639.9416824751     
 
     Expectation value of exp(iGx):
 (8.635338958877720E-004,-1.061443795350698E-003)   1.14657093000000     
     Electronic Dipole per cell (Ry a.u.)  -12.7654395692051     
     Ionic Dipole per cell (Ry a.u.)   25351.8641067371     
 
     Expectation value of exp(iGx):
 (-4.041980161386993E-008,-8.797053879285741E-008)  0.731889429000000     
     Electronic Dipole per cell (Ry a.u.)  -18.3694381652321     
     Ionic Dipole per cell (Ry a.u.)   15832.5851312578     
Electronic Dipole on Cartesian axes
           1   35.1571122800050     
           2  -12.7654395692051     
           3  -18.3694381652321     
Ionic Dipole on Cartesian axes
           1   23639.9416824751     
           2   25351.8641067371     
           3   15832.5851312578     

     total cpu time spent up to now is     2159.3 secs

     total energy              =   -5157.60579591 Ry
     Harris-Foulkes estimate   =   -5157.60581012 Ry
     estimated scf accuracy    <       0.00003014 Ry

     iteration #  8     ecut=    80.00 Ry     beta=0.70
     Davidson diagonalization with overlap
     ethr =  2.63E-09,  avg # of iterations =  3.0
     Davidson diagonalization with overlap
     ethr =  2.63E-09,  avg # of iterations =  1.0
     Davidson diagonalization with overlap
     ethr =  2.63E-09,  avg # of iterations =  1.0
 
     Expectation value of exp(iGx):
 (-1.426073726753266E-004,4.696540101357357E-005)  0.992917730000000     
     Electronic Dipole per cell (Ry a.u.)   35.1550855068148     
     Ionic Dipole per cell (Ry a.u.)   23639.9416824751     
 
     Expectation value of exp(iGx):
 (8.639197636068826E-004,-1.061248096749284E-003)   1.14657093000000     
     Electronic Dipole per cell (Ry a.u.)  -12.7609969953554     
     Ionic Dipole per cell (Ry a.u.)   25351.8641067371     
 
     Expectation value of exp(iGx):
 (-4.047156296472564E-008,-8.796525043211105E-008)  0.731889429000000     
     Electronic Dipole per cell (Ry a.u.)  -18.3741055373303     
     Ionic Dipole per cell (Ry a.u.)   15832.5851312578     
Electronic Dipole on Cartesian axes
           1   35.1550855068148     
           2  -12.7609969953554     
           3  -18.3741055373303     
Ionic Dipole on Cartesian axes
           1   23639.9416824751     
           2   25351.8641067371     
           3   15832.5851312578     

     total cpu time spent up to now is     2445.5 secs

     total energy              =   -5157.60580346 Ry
     Harris-Foulkes estimate   =   -5157.60580518 Ry
     estimated scf accuracy    <       0.00000471 Ry

     iteration #  9     ecut=    80.00 Ry     beta=0.70
     Davidson diagonalization with overlap
     ethr =  4.12E-10,  avg # of iterations =  3.0
     Davidson diagonalization with overlap
     ethr =  4.12E-10,  avg # of iterations =  1.0
     Davidson diagonalization with overlap
     ethr =  4.12E-10,  avg # of iterations =  1.0
 
     Expectation value of exp(iGx):
 (-1.426121439571689E-004,4.696322581442994E-005)  0.992917730000000     
     Electronic Dipole per cell (Ry a.u.)   35.1553806045899     
     Ionic Dipole per cell (Ry a.u.)   23639.9416824751     
 
     Expectation value of exp(iGx):
 (8.638609321463824E-004,-1.061333745252557E-003)   1.14657093000000     
     Electronic Dipole per cell (Ry a.u.)  -12.7620444736833     
     Ionic Dipole per cell (Ry a.u.)   25351.8641067371     
 
     Expectation value of exp(iGx):
 (-4.046105956911852E-008,-8.797389192765691E-008)  0.731889429000000     
     Electronic Dipole per cell (Ry a.u.)  -18.3728588086604     
     Ionic Dipole per cell (Ry a.u.)   15832.5851312578     
Electronic Dipole on Cartesian axes
           1   35.1553806045899     
           2  -12.7620444736833     
           3  -18.3728588086604     
Ionic Dipole on Cartesian axes
           1   23639.9416824751     
           2   25351.8641067371     
           3   15832.5851312578     

     total cpu time spent up to now is     2729.5 secs

     total energy              =   -5157.60580455 Ry
     Harris-Foulkes estimate   =   -5157.60580455 Ry
     estimated scf accuracy    <       0.00000033 Ry

     iteration # 10     ecut=    80.00 Ry     beta=0.70
     Davidson diagonalization with overlap
     ethr =  2.88E-11,  avg # of iterations =  3.0
     Davidson diagonalization with overlap
     ethr =  2.88E-11,  avg # of iterations =  1.0
     Davidson diagonalization with overlap
     ethr =  2.88E-11,  avg # of iterations =  1.0
 
     Expectation value of exp(iGx):
 (-1.426117126141633E-004,4.696308429578614E-005)  0.992917730000000     
     Electronic Dipole per cell (Ry a.u.)   35.1553805631767     
     Ionic Dipole per cell (Ry a.u.)   23639.9416824751     
 
     Expectation value of exp(iGx):
 (8.638694065873152E-004,-1.061322827691971E-003)   1.14657093000000     
     Electronic Dipole per cell (Ry a.u.)  -12.7619030080338     
     Ionic Dipole per cell (Ry a.u.)   25351.8641067371     
 
     Expectation value of exp(iGx):
 (-4.046216185844534E-008,-8.797314478025026E-008)  0.731889429000000     
     Electronic Dipole per cell (Ry a.u.)  -18.3729833170140     
     Ionic Dipole per cell (Ry a.u.)   15832.5851312578     
Electronic Dipole on Cartesian axes
           1   35.1553805631767     
           2  -12.7619030080338     
           3  -18.3729833170140     
Ionic Dipole on Cartesian axes
           1   23639.9416824751     
           2   25351.8641067371     
           3   15832.5851312578     

     total cpu time spent up to now is     3016.7 secs

     total energy              =   -5157.60580470 Ry
     Harris-Foulkes estimate   =   -5157.60580465 Ry
     estimated scf accuracy    <       0.00000005 Ry

     iteration # 11     ecut=    80.00 Ry     beta=0.70
     Davidson diagonalization with overlap
     ethr =  3.97E-12,  avg # of iterations =  3.0
     Davidson diagonalization with overlap
     ethr =  3.97E-12,  avg # of iterations =  1.0
     Davidson diagonalization with overlap
     ethr =  3.97E-12,  avg # of iterations =  1.0
 
     Expectation value of exp(iGx):
 (-1.426118230980704E-004,4.696316706091201E-005)  0.992917730000000     
     Electronic Dipole per cell (Ry a.u.)   35.1553769098483     
     Ionic Dipole per cell (Ry a.u.)   23639.9416824751     
 
     Expectation value of exp(iGx):
 (8.638685070195543E-004,-1.061325113639215E-003)   1.14657093000000     
     Electronic Dipole per cell (Ry a.u.)  -12.7619254998972     
     Ionic Dipole per cell (Ry a.u.)   25351.8641067371     
 
     Expectation value of exp(iGx):
 (-4.046210086882417E-008,-8.797336736093024E-008)  0.731889429000000     
     Electronic Dipole per cell (Ry a.u.)  -18.3729692499144     
     Ionic Dipole per cell (Ry a.u.)   15832.5851312578     
Electronic Dipole on Cartesian axes
           1   35.1553769098483     
           2  -12.7619254998972     
           3  -18.3729692499144     
Ionic Dipole on Cartesian axes
           1   23639.9416824751     
           2   25351.8641067371     
           3   15832.5851312578     

     total cpu time spent up to now is     3303.6 secs

     End of self-consistent calculation

          k = 0.0000 0.0000 0.0000 (217511 PWs)   bands (ev):

   -17.4812 -17.3340 -16.5525 -16.4897 -16.4565 -16.3552 -16.3309 -16.3053
   -16.2665 -16.2455 -16.2084 -16.1718 -16.1526 -16.1196 -16.0910 -16.0562
   -16.0123 -16.0029 -15.9916 -15.9714 -15.9257 -15.8987 -15.8772 -15.8708
   -15.8455 -15.8249 -15.8141 -15.8002 -15.7800 -15.7636 -15.7497 -15.7202
   -15.6961 -15.6878 -15.6421 -15.6178 -15.5647 -15.5519 -15.5331 -15.5260
   -15.4556 -15.4280 -15.4087 -15.3680 -15.3485 -15.3085 -15.2999 -15.2681
   -15.2515 -15.2242 -15.2112 -15.1644 -15.1517 -15.0925 -15.0697 -15.0611
   -15.0490 -15.0226 -15.0015 -14.9786 -14.9668 -14.9397 -14.9329 -14.8944
   -14.8901 -14.8668 -14.8489 -14.8443 -14.8264 -14.8159 -14.7911 -14.7717
   -14.7666 -14.7383 -14.7309 -14.6769 -14.6546 -14.6286 -14.6209 -14.6060
   -14.5920 -14.5596 -14.5301 -14.5174 -14.5008 -14.4920 -14.4537 -14.4433
   -14.4343 -14.4292 -14.4074 -14.3970 -14.3917 -14.3749 -14.3649 -14.3615
   -14.3493 -14.3400 -14.3358 -14.3306 -14.3280 -14.3207 -14.3185 -14.3093
   -14.2985 -14.2959 -14.2898 -14.2857 -14.2827 -14.2759 -14.2713 -14.2671
   -14.2612 -14.2555 -14.2510 -14.2426 -14.2390 -14.2373 -14.2308 -14.2268
   -14.2172 -14.2115 -14.2063 -14.2052 -14.2017 -14.1979 -14.1934 -14.1891
   -14.1835 -14.1709 -14.1692 -14.1674 -14.1610 -14.1541 -14.1441 -14.1393
   -14.1321 -14.1295 -14.1210 -14.1103 -14.0970 -14.0839 -14.0797  -6.7640
    -6.4354  -6.3848  -6.3472  -6.2468  -6.2154  -6.1848  -6.0224  -5.9245
    -5.9087  -5.8719  -5.8277  -5.8087  -5.7823  -5.7686  -5.7053  -5.6755
    -5.6540  -5.6348  -5.5977  -5.5863  -5.5573  -5.5271  -5.3841  -5.2952
    -5.2655  -5.2109  -5.1556  -5.1118  -5.0973  -5.0709  -5.0549  -4.9515
    -4.9131  -4.8938  -4.8423  -4.7387  -4.6889  -4.6446  -4.5680  -4.4613
    -4.4479  -4.3449  -4.2774  -4.2539  -4.2472  -4.2270  -4.1713  -4.1482
    -4.1261  -4.0475  -4.0053  -3.9685  -3.9391  -3.9051  -3.8708  -3.8197
    -3.7766  -3.7496  -3.7302  -3.7098  -3.6745  -3.6485  -3.6338  -3.5428
    -3.5188  -3.4440  -3.4182  -3.3753  -3.3423  -3.3163  -3.2794  -3.2400
    -3.2137  -3.1730  -3.1448  -3.1148  -3.0910  -3.0450  -3.0331  -3.0253
    -3.0155  -2.9847  -2.9580  -2.9349  -2.9279  -2.9235  -2.9091  -2.9034
    -2.8851  -2.8748  -2.8588  -2.8448  -2.8371  -2.8294  -2.8153  -2.8020
    -2.7921  -2.7841  -2.7696  -2.7641  -2.7538  -2.7483  -2.7337  -2.7316
    -2.7284  -2.7152  -2.7091  -2.6977  -2.6834  -2.6643  -2.6593  -2.6402
    -2.6352  -2.6297  -2.6154  -2.6089  -2.5823  -2.5610  -2.5213  -2.5179
    -2.4954  -2.4720  -2.4540  -2.4464  -2.4394  -2.4070  -2.4054  -2.3889
    -2.3846  -2.3571  -2.3515  -2.3285  -2.2940  -2.2763  -2.2288  -2.2251
    -2.2100  -2.1897  -2.1564  -2.1239  -2.1062  -2.0773  -1.9528  -1.9271
    -1.6062  -1.5495  -1.1697  -1.1028  -1.0204  -0.9588  -0.9483  -0.9133
    -0.9066  -0.8648  -0.8320  -0.7932  -0.7764  -0.7632  -0.7511  -0.7290
    -0.7132  -0.6942  -0.6716  -0.6602  -0.6490  -0.6477  -0.6353  -0.6199
    -0.6048  -0.5941  -0.5808  -0.5768  -0.5634  -0.5445  -0.5371  -0.5288
    -0.5249  -0.5099  -0.4958  -0.4923  -0.4692  -0.4634  -0.4472  -0.4380
    -0.4293  -0.4068  -0.3865  -0.3810  -0.3594  -0.3551  -0.3413  -0.3295
    -0.3195  -0.3066  -0.2926  -0.2761  -0.2652  -0.2392  -0.2341  -0.2268
    -0.2166  -0.1942  -0.1875  -0.1542  -0.1456  -0.1222  -0.1159  -0.1059
    -0.0882  -0.0539  -0.0381  -0.0196  -0.0110  -0.0086   0.0125   0.0173
     0.0414   0.0628   0.0806   0.0835   0.1023   0.1106   0.1272   0.1356
     0.1445   0.1741   0.1853   0.1904   0.2210   0.2305   0.2444   0.2638
     0.2674   0.2836   0.2868   0.2947   0.2981   0.3098   0.3292   0.3414
     0.3590   0.3647   0.3739   0.3842   0.4015   0.4091   0.4204   0.4386
     0.4473   0.4664   0.4766   0.4883   0.4924   0.5026   0.5077   0.5211
     0.5283   0.5444   0.5597   0.5699   0.5755   0.5889   0.5940   0.6083
     0.6309   0.6459   0.6656   0.6855   0.6969   0.7070   0.7151   0.7254
     0.7433   0.7546   0.7637   0.7761   0.7933   0.8066   0.8322   0.8371
     0.8523   0.8586   0.8706   0.8830   0.9004   0.9133   0.9212   0.9300
     0.9323   0.9437   0.9626   0.9725   0.9755   0.9916   1.0054   1.0137
     1.0329   1.0361   1.0481   1.0535   1.0646   1.0829   1.0883   1.0979
     1.1162   1.1192   1.1278   1.1325   1.1444   1.1540   1.1653   1.1764
     1.1802   1.1889   1.1994   1.2187   1.2269   1.2315   1.2410   1.2519
     1.2704   1.2745   1.2861   1.2870   1.2985   1.3095   1.3164   1.3256
     1.3401   1.3459   1.3542   1.3662   1.3681   1.3724   1.3857   1.3935
     1.4036   1.4082   1.4112   1.4277   1.4302   1.4409   1.4494   1.4521
     1.4593   1.4726   1.4793   1.4925   1.5015   1.5177   1.5212   1.5263
     1.5412   1.5463   1.5557   1.5675   1.5747   1.5780   1.5945   1.6055
     1.6079   1.6233   1.6331   1.6400   1.6428   1.6595   1.6714   1.6745
     1.6961   1.7114   1.7136   1.7413   1.7591   1.7710   1.7902   1.7952
     1.8100   1.8244   1.8336   1.8534   1.8694   1.8861   1.8953   1.9237
     1.9351   1.9501   1.9535   1.9779   1.9850   1.9917   2.0087   2.0193
     2.0223   2.0353   2.0419   2.0570   2.0750   2.1034   2.1199   2.1319
     2.1408   2.1653   2.1677   2.1726   2.1878   2.2267   2.2327   2.2363
     2.2763   2.2883   2.2976   2.3103   2.3248   2.3333   2.3548   2.3683
     2.3733   2.3866   2.4006   2.4061   2.4150   2.4262   2.4661   2.4700
     2.4909   2.5106   2.5529   2.5704   7.7841   8.3353   8.8708   9.0896
     9.2456   9.4341   9.5778   9.7247   9.8693   9.9012  10.0288  10.0362
    10.0805  10.1360  10.2994  10.3379  10.3696  10.4420  10.4840  10.4968
    10.5453  10.6515  10.6850  10.7042  10.7299  10.7850  10.8091  10.8315

     highest occupied, lowest unoccupied level (ev):     2.5704    7.7841

!    total energy              =   -5157.60580471 Ry
     Harris-Foulkes estimate   =   -5157.60580471 Ry
     estimated scf accuracy    <          1.8E-09 Ry

     The total energy is the sum of the following terms:

     one-electron contribution =   -2412.52031008 Ry
     hartree contribution      =    1801.20520302 Ry
     xc contribution           =   -1182.85470414 Ry
     ewald contribution        =   -3363.43599352 Ry

     convergence has been achieved in  11 iterations

     Forces acting on atoms (cartesian axes, Ry/au):

     atom    1 type  1   force =    -0.00009903   -0.00026279    0.00012345
     atom    2 type  1   force =     0.00001007    0.00016096   -0.00006096
     atom    3 type  1   force =    -0.00016123   -0.00016905   -0.00008520
     atom    4 type  1   force =    -0.00044504   -0.00000055   -0.00004921
     atom    5 type  1   force =    -0.00023167   -0.00000483   -0.00011875
     atom    6 type  1   force =     0.00020185   -0.00012339   -0.00001132
     atom    7 type  2   force =     0.00001891   -0.00010208    0.00070129
     atom    8 type  2   force =    -0.00025207    0.00018090    0.00006309
     atom    9 type  2   force =     0.00015398   -0.00010955    0.00028280
     atom   10 type  2   force =    -0.00031135    0.00026648    0.00009248
     atom   11 type  2   force =    -0.00033497   -0.00019568   -0.00016390
     atom   12 type  2   force =     0.00019241    0.00004833    0.00030026
     atom   13 type  2   force =    -0.00011637    0.00026472   -0.00003825
     atom   14 type  2   force =    -0.00029061   -0.00006152    0.00020354
     atom   15 type  2   force =    -0.00005577    0.00018284   -0.00018875
     atom   16 type  2   force =     0.00003026    0.00030692   -0.00011757
     atom   17 type  2   force =    -0.00022183   -0.00041754   -0.00039658
     atom   18 type  2   force =    -0.00018360   -0.00026917   -0.00018385
     atom   19 type  1   force =     0.00025759    0.00015041   -0.00017131
     atom   20 type  1   force =    -0.00037124    0.00005757    0.00006391
     atom   21 type  1   force =    -0.00012169   -0.00015726   -0.00016597
     atom   22 type  1   force =     0.00027598    0.00030072    0.00009356
     atom   23 type  1   force =     0.00007861    0.00002311    0.00014602
     atom   24 type  1   force =     0.00011799   -0.00052741    0.00019499
     atom   25 type  2   force =    -0.00025870    0.00002999    0.00000095
     atom   26 type  2   force =    -0.00019039   -0.00036949    0.00021083
     atom   27 type  2   force =     0.00013302    0.00032357   -0.00038009
     atom   28 type  2   force =    -0.00001082    0.00041620    0.00044426
     atom   29 type  2   force =     0.00002374   -0.00015207    0.00001340
     atom   30 type  2   force =     0.00018138   -0.00002269    0.00002430
     atom   31 type  2   force =    -0.00005886   -0.00006565    0.00006764
     atom   32 type  2   force =    -0.00013402    0.00004127   -0.00003136
     atom   33 type  2   force =    -0.00008583    0.00017289    0.00011877
     atom   34 type  2   force =    -0.00004957    0.00003815   -0.00016114
     atom   35 type  2   force =    -0.00025415    0.00020625    0.00008294
     atom   36 type  1   force =    -0.00023030   -0.00047625   -0.00032530
     atom   37 type  1   force =    -0.00052779    0.00010091   -0.00000929
     atom   38 type  1   force =     0.00000037    0.00013620   -0.00000394
     atom   39 type  1   force =    -0.00042429   -0.00001194   -0.00009877
     atom   40 type  1   force =    -0.00014704    0.00006080    0.00006373
     atom   41 type  1   force =    -0.00038903   -0.00019809   -0.00009436
     atom   42 type  2   force =     0.00032479   -0.00015602    0.00011706
     atom   43 type  2   force =     0.00010750    0.00029642    0.00043489
     atom   44 type  2   force =     0.00005898    0.00016932    0.00027941
     atom   45 type  2   force =    -0.00009094   -0.00032775    0.00014938
     atom   46 type  2   force =    -0.00002096    0.00017587   -0.00019430
     atom   47 type  2   force =    -0.00018180    0.00012808   -0.00039967
     atom   48 type  2   force =     0.00004556    0.00001345   -0.00019226
     atom   49 type  2   force =    -0.00037002    0.00011656    0.00004620
     atom   50 type  2   force =     0.00001083    0.00045828   -0.00027803
     atom   51 type  2   force =     0.00025615    0.00008706   -0.00040580
     atom   52 type  2   force =    -0.00016436   -0.00013273   -0.00009913
     atom   53 type  2   force =    -0.00020277   -0.00015443    0.00007216
     atom   54 type  1   force =     0.00000040    0.00024061    0.00007296
     atom   55 type  1   force =    -0.00002098    0.00017791   -0.00022303
     atom   56 type  1   force =    -0.00016816    0.00001909   -0.00016607
     atom   57 type  1   force =     0.00001264    0.00004107   -0.00029841
     atom   58 type  1   force =    -0.00006495    0.00042469    0.00015326
     atom   59 type  1   force =    -0.00025261   -0.00034595   -0.00003323
     atom   60 type  2   force =     0.00021833    0.00034129   -0.00029320
     atom   61 type  2   force =    -0.00058258    0.00023829   -0.00031835
     atom   62 type  2   force =    -0.00021439   -0.00031321    0.00028130
     atom   63 type  2   force =     0.00054222   -0.00011878   -0.00023407
     atom   64 type  2   force =    -0.00018438   -0.00002609   -0.00043978
     atom   65 type  2   force =    -0.00042288   -0.00009263   -0.00015656
     atom   66 type  2   force =    -0.00020539   -0.00009221   -0.00016183
     atom   67 type  2   force =    -0.00030249    0.00004813    0.00000937
     atom   68 type  2   force =     0.00033303   -0.00030480    0.00009080
     atom   69 type  2   force =     0.00005892   -0.00035979   -0.00016932
     atom   70 type  2   force =     0.00033545    0.00037379   -0.00014511
     atom   71 type  2   force =     0.00020101    0.00023154   -0.00006155
     atom   72 type  1   force =     0.00006724    0.00016248   -0.00045263
     atom   73 type  1   force =    -0.00018653   -0.00028717   -0.00007698
     atom   74 type  1   force =     0.00034642   -0.00034002   -0.00047314
     atom   75 type  1   force =     0.00012499    0.00053297   -0.00025151
     atom   76 type  1   force =     0.00015974    0.00015804    0.00066387
     atom   77 type  1   force =     0.00046466    0.00038330   -0.00002139
     atom   78 type  2   force =    -0.00021712   -0.00027337   -0.00018083
     atom   79 type  2   force =     0.00078338   -0.00041596    0.00036001
     atom   80 type  2   force =     0.00014622    0.00062369   -0.00013217
     atom   81 type  2   force =    -0.00035860    0.00031182    0.00049739
     atom   82 type  2   force =     0.00050984   -0.00047964    0.00009263
     atom   83 type  2   force =     0.00024413    0.00030446    0.00057984
     atom   84 type  2   force =     0.00013012    0.00027765    0.00030423
     atom   85 type  2   force =     0.00060396   -0.00038711   -0.00000583
     atom   86 type  2   force =    -0.00032815   -0.00030701    0.00016242
     atom   87 type  2   force =    -0.00060353    0.00013831    0.00028225
     atom   88 type  2   force =     0.00006339    0.00031050    0.00063210
     atom   89 type  2   force =     0.00003276   -0.00011699    0.00022549
     atom   90 type  1   force =    -0.00018070    0.00002000    0.00018036
     atom   91 type  1   force =     0.00030824   -0.00013512   -0.00024409
     atom   92 type  1   force =     0.00052486   -0.00013819    0.00012095
     atom   93 type  1   force =     0.00034289   -0.00030810    0.00022033
     atom   94 type  1   force =     0.00002911    0.00003751    0.00016215
     atom   95 type  1   force =    -0.00005005   -0.00034579   -0.00023479
     atom   96 type  2   force =    -0.00003976   -0.00032988    0.00031418
     atom   97 type  2   force =    -0.00003439   -0.00046786    0.00007897
     atom   98 type  2   force =     0.00006920    0.00033825    0.00064239
     atom   99 type  2   force =     0.00020500    0.00039137    0.00017565
     atom  100 type  2   force =    -0.00003493   -0.00010448   -0.00001811
     atom  101 type  2   force =    -0.00032080   -0.00018394    0.00018629
     atom  102 type  2   force =    -0.00003450    0.00034683   -0.00017002
     atom  103 type  2   force =    -0.00000184   -0.00024762   -0.00043504
     atom  104 type  2   force =     0.00019310   -0.00008233   -0.00038362
     atom  105 type  2   force =     0.00009435   -0.00027786   -0.00009243
     atom  106 type  2   force =    -0.00011419    0.00037454   -0.00021356
     atom  107 type  2   force =     0.00018498   -0.00043454   -0.00049715
     atom  108 type  1   force =     0.00028477   -0.00003478    0.00016459
     atom  109 type  1   force =    -0.00006014   -0.00015902   -0.00009953
     atom  110 type  1   force =    -0.00008620    0.00009328   -0.00009736
     atom  111 type  1   force =    -0.00001432   -0.00020245   -0.00027272
     atom  112 type  1   force =     0.00013823    0.00003084    0.00020326
     atom  113 type  1   force =    -0.00008067    0.00006876    0.00025036
     atom  114 type  2   force =     0.00008748    0.00007090   -0.00001545
     atom  115 type  2   force =    -0.00023888   -0.00005648   -0.00047871
     atom  116 type  2   force =     0.00000488    0.00021256    0.00011658
     atom  117 type  2   force =    -0.00048859    0.00031847    0.00019056
     atom  118 type  2   force =    -0.00004691   -0.00015625   -0.00007729
     atom  119 type  2   force =    -0.00054733    0.00017228    0.00037338
     atom  120 type  2   force =    -0.00012265   -0.00017932    0.00000657
     atom  121 type  2   force =     0.00016770   -0.00014662    0.00015419
     atom  122 type  2   force =     0.00016430   -0.00026369    0.00023515
     atom  123 type  2   force =    -0.00036934   -0.00032711   -0.00027083
     atom  124 type  2   force =    -0.00023296    0.00028728    0.00010214
     atom  125 type  2   force =     0.00004662    0.00028923    0.00054981
     atom  126 type  1   force =    -0.00038597   -0.00022888   -0.00024270
     atom  127 type  1   force =    -0.00017120    0.00005824   -0.00009271
     atom  128 type  1   force =    -0.00016145    0.00001247    0.00012654
     atom  129 type  1   force =     0.00026028   -0.00013685   -0.00016313
     atom  130 type  1   force =    -0.00005705   -0.00041702   -0.00003461
     atom  131 type  1   force =     0.00002286    0.00004771    0.00011542
     atom  132 type  2   force =     0.00024612   -0.00011583    0.00035312
     atom  133 type  2   force =     0.00002233   -0.00027377    0.00009308
     atom  134 type  2   force =     0.00018459   -0.00001103    0.00015177
     atom  135 type  2   force =    -0.00022936   -0.00001388   -0.00012530
     atom  136 type  2   force =     0.00024242   -0.00000294   -0.00031146
     atom  137 type  2   force =    -0.00023659    0.00015063    0.00008935
     atom  138 type  2   force =    -0.00049681    0.00013108    0.00003592
     atom  139 type  2   force =     0.00009421    0.00000532    0.00001382
     atom  140 type  2   force =    -0.00017532    0.00004132   -0.00007739
     atom  141 type  2   force =    -0.00002246   -0.00002465   -0.00059735
     atom  142 type  2   force =    -0.00057141    0.00008524    0.00024541
     atom  143 type  2   force =     0.00052520   -0.00013748    0.00052491
     atom  144 type  1   force =     0.00018955    0.00002593    0.00017202
     atom  145 type  1   force =     0.00009347   -0.00006854    0.00008418
     atom  146 type  1   force =    -0.00000914   -0.00008147   -0.00002512
     atom  147 type  1   force =    -0.00028690   -0.00000549   -0.00002038
     atom  148 type  1   force =    -0.00015753   -0.00011881   -0.00039999
     atom  149 type  1   force =    -0.00016218    0.00036457    0.00025531
     atom  150 type  2   force =     0.00013910   -0.00001411    0.00002152
     atom  151 type  2   force =    -0.00006370   -0.00008541   -0.00038409
     atom  152 type  2   force =    -0.00010975    0.00017958   -0.00025813
     atom  153 type  2   force =    -0.00006717   -0.00016927    0.00023733
     atom  154 type  2   force =    -0.00004436    0.00013676    0.00003023
     atom  155 type  2   force =    -0.00018094   -0.00034214   -0.00022581
     atom  156 type  2   force =     0.00022674   -0.00026919   -0.00034762
     atom  157 type  2   force =     0.00015908    0.00000015   -0.00019880
     atom  158 type  2   force =    -0.00018208    0.00012529    0.00008267
     atom  159 type  2   force =    -0.00024887   -0.00033546    0.00001799
     atom  160 type  2   force =     0.00002323   -0.00007746   -0.00024134
     atom  161 type  2   force =     0.00008098   -0.00011322    0.00018958
     atom  162 type  1   force =    -0.00021913    0.00015173   -0.00004649
     atom  163 type  1   force =     0.00008611    0.00042422    0.00008071
     atom  164 type  1   force =    -0.00001346    0.00024218    0.00005225
     atom  165 type  1   force =    -0.00024812   -0.00029048    0.00024119
     atom  166 type  1   force =    -0.00042154    0.00029484   -0.00006472
     atom  167 type  1   force =     0.00045798    0.00019021    0.00039230
     atom  168 type  2   force =     0.00011460    0.00082047   -0.00005867
     atom  169 type  2   force =     0.00054118    0.00025048    0.00013161
     atom  170 type  2   force =     0.00074597   -0.00026370   -0.00022882
     atom  171 type  2   force =    -0.00007680    0.00030203   -0.00015704
     atom  172 type  2   force =    -0.00044922    0.00004284    0.00005684
     atom  173 type  2   force =     0.00057409    0.00016284    0.00042216
     atom  174 type  2   force =     0.00011615   -0.00042390   -0.00008178
     atom  175 type  2   force =    -0.00025365   -0.00045113    0.00020131
     atom  176 type  2   force =     0.00026418   -0.00025780    0.00034665
     atom  177 type  2   force =    -0.00008480   -0.00007495    0.00035608
     atom  178 type  2   force =     0.00010293   -0.00016706   -0.00037064
     atom  179 type  2   force =     0.00004520   -0.00029928   -0.00017630
     atom  180 type  1   force =    -0.00006259   -0.00004576    0.00053587
     atom  181 type  1   force =     0.00085303    0.00039794    0.00064700
     atom  182 type  1   force =     0.00009057    0.00044360    0.00006554
     atom  183 type  1   force =     0.00027456   -0.00027094   -0.00006651
     atom  184 type  1   force =     0.00014736   -0.00021858   -0.00016206
     atom  185 type  1   force =    -0.00015519   -0.00004332   -0.00015780
     atom  186 type  2   force =    -0.00025905    0.00058555   -0.00006961
     atom  187 type  2   force =     0.00037923    0.00015458   -0.00054950
     atom  188 type  2   force =     0.00048740   -0.00004546   -0.00012347
     atom  189 type  2   force =     0.00025622   -0.00054029    0.00016449
     atom  190 type  2   force =     0.00044298    0.00044417   -0.00031626
     atom  191 type  2   force =    -0.00012013    0.00030312    0.00055813
     atom  192 type  2   force =     0.00036656   -0.00021272    0.00019002
     atom  193 type  2   force =     0.00029350    0.00037055    0.00042445
     atom  194 type  2   force =     0.00007802    0.00014274   -0.00005905
     atom  195 type  2   force =     0.00007654   -0.00041887   -0.00030708
     atom  196 type  2   force =    -0.00037475   -0.00007389   -0.00022309
     atom  197 type  2   force =    -0.00020176    0.00003918   -0.00004180
     atom  198 type  1   force =    -0.00025265    0.00025942    0.00000801
     atom  199 type  1   force =    -0.00011559   -0.00021642    0.00019067
     atom  200 type  1   force =     0.00028861    0.00010430   -0.00005999
     atom  201 type  1   force =    -0.00015993   -0.00004557   -0.00015162
     atom  202 type  1   force =    -0.00001517    0.00042562   -0.00020562
     atom  203 type  1   force =    -0.00000960   -0.00016282   -0.00043618
     atom  204 type  2   force =     0.00010733    0.00061753   -0.00005659
     atom  205 type  2   force =     0.00004367   -0.00017668   -0.00003419
     atom  206 type  2   force =     0.00061721   -0.00012368    0.00019189
     atom  207 type  2   force =    -0.00014753   -0.00032266    0.00022065
     atom  208 type  2   force =     0.00001115   -0.00001089   -0.00010238
     atom  209 type  2   force =     0.00004427    0.00002137   -0.00048655
     atom  210 type  2   force =     0.00019421    0.00008204   -0.00002523
     atom  211 type  2   force =     0.00001880   -0.00015026   -0.00011599
     atom  212 type  2   force =     0.00041787   -0.00001228    0.00007348
     atom  213 type  2   force =    -0.00006327    0.00012562   -0.00016471
     atom  214 type  2   force =     0.00009190   -0.00030642   -0.00043475
     atom  215 type  2   force =     0.00008013   -0.00009060   -0.00001730

     Total force =     0.006535     Total SCF correction =     0.000116

     Writing output data file Qrtz_Ortho.save
 
     init_run     :     22.44s CPU     25.39s WALL (       1 calls)
     electrons    :   3103.96s CPU   3276.98s WALL (       1 calls)
     forces       :      5.16s CPU      5.73s WALL (       1 calls)

     Called by init_run:
     wfcinit      :     14.16s CPU     15.25s WALL (       1 calls)
     potinit      :      1.41s CPU      1.63s WALL (       1 calls)

     Called by electrons:
     c_bands      :   1212.82s CPU   1279.04s WALL (      33 calls)
     sum_band     :     29.32s CPU     29.88s WALL (      11 calls)
     v_of_rho     :      0.39s CPU      0.48s WALL (      12 calls)
     mix_rho      :      0.52s CPU      0.81s WALL (      11 calls)

     Called by c_bands:
     init_us_2    :      1.31s CPU      1.34s WALL (      45 calls)
     cegterg      :   1190.17s CPU   1247.06s WALL (      33 calls)

     Called by sum_band:

     Called by *egterg:
     h_psi        :    423.99s CPU    434.99s WALL (     100 calls)
     g_psi        :      2.21s CPU      2.21s WALL (      66 calls)
     cdiaghg      :    518.18s CPU    518.81s WALL (      97 calls)

     Called by h_psi:
     h_psi:pot    :    422.03s CPU    433.02s WALL (     100 calls)
     h_psi:calbec :     33.92s CPU     38.98s WALL (     100 calls)
     vloc_psi     :    367.47s CPU    373.22s WALL (     100 calls)
     add_vuspsi   :     20.64s CPU     20.69s WALL (     100 calls)

     General routines
     calbec       :     35.65s CPU     41.01s WALL (     104 calls)
     fft          :      0.93s CPU      1.49s WALL (      49 calls)
     fftw         :    365.22s CPU    370.88s WALL (   97900 calls)
     davcio       :      0.04s CPU      4.29s WALL (     260 calls)
 
     Parallel routines
     fft_scatter  :    213.56s CPU    216.83s WALL (   97949 calls)

     Electric-field routines
     c_phase_fiel :   1859.68s CPU   1964.63s WALL (      33 calls)
 
     PWSCF        : 52m13.45s CPU    55m12.34s WALL

 
   This run was terminated on:   8: 0:37  27Nov2017            

=------------------------------------------------------------------------------=
   JOB DONE.
=------------------------------------------------------------------------------=
