# Supplementary material for: Collective dipole effects in ionic transport under electric fields
Source: Nat Commun. 2020 Jul 3;11:3330. doi: 10.1038/s41467-020-17173-w (PMC7335081; doi:10.1038/s41467-020-17173-w)
Supplement: Supplementary file 3 — Source Data [file 41467_2020_17173_MOESM3_ESM.zip › Script_Pol_Analysis/QE_data/ZBC_NEB_VO_Q2-pos2/Zcharge_VO_Q2_pict11/dy-0.2/output_file]

     Program PWSCF v.5.4.0 starts on  7Jul2018 at 21:33:39 

     This program is part of the open-source Quantum ESPRESSO suite
     for quantum simulation of materials; please cite
         "P. Giannozzi et al., J. Phys.:Condens. Matter 21 395502 (2009);
          URL http://www.quantum-espresso.org", 
     in publications or presentations arising from this work. More details at
     http://www.quantum-espresso.org/quote

     Parallel version (MPI), running on   112 processors
     R & G space division:  proc/nbgrp/npool/nimage =     112
     Reading input from input_file
Warning: card &IONS ignored
Warning: card / ignored
Warning: card &CELL ignored
Warning: card / ignored

     Current dimensions of program PWSCF are:
     Max number of different atomic species (ntypx) = 10
     Max number of k-points (npk) =  40000
     Max angular momentum in pseudopotentials (lmaxx) =  3

     Subspace diagonalization in iterative solution of the eigenvalue problem:
     a serial algorithm will be used


     Parallelization info
     --------------------
     sticks:   dense  smooth     PW     G-vecs:    dense   smooth      PW
     Min         200     200     50                15540    15540    1940
     Max         201     201     51                15547    15547    1944
     Sum       22485   22485   5629              1740873  1740873  217511


     Title: 
     Fkl_Ortho                                                                  


     bravais-lattice index     =            0
     lattice parameter (alat)  =      27.8567  a.u.
     unit-cell volume          =   18011.5231 (a.u.)^3
     number of atoms/cell      =          215
     number of atomic types    =            2
     number of electrons       =      1144.00
     number of Kohn-Sham states=          600
     kinetic-energy cutoff     =      80.0000  Ry
     charge density cutoff     =     320.0000  Ry
     convergence threshold     =      1.0E-08
     mixing beta               =       0.7000
     number of iterations used =            8  plain     mixing
     Exchange-correlation      =  SLA  PZ   NOGX NOGC ( 1  1  0  0 0 0)

     Using Berry phase electric field
     In a.u.(Ry)  cartesian system of reference
        0.0000000000
        0.0000000000
        0.0000000000
     In a.u.(Ry)  crystal system of reference
        0.0000000000
        0.0000000000
        0.0000000000
     Number of iterative cycles:   3


     celldm(1)=  27.856738  celldm(2)=   0.000000  celldm(3)=   0.000000
     celldm(4)=   0.000000  celldm(5)=   0.000000  celldm(6)=   0.000000

     crystal axes: (cart. coord. in units of alat)
               a(1) = (   0.992918   0.000000   0.000000 )  
               a(2) = (   0.000000   1.146571   0.000000 )  
               a(3) = (   0.000000   0.000000   0.731889 )  

     reciprocal axes: (cart. coord. in units 2 pi/alat)
               b(1) = (  1.007133  0.000000  0.000000 )  
               b(2) = (  0.000000  0.872166  0.000000 )  
               b(3) = (  0.000000  0.000000  1.366327 )  


     PseudoPot. # 1 for Si read from file:
     /home/users/lsamos/Nico/q-e-qe-5.4/pseudo/Si.pz-vbc.UPF
     MD5 check sum: 6dfa03ddd5817404712e03e4d12deb78
     Pseudo is Norm-conserving, Zval =  4.0
     Generated by new atomic code, or converted to UPF format
     Using radial grid of  431 points,  2 beta functions with: 
                l(1) =   0
                l(2) =   1

     PseudoPot. # 2 for O  read from file:
     /home/users/lsamos/Nico/q-e-qe-5.4/pseudo/O.pz-mt.UPF
     MD5 check sum: 6c85872a654a48428798af567c59afb1
     Pseudo is Norm-conserving, Zval =  6.0
     Generated by new atomic code, or converted to UPF format
     Using radial grid of  921 points,  1 beta functions with: 
                l(1) =   0

     atomic species   valence    mass     pseudopotential
        Si             4.00    28.08550     Si( 1.00)
        O              6.00    16.00000     O ( 1.00)

     No symmetry found


   Cartesian axes

     site n.     atom                  positions (alat units)
         1           Si  tau(   1) = (   0.1478297   0.0018000   0.2428577  )
         2           Si  tau(   2) = (   0.3174906   0.2883182   0.2453635  )
         3           Si  tau(   3) = (   0.9147090   0.1309980   0.1194646  )
         4           Si  tau(   4) = (   0.0894138   0.4143658   0.1270224  )
         5           Si  tau(   5) = (   0.0884838   0.1513421   0.0000519  )
         6           Si  tau(   6) = (   0.2492227   0.4344088  -0.0006768  )
         7           O   tau(   7) = (   0.0820220   0.0817758   0.2805346  )
         8           O   tau(   8) = (   0.2503779   0.3663456   0.2847749  )
         9           O   tau(   9) = (   0.2139415   0.0380649   0.1623334  )
        10           O   tau(  10) = (   0.3848314   0.3297609   0.1682017  )
        11           O   tau(  11) = (   0.1896930   0.1688571   0.0395403  )
        12           O   tau(  12) = (   0.3556159   0.4430018   0.0272907  )
        13           O   tau(  13) = (   0.0236387   0.1137579   0.0814920  )
        14           O   tau(  14) = (   0.1925323   0.4044179   0.0893243  )
        15           O   tau(  15) = (   0.9138703   0.2044782   0.2022816  )
        16           O   tau(  16) = (   0.0828109   0.4882524   0.2092286  )
        17           O   tau(  17) = (   0.0445733   0.2472292   0.3315643  )
        18           O   tau(  18) = (   0.2099555   0.5347730   0.3311536  )
        19           Si  tau(  19) = (   0.4860045   0.0040288   0.2387205  )
        20           Si  tau(  20) = (   0.6529605   0.2820253   0.2486349  )
        21           Si  tau(  21) = (   0.2538002   0.1320537   0.1216855  )
        22           Si  tau(  22) = (   0.4158614   0.4214424   0.1172097  )
        23           Si  tau(  23) = (   0.4164958   0.1536203  -0.0006607  )
        24           Si  tau(  24) = (   0.5856362   0.4405191   0.0022751  )
        25           O   tau(  25) = (   0.4214833   0.0845638   0.2772357  )
        26           O   tau(  26) = (   0.5906501   0.3490909   0.3139069  )
        27           O   tau(  27) = (   0.5501560   0.0400759   0.1554014  )
        28           O   tau(  28) = (   0.7046666   0.3331751   0.1669131  )
        29           O   tau(  29) = (   0.5165912   0.1766412   0.0397784  )
        30           O   tau(  30) = (   0.6869638   0.4589460   0.0402114  )
        31           O   tau(  31) = (   0.3545865   0.1131758   0.0811099  )
        32           O   tau(  32) = (   0.5208212   0.4086229   0.0849790  )
        33           O   tau(  33) = (   0.2569205   0.2077847   0.2019118  )
        34           O   tau(  34) = (   0.4064642   0.5077683   0.1859738  )
        35           O   tau(  35) = (   0.3800104   0.2509066   0.3287325  )
        36           Si  tau(  36) = (   0.8157375  -0.0036396   0.2435991  )
        37           Si  tau(  37) = (   0.9786526   0.2825517   0.2450395  )
        38           Si  tau(  38) = (   0.5842853   0.1381272   0.1178711  )
        39           Si  tau(  39) = (   0.7492243   0.4248790   0.1253734  )
        40           Si  tau(  40) = (   0.7538873   0.1565789  -0.0100606  )
        41           Si  tau(  41) = (   0.9172445   0.4360172   0.0040153  )
        42           O   tau(  42) = (   0.7487016   0.0733302   0.2850611  )
        43           O   tau(  43) = (   0.9147592   0.3653104   0.2817407  )
        44           O   tau(  44) = (   0.8743281   0.0362630   0.1588900  )
        45           O   tau(  45) = (   1.0469012   0.3176413   0.1655977  )
        46           O   tau(  46) = (   0.8531437   0.1700496   0.0352599  )
        47           O   tau(  47) = (   1.0192301   0.4475783   0.0425990  )
        48           O   tau(  48) = (   0.6841865   0.1334317   0.0721744  )
        49           O   tau(  49) = (   0.8501235   0.4043936   0.0862573  )
        50           O   tau(  50) = (   0.5867796   0.2063170   0.2055059  )
        51           O   tau(  51) = (   0.7493884   0.5003458   0.2054150  )
        52           O   tau(  52) = (   0.7259049   0.2444177   0.3219497  )
        53           O   tau(  53) = (   0.8773278   0.5344217   0.3296560  )
        54           Si  tau(  54) = (   0.1438795   0.5703543   0.2498694  )
        55           Si  tau(  55) = (   0.3153394   0.8632559   0.2432987  )
        56           Si  tau(  56) = (   0.9219570   0.7061709   0.1246735  )
        57           Si  tau(  57) = (   0.0916720   0.9912161   0.1226159  )
        58           Si  tau(  58) = (   0.0962376   0.7256532   0.0031361  )
        59           Si  tau(  59) = (   0.2566738   1.0139988  -0.0000436  )
        60           O   tau(  60) = (   0.0797780   0.6501326   0.2899292  )
        61           O   tau(  61) = (   0.2539974   0.9447952   0.2837320  )
        62           O   tau(  62) = (   0.2063684   0.6100320   0.1686499  )
        63           O   tau(  63) = (   0.3802833   0.8990288   0.1612968  )
        64           O   tau(  64) = (   0.2010569   0.7341788   0.0391952  )
        65           O   tau(  65) = (   0.3590333   1.0297886   0.0374933  )
        66           O   tau(  66) = (   0.0315738   0.6918135   0.0868990  )
        67           O   tau(  67) = (   0.1939788   0.9782603   0.0836592  )
        68           O   tau(  68) = (   0.9181334   0.7810412   0.2052315  )
        69           O   tau(  69) = (   0.0869287   1.0657708   0.2038033  )
        70           O   tau(  70) = (   0.0509930   0.8222596   0.3294126  )
        71           O   tau(  71) = (   0.2090285   1.1133691   0.3276283  )
        72           Si  tau(  72) = (   0.4287494   0.6153368   0.1815020  )
        73           Si  tau(  73) = (   0.6506325   0.8630379   0.2431249  )
        74           Si  tau(  74) = (   0.2538108   0.7015462   0.1306274  )
        75           Si  tau(  75) = (   0.4203580   0.9936426   0.1218464  )
        76           Si  tau(  76) = (   0.4822400   0.7490175  -0.0612900  )
        77           Si  tau(  77) = (   0.5866465   1.0151309   0.0027395  )
        78           O   tau(  78) = (   0.4246372   0.6528100   0.2848037  )
        79           O   tau(  79) = (   0.5876092   0.9448249   0.2804156  )
        80           O   tau(  80) = (   0.5308933   0.6265790   0.1393500  )
        81           O   tau(  81) = (   0.7135939   0.8941032   0.1578440  )
        82           O   tau(  82) = (   0.5406321   0.7697107   0.0293417  )
        83           O   tau(  83) = (   0.6894803   1.0287723   0.0390619  )
        84           O   tau(  84) = (   0.3607286   0.6736134   0.1145869  )
        85           O   tau(  85) = (   0.5230166   0.9777470   0.0842142  )
        86           O   tau(  86) = (   0.2497433   0.7830071   0.2053445  )
        87           O   tau(  87) = (   0.4221098   1.0688709   0.2023535  )
        88           O   tau(  88) = (   0.3803365   0.8236805   0.3239629  )
        89           O   tau(  89) = (   0.5504655   1.1153655   0.3216993  )
        90           Si  tau(  90) = (   0.8157249   0.5770749   0.2481573  )
        91           Si  tau(  91) = (   0.9833246   0.8603160   0.2451136  )
        92           Si  tau(  92) = (   0.5878167   0.7176135   0.1162650  )
        93           Si  tau(  93) = (   0.7535736   0.9901668   0.1210149  )
        94           Si  tau(  94) = (   0.7569133   0.7255232   0.0025913  )
        95           Si  tau(  95) = (   0.9196133   1.0114482   0.0008918  )
        96           O   tau(  96) = (   0.7528837   0.6561828   0.2929865  )
        97           O   tau(  97) = (   0.9185016   0.9407788   0.2824335  )
        98           O   tau(  98) = (   0.8810679   0.6127032   0.1665627  )
        99           O   tau(  99) = (   1.0490438   0.8951528   0.1634202  )
       100           O   tau( 100) = (   0.8585466   0.7403756   0.0399729  )
       101           O   tau( 101) = (   1.0210513   1.0268372   0.0396328  )
       102           O   tau( 102) = (   0.6910384   0.6944513   0.0859817  )
       103           O   tau( 103) = (   0.8550011   0.9738374   0.0824437  )
       104           O   tau( 104) = (   0.5851742   0.7821441   0.2053416  )
       105           O   tau( 105) = (   0.7528127   1.0610722   0.2053434  )
       106           O   tau( 106) = (   0.7144700   0.8274529   0.3263310  )
       107           O   tau( 107) = (   0.8805191   1.1085239   0.3262379  )
       108           Si  tau( 108) = (   0.1533528  -0.0021929   0.6090935  )
       109           Si  tau( 109) = (   0.3092629   0.2834966   0.6108292  )
       110           Si  tau( 110) = (   0.9188208   0.1259011   0.4902188  )
       111           Si  tau( 111) = (   0.0873517   0.4169222   0.4903359  )
       112           Si  tau( 112) = (   0.0864886   0.1513595   0.3663770  )
       113           Si  tau( 113) = (   0.2499454   0.4390961   0.3675501  )
       114           O   tau( 114) = (   0.0898585   0.0783756   0.6490410  )
       115           O   tau( 115) = (   0.2394752   0.3586515   0.6512440  )
       116           O   tau( 116) = (   0.2158918   0.0329098   0.5247433  )
       117           O   tau( 117) = (   0.3747819   0.3289033   0.5337201  )
       118           O   tau( 118) = (   0.1902306   0.1650967   0.4007921  )
       119           O   tau( 119) = (   0.3529530   0.4551937   0.4047033  )
       120           O   tau( 120) = (   0.0280957   0.1122976   0.4519762  )
       121           O   tau( 121) = (   0.1893766   0.4008429   0.4518039  )
       122           O   tau( 122) = (   0.9149476   0.2020617   0.5706716  )
       123           O   tau( 123) = (   0.0862220   0.4932801   0.5700469  )
       124           O   tau( 124) = (   0.0494939   0.2467553   0.6932307  )
       125           O   tau( 125) = (   0.2144787   0.5311617   0.6927642  )
       126           Si  tau( 126) = (   0.4837925  -0.0013936   0.6091717  )
       127           Si  tau( 127) = (   0.6428210   0.2856398   0.6036635  )
       128           Si  tau( 128) = (   0.2533731   0.1279000   0.4836526  )
       129           Si  tau( 129) = (   0.4094765   0.4236764   0.4927120  )
       130           Si  tau( 130) = (   0.4184006   0.1536976   0.3630903  )
       131           Si  tau( 131) = (   0.6070476   0.3929671   0.4113925  )
       132           O   tau( 132) = (   0.4222067   0.0804594   0.6486133  )
       133           O   tau( 133) = (   0.5860358   0.3629069   0.6546131  )
       134           O   tau( 134) = (   0.5476745   0.0343172   0.5256858  )
       135           O   tau( 135) = (   0.6803284   0.3390283   0.5023894  )
       136           O   tau( 136) = (   0.5208429   0.1682130   0.4027638  )
       137           O   tau( 137) = (   0.6854180   0.4717594   0.4095944  )
       138           O   tau( 138) = (   0.3558158   0.1135546   0.4448036  )
       139           O   tau( 139) = (   0.5162148   0.4114827   0.4641057  )
       140           O   tau( 140) = (   0.2520103   0.2020230   0.5655374  )
       141           O   tau( 141) = (   0.4099545   0.5033891   0.5697346  )
       142           O   tau( 142) = (   0.3742936   0.2472333   0.6921705  )
       143           O   tau( 143) = (   0.5486548   0.5323841   0.6860870  )
       144           Si  tau( 144) = (   0.8157102  -0.0061211   0.6108319  )
       145           Si  tau( 145) = (   0.9778519   0.2830771   0.6118491  )
       146           Si  tau( 146) = (   0.5835232   0.1291565   0.4844659  )
       147           Si  tau( 147) = (   0.7557281   0.4305753   0.4866850  )
       148           Si  tau( 148) = (   0.7549118   0.1475610   0.3658030  )
       149           Si  tau( 149) = (   0.9178435   0.4382008   0.3638651  )
       150           O   tau( 150) = (   0.7507021   0.0748285   0.6480340  )
       151           O   tau( 151) = (   0.9127998   0.3625407   0.6532356  )
       152           O   tau( 152) = (   0.8799865   0.0302564   0.5287277  )
       153           O   tau( 153) = (   1.0401015   0.3226440   0.5297031  )
       154           O   tau( 154) = (   0.8558572   0.1604199   0.4061283  )
       155           O   tau( 155) = (   1.0176578   0.4527235   0.4060674  )
       156           O   tau( 156) = (   0.6870926   0.1199402   0.4489156  )
       157           O   tau( 157) = (   0.8513607   0.4001135   0.4469276  )
       158           O   tau( 158) = (   0.5795220   0.2061065   0.5654291  )
       159           O   tau( 159) = (   0.7572453   0.4860551   0.5796026  )
       160           O   tau( 160) = (   0.7258106   0.2500599   0.6656027  )
       161           O   tau( 161) = (   0.8854701   0.5344462   0.6962664  )
       162           Si  tau( 162) = (   0.1520720   0.5714445   0.6112006  )
       163           Si  tau( 163) = (   0.3197662   0.8650460   0.5994355  )
       164           Si  tau( 164) = (   0.9166869   0.7061544   0.4939762  )
       165           Si  tau( 165) = (   0.0895587   0.9898377   0.4897522  )
       166           Si  tau( 166) = (   0.0864933   0.7263325   0.3697826  )
       167           Si  tau( 167) = (   0.2514419   1.0194991   0.3652217  )
       168           O   tau( 168) = (   0.0900615   0.6523559   0.6525114  )
       169           O   tau( 169) = (   0.2567482   0.9372890   0.6516837  )
       170           O   tau( 170) = (   0.2176533   0.6087895   0.5303110  )
       171           O   tau( 171) = (   0.3707762   0.9036032   0.5097122  )
       172           O   tau( 172) = (   0.1894353   0.7395852   0.4068490  )
       173           O   tau( 173) = (   0.3534460   1.0430748   0.4006067  )
       174           O   tau( 174) = (   0.0245521   0.6906379   0.4540384  )
       175           O   tau( 175) = (   0.1912735   0.9786304   0.4486291  )
       176           O   tau( 176) = (   0.9198555   0.7757775   0.5792384  )
       177           O   tau( 177) = (   0.0890232   1.0627090   0.5727443  )
       178           O   tau( 178) = (   0.0597551   0.8222448   0.6958118  )
       179           O   tau( 179) = (   0.2190891   1.1086301   0.6905598  )
       180           Si  tau( 180) = (   0.4864077   0.5725989   0.6057800  )
       181           Si  tau( 181) = (   0.6525538   0.8618483   0.6126304  )
       182           Si  tau( 182) = (   0.2543136   0.7035540   0.4884883  )
       183           Si  tau( 183) = (   0.4159814   0.9997703   0.4800619  )
       184           Si  tau( 184) = (   0.4170341   0.7285207   0.3638464  )
       185           Si  tau( 185) = (   0.5848973   1.0190634   0.3622476  )
       186           O   tau( 186) = (   0.4400653   0.6656475   0.6441650  )
       187           O   tau( 187) = (   0.5862038   0.9370336   0.6544644  )
       188           O   tau( 188) = (   0.5523472   0.6065783   0.5223457  )
       189           O   tau( 189) = (   0.7034552   0.8938681   0.5217201  )
       190           O   tau( 190) = (   0.5173470   0.7470729   0.4093726  )
       191           O   tau( 191) = (   0.6850317   1.0326080   0.4061728  )
       192           O   tau( 192) = (   0.3553260   0.6885129   0.4461236  )
       193           O   tau( 193) = (   0.5176417   0.9819311   0.4417675  )
       194           O   tau( 194) = (   0.2597200   0.7777831   0.5706758  )
       195           O   tau( 195) = (   0.4195927   1.0649691   0.5694110  )
       196           O   tau( 196) = (   0.4050153   0.8378095   0.6673792  )
       197           O   tau( 197) = (   0.5491535   1.1081549   0.6903327  )
       198           Si  tau( 198) = (   0.8198796   0.5711741   0.6167056  )
       199           Si  tau( 199) = (   0.9863860   0.8570710   0.6141129  )
       200           Si  tau( 200) = (   0.5817680   0.7055473   0.4864545  )
       201           Si  tau( 201) = (   0.7484205   0.9904151   0.4855167  )
       202           Si  tau( 202) = (   0.7527458   0.7345351   0.3706130  )
       203           Si  tau( 203) = (   0.9162569   1.0122160   0.3663547  )
       204           O   tau( 204) = (   0.7516817   0.6475904   0.6562346  )
       205           O   tau( 205) = (   0.9208236   0.9374085   0.6509863  )
       206           O   tau( 206) = (   0.8751795   0.6094893   0.5294136  )
       207           O   tau( 207) = (   1.0477543   0.8925988   0.5291711  )
       208           O   tau( 208) = (   0.8526547   0.7478695   0.4137273  )
       209           O   tau( 209) = (   1.0161361   1.0261853   0.4094508  )
       210           O   tau( 210) = (   0.6860088   0.7060853   0.4565428  )
       211           O   tau( 211) = (   0.8487171   0.9725595   0.4451356  )
       212           O   tau( 212) = (   0.5711327   0.7776622   0.5835449  )
       213           O   tau( 213) = (   0.7520994   1.0583357   0.5725394  )
       214           O   tau( 214) = (   0.7198541   0.8184696   0.6863736  )
       215           O   tau( 215) = (   0.8792441   1.1062038   0.6939787  )

     number of k points=     1
                       cart. coord. in units 2pi/alat
        k(    1) = (   0.0000000   0.0000000   0.0000000), wk =   2.0000000

     Dense  grid:  1740873 G-vectors     FFT dimensions: ( 160, 192, 120)

     Largest allocated arrays     est. size (Mb)     dimensions
        Kohn-Sham Wavefunctions        17.80 Mb     (    1944,  600)
        NL pseudopotentials            12.78 Mb     (    1944,  431)
        Each V/rho on FFT grid          0.94 Mb     (   61440)
        Each G-vector array             0.12 Mb     (   15547)
        G-vector shells                 0.06 Mb     (    7776)
     Largest temporary arrays     est. size (Mb)     dimensions
        Auxiliary wavefunctions        71.19 Mb     (    1944, 2400)
        Each subspace H/S matrix       87.89 Mb     (    2400, 2400)
        Each <psi_i|beta_j> matrix      3.95 Mb     (     431,  600)
        Arrays for rho mixing           7.50 Mb     (   61440,    8)

     Initial potential from superposition of free atoms

     starting charge 1145.96414, renormalised to 1144.00000
     Starting wfc are  860 randomized atomic wfcs

     total cpu time spent up to now is       38.9 secs

     per-process dynamical memory:   157.2 Mb

     Self-consistent Calculation

     iteration #  1     ecut=    80.00 Ry     beta=0.70
     Davidson diagonalization with overlap
     ethr =  1.00E-02,  avg # of iterations =  3.0
     Davidson diagonalization with overlap
     ethr =  1.00E-02,  avg # of iterations =  1.0
     Davidson diagonalization with overlap
     ethr =  1.00E-02,  avg # of iterations =  1.0

     Expectation value of exp(iGx): ( -7.0062458932957489E-004,  2.0633086146644054E-004)  0.99291773000000005     
     Electronic Dipole per cell (Ry a.u.)   35.550374219555088     
     Ionic Dipole per cell (Ry a.u.)   23639.941682475084     

     Expectation value of exp(iGx): (  2.8145496783949348E-003, -3.4778393524663347E-003)   1.1465709300000000     
     Electronic Dipole per cell (Ry a.u.)  -12.802419786738259     
     Ionic Dipole per cell (Ry a.u.)   25349.726125676098     

     Expectation value of exp(iGx): ( -7.7820604930417551E-007, -1.5604923194861579E-006)  0.73188942899999998     
     Electronic Dipole per cell (Ry a.u.)  -18.662213094128482     
     Ionic Dipole per cell (Ry a.u.)   15832.585131236418     
Electronic Dipole on Cartesian axes
           1   35.550374219555088     
           2  -12.802419786738259     
           3  -18.662213094128482     
Ionic Dipole on Cartesian axes
           1   23639.941682475084     
           2   25349.726125676098     
           3   15832.585131236418     

     total cpu time spent up to now is      771.2 secs

     total energy              =   -5137.14204518 Ry
     Harris-Foulkes estimate   =   -5174.11548883 Ry
     estimated scf accuracy    <      51.91287629 Ry

     iteration #  2     ecut=    80.00 Ry     beta=0.70
     Davidson diagonalization with overlap
     ethr =  4.54E-03,  avg # of iterations =  2.0
     Davidson diagonalization with overlap
     ethr =  4.54E-03,  avg # of iterations =  1.0
     Davidson diagonalization with overlap
     ethr =  4.54E-03,  avg # of iterations =  1.0

     Expectation value of exp(iGx): ( -3.0455928540843677E-005,  1.0838854480684545E-005)  0.99291773000000005     
     Electronic Dipole per cell (Ry a.u.)   34.859212049540545     
     Ionic Dipole per cell (Ry a.u.)   23639.941682475084     

     Expectation value of exp(iGx): (  2.9836902557611229E-004, -3.1459678306252714E-004)   1.1465709300000000     
     Electronic Dipole per cell (Ry a.u.)  -11.672953103445719     
     Ionic Dipole per cell (Ry a.u.)   25349.726125676098     

     Expectation value of exp(iGx): ( -2.2463791272595787E-009, -5.3379350845264488E-009)  0.73188942899999998     
     Electronic Dipole per cell (Ry a.u.)  -18.072395709250596     
     Ionic Dipole per cell (Ry a.u.)   15832.585131236418     
Electronic Dipole on Cartesian axes
           1   34.859212049540545     
           2  -11.672953103445719     
           3  -18.072395709250596     
Ionic Dipole on Cartesian axes
           1   23639.941682475084     
           2   25349.726125676098     
           3   15832.585131236418     

     total cpu time spent up to now is     1515.5 secs

     total energy              =   -5150.67916020 Ry
     Harris-Foulkes estimate   =   -5167.82271371 Ry
     estimated scf accuracy    <      33.18096269 Ry

     iteration #  3     ecut=    80.00 Ry     beta=0.70
     Davidson diagonalization with overlap
     ethr =  2.90E-03,  avg # of iterations =  2.0
     Davidson diagonalization with overlap
     ethr =  2.90E-03,  avg # of iterations =  1.0
     Davidson diagonalization with overlap
     ethr =  2.90E-03,  avg # of iterations =  1.0

     Expectation value of exp(iGx): ( -1.5123108177609869E-004,  4.7130106417759456E-005)  0.99291773000000005     
     Electronic Dipole per cell (Ry a.u.)   35.354833719820256     
     Ionic Dipole per cell (Ry a.u.)   23639.941682475084     

     Expectation value of exp(iGx): (  9.1720576675051717E-004, -1.0901629947236923E-003)   1.1465709300000000     
     Electronic Dipole per cell (Ry a.u.)  -12.528165404645646     
     Ionic Dipole per cell (Ry a.u.)   25349.726125676098     

     Expectation value of exp(iGx): ( -4.5503008322041109E-008, -9.6678017112692608E-008)  0.73188942899999998     
     Electronic Dipole per cell (Ry a.u.)  -18.453918756605752     
     Ionic Dipole per cell (Ry a.u.)   15832.585131236418     
Electronic Dipole on Cartesian axes
           1   35.354833719820256     
           2  -12.528165404645646     
           3  -18.453918756605752     
Ionic Dipole on Cartesian axes
           1   23639.941682475084     
           2   25349.726125676098     
           3   15832.585131236418     

     total cpu time spent up to now is     2253.8 secs

     total energy              =   -5157.48077055 Ry
     Harris-Foulkes estimate   =   -5157.58011710 Ry
     estimated scf accuracy    <       0.24798835 Ry

     iteration #  4     ecut=    80.00 Ry     beta=0.70
     Davidson diagonalization with overlap
     ethr =  2.17E-05,  avg # of iterations =  9.0
     Davidson diagonalization with overlap
     ethr =  2.17E-05,  avg # of iterations =  1.0
     Davidson diagonalization with overlap
     ethr =  2.17E-05,  avg # of iterations =  1.0

     Expectation value of exp(iGx): ( -1.4309755623876627E-004,  4.6708732920351004E-005)  0.99291773000000005     
     Electronic Dipole per cell (Ry a.u.)   35.187933934402821     
     Ionic Dipole per cell (Ry a.u.)   23639.941682475084     

     Expectation value of exp(iGx): (  9.2352612033593244E-004, -1.0144623215420806E-003)   1.1465709300000000     
     Electronic Dipole per cell (Ry a.u.)  -11.966559168895435     
     Ionic Dipole per cell (Ry a.u.)   25349.726125676098     

     Expectation value of exp(iGx): ( -3.9964036597568971E-008, -8.8526340223059718E-008)  0.73188942899999998     
     Electronic Dipole per cell (Ry a.u.)  -18.308378065619326     
     Ionic Dipole per cell (Ry a.u.)   15832.585131236418     
Electronic Dipole on Cartesian axes
           1   35.187933934402821     
           2  -11.966559168895435     
           3  -18.308378065619326     
Ionic Dipole on Cartesian axes
           1   23639.941682475084     
           2   25349.726125676098     
           3   15832.585131236418     

     total cpu time spent up to now is     3090.1 secs

     total energy              =   -5157.49118461 Ry
     Harris-Foulkes estimate   =   -5157.57083005 Ry
     estimated scf accuracy    <       0.16683571 Ry

     iteration #  5     ecut=    80.00 Ry     beta=0.70
     Davidson diagonalization with overlap
     ethr =  1.46E-05,  avg # of iterations =  8.0
     Davidson diagonalization with overlap
     ethr =  1.46E-05,  avg # of iterations =  1.0
     Davidson diagonalization with overlap
     ethr =  1.46E-05,  avg # of iterations =  1.0

     Expectation value of exp(iGx): ( -1.4284251873778874E-004,  4.4967030870160132E-005)  0.99291773000000005     
     Electronic Dipole per cell (Ry a.u.)   35.319020969613078     
     Ionic Dipole per cell (Ry a.u.)   23639.941682475084     

     Expectation value of exp(iGx): (  8.9140662582695186E-004, -1.0355594059493765E-003)   1.1465709300000000     
     Electronic Dipole per cell (Ry a.u.)  -12.365984979867955     
     Ionic Dipole per cell (Ry a.u.)   25349.726125676098     

     Expectation value of exp(iGx): ( -4.0273591471418588E-008, -8.7374887243856590E-008)  0.73188942899999998     
     Electronic Dipole per cell (Ry a.u.)  -18.380487850882588     
     Ionic Dipole per cell (Ry a.u.)   15832.585131236418     
Electronic Dipole on Cartesian axes
           1   35.319020969613078     
           2  -12.365984979867955     
           3  -18.380487850882588     
Ionic Dipole on Cartesian axes
           1   23639.941682475084     
           2   25349.726125676098     
           3   15832.585131236418     

     total cpu time spent up to now is     3902.8 secs

     total energy              =   -5157.52548072 Ry
     Harris-Foulkes estimate   =   -5157.52698115 Ry
     estimated scf accuracy    <       0.00263370 Ry

     iteration #  6     ecut=    80.00 Ry     beta=0.70
     Davidson diagonalization with overlap
     ethr =  2.30E-07,  avg # of iterations =  8.0
     Davidson diagonalization with overlap
     ethr =  2.30E-07,  avg # of iterations =  1.0
     Davidson diagonalization with overlap
     ethr =  2.30E-07,  avg # of iterations =  1.0

     Expectation value of exp(iGx): ( -1.4292268046018177E-004,  4.5289052000729338E-005)  0.99291773000000005     
     Electronic Dipole per cell (Ry a.u.)   35.295510834135911     
     Ionic Dipole per cell (Ry a.u.)   23639.941682475084     

     Expectation value of exp(iGx): (  8.9567357778281729E-004, -1.0332421923579783E-003)   1.1465709300000000     
     Electronic Dipole per cell (Ry a.u.)  -12.316086551604977     
     Ionic Dipole per cell (Ry a.u.)   25349.726125676098     

     Expectation value of exp(iGx): ( -4.0420164876959118E-008, -8.7580244349982585E-008)  0.73188942899999998     
     Electronic Dipole per cell (Ry a.u.)  -18.384974195217580     
     Ionic Dipole per cell (Ry a.u.)   15832.585131236418     
Electronic Dipole on Cartesian axes
           1   35.295510834135911     
           2  -12.316086551604977     
           3  -18.384974195217580     
Ionic Dipole on Cartesian axes
           1   23639.941682475084     
           2   25349.726125676098     
           3   15832.585131236418     

     total cpu time spent up to now is     4729.9 secs

     total energy              =   -5157.52610126 Ry
     Harris-Foulkes estimate   =   -5157.52625268 Ry
     estimated scf accuracy    <       0.00027676 Ry

     iteration #  7     ecut=    80.00 Ry     beta=0.70
     Davidson diagonalization with overlap
     ethr =  2.42E-08,  avg # of iterations =  3.0
     Davidson diagonalization with overlap
     ethr =  2.42E-08,  avg # of iterations =  1.0
     Davidson diagonalization with overlap
     ethr =  2.42E-08,  avg # of iterations =  1.0

     Expectation value of exp(iGx): ( -1.4300229079479871E-004,  4.5229612614201877E-005)  0.99291773000000005     
     Electronic Dipole per cell (Ry a.u.)   35.302211134726647     
     Ionic Dipole per cell (Ry a.u.)   23639.941682475084     

     Expectation value of exp(iGx): (  8.9497644884592269E-004, -1.0344532604780283E-003)   1.1465709300000000     
     Electronic Dipole per cell (Ry a.u.)  -12.329961577711343     
     Ionic Dipole per cell (Ry a.u.)   25349.726125676098     

     Expectation value of exp(iGx): ( -4.0419837475709497E-008, -8.7660410696599430E-008)  0.73188942899999998     
     Electronic Dipole per cell (Ry a.u.)  -18.381751966512834     
     Ionic Dipole per cell (Ry a.u.)   15832.585131236418     
Electronic Dipole on Cartesian axes
           1   35.302211134726647     
           2  -12.329961577711343     
           3  -18.381751966512834     
Ionic Dipole on Cartesian axes
           1   23639.941682475084     
           2   25349.726125676098     
           3   15832.585131236418     

     total cpu time spent up to now is     5466.3 secs

     total energy              =   -5157.52616556 Ry
     Harris-Foulkes estimate   =   -5157.52617922 Ry
     estimated scf accuracy    <       0.00002931 Ry

     iteration #  8     ecut=    80.00 Ry     beta=0.70
     Davidson diagonalization with overlap
     ethr =  2.56E-09,  avg # of iterations =  3.0
     Davidson diagonalization with overlap
     ethr =  2.56E-09,  avg # of iterations =  1.0
     Davidson diagonalization with overlap
     ethr =  2.56E-09,  avg # of iterations =  1.0

     Expectation value of exp(iGx): ( -1.4301376394687347E-004,  4.5241956140387266E-005)  0.99291773000000005     
     Electronic Dipole per cell (Ry a.u.)   35.301521419349768     
     Ionic Dipole per cell (Ry a.u.)   23639.941682475084     

     Expectation value of exp(iGx): (  8.9530400617665162E-004, -1.0342822758936704E-003)   1.1465709300000000     
     Electronic Dipole per cell (Ry a.u.)  -12.326182132451480     
     Ionic Dipole per cell (Ry a.u.)   25349.726125676098     

     Expectation value of exp(iGx): ( -4.0442055467167119E-008, -8.7670081990269679E-008)  0.73188942899999998     
     Electronic Dipole per cell (Ry a.u.)  -18.383284972445040     
     Ionic Dipole per cell (Ry a.u.)   15832.585131236418     
Electronic Dipole on Cartesian axes
           1   35.301521419349768     
           2  -12.326182132451480     
           3  -18.383284972445040     
Ionic Dipole on Cartesian axes
           1   23639.941682475084     
           2   25349.726125676098     
           3   15832.585131236418     

     total cpu time spent up to now is     6229.6 secs

     total energy              =   -5157.52617279 Ry
     Harris-Foulkes estimate   =   -5157.52617463 Ry
     estimated scf accuracy    <       0.00000467 Ry

     iteration #  9     ecut=    80.00 Ry     beta=0.70
     Davidson diagonalization with overlap
     ethr =  4.08E-10,  avg # of iterations =  2.0
     Davidson diagonalization with overlap
     ethr =  4.08E-10,  avg # of iterations =  1.0
     Davidson diagonalization with overlap
     ethr =  4.08E-10,  avg # of iterations =  1.0

     Expectation value of exp(iGx): ( -1.4301732788280939E-004,  4.5246875284804204E-005)  0.99291773000000005     
     Electronic Dipole per cell (Ry a.u.)   35.301221345101759     
     Ionic Dipole per cell (Ry a.u.)   23639.941682475084     

     Expectation value of exp(iGx): (  8.9526379019148384E-004, -1.0343632189765059E-003)   1.1465709300000000     
     Electronic Dipole per cell (Ry a.u.)  -12.327058499055628     
     Ionic Dipole per cell (Ry a.u.)   25349.726125676098     

     Expectation value of exp(iGx): ( -4.0439009431020082E-008, -8.7675297744058663E-008)  0.73188942899999998     
     Electronic Dipole per cell (Ry a.u.)  -18.382814378576271     
     Ionic Dipole per cell (Ry a.u.)   15832.585131236418     
Electronic Dipole on Cartesian axes
           1   35.301221345101759     
           2  -12.327058499055628     
           3  -18.382814378576271     
Ionic Dipole on Cartesian axes
           1   23639.941682475084     
           2   25349.726125676098     
           3   15832.585131236418     

     total cpu time spent up to now is     6962.4 secs

     total energy              =   -5157.52617386 Ry
     Harris-Foulkes estimate   =   -5157.52617384 Ry
     estimated scf accuracy    <       0.00000028 Ry

     iteration # 10     ecut=    80.00 Ry     beta=0.70
     Davidson diagonalization with overlap
     ethr =  2.46E-11,  avg # of iterations =  3.0
     Davidson diagonalization with overlap
     ethr =  2.46E-11,  avg # of iterations =  1.0
     Davidson diagonalization with overlap
     ethr =  2.46E-11,  avg # of iterations =  1.0

     Expectation value of exp(iGx): ( -1.4301722058085483E-004,  4.5244429695147854E-005)  0.99291773000000005     
     Electronic Dipole per cell (Ry a.u.)   35.301412201286958     
     Ionic Dipole per cell (Ry a.u.)   23639.941682475084     

     Expectation value of exp(iGx): (  8.9526808394854815E-004, -1.0343528339809580E-003)   1.1465709300000000     
     Electronic Dipole per cell (Ry a.u.)  -12.326952945423075     
     Ionic Dipole per cell (Ry a.u.)   25349.726125676098     

     Expectation value of exp(iGx): ( -4.0439260475838340E-008, -8.7674728037870051E-008)  0.73188942899999998     
     Electronic Dipole per cell (Ry a.u.)  -18.382858729639590     
     Ionic Dipole per cell (Ry a.u.)   15832.585131236418     
Electronic Dipole on Cartesian axes
           1   35.301412201286958     
           2  -12.326952945423075     
           3  -18.382858729639590     
Ionic Dipole on Cartesian axes
           1   23639.941682475084     
           2   25349.726125676098     
           3   15832.585131236418     

     total cpu time spent up to now is     7705.2 secs

     total energy              =   -5157.52617385 Ry
     Harris-Foulkes estimate   =   -5157.52617394 Ry
     estimated scf accuracy    <       0.00000004 Ry

     iteration # 11     ecut=    80.00 Ry     beta=0.70
     Davidson diagonalization with overlap
     ethr =  3.83E-12,  avg # of iterations =  3.0
     Davidson diagonalization with overlap
     ethr =  3.83E-12,  avg # of iterations =  1.0
     Davidson diagonalization with overlap
     ethr =  3.83E-12,  avg # of iterations =  1.0

     Expectation value of exp(iGx): ( -1.4301729715579886E-004,  4.5245004604347751E-005)  0.99291773000000005     
     Electronic Dipole per cell (Ry a.u.)   35.301368620266892     
     Ionic Dipole per cell (Ry a.u.)   23639.941682475084     

     Expectation value of exp(iGx): (  8.9526792179271556E-004, -1.0343551556929031E-003)   1.1465709300000000     
     Electronic Dipole per cell (Ry a.u.)  -12.326970203618647     
     Ionic Dipole per cell (Ry a.u.)   25349.726125676098     

     Expectation value of exp(iGx): ( -4.0439306303334185E-008, -8.7674954530108477E-008)  0.73188942899999998     
     Electronic Dipole per cell (Ry a.u.)  -18.382853667992784     
     Ionic Dipole per cell (Ry a.u.)   15832.585131236418     
Electronic Dipole on Cartesian axes
           1   35.301368620266892     
           2  -12.326970203618647     
           3  -18.382853667992784     
Ionic Dipole on Cartesian axes
           1   23639.941682475084     
           2   25349.726125676098     
           3   15832.585131236418     

     total cpu time spent up to now is     8440.5 secs

     End of self-consistent calculation

          k = 0.0000 0.0000 0.0000 (217511 PWs)   bands (ev):

   -17.8936 -17.5351 -16.9255 -16.5565 -16.5057 -16.4549 -16.3949 -16.3390
   -16.3115 -16.2850 -16.2493 -16.1642 -16.1444 -16.1148 -16.1062 -16.0447
   -16.0345 -15.9996 -15.9696 -15.9447 -15.9337 -15.9223 -15.8877 -15.8658
   -15.8479 -15.8308 -15.8039 -15.7825 -15.7746 -15.7518 -15.7412 -15.7267
   -15.7011 -15.6725 -15.6403 -15.6201 -15.5948 -15.5530 -15.5408 -15.5147
   -15.4716 -15.4560 -15.4158 -15.3984 -15.3780 -15.3216 -15.3032 -15.2937
   -15.2525 -15.2450 -15.2136 -15.1716 -15.1521 -15.1377 -15.0919 -15.0683
   -15.0571 -15.0413 -15.0162 -15.0038 -14.9500 -14.9453 -14.9116 -14.9104
   -14.8898 -14.8601 -14.8467 -14.8326 -14.8237 -14.8032 -14.7969 -14.7802
   -14.7494 -14.7377 -14.7136 -14.6816 -14.6620 -14.6343 -14.6208 -14.5941
   -14.5646 -14.5419 -14.5306 -14.5093 -14.4923 -14.4718 -14.4608 -14.4400
   -14.4249 -14.4238 -14.4121 -14.3947 -14.3851 -14.3808 -14.3692 -14.3587
   -14.3557 -14.3478 -14.3385 -14.3243 -14.3147 -14.3112 -14.3019 -14.2960
   -14.2910 -14.2761 -14.2703 -14.2676 -14.2648 -14.2532 -14.2499 -14.2359
   -14.2317 -14.2283 -14.2254 -14.2238 -14.2217 -14.2129 -14.2078 -14.2023
   -14.1969 -14.1943 -14.1893 -14.1785 -14.1741 -14.1703 -14.1612 -14.1554
   -14.1501 -14.1434 -14.1333 -14.1309 -14.1240 -14.1211 -14.1163 -14.1036
   -14.0839 -14.0803 -14.0530 -14.0510 -14.0467 -14.0354 -13.8705  -6.9216
    -6.5165  -6.4534  -6.4090  -6.2741  -6.2100  -6.1538  -6.0325  -5.9607
    -5.9201  -5.8622  -5.8276  -5.8059  -5.7824  -5.7530  -5.6917  -5.6658
    -5.6417  -5.6326  -5.5912  -5.5714  -5.5287  -5.5151  -5.4400  -5.3104
    -5.2504  -5.2142  -5.1426  -5.1307  -5.0953  -5.0653  -5.0289  -4.9390
    -4.9052  -4.8898  -4.8450  -4.7381  -4.7009  -4.6501  -4.5572  -4.5228
    -4.4481  -4.3366  -4.3116  -4.2725  -4.2430  -4.2235  -4.2043  -4.1529
    -4.1100  -4.0468  -4.0059  -3.9963  -3.9674  -3.9196  -3.8737  -3.8555
    -3.7976  -3.7506  -3.7354  -3.7275  -3.6999  -3.6571  -3.6154  -3.5915
    -3.5233  -3.4715  -3.4186  -3.4139  -3.3774  -3.3247  -3.3146  -3.2717
    -3.2260  -3.1886  -3.1555  -3.1413  -3.0849  -3.0648  -3.0425  -3.0204
    -3.0047  -2.9951  -2.9742  -2.9470  -2.9346  -2.9223  -2.9079  -2.8913
    -2.8775  -2.8640  -2.8435  -2.8401  -2.8208  -2.8083  -2.8000  -2.7859
    -2.7783  -2.7735  -2.7630  -2.7504  -2.7460  -2.7311  -2.7266  -2.7129
    -2.7060  -2.6889  -2.6694  -2.6649  -2.6600  -2.6459  -2.6333  -2.6243
    -2.6151  -2.6128  -2.6012  -2.5934  -2.5699  -2.5588  -2.5269  -2.5074
    -2.4766  -2.4536  -2.4343  -2.4254  -2.4179  -2.4053  -2.3955  -2.3782
    -2.3675  -2.3602  -2.3367  -2.2955  -2.2849  -2.2362  -2.2280  -2.2041
    -2.1777  -2.1686  -2.1343  -2.1023  -2.0728  -2.0647  -1.9234  -1.9075
    -1.7221  -1.6619  -1.6051  -1.2524  -1.1307  -1.0226  -0.9907  -0.9515
    -0.9349  -0.9128  -0.8801  -0.8498  -0.8069  -0.7926  -0.7730  -0.7582
    -0.7381  -0.7262  -0.7038  -0.6829  -0.6578  -0.6525  -0.6484  -0.6172
    -0.5969  -0.5867  -0.5786  -0.5736  -0.5599  -0.5558  -0.5412  -0.5318
    -0.5286  -0.5041  -0.4977  -0.4818  -0.4715  -0.4648  -0.4510  -0.4468
    -0.4271  -0.4080  -0.4049  -0.3712  -0.3614  -0.3428  -0.3372  -0.3255
    -0.3177  -0.3101  -0.3054  -0.2762  -0.2621  -0.2457  -0.2357  -0.2313
    -0.2244  -0.2002  -0.1687  -0.1517  -0.1463  -0.1368  -0.1166  -0.1101
    -0.0808  -0.0627  -0.0392  -0.0384  -0.0293  -0.0126  -0.0087   0.0196
     0.0348   0.0485   0.0619   0.0760   0.0906   0.1043   0.1215   0.1268
     0.1433   0.1719   0.1848   0.2027   0.2101   0.2158   0.2295   0.2338
     0.2588   0.2795   0.2820   0.2867   0.2983   0.3100   0.3215   0.3237
     0.3494   0.3615   0.3743   0.3829   0.4071   0.4097   0.4208   0.4358
     0.4532   0.4602   0.4724   0.4898   0.4915   0.5093   0.5210   0.5363
     0.5445   0.5551   0.5594   0.5687   0.5879   0.5954   0.6073   0.6238
     0.6258   0.6388   0.6600   0.6733   0.6775   0.6915   0.7020   0.7286
     0.7335   0.7609   0.7616   0.7714   0.7832   0.8068   0.8097   0.8168
     0.8434   0.8520   0.8643   0.8769   0.8843   0.9086   0.9186   0.9236
     0.9332   0.9432   0.9506   0.9710   0.9795   0.9973   0.9988   1.0223
     1.0322   1.0399   1.0526   1.0681   1.0786   1.0949   1.1023   1.1097
     1.1236   1.1251   1.1360   1.1441   1.1594   1.1688   1.1724   1.1855
     1.1921   1.2016   1.2152   1.2239   1.2322   1.2415   1.2482   1.2579
     1.2743   1.2833   1.2923   1.3001   1.3053   1.3211   1.3280   1.3347
     1.3406   1.3470   1.3603   1.3687   1.3758   1.3809   1.3889   1.4015
     1.4107   1.4276   1.4343   1.4458   1.4522   1.4577   1.4649   1.4698
     1.4825   1.4913   1.4990   1.5063   1.5192   1.5247   1.5415   1.5430
     1.5559   1.5593   1.5691   1.5771   1.5823   1.5973   1.6052   1.6172
     1.6262   1.6302   1.6405   1.6568   1.6647   1.6736   1.6883   1.6907
     1.7059   1.7144   1.7303   1.7393   1.7705   1.7888   1.7938   1.8044
     1.8149   1.8334   1.8520   1.8598   1.8711   1.8935   1.9197   1.9239
     1.9438   1.9551   1.9810   1.9838   1.9960   2.0160   2.0328   2.0334
     2.0472   2.0541   2.0668   2.0840   2.1041   2.1101   2.1264   2.1460
     2.1636   2.1792   2.1875   2.1936   2.2227   2.2349   2.2431   2.2602
     2.2800   2.2968   2.3238   2.3371   2.3518   2.3655   2.3731   2.3938
     2.3992   2.4117   2.4242   2.4294   2.4420   2.4581   2.4803   2.5119
     2.5319   2.5652   2.5984   2.6103   7.7287   8.2777   8.8314   9.0785
     9.2037   9.4182   9.5320   9.6860   9.8584   9.8880   9.9652   9.9909
    10.0512  10.0774  10.2114  10.2690  10.3389  10.4085  10.4457  10.4797
    10.4984  10.6067  10.6574  10.6841  10.6963  10.7600  10.7922  10.8127

     highest occupied, lowest unoccupied level (ev):     2.6103    7.7287

!    total energy              =   -5157.52617393 Ry
     Harris-Foulkes estimate   =   -5157.52617386 Ry
     estimated scf accuracy    <          1.7E-09 Ry

     The total energy is the sum of the following terms:

     one-electron contribution =   -2412.34871923 Ry
     hartree contribution      =    1801.12662701 Ry
     xc contribution           =   -1182.87425672 Ry
     ewald contribution        =   -3363.42982500 Ry

     convergence has been achieved in  11 iterations
  **** WARNING :: Problem open file vector.dat...
  **** WARNING :: Problem read vector parameters...
  VECTOR ::                  Infinity                  Infinity                       NaN
  PARALLEL PART OF FORCES:no remove

     Forces acting on atoms (Ry/au):

     atom    1 type  1   force =     0.00042184   -0.00166448    0.00030598
     atom    2 type  1   force =    -0.00071491   -0.00214096    0.00050643
     atom    3 type  1   force =    -0.00008859   -0.00141337   -0.00012430
     atom    4 type  1   force =    -0.00142399   -0.00047204    0.00048593
     atom    5 type  1   force =    -0.00005172   -0.00162771   -0.00039155
     atom    6 type  1   force =    -0.00284215   -0.00191188    0.00036947
     atom    7 type  2   force =    -0.00025155    0.00072657    0.00099089
     atom    8 type  2   force =     0.00007314    0.00091680    0.00037654
     atom    9 type  2   force =     0.00022764    0.00085133    0.00014858
     atom   10 type  2   force =     0.00052688    0.00186679   -0.00103069
     atom   11 type  2   force =    -0.00032939    0.00047244   -0.00017204
     atom   12 type  2   force =     0.00172146    0.00149001   -0.00049362
     atom   13 type  2   force =    -0.00022049    0.00071724   -0.00000560
     atom   14 type  2   force =     0.00086149    0.00033794   -0.00049169
     atom   15 type  2   force =     0.00004062    0.00090467    0.00004982
     atom   16 type  2   force =     0.00030815    0.00022375   -0.00023705
     atom   17 type  2   force =    -0.00040911    0.00029243   -0.00061636
     atom   18 type  2   force =     0.00054082   -0.00073400    0.00019602
     atom   19 type  1   force =    -0.00016138   -0.00253450   -0.00049619
     atom   20 type  1   force =    -0.00004982   -0.00213888    0.00011072
     atom   21 type  1   force =    -0.00014812   -0.00220041   -0.00049534
     atom   22 type  1   force =    -0.00126590   -0.00205325    0.00266344
     atom   23 type  1   force =     0.00031330   -0.00327572   -0.00026203
     atom   24 type  1   force =     0.00519158   -0.01034452    0.00543844
     atom   25 type  2   force =    -0.00053532    0.00144889    0.00055495
     atom   26 type  2   force =    -0.00071183    0.00066622    0.00108311
     atom   27 type  2   force =     0.00061401    0.00183320   -0.00063510
     atom   28 type  2   force =    -0.00008134    0.00140377   -0.00021516
     atom   29 type  2   force =     0.00013120    0.00093180    0.00000232
     atom   30 type  2   force =    -0.00277973    0.00117361   -0.00214133
     atom   31 type  2   force =    -0.00010575    0.00088982    0.00008469
     atom   32 type  2   force =     0.00049073    0.00190960   -0.00213473
     atom   33 type  2   force =     0.00030141    0.00149508    0.00058959
     atom   34 type  2   force =     0.00020930    0.00011922   -0.00095038
     atom   35 type  2   force =    -0.00048755    0.00153533   -0.00026269
     atom   36 type  1   force =    -0.00049782   -0.00181114   -0.00041330
     atom   37 type  1   force =    -0.00054457   -0.00109661    0.00019696
     atom   38 type  1   force =    -0.00038260   -0.00236682   -0.00013359
     atom   39 type  1   force =     0.00146466   -0.00088011    0.00187007
     atom   40 type  1   force =     0.00009408   -0.00219288    0.00034046
     atom   41 type  1   force =     0.00006148   -0.00043248   -0.00044470
     atom   42 type  2   force =     0.00022174    0.00069964    0.00041703
     atom   43 type  2   force =    -0.00006839    0.00074009    0.00061227
     atom   44 type  2   force =     0.00027200    0.00087226    0.00009066
     atom   45 type  2   force =     0.00022735    0.00026828   -0.00015152
     atom   46 type  2   force =    -0.00015683    0.00071596   -0.00031474
     atom   47 type  2   force =    -0.00002171    0.00020383   -0.00040984
     atom   48 type  2   force =     0.00019613    0.00077571   -0.00030368
     atom   49 type  2   force =    -0.00116072    0.00030875    0.00005161
     atom   50 type  2   force =     0.00027669    0.00178600    0.00021714
     atom   51 type  2   force =    -0.00037792   -0.00043619   -0.00097584
     atom   52 type  2   force =    -0.00061213    0.00098306   -0.00044149
     atom   53 type  2   force =    -0.00034044   -0.00044189    0.00017656
     atom   54 type  1   force =    -0.00104891    0.00121078    0.00026710
     atom   55 type  1   force =     0.00149499    0.00389652   -0.00228429
     atom   56 type  1   force =     0.00003304    0.00135237   -0.00019173
     atom   57 type  1   force =     0.00198310    0.00020550   -0.00133679
     atom   58 type  1   force =     0.00005680    0.00272407    0.00003132
     atom   59 type  1   force =     0.00354768   -0.00532584   -0.00354480
     atom   60 type  2   force =     0.00050914   -0.00063289   -0.00076844
     atom   61 type  2   force =    -0.00100864   -0.00039106   -0.00039016
     atom   62 type  2   force =     0.00079786   -0.00087734    0.00006420
     atom   63 type  2   force =    -0.00083386   -0.00133805    0.00275730
     atom   64 type  2   force =     0.00023246   -0.00173789    0.00020597
     atom   65 type  2   force =    -0.00136775    0.00166343    0.00136555
     atom   66 type  2   force =    -0.00025237   -0.00063739   -0.00005717
     atom   67 type  2   force =    -0.00235420    0.00023709    0.00161539
     atom   68 type  2   force =     0.00011913   -0.00111612   -0.00014061
     atom   69 type  2   force =    -0.00022776    0.00008081    0.00015427
     atom   70 type  2   force =     0.00041420   -0.00038201    0.00004883
     atom   71 type  2   force =    -0.00043200    0.00107153   -0.00059674
     atom   72 type  1   force =    -0.00015664    0.00068923    0.00378964
     atom   73 type  1   force =    -0.00024588    0.00248941   -0.00051845
     atom   74 type  1   force =    -0.00375277    0.00439885   -0.00022786
     atom   75 type  1   force =     0.00129991   -0.00202050   -0.00565079
     atom   76 type  1   force =     0.06768679    0.45376087    0.10116778
     atom   77 type  1   force =    -0.00277503   -0.00756824   -0.00525699
     atom   78 type  2   force =    -0.00010298   -0.00176562   -0.00149926
     atom   79 type  2   force =     0.00138821   -0.00138970   -0.00005481
     atom   80 type  2   force =    -0.00151586   -0.00266195   -0.00098697
     atom   81 type  2   force =    -0.00036321   -0.00072305    0.00127487
     atom   82 type  2   force =    -0.01268487   -0.02559578   -0.02057660
     atom   83 type  2   force =     0.00286836    0.00098699    0.00270569
     atom   84 type  2   force =     0.00331126   -0.00181214   -0.00255273
     atom   85 type  2   force =     0.00093258    0.00137102    0.00242287
     atom   86 type  2   force =    -0.00039050   -0.00287299   -0.00044834
     atom   87 type  2   force =    -0.00033007    0.00173805    0.00163323
     atom   88 type  2   force =     0.00072578   -0.00242115    0.00148928
     atom   89 type  2   force =     0.00017899    0.00077414   -0.00018410
     atom   90 type  1   force =     0.00049893    0.00132593    0.00021252
     atom   91 type  1   force =     0.00061736    0.00111713   -0.00054693
     atom   92 type  1   force =     0.00478927    0.00433127    0.00431636
     atom   93 type  1   force =    -0.00141073    0.00049503   -0.00182819
     atom   94 type  1   force =     0.00028556    0.00499710   -0.00026272
     atom   95 type  1   force =    -0.00005972   -0.00047599    0.00004842
     atom   96 type  2   force =    -0.00009074   -0.00122474   -0.00004302
     atom   97 type  2   force =     0.00000785   -0.00083678   -0.00005956
     atom   98 type  2   force =    -0.00030776   -0.00042613    0.00091979
     atom   99 type  2   force =    -0.00033223   -0.00029597    0.00067114
     atom  100 type  2   force =    -0.00000865   -0.00092330    0.00009195
     atom  101 type  2   force =    -0.00084439   -0.00011138    0.00014135
     atom  102 type  2   force =     0.00047806   -0.00167800    0.00046771
     atom  103 type  2   force =     0.00048625   -0.00035588   -0.00032817
     atom  104 type  2   force =    -0.00027872   -0.00190159   -0.00126443
     atom  105 type  2   force =     0.00058162    0.00026757    0.00054793
     atom  106 type  2   force =     0.00014517   -0.00083224    0.00020292
     atom  107 type  2   force =     0.00014399   -0.00004446   -0.00064382
     atom  108 type  1   force =     0.00157743   -0.00226899    0.00123584
     atom  109 type  1   force =    -0.00121253   -0.00353389    0.00079783
     atom  110 type  1   force =    -0.00005747   -0.00124511   -0.00008402
     atom  111 type  1   force =    -0.00085751   -0.00075657   -0.00029535
     atom  112 type  1   force =     0.00025733   -0.00127249    0.00011555
     atom  113 type  1   force =    -0.00232825   -0.00032851   -0.00063575
     atom  114 type  2   force =    -0.00038856    0.00125519    0.00032578
     atom  115 type  2   force =     0.00023729    0.00111217   -0.00022941
     atom  116 type  2   force =     0.00012691    0.00148582   -0.00040240
     atom  117 type  2   force =     0.00080960    0.00321419   -0.00016684
     atom  118 type  2   force =    -0.00004659    0.00045561   -0.00012452
     atom  119 type  2   force =     0.00126201    0.00091586    0.00224987
     atom  120 type  2   force =    -0.00017177    0.00026594   -0.00004682
     atom  121 type  2   force =     0.00100121    0.00009982    0.00005306
     atom  122 type  2   force =     0.00025034    0.00055900    0.00050594
     atom  123 type  2   force =     0.00011683   -0.00025610   -0.00002066
     atom  124 type  2   force =    -0.00044296    0.00111878   -0.00013029
     atom  125 type  2   force =     0.00183844    0.00023831    0.00090662
     atom  126 type  1   force =    -0.00073662   -0.00529018    0.00066121
     atom  127 type  1   force =     0.00129788   -0.00384013   -0.00107228
     atom  128 type  1   force =    -0.00029925   -0.00236740   -0.00007611
     atom  129 type  1   force =    -0.00098162   -0.00678539   -0.00570562
     atom  130 type  1   force =     0.00002224   -0.00278763   -0.00017975
     atom  131 type  1   force =     0.00196852   -0.00180455   -0.00137522
     atom  132 type  2   force =    -0.00029957    0.00225650    0.00114293
     atom  133 type  2   force =    -0.00161039    0.00414312    0.00150271
     atom  134 type  2   force =     0.00113765    0.00211739   -0.00087694
     atom  135 type  2   force =    -0.00077718    0.00076448   -0.00013223
     atom  136 type  2   force =     0.00031814    0.00096520   -0.00035702
     atom  137 type  2   force =    -0.00112322    0.00064562    0.00028332
     atom  138 type  2   force =    -0.00047120    0.00103306   -0.00008018
     atom  139 type  2   force =    -0.00163989    0.00177133    0.00166588
     atom  140 type  2   force =     0.00034583    0.00173677    0.00048383
     atom  141 type  2   force =     0.00275585    0.00961417    0.00527123
     atom  142 type  2   force =    -0.00095362    0.00191757   -0.00035972
     atom  143 type  2   force =    -0.00781080    0.01396549   -0.00483797
     atom  144 type  1   force =    -0.00039511   -0.00177713    0.00017793
     atom  145 type  1   force =     0.00013288   -0.00143450    0.00021384
     atom  146 type  1   force =    -0.00052176   -0.00316907   -0.00005041
     atom  147 type  1   force =     0.00129873   -0.00075706   -0.00036610
     atom  148 type  1   force =     0.00001531   -0.00173570   -0.00030222
     atom  149 type  1   force =     0.00015468    0.00032097   -0.00026547
     atom  150 type  2   force =     0.00006202    0.00123342    0.00037247
     atom  151 type  2   force =    -0.00031567    0.00046873   -0.00017560
     atom  152 type  2   force =     0.00020750    0.00101479   -0.00056038
     atom  153 type  2   force =     0.00023164    0.00042930    0.00002982
     atom  154 type  2   force =    -0.00015710    0.00061242   -0.00007296
     atom  155 type  2   force =    -0.00002034   -0.00030822   -0.00007892
     atom  156 type  2   force =     0.00036322    0.00047143   -0.00044438
     atom  157 type  2   force =    -0.00053048    0.00016982    0.00017153
     atom  158 type  2   force =     0.00010067    0.00222024    0.00092490
     atom  159 type  2   force =    -0.00129632   -0.00051645    0.00011639
     atom  160 type  2   force =    -0.00092064    0.00157637   -0.00081146
     atom  161 type  2   force =    -0.00026213   -0.00026490    0.00013444
     atom  162 type  1   force =    -0.00283908    0.00177739   -0.00079211
     atom  163 type  1   force =     0.02849563   -0.00734577    0.01846022
     atom  164 type  1   force =     0.00039451    0.00194418    0.00018165
     atom  165 type  1   force =     0.00136858   -0.00024297    0.00053308
     atom  166 type  1   force =    -0.00015026    0.00184045    0.00016424
     atom  167 type  1   force =     0.00236265   -0.00053155    0.00184490
     atom  168 type  2   force =     0.00064432   -0.00066450   -0.00053956
     atom  169 type  2   force =    -0.00501936    0.00580195    0.00120652
     atom  170 type  2   force =     0.00188823   -0.00233938    0.00028307
     atom  171 type  2   force =    -0.00155578    0.00575423   -0.00884640
     atom  172 type  2   force =    -0.00038882   -0.00127460   -0.00078214
     atom  173 type  2   force =    -0.00048390    0.00158262   -0.00135562
     atom  174 type  2   force =     0.00001033   -0.00096610   -0.00004780
     atom  175 type  2   force =    -0.00137505   -0.00021499   -0.00010333
     atom  176 type  2   force =    -0.00004872   -0.00131501   -0.00004843
     atom  177 type  2   force =    -0.00056759    0.00034378    0.00016507
     atom  178 type  2   force =    -0.00001180   -0.00121084   -0.00003774
     atom  179 type  2   force =    -0.00135540    0.00191498   -0.00072523
     atom  180 type  1   force =     0.00970223   -0.05354567   -0.02320527
     atom  181 type  1   force =    -0.01438194    0.00457643    0.00809242
     atom  182 type  1   force =    -0.00400455    0.00893969    0.00268574
     atom  183 type  1   force =    -0.00167111   -0.00644028    0.00446955
     atom  184 type  1   force =    -0.00036344    0.00500335   -0.00141915
     atom  185 type  1   force =    -0.00175915   -0.00068079    0.00170911
     atom  186 type  2   force =    -0.12346707   -0.27372914   -0.07726808
     atom  187 type  2   force =     0.00718323    0.00453738   -0.00022627
     atom  188 type  2   force =    -0.01022833   -0.00262768    0.01244011
     atom  189 type  2   force =     0.00131699   -0.00148717   -0.00135228
     atom  190 type  2   force =     0.00008215   -0.00296185   -0.00000012
     atom  191 type  2   force =     0.00052148    0.00050585    0.00028205
     atom  192 type  2   force =     0.00262051   -0.00310714    0.00186724
     atom  193 type  2   force =     0.00209178    0.00123703   -0.00162554
     atom  194 type  2   force =    -0.00661410   -0.00939305   -0.00738374
     atom  195 type  2   force =     0.00074346    0.00256527   -0.00048061
     atom  196 type  2   force =     0.05941490   -0.08940652    0.00134337
     atom  197 type  2   force =    -0.00067226    0.00297184   -0.00044597
     atom  198 type  1   force =     0.00145308    0.00144386   -0.00016371
     atom  199 type  1   force =     0.00054411    0.00121999    0.00007237
     atom  200 type  1   force =     0.00973578    0.01987592   -0.00304930
     atom  201 type  1   force =    -0.00170719   -0.00059358    0.00071218
     atom  202 type  1   force =     0.00031774    0.00210833   -0.00043619
     atom  203 type  1   force =     0.00007040   -0.00025049    0.00011815
     atom  204 type  2   force =    -0.00083898   -0.00113454   -0.00058267
     atom  205 type  2   force =     0.00012842   -0.00053703   -0.00015082
     atom  206 type  2   force =    -0.00000332   -0.00108677    0.00066455
     atom  207 type  2   force =    -0.00080485   -0.00087853    0.00037498
     atom  208 type  2   force =    -0.00016849   -0.00055547   -0.00010146
     atom  209 type  2   force =    -0.00044840    0.00010051   -0.00080361
     atom  210 type  2   force =    -0.00045665   -0.00281310   -0.00084049
     atom  211 type  2   force =     0.00049660   -0.00015861   -0.00046784
     atom  212 type  2   force =    -0.00556774   -0.03200400   -0.00392771
     atom  213 type  2   force =     0.00076651    0.00098360   -0.00023091
     atom  214 type  2   force =     0.00282158   -0.00375601    0.00132308
     atom  215 type  2   force =     0.00011254    0.00035680   -0.00013348

     Total force =     0.582092     Total SCF correction =     0.000118

     Writing output data file Qrtz_Ortho.save

     init_run     :     26.91s CPU     37.93s WALL (       1 calls)
     electrons    :   3990.14s CPU   8402.13s WALL (       1 calls)
     forces       :      8.36s CPU      8.83s WALL (       1 calls)

     Called by init_run:
     wfcinit      :     24.92s CPU     34.18s WALL (       1 calls)
     potinit      :      0.20s CPU      0.26s WALL (       1 calls)

     Called by electrons:
     c_bands      :   2269.70s CPU   2760.90s WALL (      33 calls)
     sum_band     :     10.96s CPU     39.33s WALL (      11 calls)
     v_of_rho     :      0.11s CPU      0.38s WALL (      12 calls)
     mix_rho      :      0.10s CPU      0.57s WALL (      11 calls)

     Called by c_bands:
     init_us_2    :      0.28s CPU      0.30s WALL (      45 calls)
     cegterg      :   2268.13s CPU   2750.81s WALL (      33 calls)

     Called by sum_band:

     Called by *egterg:
     h_psi        :    421.89s CPU    827.08s WALL (     102 calls)
     g_psi        :      0.30s CPU      0.31s WALL (      68 calls)
     cdiaghg      :    782.05s CPU    791.72s WALL (      99 calls)

     Called by h_psi:
     add_vuspsi   :    139.26s CPU    139.51s WALL (     102 calls)

     General routines
     calbec       :    145.83s CPU    159.56s WALL (     106 calls)
     fft          :      0.17s CPU      1.00s WALL (      49 calls)
     fftw         :    145.71s CPU    557.66s WALL (   98228 calls)
     davcio       :      0.03s CPU      1.82s WALL (     260 calls)

     Parallel routines
     fft_scatter  :     73.44s CPU    450.87s WALL (   98277 calls)

     Electric-field routines
     c_phase_fiel :   1709.15s CPU   5600.07s WALL (      33 calls)

     PWSCF        :     1h 7m CPU        2h20m WALL


   This run was terminated on:  23:54:34   7Jul2018            

=------------------------------------------------------------------------------=
   JOB DONE.
=------------------------------------------------------------------------------=
