# Supplementary material for: Collective dipole effects in ionic transport under electric fields
Source: Nat Commun. 2020 Jul 3;11:3330. doi: 10.1038/s41467-020-17173-w (PMC7335081; doi:10.1038/s41467-020-17173-w)
Supplement: Supplementary file 3 — Source Data [file 41467_2020_17173_MOESM3_ESM.zip › Script_Pol_Analysis/QE_data/ZBC_NEB_VO_Q2-pos2/Zcharge_VO_Q2_pict11/dx-0.2/output_file]

     Program PWSCF v.5.4.0 starts on  7Jul2018 at 19:50:29 

     This program is part of the open-source Quantum ESPRESSO suite
     for quantum simulation of materials; please cite
         "P. Giannozzi et al., J. Phys.:Condens. Matter 21 395502 (2009);
          URL http://www.quantum-espresso.org", 
     in publications or presentations arising from this work. More details at
     http://www.quantum-espresso.org/quote

     Parallel version (MPI), running on   112 processors
     R & G space division:  proc/nbgrp/npool/nimage =     112
     Reading input from input_file
Warning: card &IONS ignored
Warning: card / ignored
Warning: card &CELL ignored
Warning: card / ignored

     Current dimensions of program PWSCF are:
     Max number of different atomic species (ntypx) = 10
     Max number of k-points (npk) =  40000
     Max angular momentum in pseudopotentials (lmaxx) =  3

     Subspace diagonalization in iterative solution of the eigenvalue problem:
     a serial algorithm will be used


     Parallelization info
     --------------------
     sticks:   dense  smooth     PW     G-vecs:    dense   smooth      PW
     Min         200     200     50                15540    15540    1940
     Max         201     201     51                15547    15547    1944
     Sum       22485   22485   5629              1740873  1740873  217511


     Title: 
     Fkl_Ortho                                                                  


     bravais-lattice index     =            0
     lattice parameter (alat)  =      27.8567  a.u.
     unit-cell volume          =   18011.5231 (a.u.)^3
     number of atoms/cell      =          215
     number of atomic types    =            2
     number of electrons       =      1144.00
     number of Kohn-Sham states=          600
     kinetic-energy cutoff     =      80.0000  Ry
     charge density cutoff     =     320.0000  Ry
     convergence threshold     =      1.0E-08
     mixing beta               =       0.7000
     number of iterations used =            8  plain     mixing
     Exchange-correlation      =  SLA  PZ   NOGX NOGC ( 1  1  0  0 0 0)

     Using Berry phase electric field
     In a.u.(Ry)  cartesian system of reference
        0.0000000000
        0.0000000000
        0.0000000000
     In a.u.(Ry)  crystal system of reference
        0.0000000000
        0.0000000000
        0.0000000000
     Number of iterative cycles:   3


     celldm(1)=  27.856738  celldm(2)=   0.000000  celldm(3)=   0.000000
     celldm(4)=   0.000000  celldm(5)=   0.000000  celldm(6)=   0.000000

     crystal axes: (cart. coord. in units of alat)
               a(1) = (   0.992918   0.000000   0.000000 )  
               a(2) = (   0.000000   1.146571   0.000000 )  
               a(3) = (   0.000000   0.000000   0.731889 )  

     reciprocal axes: (cart. coord. in units 2 pi/alat)
               b(1) = (  1.007133  0.000000  0.000000 )  
               b(2) = (  0.000000  0.872166  0.000000 )  
               b(3) = (  0.000000  0.000000  1.366327 )  


     PseudoPot. # 1 for Si read from file:
     /home/users/lsamos/Nico/q-e-qe-5.4/pseudo/Si.pz-vbc.UPF
     MD5 check sum: 6dfa03ddd5817404712e03e4d12deb78
     Pseudo is Norm-conserving, Zval =  4.0
     Generated by new atomic code, or converted to UPF format
     Using radial grid of  431 points,  2 beta functions with: 
                l(1) =   0
                l(2) =   1

     PseudoPot. # 2 for O  read from file:
     /home/users/lsamos/Nico/q-e-qe-5.4/pseudo/O.pz-mt.UPF
     MD5 check sum: 6c85872a654a48428798af567c59afb1
     Pseudo is Norm-conserving, Zval =  6.0
     Generated by new atomic code, or converted to UPF format
     Using radial grid of  921 points,  1 beta functions with: 
                l(1) =   0

     atomic species   valence    mass     pseudopotential
        Si             4.00    28.08550     Si( 1.00)
        O              6.00    16.00000     O ( 1.00)

     No symmetry found


   Cartesian axes

     site n.     atom                  positions (alat units)
         1           Si  tau(   1) = (   0.1478297   0.0018000   0.2428577  )
         2           Si  tau(   2) = (   0.3174906   0.2883182   0.2453635  )
         3           Si  tau(   3) = (   0.9147090   0.1309980   0.1194646  )
         4           Si  tau(   4) = (   0.0894138   0.4143658   0.1270224  )
         5           Si  tau(   5) = (   0.0884838   0.1513421   0.0000519  )
         6           Si  tau(   6) = (   0.2492227   0.4344088  -0.0006768  )
         7           O   tau(   7) = (   0.0820220   0.0817758   0.2805346  )
         8           O   tau(   8) = (   0.2503779   0.3663456   0.2847749  )
         9           O   tau(   9) = (   0.2139415   0.0380649   0.1623334  )
        10           O   tau(  10) = (   0.3848314   0.3297609   0.1682017  )
        11           O   tau(  11) = (   0.1896930   0.1688571   0.0395403  )
        12           O   tau(  12) = (   0.3556159   0.4430018   0.0272907  )
        13           O   tau(  13) = (   0.0236387   0.1137579   0.0814920  )
        14           O   tau(  14) = (   0.1925323   0.4044179   0.0893243  )
        15           O   tau(  15) = (   0.9138703   0.2044782   0.2022816  )
        16           O   tau(  16) = (   0.0828109   0.4882524   0.2092286  )
        17           O   tau(  17) = (   0.0445733   0.2472292   0.3315643  )
        18           O   tau(  18) = (   0.2099555   0.5347730   0.3311536  )
        19           Si  tau(  19) = (   0.4860045   0.0040288   0.2387205  )
        20           Si  tau(  20) = (   0.6529605   0.2820253   0.2486349  )
        21           Si  tau(  21) = (   0.2538002   0.1320537   0.1216855  )
        22           Si  tau(  22) = (   0.4158614   0.4214424   0.1172097  )
        23           Si  tau(  23) = (   0.4164958   0.1536203  -0.0006607  )
        24           Si  tau(  24) = (   0.5856362   0.4405191   0.0022751  )
        25           O   tau(  25) = (   0.4214833   0.0845638   0.2772357  )
        26           O   tau(  26) = (   0.5906501   0.3490909   0.3139069  )
        27           O   tau(  27) = (   0.5501560   0.0400759   0.1554014  )
        28           O   tau(  28) = (   0.7046666   0.3331751   0.1669131  )
        29           O   tau(  29) = (   0.5165912   0.1766412   0.0397784  )
        30           O   tau(  30) = (   0.6869638   0.4589460   0.0402114  )
        31           O   tau(  31) = (   0.3545865   0.1131758   0.0811099  )
        32           O   tau(  32) = (   0.5208212   0.4086229   0.0849790  )
        33           O   tau(  33) = (   0.2569205   0.2077847   0.2019118  )
        34           O   tau(  34) = (   0.4064642   0.5077683   0.1859738  )
        35           O   tau(  35) = (   0.3800104   0.2509066   0.3287325  )
        36           Si  tau(  36) = (   0.8157375  -0.0036396   0.2435991  )
        37           Si  tau(  37) = (   0.9786526   0.2825517   0.2450395  )
        38           Si  tau(  38) = (   0.5842853   0.1381272   0.1178711  )
        39           Si  tau(  39) = (   0.7492243   0.4248790   0.1253734  )
        40           Si  tau(  40) = (   0.7538873   0.1565789  -0.0100606  )
        41           Si  tau(  41) = (   0.9172445   0.4360172   0.0040153  )
        42           O   tau(  42) = (   0.7487016   0.0733302   0.2850611  )
        43           O   tau(  43) = (   0.9147592   0.3653104   0.2817407  )
        44           O   tau(  44) = (   0.8743281   0.0362630   0.1588900  )
        45           O   tau(  45) = (   1.0469012   0.3176413   0.1655977  )
        46           O   tau(  46) = (   0.8531437   0.1700496   0.0352599  )
        47           O   tau(  47) = (   1.0192301   0.4475783   0.0425990  )
        48           O   tau(  48) = (   0.6841865   0.1334317   0.0721744  )
        49           O   tau(  49) = (   0.8501235   0.4043936   0.0862573  )
        50           O   tau(  50) = (   0.5867796   0.2063170   0.2055059  )
        51           O   tau(  51) = (   0.7493884   0.5003458   0.2054150  )
        52           O   tau(  52) = (   0.7259049   0.2444177   0.3219497  )
        53           O   tau(  53) = (   0.8773278   0.5344217   0.3296560  )
        54           Si  tau(  54) = (   0.1438795   0.5703543   0.2498694  )
        55           Si  tau(  55) = (   0.3153394   0.8632559   0.2432987  )
        56           Si  tau(  56) = (   0.9219570   0.7061709   0.1246735  )
        57           Si  tau(  57) = (   0.0916720   0.9912161   0.1226159  )
        58           Si  tau(  58) = (   0.0962376   0.7256532   0.0031361  )
        59           Si  tau(  59) = (   0.2566738   1.0139988  -0.0000436  )
        60           O   tau(  60) = (   0.0797780   0.6501326   0.2899292  )
        61           O   tau(  61) = (   0.2539974   0.9447952   0.2837320  )
        62           O   tau(  62) = (   0.2063684   0.6100320   0.1686499  )
        63           O   tau(  63) = (   0.3802833   0.8990288   0.1612968  )
        64           O   tau(  64) = (   0.2010569   0.7341788   0.0391952  )
        65           O   tau(  65) = (   0.3590333   1.0297886   0.0374933  )
        66           O   tau(  66) = (   0.0315738   0.6918135   0.0868990  )
        67           O   tau(  67) = (   0.1939788   0.9782603   0.0836592  )
        68           O   tau(  68) = (   0.9181334   0.7810412   0.2052315  )
        69           O   tau(  69) = (   0.0869287   1.0657708   0.2038033  )
        70           O   tau(  70) = (   0.0509930   0.8222596   0.3294126  )
        71           O   tau(  71) = (   0.2090285   1.1133691   0.3276283  )
        72           Si  tau(  72) = (   0.4287494   0.6153368   0.1815020  )
        73           Si  tau(  73) = (   0.6506325   0.8630379   0.2431249  )
        74           Si  tau(  74) = (   0.2538108   0.7015462   0.1306274  )
        75           Si  tau(  75) = (   0.4203580   0.9936426   0.1218464  )
        76           Si  tau(  76) = (   0.4686725   0.7625849  -0.0612900  )
        77           Si  tau(  77) = (   0.5866465   1.0151309   0.0027395  )
        78           O   tau(  78) = (   0.4246372   0.6528100   0.2848037  )
        79           O   tau(  79) = (   0.5876092   0.9448249   0.2804156  )
        80           O   tau(  80) = (   0.5308933   0.6265790   0.1393500  )
        81           O   tau(  81) = (   0.7135939   0.8941032   0.1578440  )
        82           O   tau(  82) = (   0.5406321   0.7697107   0.0293417  )
        83           O   tau(  83) = (   0.6894803   1.0287723   0.0390619  )
        84           O   tau(  84) = (   0.3607286   0.6736134   0.1145869  )
        85           O   tau(  85) = (   0.5230166   0.9777470   0.0842142  )
        86           O   tau(  86) = (   0.2497433   0.7830071   0.2053445  )
        87           O   tau(  87) = (   0.4221098   1.0688709   0.2023535  )
        88           O   tau(  88) = (   0.3803365   0.8236805   0.3239629  )
        89           O   tau(  89) = (   0.5504655   1.1153655   0.3216993  )
        90           Si  tau(  90) = (   0.8157249   0.5770749   0.2481573  )
        91           Si  tau(  91) = (   0.9833246   0.8603160   0.2451136  )
        92           Si  tau(  92) = (   0.5878167   0.7176135   0.1162650  )
        93           Si  tau(  93) = (   0.7535736   0.9901668   0.1210149  )
        94           Si  tau(  94) = (   0.7569133   0.7255232   0.0025913  )
        95           Si  tau(  95) = (   0.9196133   1.0114482   0.0008918  )
        96           O   tau(  96) = (   0.7528837   0.6561828   0.2929865  )
        97           O   tau(  97) = (   0.9185016   0.9407788   0.2824335  )
        98           O   tau(  98) = (   0.8810679   0.6127032   0.1665627  )
        99           O   tau(  99) = (   1.0490438   0.8951528   0.1634202  )
       100           O   tau( 100) = (   0.8585466   0.7403756   0.0399729  )
       101           O   tau( 101) = (   1.0210513   1.0268372   0.0396328  )
       102           O   tau( 102) = (   0.6910384   0.6944513   0.0859817  )
       103           O   tau( 103) = (   0.8550011   0.9738374   0.0824437  )
       104           O   tau( 104) = (   0.5851742   0.7821441   0.2053416  )
       105           O   tau( 105) = (   0.7528127   1.0610722   0.2053434  )
       106           O   tau( 106) = (   0.7144700   0.8274529   0.3263310  )
       107           O   tau( 107) = (   0.8805191   1.1085239   0.3262379  )
       108           Si  tau( 108) = (   0.1533528  -0.0021929   0.6090935  )
       109           Si  tau( 109) = (   0.3092629   0.2834966   0.6108292  )
       110           Si  tau( 110) = (   0.9188208   0.1259011   0.4902188  )
       111           Si  tau( 111) = (   0.0873517   0.4169222   0.4903359  )
       112           Si  tau( 112) = (   0.0864886   0.1513595   0.3663770  )
       113           Si  tau( 113) = (   0.2499454   0.4390961   0.3675501  )
       114           O   tau( 114) = (   0.0898585   0.0783756   0.6490410  )
       115           O   tau( 115) = (   0.2394752   0.3586515   0.6512440  )
       116           O   tau( 116) = (   0.2158918   0.0329098   0.5247433  )
       117           O   tau( 117) = (   0.3747819   0.3289033   0.5337201  )
       118           O   tau( 118) = (   0.1902306   0.1650967   0.4007921  )
       119           O   tau( 119) = (   0.3529530   0.4551937   0.4047033  )
       120           O   tau( 120) = (   0.0280957   0.1122976   0.4519762  )
       121           O   tau( 121) = (   0.1893766   0.4008429   0.4518039  )
       122           O   tau( 122) = (   0.9149476   0.2020617   0.5706716  )
       123           O   tau( 123) = (   0.0862220   0.4932801   0.5700469  )
       124           O   tau( 124) = (   0.0494939   0.2467553   0.6932307  )
       125           O   tau( 125) = (   0.2144787   0.5311617   0.6927642  )
       126           Si  tau( 126) = (   0.4837925  -0.0013936   0.6091717  )
       127           Si  tau( 127) = (   0.6428210   0.2856398   0.6036635  )
       128           Si  tau( 128) = (   0.2533731   0.1279000   0.4836526  )
       129           Si  tau( 129) = (   0.4094765   0.4236764   0.4927120  )
       130           Si  tau( 130) = (   0.4184006   0.1536976   0.3630903  )
       131           Si  tau( 131) = (   0.6070476   0.3929671   0.4113925  )
       132           O   tau( 132) = (   0.4222067   0.0804594   0.6486133  )
       133           O   tau( 133) = (   0.5860358   0.3629069   0.6546131  )
       134           O   tau( 134) = (   0.5476745   0.0343172   0.5256858  )
       135           O   tau( 135) = (   0.6803284   0.3390283   0.5023894  )
       136           O   tau( 136) = (   0.5208429   0.1682130   0.4027638  )
       137           O   tau( 137) = (   0.6854180   0.4717594   0.4095944  )
       138           O   tau( 138) = (   0.3558158   0.1135546   0.4448036  )
       139           O   tau( 139) = (   0.5162148   0.4114827   0.4641057  )
       140           O   tau( 140) = (   0.2520103   0.2020230   0.5655374  )
       141           O   tau( 141) = (   0.4099545   0.5033891   0.5697346  )
       142           O   tau( 142) = (   0.3742936   0.2472333   0.6921705  )
       143           O   tau( 143) = (   0.5486548   0.5323841   0.6860870  )
       144           Si  tau( 144) = (   0.8157102  -0.0061211   0.6108319  )
       145           Si  tau( 145) = (   0.9778519   0.2830771   0.6118491  )
       146           Si  tau( 146) = (   0.5835232   0.1291565   0.4844659  )
       147           Si  tau( 147) = (   0.7557281   0.4305753   0.4866850  )
       148           Si  tau( 148) = (   0.7549118   0.1475610   0.3658030  )
       149           Si  tau( 149) = (   0.9178435   0.4382008   0.3638651  )
       150           O   tau( 150) = (   0.7507021   0.0748285   0.6480340  )
       151           O   tau( 151) = (   0.9127998   0.3625407   0.6532356  )
       152           O   tau( 152) = (   0.8799865   0.0302564   0.5287277  )
       153           O   tau( 153) = (   1.0401015   0.3226440   0.5297031  )
       154           O   tau( 154) = (   0.8558572   0.1604199   0.4061283  )
       155           O   tau( 155) = (   1.0176578   0.4527235   0.4060674  )
       156           O   tau( 156) = (   0.6870926   0.1199402   0.4489156  )
       157           O   tau( 157) = (   0.8513607   0.4001135   0.4469276  )
       158           O   tau( 158) = (   0.5795220   0.2061065   0.5654291  )
       159           O   tau( 159) = (   0.7572453   0.4860551   0.5796026  )
       160           O   tau( 160) = (   0.7258106   0.2500599   0.6656027  )
       161           O   tau( 161) = (   0.8854701   0.5344462   0.6962664  )
       162           Si  tau( 162) = (   0.1520720   0.5714445   0.6112006  )
       163           Si  tau( 163) = (   0.3197662   0.8650460   0.5994355  )
       164           Si  tau( 164) = (   0.9166869   0.7061544   0.4939762  )
       165           Si  tau( 165) = (   0.0895587   0.9898377   0.4897522  )
       166           Si  tau( 166) = (   0.0864933   0.7263325   0.3697826  )
       167           Si  tau( 167) = (   0.2514419   1.0194991   0.3652217  )
       168           O   tau( 168) = (   0.0900615   0.6523559   0.6525114  )
       169           O   tau( 169) = (   0.2567482   0.9372890   0.6516837  )
       170           O   tau( 170) = (   0.2176533   0.6087895   0.5303110  )
       171           O   tau( 171) = (   0.3707762   0.9036032   0.5097122  )
       172           O   tau( 172) = (   0.1894353   0.7395852   0.4068490  )
       173           O   tau( 173) = (   0.3534460   1.0430748   0.4006067  )
       174           O   tau( 174) = (   0.0245521   0.6906379   0.4540384  )
       175           O   tau( 175) = (   0.1912735   0.9786304   0.4486291  )
       176           O   tau( 176) = (   0.9198555   0.7757775   0.5792384  )
       177           O   tau( 177) = (   0.0890232   1.0627090   0.5727443  )
       178           O   tau( 178) = (   0.0597551   0.8222448   0.6958118  )
       179           O   tau( 179) = (   0.2190891   1.1086301   0.6905598  )
       180           Si  tau( 180) = (   0.4864077   0.5725989   0.6057800  )
       181           Si  tau( 181) = (   0.6525538   0.8618483   0.6126304  )
       182           Si  tau( 182) = (   0.2543136   0.7035540   0.4884883  )
       183           Si  tau( 183) = (   0.4159814   0.9997703   0.4800619  )
       184           Si  tau( 184) = (   0.4170341   0.7285207   0.3638464  )
       185           Si  tau( 185) = (   0.5848973   1.0190634   0.3622476  )
       186           O   tau( 186) = (   0.4400653   0.6656475   0.6441650  )
       187           O   tau( 187) = (   0.5862038   0.9370336   0.6544644  )
       188           O   tau( 188) = (   0.5523472   0.6065783   0.5223457  )
       189           O   tau( 189) = (   0.7034552   0.8938681   0.5217201  )
       190           O   tau( 190) = (   0.5173470   0.7470729   0.4093726  )
       191           O   tau( 191) = (   0.6850317   1.0326080   0.4061728  )
       192           O   tau( 192) = (   0.3553260   0.6885129   0.4461236  )
       193           O   tau( 193) = (   0.5176417   0.9819311   0.4417675  )
       194           O   tau( 194) = (   0.2597200   0.7777831   0.5706758  )
       195           O   tau( 195) = (   0.4195927   1.0649691   0.5694110  )
       196           O   tau( 196) = (   0.4050153   0.8378095   0.6673792  )
       197           O   tau( 197) = (   0.5491535   1.1081549   0.6903327  )
       198           Si  tau( 198) = (   0.8198796   0.5711741   0.6167056  )
       199           Si  tau( 199) = (   0.9863860   0.8570710   0.6141129  )
       200           Si  tau( 200) = (   0.5817680   0.7055473   0.4864545  )
       201           Si  tau( 201) = (   0.7484205   0.9904151   0.4855167  )
       202           Si  tau( 202) = (   0.7527458   0.7345351   0.3706130  )
       203           Si  tau( 203) = (   0.9162569   1.0122160   0.3663547  )
       204           O   tau( 204) = (   0.7516817   0.6475904   0.6562346  )
       205           O   tau( 205) = (   0.9208236   0.9374085   0.6509863  )
       206           O   tau( 206) = (   0.8751795   0.6094893   0.5294136  )
       207           O   tau( 207) = (   1.0477543   0.8925988   0.5291711  )
       208           O   tau( 208) = (   0.8526547   0.7478695   0.4137273  )
       209           O   tau( 209) = (   1.0161361   1.0261853   0.4094508  )
       210           O   tau( 210) = (   0.6860088   0.7060853   0.4565428  )
       211           O   tau( 211) = (   0.8487171   0.9725595   0.4451356  )
       212           O   tau( 212) = (   0.5711327   0.7776622   0.5835449  )
       213           O   tau( 213) = (   0.7520994   1.0583357   0.5725394  )
       214           O   tau( 214) = (   0.7198541   0.8184696   0.6863736  )
       215           O   tau( 215) = (   0.8792441   1.1062038   0.6939787  )

     number of k points=     1
                       cart. coord. in units 2pi/alat
        k(    1) = (   0.0000000   0.0000000   0.0000000), wk =   2.0000000

     Dense  grid:  1740873 G-vectors     FFT dimensions: ( 160, 192, 120)

     Largest allocated arrays     est. size (Mb)     dimensions
        Kohn-Sham Wavefunctions        17.80 Mb     (    1944,  600)
        NL pseudopotentials            12.78 Mb     (    1944,  431)
        Each V/rho on FFT grid          0.94 Mb     (   61440)
        Each G-vector array             0.12 Mb     (   15547)
        G-vector shells                 0.06 Mb     (    7776)
     Largest temporary arrays     est. size (Mb)     dimensions
        Auxiliary wavefunctions        71.19 Mb     (    1944, 2400)
        Each subspace H/S matrix       87.89 Mb     (    2400, 2400)
        Each <psi_i|beta_j> matrix      3.95 Mb     (     431,  600)
        Arrays for rho mixing           7.50 Mb     (   61440,    8)

     Initial potential from superposition of free atoms

     starting charge 1145.96414, renormalised to 1144.00000
     Starting wfc are  860 randomized atomic wfcs

     total cpu time spent up to now is       38.8 secs

     per-process dynamical memory:   157.2 Mb

     Self-consistent Calculation

     iteration #  1     ecut=    80.00 Ry     beta=0.70
     Davidson diagonalization with overlap
     ethr =  1.00E-02,  avg # of iterations =  3.0
     Davidson diagonalization with overlap
     ethr =  1.00E-02,  avg # of iterations =  1.0
     Davidson diagonalization with overlap
     ethr =  1.00E-02,  avg # of iterations =  1.0

     Expectation value of exp(iGx): ( -7.0108538997829201E-004,  2.0784145946785729E-004)  0.99291773000000005     
     Electronic Dipole per cell (Ry a.u.)   35.527917046326472     
     Ionic Dipole per cell (Ry a.u.)   23637.803701414046     

     Expectation value of exp(iGx): (  2.7725461222698252E-003, -3.5138557143528045E-003)   1.1465709300000000     
     Electronic Dipole per cell (Ry a.u.)  -12.980088655975367     
     Ionic Dipole per cell (Ry a.u.)   25351.864106737135     

     Expectation value of exp(iGx): ( -7.9089688292808885E-007, -1.5576534524266518E-006)  0.73188942899999998     
     Electronic Dipole per cell (Ry a.u.)  -18.728535361331957     
     Ionic Dipole per cell (Ry a.u.)   15832.585131236418     
Electronic Dipole on Cartesian axes
           1   35.527917046326472     
           2  -12.980088655975367     
           3  -18.728535361331957     
Ionic Dipole on Cartesian axes
           1   23637.803701414046     
           2   25351.864106737135     
           3   15832.585131236418     

     total cpu time spent up to now is      856.5 secs

     total energy              =   -5137.17124085 Ry
     Harris-Foulkes estimate   =   -5174.13017009 Ry
     estimated scf accuracy    <      51.90188503 Ry

     iteration #  2     ecut=    80.00 Ry     beta=0.70
     Davidson diagonalization with overlap
     ethr =  4.54E-03,  avg # of iterations =  2.0
     Davidson diagonalization with overlap
     ethr =  4.54E-03,  avg # of iterations =  1.0
     Davidson diagonalization with overlap
     ethr =  4.54E-03,  avg # of iterations =  1.0

     Expectation value of exp(iGx): ( -3.1025654754858752E-005,  9.8452098047097041E-006)  0.99291773000000005     
     Electronic Dipole per cell (Ry a.u.)   35.290455823601718     
     Ionic Dipole per cell (Ry a.u.)   23637.803701414046     

     Expectation value of exp(iGx): (  2.8271722733457471E-004, -3.3145198549391685E-004)   1.1465709300000000     
     Electronic Dipole per cell (Ry a.u.)  -12.430911491979982     
     Ionic Dipole per cell (Ry a.u.)   25351.864106737135     

     Expectation value of exp(iGx): ( -2.4370134380689957E-009, -5.3072463417341379E-009)  0.73188942899999998     
     Electronic Dipole per cell (Ry a.u.)  -18.367287968063970     
     Ionic Dipole per cell (Ry a.u.)   15832.585131236418     
Electronic Dipole on Cartesian axes
           1   35.290455823601718     
           2  -12.430911491979982     
           3  -18.367287968063970     
Ionic Dipole on Cartesian axes
           1   23637.803701414046     
           2   25351.864106737135     
           3   15832.585131236418     

     total cpu time spent up to now is     1703.2 secs

     total energy              =   -5150.73645123 Ry
     Harris-Foulkes estimate   =   -5167.81596402 Ry
     estimated scf accuracy    <      33.04730474 Ry

     iteration #  3     ecut=    80.00 Ry     beta=0.70
     Davidson diagonalization with overlap
     ethr =  2.89E-03,  avg # of iterations =  2.0
     Davidson diagonalization with overlap
     ethr =  2.89E-03,  avg # of iterations =  1.0
     Davidson diagonalization with overlap
     ethr =  2.89E-03,  avg # of iterations =  1.0

     Expectation value of exp(iGx): ( -1.5189004496810510E-004,  4.5224689210804733E-005)  0.99291773000000005     
     Electronic Dipole per cell (Ry a.u.)   35.513163154693366     
     Ionic Dipole per cell (Ry a.u.)   23637.803701414046     

     Expectation value of exp(iGx): (  8.8934479010285719E-004, -1.1135967516496972E-003)   1.1465709300000000     
     Electronic Dipole per cell (Ry a.u.)  -12.895493852669798     
     Ionic Dipole per cell (Ry a.u.)   25351.864106737135     

     Expectation value of exp(iGx): ( -4.6307779097505178E-008, -9.6409723538170511E-008)  0.73188942899999998     
     Electronic Dipole per cell (Ry a.u.)  -18.526206896507158     
     Ionic Dipole per cell (Ry a.u.)   15832.585131236418     
Electronic Dipole on Cartesian axes
           1   35.513163154693366     
           2  -12.895493852669798     
           3  -18.526206896507158     
Ionic Dipole on Cartesian axes
           1   23637.803701414046     
           2   25351.864106737135     
           3   15832.585131236418     

     total cpu time spent up to now is     2528.8 secs

     total energy              =   -5157.51044215 Ry
     Harris-Foulkes estimate   =   -5157.59165736 Ry
     estimated scf accuracy    <       0.22515235 Ry

     iteration #  4     ecut=    80.00 Ry     beta=0.70
     Davidson diagonalization with overlap
     ethr =  1.97E-05,  avg # of iterations = 11.0
     Davidson diagonalization with overlap
     ethr =  1.97E-05,  avg # of iterations =  1.0
     Davidson diagonalization with overlap
     ethr =  1.97E-05,  avg # of iterations =  1.0

     Expectation value of exp(iGx): ( -1.4415031961442144E-004,  4.3867388056931917E-005)  0.99291773000000005     
     Electronic Dipole per cell (Ry a.u.)   35.438148192213781     
     Ionic Dipole per cell (Ry a.u.)   23637.803701414046     

     Expectation value of exp(iGx): (  8.8194511744903626E-004, -1.0517057595173852E-003)   1.1465709300000000     
     Electronic Dipole per cell (Ry a.u.)  -12.551448941830538     
     Ionic Dipole per cell (Ry a.u.)   25351.864106737135     

     Expectation value of exp(iGx): ( -4.2374104706100310E-008, -8.7294918374566197E-008)  0.73188942899999998     
     Electronic Dipole per cell (Ry a.u.)  -18.564092995611649     
     Ionic Dipole per cell (Ry a.u.)   15832.585131236418     
Electronic Dipole on Cartesian axes
           1   35.438148192213781     
           2  -12.551448941830538     
           3  -18.564092995611649     
Ionic Dipole on Cartesian axes
           1   23637.803701414046     
           2   25351.864106737135     
           3   15832.585131236418     

     total cpu time spent up to now is     3519.1 secs

     total energy              =   -5157.51791998 Ry
     Harris-Foulkes estimate   =   -5157.57719115 Ry
     estimated scf accuracy    <       0.12031280 Ry

     iteration #  5     ecut=    80.00 Ry     beta=0.70
     Davidson diagonalization with overlap
     ethr =  1.05E-05,  avg # of iterations = 12.0
     Davidson diagonalization with overlap
     ethr =  1.05E-05,  avg # of iterations =  1.0
     Davidson diagonalization with overlap
     ethr =  1.05E-05,  avg # of iterations =  1.0

     Expectation value of exp(iGx): ( -1.4372162462024336E-004,  4.2753513848893044E-005)  0.99291773000000005     
     Electronic Dipole per cell (Ry a.u.)   35.516271647992177     
     Ionic Dipole per cell (Ry a.u.)   23637.803701414046     

     Expectation value of exp(iGx): (  8.5958280536504582E-004, -1.0637604739338806E-003)   1.1465709300000000     
     Electronic Dipole per cell (Ry a.u.)  -12.813030754077150     
     Ionic Dipole per cell (Ry a.u.)   25351.864106737135     

     Expectation value of exp(iGx): ( -4.1477119441360847E-008, -8.7015352109711408E-008)  0.73188942899999998     
     Electronic Dipole per cell (Ry a.u.)  -18.498886577274032     
     Ionic Dipole per cell (Ry a.u.)   15832.585131236418     
Electronic Dipole on Cartesian axes
           1   35.516271647992177     
           2  -12.813030754077150     
           3  -18.498886577274032     
Ionic Dipole on Cartesian axes
           1   23637.803701414046     
           2   25351.864106737135     
           3   15832.585131236418     

     total cpu time spent up to now is     4484.7 secs

     total energy              =   -5157.54370055 Ry
     Harris-Foulkes estimate   =   -5157.54511046 Ry
     estimated scf accuracy    <       0.00258427 Ry

     iteration #  6     ecut=    80.00 Ry     beta=0.70
     Davidson diagonalization with overlap
     ethr =  2.26E-07,  avg # of iterations =  5.0
     Davidson diagonalization with overlap
     ethr =  2.26E-07,  avg # of iterations =  1.0
     Davidson diagonalization with overlap
     ethr =  2.26E-07,  avg # of iterations =  1.0

     Expectation value of exp(iGx): ( -1.4380783931325047E-004,  4.3207187602632764E-005)  0.99291773000000005     
     Electronic Dipole per cell (Ry a.u.)   35.482252904276287     
     Ionic Dipole per cell (Ry a.u.)   23637.803701414046     

     Expectation value of exp(iGx): (  8.6399235416010104E-004, -1.0616889623420646E-003)   1.1465709300000000     
     Electronic Dipole per cell (Ry a.u.)  -12.763329197680800     
     Ionic Dipole per cell (Ry a.u.)   25351.864106737135     

     Expectation value of exp(iGx): ( -4.1874533017910574E-008, -8.7115161714983513E-008)  0.73188942899999998     
     Electronic Dipole per cell (Ry a.u.)  -18.528872472596596     
     Ionic Dipole per cell (Ry a.u.)   15832.585131236418     
Electronic Dipole on Cartesian axes
           1   35.482252904276287     
           2  -12.763329197680800     
           3  -18.528872472596596     
Ionic Dipole on Cartesian axes
           1   23637.803701414046     
           2   25351.864106737135     
           3   15832.585131236418     

     total cpu time spent up to now is     5371.6 secs

     total energy              =   -5157.54428904 Ry
     Harris-Foulkes estimate   =   -5157.54442182 Ry
     estimated scf accuracy    <       0.00024414 Ry

     iteration #  7     ecut=    80.00 Ry     beta=0.70
     Davidson diagonalization with overlap
     ethr =  2.13E-08,  avg # of iterations =  3.0
     Davidson diagonalization with overlap
     ethr =  2.13E-08,  avg # of iterations =  1.0
     Davidson diagonalization with overlap
     ethr =  2.13E-08,  avg # of iterations =  1.0

     Expectation value of exp(iGx): ( -1.4388940008652716E-004,  4.3072895168128226E-005)  0.99291773000000005     
     Electronic Dipole per cell (Ry a.u.)   35.494860171081740     
     Ionic Dipole per cell (Ry a.u.)   23637.803701414046     

     Expectation value of exp(iGx): (  8.6319441820855239E-004, -1.0628515988172860E-003)   1.1465709300000000     
     Electronic Dipole per cell (Ry a.u.)  -12.777534188410236     
     Ionic Dipole per cell (Ry a.u.)   25351.864106737135     

     Expectation value of exp(iGx): ( -4.1792043372859845E-008, -8.7217355295137828E-008)  0.73188942899999998     
     Electronic Dipole per cell (Ry a.u.)  -18.517615735577742     
     Ionic Dipole per cell (Ry a.u.)   15832.585131236418     
Electronic Dipole on Cartesian axes
           1   35.494860171081740     
           2  -12.777534188410236     
           3  -18.517615735577742     
Ionic Dipole on Cartesian axes
           1   23637.803701414046     
           2   25351.864106737135     
           3   15832.585131236418     

     total cpu time spent up to now is     6217.2 secs

     total energy              =   -5157.54434594 Ry
     Harris-Foulkes estimate   =   -5157.54435803 Ry
     estimated scf accuracy    <       0.00002673 Ry

     iteration #  8     ecut=    80.00 Ry     beta=0.70
     Davidson diagonalization with overlap
     ethr =  2.34E-09,  avg # of iterations =  3.0
     Davidson diagonalization with overlap
     ethr =  2.34E-09,  avg # of iterations =  1.0
     Davidson diagonalization with overlap
     ethr =  2.34E-09,  avg # of iterations =  1.0

     Expectation value of exp(iGx): ( -1.4389679131656489E-004,  4.3106981226051905E-005)  0.99291773000000005     
     Electronic Dipole per cell (Ry a.u.)   35.492329180932295     
     Ionic Dipole per cell (Ry a.u.)   23637.803701414046     

     Expectation value of exp(iGx): (  8.6350014839673458E-004, -1.0627074262993907E-003)   1.1465709300000000     
     Electronic Dipole per cell (Ry a.u.)  -12.774087885895119     
     Ionic Dipole per cell (Ry a.u.)   25351.864106737135     

     Expectation value of exp(iGx): ( -4.1837370418726725E-008, -8.7216644334189846E-008)  0.73188942899999998     
     Electronic Dipole per cell (Ry a.u.)  -18.521523213472499     
     Ionic Dipole per cell (Ry a.u.)   15832.585131236418     
Electronic Dipole on Cartesian axes
           1   35.492329180932295     
           2  -12.774087885895119     
           3  -18.521523213472499     
Ionic Dipole on Cartesian axes
           1   23637.803701414046     
           2   25351.864106737135     
           3   15832.585131236418     

     total cpu time spent up to now is     7066.4 secs

     total energy              =   -5157.54435263 Ry
     Harris-Foulkes estimate   =   -5157.54435424 Ry
     estimated scf accuracy    <       0.00000440 Ry

     iteration #  9     ecut=    80.00 Ry     beta=0.70
     Davidson diagonalization with overlap
     ethr =  3.84E-10,  avg # of iterations =  2.0
     Davidson diagonalization with overlap
     ethr =  3.84E-10,  avg # of iterations =  1.0
     Davidson diagonalization with overlap
     ethr =  3.84E-10,  avg # of iterations =  1.0

     Expectation value of exp(iGx): ( -1.4390037101056233E-004,  4.3108064661363315E-005)  0.99291773000000005     
     Electronic Dipole per cell (Ry a.u.)   35.492328301899470     
     Ionic Dipole per cell (Ry a.u.)   23637.803701414046     

     Expectation value of exp(iGx): (  8.6346327538411392E-004, -1.0627754820634015E-003)   1.1465709300000000     
     Electronic Dipole per cell (Ry a.u.)  -12.774838991457012     
     Ionic Dipole per cell (Ry a.u.)   25351.864106737135     

     Expectation value of exp(iGx): ( -4.1828333635709211E-008, -8.7223788474856146E-008)  0.73188942899999998     
     Electronic Dipole per cell (Ry a.u.)  -18.520457016823869     
     Ionic Dipole per cell (Ry a.u.)   15832.585131236418     
Electronic Dipole on Cartesian axes
           1   35.492328301899470     
           2  -12.774838991457012     
           3  -18.520457016823869     
Ionic Dipole on Cartesian axes
           1   23637.803701414046     
           2   25351.864106737135     
           3   15832.585131236418     

     total cpu time spent up to now is     7875.6 secs

     total energy              =   -5157.54435359 Ry
     Harris-Foulkes estimate   =   -5157.54435366 Ry
     estimated scf accuracy    <       0.00000031 Ry

     iteration # 10     ecut=    80.00 Ry     beta=0.70
     Davidson diagonalization with overlap
     ethr =  2.68E-11,  avg # of iterations =  3.0
     Davidson diagonalization with overlap
     ethr =  2.68E-11,  avg # of iterations =  1.0
     Davidson diagonalization with overlap
     ethr =  2.68E-11,  avg # of iterations =  1.0

     Expectation value of exp(iGx): ( -1.4390044530276341E-004,  4.3105272885427215E-005)  0.99291773000000005     
     Electronic Dipole per cell (Ry a.u.)   35.492551738506293     
     Ionic Dipole per cell (Ry a.u.)   23637.803701414046     

     Expectation value of exp(iGx): (  8.6346921666331626E-004, -1.0627666884401212E-003)   1.1465709300000000     
     Electronic Dipole per cell (Ry a.u.)  -12.774732350948431     
     Ionic Dipole per cell (Ry a.u.)   25351.864106737135     

     Expectation value of exp(iGx): ( -4.1829533260689542E-008, -8.7222877799565701E-008)  0.73188942899999998     
     Electronic Dipole per cell (Ry a.u.)  -18.520597003456118     
     Ionic Dipole per cell (Ry a.u.)   15832.585131236418     
Electronic Dipole on Cartesian axes
           1   35.492551738506293     
           2  -12.774732350948431     
           3  -18.520597003456118     
Ionic Dipole on Cartesian axes
           1   23637.803701414046     
           2   25351.864106737135     
           3   15832.585131236418     

     total cpu time spent up to now is     8713.3 secs

     total energy              =   -5157.54435374 Ry
     Harris-Foulkes estimate   =   -5157.54435368 Ry
     estimated scf accuracy    <       0.00000004 Ry

     iteration # 11     ecut=    80.00 Ry     beta=0.70
     Davidson diagonalization with overlap
     ethr =  3.86E-12,  avg # of iterations =  3.0
     Davidson diagonalization with overlap
     ethr =  3.86E-12,  avg # of iterations =  1.0
     Davidson diagonalization with overlap
     ethr =  3.86E-12,  avg # of iterations =  1.0

     Expectation value of exp(iGx): ( -1.4390055099683654E-004,  4.3105955173881973E-005)  0.99291773000000005     
     Electronic Dipole per cell (Ry a.u.)   35.492500077899471     
     Ionic Dipole per cell (Ry a.u.)   23637.803701414046     

     Expectation value of exp(iGx): (  8.6346880100047509E-004, -1.0627687909940697E-003)   1.1465709300000000     
     Electronic Dipole per cell (Ry a.u.)  -12.774749659506504     
     Ionic Dipole per cell (Ry a.u.)   25351.864106737135     

     Expectation value of exp(iGx): ( -4.1829465690069473E-008, -8.7223206084233899E-008)  0.73188942899999998     
     Electronic Dipole per cell (Ry a.u.)  -18.520577754682055     
     Ionic Dipole per cell (Ry a.u.)   15832.585131236418     
Electronic Dipole on Cartesian axes
           1   35.492500077899471     
           2  -12.774749659506504     
           3  -18.520577754682055     
Ionic Dipole on Cartesian axes
           1   23637.803701414046     
           2   25351.864106737135     
           3   15832.585131236418     

     total cpu time spent up to now is     9543.4 secs

     End of self-consistent calculation

          k = 0.0000 0.0000 0.0000 (217511 PWs)   bands (ev):

   -17.4640 -17.3403 -16.7512 -16.5169 -16.4650 -16.4126 -16.3461 -16.3115
   -16.2361 -16.2045 -16.1766 -16.1569 -16.1313 -16.0932 -16.0784 -16.0547
   -16.0408 -15.9994 -15.9921 -15.9510 -15.9388 -15.9264 -15.8997 -15.8908
   -15.8473 -15.8233 -15.8151 -15.7971 -15.7822 -15.7749 -15.7654 -15.7248
   -15.7052 -15.6881 -15.6422 -15.6042 -15.5845 -15.5677 -15.5094 -15.4912
   -15.4712 -15.4172 -15.4046 -15.3624 -15.3468 -15.3279 -15.2961 -15.2688
   -15.2347 -15.2216 -15.2080 -15.1581 -15.1468 -15.1097 -15.0808 -15.0563
   -15.0500 -15.0100 -14.9970 -14.9579 -14.9533 -14.9261 -14.9111 -14.9045
   -14.8869 -14.8638 -14.8608 -14.8293 -14.8278 -14.7933 -14.7814 -14.7747
   -14.7392 -14.7207 -14.6850 -14.6498 -14.6257 -14.5881 -14.5723 -14.5610
   -14.5305 -14.5145 -14.5118 -14.4846 -14.4639 -14.4394 -14.4345 -14.4224
   -14.4184 -14.4125 -14.4008 -14.3902 -14.3856 -14.3774 -14.3657 -14.3573
   -14.3521 -14.3481 -14.3402 -14.3369 -14.3317 -14.3240 -14.3192 -14.3119
   -14.3046 -14.2999 -14.2956 -14.2894 -14.2834 -14.2772 -14.2706 -14.2695
   -14.2649 -14.2616 -14.2570 -14.2535 -14.2495 -14.2418 -14.2371 -14.2335
   -14.2271 -14.2262 -14.2233 -14.2201 -14.2156 -14.2130 -14.2060 -14.2032
   -14.1994 -14.1912 -14.1899 -14.1780 -14.1695 -14.1646 -14.1612 -14.1539
   -14.1484 -14.1394 -14.1371 -14.1324 -14.1220 -14.1068 -14.1037  -6.7821
    -6.4349  -6.4200  -6.3279  -6.2614  -6.1498  -6.1363  -5.9702  -5.9421
    -5.8686  -5.8649  -5.8177  -5.7942  -5.7719  -5.7509  -5.7193  -5.6760
    -5.6579  -5.6390  -5.6059  -5.5889  -5.5705  -5.5475  -5.3890  -5.3171
    -5.2411  -5.1835  -5.1575  -5.1364  -5.0914  -5.0580  -5.0494  -4.9462
    -4.9290  -4.8918  -4.8514  -4.7619  -4.7193  -4.5718  -4.5607  -4.4378
    -4.4209  -4.3344  -4.2811  -4.2697  -4.2277  -4.2136  -4.1773  -4.1279
    -4.1064  -4.0245  -3.9885  -3.9540  -3.9171  -3.8956  -3.8512  -3.8132
    -3.8058  -3.7661  -3.7390  -3.7317  -3.6966  -3.6691  -3.5896  -3.5428
    -3.4414  -3.4203  -3.3695  -3.3444  -3.3197  -3.2956  -3.2566  -3.2068
    -3.2010  -3.1407  -3.1187  -3.0848  -3.0832  -3.0509  -3.0429  -3.0166
    -2.9985  -2.9760  -2.9668  -2.9530  -2.9343  -2.9231  -2.9030  -2.8963
    -2.8770  -2.8625  -2.8569  -2.8494  -2.8378  -2.8318  -2.8156  -2.8082
    -2.8029  -2.7915  -2.7772  -2.7625  -2.7581  -2.7527  -2.7360  -2.7273
    -2.7197  -2.7147  -2.6992  -2.6968  -2.6839  -2.6643  -2.6582  -2.6491
    -2.6376  -2.6252  -2.6089  -2.5779  -2.5682  -2.5519  -2.5267  -2.5222
    -2.5043  -2.4667  -2.4635  -2.4505  -2.4198  -2.4133  -2.4013  -2.3751
    -2.3622  -2.3535  -2.3303  -2.3198  -2.2798  -2.2512  -2.2415  -2.2244
    -2.2204  -2.1973  -2.1721  -2.1243  -2.1103  -2.0963  -1.9666  -1.9431
    -1.5344  -1.4208  -1.2535  -1.1873  -1.0505  -0.9971  -0.9545  -0.9489
    -0.8822  -0.8557  -0.8189  -0.8082  -0.7664  -0.7623  -0.7402  -0.7290
    -0.7124  -0.6953  -0.6785  -0.6606  -0.6479  -0.6470  -0.6380  -0.6132
    -0.6090  -0.6016  -0.5990  -0.5857  -0.5723  -0.5534  -0.5507  -0.5475
    -0.5393  -0.5204  -0.5037  -0.4939  -0.4712  -0.4600  -0.4531  -0.4355
    -0.4251  -0.4143  -0.4003  -0.3811  -0.3747  -0.3657  -0.3496  -0.3389
    -0.3269  -0.3135  -0.2894  -0.2722  -0.2694  -0.2546  -0.2441  -0.2318
    -0.2089  -0.1950  -0.1742  -0.1557  -0.1512  -0.1334  -0.1173  -0.1004
    -0.0660  -0.0575  -0.0504  -0.0244  -0.0159  -0.0046   0.0217   0.0256
     0.0407   0.0599   0.0707   0.0830   0.0939   0.1084   0.1255   0.1355
     0.1501   0.1724   0.1947   0.2084   0.2182   0.2274   0.2478   0.2643
     0.2677   0.2769   0.2950   0.2993   0.3031   0.3187   0.3213   0.3441
     0.3559   0.3644   0.3719   0.3857   0.4013   0.4022   0.4265   0.4380
     0.4465   0.4598   0.4768   0.4782   0.4890   0.4971   0.5030   0.5187
     0.5257   0.5318   0.5447   0.5634   0.5652   0.5806   0.5937   0.6127
     0.6325   0.6438   0.6667   0.6791   0.6875   0.6953   0.7061   0.7191
     0.7243   0.7608   0.7662   0.7761   0.7909   0.7952   0.8252   0.8393
     0.8571   0.8601   0.8746   0.8943   0.9005   0.9090   0.9195   0.9338
     0.9359   0.9607   0.9666   0.9730   0.9791   0.9906   1.0107   1.0230
     1.0288   1.0380   1.0440   1.0592   1.0750   1.0854   1.0931   1.1001
     1.1038   1.1219   1.1287   1.1350   1.1447   1.1585   1.1642   1.1784
     1.1829   1.1910   1.2113   1.2227   1.2306   1.2496   1.2550   1.2604
     1.2713   1.2741   1.2818   1.2925   1.3134   1.3140   1.3202   1.3378
     1.3416   1.3468   1.3564   1.3732   1.3742   1.3875   1.3907   1.3985
     1.4037   1.4084   1.4140   1.4254   1.4323   1.4328   1.4435   1.4598
     1.4654   1.4733   1.4863   1.5012   1.5080   1.5116   1.5156   1.5321
     1.5356   1.5494   1.5604   1.5667   1.5759   1.5847   1.5929   1.6057
     1.6134   1.6199   1.6319   1.6364   1.6463   1.6587   1.6658   1.6863
     1.7030   1.7224   1.7278   1.7358   1.7618   1.7776   1.7949   1.8016
     1.8210   1.8327   1.8431   1.8464   1.8640   1.8998   1.9072   1.9250
     1.9297   1.9430   1.9578   1.9686   1.9702   1.9861   2.0051   2.0151
     2.0216   2.0326   2.0588   2.0624   2.0724   2.0937   2.1110   2.1416
     2.1484   2.1624   2.1715   2.1914   2.2007   2.2263   2.2374   2.2454
     2.2711   2.2727   2.2837   2.2892   2.3237   2.3265   2.3297   2.3408
     2.3615   2.3775   2.3871   2.3960   2.4144   2.4182   2.4436   2.4608
     2.4746   2.4925   2.5320   2.5556   7.7928   8.3144   8.8612   9.0967
     9.2436   9.4073   9.5414   9.7260   9.8253   9.8937  10.0348  10.0383
    10.0624  10.1441  10.2906  10.3346  10.3613  10.4600  10.4988  10.5167
    10.5895  10.6594  10.6802  10.6973  10.7602  10.7827  10.8080  10.8604

     highest occupied, lowest unoccupied level (ev):     2.5556    7.7928

!    total energy              =   -5157.54435375 Ry
     Harris-Foulkes estimate   =   -5157.54435375 Ry
     estimated scf accuracy    <          1.7E-09 Ry

     The total energy is the sum of the following terms:

     one-electron contribution =   -2412.15238155 Ry
     hartree contribution      =    1801.08460336 Ry
     xc contribution           =   -1182.89366112 Ry
     ewald contribution        =   -3363.58291443 Ry

     convergence has been achieved in  11 iterations
  **** WARNING :: Problem open file vector.dat...
  **** WARNING :: Problem read vector parameters...
  VECTOR ::                  Infinity                  Infinity                       NaN
  PARALLEL PART OF FORCES:no remove

     Forces acting on atoms (Ry/au):

     atom    1 type  1   force =    -0.00090230    0.00037074    0.00000406
     atom    2 type  1   force =     0.00036951   -0.00002828   -0.00007254
     atom    3 type  1   force =    -0.00110074   -0.00051500   -0.00001461
     atom    4 type  1   force =    -0.00165610   -0.00041732   -0.00020662
     atom    5 type  1   force =    -0.00103655    0.00041178    0.00027217
     atom    6 type  1   force =     0.00019629   -0.00206468    0.00075898
     atom    7 type  2   force =     0.00040778   -0.00042654    0.00056925
     atom    8 type  2   force =    -0.00034923    0.00048759    0.00023892
     atom    9 type  2   force =     0.00023357   -0.00043920    0.00024652
     atom   10 type  2   force =    -0.00058842    0.00029480    0.00001290
     atom   11 type  2   force =    -0.00011561   -0.00033256   -0.00016925
     atom   12 type  2   force =    -0.00039097    0.00069789   -0.00043260
     atom   13 type  2   force =     0.00051077    0.00027561   -0.00030604
     atom   14 type  2   force =     0.00024744    0.00030837   -0.00021959
     atom   15 type  2   force =     0.00026903    0.00032545   -0.00012772
     atom   16 type  2   force =     0.00066907    0.00083061    0.00002978
     atom   17 type  2   force =     0.00012330   -0.00058175   -0.00028927
     atom   18 type  2   force =    -0.00004275    0.00022082   -0.00017462
     atom   19 type  1   force =     0.00189242    0.00020782    0.00005122
     atom   20 type  1   force =     0.00002836    0.00038457   -0.00005311
     atom   21 type  1   force =     0.00002892    0.00030492   -0.00011630
     atom   22 type  1   force =     0.00181345    0.00022470    0.00097394
     atom   23 type  1   force =     0.00104030    0.00001671    0.00027034
     atom   24 type  1   force =     0.00172382   -0.00037691    0.00120031
     atom   25 type  2   force =    -0.00071708    0.00013315    0.00009513
     atom   26 type  2   force =    -0.00048829   -0.00051388    0.00029520
     atom   27 type  2   force =    -0.00035888    0.00037911   -0.00023596
     atom   28 type  2   force =    -0.00021601   -0.00002411    0.00058455
     atom   29 type  2   force =    -0.00058636   -0.00007814   -0.00024313
     atom   30 type  2   force =    -0.00051615   -0.00057521   -0.00038666
     atom   31 type  2   force =    -0.00038817   -0.00024503    0.00011165
     atom   32 type  2   force =    -0.00103957   -0.00010009   -0.00007638
     atom   33 type  2   force =    -0.00015929    0.00009849    0.00006543
     atom   34 type  2   force =    -0.00172202   -0.00010786   -0.00050083
     atom   35 type  2   force =    -0.00050933    0.00033036    0.00005190
     atom   36 type  1   force =    -0.00111629   -0.00168597   -0.00053304
     atom   37 type  1   force =    -0.00136254    0.00021257    0.00005266
     atom   38 type  1   force =     0.00069935   -0.00012438    0.00011066
     atom   39 type  1   force =    -0.00063242    0.00131424    0.00025424
     atom   40 type  1   force =    -0.00027760   -0.00043354   -0.00021053
     atom   41 type  1   force =    -0.00198781    0.00090533   -0.00034229
     atom   42 type  2   force =     0.00035195    0.00025000    0.00029686
     atom   43 type  2   force =     0.00056799   -0.00006169    0.00030140
     atom   44 type  2   force =     0.00057002    0.00068172    0.00005671
     atom   45 type  2   force =     0.00034696   -0.00011428    0.00000280
     atom   46 type  2   force =     0.00030903    0.00025861   -0.00004862
     atom   47 type  2   force =     0.00085271    0.00006252   -0.00005318
     atom   48 type  2   force =    -0.00018368    0.00016701   -0.00008513
     atom   49 type  2   force =     0.00012055   -0.00020841   -0.00010723
     atom   50 type  2   force =    -0.00023782    0.00036315   -0.00033225
     atom   51 type  2   force =     0.00045933   -0.00088511   -0.00066035
     atom   52 type  2   force =    -0.00020168   -0.00013847   -0.00006880
     atom   53 type  2   force =     0.00070754   -0.00105850    0.00050841
     atom   54 type  1   force =    -0.00151895   -0.00073178    0.00068028
     atom   55 type  1   force =     0.00099417    0.00054996    0.00118292
     atom   56 type  1   force =    -0.00485884    0.00042439   -0.00154310
     atom   57 type  1   force =    -0.00311181    0.00032459    0.00029846
     atom   58 type  1   force =    -0.00600784    0.00015399    0.00080236
     atom   59 type  1   force =    -0.00251555    0.00623187    0.00498094
     atom   60 type  2   force =     0.00121433    0.00045087   -0.00023407
     atom   61 type  2   force =    -0.00048922   -0.00004709   -0.00034472
     atom   62 type  2   force =     0.00094475    0.00096376   -0.00087301
     atom   63 type  2   force =    -0.00095016   -0.00085154   -0.00163196
     atom   64 type  2   force =     0.00334312    0.00076633   -0.00152807
     atom   65 type  2   force =    -0.00211242   -0.00194160   -0.00266758
     atom   66 type  2   force =     0.00300315    0.00009380   -0.00125198
     atom   67 type  2   force =     0.00178078   -0.00059115   -0.00174437
     atom   68 type  2   force =     0.00176613    0.00025071    0.00061117
     atom   69 type  2   force =     0.00069128   -0.00055208   -0.00035672
     atom   70 type  2   force =     0.00166931   -0.00008163    0.00042324
     atom   71 type  2   force =     0.00069147   -0.00043646    0.00039130
     atom   72 type  1   force =     0.01109845   -0.00096226    0.00084852
     atom   73 type  1   force =    -0.00091812   -0.00469152   -0.00206535
     atom   74 type  1   force =    -0.00244083   -0.00221818    0.00432856
     atom   75 type  1   force =     0.00668885    0.00215251    0.00260183
     atom   76 type  1   force =     0.32750226   -0.11374724    0.10986026
     atom   77 type  1   force =     0.00432101   -0.00724064   -0.00562697
     atom   78 type  2   force =    -0.00313442   -0.00017354   -0.00021492
     atom   79 type  2   force =    -0.00037193    0.00161766    0.00146833
     atom   80 type  2   force =    -0.00575544   -0.00658408    0.00536051
     atom   81 type  2   force =     0.00068158    0.00213874    0.00088296
     atom   82 type  2   force =    -0.06560136   -0.00505566   -0.06352545
     atom   83 type  2   force =     0.00095090    0.00174907    0.00190758
     atom   84 type  2   force =    -0.00288893    0.00327741   -0.00498251
     atom   85 type  2   force =    -0.00389199    0.00077287    0.00170055
     atom   86 type  2   force =    -0.00036921   -0.00087997   -0.00101378
     atom   87 type  2   force =    -0.00197308   -0.00045139   -0.00015012
     atom   88 type  2   force =    -0.00189482    0.00107567    0.00060954
     atom   89 type  2   force =    -0.00096922    0.00060928   -0.00007893
     atom   90 type  1   force =    -0.00206735    0.00216101    0.00006872
     atom   91 type  1   force =    -0.00235594   -0.00042603   -0.00037485
     atom   92 type  1   force =    -0.00999767    0.01023314   -0.02291303
     atom   93 type  1   force =    -0.00198808   -0.00274092   -0.00066390
     atom   94 type  1   force =    -0.01016391    0.00469244   -0.00161083
     atom   95 type  1   force =    -0.00287264   -0.00093125   -0.00000636
     atom   96 type  2   force =     0.00134674   -0.00169263   -0.00064506
     atom   97 type  2   force =     0.00099391   -0.00060936   -0.00012358
     atom   98 type  2   force =     0.00126610    0.00004444    0.00073230
     atom   99 type  2   force =     0.00145094    0.00076120   -0.00036609
     atom  100 type  2   force =     0.00423786   -0.00072649    0.00180163
     atom  101 type  2   force =     0.00147576   -0.00026114    0.00065611
     atom  102 type  2   force =     0.00504451   -0.00141978    0.00198270
     atom  103 type  2   force =     0.00171066    0.00037237   -0.00088161
     atom  104 type  2   force =     0.00211279    0.00196243    0.00567889
     atom  105 type  2   force =     0.00077863    0.00097064    0.00062128
     atom  106 type  2   force =     0.00073359    0.00104634   -0.00035454
     atom  107 type  2   force =     0.00073048   -0.00017740   -0.00050524
     atom  108 type  1   force =    -0.00129543    0.00144515   -0.00076100
     atom  109 type  1   force =     0.00021713   -0.00067893    0.00000361
     atom  110 type  1   force =    -0.00104826   -0.00038546    0.00002165
     atom  111 type  1   force =    -0.00120854   -0.00097911   -0.00099223
     atom  112 type  1   force =    -0.00058679    0.00025374    0.00033488
     atom  113 type  1   force =    -0.00007987   -0.00074866   -0.00002617
     atom  114 type  2   force =     0.00069427   -0.00056355   -0.00020838
     atom  115 type  2   force =    -0.00033230    0.00053687   -0.00035859
     atom  116 type  2   force =     0.00004172   -0.00037394    0.00046870
     atom  117 type  2   force =    -0.00062386    0.00078726    0.00031883
     atom  118 type  2   force =     0.00023902   -0.00029514    0.00009893
     atom  119 type  2   force =    -0.00073280    0.00054078    0.00071412
     atom  120 type  2   force =     0.00046559   -0.00015191   -0.00018827
     atom  121 type  2   force =     0.00051889    0.00015305    0.00020714
     atom  122 type  2   force =     0.00052054   -0.00007319    0.00029983
     atom  123 type  2   force =     0.00069332    0.00075672    0.00019889
     atom  124 type  2   force =     0.00017819    0.00007505    0.00018729
     atom  125 type  2   force =     0.00052071    0.00167699    0.00009601
     atom  126 type  1   force =     0.00328273    0.00054526    0.00149859
     atom  127 type  1   force =     0.00044685    0.00020018   -0.00026640
     atom  128 type  1   force =     0.00001476    0.00061645   -0.00028162
     atom  129 type  1   force =     0.00175787   -0.00167108   -0.00173521
     atom  130 type  1   force =     0.00079982   -0.00040282   -0.00023325
     atom  131 type  1   force =     0.00131451    0.00067417   -0.00017896
     atom  132 type  2   force =    -0.00044700   -0.00018935    0.00014141
     atom  133 type  2   force =    -0.00040661   -0.00000977    0.00014354
     atom  134 type  2   force =    -0.00065760   -0.00018892    0.00018786
     atom  135 type  2   force =    -0.00061830   -0.00044814    0.00002439
     atom  136 type  2   force =    -0.00028159    0.00004509   -0.00045782
     atom  137 type  2   force =    -0.00055107   -0.00044284    0.00003971
     atom  138 type  2   force =    -0.00087482   -0.00006305    0.00028045
     atom  139 type  2   force =    -0.00140355    0.00012446    0.00061643
     atom  140 type  2   force =    -0.00020243    0.00003546   -0.00004251
     atom  141 type  2   force =    -0.00089383    0.00299284    0.00155340
     atom  142 type  2   force =    -0.00089276    0.00032754    0.00007195
     atom  143 type  2   force =    -0.00488481    0.00339075   -0.00163569
     atom  144 type  1   force =    -0.00128466   -0.00181100   -0.00021686
     atom  145 type  1   force =    -0.00090097    0.00003232    0.00020699
     atom  146 type  1   force =     0.00071459   -0.00021437    0.00001923
     atom  147 type  1   force =    -0.00040437    0.00122605    0.00051886
     atom  148 type  1   force =    -0.00027277   -0.00041207   -0.00062288
     atom  149 type  1   force =    -0.00165910    0.00110850    0.00014319
     atom  150 type  2   force =     0.00019127    0.00065642    0.00028438
     atom  151 type  2   force =     0.00045064   -0.00056036   -0.00057660
     atom  152 type  2   force =     0.00061273    0.00087219   -0.00057830
     atom  153 type  2   force =     0.00043064    0.00014898    0.00011562
     atom  154 type  2   force =     0.00025018    0.00023139    0.00012509
     atom  155 type  2   force =     0.00077937   -0.00038089    0.00023250
     atom  156 type  2   force =    -0.00004640   -0.00014224   -0.00025527
     atom  157 type  2   force =     0.00066547   -0.00027781   -0.00044018
     atom  158 type  2   force =    -0.00045725    0.00005154    0.00006656
     atom  159 type  2   force =    -0.00023196   -0.00162199   -0.00061339
     atom  160 type  2   force =    -0.00011183    0.00001875   -0.00027554
     atom  161 type  2   force =     0.00147724   -0.00156055    0.00075172
     atom  162 type  1   force =    -0.00341547   -0.00219820    0.00066547
     atom  163 type  1   force =    -0.03447326    0.02528049   -0.02280540
     atom  164 type  1   force =    -0.00406375    0.00043808   -0.00013564
     atom  165 type  1   force =    -0.00313996    0.00025861   -0.00052673
     atom  166 type  1   force =    -0.00441241    0.00025402   -0.00056791
     atom  167 type  1   force =    -0.00047799    0.00150925   -0.00081777
     atom  168 type  2   force =     0.00168971    0.00110335   -0.00026353
     atom  169 type  2   force =     0.00584052   -0.00676448   -0.00215810
     atom  170 type  2   force =     0.00260931    0.00226974   -0.00007885
     atom  171 type  2   force =    -0.00180332   -0.00851124    0.01111186
     atom  172 type  2   force =     0.00227837    0.00056249    0.00281802
     atom  173 type  2   force =     0.00015142   -0.00146353    0.00178705
     atom  174 type  2   force =     0.00251861   -0.00035411   -0.00072138
     atom  175 type  2   force =     0.00099929   -0.00109482    0.00064693
     atom  176 type  2   force =     0.00221142    0.00034182    0.00061007
     atom  177 type  2   force =     0.00079156   -0.00030976    0.00062687
     atom  178 type  2   force =     0.00236618   -0.00076530    0.00018063
     atom  179 type  2   force =     0.00120291   -0.00242143    0.00012495
     atom  180 type  1   force =     0.01480148   -0.00917690   -0.00689229
     atom  181 type  1   force =    -0.02311795   -0.02423267    0.00309425
     atom  182 type  1   force =    -0.00256923   -0.00652470   -0.00961829
     atom  183 type  1   force =     0.00786330    0.00681823   -0.00386763
     atom  184 type  1   force =     0.00969166    0.00026737   -0.00226960
     atom  185 type  1   force =     0.00274930   -0.00188950   -0.00099236
     atom  186 type  2   force =    -0.04437098   -0.05927968   -0.01793139
     atom  187 type  2   force =    -0.00120647    0.01155711    0.00343135
     atom  188 type  2   force =    -0.00829165   -0.00643872    0.00467987
     atom  189 type  2   force =     0.00548902    0.00583586   -0.00388146
     atom  190 type  2   force =    -0.00712098   -0.00105852   -0.00659011
     atom  191 type  2   force =    -0.00099476    0.00152944   -0.00040290
     atom  192 type  2   force =    -0.00287648    0.00028134    0.00487611
     atom  193 type  2   force =    -0.00359773    0.00050764    0.00177289
     atom  194 type  2   force =     0.00841785    0.00454676    0.00850360
     atom  195 type  2   force =    -0.00223561   -0.00312398   -0.00089900
     atom  196 type  2   force =    -0.16035340    0.16394203   -0.01034218
     atom  197 type  2   force =    -0.00246874    0.00249526   -0.00080979
     atom  198 type  1   force =    -0.00342305    0.00412158    0.00129561
     atom  199 type  1   force =    -0.00444262   -0.00040309   -0.00009074
     atom  200 type  1   force =     0.00466125    0.02220414    0.02381166
     atom  201 type  1   force =    -0.00314693   -0.00561716    0.00257174
     atom  202 type  1   force =    -0.00446156    0.00021945    0.00263060
     atom  203 type  1   force =    -0.00258095   -0.00072952    0.00016387
     atom  204 type  2   force =     0.00323431   -0.00293568   -0.00139288
     atom  205 type  2   force =     0.00159149   -0.00034432   -0.00021550
     atom  206 type  2   force =     0.00204882   -0.00032840   -0.00042237
     atom  207 type  2   force =     0.00149339   -0.00015243   -0.00000549
     atom  208 type  2   force =     0.00257081   -0.00022927    0.00042434
     atom  209 type  2   force =     0.00176677   -0.00009009    0.00018719
     atom  210 type  2   force =     0.00459484   -0.00240415   -0.00561014
     atom  211 type  2   force =     0.00218381    0.00073401   -0.00139244
     atom  212 type  2   force =    -0.01336586   -0.00397924   -0.00960771
     atom  213 type  2   force =     0.00114567    0.00237407    0.00033222
     atom  214 type  2   force =     0.00707155   -0.00024586    0.00223184
     atom  215 type  2   force =     0.00083036    0.00013134    0.00015235

     Total force =     0.456158     Total SCF correction =     0.000106

     Writing output data file Qrtz_Ortho.save

     init_run     :     26.98s CPU     37.81s WALL (       1 calls)
     electrons    :   4872.29s CPU   9505.18s WALL (       1 calls)
     forces       :      8.24s CPU      9.03s WALL (       1 calls)

     Called by init_run:
     wfcinit      :     24.94s CPU     33.96s WALL (       1 calls)
     potinit      :      0.21s CPU      0.27s WALL (       1 calls)

     Called by electrons:
     c_bands      :   2332.35s CPU   2900.98s WALL (      33 calls)
     sum_band     :     11.14s CPU     42.63s WALL (      11 calls)
     v_of_rho     :      0.10s CPU      0.32s WALL (      12 calls)
     mix_rho      :      0.10s CPU      0.50s WALL (      11 calls)

     Called by c_bands:
     init_us_2    :      0.19s CPU      0.35s WALL (      45 calls)
     cegterg      :   2331.48s CPU   2892.67s WALL (      33 calls)

     Called by sum_band:

     Called by *egterg:
     h_psi        :    429.44s CPU    889.18s WALL (     105 calls)
     g_psi        :      0.30s CPU      0.31s WALL (      71 calls)
     cdiaghg      :    832.60s CPU    844.59s WALL (     102 calls)

     Called by h_psi:
     add_vuspsi   :    140.41s CPU    140.77s WALL (     105 calls)

     General routines
     calbec       :    147.57s CPU    163.93s WALL (     109 calls)
     fft          :      0.17s CPU      0.93s WALL (      49 calls)
     fftw         :    151.27s CPU    621.50s WALL (   98040 calls)
     davcio       :      0.02s CPU      1.69s WALL (     260 calls)

     Parallel routines
     fft_scatter  :     77.85s CPU    523.43s WALL (   98089 calls)

     Electric-field routines
     c_phase_fiel :   2528.47s CPU   6559.94s WALL (      33 calls)

     PWSCF        :     1h21m CPU        2h39m WALL


   This run was terminated on:  22:29:47   7Jul2018            

=------------------------------------------------------------------------------=
   JOB DONE.
=------------------------------------------------------------------------------=
