# Supplementary material for: Collective dipole effects in ionic transport under electric fields
Source: Nat Commun. 2020 Jul 3;11:3330. doi: 10.1038/s41467-020-17173-w (PMC7335081; doi:10.1038/s41467-020-17173-w)
Supplement: Supplementary file 3 — Source Data [file 41467_2020_17173_MOESM3_ESM.zip › Script_Pol_Analysis/QE_data/ZBC_NEB_VO_Q2-pos2/Zcharge_VO_Q2_pict11/dx-0.2/input_file]

&CONTROL
title="Fkl_Ortho",
calculation="scf",
tprnfor=.t.,
nstep=500
disk_io='high'
restart_mode='from_scratch'
PSEUDO_DIR='/home/users/lsamos/Nico/q-e-qe-5.4/pseudo',
prefix='Qrtz_Ortho',
outdir='/home/users/lsamos/Nico/Zcharge_VO_Q2_pict11/dx-0.2'
lelfield=.true.,
nberrycyc=3
/
&SYSTEM
                      ibrav = 0,
                  celldm(1) = 27.85673786,
                        nat = 215,
                       ntyp = 2,
                    ecutwfc = 80.0 ,
                      nosym = .true. ,
                 tot_charge = 2.0 ,
                       nbnd = 600, 
/
&ELECTRONS
conv_thr=1.0D-8,
mixing_beta=0.7D0,
efield_cart(1)=0.0d0,
efield_cart(2)=0.0d0,
efield_cart(3)=0.0d0
/
&IONS
/
&CELL
/
ATOMIC_SPECIES
   Si   28.08550  Si.pz-vbc.UPF
    O   16.00000  O.pz-mt.UPF
CELL_PARAMETERS alat
   0.992917730   0.000000000   0.000000000
   0.000000000   1.146570930   0.000000000
   0.000000000   0.000000000   0.731889429
ATOMIC_POSITIONS angstrom
Si       2.179179190   0.026534613   3.580002310
Si       4.680177210   4.250142570   3.616940980
Si      13.483862900   1.931061980   1.761045930
Si       1.318061710   6.108229160   1.872456790
Si       1.304353710   2.230956790   0.000764799
Si       3.673829790   6.403685090  -0.009977199
O        1.209098940   1.205469610   4.135402200
O        3.690857890   5.400355340   4.197910310
O        3.153743510   0.561120510   2.392981290
O        5.672857760   4.861055370   2.479487180
O        2.796293500   2.489148380   0.582870126
O        5.242187500   6.530356880   0.402295679
O        0.348461270   1.676922800   1.201285720
O        2.838147880   5.961585040   1.316743140
O       13.471500400   3.014244080   2.981863260
O        1.220727920   7.197401520   3.084270480
O        0.657061756   3.644442560   4.887639520
O        3.094985010   7.883170130   4.881585120
Si       7.164266110   0.059388842   3.519014360
Si       9.625389100   4.157378200   3.665164950
Si       3.741307020   1.946624040   1.793784740
Si       6.130276200   6.212545390   1.727805850
Si       6.139627930   2.264539960  -0.009739865
Si       8.632951740   6.493758680   0.033537138
O        6.213149550   1.246567610   4.086773400
O        8.706862450   5.146000860   4.627348900
O        8.109931950   0.590765357   2.290795800
O       10.387597100   4.911385060   2.460490940
O        7.615148070   2.603894470   0.586379230
O       10.126637500   6.765391830   0.592762887
O        5.227012630   1.668341880   1.195653320
O        7.677503590   6.023572440   1.252688050
O        3.787304160   3.062985900   2.976411820
O        5.991749760   7.485089300   2.741467240
O        5.601789950   3.698652510   4.845895290
Si      12.024909000  -0.053652234   3.590930940
Si      14.426466000   4.165136810   3.612164260
Si       8.613038060   2.036153320   1.737555980
Si      11.044427900   6.263205530   1.848148580
Si      11.113165900   2.308152440  -0.148304552
Si      13.521239300   6.427395820   0.059190430
O       11.036723100   1.080971000   4.202128890
O       13.484602900   5.385096070   4.153182030
O       12.888602300   0.534557760   2.342221740
O       15.432528500   4.682398320   2.441100120
O       12.576319700   2.506726740   0.519771457
O       15.024623900   6.597818850   0.627959013
O       10.085696200   1.966937180   1.063933970
O       12.531799300   5.961226460   1.271531700
O        8.649806020   3.041350360   3.029394150
O       11.046847300   7.375672340   3.028053760
O       10.700674100   3.602998500   4.745909690
O       12.932821300   7.877990250   4.859508990
Si       2.120949030   8.407678600   3.683363200
Si       4.648465160  12.725384700   3.586503510
Si      13.590706800  10.409771000   1.837831260
Si       1.351350550  14.611665700   1.807499770
Si       1.418653370  10.696963300   0.046229489
Si       3.783667090  14.947509800  -0.000642887
O        1.176019790   9.583702090   4.273890500
O        3.744213820  13.927368200   4.182535650
O        3.042108060   8.992573740   2.486093040
O        5.605813500  13.252718900   2.377701040
O        2.963810440  10.822640400   0.577782691
O        5.292563920  15.180269200   0.552694499
O        0.465434074  10.198127700   1.280990840
O        2.859470370  14.420682900   1.233233330
O       13.534342800  11.513445900   3.025348420
O        1.281429650  15.710687600   3.004295590
O        0.751696169  12.121052700   4.855920310
O        3.081321000  16.412342100   4.829617500
Si       6.320259570   9.070773120   2.675548550
Si       9.591071130  12.722171800   3.583940740
Si       3.741463660  10.341598500   1.925598380
Si       6.196560860  14.647436100   1.796156880
Si       6.90877228    11.24137970     -0.90348536 
Si       8.647844310  14.964197200   0.040382747
O        6.259640690   9.623170850   4.198333740
O        8.662035940  13.927806900   4.133649350
O        7.825978280   9.236495970   2.054178950
O       10.519194600  13.180110000   2.326802020
O        7.969539640  11.346421200   0.432530254
O       10.163732500  15.165288000   0.575816989
O        5.317554000   9.929836270   1.689143300
O        7.709867000  14.413115500   1.241414790
O        3.681503300  11.542426100   3.027014730
O        6.222384930  15.756387700   2.982923980
O        5.606597420  12.141998300   4.775586130
O        8.114495280  16.441770600   4.742218490
Si      12.024723100   8.506748200   3.658123970
Si      14.495335600  12.682047800   3.613256690
Si       8.665094380  10.578448300   1.713879590
Si      11.108542400  14.596198100   1.783899310
Si      11.157773000  10.695047400   0.038198471
Si      13.556159000  14.909910200   0.013146337
O       11.098371500   9.672889710   4.318957810
O       13.539770100  13.868162200   4.163394930
O       12.987954100   9.031950950   2.455325370
O       15.464112300  13.195582400   2.409001590
O       12.655964900  10.913988100   0.589246511
O       15.051470800  15.136761700   0.584233582
O       10.186700800  10.237011900   1.267469640
O       12.603699700  14.355484000   1.215314980
O        8.626141550  11.529704100   3.026971820
O       11.097325300  15.641425100   3.026998520
O       10.532109300  12.197608000   4.810494900
O       12.979865100  16.340917600   4.809122560
Si       2.260596280  -0.032326374   8.978738780
Si       4.558890340   4.179066180   9.004324910
Si      13.544476500   1.855927710   7.226389880
Si       1.287664060   6.145913120   7.228115080
Si       1.274941330   2.231213810   5.400818350
Si       3.684483050   6.472781180   5.418111320
O        1.324617150   1.155346510   9.567611690
O        3.530139680   5.286936280   9.600086210
O        3.182493690   0.485128492   7.735320090
O        5.524716380   4.848412990   7.867648120
O        2.804217580   2.433716060   5.908137320
O        5.202933790   6.710079190   5.965791700
O        0.414163351   1.655396460   6.662648680
O        2.791628600   5.908885000   6.660109040
O       13.487380000   2.978622200   8.412356380
O        1.271011110   7.271516320   8.403147700
O        0.729596436   3.637457130  10.219018900
O        3.161663530   7.829934120  10.212142000
Si       7.131657600  -0.020543560   8.979891780
Si       9.475921630   4.210659030   8.898694040
Si       3.735010390   1.885392790   7.129596230
Si       6.036154270   6.245477200   7.263141160
Si       6.167706970   2.265679840   5.352369310
Si       8.948580740   5.792787080   6.064398770
O        6.223812580   1.186063650   9.561306000
O        8.638842580   5.349665160   9.649749760
O        8.073351860   0.505875587   7.749213220
O       10.028823900   4.997666840   7.405798440
O        7.677823540   2.479652640   5.937201980
O       10.103849400   6.954277040   6.037892340
O        5.245133880   1.673925880   6.556917190
O        7.609600070   6.065729140   6.841451640
O        3.714921240   2.978051660   8.336672780
O        6.043200970   7.420535090   8.398543360
O        5.517518520   3.644502880  10.203390100
O        8.087803840   7.847954270  10.113712300
Si      12.024506600  -0.090231515   9.004364970
Si      14.414662400   4.172882080   9.019360540
Si       8.601803780   1.903915290   7.141584400
Si      11.140301700   6.347176070   7.174296860
Si      11.128269200   2.175219540   5.392356870
Si      13.530069400   6.459584240   5.363790990
O       11.066212700   1.103057860   9.552766800
O       13.455719000   5.344267370   9.629444120
O       12.972014400   0.446014613   7.794054030
O       15.332293500   4.756144050   7.808432580
O       12.616319700   2.364773270   5.986799240
O       15.001446700   6.673665520   5.985901360
O       10.128536200   1.768057230   6.617533210
O       12.550036400   5.898133750   6.588227750
O        8.542821880   3.038246870   8.335076330
O       11.162667300   7.165010930   8.544009210
O       10.699283600   3.686170100   9.811750410
O       13.052847900   7.878352170  10.263768200
Si       2.241716380   8.423748970   9.009800910
Si       4.713721280  12.751773800   8.836368560
Si      13.513020500  10.409527800   7.281778340
Si       1.320198180  14.591346700   7.219510560
Si       1.275011180  10.706976900   5.451021670
Si       3.706542970  15.028590200   5.383787630
O        1.327610490   9.616476060   9.618768690
O        3.784763810  13.816719100   9.606568340
O        3.208460810   8.974257470   7.817394730
O        5.465668200  13.320150400   7.513744350
O        2.792493820  10.902337100   5.997423170
O        5.210200310  15.376122500   5.905403610
O        0.361925721  10.180797600   6.693048000
O        2.819592240  14.426137900   6.613308910
O       13.559728600  11.435853000   8.538640980
O        1.312303900  15.665554000   8.442910190
O        0.880859256  12.120835300  10.257066700
O        3.229626180  16.342483500  10.179646500
Si       7.170209880   8.440767290   8.929894450
Si       9.619394300  12.704635600   9.030877110
Si       3.748874900  10.371195800   7.200879100
Si       6.132043840  14.737764400   7.076665400
Si       6.147562030  10.739234000   5.363514900
Si       8.622059820  15.022167200   5.339946750
O        6.487069610   9.812410350   9.495733260
O        8.641319270  13.812953000   9.647558210
O        8.142233850   8.941661830   7.699976920
O       10.369738600  13.176644300   7.690753940
O        7.626290800  11.012714400   6.034622670
O       10.098155000  15.221830400   5.987453940
O        5.237913610  10.149473200   6.576375480
O        7.630634780  14.474794400   6.512161730
O        3.828572030  11.465417900   8.412417410
O        6.185279370  15.698870700   8.393774030
O        5.970391270  12.350276000   9.837937360
O        8.095153810  16.335477800  10.176299100
Si      12.085969000   8.419763570   9.090950970
Si      14.540464400  12.634212500   9.052730560
Si       8.575929640  10.400579500   7.170898440
Si      11.032579400  14.599858300   7.157075410
Si      11.096339200  10.827892300   5.463261600
Si      13.506681400  14.921229400   5.400489810
O       11.080653200   9.546228410   9.673652650
O       13.573999400  13.818480500   9.596286770
O       12.901152600   8.984574320   7.804165360
O       15.445103600  13.157933200   7.800591470
O       12.569110900  11.024457000   6.098815920
O       14.979015400  15.127152400   6.035775660
O       10.112559300  10.408510200   6.729965690
O       12.511067400  14.336646100   6.561811450
O        8.419153210  11.463636400   8.602123260
O       11.086811100  15.601086600   8.439888950
O       10.611477900  12.065183600  10.117936100
O       12.961070100  16.306716900  10.230045300
K_POINTS  automatic
1 1 1 0 0 0
