# Supplementary material for: Collective dipole effects in ionic transport under electric fields
Source: Nat Commun. 2020 Jul 3;11:3330. doi: 10.1038/s41467-020-17173-w (PMC7335081; doi:10.1038/s41467-020-17173-w)
Supplement: Supplementary file 3 — Source Data [file 41467_2020_17173_MOESM3_ESM.zip › Script_Pol_Analysis/QE_data/ZBC_NEB_VO_Q2-pos2/Zcharge_VO_Q2_pict11/dz-0.2/output_file]

     Program PWSCF v.5.4.0 starts on  7Jul2018 at 23:49:15 

     This program is part of the open-source Quantum ESPRESSO suite
     for quantum simulation of materials; please cite
         "P. Giannozzi et al., J. Phys.:Condens. Matter 21 395502 (2009);
          URL http://www.quantum-espresso.org", 
     in publications or presentations arising from this work. More details at
     http://www.quantum-espresso.org/quote

     Parallel version (MPI), running on   112 processors
     R & G space division:  proc/nbgrp/npool/nimage =     112
     Reading input from input_file
Warning: card &IONS ignored
Warning: card / ignored
Warning: card &CELL ignored
Warning: card / ignored

     Current dimensions of program PWSCF are:
     Max number of different atomic species (ntypx) = 10
     Max number of k-points (npk) =  40000
     Max angular momentum in pseudopotentials (lmaxx) =  3

     Subspace diagonalization in iterative solution of the eigenvalue problem:
     a serial algorithm will be used


     Parallelization info
     --------------------
     sticks:   dense  smooth     PW     G-vecs:    dense   smooth      PW
     Min         200     200     50                15540    15540    1940
     Max         201     201     51                15547    15547    1944
     Sum       22485   22485   5629              1740873  1740873  217511


     Title: 
     Fkl_Ortho                                                                  


     bravais-lattice index     =            0
     lattice parameter (alat)  =      27.8567  a.u.
     unit-cell volume          =   18011.5231 (a.u.)^3
     number of atoms/cell      =          215
     number of atomic types    =            2
     number of electrons       =      1144.00
     number of Kohn-Sham states=          600
     kinetic-energy cutoff     =      80.0000  Ry
     charge density cutoff     =     320.0000  Ry
     convergence threshold     =      1.0E-08
     mixing beta               =       0.7000
     number of iterations used =            8  plain     mixing
     Exchange-correlation      =  SLA  PZ   NOGX NOGC ( 1  1  0  0 0 0)

     Using Berry phase electric field
     In a.u.(Ry)  cartesian system of reference
        0.0000000000
        0.0000000000
        0.0000000000
     In a.u.(Ry)  crystal system of reference
        0.0000000000
        0.0000000000
        0.0000000000
     Number of iterative cycles:   3


     celldm(1)=  27.856738  celldm(2)=   0.000000  celldm(3)=   0.000000
     celldm(4)=   0.000000  celldm(5)=   0.000000  celldm(6)=   0.000000

     crystal axes: (cart. coord. in units of alat)
               a(1) = (   0.992918   0.000000   0.000000 )  
               a(2) = (   0.000000   1.146571   0.000000 )  
               a(3) = (   0.000000   0.000000   0.731889 )  

     reciprocal axes: (cart. coord. in units 2 pi/alat)
               b(1) = (  1.007133  0.000000  0.000000 )  
               b(2) = (  0.000000  0.872166  0.000000 )  
               b(3) = (  0.000000  0.000000  1.366327 )  


     PseudoPot. # 1 for Si read from file:
     /home/users/lsamos/Nico/q-e-qe-5.4/pseudo/Si.pz-vbc.UPF
     MD5 check sum: 6dfa03ddd5817404712e03e4d12deb78
     Pseudo is Norm-conserving, Zval =  4.0
     Generated by new atomic code, or converted to UPF format
     Using radial grid of  431 points,  2 beta functions with: 
                l(1) =   0
                l(2) =   1

     PseudoPot. # 2 for O  read from file:
     /home/users/lsamos/Nico/q-e-qe-5.4/pseudo/O.pz-mt.UPF
     MD5 check sum: 6c85872a654a48428798af567c59afb1
     Pseudo is Norm-conserving, Zval =  6.0
     Generated by new atomic code, or converted to UPF format
     Using radial grid of  921 points,  1 beta functions with: 
                l(1) =   0

     atomic species   valence    mass     pseudopotential
        Si             4.00    28.08550     Si( 1.00)
        O              6.00    16.00000     O ( 1.00)

     No symmetry found


   Cartesian axes

     site n.     atom                  positions (alat units)
         1           Si  tau(   1) = (   0.1478297   0.0018000   0.2428577  )
         2           Si  tau(   2) = (   0.3174906   0.2883182   0.2453635  )
         3           Si  tau(   3) = (   0.9147090   0.1309980   0.1194646  )
         4           Si  tau(   4) = (   0.0894138   0.4143658   0.1270224  )
         5           Si  tau(   5) = (   0.0884838   0.1513421   0.0000519  )
         6           Si  tau(   6) = (   0.2492227   0.4344088  -0.0006768  )
         7           O   tau(   7) = (   0.0820220   0.0817758   0.2805346  )
         8           O   tau(   8) = (   0.2503779   0.3663456   0.2847749  )
         9           O   tau(   9) = (   0.2139415   0.0380649   0.1623334  )
        10           O   tau(  10) = (   0.3848314   0.3297609   0.1682017  )
        11           O   tau(  11) = (   0.1896930   0.1688571   0.0395403  )
        12           O   tau(  12) = (   0.3556159   0.4430018   0.0272907  )
        13           O   tau(  13) = (   0.0236387   0.1137579   0.0814920  )
        14           O   tau(  14) = (   0.1925323   0.4044179   0.0893243  )
        15           O   tau(  15) = (   0.9138703   0.2044782   0.2022816  )
        16           O   tau(  16) = (   0.0828109   0.4882524   0.2092286  )
        17           O   tau(  17) = (   0.0445733   0.2472292   0.3315643  )
        18           O   tau(  18) = (   0.2099555   0.5347730   0.3311536  )
        19           Si  tau(  19) = (   0.4860045   0.0040288   0.2387205  )
        20           Si  tau(  20) = (   0.6529605   0.2820253   0.2486349  )
        21           Si  tau(  21) = (   0.2538002   0.1320537   0.1216855  )
        22           Si  tau(  22) = (   0.4158614   0.4214424   0.1172097  )
        23           Si  tau(  23) = (   0.4164958   0.1536203  -0.0006607  )
        24           Si  tau(  24) = (   0.5856362   0.4405191   0.0022751  )
        25           O   tau(  25) = (   0.4214833   0.0845638   0.2772357  )
        26           O   tau(  26) = (   0.5906501   0.3490909   0.3139069  )
        27           O   tau(  27) = (   0.5501560   0.0400759   0.1554014  )
        28           O   tau(  28) = (   0.7046666   0.3331751   0.1669131  )
        29           O   tau(  29) = (   0.5165912   0.1766412   0.0397784  )
        30           O   tau(  30) = (   0.6869638   0.4589460   0.0402114  )
        31           O   tau(  31) = (   0.3545865   0.1131758   0.0811099  )
        32           O   tau(  32) = (   0.5208212   0.4086229   0.0849790  )
        33           O   tau(  33) = (   0.2569205   0.2077847   0.2019118  )
        34           O   tau(  34) = (   0.4064642   0.5077683   0.1859738  )
        35           O   tau(  35) = (   0.3800104   0.2509066   0.3287325  )
        36           Si  tau(  36) = (   0.8157375  -0.0036396   0.2435991  )
        37           Si  tau(  37) = (   0.9786526   0.2825517   0.2450395  )
        38           Si  tau(  38) = (   0.5842853   0.1381272   0.1178711  )
        39           Si  tau(  39) = (   0.7492243   0.4248790   0.1253734  )
        40           Si  tau(  40) = (   0.7538873   0.1565789  -0.0100606  )
        41           Si  tau(  41) = (   0.9172445   0.4360172   0.0040153  )
        42           O   tau(  42) = (   0.7487016   0.0733302   0.2850611  )
        43           O   tau(  43) = (   0.9147592   0.3653104   0.2817407  )
        44           O   tau(  44) = (   0.8743281   0.0362630   0.1588900  )
        45           O   tau(  45) = (   1.0469012   0.3176413   0.1655977  )
        46           O   tau(  46) = (   0.8531437   0.1700496   0.0352599  )
        47           O   tau(  47) = (   1.0192301   0.4475783   0.0425990  )
        48           O   tau(  48) = (   0.6841865   0.1334317   0.0721744  )
        49           O   tau(  49) = (   0.8501235   0.4043936   0.0862573  )
        50           O   tau(  50) = (   0.5867796   0.2063170   0.2055059  )
        51           O   tau(  51) = (   0.7493884   0.5003458   0.2054150  )
        52           O   tau(  52) = (   0.7259049   0.2444177   0.3219497  )
        53           O   tau(  53) = (   0.8773278   0.5344217   0.3296560  )
        54           Si  tau(  54) = (   0.1438795   0.5703543   0.2498694  )
        55           Si  tau(  55) = (   0.3153394   0.8632559   0.2432987  )
        56           Si  tau(  56) = (   0.9219570   0.7061709   0.1246735  )
        57           Si  tau(  57) = (   0.0916720   0.9912161   0.1226159  )
        58           Si  tau(  58) = (   0.0962376   0.7256532   0.0031361  )
        59           Si  tau(  59) = (   0.2566738   1.0139988  -0.0000436  )
        60           O   tau(  60) = (   0.0797780   0.6501326   0.2899292  )
        61           O   tau(  61) = (   0.2539974   0.9447952   0.2837320  )
        62           O   tau(  62) = (   0.2063684   0.6100320   0.1686499  )
        63           O   tau(  63) = (   0.3802833   0.8990288   0.1612968  )
        64           O   tau(  64) = (   0.2010569   0.7341788   0.0391952  )
        65           O   tau(  65) = (   0.3590333   1.0297886   0.0374933  )
        66           O   tau(  66) = (   0.0315738   0.6918135   0.0868990  )
        67           O   tau(  67) = (   0.1939788   0.9782603   0.0836592  )
        68           O   tau(  68) = (   0.9181334   0.7810412   0.2052315  )
        69           O   tau(  69) = (   0.0869287   1.0657708   0.2038033  )
        70           O   tau(  70) = (   0.0509930   0.8222596   0.3294126  )
        71           O   tau(  71) = (   0.2090285   1.1133691   0.3276283  )
        72           Si  tau(  72) = (   0.4287494   0.6153368   0.1815020  )
        73           Si  tau(  73) = (   0.6506325   0.8630379   0.2431249  )
        74           Si  tau(  74) = (   0.2538108   0.7015462   0.1306274  )
        75           Si  tau(  75) = (   0.4203580   0.9936426   0.1218464  )
        76           Si  tau(  76) = (   0.4822400   0.7625849  -0.0748575  )
        77           Si  tau(  77) = (   0.5866465   1.0151309   0.0027395  )
        78           O   tau(  78) = (   0.4246372   0.6528100   0.2848037  )
        79           O   tau(  79) = (   0.5876092   0.9448249   0.2804156  )
        80           O   tau(  80) = (   0.5308933   0.6265790   0.1393500  )
        81           O   tau(  81) = (   0.7135939   0.8941032   0.1578440  )
        82           O   tau(  82) = (   0.5406321   0.7697107   0.0293417  )
        83           O   tau(  83) = (   0.6894803   1.0287723   0.0390619  )
        84           O   tau(  84) = (   0.3607286   0.6736134   0.1145869  )
        85           O   tau(  85) = (   0.5230166   0.9777470   0.0842142  )
        86           O   tau(  86) = (   0.2497433   0.7830071   0.2053445  )
        87           O   tau(  87) = (   0.4221098   1.0688709   0.2023535  )
        88           O   tau(  88) = (   0.3803365   0.8236805   0.3239629  )
        89           O   tau(  89) = (   0.5504655   1.1153655   0.3216993  )
        90           Si  tau(  90) = (   0.8157249   0.5770749   0.2481573  )
        91           Si  tau(  91) = (   0.9833246   0.8603160   0.2451136  )
        92           Si  tau(  92) = (   0.5878167   0.7176135   0.1162650  )
        93           Si  tau(  93) = (   0.7535736   0.9901668   0.1210149  )
        94           Si  tau(  94) = (   0.7569133   0.7255232   0.0025913  )
        95           Si  tau(  95) = (   0.9196133   1.0114482   0.0008918  )
        96           O   tau(  96) = (   0.7528837   0.6561828   0.2929865  )
        97           O   tau(  97) = (   0.9185016   0.9407788   0.2824335  )
        98           O   tau(  98) = (   0.8810679   0.6127032   0.1665627  )
        99           O   tau(  99) = (   1.0490438   0.8951528   0.1634202  )
       100           O   tau( 100) = (   0.8585466   0.7403756   0.0399729  )
       101           O   tau( 101) = (   1.0210513   1.0268372   0.0396328  )
       102           O   tau( 102) = (   0.6910384   0.6944513   0.0859817  )
       103           O   tau( 103) = (   0.8550011   0.9738374   0.0824437  )
       104           O   tau( 104) = (   0.5851742   0.7821441   0.2053416  )
       105           O   tau( 105) = (   0.7528127   1.0610722   0.2053434  )
       106           O   tau( 106) = (   0.7144700   0.8274529   0.3263310  )
       107           O   tau( 107) = (   0.8805191   1.1085239   0.3262379  )
       108           Si  tau( 108) = (   0.1533528  -0.0021929   0.6090935  )
       109           Si  tau( 109) = (   0.3092629   0.2834966   0.6108292  )
       110           Si  tau( 110) = (   0.9188208   0.1259011   0.4902188  )
       111           Si  tau( 111) = (   0.0873517   0.4169222   0.4903359  )
       112           Si  tau( 112) = (   0.0864886   0.1513595   0.3663770  )
       113           Si  tau( 113) = (   0.2499454   0.4390961   0.3675501  )
       114           O   tau( 114) = (   0.0898585   0.0783756   0.6490410  )
       115           O   tau( 115) = (   0.2394752   0.3586515   0.6512440  )
       116           O   tau( 116) = (   0.2158918   0.0329098   0.5247433  )
       117           O   tau( 117) = (   0.3747819   0.3289033   0.5337201  )
       118           O   tau( 118) = (   0.1902306   0.1650967   0.4007921  )
       119           O   tau( 119) = (   0.3529530   0.4551937   0.4047033  )
       120           O   tau( 120) = (   0.0280957   0.1122976   0.4519762  )
       121           O   tau( 121) = (   0.1893766   0.4008429   0.4518039  )
       122           O   tau( 122) = (   0.9149476   0.2020617   0.5706716  )
       123           O   tau( 123) = (   0.0862220   0.4932801   0.5700469  )
       124           O   tau( 124) = (   0.0494939   0.2467553   0.6932307  )
       125           O   tau( 125) = (   0.2144787   0.5311617   0.6927642  )
       126           Si  tau( 126) = (   0.4837925  -0.0013936   0.6091717  )
       127           Si  tau( 127) = (   0.6428210   0.2856398   0.6036635  )
       128           Si  tau( 128) = (   0.2533731   0.1279000   0.4836526  )
       129           Si  tau( 129) = (   0.4094765   0.4236764   0.4927120  )
       130           Si  tau( 130) = (   0.4184006   0.1536976   0.3630903  )
       131           Si  tau( 131) = (   0.6070476   0.3929671   0.4113925  )
       132           O   tau( 132) = (   0.4222067   0.0804594   0.6486133  )
       133           O   tau( 133) = (   0.5860358   0.3629069   0.6546131  )
       134           O   tau( 134) = (   0.5476745   0.0343172   0.5256858  )
       135           O   tau( 135) = (   0.6803284   0.3390283   0.5023894  )
       136           O   tau( 136) = (   0.5208429   0.1682130   0.4027638  )
       137           O   tau( 137) = (   0.6854180   0.4717594   0.4095944  )
       138           O   tau( 138) = (   0.3558158   0.1135546   0.4448036  )
       139           O   tau( 139) = (   0.5162148   0.4114827   0.4641057  )
       140           O   tau( 140) = (   0.2520103   0.2020230   0.5655374  )
       141           O   tau( 141) = (   0.4099545   0.5033891   0.5697346  )
       142           O   tau( 142) = (   0.3742936   0.2472333   0.6921705  )
       143           O   tau( 143) = (   0.5486548   0.5323841   0.6860870  )
       144           Si  tau( 144) = (   0.8157102  -0.0061211   0.6108319  )
       145           Si  tau( 145) = (   0.9778519   0.2830771   0.6118491  )
       146           Si  tau( 146) = (   0.5835232   0.1291565   0.4844659  )
       147           Si  tau( 147) = (   0.7557281   0.4305753   0.4866850  )
       148           Si  tau( 148) = (   0.7549118   0.1475610   0.3658030  )
       149           Si  tau( 149) = (   0.9178435   0.4382008   0.3638651  )
       150           O   tau( 150) = (   0.7507021   0.0748285   0.6480340  )
       151           O   tau( 151) = (   0.9127998   0.3625407   0.6532356  )
       152           O   tau( 152) = (   0.8799865   0.0302564   0.5287277  )
       153           O   tau( 153) = (   1.0401015   0.3226440   0.5297031  )
       154           O   tau( 154) = (   0.8558572   0.1604199   0.4061283  )
       155           O   tau( 155) = (   1.0176578   0.4527235   0.4060674  )
       156           O   tau( 156) = (   0.6870926   0.1199402   0.4489156  )
       157           O   tau( 157) = (   0.8513607   0.4001135   0.4469276  )
       158           O   tau( 158) = (   0.5795220   0.2061065   0.5654291  )
       159           O   tau( 159) = (   0.7572453   0.4860551   0.5796026  )
       160           O   tau( 160) = (   0.7258106   0.2500599   0.6656027  )
       161           O   tau( 161) = (   0.8854701   0.5344462   0.6962664  )
       162           Si  tau( 162) = (   0.1520720   0.5714445   0.6112006  )
       163           Si  tau( 163) = (   0.3197662   0.8650460   0.5994355  )
       164           Si  tau( 164) = (   0.9166869   0.7061544   0.4939762  )
       165           Si  tau( 165) = (   0.0895587   0.9898377   0.4897522  )
       166           Si  tau( 166) = (   0.0864933   0.7263325   0.3697826  )
       167           Si  tau( 167) = (   0.2514419   1.0194991   0.3652217  )
       168           O   tau( 168) = (   0.0900615   0.6523559   0.6525114  )
       169           O   tau( 169) = (   0.2567482   0.9372890   0.6516837  )
       170           O   tau( 170) = (   0.2176533   0.6087895   0.5303110  )
       171           O   tau( 171) = (   0.3707762   0.9036032   0.5097122  )
       172           O   tau( 172) = (   0.1894353   0.7395852   0.4068490  )
       173           O   tau( 173) = (   0.3534460   1.0430748   0.4006067  )
       174           O   tau( 174) = (   0.0245521   0.6906379   0.4540384  )
       175           O   tau( 175) = (   0.1912735   0.9786304   0.4486291  )
       176           O   tau( 176) = (   0.9198555   0.7757775   0.5792384  )
       177           O   tau( 177) = (   0.0890232   1.0627090   0.5727443  )
       178           O   tau( 178) = (   0.0597551   0.8222448   0.6958118  )
       179           O   tau( 179) = (   0.2190891   1.1086301   0.6905598  )
       180           Si  tau( 180) = (   0.4864077   0.5725989   0.6057800  )
       181           Si  tau( 181) = (   0.6525538   0.8618483   0.6126304  )
       182           Si  tau( 182) = (   0.2543136   0.7035540   0.4884883  )
       183           Si  tau( 183) = (   0.4159814   0.9997703   0.4800619  )
       184           Si  tau( 184) = (   0.4170341   0.7285207   0.3638464  )
       185           Si  tau( 185) = (   0.5848973   1.0190634   0.3622476  )
       186           O   tau( 186) = (   0.4400653   0.6656475   0.6441650  )
       187           O   tau( 187) = (   0.5862038   0.9370336   0.6544644  )
       188           O   tau( 188) = (   0.5523472   0.6065783   0.5223457  )
       189           O   tau( 189) = (   0.7034552   0.8938681   0.5217201  )
       190           O   tau( 190) = (   0.5173470   0.7470729   0.4093726  )
       191           O   tau( 191) = (   0.6850317   1.0326080   0.4061728  )
       192           O   tau( 192) = (   0.3553260   0.6885129   0.4461236  )
       193           O   tau( 193) = (   0.5176417   0.9819311   0.4417675  )
       194           O   tau( 194) = (   0.2597200   0.7777831   0.5706758  )
       195           O   tau( 195) = (   0.4195927   1.0649691   0.5694110  )
       196           O   tau( 196) = (   0.4050153   0.8378095   0.6673792  )
       197           O   tau( 197) = (   0.5491535   1.1081549   0.6903327  )
       198           Si  tau( 198) = (   0.8198796   0.5711741   0.6167056  )
       199           Si  tau( 199) = (   0.9863860   0.8570710   0.6141129  )
       200           Si  tau( 200) = (   0.5817680   0.7055473   0.4864545  )
       201           Si  tau( 201) = (   0.7484205   0.9904151   0.4855167  )
       202           Si  tau( 202) = (   0.7527458   0.7345351   0.3706130  )
       203           Si  tau( 203) = (   0.9162569   1.0122160   0.3663547  )
       204           O   tau( 204) = (   0.7516817   0.6475904   0.6562346  )
       205           O   tau( 205) = (   0.9208236   0.9374085   0.6509863  )
       206           O   tau( 206) = (   0.8751795   0.6094893   0.5294136  )
       207           O   tau( 207) = (   1.0477543   0.8925988   0.5291711  )
       208           O   tau( 208) = (   0.8526547   0.7478695   0.4137273  )
       209           O   tau( 209) = (   1.0161361   1.0261853   0.4094508  )
       210           O   tau( 210) = (   0.6860088   0.7060853   0.4565428  )
       211           O   tau( 211) = (   0.8487171   0.9725595   0.4451356  )
       212           O   tau( 212) = (   0.5711327   0.7776622   0.5835449  )
       213           O   tau( 213) = (   0.7520994   1.0583357   0.5725394  )
       214           O   tau( 214) = (   0.7198541   0.8184696   0.6863736  )
       215           O   tau( 215) = (   0.8792441   1.1062038   0.6939787  )

     number of k points=     1
                       cart. coord. in units 2pi/alat
        k(    1) = (   0.0000000   0.0000000   0.0000000), wk =   2.0000000

     Dense  grid:  1740873 G-vectors     FFT dimensions: ( 160, 192, 120)

     Largest allocated arrays     est. size (Mb)     dimensions
        Kohn-Sham Wavefunctions        17.80 Mb     (    1944,  600)
        NL pseudopotentials            12.78 Mb     (    1944,  431)
        Each V/rho on FFT grid          0.94 Mb     (   61440)
        Each G-vector array             0.12 Mb     (   15547)
        G-vector shells                 0.06 Mb     (    7776)
     Largest temporary arrays     est. size (Mb)     dimensions
        Auxiliary wavefunctions        71.19 Mb     (    1944, 2400)
        Each subspace H/S matrix       87.89 Mb     (    2400, 2400)
        Each <psi_i|beta_j> matrix      3.95 Mb     (     431,  600)
        Arrays for rho mixing           7.50 Mb     (   61440,    8)

     Initial potential from superposition of free atoms

     starting charge 1145.96414, renormalised to 1144.00000
     Starting wfc are  860 randomized atomic wfcs

     total cpu time spent up to now is       40.5 secs

     per-process dynamical memory:   157.2 Mb

     Self-consistent Calculation

     iteration #  1     ecut=    80.00 Ry     beta=0.70
     Davidson diagonalization with overlap
     ethr =  1.00E-02,  avg # of iterations =  3.0
     Davidson diagonalization with overlap
     ethr =  1.00E-02,  avg # of iterations =  1.0
     Davidson diagonalization with overlap
     ethr =  1.00E-02,  avg # of iterations =  1.0

     Expectation value of exp(iGx): ( -6.9861936924815195E-004,  2.1171275985012731E-004)  0.99291773000000005     
     Electronic Dipole per cell (Ry a.u.)   35.452654037775133     
     Ionic Dipole per cell (Ry a.u.)   23639.941682475084     

     Expectation value of exp(iGx): (  2.7669510457862595E-003, -3.5122322739062416E-003)   1.1465709300000000     
     Electronic Dipole per cell (Ry a.u.)  -12.990979501975083     
     Ionic Dipole per cell (Ry a.u.)   25351.864106737135     

     Expectation value of exp(iGx): ( -7.4309382048303584E-007, -1.5743451500350830E-006)  0.73188942899999998     
     Electronic Dipole per cell (Ry a.u.)  -18.463954059021120     
     Ionic Dipole per cell (Ry a.u.)   15830.447150175380     
Electronic Dipole on Cartesian axes
           1   35.452654037775133     
           2  -12.990979501975083     
           3  -18.463954059021120     
Ionic Dipole on Cartesian axes
           1   23639.941682475084     
           2   25351.864106737135     
           3   15830.447150175380     

     total cpu time spent up to now is      781.3 secs

     total energy              =   -5137.17565722 Ry
     Harris-Foulkes estimate   =   -5174.14063358 Ry
     estimated scf accuracy    <      51.89413838 Ry

     iteration #  2     ecut=    80.00 Ry     beta=0.70
     Davidson diagonalization with overlap
     ethr =  4.54E-03,  avg # of iterations =  2.0
     Davidson diagonalization with overlap
     ethr =  4.54E-03,  avg # of iterations =  1.0
     Davidson diagonalization with overlap
     ethr =  4.54E-03,  avg # of iterations =  1.0

     Expectation value of exp(iGx): ( -3.0155830716137408E-005,  1.1408654686474434E-005)  0.99291773000000005     
     Electronic Dipole per cell (Ry a.u.)   34.613030661265697     
     Ionic Dipole per cell (Ry a.u.)   23639.941682475084     

     Expectation value of exp(iGx): (  2.8213066001465877E-004, -3.2791889305902404E-004)   1.1465709300000000     
     Electronic Dipole per cell (Ry a.u.)  -12.369536823825346     
     Ionic Dipole per cell (Ry a.u.)   25351.864106737135     

     Expectation value of exp(iGx): ( -1.7955311474864540E-009, -5.4138871691101115E-009)  0.73188942899999998     
     Electronic Dipole per cell (Ry a.u.)  -17.355619625966582     
     Ionic Dipole per cell (Ry a.u.)   15830.447150175380     
Electronic Dipole on Cartesian axes
           1   34.613030661265697     
           2  -12.369536823825346     
           3  -17.355619625966582     
Ionic Dipole on Cartesian axes
           1   23639.941682475084     
           2   25351.864106737135     
           3   15830.447150175380     

     total cpu time spent up to now is     1513.7 secs

     total energy              =   -5150.68478168 Ry
     Harris-Foulkes estimate   =   -5167.87714121 Ry
     estimated scf accuracy    <      33.28536226 Ry

     iteration #  3     ecut=    80.00 Ry     beta=0.70
     Davidson diagonalization with overlap
     ethr =  2.91E-03,  avg # of iterations =  2.0
     Davidson diagonalization with overlap
     ethr =  2.91E-03,  avg # of iterations =  1.0
     Davidson diagonalization with overlap
     ethr =  2.91E-03,  avg # of iterations =  1.0

     Expectation value of exp(iGx): ( -1.5070124188999341E-004,  4.8452502648221138E-005)  0.99291773000000005     
     Electronic Dipole per cell (Ry a.u.)   35.243129007109111     
     Ionic Dipole per cell (Ry a.u.)   23639.941682475084     

     Expectation value of exp(iGx): (  8.8579840285238538E-004, -1.1144882095072781E-003)   1.1465709300000000     
     Electronic Dipole per cell (Ry a.u.)  -12.929099176717552     
     Ionic Dipole per cell (Ry a.u.)   25351.864106737135     

     Expectation value of exp(iGx): ( -4.1289801437061239E-008, -9.8277000995993644E-008)  0.73188942899999998     
     Electronic Dipole per cell (Ry a.u.)  -18.066967574972871     
     Ionic Dipole per cell (Ry a.u.)   15830.447150175380     
Electronic Dipole on Cartesian axes
           1   35.243129007109111     
           2  -12.929099176717552     
           3  -18.066967574972871     
Ionic Dipole on Cartesian axes
           1   23639.941682475084     
           2   25351.864106737135     
           3   15830.447150175380     

     total cpu time spent up to now is     2252.0 secs

     total energy              =   -5157.50859179 Ry
     Harris-Foulkes estimate   =   -5157.62014769 Ry
     estimated scf accuracy    <       0.26360466 Ry

     iteration #  4     ecut=    80.00 Ry     beta=0.70
     Davidson diagonalization with overlap
     ethr =  2.30E-05,  avg # of iterations =  7.0
     Davidson diagonalization with overlap
     ethr =  2.30E-05,  avg # of iterations =  1.0
     Davidson diagonalization with overlap
     ethr =  2.30E-05,  avg # of iterations =  1.0

     Expectation value of exp(iGx): ( -1.4256412382945144E-004,  4.8899760564173978E-005)  0.99291773000000005     
     Electronic Dipole per cell (Ry a.u.)   35.002181260471225     
     Ionic Dipole per cell (Ry a.u.)   23639.941682475084     

     Expectation value of exp(iGx): (  8.8757676568870596E-004, -1.0478310001745931E-003)   1.1465709300000000     
     Electronic Dipole per cell (Ry a.u.)  -12.480199577889936     
     Ionic Dipole per cell (Ry a.u.)   25351.864106737135     

     Expectation value of exp(iGx): ( -3.5017981025608486E-008, -9.0175334152396347E-008)  0.73188942899999998     
     Electronic Dipole per cell (Ry a.u.)  -17.816074355357820     
     Ionic Dipole per cell (Ry a.u.)   15830.447150175380     
Electronic Dipole on Cartesian axes
           1   35.002181260471225     
           2  -12.480199577889936     
           3  -17.816074355357820     
Ionic Dipole on Cartesian axes
           1   23639.941682475084     
           2   25351.864106737135     
           3   15830.447150175380     

     total cpu time spent up to now is     3076.0 secs

     total energy              =   -5157.52451583 Ry
     Harris-Foulkes estimate   =   -5157.61093233 Ry
     estimated scf accuracy    <       0.18128917 Ry

     iteration #  5     ecut=    80.00 Ry     beta=0.70
     Davidson diagonalization with overlap
     ethr =  1.58E-05,  avg # of iterations =  7.0
     Davidson diagonalization with overlap
     ethr =  1.58E-05,  avg # of iterations =  1.0
     Davidson diagonalization with overlap
     ethr =  1.58E-05,  avg # of iterations =  1.0

     Expectation value of exp(iGx): ( -1.4219749014616378E-004,  4.6648405142110972E-005)  0.99291773000000005     
     Electronic Dipole per cell (Ry a.u.)   35.169468570026197     
     Ionic Dipole per cell (Ry a.u.)   23639.941682475084     

     Expectation value of exp(iGx): (  8.5875817346870050E-004, -1.0616155855888119E-003)   1.1465709300000000     
     Electronic Dipole per cell (Ry a.u.)  -12.805589574684845     
     Ionic Dipole per cell (Ry a.u.)   25351.864106737135     

     Expectation value of exp(iGx): ( -3.5837576966292258E-008, -8.8879654767468934E-008)  0.73188942899999998     
     Electronic Dipole per cell (Ry a.u.)  -17.934165175009312     
     Ionic Dipole per cell (Ry a.u.)   15830.447150175380     
Electronic Dipole on Cartesian axes
           1   35.169468570026197     
           2  -12.805589574684845     
           3  -17.934165175009312     
Ionic Dipole on Cartesian axes
           1   23639.941682475084     
           2   25351.864106737135     
           3   15830.447150175380     

     total cpu time spent up to now is     3852.2 secs

     total energy              =   -5157.56084262 Ry
     Harris-Foulkes estimate   =   -5157.56222613 Ry
     estimated scf accuracy    <       0.00231038 Ry

     iteration #  6     ecut=    80.00 Ry     beta=0.70
     Davidson diagonalization with overlap
     ethr =  2.02E-07,  avg # of iterations =  7.0
     Davidson diagonalization with overlap
     ethr =  2.02E-07,  avg # of iterations =  1.0
     Davidson diagonalization with overlap
     ethr =  2.02E-07,  avg # of iterations =  1.0

     Expectation value of exp(iGx): ( -1.4227488629811811E-004,  4.6985826891024584E-005)  0.99291773000000005     
     Electronic Dipole per cell (Ry a.u.)   35.144830538381747     
     Ionic Dipole per cell (Ry a.u.)   23639.941682475084     

     Expectation value of exp(iGx): (  8.6388034097333402E-004, -1.0588232080093567E-003)   1.1465709300000000     
     Electronic Dipole per cell (Ry a.u.)  -12.745211459379536     
     Ionic Dipole per cell (Ry a.u.)   25351.864106737135     

     Expectation value of exp(iGx): ( -3.6125955467429412E-008, -8.8999280632496679E-008)  0.73188942899999998     
     Electronic Dipole per cell (Ry a.u.)  -17.955446308669615     
     Ionic Dipole per cell (Ry a.u.)   15830.447150175380     
Electronic Dipole on Cartesian axes
           1   35.144830538381747     
           2  -12.745211459379536     
           3  -17.955446308669615     
Ionic Dipole on Cartesian axes
           1   23639.941682475084     
           2   25351.864106737135     
           3   15830.447150175380     

     total cpu time spent up to now is     4661.3 secs

     total energy              =   -5157.56141161 Ry
     Harris-Foulkes estimate   =   -5157.56158949 Ry
     estimated scf accuracy    <       0.00033188 Ry

     iteration #  7     ecut=    80.00 Ry     beta=0.70
     Davidson diagonalization with overlap
     ethr =  2.90E-08,  avg # of iterations =  3.0
     Davidson diagonalization with overlap
     ethr =  2.90E-08,  avg # of iterations =  1.0
     Davidson diagonalization with overlap
     ethr =  2.90E-08,  avg # of iterations =  1.0

     Expectation value of exp(iGx): ( -1.4235393072631591E-004,  4.6928884568630687E-005)  0.99291773000000005     
     Electronic Dipole per cell (Ry a.u.)   35.151381117397079     
     Ionic Dipole per cell (Ry a.u.)   23639.941682475084     

     Expectation value of exp(iGx): (  8.6243798522322242E-004, -1.0605735754613053E-003)   1.1465709300000000     
     Electronic Dipole per cell (Ry a.u.)  -12.768604841002379     
     Ionic Dipole per cell (Ry a.u.)   25351.864106737135     

     Expectation value of exp(iGx): ( -3.6043454739521503E-008, -8.9122802318165447E-008)  0.73188942899999998     
     Electronic Dipole per cell (Ry a.u.)  -17.943713217420132     
     Ionic Dipole per cell (Ry a.u.)   15830.447150175380     
Electronic Dipole on Cartesian axes
           1   35.151381117397079     
           2  -12.768604841002379     
           3  -17.943713217420132     
Ionic Dipole on Cartesian axes
           1   23639.941682475084     
           2   25351.864106737135     
           3   15830.447150175380     

     total cpu time spent up to now is     5382.9 secs

     total energy              =   -5157.56148812 Ry
     Harris-Foulkes estimate   =   -5157.56150372 Ry
     estimated scf accuracy    <       0.00003335 Ry

     iteration #  8     ecut=    80.00 Ry     beta=0.70
     Davidson diagonalization with overlap
     ethr =  2.92E-09,  avg # of iterations =  3.0
     Davidson diagonalization with overlap
     ethr =  2.92E-09,  avg # of iterations =  1.0
     Davidson diagonalization with overlap
     ethr =  2.92E-09,  avg # of iterations =  1.0

     Expectation value of exp(iGx): ( -1.4236995822114028E-004,  4.6940927546921663E-005)  0.99291773000000005     
     Electronic Dipole per cell (Ry a.u.)   35.150847929325003     
     Ionic Dipole per cell (Ry a.u.)   23639.941682475084     

     Expectation value of exp(iGx): (  8.6295405476829264E-004, -1.0603102186769037E-003)   1.1465709300000000     
     Electronic Dipole per cell (Ry a.u.)  -12.762646353841824     
     Ionic Dipole per cell (Ry a.u.)   25351.864106737135     

     Expectation value of exp(iGx): ( -3.6093049859094223E-008, -8.9123560667087934E-008)  0.73188942899999998     
     Electronic Dipole per cell (Ry a.u.)  -17.948074570533596     
     Ionic Dipole per cell (Ry a.u.)   15830.447150175380     
Electronic Dipole on Cartesian axes
           1   35.150847929325003     
           2  -12.762646353841824     
           3  -17.948074570533596     
Ionic Dipole on Cartesian axes
           1   23639.941682475084     
           2   25351.864106737135     
           3   15830.447150175380     

     total cpu time spent up to now is     6108.3 secs

     total energy              =   -5157.56149634 Ry
     Harris-Foulkes estimate   =   -5157.56149801 Ry
     estimated scf accuracy    <       0.00000458 Ry

     iteration #  9     ecut=    80.00 Ry     beta=0.70
     Davidson diagonalization with overlap
     ethr =  4.01E-10,  avg # of iterations =  3.0
     Davidson diagonalization with overlap
     ethr =  4.01E-10,  avg # of iterations =  1.0
     Davidson diagonalization with overlap
     ethr =  4.01E-10,  avg # of iterations =  1.0

     Expectation value of exp(iGx): ( -1.4237407859634478E-004,  4.6942141138414336E-005)  0.99291773000000005     
     Electronic Dipole per cell (Ry a.u.)   35.150859362104811     
     Ionic Dipole per cell (Ry a.u.)   23639.941682475084     

     Expectation value of exp(iGx): (  8.6288534122674811E-004, -1.0604058508208026E-003)   1.1465709300000000     
     Electronic Dipole per cell (Ry a.u.)  -12.763841704200871     
     Ionic Dipole per cell (Ry a.u.)   25351.864106737135     

     Expectation value of exp(iGx): ( -3.6084221078043553E-008, -8.9131589695008584E-008)  0.73188942899999998     
     Electronic Dipole per cell (Ry a.u.)  -17.947005875158276     
     Ionic Dipole per cell (Ry a.u.)   15830.447150175380     
Electronic Dipole on Cartesian axes
           1   35.150859362104811     
           2  -12.763841704200871     
           3  -17.947005875158276     
Ionic Dipole on Cartesian axes
           1   23639.941682475084     
           2   25351.864106737135     
           3   15830.447150175380     

     total cpu time spent up to now is     6843.0 secs

     total energy              =   -5157.56149733 Ry
     Harris-Foulkes estimate   =   -5157.56149744 Ry
     estimated scf accuracy    <       0.00000040 Ry

     iteration # 10     ecut=    80.00 Ry     beta=0.70
     Davidson diagonalization with overlap
     ethr =  3.47E-11,  avg # of iterations =  3.0
     Davidson diagonalization with overlap
     ethr =  3.47E-11,  avg # of iterations =  1.0
     Davidson diagonalization with overlap
     ethr =  3.47E-11,  avg # of iterations =  1.0

     Expectation value of exp(iGx): ( -1.4237321311843336E-004,  4.6943366688744311E-005)  0.99291773000000005     
     Electronic Dipole per cell (Ry a.u.)   35.150740183227114     
     Ionic Dipole per cell (Ry a.u.)   23639.941682475084     

     Expectation value of exp(iGx): (  8.6288959422772566E-004, -1.0603970267766866E-003)   1.1465709300000000     
     Electronic Dipole per cell (Ry a.u.)  -12.763748437090175     
     Ionic Dipole per cell (Ry a.u.)   25351.864106737135     

     Expectation value of exp(iGx): ( -3.6085332537006013E-008, -8.9130748568333477E-008)  0.73188942899999998     
     Electronic Dipole per cell (Ry a.u.)  -17.947134332110416     
     Ionic Dipole per cell (Ry a.u.)   15830.447150175380     
Electronic Dipole on Cartesian axes
           1   35.150740183227114     
           2  -12.763748437090175     
           3  -17.947134332110416     
Ionic Dipole on Cartesian axes
           1   23639.941682475084     
           2   25351.864106737135     
           3   15830.447150175380     

     total cpu time spent up to now is     7573.1 secs

     total energy              =   -5157.56149749 Ry
     Harris-Foulkes estimate   =   -5157.56149744 Ry
     estimated scf accuracy    <       0.00000005 Ry

     iteration # 11     ecut=    80.00 Ry     beta=0.70
     Davidson diagonalization with overlap
     ethr =  4.31E-12,  avg # of iterations =  3.0
     Davidson diagonalization with overlap
     ethr =  4.31E-12,  avg # of iterations =  1.0
     Davidson diagonalization with overlap
     ethr =  4.31E-12,  avg # of iterations =  1.0

     Expectation value of exp(iGx): ( -1.4237344241166527E-004,  4.6942567598545644E-005)  0.99291773000000005     
     Electronic Dipole per cell (Ry a.u.)   35.150809177951650     
     Ionic Dipole per cell (Ry a.u.)   23639.941682475084     

     Expectation value of exp(iGx): (  8.6289085939803012E-004, -1.0603969561990977E-003)   1.1465709300000000     
     Electronic Dipole per cell (Ry a.u.)  -12.763737648124479     
     Ionic Dipole per cell (Ry a.u.)   25351.864106737135     

     Expectation value of exp(iGx): ( -3.6084800724674827E-008, -8.9130954646906734E-008)  0.73188942899999998     
     Electronic Dipole per cell (Ry a.u.)  -17.947079901664235     
     Ionic Dipole per cell (Ry a.u.)   15830.447150175380     
Electronic Dipole on Cartesian axes
           1   35.150809177951650     
           2  -12.763737648124479     
           3  -17.947079901664235     
Ionic Dipole on Cartesian axes
           1   23639.941682475084     
           2   25351.864106737135     
           3   15830.447150175380     

     total cpu time spent up to now is     8311.1 secs

     End of self-consistent calculation

          k = 0.0000 0.0000 0.0000 (217511 PWs)   bands (ev):

   -18.0899 -17.4961 -16.7170 -16.5126 -16.4770 -16.3798 -16.3496 -16.3327
   -16.3079 -16.2639 -16.2127 -16.1700 -16.1425 -16.1069 -16.0745 -16.0518
   -16.0166 -16.0057 -15.9993 -15.9778 -15.9502 -15.9182 -15.8946 -15.8796
   -15.8622 -15.8272 -15.8190 -15.8000 -15.7841 -15.7707 -15.7446 -15.7218
   -15.7073 -15.6872 -15.6497 -15.6213 -15.5687 -15.5514 -15.5399 -15.5219
   -15.4447 -15.4396 -15.4031 -15.3879 -15.3415 -15.3314 -15.3050 -15.2863
   -15.2509 -15.2313 -15.2101 -15.1829 -15.1335 -15.1030 -15.0969 -15.0771
   -15.0553 -15.0291 -15.0126 -14.9756 -14.9651 -14.9439 -14.9415 -14.9013
   -14.8745 -14.8616 -14.8504 -14.8410 -14.8200 -14.7995 -14.7894 -14.7766
   -14.7621 -14.7520 -14.6957 -14.6653 -14.6550 -14.6289 -14.6164 -14.5864
   -14.5512 -14.5231 -14.5061 -14.4992 -14.4800 -14.4457 -14.4329 -14.4221
   -14.4048 -14.3994 -14.3931 -14.3776 -14.3710 -14.3655 -14.3634 -14.3493
   -14.3434 -14.3360 -14.3283 -14.3201 -14.3114 -14.3050 -14.3040 -14.2967
   -14.2937 -14.2877 -14.2771 -14.2747 -14.2738 -14.2627 -14.2572 -14.2564
   -14.2498 -14.2456 -14.2431 -14.2369 -14.2343 -14.2289 -14.2244 -14.2144
   -14.2106 -14.2065 -14.2033 -14.1973 -14.1934 -14.1906 -14.1798 -14.1747
   -14.1720 -14.1697 -14.1562 -14.1547 -14.1461 -14.1386 -14.1342 -14.1304
   -14.1178 -14.1152 -14.1089 -14.0996 -14.0856 -14.0832 -13.8194  -6.8535
    -6.5835  -6.5172  -6.4142  -6.2918  -6.2206  -6.2118  -6.0258  -5.9498
    -5.9158  -5.8817  -5.8171  -5.8047  -5.7876  -5.7415  -5.6955  -5.6632
    -5.6535  -5.6342  -5.6004  -5.5929  -5.5593  -5.5267  -5.4570  -5.3431
    -5.2970  -5.2257  -5.1688  -5.1203  -5.1074  -5.0818  -5.0230  -4.9488
    -4.9356  -4.8929  -4.8795  -4.7453  -4.6962  -4.6558  -4.6031  -4.4972
    -4.4359  -4.3651  -4.3250  -4.2875  -4.2426  -4.2135  -4.1869  -4.1412
    -4.1288  -4.1072  -4.0341  -4.0021  -3.9639  -3.9173  -3.8869  -3.8717
    -3.7950  -3.7652  -3.7454  -3.7291  -3.7095  -3.6823  -3.6583  -3.6126
    -3.5157  -3.4605  -3.4310  -3.4029  -3.3453  -3.3225  -3.2945  -3.2500
    -3.2055  -3.1572  -3.1238  -3.1119  -3.0895  -3.0639  -3.0377  -3.0185
    -2.9993  -2.9778  -2.9607  -2.9484  -2.9360  -2.9179  -2.9054  -2.8965
    -2.8902  -2.8759  -2.8611  -2.8487  -2.8328  -2.8180  -2.8144  -2.8033
    -2.7922  -2.7770  -2.7724  -2.7556  -2.7454  -2.7412  -2.7337  -2.7255
    -2.7127  -2.7109  -2.7000  -2.6921  -2.6805  -2.6641  -2.6440  -2.6382
    -2.6221  -2.6178  -2.6093  -2.5953  -2.5590  -2.5515  -2.5248  -2.5134
    -2.4761  -2.4655  -2.4520  -2.4440  -2.4299  -2.4061  -2.4032  -2.3882
    -2.3629  -2.3556  -2.3338  -2.2945  -2.2760  -2.2617  -2.2303  -2.2151
    -2.2072  -2.1861  -2.1474  -2.1215  -2.1083  -2.0524  -1.9599  -1.9337
    -1.8580  -1.5748  -1.3342  -1.0972  -1.0447  -0.9848  -0.9307  -0.9204
    -0.8972  -0.8903  -0.8698  -0.7997  -0.7929  -0.7655  -0.7524  -0.7387
    -0.7279  -0.7019  -0.6774  -0.6618  -0.6580  -0.6460  -0.6295  -0.6147
    -0.6079  -0.6009  -0.5910  -0.5811  -0.5661  -0.5502  -0.5442  -0.5302
    -0.5214  -0.5155  -0.5085  -0.4893  -0.4806  -0.4651  -0.4494  -0.4391
    -0.4312  -0.4100  -0.3922  -0.3824  -0.3572  -0.3541  -0.3493  -0.3213
    -0.3167  -0.3084  -0.3031  -0.2754  -0.2557  -0.2461  -0.2380  -0.2351
    -0.2250  -0.1950  -0.1631  -0.1591  -0.1505  -0.1250  -0.1131  -0.0933
    -0.0804  -0.0611  -0.0522  -0.0421  -0.0247   0.0038   0.0128   0.0296
     0.0477   0.0677   0.0693   0.0872   0.0998   0.1016   0.1255   0.1275
     0.1444   0.1682   0.1880   0.1927   0.2125   0.2223   0.2374   0.2492
     0.2660   0.2727   0.2811   0.2960   0.3050   0.3183   0.3281   0.3421
     0.3498   0.3644   0.3679   0.3755   0.3933   0.4017   0.4153   0.4355
     0.4423   0.4602   0.4883   0.4928   0.4952   0.5003   0.5117   0.5230
     0.5301   0.5420   0.5590   0.5624   0.5657   0.5884   0.5960   0.6106
     0.6324   0.6429   0.6638   0.6797   0.6855   0.6970   0.7144   0.7158
     0.7221   0.7562   0.7666   0.7747   0.7922   0.8007   0.8297   0.8379
     0.8494   0.8609   0.8849   0.8876   0.9003   0.9056   0.9185   0.9250
     0.9365   0.9595   0.9653   0.9704   0.9856   0.9983   1.0054   1.0231
     1.0340   1.0419   1.0476   1.0668   1.0806   1.0919   1.1062   1.1074
     1.1158   1.1222   1.1272   1.1396   1.1529   1.1620   1.1770   1.1848
     1.1902   1.2060   1.2082   1.2230   1.2259   1.2387   1.2482   1.2669
     1.2707   1.2822   1.2889   1.3000   1.3048   1.3204   1.3259   1.3393
     1.3434   1.3536   1.3646   1.3705   1.3729   1.3864   1.3936   1.4104
     1.4112   1.4173   1.4267   1.4275   1.4318   1.4449   1.4512   1.4697
     1.4760   1.4822   1.4865   1.5054   1.5116   1.5189   1.5223   1.5270
     1.5443   1.5556   1.5665   1.5725   1.5822   1.5894   1.6009   1.6179
     1.6311   1.6350   1.6400   1.6494   1.6694   1.6746   1.6877   1.7091
     1.7137   1.7329   1.7441   1.7505   1.7813   1.7932   1.8105   1.8132
     1.8266   1.8416   1.8605   1.8674   1.8834   1.9054   1.9167   1.9364
     1.9469   1.9723   1.9810   1.9877   1.9921   2.0173   2.0213   2.0255
     2.0396   2.0685   2.0771   2.0838   2.0930   2.1252   2.1395   2.1600
     2.1691   2.1734   2.1756   2.2080   2.2218   2.2366   2.2407   2.2785
     2.2879   2.2944   2.3134   2.3252   2.3310   2.3422   2.3631   2.3733
     2.3796   2.3860   2.4010   2.4094   2.4168   2.4336   2.4687   2.4796
     2.4898   2.5127   2.5519   2.5685   7.7301   8.1799   8.7764   9.0577
     9.2104   9.4231   9.4466   9.7091   9.8051   9.8617   9.9016  10.0246
    10.0330  10.1276  10.1847  10.3006  10.3513  10.3604  10.4301  10.4864
    10.5067  10.6141  10.6581  10.6625  10.6985  10.7611  10.7714  10.8018

     highest occupied, lowest unoccupied level (ev):     2.5685    7.7301

!    total energy              =   -5157.56149750 Ry
     Harris-Foulkes estimate   =   -5157.56149751 Ry
     estimated scf accuracy    <          2.6E-09 Ry

     The total energy is the sum of the following terms:

     one-electron contribution =   -2412.72783080 Ry
     hartree contribution      =    1801.25235884 Ry
     xc contribution           =   -1182.82770217 Ry
     ewald contribution        =   -3363.25832338 Ry

     convergence has been achieved in  11 iterations
  **** WARNING :: Problem open file vector.dat...
  **** WARNING :: Problem read vector parameters...
  VECTOR ::                  Infinity                  Infinity                       NaN
  PARALLEL PART OF FORCES:no remove

     Forces acting on atoms (Ry/au):

     atom    1 type  1   force =    -0.00008614   -0.00035180   -0.00016048
     atom    2 type  1   force =     0.00027248    0.00045457   -0.00063544
     atom    3 type  1   force =    -0.00017494   -0.00022417   -0.00000151
     atom    4 type  1   force =    -0.00034872    0.00032287    0.00010017
     atom    5 type  1   force =    -0.00020611    0.00001834    0.00002890
     atom    6 type  1   force =     0.00049554   -0.00010864    0.00091627
     atom    7 type  2   force =     0.00000447   -0.00007089    0.00079603
     atom    8 type  2   force =    -0.00027505    0.00023207    0.00041439
     atom    9 type  2   force =     0.00009830   -0.00006788    0.00032976
     atom   10 type  2   force =    -0.00058454   -0.00040934    0.00024525
     atom   11 type  2   force =    -0.00038699   -0.00019025   -0.00024647
     atom   12 type  2   force =    -0.00023773   -0.00017396   -0.00065538
     atom   13 type  2   force =    -0.00010153    0.00027581   -0.00008769
     atom   14 type  2   force =    -0.00034585   -0.00014443    0.00001536
     atom   15 type  2   force =    -0.00005692    0.00016818   -0.00016761
     atom   16 type  2   force =    -0.00013716   -0.00002418   -0.00000879
     atom   17 type  2   force =    -0.00019344   -0.00047051   -0.00030518
     atom   18 type  2   force =     0.00000966   -0.00050401    0.00050246
     atom   19 type  1   force =    -0.00024193   -0.00067472   -0.00118374
     atom   20 type  1   force =    -0.00026207    0.00011402   -0.00050619
     atom   21 type  1   force =    -0.00003994   -0.00019624   -0.00006579
     atom   22 type  1   force =     0.00058542    0.00281821    0.00186670
     atom   23 type  1   force =     0.00011216   -0.00000833    0.00055130
     atom   24 type  1   force =     0.00061287   -0.00079896    0.00287420
     atom   25 type  2   force =    -0.00029101    0.00027306    0.00031488
     atom   26 type  2   force =    -0.00026984   -0.00015623    0.00084046
     atom   27 type  2   force =     0.00028063    0.00069728   -0.00033071
     atom   28 type  2   force =    -0.00009450    0.00010622    0.00064875
     atom   29 type  2   force =    -0.00003106   -0.00013085   -0.00014588
     atom   30 type  2   force =    -0.00003236   -0.00045866   -0.00059195
     atom   31 type  2   force =    -0.00005251    0.00000350   -0.00005335
     atom   32 type  2   force =     0.00018810   -0.00033396   -0.00100242
     atom   33 type  2   force =    -0.00015080    0.00009930    0.00016252
     atom   34 type  2   force =    -0.00117138   -0.00312645    0.00008514
     atom   35 type  2   force =    -0.00019142    0.00014700    0.00033381
     atom   36 type  1   force =    -0.00059179   -0.00086647   -0.00087431
     atom   37 type  1   force =    -0.00050559    0.00020499   -0.00017484
     atom   38 type  1   force =    -0.00012027   -0.00014642    0.00017057
     atom   39 type  1   force =    -0.00080767    0.00099476    0.00004475
     atom   40 type  1   force =    -0.00016450    0.00007168    0.00040385
     atom   41 type  1   force =    -0.00050193   -0.00005844    0.00032664
     atom   42 type  2   force =     0.00031492   -0.00003434    0.00032201
     atom   43 type  2   force =     0.00010609    0.00027741    0.00057541
     atom   44 type  2   force =     0.00015575    0.00029633    0.00028408
     atom   45 type  2   force =    -0.00014809   -0.00045190    0.00020230
     atom   46 type  2   force =    -0.00006063    0.00016894   -0.00029284
     atom   47 type  2   force =    -0.00020345    0.00006993   -0.00052543
     atom   48 type  2   force =     0.00015657    0.00007023   -0.00034271
     atom   49 type  2   force =    -0.00016183   -0.00001328   -0.00013367
     atom   50 type  2   force =     0.00005109    0.00052915   -0.00016215
     atom   51 type  2   force =     0.00060620   -0.00033527   -0.00009197
     atom   52 type  2   force =    -0.00015739   -0.00015025    0.00007053
     atom   53 type  2   force =    -0.00009345   -0.00030581    0.00053893
     atom   54 type  1   force =     0.00076126    0.00083263   -0.00154729
     atom   55 type  1   force =     0.00100076    0.00002274   -0.00487287
     atom   56 type  1   force =    -0.00141511    0.00007741   -0.00095036
     atom   57 type  1   force =     0.00025369   -0.00028074   -0.00032633
     atom   58 type  1   force =     0.00079802    0.00044908    0.00166904
     atom   59 type  1   force =     0.00052291    0.00002744    0.00157899
     atom   60 type  2   force =     0.00008020    0.00065534    0.00042487
     atom   61 type  2   force =    -0.00100556    0.00090722    0.00097253
     atom   62 type  2   force =    -0.00225995   -0.00138217    0.00136071
     atom   63 type  2   force =    -0.00113634    0.00123882    0.00167640
     atom   64 type  2   force =    -0.00196957    0.00021449   -0.00157240
     atom   65 type  2   force =    -0.00161745    0.00038754   -0.00126991
     atom   66 type  2   force =    -0.00012849   -0.00011677   -0.00030900
     atom   67 type  2   force =    -0.00056808    0.00017300   -0.00024045
     atom   68 type  2   force =     0.00066837    0.00003027    0.00058786
     atom   69 type  2   force =     0.00005500   -0.00021000   -0.00003530
     atom   70 type  2   force =     0.00051066    0.00025314    0.00034017
     atom   71 type  2   force =     0.00030900    0.00017645    0.00023746
     atom   72 type  1   force =     0.00673985    0.00498951   -0.00966267
     atom   73 type  1   force =    -0.00473513   -0.00578325   -0.00698743
     atom   74 type  1   force =     0.00717995   -0.00116184   -0.00136968
     atom   75 type  1   force =     0.00250356   -0.00388406   -0.00076559
     atom   76 type  1   force =     0.04211390    0.04422174    0.21737428
     atom   77 type  1   force =    -0.00168814   -0.00149353    0.00564238
     atom   78 type  2   force =    -0.00069790    0.00198151    0.00658997
     atom   79 type  2   force =     0.00051276    0.00153898    0.00284613
     atom   80 type  2   force =    -0.00352357   -0.00860610    0.00866576
     atom   81 type  2   force =     0.00148944    0.00256247    0.00089818
     atom   82 type  2   force =    -0.04159691   -0.00723625   -0.09463002
     atom   83 type  2   force =     0.00034521    0.00064869   -0.00061166
     atom   84 type  2   force =    -0.00487007   -0.00160670    0.00341731
     atom   85 type  2   force =     0.00099811    0.00277251   -0.00094261
     atom   86 type  2   force =    -0.00115077    0.00061660    0.00158433
     atom   87 type  2   force =    -0.00053400    0.00141336    0.00118508
     atom   88 type  2   force =     0.00130844   -0.00089401    0.00382413
     atom   89 type  2   force =     0.00021040   -0.00033125    0.00113354
     atom   90 type  1   force =    -0.00061227    0.00013241   -0.00160922
     atom   91 type  1   force =     0.00011715   -0.00051797   -0.00100094
     atom   92 type  1   force =    -0.02228108    0.01554311   -0.03966909
     atom   93 type  1   force =    -0.00109205   -0.00271076    0.00094277
     atom   94 type  1   force =    -0.00743660   -0.00330357    0.01066574
     atom   95 type  1   force =    -0.00021527   -0.00056176    0.00058191
     atom   96 type  2   force =    -0.00037212    0.00033392    0.00265393
     atom   97 type  2   force =    -0.00009268   -0.00022159    0.00055270
     atom   98 type  2   force =     0.00038477    0.00011439    0.00118972
     atom   99 type  2   force =     0.00014949    0.00054731    0.00027907
     atom  100 type  2   force =     0.00167795    0.00033336   -0.00081121
     atom  101 type  2   force =    -0.00037602   -0.00010430    0.00000865
     atom  102 type  2   force =     0.01414283   -0.00285070    0.00013766
     atom  103 type  2   force =     0.00064069    0.00008940   -0.00094744
     atom  104 type  2   force =     0.00437771    0.00402999    0.00998364
     atom  105 type  2   force =     0.00045534    0.00059134    0.00034041
     atom  106 type  2   force =     0.00130447   -0.00063538    0.00344142
     atom  107 type  2   force =     0.00027298   -0.00058289   -0.00011295
     atom  108 type  1   force =     0.00029431    0.00006152    0.00045777
     atom  109 type  1   force =    -0.00039592   -0.00045826    0.00047677
     atom  110 type  1   force =     0.00000069    0.00026693   -0.00016930
     atom  111 type  1   force =    -0.00018549   -0.00035513   -0.00039975
     atom  112 type  1   force =     0.00011501    0.00006852    0.00003801
     atom  113 type  1   force =    -0.00069280    0.00003567   -0.00067198
     atom  114 type  2   force =     0.00009528    0.00002597   -0.00011337
     atom  115 type  2   force =    -0.00017771   -0.00012873   -0.00080019
     atom  116 type  2   force =     0.00005467    0.00016835    0.00007159
     atom  117 type  2   force =    -0.00010717    0.00100203    0.00001759
     atom  118 type  2   force =     0.00000767   -0.00017161    0.00000816
     atom  119 type  2   force =     0.00010967    0.00044288    0.00120103
     atom  120 type  2   force =    -0.00016933   -0.00021916    0.00007122
     atom  121 type  2   force =     0.00032932   -0.00010359    0.00028331
     atom  122 type  2   force =     0.00013099   -0.00033336    0.00018182
     atom  123 type  2   force =    -0.00018794   -0.00013333   -0.00036634
     atom  124 type  2   force =    -0.00024553    0.00028605    0.00003029
     atom  125 type  2   force =     0.00006316    0.00046595   -0.00007503
     atom  126 type  1   force =     0.00011080    0.00042594    0.00076036
     atom  127 type  1   force =    -0.00005055   -0.00017112    0.00028722
     atom  128 type  1   force =    -0.00024211    0.00005093    0.00001678
     atom  129 type  1   force =    -0.00051876   -0.00233235   -0.00160241
     atom  130 type  1   force =    -0.00012405   -0.00045380   -0.00045255
     atom  131 type  1   force =     0.00054563   -0.00094413   -0.00090661
     atom  132 type  2   force =     0.00027555   -0.00030818    0.00005827
     atom  133 type  2   force =    -0.00006267   -0.00011611   -0.00035899
     atom  134 type  2   force =     0.00008399   -0.00024625    0.00007446
     atom  135 type  2   force =    -0.00035595    0.00023645   -0.00033370
     atom  136 type  2   force =     0.00033180    0.00001156   -0.00015017
     atom  137 type  2   force =    -0.00059332    0.00065332    0.00033172
     atom  138 type  2   force =    -0.00049924    0.00008164    0.00015347
     atom  139 type  2   force =    -0.00025296    0.00085571    0.00056622
     atom  140 type  2   force =    -0.00009848    0.00012178   -0.00011462
     atom  141 type  2   force =     0.00114614    0.00242606   -0.00004736
     atom  142 type  2   force =    -0.00061300    0.00016843   -0.00000027
     atom  143 type  2   force =    -0.00259958    0.00290402   -0.00382500
     atom  144 type  1   force =     0.00071776    0.00063790    0.00082188
     atom  145 type  1   force =     0.00008138   -0.00001755    0.00025695
     atom  146 type  1   force =     0.00002154    0.00006753   -0.00021104
     atom  147 type  1   force =     0.00043292   -0.00055131    0.00006330
     atom  148 type  1   force =    -0.00010319   -0.00009611   -0.00067563
     atom  149 type  1   force =    -0.00008860    0.00051418   -0.00021715
     atom  150 type  2   force =     0.00015189   -0.00021989   -0.00021666
     atom  151 type  2   force =    -0.00004825   -0.00018826   -0.00056623
     atom  152 type  2   force =    -0.00028590   -0.00004436   -0.00023523
     atom  153 type  2   force =    -0.00001934   -0.00011878    0.00019794
     atom  154 type  2   force =    -0.00004457    0.00011371    0.00010516
     atom  155 type  2   force =    -0.00011809   -0.00035652   -0.00007231
     atom  156 type  2   force =     0.00014456   -0.00032794   -0.00022134
     atom  157 type  2   force =    -0.00014495    0.00002420   -0.00001596
     atom  158 type  2   force =    -0.00020220    0.00016770    0.00004210
     atom  159 type  2   force =    -0.00063869   -0.00031433   -0.00031631
     atom  160 type  2   force =    -0.00007121   -0.00000571   -0.00042058
     atom  161 type  2   force =     0.00002336   -0.00014474   -0.00019665
     atom  162 type  1   force =    -0.00118665   -0.00020991    0.00125244
     atom  163 type  1   force =    -0.00831534    0.00675266    0.00268862
     atom  164 type  1   force =     0.00079636   -0.00004247    0.00059118
     atom  165 type  1   force =    -0.00047957   -0.00009665    0.00033281
     atom  166 type  1   force =    -0.00112411    0.00011733   -0.00127723
     atom  167 type  1   force =    -0.00012673   -0.00004633   -0.00103780
     atom  168 type  2   force =     0.00027557    0.00048985   -0.00081090
     atom  169 type  2   force =     0.00097891   -0.00068372   -0.00091386
     atom  170 type  2   force =     0.00195980    0.00051939   -0.00080745
     atom  171 type  2   force =     0.00145354   -0.00159551   -0.00197668
     atom  172 type  2   force =     0.00095635   -0.00012467    0.00104670
     atom  173 type  2   force =     0.00127596   -0.00032226    0.00137977
     atom  174 type  2   force =     0.00008092   -0.00035579    0.00004889
     atom  175 type  2   force =     0.00000795   -0.00059654    0.00051129
     atom  176 type  2   force =     0.00001703   -0.00034651   -0.00006624
     atom  177 type  2   force =    -0.00009161   -0.00020452    0.00021877
     atom  178 type  2   force =    -0.00011057    0.00010983   -0.00093731
     atom  179 type  2   force =    -0.00010408   -0.00024342   -0.00053099
     atom  180 type  1   force =    -0.00015085   -0.01659287    0.00432359
     atom  181 type  1   force =     0.02056627    0.02161693    0.02124008
     atom  182 type  1   force =    -0.00458180   -0.00012122   -0.00083907
     atom  183 type  1   force =    -0.00030569    0.00359495   -0.00134324
     atom  184 type  1   force =    -0.00486085   -0.00175295   -0.01087643
     atom  185 type  1   force =     0.00032885    0.00004592   -0.00372943
     atom  186 type  2   force =    -0.01638722   -0.03444487   -0.02628420
     atom  187 type  2   force =     0.00136999   -0.00442951   -0.00888631
     atom  188 type  2   force =     0.00173236    0.00723535    0.00056221
     atom  189 type  2   force =    -0.00480163   -0.00640192    0.00193400
     atom  190 type  2   force =     0.00401076    0.00155414    0.00862474
     atom  191 type  2   force =     0.00013728   -0.00027779    0.00178322
     atom  192 type  2   force =     0.00296268    0.00029483    0.00284479
     atom  193 type  2   force =    -0.00015384   -0.00102566    0.00197730
     atom  194 type  2   force =     0.00120570   -0.00054447   -0.00084502
     atom  195 type  2   force =    -0.00017468   -0.00162260   -0.00102616
     atom  196 type  2   force =     0.00146206   -0.00324426   -0.02092167
     atom  197 type  2   force =    -0.00025728    0.00026859   -0.00121029
     atom  198 type  1   force =     0.00003871    0.00060262    0.00136532
     atom  199 type  1   force =     0.00005084   -0.00025079    0.00095964
     atom  200 type  1   force =     0.01238212   -0.01609503   -0.03041448
     atom  201 type  1   force =     0.00166420    0.00386675   -0.00186886
     atom  202 type  1   force =     0.00327687    0.00218025   -0.00687500
     atom  203 type  1   force =     0.00043628   -0.00000094   -0.00146942
     atom  204 type  2   force =     0.00029448   -0.00002973   -0.00297487
     atom  205 type  2   force =    -0.00000514   -0.00023414   -0.00041904
     atom  206 type  2   force =     0.00052781    0.00002429   -0.00026071
     atom  207 type  2   force =    -0.00004445   -0.00034344    0.00006699
     atom  208 type  2   force =    -0.00104860   -0.00003853    0.00038023
     atom  209 type  2   force =    -0.00000788   -0.00002689   -0.00033210
     atom  210 type  2   force =    -0.00639998    0.00084294    0.00660813
     atom  211 type  2   force =    -0.00105932   -0.00066614    0.00075830
     atom  212 type  2   force =     0.01414860   -0.00197728   -0.04206222
     atom  213 type  2   force =    -0.00061970   -0.00123549   -0.00079638
     atom  214 type  2   force =    -0.00233121    0.00178545   -0.00988487
     atom  215 type  2   force =    -0.00007950    0.00004075   -0.00040267

     Total force =     0.272045     Total SCF correction =     0.000137

     Writing output data file Qrtz_Ortho.save

     init_run     :     27.22s CPU     39.55s WALL (       1 calls)
     electrons    :   3912.34s CPU   8271.21s WALL (       1 calls)
     forces       :      8.28s CPU      8.83s WALL (       1 calls)

     Called by init_run:
     wfcinit      :     25.22s CPU     35.74s WALL (       1 calls)
     potinit      :      0.21s CPU      0.27s WALL (       1 calls)

     Called by electrons:
     c_bands      :   2211.06s CPU   2706.89s WALL (      33 calls)
     sum_band     :     11.13s CPU     41.54s WALL (      11 calls)
     v_of_rho     :      0.11s CPU      0.41s WALL (      12 calls)
     mix_rho      :      0.12s CPU      0.70s WALL (      11 calls)

     Called by c_bands:
     init_us_2    :      0.47s CPU      0.54s WALL (      45 calls)
     cegterg      :   2209.34s CPU   2696.35s WALL (      33 calls)

     Called by sum_band:

     Called by *egterg:
     h_psi        :    426.65s CPU    839.42s WALL (      99 calls)
     g_psi        :      0.31s CPU      0.31s WALL (      65 calls)
     cdiaghg      :    725.54s CPU    735.09s WALL (      96 calls)

     Called by h_psi:
     add_vuspsi   :    140.47s CPU    140.60s WALL (      99 calls)

     General routines
     calbec       :    146.58s CPU    159.34s WALL (     103 calls)
     fft          :      0.19s CPU      1.11s WALL (      49 calls)
     fftw         :    148.23s CPU    568.62s WALL (   98018 calls)
     davcio       :      0.02s CPU      1.87s WALL (     260 calls)

     Parallel routines
     fft_scatter  :     72.78s CPU    444.69s WALL (   98067 calls)

     Electric-field routines
     c_phase_fiel :   1689.79s CPU   5520.70s WALL (      33 calls)

     PWSCF        :     1h 5m CPU        2h18m WALL


   This run was terminated on:   2: 8: 0   8Jul2018            

=------------------------------------------------------------------------------=
   JOB DONE.
=------------------------------------------------------------------------------=
