# Supplementary material for: Collective dipole effects in ionic transport under electric fields
Source: Nat Commun. 2020 Jul 3;11:3330. doi: 10.1038/s41467-020-17173-w (PMC7335081; doi:10.1038/s41467-020-17173-w)
Supplement: Supplementary file 3 — Source Data [file 41467_2020_17173_MOESM3_ESM.zip › Script_Pol_Analysis/QE_data/ZBC_NEB_VO_Q2-pos2/Zcharge_VO_Q2_pict11/dx0.2/output_file]

     Program PWSCF v.5.4.0 starts on  7Jul2018 at 19:12:45 

     This program is part of the open-source Quantum ESPRESSO suite
     for quantum simulation of materials; please cite
         "P. Giannozzi et al., J. Phys.:Condens. Matter 21 395502 (2009);
          URL http://www.quantum-espresso.org", 
     in publications or presentations arising from this work. More details at
     http://www.quantum-espresso.org/quote

     Parallel version (MPI), running on   112 processors
     R & G space division:  proc/nbgrp/npool/nimage =     112
     Reading input from input_file
Warning: card &IONS ignored
Warning: card / ignored
Warning: card &CELL ignored
Warning: card / ignored

     Current dimensions of program PWSCF are:
     Max number of different atomic species (ntypx) = 10
     Max number of k-points (npk) =  40000
     Max angular momentum in pseudopotentials (lmaxx) =  3

     Subspace diagonalization in iterative solution of the eigenvalue problem:
     a serial algorithm will be used


     Parallelization info
     --------------------
     sticks:   dense  smooth     PW     G-vecs:    dense   smooth      PW
     Min         200     200     50                15540    15540    1940
     Max         201     201     51                15547    15547    1944
     Sum       22485   22485   5629              1740873  1740873  217511


     Title: 
     Fkl_Ortho                                                                  


     bravais-lattice index     =            0
     lattice parameter (alat)  =      27.8567  a.u.
     unit-cell volume          =   18011.5231 (a.u.)^3
     number of atoms/cell      =          215
     number of atomic types    =            2
     number of electrons       =      1144.00
     number of Kohn-Sham states=          600
     kinetic-energy cutoff     =      80.0000  Ry
     charge density cutoff     =     320.0000  Ry
     convergence threshold     =      1.0E-08
     mixing beta               =       0.7000
     number of iterations used =            8  plain     mixing
     Exchange-correlation      =  SLA  PZ   NOGX NOGC ( 1  1  0  0 0 0)

     Using Berry phase electric field
     In a.u.(Ry)  cartesian system of reference
        0.0000000000
        0.0000000000
        0.0000000000
     In a.u.(Ry)  crystal system of reference
        0.0000000000
        0.0000000000
        0.0000000000
     Number of iterative cycles:   3


     celldm(1)=  27.856738  celldm(2)=   0.000000  celldm(3)=   0.000000
     celldm(4)=   0.000000  celldm(5)=   0.000000  celldm(6)=   0.000000

     crystal axes: (cart. coord. in units of alat)
               a(1) = (   0.992918   0.000000   0.000000 )  
               a(2) = (   0.000000   1.146571   0.000000 )  
               a(3) = (   0.000000   0.000000   0.731889 )  

     reciprocal axes: (cart. coord. in units 2 pi/alat)
               b(1) = (  1.007133  0.000000  0.000000 )  
               b(2) = (  0.000000  0.872166  0.000000 )  
               b(3) = (  0.000000  0.000000  1.366327 )  


     PseudoPot. # 1 for Si read from file:
     /home/users/lsamos/Nico/q-e-qe-5.4/pseudo/Si.pz-vbc.UPF
     MD5 check sum: 6dfa03ddd5817404712e03e4d12deb78
     Pseudo is Norm-conserving, Zval =  4.0
     Generated by new atomic code, or converted to UPF format
     Using radial grid of  431 points,  2 beta functions with: 
                l(1) =   0
                l(2) =   1

     PseudoPot. # 2 for O  read from file:
     /home/users/lsamos/Nico/q-e-qe-5.4/pseudo/O.pz-mt.UPF
     MD5 check sum: 6c85872a654a48428798af567c59afb1
     Pseudo is Norm-conserving, Zval =  6.0
     Generated by new atomic code, or converted to UPF format
     Using radial grid of  921 points,  1 beta functions with: 
                l(1) =   0

     atomic species   valence    mass     pseudopotential
        Si             4.00    28.08550     Si( 1.00)
        O              6.00    16.00000     O ( 1.00)

     No symmetry found


   Cartesian axes

     site n.     atom                  positions (alat units)
         1           Si  tau(   1) = (   0.1478297   0.0018000   0.2428577  )
         2           Si  tau(   2) = (   0.3174906   0.2883182   0.2453635  )
         3           Si  tau(   3) = (   0.9147090   0.1309980   0.1194646  )
         4           Si  tau(   4) = (   0.0894138   0.4143658   0.1270224  )
         5           Si  tau(   5) = (   0.0884838   0.1513421   0.0000519  )
         6           Si  tau(   6) = (   0.2492227   0.4344088  -0.0006768  )
         7           O   tau(   7) = (   0.0820220   0.0817758   0.2805346  )
         8           O   tau(   8) = (   0.2503779   0.3663456   0.2847749  )
         9           O   tau(   9) = (   0.2139415   0.0380649   0.1623334  )
        10           O   tau(  10) = (   0.3848314   0.3297609   0.1682017  )
        11           O   tau(  11) = (   0.1896930   0.1688571   0.0395403  )
        12           O   tau(  12) = (   0.3556159   0.4430018   0.0272907  )
        13           O   tau(  13) = (   0.0236387   0.1137579   0.0814920  )
        14           O   tau(  14) = (   0.1925323   0.4044179   0.0893243  )
        15           O   tau(  15) = (   0.9138703   0.2044782   0.2022816  )
        16           O   tau(  16) = (   0.0828109   0.4882524   0.2092286  )
        17           O   tau(  17) = (   0.0445733   0.2472292   0.3315643  )
        18           O   tau(  18) = (   0.2099555   0.5347730   0.3311536  )
        19           Si  tau(  19) = (   0.4860045   0.0040288   0.2387205  )
        20           Si  tau(  20) = (   0.6529605   0.2820253   0.2486349  )
        21           Si  tau(  21) = (   0.2538002   0.1320537   0.1216855  )
        22           Si  tau(  22) = (   0.4158614   0.4214424   0.1172097  )
        23           Si  tau(  23) = (   0.4164958   0.1536203  -0.0006607  )
        24           Si  tau(  24) = (   0.5856362   0.4405191   0.0022751  )
        25           O   tau(  25) = (   0.4214833   0.0845638   0.2772357  )
        26           O   tau(  26) = (   0.5906501   0.3490909   0.3139069  )
        27           O   tau(  27) = (   0.5501560   0.0400759   0.1554014  )
        28           O   tau(  28) = (   0.7046666   0.3331751   0.1669131  )
        29           O   tau(  29) = (   0.5165912   0.1766412   0.0397784  )
        30           O   tau(  30) = (   0.6869638   0.4589460   0.0402114  )
        31           O   tau(  31) = (   0.3545865   0.1131758   0.0811099  )
        32           O   tau(  32) = (   0.5208212   0.4086229   0.0849790  )
        33           O   tau(  33) = (   0.2569205   0.2077847   0.2019118  )
        34           O   tau(  34) = (   0.4064642   0.5077683   0.1859738  )
        35           O   tau(  35) = (   0.3800104   0.2509066   0.3287325  )
        36           Si  tau(  36) = (   0.8157375  -0.0036396   0.2435991  )
        37           Si  tau(  37) = (   0.9786526   0.2825517   0.2450395  )
        38           Si  tau(  38) = (   0.5842853   0.1381272   0.1178711  )
        39           Si  tau(  39) = (   0.7492243   0.4248790   0.1253734  )
        40           Si  tau(  40) = (   0.7538873   0.1565789  -0.0100606  )
        41           Si  tau(  41) = (   0.9172445   0.4360172   0.0040153  )
        42           O   tau(  42) = (   0.7487016   0.0733302   0.2850611  )
        43           O   tau(  43) = (   0.9147592   0.3653104   0.2817407  )
        44           O   tau(  44) = (   0.8743281   0.0362630   0.1588900  )
        45           O   tau(  45) = (   1.0469012   0.3176413   0.1655977  )
        46           O   tau(  46) = (   0.8531437   0.1700496   0.0352599  )
        47           O   tau(  47) = (   1.0192301   0.4475783   0.0425990  )
        48           O   tau(  48) = (   0.6841865   0.1334317   0.0721744  )
        49           O   tau(  49) = (   0.8501235   0.4043936   0.0862573  )
        50           O   tau(  50) = (   0.5867796   0.2063170   0.2055059  )
        51           O   tau(  51) = (   0.7493884   0.5003458   0.2054150  )
        52           O   tau(  52) = (   0.7259049   0.2444177   0.3219497  )
        53           O   tau(  53) = (   0.8773278   0.5344217   0.3296560  )
        54           Si  tau(  54) = (   0.1438795   0.5703543   0.2498694  )
        55           Si  tau(  55) = (   0.3153394   0.8632559   0.2432987  )
        56           Si  tau(  56) = (   0.9219570   0.7061709   0.1246735  )
        57           Si  tau(  57) = (   0.0916720   0.9912161   0.1226159  )
        58           Si  tau(  58) = (   0.0962376   0.7256532   0.0031361  )
        59           Si  tau(  59) = (   0.2566738   1.0139988  -0.0000436  )
        60           O   tau(  60) = (   0.0797780   0.6501326   0.2899292  )
        61           O   tau(  61) = (   0.2539974   0.9447952   0.2837320  )
        62           O   tau(  62) = (   0.2063684   0.6100320   0.1686499  )
        63           O   tau(  63) = (   0.3802833   0.8990288   0.1612968  )
        64           O   tau(  64) = (   0.2010569   0.7341788   0.0391952  )
        65           O   tau(  65) = (   0.3590333   1.0297886   0.0374933  )
        66           O   tau(  66) = (   0.0315738   0.6918135   0.0868990  )
        67           O   tau(  67) = (   0.1939788   0.9782603   0.0836592  )
        68           O   tau(  68) = (   0.9181334   0.7810412   0.2052315  )
        69           O   tau(  69) = (   0.0869287   1.0657708   0.2038033  )
        70           O   tau(  70) = (   0.0509930   0.8222596   0.3294126  )
        71           O   tau(  71) = (   0.2090285   1.1133691   0.3276283  )
        72           Si  tau(  72) = (   0.4287494   0.6153368   0.1815020  )
        73           Si  tau(  73) = (   0.6506325   0.8630379   0.2431249  )
        74           Si  tau(  74) = (   0.2538108   0.7015462   0.1306274  )
        75           Si  tau(  75) = (   0.4203580   0.9936426   0.1218464  )
        76           Si  tau(  76) = (   0.4958074   0.7625849  -0.0612900  )
        77           Si  tau(  77) = (   0.5866465   1.0151309   0.0027395  )
        78           O   tau(  78) = (   0.4246372   0.6528100   0.2848037  )
        79           O   tau(  79) = (   0.5876092   0.9448249   0.2804156  )
        80           O   tau(  80) = (   0.5308933   0.6265790   0.1393500  )
        81           O   tau(  81) = (   0.7135939   0.8941032   0.1578440  )
        82           O   tau(  82) = (   0.5406321   0.7697107   0.0293417  )
        83           O   tau(  83) = (   0.6894803   1.0287723   0.0390619  )
        84           O   tau(  84) = (   0.3607286   0.6736134   0.1145869  )
        85           O   tau(  85) = (   0.5230166   0.9777470   0.0842142  )
        86           O   tau(  86) = (   0.2497433   0.7830071   0.2053445  )
        87           O   tau(  87) = (   0.4221098   1.0688709   0.2023535  )
        88           O   tau(  88) = (   0.3803365   0.8236805   0.3239629  )
        89           O   tau(  89) = (   0.5504655   1.1153655   0.3216993  )
        90           Si  tau(  90) = (   0.8157249   0.5770749   0.2481573  )
        91           Si  tau(  91) = (   0.9833246   0.8603160   0.2451136  )
        92           Si  tau(  92) = (   0.5878167   0.7176135   0.1162650  )
        93           Si  tau(  93) = (   0.7535736   0.9901668   0.1210149  )
        94           Si  tau(  94) = (   0.7569133   0.7255232   0.0025913  )
        95           Si  tau(  95) = (   0.9196133   1.0114482   0.0008918  )
        96           O   tau(  96) = (   0.7528837   0.6561828   0.2929865  )
        97           O   tau(  97) = (   0.9185016   0.9407788   0.2824335  )
        98           O   tau(  98) = (   0.8810679   0.6127032   0.1665627  )
        99           O   tau(  99) = (   1.0490438   0.8951528   0.1634202  )
       100           O   tau( 100) = (   0.8585466   0.7403756   0.0399729  )
       101           O   tau( 101) = (   1.0210513   1.0268372   0.0396328  )
       102           O   tau( 102) = (   0.6910384   0.6944513   0.0859817  )
       103           O   tau( 103) = (   0.8550011   0.9738374   0.0824437  )
       104           O   tau( 104) = (   0.5851742   0.7821441   0.2053416  )
       105           O   tau( 105) = (   0.7528127   1.0610722   0.2053434  )
       106           O   tau( 106) = (   0.7144700   0.8274529   0.3263310  )
       107           O   tau( 107) = (   0.8805191   1.1085239   0.3262379  )
       108           Si  tau( 108) = (   0.1533528  -0.0021929   0.6090935  )
       109           Si  tau( 109) = (   0.3092629   0.2834966   0.6108292  )
       110           Si  tau( 110) = (   0.9188208   0.1259011   0.4902188  )
       111           Si  tau( 111) = (   0.0873517   0.4169222   0.4903359  )
       112           Si  tau( 112) = (   0.0864886   0.1513595   0.3663770  )
       113           Si  tau( 113) = (   0.2499454   0.4390961   0.3675501  )
       114           O   tau( 114) = (   0.0898585   0.0783756   0.6490410  )
       115           O   tau( 115) = (   0.2394752   0.3586515   0.6512440  )
       116           O   tau( 116) = (   0.2158918   0.0329098   0.5247433  )
       117           O   tau( 117) = (   0.3747819   0.3289033   0.5337201  )
       118           O   tau( 118) = (   0.1902306   0.1650967   0.4007921  )
       119           O   tau( 119) = (   0.3529530   0.4551937   0.4047033  )
       120           O   tau( 120) = (   0.0280957   0.1122976   0.4519762  )
       121           O   tau( 121) = (   0.1893766   0.4008429   0.4518039  )
       122           O   tau( 122) = (   0.9149476   0.2020617   0.5706716  )
       123           O   tau( 123) = (   0.0862220   0.4932801   0.5700469  )
       124           O   tau( 124) = (   0.0494939   0.2467553   0.6932307  )
       125           O   tau( 125) = (   0.2144787   0.5311617   0.6927642  )
       126           Si  tau( 126) = (   0.4837925  -0.0013936   0.6091717  )
       127           Si  tau( 127) = (   0.6428210   0.2856398   0.6036635  )
       128           Si  tau( 128) = (   0.2533731   0.1279000   0.4836526  )
       129           Si  tau( 129) = (   0.4094765   0.4236764   0.4927120  )
       130           Si  tau( 130) = (   0.4184006   0.1536976   0.3630903  )
       131           Si  tau( 131) = (   0.6070476   0.3929671   0.4113925  )
       132           O   tau( 132) = (   0.4222067   0.0804594   0.6486133  )
       133           O   tau( 133) = (   0.5860358   0.3629069   0.6546131  )
       134           O   tau( 134) = (   0.5476745   0.0343172   0.5256858  )
       135           O   tau( 135) = (   0.6803284   0.3390283   0.5023894  )
       136           O   tau( 136) = (   0.5208429   0.1682130   0.4027638  )
       137           O   tau( 137) = (   0.6854180   0.4717594   0.4095944  )
       138           O   tau( 138) = (   0.3558158   0.1135546   0.4448036  )
       139           O   tau( 139) = (   0.5162148   0.4114827   0.4641057  )
       140           O   tau( 140) = (   0.2520103   0.2020230   0.5655374  )
       141           O   tau( 141) = (   0.4099545   0.5033891   0.5697346  )
       142           O   tau( 142) = (   0.3742936   0.2472333   0.6921705  )
       143           O   tau( 143) = (   0.5486548   0.5323841   0.6860870  )
       144           Si  tau( 144) = (   0.8157102  -0.0061211   0.6108319  )
       145           Si  tau( 145) = (   0.9778519   0.2830771   0.6118491  )
       146           Si  tau( 146) = (   0.5835232   0.1291565   0.4844659  )
       147           Si  tau( 147) = (   0.7557281   0.4305753   0.4866850  )
       148           Si  tau( 148) = (   0.7549118   0.1475610   0.3658030  )
       149           Si  tau( 149) = (   0.9178435   0.4382008   0.3638651  )
       150           O   tau( 150) = (   0.7507021   0.0748285   0.6480340  )
       151           O   tau( 151) = (   0.9127998   0.3625407   0.6532356  )
       152           O   tau( 152) = (   0.8799865   0.0302564   0.5287277  )
       153           O   tau( 153) = (   1.0401015   0.3226440   0.5297031  )
       154           O   tau( 154) = (   0.8558572   0.1604199   0.4061283  )
       155           O   tau( 155) = (   1.0176578   0.4527235   0.4060674  )
       156           O   tau( 156) = (   0.6870926   0.1199402   0.4489156  )
       157           O   tau( 157) = (   0.8513607   0.4001135   0.4469276  )
       158           O   tau( 158) = (   0.5795220   0.2061065   0.5654291  )
       159           O   tau( 159) = (   0.7572453   0.4860551   0.5796026  )
       160           O   tau( 160) = (   0.7258106   0.2500599   0.6656027  )
       161           O   tau( 161) = (   0.8854701   0.5344462   0.6962664  )
       162           Si  tau( 162) = (   0.1520720   0.5714445   0.6112006  )
       163           Si  tau( 163) = (   0.3197662   0.8650460   0.5994355  )
       164           Si  tau( 164) = (   0.9166869   0.7061544   0.4939762  )
       165           Si  tau( 165) = (   0.0895587   0.9898377   0.4897522  )
       166           Si  tau( 166) = (   0.0864933   0.7263325   0.3697826  )
       167           Si  tau( 167) = (   0.2514419   1.0194991   0.3652217  )
       168           O   tau( 168) = (   0.0900615   0.6523559   0.6525114  )
       169           O   tau( 169) = (   0.2567482   0.9372890   0.6516837  )
       170           O   tau( 170) = (   0.2176533   0.6087895   0.5303110  )
       171           O   tau( 171) = (   0.3707762   0.9036032   0.5097122  )
       172           O   tau( 172) = (   0.1894353   0.7395852   0.4068490  )
       173           O   tau( 173) = (   0.3534460   1.0430748   0.4006067  )
       174           O   tau( 174) = (   0.0245521   0.6906379   0.4540384  )
       175           O   tau( 175) = (   0.1912735   0.9786304   0.4486291  )
       176           O   tau( 176) = (   0.9198555   0.7757775   0.5792384  )
       177           O   tau( 177) = (   0.0890232   1.0627090   0.5727443  )
       178           O   tau( 178) = (   0.0597551   0.8222448   0.6958118  )
       179           O   tau( 179) = (   0.2190891   1.1086301   0.6905598  )
       180           Si  tau( 180) = (   0.4864077   0.5725989   0.6057800  )
       181           Si  tau( 181) = (   0.6525538   0.8618483   0.6126304  )
       182           Si  tau( 182) = (   0.2543136   0.7035540   0.4884883  )
       183           Si  tau( 183) = (   0.4159814   0.9997703   0.4800619  )
       184           Si  tau( 184) = (   0.4170341   0.7285207   0.3638464  )
       185           Si  tau( 185) = (   0.5848973   1.0190634   0.3622476  )
       186           O   tau( 186) = (   0.4400653   0.6656475   0.6441650  )
       187           O   tau( 187) = (   0.5862038   0.9370336   0.6544644  )
       188           O   tau( 188) = (   0.5523472   0.6065783   0.5223457  )
       189           O   tau( 189) = (   0.7034552   0.8938681   0.5217201  )
       190           O   tau( 190) = (   0.5173470   0.7470729   0.4093726  )
       191           O   tau( 191) = (   0.6850317   1.0326080   0.4061728  )
       192           O   tau( 192) = (   0.3553260   0.6885129   0.4461236  )
       193           O   tau( 193) = (   0.5176417   0.9819311   0.4417675  )
       194           O   tau( 194) = (   0.2597200   0.7777831   0.5706758  )
       195           O   tau( 195) = (   0.4195927   1.0649691   0.5694110  )
       196           O   tau( 196) = (   0.4050153   0.8378095   0.6673792  )
       197           O   tau( 197) = (   0.5491535   1.1081549   0.6903327  )
       198           Si  tau( 198) = (   0.8198796   0.5711741   0.6167056  )
       199           Si  tau( 199) = (   0.9863860   0.8570710   0.6141129  )
       200           Si  tau( 200) = (   0.5817680   0.7055473   0.4864545  )
       201           Si  tau( 201) = (   0.7484205   0.9904151   0.4855167  )
       202           Si  tau( 202) = (   0.7527458   0.7345351   0.3706130  )
       203           Si  tau( 203) = (   0.9162569   1.0122160   0.3663547  )
       204           O   tau( 204) = (   0.7516817   0.6475904   0.6562346  )
       205           O   tau( 205) = (   0.9208236   0.9374085   0.6509863  )
       206           O   tau( 206) = (   0.8751795   0.6094893   0.5294136  )
       207           O   tau( 207) = (   1.0477543   0.8925988   0.5291711  )
       208           O   tau( 208) = (   0.8526547   0.7478695   0.4137273  )
       209           O   tau( 209) = (   1.0161361   1.0261853   0.4094508  )
       210           O   tau( 210) = (   0.6860088   0.7060853   0.4565428  )
       211           O   tau( 211) = (   0.8487171   0.9725595   0.4451356  )
       212           O   tau( 212) = (   0.5711327   0.7776622   0.5835449  )
       213           O   tau( 213) = (   0.7520994   1.0583357   0.5725394  )
       214           O   tau( 214) = (   0.7198541   0.8184696   0.6863736  )
       215           O   tau( 215) = (   0.8792441   1.1062038   0.6939787  )

     number of k points=     1
                       cart. coord. in units 2pi/alat
        k(    1) = (   0.0000000   0.0000000   0.0000000), wk =   2.0000000

     Dense  grid:  1740873 G-vectors     FFT dimensions: ( 160, 192, 120)

     Largest allocated arrays     est. size (Mb)     dimensions
        Kohn-Sham Wavefunctions        17.80 Mb     (    1944,  600)
        NL pseudopotentials            12.78 Mb     (    1944,  431)
        Each V/rho on FFT grid          0.94 Mb     (   61440)
        Each G-vector array             0.12 Mb     (   15547)
        G-vector shells                 0.06 Mb     (    7776)
     Largest temporary arrays     est. size (Mb)     dimensions
        Auxiliary wavefunctions        71.19 Mb     (    1944, 2400)
        Each subspace H/S matrix       87.89 Mb     (    2400, 2400)
        Each <psi_i|beta_j> matrix      3.95 Mb     (     431,  600)
        Arrays for rho mixing           7.50 Mb     (   61440,    8)

     Initial potential from superposition of free atoms

     starting charge 1145.96414, renormalised to 1144.00000
     Starting wfc are  860 randomized atomic wfcs

     total cpu time spent up to now is       40.4 secs

     per-process dynamical memory:   157.2 Mb

     Self-consistent Calculation

     iteration #  1     ecut=    80.00 Ry     beta=0.70
     Davidson diagonalization with overlap
     ethr =  1.00E-02,  avg # of iterations =  3.0
     Davidson diagonalization with overlap
     ethr =  1.00E-02,  avg # of iterations =  1.0
     Davidson diagonalization with overlap
     ethr =  1.00E-02,  avg # of iterations =  1.0

     Expectation value of exp(iGx): ( -6.9650573516449909E-004,  2.1759539430177231E-004)  0.99291773000000005     
     Electronic Dipole per cell (Ry a.u.)   35.346130274685805     
     Ionic Dipole per cell (Ry a.u.)   23642.079663536122     

     Expectation value of exp(iGx): (  2.7661755084560351E-003, -3.5106330015772713E-003)   1.1465709300000000     
     Electronic Dipole per cell (Ry a.u.)  -12.989755508620028     
     Ionic Dipole per cell (Ry a.u.)   25351.864106737135     

     Expectation value of exp(iGx): ( -7.5866850307277085E-007, -1.5715865068030032E-006)  0.73188942899999998     
     Electronic Dipole per cell (Ry a.u.)  -18.544220475870880     
     Ionic Dipole per cell (Ry a.u.)   15832.585131236418     
Electronic Dipole on Cartesian axes
           1   35.346130274685805     
           2  -12.989755508620028     
           3  -18.544220475870880     
Ionic Dipole on Cartesian axes
           1   23642.079663536122     
           2   25351.864106737135     
           3   15832.585131236418     

     total cpu time spent up to now is      787.8 secs

     total energy              =   -5137.15839475 Ry
     Harris-Foulkes estimate   =   -5174.13005161 Ry
     estimated scf accuracy    <      51.90317298 Ry

     iteration #  2     ecut=    80.00 Ry     beta=0.70
     Davidson diagonalization with overlap
     ethr =  4.54E-03,  avg # of iterations =  2.0
     Davidson diagonalization with overlap
     ethr =  4.54E-03,  avg # of iterations =  1.0
     Davidson diagonalization with overlap
     ethr =  4.54E-03,  avg # of iterations =  1.0

     Expectation value of exp(iGx): ( -2.9260459016915034E-005,  1.2905217679592758E-005)  0.99291773000000005     
     Electronic Dipole per cell (Ry a.u.)   33.944379707640003     
     Ionic Dipole per cell (Ry a.u.)   23642.079663536122     

     Expectation value of exp(iGx): (  2.8061064543477029E-004, -3.2790223108544183E-004)   1.1465709300000000     
     Electronic Dipole per cell (Ry a.u.)  -12.407561309016817     
     Ionic Dipole per cell (Ry a.u.)   25351.864106737135     

     Expectation value of exp(iGx): ( -2.1115650605046185E-009, -5.3897939375992311E-009)  0.73188942899999998     
     Electronic Dipole per cell (Ry a.u.)  -17.843468100839509     
     Ionic Dipole per cell (Ry a.u.)   15832.585131236418     
Electronic Dipole on Cartesian axes
           1   33.944379707640003     
           2  -12.407561309016817     
           3  -17.843468100839509     
Ionic Dipole on Cartesian axes
           1   23642.079663536122     
           2   25351.864106737135     
           3   15832.585131236418     

     total cpu time spent up to now is     1522.9 secs

     total energy              =   -5150.66157578 Ry
     Harris-Foulkes estimate   =   -5167.86827217 Ry
     estimated scf accuracy    <      33.31413869 Ry

     iteration #  3     ecut=    80.00 Ry     beta=0.70
     Davidson diagonalization with overlap
     ethr =  2.91E-03,  avg # of iterations =  2.0
     Davidson diagonalization with overlap
     ethr =  2.91E-03,  avg # of iterations =  1.0
     Davidson diagonalization with overlap
     ethr =  2.91E-03,  avg # of iterations =  1.0

     Expectation value of exp(iGx): ( -1.4955008144876275E-004,  5.1689395418445396E-005)  0.99291773000000005     
     Electronic Dipole per cell (Ry a.u.)   34.972896515055453     
     Ionic Dipole per cell (Ry a.u.)   23642.079663536122     

     Expectation value of exp(iGx): (  8.8930969665701085E-004, -1.1105963189295756E-003)   1.1465709300000000     
     Electronic Dipole per cell (Ry a.u.)  -12.876849483794638     
     Ionic Dipole per cell (Ry a.u.)   25351.864106737135     

     Expectation value of exp(iGx): ( -4.4135236309334044E-008, -9.7473414188259764E-008)  0.73188942899999998     
     Electronic Dipole per cell (Ry a.u.)  -18.318710176914411     
     Ionic Dipole per cell (Ry a.u.)   15832.585131236418     
Electronic Dipole on Cartesian axes
           1   34.972896515055453     
           2  -12.876849483794638     
           3  -18.318710176914411     
Ionic Dipole on Cartesian axes
           1   23642.079663536122     
           2   25351.864106737135     
           3   15832.585131236418     

     total cpu time spent up to now is     2250.7 secs

     total energy              =   -5157.48960958 Ry
     Harris-Foulkes estimate   =   -5157.60952196 Ry
     estimated scf accuracy    <       0.27435663 Ry

     iteration #  4     ecut=    80.00 Ry     beta=0.70
     Davidson diagonalization with overlap
     ethr =  2.40E-05,  avg # of iterations =  8.0
     Davidson diagonalization with overlap
     ethr =  2.40E-05,  avg # of iterations =  1.0
     Davidson diagonalization with overlap
     ethr =  2.40E-05,  avg # of iterations =  1.0

     Expectation value of exp(iGx): ( -1.3982620095445822E-004,  5.4426763702496950E-005)  0.99291773000000005     
     Electronic Dipole per cell (Ry a.u.)   34.494493542757610     
     Ionic Dipole per cell (Ry a.u.)   23642.079663536122     

     Expectation value of exp(iGx): (  8.8121803929549906E-004, -1.0513543606827901E-003)   1.1465709300000000     
     Electronic Dipole per cell (Ry a.u.)  -12.554921494793842     
     Ionic Dipole per cell (Ry a.u.)   25351.864106737135     

     Expectation value of exp(iGx): ( -3.8724911801390126E-008, -8.9883032620769478E-008)  0.73188942899999998     
     Electronic Dipole per cell (Ry a.u.)  -18.150115084000973     
     Ionic Dipole per cell (Ry a.u.)   15832.585131236418     
Electronic Dipole on Cartesian axes
           1   34.494493542757610     
           2  -12.554921494793842     
           3  -18.150115084000973     
Ionic Dipole on Cartesian axes
           1   23642.079663536122     
           2   25351.864106737135     
           3   15832.585131236418     

     total cpu time spent up to now is     3097.4 secs

     total energy              =   -5157.50717737 Ry
     Harris-Foulkes estimate   =   -5157.60198765 Ry
     estimated scf accuracy    <       0.20141134 Ry

     iteration #  5     ecut=    80.00 Ry     beta=0.70
     Davidson diagonalization with overlap
     ethr =  1.76E-05,  avg # of iterations = 10.0
     Davidson diagonalization with overlap
     ethr =  1.76E-05,  avg # of iterations =  1.0
     Davidson diagonalization with overlap
     ethr =  1.76E-05,  avg # of iterations =  1.0

     Expectation value of exp(iGx): ( -1.4060940950231027E-004,  5.0426454210868740E-005)  0.99291773000000005     
     Electronic Dipole per cell (Ry a.u.)   34.828942471879081     
     Ionic Dipole per cell (Ry a.u.)   23642.079663536122     

     Expectation value of exp(iGx): (  8.5967390437440450E-004, -1.0593473096116557E-003)   1.1465709300000000     
     Electronic Dipole per cell (Ry a.u.)  -12.783052163800187     
     Ionic Dipole per cell (Ry a.u.)   25351.864106737135     

     Expectation value of exp(iGx): ( -3.8884327700297613E-008, -8.8205205458134343E-008)  0.73188942899999998     
     Electronic Dipole per cell (Ry a.u.)  -18.227262999862582     
     Ionic Dipole per cell (Ry a.u.)   15832.585131236418     
Electronic Dipole on Cartesian axes
           1   34.828942471879081     
           2  -12.783052163800187     
           3  -18.227262999862582     
Ionic Dipole on Cartesian axes
           1   23642.079663536122     
           2   25351.864106737135     
           3   15832.585131236418     

     total cpu time spent up to now is     3924.7 secs

     total energy              =   -5157.54719149 Ry
     Harris-Foulkes estimate   =   -5157.54864796 Ry
     estimated scf accuracy    <       0.00242752 Ry

     iteration #  6     ecut=    80.00 Ry     beta=0.70
     Davidson diagonalization with overlap
     ethr =  2.12E-07,  avg # of iterations =  9.0
     Davidson diagonalization with overlap
     ethr =  2.12E-07,  avg # of iterations =  1.0
     Davidson diagonalization with overlap
     ethr =  2.12E-07,  avg # of iterations =  1.0

     Expectation value of exp(iGx): ( -1.4059435776347332E-004,  5.0896270789739612E-005)  0.99291773000000005     
     Electronic Dipole per cell (Ry a.u.)   34.791693218154741     
     Ionic Dipole per cell (Ry a.u.)   23642.079663536122     

     Expectation value of exp(iGx): (  8.6326616000100562E-004, -1.0576574625464667E-003)   1.1465709300000000     
     Electronic Dipole per cell (Ry a.u.)  -12.742462038209869     
     Ionic Dipole per cell (Ry a.u.)   25351.864106737135     

     Expectation value of exp(iGx): ( -3.9033722213128572E-008, -8.8400708933737620E-008)  0.73188942899999998     
     Electronic Dipole per cell (Ry a.u.)  -18.232756141830638     
     Ionic Dipole per cell (Ry a.u.)   15832.585131236418     
Electronic Dipole on Cartesian axes
           1   34.791693218154741     
           2  -12.742462038209869     
           3  -18.232756141830638     
Ionic Dipole on Cartesian axes
           1   23642.079663536122     
           2   25351.864106737135     
           3   15832.585131236418     

     total cpu time spent up to now is     4770.2 secs

     total energy              =   -5157.54779184 Ry
     Harris-Foulkes estimate   =   -5157.54796975 Ry
     estimated scf accuracy    <       0.00033172 Ry

     iteration #  7     ecut=    80.00 Ry     beta=0.70
     Davidson diagonalization with overlap
     ethr =  2.90E-08,  avg # of iterations =  3.0
     Davidson diagonalization with overlap
     ethr =  2.90E-08,  avg # of iterations =  1.0
     Davidson diagonalization with overlap
     ethr =  2.90E-08,  avg # of iterations =  1.0

     Expectation value of exp(iGx): ( -1.4070253100781458E-004,  5.0799745791068807E-005)  0.99291773000000005     
     Electronic Dipole per cell (Ry a.u.)   34.802312360895030     
     Ionic Dipole per cell (Ry a.u.)   23642.079663536122     

     Expectation value of exp(iGx): (  8.6236199261466035E-004, -1.0590072541184707E-003)   1.1465709300000000     
     Electronic Dipole per cell (Ry a.u.)  -12.758821883804250     
     Ionic Dipole per cell (Ry a.u.)   25351.864106737135     

     Expectation value of exp(iGx): ( -3.9036943422352828E-008, -8.8490442263281036E-008)  0.73188942899999998     
     Electronic Dipole per cell (Ry a.u.)  -18.229596295570619     
     Ionic Dipole per cell (Ry a.u.)   15832.585131236418     
Electronic Dipole on Cartesian axes
           1   34.802312360895030     
           2  -12.758821883804250     
           3  -18.229596295570619     
Ionic Dipole on Cartesian axes
           1   23642.079663536122     
           2   25351.864106737135     
           3   15832.585131236418     

     total cpu time spent up to now is     5507.3 secs

     total energy              =   -5157.54786836 Ry
     Harris-Foulkes estimate   =   -5157.54788217 Ry
     estimated scf accuracy    <       0.00002976 Ry

     iteration #  8     ecut=    80.00 Ry     beta=0.70
     Davidson diagonalization with overlap
     ethr =  2.60E-09,  avg # of iterations =  3.0
     Davidson diagonalization with overlap
     ethr =  2.60E-09,  avg # of iterations =  1.0
     Davidson diagonalization with overlap
     ethr =  2.60E-09,  avg # of iterations =  1.0

     Expectation value of exp(iGx): ( -1.4070769948284795E-004,  5.0830104853618870E-005)  0.99291773000000005     
     Electronic Dipole per cell (Ry a.u.)   34.800081937793330     
     Ionic Dipole per cell (Ry a.u.)   23642.079663536122     

     Expectation value of exp(iGx): (  8.6276655804002017E-004, -1.0588339464026450E-003)   1.1465709300000000     
     Electronic Dipole per cell (Ry a.u.)  -12.754367505465815     
     Ionic Dipole per cell (Ry a.u.)   25351.864106737135     

     Expectation value of exp(iGx): ( -3.9062360634496888E-008, -8.8500259921839487E-008)  0.73188942899999998     
     Electronic Dipole per cell (Ry a.u.)  -18.231426635320393     
     Ionic Dipole per cell (Ry a.u.)   15832.585131236418     
Electronic Dipole on Cartesian axes
           1   34.800081937793330     
           2  -12.754367505465815     
           3  -18.231426635320393     
Ionic Dipole on Cartesian axes
           1   23642.079663536122     
           2   25351.864106737135     
           3   15832.585131236418     

     total cpu time spent up to now is     6249.2 secs

     total energy              =   -5157.54787581 Ry
     Harris-Foulkes estimate   =   -5157.54787736 Ry
     estimated scf accuracy    <       0.00000443 Ry

     iteration #  9     ecut=    80.00 Ry     beta=0.70
     Davidson diagonalization with overlap
     ethr =  3.87E-10,  avg # of iterations =  2.0
     Davidson diagonalization with overlap
     ethr =  3.87E-10,  avg # of iterations =  1.0
     Davidson diagonalization with overlap
     ethr =  3.87E-10,  avg # of iterations =  1.0

     Expectation value of exp(iGx): ( -1.4071395701315293E-004,  5.0827234090199847E-005)  0.99291773000000005     
     Electronic Dipole per cell (Ry a.u.)   34.800483572713880     
     Ionic Dipole per cell (Ry a.u.)   23642.079663536122     

     Expectation value of exp(iGx): (  8.6270310520492229E-004, -1.0589196565411593E-003)   1.1465709300000000     
     Electronic Dipole per cell (Ry a.u.)  -12.755455245065495     
     Ionic Dipole per cell (Ry a.u.)   25351.864106737135     

     Expectation value of exp(iGx): ( -3.9056085515478060E-008, -8.8506992035365264E-008)  0.73188942899999998     
     Electronic Dipole per cell (Ry a.u.)  -18.230624111173288     
     Ionic Dipole per cell (Ry a.u.)   15832.585131236418     
Electronic Dipole on Cartesian axes
           1   34.800483572713880     
           2  -12.755455245065495     
           3  -18.230624111173288     
Ionic Dipole on Cartesian axes
           1   23642.079663536122     
           2   25351.864106737135     
           3   15832.585131236418     

     total cpu time spent up to now is     6970.9 secs

     total energy              =   -5157.54787670 Ry
     Harris-Foulkes estimate   =   -5157.54787687 Ry
     estimated scf accuracy    <       0.00000037 Ry

     iteration # 10     ecut=    80.00 Ry     beta=0.70
     Davidson diagonalization with overlap
     ethr =  3.20E-11,  avg # of iterations =  2.0
     Davidson diagonalization with overlap
     ethr =  3.20E-11,  avg # of iterations =  1.0
     Davidson diagonalization with overlap
     ethr =  3.20E-11,  avg # of iterations =  1.0

     Expectation value of exp(iGx): ( -1.4071314405813355E-004,  5.0827754717571228E-005)  0.99291773000000005     
     Electronic Dipole per cell (Ry a.u.)   34.800419836820708     
     Ionic Dipole per cell (Ry a.u.)   23642.079663536122     

     Expectation value of exp(iGx): (  8.6271620559662189E-004, -1.0589046156423338E-003)   1.1465709300000000     
     Electronic Dipole per cell (Ry a.u.)  -12.755248326311103     
     Ionic Dipole per cell (Ry a.u.)   25351.864106737135     

     Expectation value of exp(iGx): ( -3.9058619415471706E-008, -8.8505593454613347E-008)  0.73188942899999998     
     Electronic Dipole per cell (Ry a.u.)  -18.230897608594546     
     Ionic Dipole per cell (Ry a.u.)   15832.585131236418     
Electronic Dipole on Cartesian axes
           1   34.800419836820708     
           2  -12.755248326311103     
           3  -18.230897608594546     
Ionic Dipole on Cartesian axes
           1   23642.079663536122     
           2   25351.864106737135     
           3   15832.585131236418     

     total cpu time spent up to now is     7695.0 secs

     total energy              =   -5157.54787693 Ry
     Harris-Foulkes estimate   =   -5157.54787681 Ry
     estimated scf accuracy    <       0.00000005 Ry

     iteration # 11     ecut=    80.00 Ry     beta=0.70
     Davidson diagonalization with overlap
     ethr =  4.26E-12,  avg # of iterations =  3.0
     Davidson diagonalization with overlap
     ethr =  4.26E-12,  avg # of iterations =  1.0
     Davidson diagonalization with overlap
     ethr =  4.26E-12,  avg # of iterations =  1.0

     Expectation value of exp(iGx): ( -1.4071318161209338E-004,  5.0827573321219505E-005)  0.99291773000000005     
     Electronic Dipole per cell (Ry a.u.)   34.800435097054034     
     Ionic Dipole per cell (Ry a.u.)   23642.079663536122     

     Expectation value of exp(iGx): (  8.6271109552224317E-004, -1.0589097010021656E-003)   1.1465709300000000     
     Electronic Dipole per cell (Ry a.u.)  -12.755323842170050     
     Ionic Dipole per cell (Ry a.u.)   25351.864106737135     

     Expectation value of exp(iGx): ( -3.9057681477942992E-008, -8.8506113462607161E-008)  0.73188942899999998     
     Electronic Dipole per cell (Ry a.u.)  -18.230796283112188     
     Ionic Dipole per cell (Ry a.u.)   15832.585131236418     
Electronic Dipole on Cartesian axes
           1   34.800435097054034     
           2  -12.755323842170050     
           3  -18.230796283112188     
Ionic Dipole on Cartesian axes
           1   23642.079663536122     
           2   25351.864106737135     
           3   15832.585131236418     

     total cpu time spent up to now is     8436.2 secs

     End of self-consistent calculation

          k = 0.0000 0.0000 0.0000 (217511 PWs)   bands (ev):

   -18.1311 -17.4970 -16.8157 -16.5753 -16.5330 -16.4948 -16.3621 -16.3534
   -16.3182 -16.2756 -16.1945 -16.1719 -16.1691 -16.1357 -16.1023 -16.0693
   -16.0512 -16.0407 -16.0087 -15.9740 -15.9594 -15.8976 -15.8875 -15.8689
   -15.8549 -15.8298 -15.7942 -15.7910 -15.7655 -15.7449 -15.7425 -15.7114
   -15.6950 -15.6828 -15.6579 -15.5975 -15.5720 -15.5632 -15.5437 -15.5140
   -15.4850 -15.4573 -15.4136 -15.3778 -15.3650 -15.3400 -15.3035 -15.2792
   -15.2496 -15.2385 -15.2161 -15.1846 -15.1423 -15.1186 -15.0947 -15.0715
   -15.0336 -15.0196 -14.9930 -14.9805 -14.9707 -14.9435 -14.9255 -14.9063
   -14.8769 -14.8507 -14.8376 -14.8338 -14.8044 -14.7942 -14.7731 -14.7659
   -14.7520 -14.7407 -14.7375 -14.6861 -14.6765 -14.6527 -14.6306 -14.6090
   -14.6013 -14.5750 -14.5631 -14.5260 -14.5065 -14.4890 -14.4759 -14.4621
   -14.4573 -14.4455 -14.4120 -14.3985 -14.3880 -14.3782 -14.3685 -14.3524
   -14.3389 -14.3383 -14.3303 -14.3218 -14.3187 -14.3151 -14.2994 -14.2904
   -14.2895 -14.2792 -14.2757 -14.2682 -14.2645 -14.2547 -14.2490 -14.2371
   -14.2339 -14.2314 -14.2221 -14.2177 -14.2102 -14.2045 -14.2011 -14.1982
   -14.1921 -14.1817 -14.1796 -14.1775 -14.1736 -14.1674 -14.1603 -14.1575
   -14.1473 -14.1397 -14.1313 -14.1244 -14.1224 -14.1164 -14.1106 -14.1044
   -14.0879 -14.0798 -14.0739 -14.0583 -14.0539 -14.0467 -13.7267  -6.8743
    -6.7750  -6.5347  -6.3937  -6.3234  -6.2248  -6.2132  -6.0807  -5.9581
    -5.9216  -5.8826  -5.8449  -5.8130  -5.7955  -5.7400  -5.7167  -5.6741
    -5.6413  -5.6239  -5.5932  -5.5746  -5.5372  -5.5070  -5.4691  -5.3073
    -5.2582  -5.2443  -5.1791  -5.1212  -5.1085  -5.0819  -5.0568  -4.9629
    -4.9220  -4.8928  -4.8657  -4.8147  -4.7306  -4.6509  -4.6387  -4.5356
    -4.4771  -4.3395  -4.3376  -4.2995  -4.2686  -4.2440  -4.1865  -4.1681
    -4.1381  -4.0683  -4.0101  -3.9784  -3.9606  -3.9118  -3.8816  -3.8364
    -3.8047  -3.7556  -3.7304  -3.7194  -3.7147  -3.6730  -3.6511  -3.6124
    -3.5244  -3.4817  -3.4756  -3.4103  -3.3481  -3.3342  -3.3214  -3.2726
    -3.2205  -3.1908  -3.1580  -3.1431  -3.1272  -3.0861  -3.0498  -3.0413
    -3.0032  -2.9968  -2.9648  -2.9578  -2.9473  -2.9215  -2.9042  -2.8949
    -2.8855  -2.8741  -2.8630  -2.8507  -2.8293  -2.8258  -2.8157  -2.8082
    -2.7801  -2.7719  -2.7558  -2.7481  -2.7404  -2.7394  -2.7275  -2.7175
    -2.7128  -2.6948  -2.6765  -2.6706  -2.6612  -2.6546  -2.6446  -2.6277
    -2.6161  -2.6053  -2.6003  -2.5849  -2.5605  -2.5362  -2.5142  -2.4903
    -2.4826  -2.4519  -2.4291  -2.4247  -2.4012  -2.3983  -2.3876  -2.3807
    -2.3711  -2.3494  -2.3356  -2.3266  -2.2968  -2.2892  -2.2167  -2.2088
    -2.1868  -2.1644  -2.1470  -2.1230  -2.0794  -2.0506  -1.9639  -1.8935
    -1.8636  -1.5668  -1.3727  -1.1861  -1.0976  -1.0685  -0.9857  -0.9392
    -0.9230  -0.8998  -0.8801  -0.8586  -0.8042  -0.7850  -0.7681  -0.7619
    -0.7345  -0.7202  -0.7032  -0.6738  -0.6694  -0.6606  -0.6455  -0.6308
    -0.6068  -0.6020  -0.5943  -0.5798  -0.5667  -0.5536  -0.5370  -0.5289
    -0.5213  -0.5141  -0.5005  -0.4832  -0.4773  -0.4733  -0.4436  -0.4394
    -0.4188  -0.4032  -0.3948  -0.3736  -0.3646  -0.3546  -0.3292  -0.3198
    -0.3074  -0.2936  -0.2877  -0.2827  -0.2747  -0.2413  -0.2270  -0.2183
    -0.2086  -0.1902  -0.1759  -0.1703  -0.1513  -0.1295  -0.1195  -0.1059
    -0.0909  -0.0688  -0.0531  -0.0344  -0.0263  -0.0080   0.0023   0.0194
     0.0353   0.0541   0.0759   0.0816   0.0978   0.1083   0.1164   0.1233
     0.1452   0.1682   0.1814   0.1838   0.2035   0.2163   0.2290   0.2453
     0.2578   0.2700   0.2858   0.2946   0.3072   0.3187   0.3241   0.3405
     0.3471   0.3624   0.3780   0.3890   0.3939   0.4139   0.4314   0.4387
     0.4616   0.4688   0.4738   0.4910   0.4988   0.5097   0.5208   0.5226
     0.5418   0.5537   0.5705   0.5769   0.5838   0.5908   0.6083   0.6206
     0.6300   0.6505   0.6813   0.6848   0.7036   0.7079   0.7263   0.7298
     0.7475   0.7511   0.7638   0.7705   0.7924   0.7955   0.8061   0.8213
     0.8468   0.8570   0.8698   0.8754   0.8958   0.9101   0.9156   0.9321
     0.9384   0.9425   0.9561   0.9599   0.9770   0.9852   0.9985   1.0103
     1.0361   1.0368   1.0448   1.0731   1.0783   1.0839   1.0997   1.1131
     1.1137   1.1268   1.1343   1.1384   1.1551   1.1651   1.1696   1.1734
     1.1885   1.2070   1.2145   1.2267   1.2308   1.2381   1.2399   1.2632
     1.2689   1.2709   1.2806   1.2963   1.3061   1.3151   1.3286   1.3380
     1.3470   1.3543   1.3722   1.3784   1.3816   1.3945   1.4005   1.4038
     1.4051   1.4103   1.4243   1.4277   1.4362   1.4449   1.4552   1.4697
     1.4745   1.4878   1.5017   1.5024   1.5138   1.5206   1.5295   1.5470
     1.5522   1.5628   1.5736   1.5818   1.5906   1.6013   1.6136   1.6179
     1.6199   1.6358   1.6451   1.6571   1.6689   1.6758   1.6865   1.6966
     1.7170   1.7197   1.7350   1.7546   1.7625   1.7738   1.7890   1.7996
     1.8214   1.8270   1.8478   1.8564   1.8867   1.9066   1.9246   1.9417
     1.9545   1.9572   1.9751   1.9915   2.0017   2.0152   2.0204   2.0249
     2.0459   2.0546   2.0638   2.0756   2.0945   2.1128   2.1252   2.1364
     2.1570   2.1795   2.1864   2.2091   2.2146   2.2301   2.2455   2.2760
     2.3002   2.3057   2.3300   2.3333   2.3421   2.3589   2.3838   2.3954
     2.4054   2.4105   2.4272   2.4310   2.4533   2.4688   2.5080   2.5121
     2.5201   2.5692   2.5928   2.6158   7.7456   8.2552   8.8252   9.0666
     9.2309   9.4483   9.5555   9.6757   9.8204   9.8688   9.9245   9.9973
    10.0243  10.0765  10.1264  10.2249  10.3157  10.3491  10.4423  10.4687
    10.4719  10.5345  10.6355  10.6814  10.7102  10.7469  10.7874  10.8199

     highest occupied, lowest unoccupied level (ev):     2.6158    7.7456

!    total energy              =   -5157.54787694 Ry
     Harris-Foulkes estimate   =   -5157.54787694 Ry
     estimated scf accuracy    <          2.8E-09 Ry

     The total energy is the sum of the following terms:

     one-electron contribution =   -2413.20938890 Ry
     hartree contribution      =    1801.44717631 Ry
     xc contribution           =   -1182.84147795 Ry
     ewald contribution        =   -3362.94418640 Ry

     convergence has been achieved in  11 iterations
  **** WARNING :: Problem open file vector.dat...
  **** WARNING :: Problem read vector parameters...
  VECTOR ::                  Infinity                  Infinity                       NaN
  PARALLEL PART OF FORCES:no remove

     Forces acting on atoms (Ry/au):

     atom    1 type  1   force =     0.00074617   -0.00087860    0.00024209
     atom    2 type  1   force =    -0.00029833    0.00032864   -0.00005268
     atom    3 type  1   force =     0.00076980    0.00017530   -0.00016097
     atom    4 type  1   force =     0.00077484    0.00033657    0.00011279
     atom    5 type  1   force =     0.00060257   -0.00044322   -0.00050620
     atom    6 type  1   force =     0.00039098    0.00163165   -0.00075405
     atom    7 type  2   force =    -0.00038108    0.00022557    0.00083470
     atom    8 type  2   force =    -0.00019396   -0.00009532   -0.00010620
     atom    9 type  2   force =     0.00005240    0.00021664    0.00032829
     atom   10 type  2   force =    -0.00005999    0.00022859    0.00018682
     atom   11 type  2   force =    -0.00057750   -0.00005024   -0.00016634
     atom   12 type  2   force =     0.00066195   -0.00059280    0.00102425
     atom   13 type  2   force =    -0.00074779    0.00025550    0.00023038
     atom   14 type  2   force =    -0.00086489   -0.00039295    0.00062348
     atom   15 type  2   force =    -0.00037221    0.00005210   -0.00024672
     atom   16 type  2   force =    -0.00059559   -0.00016017   -0.00026009
     atom   17 type  2   force =    -0.00057346   -0.00023736   -0.00051053
     atom   18 type  2   force =    -0.00037115   -0.00068559   -0.00022926
     atom   19 type  1   force =    -0.00138702    0.00001727   -0.00039888
     atom   20 type  1   force =    -0.00080770   -0.00026071    0.00018660
     atom   21 type  1   force =    -0.00022990   -0.00063575   -0.00021918
     atom   22 type  1   force =    -0.00114934    0.00040968   -0.00083201
     atom   23 type  1   force =    -0.00087445    0.00001844    0.00001340
     atom   24 type  1   force =    -0.00164125   -0.00046626   -0.00089665
     atom   25 type  2   force =     0.00018926   -0.00004733   -0.00008370
     atom   26 type  2   force =     0.00012719   -0.00023848    0.00010915
     atom   27 type  2   force =     0.00064561    0.00029898   -0.00053982
     atom   28 type  2   force =     0.00022019    0.00086384    0.00029972
     atom   29 type  2   force =     0.00063975   -0.00022636    0.00027154
     atom   30 type  2   force =     0.00100470    0.00051914    0.00049227
     atom   31 type  2   force =     0.00025084    0.00012325    0.00003187
     atom   32 type  2   force =     0.00073986    0.00012810    0.00006114
     atom   33 type  2   force =    -0.00002729    0.00025358    0.00017356
     atom   34 type  2   force =     0.00147667    0.00021295    0.00019180
     atom   35 type  2   force =    -0.00001647    0.00009417    0.00010489
     atom   36 type  1   force =     0.00061968    0.00074622   -0.00011227
     atom   37 type  1   force =     0.00029310   -0.00004487   -0.00005835
     atom   38 type  1   force =    -0.00073349    0.00038127   -0.00010503
     atom   39 type  1   force =    -0.00032006   -0.00135634   -0.00046524
     atom   40 type  1   force =    -0.00005526    0.00057885    0.00034302
     atom   41 type  1   force =     0.00117723   -0.00141864    0.00019842
     atom   42 type  2   force =     0.00031472   -0.00056943   -0.00006791
     atom   43 type  2   force =    -0.00034367    0.00066941    0.00057163
     atom   44 type  2   force =    -0.00044295   -0.00034523    0.00049638
     atom   45 type  2   force =    -0.00051906   -0.00050846    0.00028211
     atom   46 type  2   force =    -0.00033451    0.00009141   -0.00033525
     atom   47 type  2   force =    -0.00121294    0.00022933   -0.00076094
     atom   48 type  2   force =     0.00029955   -0.00014214   -0.00031174
     atom   49 type  2   force =    -0.00080191    0.00046249    0.00016928
     atom   50 type  2   force =     0.00027114    0.00055923   -0.00022219
     atom   51 type  2   force =     0.00009837    0.00108152   -0.00015295
     atom   52 type  2   force =    -0.00010962   -0.00013332   -0.00012594
     atom   53 type  2   force =    -0.00107655    0.00075087   -0.00036374
     atom   54 type  1   force =     0.00148980    0.00109189   -0.00044287
     atom   55 type  1   force =    -0.00076462    0.00001070   -0.00163610
     atom   56 type  1   force =     0.00449662   -0.00042860    0.00143197
     atom   57 type  1   force =     0.00321925   -0.00016257   -0.00089456
     atom   58 type  1   force =     0.00548262    0.00071394   -0.00055824
     atom   59 type  1   force =     0.00226419   -0.00698845   -0.00512440
     atom   60 type  2   force =    -0.00075691    0.00025640   -0.00035064
     atom   61 type  2   force =    -0.00073500    0.00049494   -0.00028436
     atom   62 type  2   force =    -0.00130924   -0.00148284    0.00131439
     atom   63 type  2   force =     0.00183977    0.00053034    0.00127112
     atom   64 type  2   force =    -0.00334694   -0.00076932    0.00045110
     atom   65 type  2   force =     0.00113206    0.00185320    0.00238746
     atom   66 type  2   force =    -0.00329280   -0.00026221    0.00085498
     atom   67 type  2   force =    -0.00247292    0.00064182    0.00182093
     atom   68 type  2   force =    -0.00109278   -0.00090330   -0.00049345
     atom   69 type  2   force =    -0.00059893   -0.00019698    0.00000716
     atom   70 type  2   force =    -0.00096403    0.00078391   -0.00068753
     atom   71 type  2   force =    -0.00031508    0.00089680   -0.00051670
     atom   72 type  1   force =    -0.00995397    0.00117547   -0.00182838
     atom   73 type  1   force =     0.00012606    0.00372123    0.00184961
     atom   74 type  1   force =     0.00294562    0.00149325   -0.00462021
     atom   75 type  1   force =    -0.00628222   -0.00133052   -0.00339763
     atom   76 type  1   force =    -0.30021146    0.00457952   -0.12578986
     atom   77 type  1   force =    -0.00387497    0.00820621    0.00630581
     atom   78 type  2   force =     0.00252771   -0.00037288   -0.00015700
     atom   79 type  2   force =     0.00196776   -0.00234130   -0.00069924
     atom   80 type  2   force =     0.00586543    0.00723660   -0.00518391
     atom   81 type  2   force =    -0.00123902   -0.00142678   -0.00003826
     atom   82 type  2   force =     0.08020251    0.00830216    0.12237816
     atom   83 type  2   force =    -0.00041496   -0.00117555   -0.00084506
     atom   84 type  2   force =     0.00267123   -0.00227051    0.00479682
     atom   85 type  2   force =     0.00530946   -0.00134615   -0.00175620
     atom   86 type  2   force =    -0.00037584    0.00009473    0.00118483
     atom   87 type  2   force =     0.00075872    0.00077584    0.00076513
     atom   88 type  2   force =     0.00192508   -0.00048963    0.00064614
     atom   89 type  2   force =     0.00104133   -0.00080255    0.00052759
     atom   90 type  1   force =     0.00156021   -0.00211640    0.00039250
     atom   91 type  1   force =     0.00293766    0.00024571   -0.00009778
     atom   92 type  1   force =     0.00896281   -0.01011731    0.02473705
     atom   93 type  1   force =     0.00258392    0.00210773    0.00125151
     atom   94 type  1   force =     0.01099007   -0.00523827    0.00262805
     atom   95 type  1   force =     0.00278817    0.00035237   -0.00041330
     atom   96 type  2   force =    -0.00132299    0.00096049    0.00117691
     atom   97 type  2   force =    -0.00103462   -0.00036657    0.00025889
     atom   98 type  2   force =    -0.00106209    0.00069674    0.00045240
     atom   99 type  2   force =    -0.00105416   -0.00003627    0.00071826
     atom  100 type  2   force =    -0.00443985    0.00058756   -0.00201437
     atom  101 type  2   force =    -0.00214777   -0.00013199   -0.00030162
     atom  102 type  2   force =    -0.00463804    0.00221799   -0.00282541
     atom  103 type  2   force =    -0.00168297   -0.00090221   -0.00003517
     atom  104 type  2   force =    -0.00116659   -0.00190219   -0.00551154
     atom  105 type  2   force =    -0.00056664   -0.00152127   -0.00082818
     atom  106 type  2   force =    -0.00079896   -0.00027568    0.00000275
     atom  107 type  2   force =    -0.00034311   -0.00070767   -0.00048310
     atom  108 type  1   force =     0.00193401   -0.00151205    0.00111286
     atom  109 type  1   force =    -0.00023976    0.00036140   -0.00025334
     atom  110 type  1   force =     0.00086880    0.00057350   -0.00023393
     atom  111 type  1   force =     0.00119069    0.00047126    0.00038366
     atom  112 type  1   force =     0.00088889   -0.00020707    0.00007494
     atom  113 type  1   force =     0.00006301    0.00080556    0.00054047
     atom  114 type  2   force =    -0.00053744    0.00071398    0.00017873
     atom  115 type  2   force =    -0.00020199   -0.00058799   -0.00056909
     atom  116 type  2   force =    -0.00005402    0.00079527   -0.00023555
     atom  117 type  2   force =    -0.00041379   -0.00024492    0.00006631
     atom  118 type  2   force =    -0.00035550   -0.00001112   -0.00026356
     atom  119 type  2   force =    -0.00046858   -0.00019897   -0.00006123
     atom  120 type  2   force =    -0.00071613   -0.00020539    0.00020487
     atom  121 type  2   force =    -0.00023053   -0.00041672    0.00012253
     atom  122 type  2   force =    -0.00018361   -0.00043838    0.00017810
     atom  123 type  2   force =    -0.00139720   -0.00130680   -0.00069255
     atom  124 type  2   force =    -0.00065554    0.00052206    0.00000865
     atom  125 type  2   force =    -0.00046412   -0.00091337    0.00095363
     atom  126 type  1   force =    -0.00418166   -0.00108764   -0.00207071
     atom  127 type  1   force =    -0.00085645   -0.00004435    0.00010298
     atom  128 type  1   force =    -0.00029656   -0.00059813    0.00054216
     atom  129 type  1   force =    -0.00118307    0.00158360    0.00164135
     atom  130 type  1   force =    -0.00089851   -0.00044985    0.00015879
     atom  131 type  1   force =    -0.00134426   -0.00055486    0.00043022
     atom  132 type  2   force =     0.00094796   -0.00002119    0.00058437
     atom  133 type  2   force =     0.00049492   -0.00063398    0.00001566
     atom  134 type  2   force =     0.00105756    0.00018893    0.00011401
     atom  135 type  2   force =     0.00020203    0.00043028   -0.00027212
     atom  136 type  2   force =     0.00076918   -0.00004820   -0.00016518
     atom  137 type  2   force =     0.00012949    0.00074161    0.00015386
     atom  138 type  2   force =    -0.00013846    0.00033048   -0.00020489
     atom  139 type  2   force =     0.00165957   -0.00015709   -0.00064537
     atom  140 type  2   force =    -0.00017125    0.00004503   -0.00010878
     atom  141 type  2   force =     0.00060806   -0.00377429   -0.00316796
     atom  142 type  2   force =    -0.00027026   -0.00015213    0.00042176
     atom  143 type  2   force =     0.00652083   -0.00409560    0.00289110
     atom  144 type  1   force =     0.00163990    0.00191301    0.00054399
     atom  145 type  1   force =     0.00108496   -0.00022008   -0.00003503
     atom  146 type  1   force =    -0.00076227    0.00004413   -0.00006193
     atom  147 type  1   force =    -0.00026940   -0.00127830   -0.00062791
     atom  148 type  1   force =    -0.00008003    0.00017786   -0.00017342
     atom  149 type  1   force =     0.00128820   -0.00040742    0.00035945
     atom  150 type  2   force =     0.00010335   -0.00070727   -0.00024612
     atom  151 type  2   force =    -0.00057622    0.00043348   -0.00018058
     atom  152 type  2   force =    -0.00082996   -0.00052429    0.00007009
     atom  153 type  2   force =    -0.00055700   -0.00045163    0.00035682
     atom  154 type  2   force =    -0.00032004    0.00004115   -0.00005552
     atom  155 type  2   force =    -0.00112080   -0.00028206   -0.00066727
     atom  156 type  2   force =     0.00052523   -0.00039500   -0.00044899
     atom  157 type  2   force =    -0.00031332    0.00029115    0.00004454
     atom  158 type  2   force =     0.00010479    0.00018991    0.00009260
     atom  159 type  2   force =    -0.00021100    0.00105869    0.00072403
     atom  160 type  2   force =     0.00019066   -0.00019333   -0.00019675
     atom  161 type  2   force =    -0.00135823    0.00145499   -0.00040035
     atom  162 type  1   force =     0.00286075    0.00223044   -0.00074592
     atom  163 type  1   force =     0.03367982   -0.01867235    0.02155888
     atom  164 type  1   force =     0.00392872    0.00006409    0.00008795
     atom  165 type  1   force =     0.00269941   -0.00071128    0.00099135
     atom  166 type  1   force =     0.00343078    0.00036197    0.00037542
     atom  167 type  1   force =     0.00151451   -0.00110728    0.00159821
     atom  168 type  2   force =    -0.00140004    0.00061243    0.00017546
     atom  169 type  2   force =    -0.00567785    0.00730005    0.00239386
     atom  170 type  2   force =    -0.00103729   -0.00261468   -0.00030779
     atom  171 type  2   force =     0.00137585    0.00882345   -0.01190404
     atom  172 type  2   force =    -0.00308709   -0.00043342   -0.00253063
     atom  173 type  2   force =     0.00092216    0.00183730   -0.00100003
     atom  174 type  2   force =    -0.00222761   -0.00049773    0.00058188
     atom  175 type  2   force =    -0.00156437    0.00014441   -0.00020898
     atom  176 type  2   force =    -0.00169295   -0.00085961    0.00015121
     atom  177 type  2   force =    -0.00100007    0.00011984    0.00006316
     atom  178 type  2   force =    -0.00207065    0.00034566   -0.00087126
     atom  179 type  2   force =    -0.00116086    0.00185993   -0.00049851
     atom  180 type  1   force =    -0.01544067    0.01019826    0.00844094
     atom  181 type  1   force =     0.02769474    0.02842163   -0.00511566
     atom  182 type  1   force =     0.00278307    0.00677172    0.00874721
     atom  183 type  1   force =    -0.00719618   -0.00751326    0.00392229
     atom  184 type  1   force =    -0.00914726   -0.00055537    0.00194834
     atom  185 type  1   force =    -0.00314196    0.00170630    0.00063369
     atom  186 type  2   force =     0.05032838    0.04644585    0.01319657
     atom  187 type  2   force =     0.00223794   -0.01229102   -0.00483771
     atom  188 type  2   force =     0.00997687    0.00634430   -0.00530734
     atom  189 type  2   force =    -0.00470844   -0.00669730    0.00432767
     atom  190 type  2   force =     0.00802020    0.00201390    0.00597243
     atom  191 type  2   force =     0.00082651   -0.00091222    0.00156747
     atom  192 type  2   force =     0.00325036   -0.00066953   -0.00423869
     atom  193 type  2   force =     0.00423972    0.00027184   -0.00094685
     atom  194 type  2   force =    -0.00797720   -0.00451400   -0.00787594
     atom  195 type  2   force =     0.00240814    0.00238697    0.00027268
     atom  196 type  2   force =     0.08405377   -0.05673499    0.00310549
     atom  197 type  2   force =     0.00218625   -0.00250358    0.00068827
     atom  198 type  1   force =     0.00303567   -0.00394993   -0.00147666
     atom  199 type  1   force =     0.00418502    0.00008479    0.00039294
     atom  200 type  1   force =    -0.00416261   -0.02220373   -0.02490194
     atom  201 type  1   force =     0.00279221    0.00557174   -0.00297389
     atom  202 type  1   force =     0.00413535    0.00065695   -0.00298498
     atom  203 type  1   force =     0.00252352    0.00044007   -0.00102933
     atom  204 type  2   force =    -0.00332310    0.00452571    0.00137768
     atom  205 type  2   force =    -0.00151262   -0.00009005    0.00012903
     atom  206 type  2   force =    -0.00081999    0.00010379    0.00088512
     atom  207 type  2   force =    -0.00179666   -0.00058460    0.00049099
     atom  208 type  2   force =    -0.00239221    0.00019306   -0.00054946
     atom  209 type  2   force =    -0.00167142    0.00010953   -0.00115003
     atom  210 type  2   force =    -0.00372731    0.00233225    0.00519684
     atom  211 type  2   force =    -0.00209598   -0.00103669    0.00115975
     atom  212 type  2   force =     0.04151164    0.00880235   -0.01642137
     atom  213 type  2   force =    -0.00126811   -0.00211799   -0.00061854
     atom  214 type  2   force =    -0.00733802   -0.00047910   -0.00312676
     atom  215 type  2   force =    -0.00065373   -0.00035121   -0.00017603

     Total force =     0.392042     Total SCF correction =     0.000141

     Writing output data file Qrtz_Ortho.save

     init_run     :     27.46s CPU     39.62s WALL (       1 calls)
     electrons    :   4013.78s CPU   8396.37s WALL (       1 calls)
     forces       :      8.57s CPU      9.08s WALL (       1 calls)

     Called by init_run:
     wfcinit      :     25.42s CPU     35.81s WALL (       1 calls)
     potinit      :      0.21s CPU      0.33s WALL (       1 calls)

     Called by electrons:
     c_bands      :   2290.97s CPU   2804.54s WALL (      33 calls)
     sum_band     :     11.39s CPU     39.53s WALL (      11 calls)
     v_of_rho     :      0.10s CPU      0.33s WALL (      12 calls)
     mix_rho      :      0.10s CPU      0.55s WALL (      11 calls)

     Called by c_bands:
     init_us_2    :      0.40s CPU      0.46s WALL (      45 calls)
     cegterg      :   2289.41s CPU   2795.13s WALL (      33 calls)

     Called by sum_band:

     Called by *egterg:
     h_psi        :    428.56s CPU    861.70s WALL (     103 calls)
     g_psi        :      0.31s CPU      0.31s WALL (      69 calls)
     cdiaghg      :    793.32s CPU    802.99s WALL (     100 calls)

     Called by h_psi:
     add_vuspsi   :    140.40s CPU    140.59s WALL (     103 calls)

     General routines
     calbec       :    147.25s CPU    159.72s WALL (     107 calls)
     fft          :      0.18s CPU      0.98s WALL (      49 calls)
     fftw         :    151.03s CPU    595.09s WALL (   98242 calls)
     davcio       :      0.02s CPU      1.72s WALL (     260 calls)

     Parallel routines
     fft_scatter  :     79.40s CPU    503.89s WALL (   98291 calls)

     Electric-field routines
     c_phase_fiel :   1711.08s CPU   5550.56s WALL (      33 calls)

     PWSCF        :     1h 7m CPU        2h20m WALL


   This run was terminated on:  21:33:35   7Jul2018            

=------------------------------------------------------------------------------=
   JOB DONE.
=------------------------------------------------------------------------------=
