# Supplementary material for: Collective dipole effects in ionic transport under electric fields
Source: Nat Commun. 2020 Jul 3;11:3330. doi: 10.1038/s41467-020-17173-w (PMC7335081; doi:10.1038/s41467-020-17173-w)
Supplement: Supplementary file 3 — Source Data [file 41467_2020_17173_MOESM3_ESM.zip › Script_Pol_Analysis/QE_data/ZBC_NEB_VO_Q2-pos2/Zcharge_VO_Q2_pict11/dy0.2/output_file]

     Program PWSCF v.5.4.0 starts on  7Jul2018 at 21:27:28 

     This program is part of the open-source Quantum ESPRESSO suite
     for quantum simulation of materials; please cite
         "P. Giannozzi et al., J. Phys.:Condens. Matter 21 395502 (2009);
          URL http://www.quantum-espresso.org", 
     in publications or presentations arising from this work. More details at
     http://www.quantum-espresso.org/quote

     Parallel version (MPI), running on   112 processors
     R & G space division:  proc/nbgrp/npool/nimage =     112
     Reading input from input_file
Warning: card &IONS ignored
Warning: card / ignored
Warning: card &CELL ignored
Warning: card / ignored

     Current dimensions of program PWSCF are:
     Max number of different atomic species (ntypx) = 10
     Max number of k-points (npk) =  40000
     Max angular momentum in pseudopotentials (lmaxx) =  3

     Subspace diagonalization in iterative solution of the eigenvalue problem:
     a serial algorithm will be used


     Parallelization info
     --------------------
     sticks:   dense  smooth     PW     G-vecs:    dense   smooth      PW
     Min         200     200     50                15540    15540    1940
     Max         201     201     51                15547    15547    1944
     Sum       22485   22485   5629              1740873  1740873  217511


     Title: 
     Fkl_Ortho                                                                  


     bravais-lattice index     =            0
     lattice parameter (alat)  =      27.8567  a.u.
     unit-cell volume          =   18011.5231 (a.u.)^3
     number of atoms/cell      =          215
     number of atomic types    =            2
     number of electrons       =      1144.00
     number of Kohn-Sham states=          600
     kinetic-energy cutoff     =      80.0000  Ry
     charge density cutoff     =     320.0000  Ry
     convergence threshold     =      1.0E-08
     mixing beta               =       0.7000
     number of iterations used =            8  plain     mixing
     Exchange-correlation      =  SLA  PZ   NOGX NOGC ( 1  1  0  0 0 0)

     Using Berry phase electric field
     In a.u.(Ry)  cartesian system of reference
        0.0000000000
        0.0000000000
        0.0000000000
     In a.u.(Ry)  crystal system of reference
        0.0000000000
        0.0000000000
        0.0000000000
     Number of iterative cycles:   3


     celldm(1)=  27.856738  celldm(2)=   0.000000  celldm(3)=   0.000000
     celldm(4)=   0.000000  celldm(5)=   0.000000  celldm(6)=   0.000000

     crystal axes: (cart. coord. in units of alat)
               a(1) = (   0.992918   0.000000   0.000000 )  
               a(2) = (   0.000000   1.146571   0.000000 )  
               a(3) = (   0.000000   0.000000   0.731889 )  

     reciprocal axes: (cart. coord. in units 2 pi/alat)
               b(1) = (  1.007133  0.000000  0.000000 )  
               b(2) = (  0.000000  0.872166  0.000000 )  
               b(3) = (  0.000000  0.000000  1.366327 )  


     PseudoPot. # 1 for Si read from file:
     /home/users/lsamos/Nico/q-e-qe-5.4/pseudo/Si.pz-vbc.UPF
     MD5 check sum: 6dfa03ddd5817404712e03e4d12deb78
     Pseudo is Norm-conserving, Zval =  4.0
     Generated by new atomic code, or converted to UPF format
     Using radial grid of  431 points,  2 beta functions with: 
                l(1) =   0
                l(2) =   1

     PseudoPot. # 2 for O  read from file:
     /home/users/lsamos/Nico/q-e-qe-5.4/pseudo/O.pz-mt.UPF
     MD5 check sum: 6c85872a654a48428798af567c59afb1
     Pseudo is Norm-conserving, Zval =  6.0
     Generated by new atomic code, or converted to UPF format
     Using radial grid of  921 points,  1 beta functions with: 
                l(1) =   0

     atomic species   valence    mass     pseudopotential
        Si             4.00    28.08550     Si( 1.00)
        O              6.00    16.00000     O ( 1.00)

     No symmetry found


   Cartesian axes

     site n.     atom                  positions (alat units)
         1           Si  tau(   1) = (   0.1478297   0.0018000   0.2428577  )
         2           Si  tau(   2) = (   0.3174906   0.2883182   0.2453635  )
         3           Si  tau(   3) = (   0.9147090   0.1309980   0.1194646  )
         4           Si  tau(   4) = (   0.0894138   0.4143658   0.1270224  )
         5           Si  tau(   5) = (   0.0884838   0.1513421   0.0000519  )
         6           Si  tau(   6) = (   0.2492227   0.4344088  -0.0006768  )
         7           O   tau(   7) = (   0.0820220   0.0817758   0.2805346  )
         8           O   tau(   8) = (   0.2503779   0.3663456   0.2847749  )
         9           O   tau(   9) = (   0.2139415   0.0380649   0.1623334  )
        10           O   tau(  10) = (   0.3848314   0.3297609   0.1682017  )
        11           O   tau(  11) = (   0.1896930   0.1688571   0.0395403  )
        12           O   tau(  12) = (   0.3556159   0.4430018   0.0272907  )
        13           O   tau(  13) = (   0.0236387   0.1137579   0.0814920  )
        14           O   tau(  14) = (   0.1925323   0.4044179   0.0893243  )
        15           O   tau(  15) = (   0.9138703   0.2044782   0.2022816  )
        16           O   tau(  16) = (   0.0828109   0.4882524   0.2092286  )
        17           O   tau(  17) = (   0.0445733   0.2472292   0.3315643  )
        18           O   tau(  18) = (   0.2099555   0.5347730   0.3311536  )
        19           Si  tau(  19) = (   0.4860045   0.0040288   0.2387205  )
        20           Si  tau(  20) = (   0.6529605   0.2820253   0.2486349  )
        21           Si  tau(  21) = (   0.2538002   0.1320537   0.1216855  )
        22           Si  tau(  22) = (   0.4158614   0.4214424   0.1172097  )
        23           Si  tau(  23) = (   0.4164958   0.1536203  -0.0006607  )
        24           Si  tau(  24) = (   0.5856362   0.4405191   0.0022751  )
        25           O   tau(  25) = (   0.4214833   0.0845638   0.2772357  )
        26           O   tau(  26) = (   0.5906501   0.3490909   0.3139069  )
        27           O   tau(  27) = (   0.5501560   0.0400759   0.1554014  )
        28           O   tau(  28) = (   0.7046666   0.3331751   0.1669131  )
        29           O   tau(  29) = (   0.5165912   0.1766412   0.0397784  )
        30           O   tau(  30) = (   0.6869638   0.4589460   0.0402114  )
        31           O   tau(  31) = (   0.3545865   0.1131758   0.0811099  )
        32           O   tau(  32) = (   0.5208212   0.4086229   0.0849790  )
        33           O   tau(  33) = (   0.2569205   0.2077847   0.2019118  )
        34           O   tau(  34) = (   0.4064642   0.5077683   0.1859738  )
        35           O   tau(  35) = (   0.3800104   0.2509066   0.3287325  )
        36           Si  tau(  36) = (   0.8157375  -0.0036396   0.2435991  )
        37           Si  tau(  37) = (   0.9786526   0.2825517   0.2450395  )
        38           Si  tau(  38) = (   0.5842853   0.1381272   0.1178711  )
        39           Si  tau(  39) = (   0.7492243   0.4248790   0.1253734  )
        40           Si  tau(  40) = (   0.7538873   0.1565789  -0.0100606  )
        41           Si  tau(  41) = (   0.9172445   0.4360172   0.0040153  )
        42           O   tau(  42) = (   0.7487016   0.0733302   0.2850611  )
        43           O   tau(  43) = (   0.9147592   0.3653104   0.2817407  )
        44           O   tau(  44) = (   0.8743281   0.0362630   0.1588900  )
        45           O   tau(  45) = (   1.0469012   0.3176413   0.1655977  )
        46           O   tau(  46) = (   0.8531437   0.1700496   0.0352599  )
        47           O   tau(  47) = (   1.0192301   0.4475783   0.0425990  )
        48           O   tau(  48) = (   0.6841865   0.1334317   0.0721744  )
        49           O   tau(  49) = (   0.8501235   0.4043936   0.0862573  )
        50           O   tau(  50) = (   0.5867796   0.2063170   0.2055059  )
        51           O   tau(  51) = (   0.7493884   0.5003458   0.2054150  )
        52           O   tau(  52) = (   0.7259049   0.2444177   0.3219497  )
        53           O   tau(  53) = (   0.8773278   0.5344217   0.3296560  )
        54           Si  tau(  54) = (   0.1438795   0.5703543   0.2498694  )
        55           Si  tau(  55) = (   0.3153394   0.8632559   0.2432987  )
        56           Si  tau(  56) = (   0.9219570   0.7061709   0.1246735  )
        57           Si  tau(  57) = (   0.0916720   0.9912161   0.1226159  )
        58           Si  tau(  58) = (   0.0962376   0.7256532   0.0031361  )
        59           Si  tau(  59) = (   0.2566738   1.0139988  -0.0000436  )
        60           O   tau(  60) = (   0.0797780   0.6501326   0.2899292  )
        61           O   tau(  61) = (   0.2539974   0.9447952   0.2837320  )
        62           O   tau(  62) = (   0.2063684   0.6100320   0.1686499  )
        63           O   tau(  63) = (   0.3802833   0.8990288   0.1612968  )
        64           O   tau(  64) = (   0.2010569   0.7341788   0.0391952  )
        65           O   tau(  65) = (   0.3590333   1.0297886   0.0374933  )
        66           O   tau(  66) = (   0.0315738   0.6918135   0.0868990  )
        67           O   tau(  67) = (   0.1939788   0.9782603   0.0836592  )
        68           O   tau(  68) = (   0.9181334   0.7810412   0.2052315  )
        69           O   tau(  69) = (   0.0869287   1.0657708   0.2038033  )
        70           O   tau(  70) = (   0.0509930   0.8222596   0.3294126  )
        71           O   tau(  71) = (   0.2090285   1.1133691   0.3276283  )
        72           Si  tau(  72) = (   0.4287494   0.6153368   0.1815020  )
        73           Si  tau(  73) = (   0.6506325   0.8630379   0.2431249  )
        74           Si  tau(  74) = (   0.2538108   0.7015462   0.1306274  )
        75           Si  tau(  75) = (   0.4203580   0.9936426   0.1218464  )
        76           Si  tau(  76) = (   0.4822400   0.7761524  -0.0612900  )
        77           Si  tau(  77) = (   0.5866465   1.0151309   0.0027395  )
        78           O   tau(  78) = (   0.4246372   0.6528100   0.2848037  )
        79           O   tau(  79) = (   0.5876092   0.9448249   0.2804156  )
        80           O   tau(  80) = (   0.5308933   0.6265790   0.1393500  )
        81           O   tau(  81) = (   0.7135939   0.8941032   0.1578440  )
        82           O   tau(  82) = (   0.5406321   0.7697107   0.0293417  )
        83           O   tau(  83) = (   0.6894803   1.0287723   0.0390619  )
        84           O   tau(  84) = (   0.3607286   0.6736134   0.1145869  )
        85           O   tau(  85) = (   0.5230166   0.9777470   0.0842142  )
        86           O   tau(  86) = (   0.2497433   0.7830071   0.2053445  )
        87           O   tau(  87) = (   0.4221098   1.0688709   0.2023535  )
        88           O   tau(  88) = (   0.3803365   0.8236805   0.3239629  )
        89           O   tau(  89) = (   0.5504655   1.1153655   0.3216993  )
        90           Si  tau(  90) = (   0.8157249   0.5770749   0.2481573  )
        91           Si  tau(  91) = (   0.9833246   0.8603160   0.2451136  )
        92           Si  tau(  92) = (   0.5878167   0.7176135   0.1162650  )
        93           Si  tau(  93) = (   0.7535736   0.9901668   0.1210149  )
        94           Si  tau(  94) = (   0.7569133   0.7255232   0.0025913  )
        95           Si  tau(  95) = (   0.9196133   1.0114482   0.0008918  )
        96           O   tau(  96) = (   0.7528837   0.6561828   0.2929865  )
        97           O   tau(  97) = (   0.9185016   0.9407788   0.2824335  )
        98           O   tau(  98) = (   0.8810679   0.6127032   0.1665627  )
        99           O   tau(  99) = (   1.0490438   0.8951528   0.1634202  )
       100           O   tau( 100) = (   0.8585466   0.7403756   0.0399729  )
       101           O   tau( 101) = (   1.0210513   1.0268372   0.0396328  )
       102           O   tau( 102) = (   0.6910384   0.6944513   0.0859817  )
       103           O   tau( 103) = (   0.8550011   0.9738374   0.0824437  )
       104           O   tau( 104) = (   0.5851742   0.7821441   0.2053416  )
       105           O   tau( 105) = (   0.7528127   1.0610722   0.2053434  )
       106           O   tau( 106) = (   0.7144700   0.8274529   0.3263310  )
       107           O   tau( 107) = (   0.8805191   1.1085239   0.3262379  )
       108           Si  tau( 108) = (   0.1533528  -0.0021929   0.6090935  )
       109           Si  tau( 109) = (   0.3092629   0.2834966   0.6108292  )
       110           Si  tau( 110) = (   0.9188208   0.1259011   0.4902188  )
       111           Si  tau( 111) = (   0.0873517   0.4169222   0.4903359  )
       112           Si  tau( 112) = (   0.0864886   0.1513595   0.3663770  )
       113           Si  tau( 113) = (   0.2499454   0.4390961   0.3675501  )
       114           O   tau( 114) = (   0.0898585   0.0783756   0.6490410  )
       115           O   tau( 115) = (   0.2394752   0.3586515   0.6512440  )
       116           O   tau( 116) = (   0.2158918   0.0329098   0.5247433  )
       117           O   tau( 117) = (   0.3747819   0.3289033   0.5337201  )
       118           O   tau( 118) = (   0.1902306   0.1650967   0.4007921  )
       119           O   tau( 119) = (   0.3529530   0.4551937   0.4047033  )
       120           O   tau( 120) = (   0.0280957   0.1122976   0.4519762  )
       121           O   tau( 121) = (   0.1893766   0.4008429   0.4518039  )
       122           O   tau( 122) = (   0.9149476   0.2020617   0.5706716  )
       123           O   tau( 123) = (   0.0862220   0.4932801   0.5700469  )
       124           O   tau( 124) = (   0.0494939   0.2467553   0.6932307  )
       125           O   tau( 125) = (   0.2144787   0.5311617   0.6927642  )
       126           Si  tau( 126) = (   0.4837925  -0.0013936   0.6091717  )
       127           Si  tau( 127) = (   0.6428210   0.2856398   0.6036635  )
       128           Si  tau( 128) = (   0.2533731   0.1279000   0.4836526  )
       129           Si  tau( 129) = (   0.4094765   0.4236764   0.4927120  )
       130           Si  tau( 130) = (   0.4184006   0.1536976   0.3630903  )
       131           Si  tau( 131) = (   0.6070476   0.3929671   0.4113925  )
       132           O   tau( 132) = (   0.4222067   0.0804594   0.6486133  )
       133           O   tau( 133) = (   0.5860358   0.3629069   0.6546131  )
       134           O   tau( 134) = (   0.5476745   0.0343172   0.5256858  )
       135           O   tau( 135) = (   0.6803284   0.3390283   0.5023894  )
       136           O   tau( 136) = (   0.5208429   0.1682130   0.4027638  )
       137           O   tau( 137) = (   0.6854180   0.4717594   0.4095944  )
       138           O   tau( 138) = (   0.3558158   0.1135546   0.4448036  )
       139           O   tau( 139) = (   0.5162148   0.4114827   0.4641057  )
       140           O   tau( 140) = (   0.2520103   0.2020230   0.5655374  )
       141           O   tau( 141) = (   0.4099545   0.5033891   0.5697346  )
       142           O   tau( 142) = (   0.3742936   0.2472333   0.6921705  )
       143           O   tau( 143) = (   0.5486548   0.5323841   0.6860870  )
       144           Si  tau( 144) = (   0.8157102  -0.0061211   0.6108319  )
       145           Si  tau( 145) = (   0.9778519   0.2830771   0.6118491  )
       146           Si  tau( 146) = (   0.5835232   0.1291565   0.4844659  )
       147           Si  tau( 147) = (   0.7557281   0.4305753   0.4866850  )
       148           Si  tau( 148) = (   0.7549118   0.1475610   0.3658030  )
       149           Si  tau( 149) = (   0.9178435   0.4382008   0.3638651  )
       150           O   tau( 150) = (   0.7507021   0.0748285   0.6480340  )
       151           O   tau( 151) = (   0.9127998   0.3625407   0.6532356  )
       152           O   tau( 152) = (   0.8799865   0.0302564   0.5287277  )
       153           O   tau( 153) = (   1.0401015   0.3226440   0.5297031  )
       154           O   tau( 154) = (   0.8558572   0.1604199   0.4061283  )
       155           O   tau( 155) = (   1.0176578   0.4527235   0.4060674  )
       156           O   tau( 156) = (   0.6870926   0.1199402   0.4489156  )
       157           O   tau( 157) = (   0.8513607   0.4001135   0.4469276  )
       158           O   tau( 158) = (   0.5795220   0.2061065   0.5654291  )
       159           O   tau( 159) = (   0.7572453   0.4860551   0.5796026  )
       160           O   tau( 160) = (   0.7258106   0.2500599   0.6656027  )
       161           O   tau( 161) = (   0.8854701   0.5344462   0.6962664  )
       162           Si  tau( 162) = (   0.1520720   0.5714445   0.6112006  )
       163           Si  tau( 163) = (   0.3197662   0.8650460   0.5994355  )
       164           Si  tau( 164) = (   0.9166869   0.7061544   0.4939762  )
       165           Si  tau( 165) = (   0.0895587   0.9898377   0.4897522  )
       166           Si  tau( 166) = (   0.0864933   0.7263325   0.3697826  )
       167           Si  tau( 167) = (   0.2514419   1.0194991   0.3652217  )
       168           O   tau( 168) = (   0.0900615   0.6523559   0.6525114  )
       169           O   tau( 169) = (   0.2567482   0.9372890   0.6516837  )
       170           O   tau( 170) = (   0.2176533   0.6087895   0.5303110  )
       171           O   tau( 171) = (   0.3707762   0.9036032   0.5097122  )
       172           O   tau( 172) = (   0.1894353   0.7395852   0.4068490  )
       173           O   tau( 173) = (   0.3534460   1.0430748   0.4006067  )
       174           O   tau( 174) = (   0.0245521   0.6906379   0.4540384  )
       175           O   tau( 175) = (   0.1912735   0.9786304   0.4486291  )
       176           O   tau( 176) = (   0.9198555   0.7757775   0.5792384  )
       177           O   tau( 177) = (   0.0890232   1.0627090   0.5727443  )
       178           O   tau( 178) = (   0.0597551   0.8222448   0.6958118  )
       179           O   tau( 179) = (   0.2190891   1.1086301   0.6905598  )
       180           Si  tau( 180) = (   0.4864077   0.5725989   0.6057800  )
       181           Si  tau( 181) = (   0.6525538   0.8618483   0.6126304  )
       182           Si  tau( 182) = (   0.2543136   0.7035540   0.4884883  )
       183           Si  tau( 183) = (   0.4159814   0.9997703   0.4800619  )
       184           Si  tau( 184) = (   0.4170341   0.7285207   0.3638464  )
       185           Si  tau( 185) = (   0.5848973   1.0190634   0.3622476  )
       186           O   tau( 186) = (   0.4400653   0.6656475   0.6441650  )
       187           O   tau( 187) = (   0.5862038   0.9370336   0.6544644  )
       188           O   tau( 188) = (   0.5523472   0.6065783   0.5223457  )
       189           O   tau( 189) = (   0.7034552   0.8938681   0.5217201  )
       190           O   tau( 190) = (   0.5173470   0.7470729   0.4093726  )
       191           O   tau( 191) = (   0.6850317   1.0326080   0.4061728  )
       192           O   tau( 192) = (   0.3553260   0.6885129   0.4461236  )
       193           O   tau( 193) = (   0.5176417   0.9819311   0.4417675  )
       194           O   tau( 194) = (   0.2597200   0.7777831   0.5706758  )
       195           O   tau( 195) = (   0.4195927   1.0649691   0.5694110  )
       196           O   tau( 196) = (   0.4050153   0.8378095   0.6673792  )
       197           O   tau( 197) = (   0.5491535   1.1081549   0.6903327  )
       198           Si  tau( 198) = (   0.8198796   0.5711741   0.6167056  )
       199           Si  tau( 199) = (   0.9863860   0.8570710   0.6141129  )
       200           Si  tau( 200) = (   0.5817680   0.7055473   0.4864545  )
       201           Si  tau( 201) = (   0.7484205   0.9904151   0.4855167  )
       202           Si  tau( 202) = (   0.7527458   0.7345351   0.3706130  )
       203           Si  tau( 203) = (   0.9162569   1.0122160   0.3663547  )
       204           O   tau( 204) = (   0.7516817   0.6475904   0.6562346  )
       205           O   tau( 205) = (   0.9208236   0.9374085   0.6509863  )
       206           O   tau( 206) = (   0.8751795   0.6094893   0.5294136  )
       207           O   tau( 207) = (   1.0477543   0.8925988   0.5291711  )
       208           O   tau( 208) = (   0.8526547   0.7478695   0.4137273  )
       209           O   tau( 209) = (   1.0161361   1.0261853   0.4094508  )
       210           O   tau( 210) = (   0.6860088   0.7060853   0.4565428  )
       211           O   tau( 211) = (   0.8487171   0.9725595   0.4451356  )
       212           O   tau( 212) = (   0.5711327   0.7776622   0.5835449  )
       213           O   tau( 213) = (   0.7520994   1.0583357   0.5725394  )
       214           O   tau( 214) = (   0.7198541   0.8184696   0.6863736  )
       215           O   tau( 215) = (   0.8792441   1.1062038   0.6939787  )

     number of k points=     1
                       cart. coord. in units 2pi/alat
        k(    1) = (   0.0000000   0.0000000   0.0000000), wk =   2.0000000

     Dense  grid:  1740873 G-vectors     FFT dimensions: ( 160, 192, 120)

     Largest allocated arrays     est. size (Mb)     dimensions
        Kohn-Sham Wavefunctions        17.80 Mb     (    1944,  600)
        NL pseudopotentials            12.78 Mb     (    1944,  431)
        Each V/rho on FFT grid          0.94 Mb     (   61440)
        Each G-vector array             0.12 Mb     (   15547)
        G-vector shells                 0.06 Mb     (    7776)
     Largest temporary arrays     est. size (Mb)     dimensions
        Auxiliary wavefunctions        71.19 Mb     (    1944, 2400)
        Each subspace H/S matrix       87.89 Mb     (    2400, 2400)
        Each <psi_i|beta_j> matrix      3.95 Mb     (     431,  600)
        Arrays for rho mixing           7.50 Mb     (   61440,    8)

     Initial potential from superposition of free atoms

     starting charge 1145.96414, renormalised to 1144.00000
     Starting wfc are  860 randomized atomic wfcs

     total cpu time spent up to now is       37.9 secs

     per-process dynamical memory:   157.1 Mb

     Self-consistent Calculation

     iteration #  1     ecut=    80.00 Ry     beta=0.70
     Davidson diagonalization with overlap
     ethr =  1.00E-02,  avg # of iterations =  3.0
     Davidson diagonalization with overlap
     ethr =  1.00E-02,  avg # of iterations =  1.0
     Davidson diagonalization with overlap
     ethr =  1.00E-02,  avg # of iterations =  1.0

     Expectation value of exp(iGx): ( -6.9773021975195364E-004,  2.1762911523169189E-004)  0.99291773000000005     
     Electronic Dipole per cell (Ry a.u.)   35.351802331948505     
     Ionic Dipole per cell (Ry a.u.)   23639.941682475084     

     Expectation value of exp(iGx): (  2.7288801312260638E-003, -3.5394105778354563E-003)   1.1465709300000000     
     Electronic Dipole per cell (Ry a.u.)  -13.141298188300897     
     Ionic Dipole per cell (Ry a.u.)   25354.002087798173     

     Expectation value of exp(iGx): ( -7.7130309858752094E-007, -1.5670422522338492E-006)  0.73188942899999998     
     Electronic Dipole per cell (Ry a.u.)  -18.614391893901583     
     Ionic Dipole per cell (Ry a.u.)   15832.585131236418     
Electronic Dipole on Cartesian axes
           1   35.351802331948505     
           2  -13.141298188300897     
           3  -18.614391893901583     
Ionic Dipole on Cartesian axes
           1   23639.941682475084     
           2   25354.002087798173     
           3   15832.585131236418     

     total cpu time spent up to now is      781.4 secs

     total energy              =   -5137.15996756 Ry
     Harris-Foulkes estimate   =   -5174.12815429 Ry
     estimated scf accuracy    <      51.90700043 Ry

     iteration #  2     ecut=    80.00 Ry     beta=0.70
     Davidson diagonalization with overlap
     ethr =  4.54E-03,  avg # of iterations =  2.0
     Davidson diagonalization with overlap
     ethr =  4.54E-03,  avg # of iterations =  1.0
     Davidson diagonalization with overlap
     ethr =  4.54E-03,  avg # of iterations =  1.0

     Expectation value of exp(iGx): ( -3.0154356743345252E-005,  1.1756263052034264E-005)  0.99291773000000005     
     Electronic Dipole per cell (Ry a.u.)   34.487751501048166     
     Ionic Dipole per cell (Ry a.u.)   23639.941682475084     

     Expectation value of exp(iGx): (  2.6573177123307210E-004, -3.4076119210404819E-004)   1.1465709300000000     
     Electronic Dipole per cell (Ry a.u.)  -13.062104587833627     
     Ionic Dipole per cell (Ry a.u.)   25354.002087798173     

     Expectation value of exp(iGx): ( -2.2557919701882183E-009, -5.3681293476728874E-009)  0.73188942899999998     
     Electronic Dipole per cell (Ry a.u.)  -18.067610401479474     
     Ionic Dipole per cell (Ry a.u.)   15832.585131236418     
Electronic Dipole on Cartesian axes
           1   34.487751501048166     
           2  -13.062104587833627     
           3  -18.067610401479474     
Ionic Dipole on Cartesian axes
           1   23639.941682475084     
           2   25354.002087798173     
           3   15832.585131236418     

     total cpu time spent up to now is     1515.9 secs

     total energy              =   -5150.69632188 Ry
     Harris-Foulkes estimate   =   -5167.83729695 Ry
     estimated scf accuracy    <      33.17464091 Ry

     iteration #  3     ecut=    80.00 Ry     beta=0.70
     Davidson diagonalization with overlap
     ethr =  2.90E-03,  avg # of iterations =  2.0
     Davidson diagonalization with overlap
     ethr =  2.90E-03,  avg # of iterations =  1.0
     Davidson diagonalization with overlap
     ethr =  2.90E-03,  avg # of iterations =  1.0

     Expectation value of exp(iGx): ( -1.5051003433001016E-004,  4.9420514597432772E-005)  0.99291773000000005     
     Electronic Dipole per cell (Ry a.u.)   35.166096764588708     
     Ionic Dipole per cell (Ry a.u.)   23639.941682475084     

     Expectation value of exp(iGx): (  8.6517367951841517E-004, -1.1288424573407359E-003)   1.1465709300000000     
     Electronic Dipole per cell (Ry a.u.)  -13.182626141431211     
     Ionic Dipole per cell (Ry a.u.)   25354.002087798173     

     Expectation value of exp(iGx): ( -4.4777451681083343E-008, -9.7166419830263041E-008)  0.73188942899999998     
     Electronic Dipole per cell (Ry a.u.)  -18.379760359386779     
     Ionic Dipole per cell (Ry a.u.)   15832.585131236418     
Electronic Dipole on Cartesian axes
           1   35.166096764588708     
           2  -13.182626141431211     
           3  -18.379760359386779     
Ionic Dipole on Cartesian axes
           1   23639.941682475084     
           2   25354.002087798173     
           3   15832.585131236418     

     total cpu time spent up to now is     2258.3 secs

     total energy              =   -5157.49447406 Ry
     Harris-Foulkes estimate   =   -5157.59738100 Ry
     estimated scf accuracy    <       0.25214441 Ry

     iteration #  4     ecut=    80.00 Ry     beta=0.70
     Davidson diagonalization with overlap
     ethr =  2.20E-05,  avg # of iterations =  8.0
     Davidson diagonalization with overlap
     ethr =  2.20E-05,  avg # of iterations =  1.0
     Davidson diagonalization with overlap
     ethr =  2.20E-05,  avg # of iterations =  1.0

     Expectation value of exp(iGx): ( -1.4189677999977438E-004,  5.0806654499634320E-005)  0.99291773000000005     
     Electronic Dipole per cell (Ry a.u.)   34.835279073966930     
     Ionic Dipole per cell (Ry a.u.)   23639.941682475084     

     Expectation value of exp(iGx): (  8.4243114534961650E-004, -1.0784912565890668E-003)   1.1465709300000000     
     Electronic Dipole per cell (Ry a.u.)  -13.050472063264520     
     Ionic Dipole per cell (Ry a.u.)   25354.002087798173     

     Expectation value of exp(iGx): ( -4.0540803804600129E-008, -8.8804630936080186E-008)  0.73188942899999998     
     Electronic Dipole per cell (Ry a.u.)  -18.347035369864990     
     Ionic Dipole per cell (Ry a.u.)   15832.585131236418     
Electronic Dipole on Cartesian axes
           1   34.835279073966930     
           2  -13.050472063264520     
           3  -18.347035369864990     
Ionic Dipole on Cartesian axes
           1   23639.941682475084     
           2   25354.002087798173     
           3   15832.585131236418     

     total cpu time spent up to now is     3085.2 secs

     total energy              =   -5157.50608638 Ry
     Harris-Foulkes estimate   =   -5157.58934632 Ry
     estimated scf accuracy    <       0.17496593 Ry

     iteration #  5     ecut=    80.00 Ry     beta=0.70
     Davidson diagonalization with overlap
     ethr =  1.53E-05,  avg # of iterations = 13.0
     Davidson diagonalization with overlap
     ethr =  1.53E-05,  avg # of iterations =  1.0
     Davidson diagonalization with overlap
     ethr =  1.53E-05,  avg # of iterations =  1.0

     Expectation value of exp(iGx): ( -1.4205095577732280E-004,  4.7639666610474627E-005)  0.99291773000000005     
     Electronic Dipole per cell (Ry a.u.)   35.087398998646243     
     Ionic Dipole per cell (Ry a.u.)   23639.941682475084     

     Expectation value of exp(iGx): (  8.3228926297224505E-004, -1.0805367715708873E-003)   1.1465709300000000     
     Electronic Dipole per cell (Ry a.u.)  -13.148001412315592     
     Ionic Dipole per cell (Ry a.u.)   25354.002087798173     

     Expectation value of exp(iGx): ( -3.9895062727354366E-008, -8.7809582874465548E-008)  0.73188942899999998     
     Electronic Dipole per cell (Ry a.u.)  -18.330459451535351     
     Ionic Dipole per cell (Ry a.u.)   15832.585131236418     
Electronic Dipole on Cartesian axes
           1   35.087398998646243     
           2  -13.148001412315592     
           3  -18.330459451535351     
Ionic Dipole on Cartesian axes
           1   23639.941682475084     
           2   25354.002087798173     
           3   15832.585131236418     

     total cpu time spent up to now is     3964.8 secs

     total energy              =   -5157.54164876 Ry
     Harris-Foulkes estimate   =   -5157.54306385 Ry
     estimated scf accuracy    <       0.00243496 Ry

     iteration #  6     ecut=    80.00 Ry     beta=0.70
     Davidson diagonalization with overlap
     ethr =  2.13E-07,  avg # of iterations =  8.0
     Davidson diagonalization with overlap
     ethr =  2.13E-07,  avg # of iterations =  1.0
     Davidson diagonalization with overlap
     ethr =  2.13E-07,  avg # of iterations =  1.0

     Expectation value of exp(iGx): ( -1.4201766096332675E-004,  4.8283791956973252E-005)  0.99291773000000005     
     Electronic Dipole per cell (Ry a.u.)   35.035828057719890     
     Ionic Dipole per cell (Ry a.u.)   23639.941682475084     

     Expectation value of exp(iGx): (  8.3499406096554710E-004, -1.0794408140010958E-003)   1.1465709300000000     
     Electronic Dipole per cell (Ry a.u.)  -13.118379497818323     
     Ionic Dipole per cell (Ry a.u.)   25354.002087798173     

     Expectation value of exp(iGx): ( -4.0196912426965543E-008, -8.7951301851628218E-008)  0.73188942899999998     
     Electronic Dipole per cell (Ry a.u.)  -18.350978206146170     
     Ionic Dipole per cell (Ry a.u.)   15832.585131236418     
Electronic Dipole on Cartesian axes
           1   35.035828057719890     
           2  -13.118379497818323     
           3  -18.350978206146170     
Ionic Dipole on Cartesian axes
           1   23639.941682475084     
           2   25354.002087798173     
           3   15832.585131236418     

     total cpu time spent up to now is     4780.2 secs

     total energy              =   -5157.54223256 Ry
     Harris-Foulkes estimate   =   -5157.54240984 Ry
     estimated scf accuracy    <       0.00033062 Ry

     iteration #  7     ecut=    80.00 Ry     beta=0.70
     Davidson diagonalization with overlap
     ethr =  2.89E-08,  avg # of iterations =  3.0
     Davidson diagonalization with overlap
     ethr =  2.89E-08,  avg # of iterations =  1.0
     Davidson diagonalization with overlap
     ethr =  2.89E-08,  avg # of iterations =  1.0

     Expectation value of exp(iGx): ( -1.4214139694927147E-004,  4.8098068608727605E-005)  0.99291773000000005     
     Electronic Dipole per cell (Ry a.u.)   35.053723125972461     
     Ionic Dipole per cell (Ry a.u.)   23639.941682475084     

     Expectation value of exp(iGx): (  8.3455836990755511E-004, -1.0804279090753960E-003)   1.1465709300000000     
     Electronic Dipole per cell (Ry a.u.)  -13.128369534726200     
     Ionic Dipole per cell (Ry a.u.)   25354.002087798173     

     Expectation value of exp(iGx): ( -4.0149708735217940E-008, -8.8049272955106824E-008)  0.73188942899999998     
     Electronic Dipole per cell (Ry a.u.)  -18.343044134436536     
     Ionic Dipole per cell (Ry a.u.)   15832.585131236418     
Electronic Dipole on Cartesian axes
           1   35.053723125972461     
           2  -13.128369534726200     
           3  -18.343044134436536     
Ionic Dipole on Cartesian axes
           1   23639.941682475084     
           2   25354.002087798173     
           3   15832.585131236418     

     total cpu time spent up to now is     5514.6 secs

     total energy              =   -5157.54230934 Ry
     Harris-Foulkes estimate   =   -5157.54232394 Ry
     estimated scf accuracy    <       0.00003165 Ry

     iteration #  8     ecut=    80.00 Ry     beta=0.70
     Davidson diagonalization with overlap
     ethr =  2.77E-09,  avg # of iterations =  3.0
     Davidson diagonalization with overlap
     ethr =  2.77E-09,  avg # of iterations =  1.0
     Davidson diagonalization with overlap
     ethr =  2.77E-09,  avg # of iterations =  1.0

     Expectation value of exp(iGx): ( -1.4213879989671301E-004,  4.8151262951762978E-005)  0.99291773000000005     
     Electronic Dipole per cell (Ry a.u.)   35.049473541706249     
     Ionic Dipole per cell (Ry a.u.)   23639.941682475084     

     Expectation value of exp(iGx): (  8.3470407040287832E-004, -1.0804216225466224E-003)   1.1465709300000000     
     Electronic Dipole per cell (Ry a.u.)  -13.127114769449818     
     Ionic Dipole per cell (Ry a.u.)   25354.002087798173     

     Expectation value of exp(iGx): ( -4.0181384332480924E-008, -8.8055739446389458E-008)  0.73188942899999998     
     Electronic Dipole per cell (Ry a.u.)  -18.345522571316653     
     Ionic Dipole per cell (Ry a.u.)   15832.585131236418     
Electronic Dipole on Cartesian axes
           1   35.049473541706249     
           2  -13.127114769449818     
           3  -18.345522571316653     
Ionic Dipole on Cartesian axes
           1   23639.941682475084     
           2   25354.002087798173     
           3   15832.585131236418     

     total cpu time spent up to now is     6280.0 secs

     total energy              =   -5157.54231713 Ry
     Harris-Foulkes estimate   =   -5157.54231868 Ry
     estimated scf accuracy    <       0.00000433 Ry

     iteration #  9     ecut=    80.00 Ry     beta=0.70
     Davidson diagonalization with overlap
     ethr =  3.78E-10,  avg # of iterations =  3.0
     Davidson diagonalization with overlap
     ethr =  3.78E-10,  avg # of iterations =  1.0
     Davidson diagonalization with overlap
     ethr =  3.78E-10,  avg # of iterations =  1.0

     Expectation value of exp(iGx): ( -1.4214642320461109E-004,  4.8145024491133812E-005)  0.99291773000000005     
     Electronic Dipole per cell (Ry a.u.)   35.050166672063213     
     Ionic Dipole per cell (Ry a.u.)   23639.941682475084     

     Expectation value of exp(iGx): (  8.3473336860698667E-004, -1.0804435535100598E-003)   1.1465709300000000     
     Electronic Dipole per cell (Ry a.u.)  -13.127011810642234     
     Ionic Dipole per cell (Ry a.u.)   25354.002087798173     

     Expectation value of exp(iGx): ( -4.0176677027215489E-008, -8.8062035594186644E-008)  0.73188942899999998     
     Electronic Dipole per cell (Ry a.u.)  -18.344868677351094     
     Ionic Dipole per cell (Ry a.u.)   15832.585131236418     
Electronic Dipole on Cartesian axes
           1   35.050166672063213     
           2  -13.127011810642234     
           3  -18.344868677351094     
Ionic Dipole on Cartesian axes
           1   23639.941682475084     
           2   25354.002087798173     
           3   15832.585131236418     

     total cpu time spent up to now is     7010.5 secs

     total energy              =   -5157.54231799 Ry
     Harris-Foulkes estimate   =   -5157.54231816 Ry
     estimated scf accuracy    <       0.00000035 Ry

     iteration # 10     ecut=    80.00 Ry     beta=0.70
     Davidson diagonalization with overlap
     ethr =  3.05E-11,  avg # of iterations =  3.0
     Davidson diagonalization with overlap
     ethr =  3.05E-11,  avg # of iterations =  1.0
     Davidson diagonalization with overlap
     ethr =  3.05E-11,  avg # of iterations =  1.0

     Expectation value of exp(iGx): ( -1.4214580609779926E-004,  4.8144901029527158E-005)  0.99291773000000005     
     Electronic Dipole per cell (Ry a.u.)   35.050159949377552     
     Ionic Dipole per cell (Ry a.u.)   23639.941682475084     

     Expectation value of exp(iGx): (  8.3472675207540092E-004, -1.0804439889998752E-003)   1.1465709300000000     
     Electronic Dipole per cell (Ry a.u.)  -13.127069752541317     
     Ionic Dipole per cell (Ry a.u.)   25354.002087798173     

     Expectation value of exp(iGx): ( -4.0177750160881782E-008, -8.8061312680770799E-008)  0.73188942899999998     
     Electronic Dipole per cell (Ry a.u.)  -18.344989702406949     
     Ionic Dipole per cell (Ry a.u.)   15832.585131236418     
Electronic Dipole on Cartesian axes
           1   35.050159949377552     
           2  -13.127069752541317     
           3  -18.344989702406949     
Ionic Dipole on Cartesian axes
           1   23639.941682475084     
           2   25354.002087798173     
           3   15832.585131236418     

     total cpu time spent up to now is     7766.1 secs

     total energy              =   -5157.54231807 Ry
     Harris-Foulkes estimate   =   -5157.54231809 Ry
     estimated scf accuracy    <       0.00000004 Ry

     iteration # 11     ecut=    80.00 Ry     beta=0.70
     Davidson diagonalization with overlap
     ethr =  3.73E-12,  avg # of iterations =  2.0
     Davidson diagonalization with overlap
     ethr =  3.73E-12,  avg # of iterations =  1.0
     Davidson diagonalization with overlap
     ethr =  3.73E-12,  avg # of iterations =  1.0

     Expectation value of exp(iGx): ( -1.4214596590131216E-004,  4.8144970393761106E-005)  0.99291773000000005     
     Electronic Dipole per cell (Ry a.u.)   35.050158751932571     
     Ionic Dipole per cell (Ry a.u.)   23639.941682475084     

     Expectation value of exp(iGx): (  8.3472632154618219E-004, -1.0804457997075593E-003)   1.1465709300000000     
     Electronic Dipole per cell (Ry a.u.)  -13.127084998016002     
     Ionic Dipole per cell (Ry a.u.)   25354.002087798173     

     Expectation value of exp(iGx): ( -4.0177559459726212E-008, -8.8061598837396262E-008)  0.73188942899999998     
     Electronic Dipole per cell (Ry a.u.)  -18.344961989273173     
     Ionic Dipole per cell (Ry a.u.)   15832.585131236418     
Electronic Dipole on Cartesian axes
           1   35.050158751932571     
           2  -13.127084998016002     
           3  -18.344961989273173     
Ionic Dipole on Cartesian axes
           1   23639.941682475084     
           2   25354.002087798173     
           3   15832.585131236418     

     total cpu time spent up to now is     8489.3 secs

     End of self-consistent calculation

          k = 0.0000 0.0000 0.0000 (217511 PWs)   bands (ev):

   -17.4339 -17.4162 -16.8608 -16.5152 -16.4572 -16.4226 -16.2993 -16.2969
   -16.2732 -16.2491 -16.2007 -16.1590 -16.1507 -16.1260 -16.0928 -16.0829
   -16.0532 -16.0144 -15.9793 -15.9466 -15.9404 -15.9245 -15.8905 -15.8740
   -15.8506 -15.8280 -15.8190 -15.7919 -15.7897 -15.7781 -15.7547 -15.7290
   -15.7073 -15.6931 -15.6502 -15.6098 -15.5957 -15.5554 -15.5496 -15.5201
   -15.4560 -15.4268 -15.3875 -15.3736 -15.3317 -15.3147 -15.2814 -15.2776
   -15.2625 -15.2163 -15.2140 -15.1845 -15.1434 -15.1090 -15.0820 -15.0589
   -15.0403 -15.0109 -15.0064 -14.9738 -14.9623 -14.9257 -14.8958 -14.8827
   -14.8704 -14.8507 -14.8448 -14.8325 -14.8176 -14.8081 -14.7975 -14.7790
   -14.7289 -14.7104 -14.6939 -14.6819 -14.6285 -14.6205 -14.5975 -14.5854
   -14.5589 -14.5208 -14.5047 -14.5012 -14.4843 -14.4675 -14.4421 -14.4364
   -14.4271 -14.4221 -14.4156 -14.4065 -14.3994 -14.3844 -14.3793 -14.3786
   -14.3534 -14.3488 -14.3382 -14.3321 -14.3263 -14.3241 -14.3197 -14.3114
   -14.3073 -14.3023 -14.2963 -14.2923 -14.2885 -14.2805 -14.2787 -14.2717
   -14.2651 -14.2624 -14.2525 -14.2489 -14.2438 -14.2425 -14.2389 -14.2314
   -14.2206 -14.2150 -14.2098 -14.2084 -14.2009 -14.1941 -14.1894 -14.1843
   -14.1821 -14.1763 -14.1723 -14.1674 -14.1656 -14.1575 -14.1518 -14.1434
   -14.1386 -14.1344 -14.1322 -14.1217 -14.1130 -14.1084 -13.8422  -6.7484
    -6.5574  -6.4317  -6.3400  -6.2461  -6.2060  -6.1339  -6.0233  -5.9292
    -5.8843  -5.8811  -5.8542  -5.8235  -5.7772  -5.7693  -5.7260  -5.6938
    -5.6799  -5.6715  -5.6257  -5.5958  -5.5380  -5.5179  -5.3902  -5.3253
    -5.2317  -5.1976  -5.1643  -5.1073  -5.0923  -5.0800  -5.0737  -4.9913
    -4.9079  -4.8963  -4.8510  -4.7369  -4.6943  -4.6439  -4.5832  -4.4793
    -4.4308  -4.3812  -4.2884  -4.2567  -4.2402  -4.2353  -4.2239  -4.1819
    -4.1342  -4.0775  -4.0018  -3.9640  -3.9538  -3.8805  -3.8765  -3.8098
    -3.7917  -3.7783  -3.7513  -3.7313  -3.7060  -3.6346  -3.5850  -3.5434
    -3.5197  -3.4330  -3.4201  -3.3775  -3.3370  -3.3054  -3.2414  -3.2348
    -3.1759  -3.1588  -3.1276  -3.1083  -3.0791  -3.0735  -3.0512  -3.0275
    -3.0126  -2.9784  -2.9758  -2.9529  -2.9314  -2.9239  -2.9182  -2.9132
    -2.8839  -2.8789  -2.8686  -2.8559  -2.8481  -2.8371  -2.8222  -2.8203
    -2.8074  -2.7899  -2.7762  -2.7704  -2.7561  -2.7445  -2.7354  -2.7271
    -2.7164  -2.7102  -2.7095  -2.6972  -2.6900  -2.6683  -2.6531  -2.6470
    -2.6425  -2.6243  -2.6179  -2.5836  -2.5722  -2.5596  -2.5401  -2.5112
    -2.4916  -2.4873  -2.4603  -2.4428  -2.4293  -2.4120  -2.3892  -2.3725
    -2.3634  -2.3483  -2.3375  -2.3105  -2.2810  -2.2765  -2.2452  -2.2324
    -2.2055  -2.1963  -2.1559  -2.1335  -2.1298  -2.0659  -1.9806  -1.9356
    -1.6333  -1.4791  -1.2972  -1.1234  -1.0499  -1.0190  -0.9322  -0.9174
    -0.8804  -0.8747  -0.8241  -0.7979  -0.7738  -0.7593  -0.7499  -0.7353
    -0.7055  -0.7022  -0.6879  -0.6844  -0.6581  -0.6513  -0.6319  -0.6273
    -0.6212  -0.6077  -0.5922  -0.5797  -0.5687  -0.5463  -0.5295  -0.5233
    -0.5200  -0.5181  -0.5077  -0.4822  -0.4796  -0.4651  -0.4502  -0.4387
    -0.4248  -0.4009  -0.3856  -0.3750  -0.3583  -0.3496  -0.3467  -0.3383
    -0.3192  -0.3132  -0.2987  -0.2762  -0.2747  -0.2588  -0.2490  -0.2324
    -0.2042  -0.1889  -0.1855  -0.1530  -0.1393  -0.1302  -0.1157  -0.0896
    -0.0710  -0.0462  -0.0379  -0.0226  -0.0096  -0.0043   0.0138   0.0224
     0.0276   0.0634   0.0745   0.0929   0.1042   0.1111   0.1362   0.1427
     0.1488   0.1593   0.1806   0.2004   0.2095   0.2171   0.2376   0.2388
     0.2623   0.2790   0.2870   0.2931   0.3045   0.3076   0.3341   0.3411
     0.3533   0.3540   0.3652   0.3738   0.4052   0.4128   0.4181   0.4293
     0.4378   0.4558   0.4708   0.4770   0.4865   0.4931   0.4975   0.5083
     0.5209   0.5439   0.5480   0.5565   0.5721   0.5831   0.5918   0.6110
     0.6298   0.6369   0.6513   0.6694   0.6872   0.7035   0.7159   0.7320
     0.7478   0.7537   0.7737   0.7774   0.7997   0.8040   0.8342   0.8455
     0.8597   0.8797   0.8847   0.9031   0.9091   0.9182   0.9213   0.9419
     0.9528   0.9550   0.9746   0.9806   0.9858   0.9968   1.0029   1.0280
     1.0346   1.0500   1.0529   1.0609   1.0730   1.0832   1.0883   1.1140
     1.1142   1.1259   1.1267   1.1398   1.1508   1.1682   1.1716   1.1805
     1.1940   1.2001   1.2094   1.2170   1.2315   1.2378   1.2411   1.2518
     1.2668   1.2781   1.2870   1.2930   1.3060   1.3131   1.3286   1.3320
     1.3465   1.3496   1.3591   1.3647   1.3756   1.3817   1.3870   1.3885
     1.4107   1.4161   1.4175   1.4264   1.4299   1.4418   1.4466   1.4581
     1.4591   1.4769   1.4823   1.4905   1.4954   1.5110   1.5171   1.5351
     1.5363   1.5583   1.5658   1.5710   1.5785   1.5866   1.5992   1.6008
     1.6051   1.6325   1.6386   1.6457   1.6550   1.6707   1.6776   1.6997
     1.7023   1.7142   1.7233   1.7367   1.7710   1.7750   1.7801   1.8006
     1.8171   1.8187   1.8485   1.8515   1.8665   1.8745   1.9013   1.9326
     1.9419   1.9494   1.9625   1.9787   1.9899   1.9996   2.0017   2.0132
     2.0212   2.0346   2.0615   2.0762   2.0887   2.1051   2.1198   2.1358
     2.1501   2.1609   2.1749   2.1832   2.2107   2.2271   2.2274   2.2460
     2.2663   2.2791   2.2927   2.3022   2.3238   2.3328   2.3425   2.3544
     2.3682   2.3825   2.3864   2.3911   2.4007   2.4334   2.4529   2.4718
     2.4821   2.5060   2.5333   2.5470   7.7954   8.2608   8.8156   9.0771
     9.2642   9.4283   9.5296   9.7502   9.8345   9.8869   9.9983  10.0466
    10.0712  10.1343  10.1730  10.3343  10.3919  10.4479  10.4889  10.5012
    10.5179  10.6546  10.6966  10.7336  10.7624  10.7975  10.8301  10.8648

     highest occupied, lowest unoccupied level (ev):     2.5470    7.7954

!    total energy              =   -5157.54231808 Ry
     Harris-Foulkes estimate   =   -5157.54231808 Ry
     estimated scf accuracy    <          1.9E-09 Ry

     The total energy is the sum of the following terms:

     one-electron contribution =   -2413.03598428 Ry
     hartree contribution      =    1801.42184559 Ry
     xc contribution           =   -1182.86619708 Ry
     ewald contribution        =   -3363.06198232 Ry

     convergence has been achieved in  11 iterations
  **** WARNING :: Problem open file vector.dat...
  **** WARNING :: Problem read vector parameters...
  VECTOR ::                  Infinity                  Infinity                       NaN
  PARALLEL PART OF FORCES:no remove

     Forces acting on atoms (Ry/au):

     atom    1 type  1   force =    -0.00065622    0.00109176   -0.00004749
     atom    2 type  1   force =     0.00067196    0.00257796   -0.00060823
     atom    3 type  1   force =    -0.00016143    0.00112255   -0.00001020
     atom    4 type  1   force =     0.00054735    0.00057887   -0.00056525
     atom    5 type  1   force =    -0.00041641    0.00164933    0.00012962
     atom    6 type  1   force =     0.00313835    0.00183352   -0.00045286
     atom    7 type  2   force =     0.00029131   -0.00093127    0.00040941
     atom    8 type  2   force =    -0.00054834   -0.00064190   -0.00029534
     atom    9 type  2   force =     0.00011807   -0.00105914    0.00039801
     atom   10 type  2   force =    -0.00111181   -0.00138225    0.00119195
     atom   11 type  2   force =    -0.00030898   -0.00087727   -0.00014391
     atom   12 type  2   force =    -0.00120760   -0.00140823    0.00109491
     atom   13 type  2   force =    -0.00003663   -0.00019908   -0.00006363
     atom   14 type  2   force =    -0.00142120   -0.00050305    0.00090094
     atom   15 type  2   force =    -0.00018213   -0.00058892   -0.00045334
     atom   16 type  2   force =    -0.00027304    0.00031515   -0.00002587
     atom   17 type  2   force =    -0.00003105   -0.00116322   -0.00016639
     atom   18 type  2   force =    -0.00090870    0.00012438   -0.00055575
     atom   19 type  1   force =     0.00064157    0.00293758    0.00029796
     atom   20 type  1   force =    -0.00066717    0.00236224    0.00005579
     atom   21 type  1   force =    -0.00019952    0.00192520    0.00019608
     atom   22 type  1   force =     0.00159996    0.00280920   -0.00229894
     atom   23 type  1   force =    -0.00028751    0.00351529    0.00064597
     atom   24 type  1   force =    -0.00448851    0.00846718   -0.00441634
     atom   25 type  2   force =     0.00005766   -0.00145266   -0.00059952
     atom   26 type  2   force =     0.00034385   -0.00146010   -0.00070212
     atom   27 type  2   force =    -0.00034072   -0.00127124   -0.00018623
     atom   28 type  2   force =     0.00002008   -0.00062480    0.00109020
     atom   29 type  2   force =    -0.00006178   -0.00128626    0.00000384
     atom   30 type  2   force =     0.00294049   -0.00118921    0.00203163
     atom   31 type  2   force =     0.00007300   -0.00105627    0.00000612
     atom   32 type  2   force =    -0.00064208   -0.00176307    0.00187914
     atom   33 type  2   force =    -0.00045794   -0.00119262   -0.00037521
     atom   34 type  2   force =    -0.00029423   -0.00028031    0.00054713
     atom   35 type  2   force =     0.00002201   -0.00119033    0.00044755
     atom   36 type  1   force =     0.00014488    0.00090529   -0.00018227
     atom   37 type  1   force =    -0.00048225    0.00139184   -0.00021421
     atom   38 type  1   force =     0.00042159    0.00279325    0.00019474
     atom   39 type  1   force =    -0.00217116    0.00097249   -0.00191607
     atom   40 type  1   force =    -0.00028679    0.00241220   -0.00019071
     atom   41 type  1   force =    -0.00078941    0.00015140    0.00023978
     atom   42 type  2   force =     0.00040185   -0.00102973   -0.00019340
     atom   43 type  2   force =     0.00028119   -0.00020475    0.00023797
     atom   44 type  2   force =    -0.00019461   -0.00056073    0.00046655
     atom   45 type  2   force =    -0.00043126   -0.00097967    0.00046462
     atom   46 type  2   force =     0.00005350   -0.00038404   -0.00010492
     atom   47 type  2   force =    -0.00036124    0.00001487   -0.00039006
     atom   48 type  2   force =    -0.00014647   -0.00080089   -0.00008392
     atom   49 type  2   force =     0.00036194   -0.00011372    0.00004516
     atom   50 type  2   force =    -0.00028353   -0.00094592   -0.00082434
     atom   51 type  2   force =     0.00085385    0.00048610    0.00009915
     atom   52 type  2   force =     0.00027830   -0.00129039    0.00025031
     atom   53 type  2   force =    -0.00004742    0.00005718   -0.00000916
     atom   54 type  1   force =     0.00111063   -0.00061774   -0.00014584
     atom   55 type  1   force =    -0.00155281   -0.00389493    0.00194905
     atom   56 type  1   force =    -0.00039830   -0.00133262   -0.00022771
     atom   57 type  1   force =    -0.00192331   -0.00024093    0.00075070
     atom   58 type  1   force =     0.00005154   -0.00189778    0.00030274
     atom   59 type  1   force =    -0.00450846    0.00416768    0.00306006
     atom   60 type  2   force =    -0.00009946    0.00129584    0.00017101
     atom   61 type  2   force =    -0.00015457    0.00099111   -0.00022348
     atom   62 type  2   force =    -0.00130056    0.00016313    0.00056566
     atom   63 type  2   force =     0.00215128    0.00146611   -0.00344815
     atom   64 type  2   force =    -0.00079544    0.00164979   -0.00103872
     atom   65 type  2   force =     0.00099588   -0.00184703   -0.00166452
     atom   66 type  2   force =    -0.00022074    0.00044830   -0.00023052
     atom   67 type  2   force =     0.00180200   -0.00005371   -0.00156089
     atom   68 type  2   force =     0.00055924    0.00057181    0.00035337
     atom   69 type  2   force =     0.00034966   -0.00074914   -0.00047546
     atom   70 type  2   force =     0.00021466    0.00120115   -0.00037641
     atom   71 type  2   force =     0.00085590   -0.00057541    0.00047201
     atom   72 type  1   force =     0.00029377    0.00002747   -0.00458901
     atom   73 type  1   force =    -0.00032755   -0.00375620    0.00039891
     atom   74 type  1   force =     0.00464053   -0.00494484   -0.00106849
     atom   75 type  1   force =    -0.00201016    0.00298947    0.00583734
     atom   76 type  1   force =     0.15144068   -0.32333344   -0.00894035
     atom   77 type  1   force =     0.00406675    0.01077847    0.00749411
     atom   78 type  2   force =    -0.00036093    0.00112141    0.00102256
     atom   79 type  2   force =     0.00011750    0.00080885    0.00082939
     atom   80 type  2   force =     0.00164244    0.00306952    0.00089575
     atom   81 type  2   force =    -0.00028045    0.00168390   -0.00047023
     atom   82 type  2   force =    -0.00042705    0.02001996   -0.00034853
     atom   83 type  2   force =    -0.00308189   -0.00051287   -0.00226550
     atom   84 type  2   force =    -0.00295120    0.00202771    0.00311024
     atom   85 type  2   force =     0.00066463   -0.00246809   -0.00326162
     atom   86 type  2   force =    -0.00025924    0.00236582    0.00084128
     atom   87 type  2   force =    -0.00075825   -0.00151497   -0.00122679
     atom   88 type  2   force =    -0.00070114    0.00325505   -0.00035268
     atom   89 type  2   force =    -0.00013716   -0.00098387    0.00062573
     atom   90 type  1   force =    -0.00089762   -0.00108197    0.00014217
     atom   91 type  1   force =     0.00003313   -0.00154389    0.00007329
     atom   92 type  1   force =    -0.00427570   -0.00347083   -0.00499668
     atom   93 type  1   force =     0.00255190   -0.00156573    0.00279951
     atom   94 type  1   force =    -0.00084211   -0.00489574    0.00084607
     atom   95 type  1   force =     0.00014714   -0.00034986   -0.00057582
     atom   96 type  2   force =     0.00009110    0.00048412    0.00059582
     atom   97 type  2   force =    -0.00011844   -0.00000894    0.00024761
     atom   98 type  2   force =     0.00045827    0.00105401    0.00038915
     atom   99 type  2   force =     0.00074267    0.00115260   -0.00033886
     atom  100 type  2   force =     0.00005740    0.00073398   -0.00012395
     atom  101 type  2   force =     0.00014157   -0.00021819    0.00021705
     atom  102 type  2   force =     0.00030069    0.00197366   -0.00065845
     atom  103 type  2   force =    -0.00065522   -0.00006005   -0.00054723
     atom  104 type  2   force =     0.00096811    0.00210758    0.00123369
     atom  105 type  2   force =    -0.00049060   -0.00082576   -0.00087258
     atom  106 type  2   force =    -0.00031883    0.00175795   -0.00067097
     atom  107 type  2   force =     0.00016998   -0.00078553   -0.00038280
     atom  108 type  1   force =    -0.00103465    0.00211426   -0.00089242
     atom  109 type  1   force =     0.00104042    0.00337062   -0.00108312
     atom  110 type  1   force =    -0.00004654    0.00149746   -0.00011889
     atom  111 type  1   force =     0.00086787    0.00047433   -0.00022853
     atom  112 type  1   force =     0.00001514    0.00137162    0.00027448
     atom  113 type  1   force =     0.00216737    0.00061264    0.00117191
     atom  114 type  2   force =     0.00055824   -0.00110482   -0.00035346
     atom  115 type  2   force =    -0.00068305   -0.00130624   -0.00073223
     atom  116 type  2   force =    -0.00007760   -0.00104809    0.00062140
     atom  117 type  2   force =    -0.00181499   -0.00275068    0.00057580
     atom  118 type  2   force =    -0.00002500   -0.00078267   -0.00002092
     atom  119 type  2   force =    -0.00235258   -0.00063522   -0.00153476
     atom  120 type  2   force =    -0.00009843   -0.00063783    0.00007337
     atom  121 type  2   force =    -0.00067574   -0.00043980    0.00025524
     atom  122 type  2   force =     0.00004394   -0.00114128   -0.00004960
     atom  123 type  2   force =    -0.00089990   -0.00049521   -0.00054732
     atom  124 type  2   force =    -0.00002028   -0.00057905    0.00034865
     atom  125 type  2   force =    -0.00170998    0.00022543    0.00025826
     atom  126 type  1   force =    -0.00037990    0.00534898   -0.00155552
     atom  127 type  1   force =    -0.00153011    0.00396681    0.00075409
     atom  128 type  1   force =    -0.00010625    0.00243021    0.00033604
     atom  129 type  1   force =     0.00138607    0.00667366    0.00545371
     atom  130 type  1   force =    -0.00021539    0.00205432    0.00011467
     atom  131 type  1   force =    -0.00195132    0.00198602    0.00157838
     atom  132 type  2   force =     0.00092119   -0.00269217   -0.00047623
     atom  133 type  2   force =     0.00154595   -0.00446032   -0.00124214
     atom  134 type  2   force =    -0.00081537   -0.00231337    0.00134146
     atom  135 type  2   force =     0.00028763   -0.00086681   -0.00004113
     atom  136 type  2   force =     0.00019937   -0.00102230   -0.00022596
     atom  137 type  2   force =     0.00062545   -0.00038784   -0.00008877
     atom  138 type  2   force =    -0.00046695   -0.00080069    0.00014894
     atom  139 type  2   force =     0.00196431   -0.00181113   -0.00167449
     atom  140 type  2   force =    -0.00068480   -0.00170353   -0.00063970
     atom  141 type  2   force =    -0.00269462   -0.01069441   -0.00680961
     atom  142 type  2   force =    -0.00011347   -0.00184287    0.00089817
     atom  143 type  2   force =     0.00854750   -0.01282135    0.00575781
     atom  144 type  1   force =     0.00099906    0.00194970    0.00016304
     atom  145 type  1   force =     0.00009551    0.00139556   -0.00006122
     atom  146 type  1   force =     0.00056660    0.00319170   -0.00011013
     atom  147 type  1   force =    -0.00178851    0.00084071    0.00029656
     atom  148 type  1   force =    -0.00026653    0.00155859   -0.00052709
     atom  149 type  1   force =    -0.00044790    0.00051884    0.00076683
     atom  150 type  2   force =     0.00015625   -0.00131783   -0.00033530
     atom  151 type  2   force =     0.00017709   -0.00069391   -0.00060616
     atom  152 type  2   force =    -0.00050211   -0.00071478    0.00008548
     atom  153 type  2   force =    -0.00039795   -0.00083408    0.00046921
     atom  154 type  2   force =     0.00003213   -0.00035822    0.00013033
     atom  155 type  2   force =    -0.00036378   -0.00041094   -0.00037951
     atom  156 type  2   force =     0.00003536   -0.00104662   -0.00020436
     atom  157 type  2   force =     0.00081200   -0.00020474   -0.00054588
     atom  158 type  2   force =    -0.00049046   -0.00202727   -0.00074135
     atom  159 type  2   force =     0.00072572   -0.00024256   -0.00009056
     atom  160 type  2   force =     0.00093203   -0.00174931    0.00034010
     atom  161 type  2   force =     0.00043374   -0.00004565    0.00026405
     atom  162 type  1   force =     0.00253106   -0.00127253    0.00061970
     atom  163 type  1   force =    -0.03074685    0.00700825   -0.01756294
     atom  164 type  1   force =    -0.00044372   -0.00145205   -0.00012475
     atom  165 type  1   force =    -0.00184275   -0.00046932    0.00000370
     atom  166 type  1   force =    -0.00056658   -0.00129140   -0.00023085
     atom  167 type  1   force =    -0.00158223    0.00077158   -0.00109064
     atom  168 type  2   force =    -0.00046761    0.00226847    0.00041895
     atom  169 type  2   force =     0.00554488   -0.00423460   -0.00087169
     atom  170 type  2   force =    -0.00053093    0.00164855   -0.00071268
     atom  171 type  2   force =     0.00187490   -0.00478812    0.00842473
     atom  172 type  2   force =    -0.00066010    0.00137750    0.00075919
     atom  173 type  2   force =     0.00176207   -0.00118712    0.00227434
     atom  174 type  2   force =     0.00018942    0.00011824   -0.00011115
     atom  175 type  2   force =     0.00091293   -0.00063289    0.00047196
     atom  176 type  2   force =     0.00058338    0.00084922    0.00075469
     atom  177 type  2   force =     0.00039600   -0.00042630    0.00055742
     atom  178 type  2   force =     0.00013296    0.00096125   -0.00074363
     atom  179 type  2   force =     0.00149659   -0.00238892    0.00042239
     atom  180 type  1   force =    -0.01289928    0.04683163    0.01977987
     atom  181 type  1   force =     0.01818287   -0.00949457   -0.00872038
     atom  182 type  1   force =     0.00460767   -0.00796711   -0.00224915
     atom  183 type  1   force =     0.00189123    0.00575969   -0.00512402
     atom  184 type  1   force =     0.00096150   -0.00551206    0.00147165
     atom  185 type  1   force =     0.00155569    0.00044586   -0.00219703
     atom  186 type  2   force =     0.03052641    0.09813372    0.01604381
     atom  187 type  2   force =    -0.01001001   -0.00593223   -0.00071508
     atom  188 type  2   force =     0.01101210    0.00190104   -0.01187458
     atom  189 type  2   force =    -0.00073721    0.00126890    0.00190125
     atom  190 type  2   force =     0.00053972    0.00363897   -0.00120987
     atom  191 type  2   force =    -0.00079763    0.00016227    0.00088076
     atom  192 type  2   force =    -0.00196816    0.00258502   -0.00164469
     atom  193 type  2   force =    -0.00152193   -0.00044257    0.00269412
     atom  194 type  2   force =     0.00639744    0.00958996    0.00694351
     atom  195 type  2   force =    -0.00040051   -0.00346206    0.00012801
     atom  196 type  2   force =    -0.16404743    0.15094106   -0.00764174
     atom  197 type  2   force =     0.00055785   -0.00356485    0.00045532
     atom  198 type  1   force =    -0.00194092   -0.00069447    0.00019196
     atom  199 type  1   force =    -0.00067948   -0.00183473    0.00032957
     atom  200 type  1   force =    -0.00947643   -0.01675408    0.00406683
     atom  201 type  1   force =     0.00158928    0.00030650   -0.00128317
     atom  202 type  1   force =    -0.00062259   -0.00142372    0.00025645
     atom  203 type  1   force =     0.00000548   -0.00017876   -0.00102448
     atom  204 type  2   force =     0.00110514    0.00221581    0.00038878
     atom  205 type  2   force =    -0.00011300    0.00031085    0.00013400
     atom  206 type  2   force =     0.00123728    0.00078154   -0.00026289
     atom  207 type  2   force =     0.00049391    0.00031410    0.00003739
     atom  208 type  2   force =     0.00028020    0.00056286   -0.00009397
     atom  209 type  2   force =     0.00049950   -0.00002038   -0.00018838
     atom  210 type  2   force =     0.00139480    0.00267142    0.00025700
     atom  211 type  2   force =    -0.00053557   -0.00008327    0.00028847
     atom  212 type  2   force =     0.00527267    0.03119584    0.00479632
     atom  213 type  2   force =    -0.00107464   -0.00075032    0.00003271
     atom  214 type  2   force =    -0.00243516    0.00403596   -0.00213010
     atom  215 type  2   force =    -0.00005339   -0.00049572    0.00007056

     Total force =     0.444193     Total SCF correction =     0.000117

     Writing output data file Qrtz_Ortho.save

     init_run     :     27.01s CPU     36.99s WALL (       1 calls)
     electrons    :   4069.67s CPU   8451.94s WALL (       1 calls)
     forces       :      8.34s CPU      8.82s WALL (       1 calls)

     Called by init_run:
     wfcinit      :     24.95s CPU     33.16s WALL (       1 calls)
     potinit      :      0.20s CPU      0.27s WALL (       1 calls)

     Called by electrons:
     c_bands      :   2319.99s CPU   2832.80s WALL (      33 calls)
     sum_band     :     11.02s CPU     41.31s WALL (      11 calls)
     v_of_rho     :      0.11s CPU      0.33s WALL (      12 calls)
     mix_rho      :      0.09s CPU      0.60s WALL (      11 calls)

     Called by c_bands:
     init_us_2    :      0.29s CPU      0.32s WALL (      45 calls)
     cegterg      :   2318.36s CPU   2822.54s WALL (      33 calls)

     Called by sum_band:

     Called by *egterg:
     h_psi        :    428.86s CPU    858.77s WALL (     106 calls)
     g_psi        :      0.31s CPU      0.31s WALL (      72 calls)
     cdiaghg      :    827.06s CPU    837.57s WALL (     103 calls)

     Called by h_psi:
     add_vuspsi   :    141.86s CPU    141.97s WALL (     106 calls)

     General routines
     calbec       :    148.13s CPU    160.14s WALL (     110 calls)
     fft          :      0.19s CPU      0.93s WALL (      49 calls)
     fftw         :    149.13s CPU    593.19s WALL (   98192 calls)
     davcio       :      0.03s CPU      1.74s WALL (     260 calls)

     Parallel routines
     fft_scatter  :     79.66s CPU    506.21s WALL (   98241 calls)

     Electric-field routines
     c_phase_fiel :   1738.32s CPU   5575.97s WALL (      33 calls)

     PWSCF        :     1h 8m CPU        2h21m WALL


   This run was terminated on:  23:49:11   7Jul2018            

=------------------------------------------------------------------------------=
   JOB DONE.
=------------------------------------------------------------------------------=
