# Supplementary material for: Collective dipole effects in ionic transport under electric fields
Source: Nat Commun. 2020 Jul 3;11:3330. doi: 10.1038/s41467-020-17173-w (PMC7335081; doi:10.1038/s41467-020-17173-w)
Supplement: Supplementary file 3 — Source Data [file 41467_2020_17173_MOESM3_ESM.zip › Script_Pol_Analysis/QE_data/ZBC_NEB_VO_Q2-pos2/Zcharge_VO_Q2_pict10/dz0.2/output_file]

     Program PWSCF v.5.4.0 starts on  7Jul2018 at 17:14:23 

     This program is part of the open-source Quantum ESPRESSO suite
     for quantum simulation of materials; please cite
         "P. Giannozzi et al., J. Phys.:Condens. Matter 21 395502 (2009);
          URL http://www.quantum-espresso.org", 
     in publications or presentations arising from this work. More details at
     http://www.quantum-espresso.org/quote

     Parallel version (MPI), running on   112 processors
     R & G space division:  proc/nbgrp/npool/nimage =     112
     Reading input from input_file
Warning: card &IONS ignored
Warning: card / ignored
Warning: card &CELL ignored
Warning: card / ignored

     Current dimensions of program PWSCF are:
     Max number of different atomic species (ntypx) = 10
     Max number of k-points (npk) =  40000
     Max angular momentum in pseudopotentials (lmaxx) =  3

     Subspace diagonalization in iterative solution of the eigenvalue problem:
     a serial algorithm will be used


     Parallelization info
     --------------------
     sticks:   dense  smooth     PW     G-vecs:    dense   smooth      PW
     Min         200     200     50                15540    15540    1940
     Max         201     201     51                15547    15547    1944
     Sum       22485   22485   5629              1740873  1740873  217511


     Title: 
     Fkl_Ortho                                                                  


     bravais-lattice index     =            0
     lattice parameter (alat)  =      27.8567  a.u.
     unit-cell volume          =   18011.5231 (a.u.)^3
     number of atoms/cell      =          215
     number of atomic types    =            2
     number of electrons       =      1144.00
     number of Kohn-Sham states=          600
     kinetic-energy cutoff     =      80.0000  Ry
     charge density cutoff     =     320.0000  Ry
     convergence threshold     =      1.0E-08
     mixing beta               =       0.7000
     number of iterations used =            8  plain     mixing
     Exchange-correlation      =  SLA  PZ   NOGX NOGC ( 1  1  0  0 0 0)

     Using Berry phase electric field
     In a.u.(Ry)  cartesian system of reference
        0.0000000000
        0.0000000000
        0.0000000000
     In a.u.(Ry)  crystal system of reference
        0.0000000000
        0.0000000000
        0.0000000000
     Number of iterative cycles:   3


     celldm(1)=  27.856738  celldm(2)=   0.000000  celldm(3)=   0.000000
     celldm(4)=   0.000000  celldm(5)=   0.000000  celldm(6)=   0.000000

     crystal axes: (cart. coord. in units of alat)
               a(1) = (   0.992918   0.000000   0.000000 )  
               a(2) = (   0.000000   1.146571   0.000000 )  
               a(3) = (   0.000000   0.000000   0.731889 )  

     reciprocal axes: (cart. coord. in units 2 pi/alat)
               b(1) = (  1.007133  0.000000  0.000000 )  
               b(2) = (  0.000000  0.872166  0.000000 )  
               b(3) = (  0.000000  0.000000  1.366327 )  


     PseudoPot. # 1 for Si read from file:
     /home/users/lsamos/Nico/q-e-qe-5.4/pseudo/Si.pz-vbc.UPF
     MD5 check sum: 6dfa03ddd5817404712e03e4d12deb78
     Pseudo is Norm-conserving, Zval =  4.0
     Generated by new atomic code, or converted to UPF format
     Using radial grid of  431 points,  2 beta functions with: 
                l(1) =   0
                l(2) =   1

     PseudoPot. # 2 for O  read from file:
     /home/users/lsamos/Nico/q-e-qe-5.4/pseudo/O.pz-mt.UPF
     MD5 check sum: 6c85872a654a48428798af567c59afb1
     Pseudo is Norm-conserving, Zval =  6.0
     Generated by new atomic code, or converted to UPF format
     Using radial grid of  921 points,  1 beta functions with: 
                l(1) =   0

     atomic species   valence    mass     pseudopotential
        Si             4.00    28.08550     Si( 1.00)
        O              6.00    16.00000     O ( 1.00)

     No symmetry found


   Cartesian axes

     site n.     atom                  positions (alat units)
         1           Si  tau(   1) = (   0.1490390   0.0011163   0.2441122  )
         2           Si  tau(   2) = (   0.3174071   0.2884516   0.2452827  )
         3           Si  tau(   3) = (   0.9144947   0.1315351   0.1191789  )
         4           Si  tau(   4) = (   0.0898243   0.4147266   0.1261946  )
         5           Si  tau(   5) = (   0.0883260   0.1513061  -0.0002606  )
         6           Si  tau(   6) = (   0.2495615   0.4342691  -0.0017075  )
         7           O   tau(   7) = (   0.0828035   0.0806929   0.2817623  )
         8           O   tau(   8) = (   0.2503798   0.3664976   0.2847945  )
         9           O   tau(   9) = (   0.2147118   0.0377868   0.1634132  )
        10           O   tau(  10) = (   0.3846999   0.3303282   0.1683404  )
        11           O   tau(  11) = (   0.1895081   0.1678665   0.0396074  )
        12           O   tau(  12) = (   0.3559265   0.4425835   0.0265147  )
        13           O   tau(  13) = (   0.0232696   0.1139051   0.0810440  )
        14           O   tau(  14) = (   0.1926397   0.4037471   0.0879534  )
        15           O   tau(  15) = (   0.9140332   0.2050678   0.2019096  )
        16           O   tau(  16) = (   0.0843523   0.4893964   0.2076912  )
        17           O   tau(  17) = (   0.0450285   0.2468558   0.3309108  )
        18           O   tau(  18) = (   0.2105297   0.5350593   0.3308099  )
        19           Si  tau(  19) = (   0.4863890   0.0038470   0.2389320  )
        20           Si  tau(  20) = (   0.6530098   0.2822254   0.2488444  )
        21           Si  tau(  21) = (   0.2537503   0.1317362   0.1219347  )
        22           Si  tau(  22) = (   0.4155515   0.4218722   0.1170465  )
        23           Si  tau(  23) = (   0.4163915   0.1535845  -0.0003401  )
        24           Si  tau(  24) = (   0.5856646   0.4404630   0.0026372  )
        25           O   tau(  25) = (   0.4217260   0.0844062   0.2771738  )
        26           O   tau(  26) = (   0.5906957   0.3491652   0.3141740  )
        27           O   tau(  27) = (   0.5513594   0.0401132   0.1563042  )
        28           O   tau(  28) = (   0.7049221   0.3335100   0.1674150  )
        29           O   tau(  29) = (   0.5164922   0.1763256   0.0401427  )
        30           O   tau(  30) = (   0.6872019   0.4585731   0.0400869  )
        31           O   tau(  31) = (   0.3545472   0.1129279   0.0813252  )
        32           O   tau(  32) = (   0.5208168   0.4093109   0.0856040  )
        33           O   tau(  33) = (   0.2567574   0.2081090   0.2015949  )
        34           O   tau(  34) = (   0.4049115   0.5085809   0.1851568  )
        35           O   tau(  35) = (   0.3799113   0.2507079   0.3285452  )
        36           Si  tau(  36) = (   0.8156823  -0.0036268   0.2432806  )
        37           Si  tau(  37) = (   0.9789038   0.2829342   0.2448657  )
        38           Si  tau(  38) = (   0.5845590   0.1382436   0.1180980  )
        39           Si  tau(  39) = (   0.7495237   0.4248490   0.1253242  )
        40           Si  tau(  40) = (   0.7539296   0.1570063  -0.0102856  )
        41           Si  tau(  41) = (   0.9171286   0.4360397   0.0039028  )
        42           O   tau(  42) = (   0.7488684   0.0732058   0.2853358  )
        43           O   tau(  43) = (   0.9150282   0.3655238   0.2819561  )
        44           O   tau(  44) = (   0.8739455   0.0369106   0.1586606  )
        45           O   tau(  45) = (   1.0470870   0.3184407   0.1655968  )
        46           O   tau(  46) = (   0.8531007   0.1709794   0.0350398  )
        47           O   tau(  47) = (   1.0192338   0.4478624   0.0420436  )
        48           O   tau(  48) = (   0.6843038   0.1339485   0.0720304  )
        49           O   tau(  49) = (   0.8502817   0.4037720   0.0861157  )
        50           O   tau(  50) = (   0.5867504   0.2068661   0.2053606  )
        51           O   tau(  51) = (   0.7498428   0.5007048   0.2049341  )
        52           O   tau(  52) = (   0.7259007   0.2443502   0.3220413  )
        53           O   tau(  53) = (   0.8776587   0.5348661   0.3293365  )
        54           Si  tau(  54) = (   0.1457776   0.5710135   0.2486340  )
        55           Si  tau(  55) = (   0.3158985   0.8636261   0.2432737  )
        56           Si  tau(  56) = (   0.9219756   0.7064754   0.1240445  )
        57           Si  tau(  57) = (   0.0917120   0.9913787   0.1230421  )
        58           Si  tau(  58) = (   0.0966740   0.7259466   0.0024679  )
        59           Si  tau(  59) = (   0.2562084   1.0142896   0.0000064  )
        60           O   tau(  60) = (   0.0818118   0.6514581   0.2876300  )
        61           O   tau(  61) = (   0.2536249   0.9448592   0.2829925  )
        62           O   tau(  62) = (   0.2095330   0.6098975   0.1679601  )
        63           O   tau(  63) = (   0.3815323   0.8992081   0.1618068  )
        64           O   tau(  64) = (   0.2014890   0.7344113   0.0385743  )
        65           O   tau(  65) = (   0.3587986   1.0292828   0.0372085  )
        66           O   tau(  66) = (   0.0313999   0.6919626   0.0856808  )
        67           O   tau(  67) = (   0.1937924   0.9782454   0.0836692  )
        68           O   tau(  68) = (   0.9185940   0.7808255   0.2050374  )
        69           O   tau(  69) = (   0.0880566   1.0651651   0.2049329  )
        70           O   tau(  70) = (   0.0512656   0.8226328   0.3292993  )
        71           O   tau(  71) = (   0.2108975   1.1129954   0.3286564  )
        72           Si  tau(  72) = (   0.4283406   0.6159006   0.1811041  )
        73           Si  tau(  73) = (   0.6511424   0.8625560   0.2442166  )
        74           Si  tau(  74) = (   0.2554276   0.7020364   0.1293552  )
        75           Si  tau(  75) = (   0.4205632   0.9939110   0.1215839  )
        76           Si  tau(  76) = (   0.4798880   0.7609226  -0.0450213  )
        77           Si  tau(  77) = (   0.5867320   1.0153638   0.0025106  )
        78           O   tau(  78) = (   0.4215264   0.6541317   0.2840214  )
        79           O   tau(  79) = (   0.5876216   0.9439030   0.2815379  )
        80           O   tau(  80) = (   0.5316325   0.6256969   0.1415174  )
        81           O   tau(  81) = (   0.7138166   0.8939801   0.1589154  )
        82           O   tau(  82) = (   0.5399859   0.7680771   0.0308413  )
        83           O   tau(  83) = (   0.6897000   1.0277768   0.0387503  )
        84           O   tau(  84) = (   0.3625146   0.6748906   0.1123765  )
        85           O   tau(  85) = (   0.5232438   0.9780395   0.0841053  )
        86           O   tau(  86) = (   0.2512500   0.7829686   0.2046111  )
        87           O   tau(  87) = (   0.4219641   1.0695358   0.2016791  )
        88           O   tau(  88) = (   0.3800019   0.8250323   0.3252585  )
        89           O   tau(  89) = (   0.5497365   1.1142604   0.3224052  )
        90           Si  tau(  90) = (   0.8158309   0.5775220   0.2479755  )
        91           Si  tau(  91) = (   0.9833472   0.8602916   0.2450175  )
        92           Si  tau(  92) = (   0.5885054   0.7164944   0.1174290  )
        93           Si  tau(  93) = (   0.7535821   0.9897026   0.1211156  )
        94           Si  tau(  94) = (   0.7565130   0.7257599   0.0024331  )
        95           Si  tau(  95) = (   0.9195947   1.0110766   0.0010795  )
        96           O   tau(  96) = (   0.7525829   0.6560516   0.2933700  )
        97           O   tau(  97) = (   0.9180402   0.9401803   0.2826503  )
        98           O   tau(  98) = (   0.8810841   0.6132158   0.1663506  )
        99           O   tau(  99) = (   1.0489077   0.8952374   0.1633359  )
       100           O   tau( 100) = (   0.8580855   0.7411837   0.0398516  )
       101           O   tau( 101) = (   1.0206746   1.0273138   0.0405031  )
       102           O   tau( 102) = (   0.6912424   0.6932162   0.0857976  )
       103           O   tau( 103) = (   0.8549252   0.9731745   0.0824455  )
       104           O   tau( 104) = (   0.5864600   0.7811512   0.2063350  )
       105           O   tau( 105) = (   0.7526371   1.0613279   0.2048008  )
       106           O   tau( 106) = (   0.7149186   0.8273583   0.3275933  )
       107           O   tau( 107) = (   0.8806523   1.1080658   0.3255454  )
       108           Si  tau( 108) = (   0.1531593  -0.0022063   0.6089778  )
       109           Si  tau( 109) = (   0.3095572   0.2829874   0.6105827  )
       110           Si  tau( 110) = (   0.9189174   0.1261356   0.4904327  )
       111           Si  tau( 111) = (   0.0874932   0.4170169   0.4900867  )
       112           Si  tau( 112) = (   0.0868199   0.1513172   0.3666627  )
       113           Si  tau( 113) = (   0.2501523   0.4393345   0.3674816  )
       114           O   tau( 114) = (   0.0895793   0.0786242   0.6483988  )
       115           O   tau( 115) = (   0.2399128   0.3589483   0.6497667  )
       116           O   tau( 116) = (   0.2160371   0.0324372   0.5246720  )
       117           O   tau( 117) = (   0.3752067   0.3275668   0.5330496  )
       118           O   tau( 118) = (   0.1905077   0.1652729   0.4011659  )
       119           O   tau( 119) = (   0.3530675   0.4550915   0.4050460  )
       120           O   tau( 120) = (   0.0282466   0.1127580   0.4523387  )
       121           O   tau( 121) = (   0.1895321   0.4010966   0.4516538  )
       122           O   tau( 122) = (   0.9151283   0.2021876   0.5709873  )
       123           O   tau( 123) = (   0.0863268   0.4934621   0.5697304  )
       124           O   tau( 124) = (   0.0498013   0.2471301   0.6932288  )
       125           O   tau( 125) = (   0.2147737   0.5312902   0.6923181  )
       126           Si  tau( 126) = (   0.4840941  -0.0011169   0.6094321  )
       127           Si  tau( 127) = (   0.6425814   0.2859982   0.6035184  )
       128           Si  tau( 128) = (   0.2536139   0.1274775   0.4837556  )
       129           Si  tau( 129) = (   0.4095541   0.4228585   0.4928232  )
       130           Si  tau( 130) = (   0.4184895   0.1535629   0.3629511  )
       131           Si  tau( 131) = (   0.6071593   0.3932398   0.4115169  )
       132           O   tau( 132) = (   0.4222920   0.0806196   0.6487748  )
       133           O   tau( 133) = (   0.5855824   0.3627829   0.6550004  )
       134           O   tau( 134) = (   0.5479612   0.0346055   0.5259779  )
       135           O   tau( 135) = (   0.6803040   0.3395858   0.5024410  )
       136           O   tau( 136) = (   0.5210574   0.1679880   0.4023900  )
       137           O   tau( 137) = (   0.6852690   0.4722921   0.4096236  )
       138           O   tau( 138) = (   0.3559867   0.1132678   0.4446911  )
       139           O   tau( 139) = (   0.5163290   0.4114749   0.4642818  )
       140           O   tau( 140) = (   0.2523021   0.2011503   0.5660356  )
       141           O   tau( 141) = (   0.4097476   0.5018359   0.5706095  )
       142           O   tau( 142) = (   0.3739830   0.2472571   0.6926771  )
       143           O   tau( 143) = (   0.5489476   0.5324641   0.6864384  )
       144           Si  tau( 144) = (   0.8158815  -0.0061602   0.6108984  )
       145           Si  tau( 145) = (   0.9781264   0.2833367   0.6117592  )
       146           Si  tau( 146) = (   0.5836374   0.1293219   0.4843613  )
       147           Si  tau( 147) = (   0.7556730   0.4312092   0.4866991  )
       148           Si  tau( 148) = (   0.7550850   0.1475726   0.3659080  )
       149           Si  tau( 149) = (   0.9179330   0.4386703   0.3638226  )
       150           O   tau( 150) = (   0.7510845   0.0749486   0.6481633  )
       151           O   tau( 151) = (   0.9130378   0.3630771   0.6526365  )
       152           O   tau( 152) = (   0.8800820   0.0304090   0.5287808  )
       153           O   tau( 153) = (   1.0403582   0.3226681   0.5294703  )
       154           O   tau( 154) = (   0.8559959   0.1606836   0.4063002  )
       155           O   tau( 155) = (   1.0178645   0.4527974   0.4057934  )
       156           O   tau( 156) = (   0.6872725   0.1199766   0.4490343  )
       157           O   tau( 157) = (   0.8513056   0.4008636   0.4468667  )
       158           O   tau( 158) = (   0.5792670   0.2066563   0.5649610  )
       159           O   tau( 159) = (   0.7570020   0.4865716   0.5796806  )
       160           O   tau( 160) = (   0.7257152   0.2502740   0.6651310  )
       161           O   tau( 161) = (   0.8845960   0.5346152   0.6971563  )
       162           Si  tau( 162) = (   0.1524477   0.5715542   0.6106246  )
       163           Si  tau( 163) = (   0.3189429   0.8641905   0.6015307  )
       164           Si  tau( 164) = (   0.9175237   0.7051443   0.4938045  )
       165           Si  tau( 165) = (   0.0894182   0.9895768   0.4894488  )
       166           Si  tau( 166) = (   0.0870195   0.7264388   0.3687037  )
       167           Si  tau( 167) = (   0.2520698   1.0182742   0.3657653  )
       168           O   tau( 168) = (   0.0907750   0.6529070   0.6515995  )
       169           O   tau( 169) = (   0.2558496   0.9380576   0.6512729  )
       170           O   tau( 170) = (   0.2182089   0.6086539   0.5297171  )
       171           O   tau( 171) = (   0.3741254   0.9015781   0.5137737  )
       172           O   tau( 172) = (   0.1896997   0.7397580   0.4064448  )
       173           O   tau( 173) = (   0.3542436   1.0393572   0.4019252  )
       174           O   tau( 174) = (   0.0247136   0.6894442   0.4521796  )
       175           O   tau( 175) = (   0.1911653   0.9773143   0.4485872  )
       176           O   tau( 176) = (   0.9211849   0.7745771   0.5792550  )
       177           O   tau( 177) = (   0.0891670   1.0623920   0.5725752  )
       178           O   tau( 178) = (   0.0607453   0.8227268   0.6952756  )
       179           O   tau( 179) = (   0.2185131   1.1090468   0.6909999  )
       180           Si  tau( 180) = (   0.4855513   0.5718390   0.6065309  )
       181           Si  tau( 181) = (   0.6507961   0.8615661   0.6128881  )
       182           Si  tau( 182) = (   0.2541650   0.7039755   0.4884569  )
       183           Si  tau( 183) = (   0.4172287   0.9979765   0.4820089  )
       184           Si  tau( 184) = (   0.4165623   0.7292317   0.3639388  )
       185           Si  tau( 185) = (   0.5850172   1.0183508   0.3631702  )
       186           O   tau( 186) = (   0.4382466   0.6641018   0.6456965  )
       187           O   tau( 187) = (   0.5848406   0.9376167   0.6538760  )
       188           O   tau( 188) = (   0.5504984   0.6067581   0.5227639  )
       189           O   tau( 189) = (   0.7032619   0.8934290   0.5226282  )
       190           O   tau( 190) = (   0.5176254   0.7465135   0.4082963  )
       191           O   tau( 191) = (   0.6853068   1.0323281   0.4065989  )
       192           O   tau( 192) = (   0.3557232   0.6896543   0.4471107  )
       193           O   tau( 193) = (   0.5190002   0.9810430   0.4436571  )
       194           O   tau( 194) = (   0.2580172   0.7782573   0.5707000  )
       195           O   tau( 195) = (   0.4200902   1.0649642   0.5700197  )
       196           O   tau( 196) = (   0.4012372   0.8349207   0.6723615  )
       197           O   tau( 197) = (   0.5496372   1.1088750   0.6907404  )
       198           Si  tau( 198) = (   0.8200873   0.5714061   0.6167603  )
       199           Si  tau( 199) = (   0.9866199   0.8567840   0.6139159  )
       200           Si  tau( 200) = (   0.5805908   0.7055756   0.4870321  )
       201           Si  tau( 201) = (   0.7484367   0.9899122   0.4860805  )
       202           Si  tau( 202) = (   0.7522557   0.7339112   0.3716170  )
       203           Si  tau( 203) = (   0.9161319   1.0119521   0.3663017  )
       204           O   tau( 204) = (   0.7523001   0.6487935   0.6550833  )
       205           O   tau( 205) = (   0.9210044   0.9368157   0.6513235  )
       206           O   tau( 206) = (   0.8768107   0.6083096   0.5297718  )
       207           O   tau( 207) = (   1.0470459   0.8924779   0.5285052  )
       208           O   tau( 208) = (   0.8522152   0.7467754   0.4146513  )
       209           O   tau( 209) = (   1.0162328   1.0262248   0.4090193  )
       210           O   tau( 210) = (   0.6850647   0.7055210   0.4573215  )
       211           O   tau( 211) = (   0.8488274   0.9724897   0.4454974  )
       212           O   tau( 212) = (   0.5689561   0.7774521   0.5843663  )
       213           O   tau( 213) = (   0.7521563   1.0583227   0.5727351  )
       214           O   tau( 214) = (   0.7176441   0.8184814   0.6873231  )
       215           O   tau( 215) = (   0.8793549   1.1058013   0.6939385  )

     number of k points=     1
                       cart. coord. in units 2pi/alat
        k(    1) = (   0.0000000   0.0000000   0.0000000), wk =   2.0000000

     Dense  grid:  1740873 G-vectors     FFT dimensions: ( 160, 192, 120)

     Largest allocated arrays     est. size (Mb)     dimensions
        Kohn-Sham Wavefunctions        17.80 Mb     (    1944,  600)
        NL pseudopotentials            12.78 Mb     (    1944,  431)
        Each V/rho on FFT grid          0.94 Mb     (   61440)
        Each G-vector array             0.12 Mb     (   15547)
        G-vector shells                 0.06 Mb     (    7776)
     Largest temporary arrays     est. size (Mb)     dimensions
        Auxiliary wavefunctions        71.19 Mb     (    1944, 2400)
        Each subspace H/S matrix       87.89 Mb     (    2400, 2400)
        Each <psi_i|beta_j> matrix      3.95 Mb     (     431,  600)
        Arrays for rho mixing           7.50 Mb     (   61440,    8)

     Initial potential from superposition of free atoms

     starting charge 1145.96414, renormalised to 1144.00000
     Starting wfc are  860 randomized atomic wfcs

     total cpu time spent up to now is       39.2 secs

     per-process dynamical memory:   157.3 Mb

     Self-consistent Calculation

     iteration #  1     ecut=    80.00 Ry     beta=0.70
     Davidson diagonalization with overlap
     ethr =  1.00E-02,  avg # of iterations =  3.0
     Davidson diagonalization with overlap
     ethr =  1.00E-02,  avg # of iterations =  1.0
     Davidson diagonalization with overlap
     ethr =  1.00E-02,  avg # of iterations =  1.0

     Expectation value of exp(iGx): ( -5.9280007320319111E-004,  4.2723670186986876E-004)  0.99291773000000005     
     Electronic Dipole per cell (Ry a.u.)   31.340760917627950     
     Ionic Dipole per cell (Ry a.u.)   23643.830046857111     

     Expectation value of exp(iGx): (  3.4602634601181331E-003, -2.8334868936318014E-003)   1.1465709300000000     
     Electronic Dipole per cell (Ry a.u.)  -9.8652472478401325     
     Ionic Dipole per cell (Ry a.u.)   25348.759150061054     

     Expectation value of exp(iGx): ( -1.3412795622768326E-006, -1.1165938489096979E-006)  0.73188942899999998     
     Electronic Dipole per cell (Ry a.u.)  -22.461459340288883     
     Ionic Dipole per cell (Ry a.u.)   15838.518786803545     
Electronic Dipole on Cartesian axes
           1   31.340760917627950     
           2  -9.8652472478401325     
           3  -22.461459340288883     
Ionic Dipole on Cartesian axes
           1   23643.830046857111     
           2   25348.759150061054     
           3   15838.518786803545     

     total cpu time spent up to now is      859.0 secs

     total energy              =   -5137.17101553 Ry
     Harris-Foulkes estimate   =   -5174.12672438 Ry
     estimated scf accuracy    <      51.89776578 Ry

     iteration #  2     ecut=    80.00 Ry     beta=0.70
     Davidson diagonalization with overlap
     ethr =  4.54E-03,  avg # of iterations =  2.0
     Davidson diagonalization with overlap
     ethr =  4.54E-03,  avg # of iterations =  1.0
     Davidson diagonalization with overlap
     ethr =  4.54E-03,  avg # of iterations =  1.0

     Expectation value of exp(iGx): ( -2.4923740924550901E-005,  2.0742763205393858E-005)  0.99291773000000005     
     Electronic Dipole per cell (Ry a.u.)   30.474064329778173     
     Ionic Dipole per cell (Ry a.u.)   23643.830046857111     

     Expectation value of exp(iGx): (  3.4449089669158641E-004, -2.6467791004796331E-004)   1.1465709300000000     
     Electronic Dipole per cell (Ry a.u.)  -9.4192789726670672     
     Ionic Dipole per cell (Ry a.u.)   25348.759150061054     

     Expectation value of exp(iGx): ( -4.4910260238287056E-009, -3.7375721412696614E-009)  0.73188942899999998     
     Electronic Dipole per cell (Ry a.u.)  -22.462830029593302     
     Ionic Dipole per cell (Ry a.u.)   15838.518786803545     
Electronic Dipole on Cartesian axes
           1   30.474064329778173     
           2  -9.4192789726670672     
           3  -22.462830029593302     
Ionic Dipole on Cartesian axes
           1   23643.830046857111     
           2   25348.759150061054     
           3   15838.518786803545     

     total cpu time spent up to now is     1673.3 secs

     total energy              =   -5150.73047634 Ry
     Harris-Foulkes estimate   =   -5167.81960156 Ry
     estimated scf accuracy    <      33.06835463 Ry

     iteration #  3     ecut=    80.00 Ry     beta=0.70
     Davidson diagonalization with overlap
     ethr =  2.89E-03,  avg # of iterations =  2.0
     Davidson diagonalization with overlap
     ethr =  2.89E-03,  avg # of iterations =  1.0
     Davidson diagonalization with overlap
     ethr =  2.89E-03,  avg # of iterations =  1.0

     Expectation value of exp(iGx): ( -1.2668777038900289E-004,  9.4996860613113417E-005)  0.99291773000000005     
     Electronic Dipole per cell (Ry a.u.)   31.105247162524588     
     Ionic Dipole per cell (Ry a.u.)   23643.830046857111     

     Expectation value of exp(iGx): (  1.1084295986520201E-003, -8.9362926004022878E-004)   1.1465709300000000     
     Electronic Dipole per cell (Ry a.u.)  -9.7556729148072048     
     Ionic Dipole per cell (Ry a.u.)   25348.759150061054     

     Expectation value of exp(iGx): ( -8.1935228775939730E-008, -6.8487566453762417E-008)  0.73188942899999998     
     Electronic Dipole per cell (Ry a.u.)  -22.443110612065805     
     Ionic Dipole per cell (Ry a.u.)   15838.518786803545     
Electronic Dipole on Cartesian axes
           1   31.105247162524588     
           2  -9.7556729148072048     
           3  -22.443110612065805     
Ionic Dipole on Cartesian axes
           1   23643.830046857111     
           2   25348.759150061054     
           3   15838.518786803545     

     total cpu time spent up to now is     2482.2 secs

     total energy              =   -5157.50778373 Ry
     Harris-Foulkes estimate   =   -5157.59292980 Ry
     estimated scf accuracy    <       0.22995250 Ry

     iteration #  4     ecut=    80.00 Ry     beta=0.70
     Davidson diagonalization with overlap
     ethr =  2.01E-05,  avg # of iterations =  8.0
     Davidson diagonalization with overlap
     ethr =  2.01E-05,  avg # of iterations =  1.0
     Davidson diagonalization with overlap
     ethr =  2.01E-05,  avg # of iterations =  1.0

     Expectation value of exp(iGx): ( -1.1812930434927191E-004,  9.3076094439379888E-005)  0.99291773000000005     
     Electronic Dipole per cell (Ry a.u.)   30.807360608448779     
     Ionic Dipole per cell (Ry a.u.)   23643.830046857111     

     Expectation value of exp(iGx): (  1.0791136680514809E-003, -8.4447468920512603E-004)   1.1465709300000000     
     Electronic Dipole per cell (Ry a.u.)  -9.5472027027518838     
     Ionic Dipole per cell (Ry a.u.)   25348.759150061054     

     Expectation value of exp(iGx): ( -7.5134573503585364E-008, -6.1664919110130841E-008)  0.73188942899999998     
     Electronic Dipole per cell (Ry a.u.)  -22.525567372940333     
     Ionic Dipole per cell (Ry a.u.)   15838.518786803545     
Electronic Dipole on Cartesian axes
           1   30.807360608448779     
           2  -9.5472027027518838     
           3  -22.525567372940333     
Ionic Dipole on Cartesian axes
           1   23643.830046857111     
           2   25348.759150061054     
           3   15838.518786803545     

     total cpu time spent up to now is     3397.8 secs

     total energy              =   -5157.51589295 Ry
     Harris-Foulkes estimate   =   -5157.58011061 Ry
     estimated scf accuracy    <       0.13133512 Ry

     iteration #  5     ecut=    80.00 Ry     beta=0.70
     Davidson diagonalization with overlap
     ethr =  1.15E-05,  avg # of iterations =  7.0
     Davidson diagonalization with overlap
     ethr =  1.15E-05,  avg # of iterations =  1.0
     Davidson diagonalization with overlap
     ethr =  1.15E-05,  avg # of iterations =  1.0

     Expectation value of exp(iGx): ( -1.1925216455971938E-004,  9.0599462512693933E-005)  0.99291773000000005     
     Electronic Dipole per cell (Ry a.u.)   31.026878776009912     
     Ionic Dipole per cell (Ry a.u.)   23643.830046857111     

     Expectation value of exp(iGx): (  1.0663698525658488E-003, -8.5363744051724678E-004)   1.1465709300000000     
     Electronic Dipole per cell (Ry a.u.)  -9.7058280419189860     
     Ionic Dipole per cell (Ry a.u.)   25348.759150061054     

     Expectation value of exp(iGx): ( -7.3916762562724310E-008, -6.1738820587307807E-008)  0.73188942899999998     
     Electronic Dipole per cell (Ry a.u.)  -22.446497000506000     
     Ionic Dipole per cell (Ry a.u.)   15838.518786803545     
Electronic Dipole on Cartesian axes
           1   31.026878776009912     
           2  -9.7058280419189860     
           3  -22.446497000506000     
Ionic Dipole on Cartesian axes
           1   23643.830046857111     
           2   25348.759150061054     
           3   15838.518786803545     

     total cpu time spent up to now is     4274.0 secs

     total energy              =   -5157.54364363 Ry
     Harris-Foulkes estimate   =   -5157.54501548 Ry
     estimated scf accuracy    <       0.00247032 Ry

     iteration #  6     ecut=    80.00 Ry     beta=0.70
     Davidson diagonalization with overlap
     ethr =  2.16E-07,  avg # of iterations =  7.0
     Davidson diagonalization with overlap
     ethr =  2.16E-07,  avg # of iterations =  1.0
     Davidson diagonalization with overlap
     ethr =  2.16E-07,  avg # of iterations =  1.0

     Expectation value of exp(iGx): ( -1.1917081566840782E-004,  9.1041031367098356E-005)  0.99291773000000005     
     Electronic Dipole per cell (Ry a.u.)   30.993600556805148     
     Ionic Dipole per cell (Ry a.u.)   23643.830046857111     

     Expectation value of exp(iGx): (  1.0693328799496061E-003, -8.5173030873122578E-004)   1.1465709300000000     
     Electronic Dipole per cell (Ry a.u.)  -9.6706946244104461     
     Ionic Dipole per cell (Ry a.u.)   25348.759150061054     

     Expectation value of exp(iGx): ( -7.4247105980743054E-008, -6.1771905254470831E-008)  0.73188942899999998     
     Electronic Dipole per cell (Ry a.u.)  -22.464207234498151     
     Ionic Dipole per cell (Ry a.u.)   15838.518786803545     
Electronic Dipole on Cartesian axes
           1   30.993600556805148     
           2  -9.6706946244104461     
           3  -22.464207234498151     
Ionic Dipole on Cartesian axes
           1   23643.830046857111     
           2   25348.759150061054     
           3   15838.518786803545     

     total cpu time spent up to now is     5151.4 secs

     total energy              =   -5157.54421471 Ry
     Harris-Foulkes estimate   =   -5157.54435581 Ry
     estimated scf accuracy    <       0.00026129 Ry

     iteration #  7     ecut=    80.00 Ry     beta=0.70
     Davidson diagonalization with overlap
     ethr =  2.28E-08,  avg # of iterations =  3.0
     Davidson diagonalization with overlap
     ethr =  2.28E-08,  avg # of iterations =  1.0
     Davidson diagonalization with overlap
     ethr =  2.28E-08,  avg # of iterations =  1.0

     Expectation value of exp(iGx): ( -1.1925075828099096E-004,  9.0996745550027186E-005)  0.99291773000000005     
     Electronic Dipole per cell (Ry a.u.)   31.000549980292398     
     Ionic Dipole per cell (Ry a.u.)   23643.830046857111     

     Expectation value of exp(iGx): (  1.0688256499243260E-003, -8.5293085703795895E-004)   1.1465709300000000     
     Electronic Dipole per cell (Ry a.u.)  -9.6838912674174331     
     Ionic Dipole per cell (Ry a.u.)   25348.759150061054     

     Expectation value of exp(iGx): ( -7.4245167836752916E-008, -6.1862536380281689E-008)  0.73188942899999998     
     Electronic Dipole per cell (Ry a.u.)  -22.457472886434893     
     Ionic Dipole per cell (Ry a.u.)   15838.518786803545     
Electronic Dipole on Cartesian axes
           1   31.000549980292398     
           2  -9.6838912674174331     
           3  -22.457472886434893     
Ionic Dipole on Cartesian axes
           1   23643.830046857111     
           2   25348.759150061054     
           3   15838.518786803545     

     total cpu time spent up to now is     5988.7 secs

     total energy              =   -5157.54427515 Ry
     Harris-Foulkes estimate   =   -5157.54428720 Ry
     estimated scf accuracy    <       0.00002603 Ry

     iteration #  8     ecut=    80.00 Ry     beta=0.70
     Davidson diagonalization with overlap
     ethr =  2.28E-09,  avg # of iterations =  3.0
     Davidson diagonalization with overlap
     ethr =  2.28E-09,  avg # of iterations =  1.0
     Davidson diagonalization with overlap
     ethr =  2.28E-09,  avg # of iterations =  1.0

     Expectation value of exp(iGx): ( -1.1926048838378248E-004,  9.1014631940123392E-005)  0.99291773000000005     
     Electronic Dipole per cell (Ry a.u.)   30.999859723299885     
     Ionic Dipole per cell (Ry a.u.)   23643.830046857111     

     Expectation value of exp(iGx): (  1.0691466881007660E-003, -8.5269439547514154E-004)   1.1465709300000000     
     Electronic Dipole per cell (Ry a.u.)  -9.6798427374088902     
     Ionic Dipole per cell (Ry a.u.)   25348.759150061054     

     Expectation value of exp(iGx): ( -7.4281210881854441E-008, -6.1847048640563452E-008)  0.73188942899999998     
     Electronic Dipole per cell (Ry a.u.)  -22.460793448471392     
     Ionic Dipole per cell (Ry a.u.)   15838.518786803545     
Electronic Dipole on Cartesian axes
           1   30.999859723299885     
           2  -9.6798427374088902     
           3  -22.460793448471392     
Ionic Dipole on Cartesian axes
           1   23643.830046857111     
           2   25348.759150061054     
           3   15838.518786803545     

     total cpu time spent up to now is     6802.6 secs

     total energy              =   -5157.54428164 Ry
     Harris-Foulkes estimate   =   -5157.54428318 Ry
     estimated scf accuracy    <       0.00000422 Ry

     iteration #  9     ecut=    80.00 Ry     beta=0.70
     Davidson diagonalization with overlap
     ethr =  3.69E-10,  avg # of iterations =  2.0
     Davidson diagonalization with overlap
     ethr =  3.69E-10,  avg # of iterations =  1.0
     Davidson diagonalization with overlap
     ethr =  3.69E-10,  avg # of iterations =  1.0

     Expectation value of exp(iGx): ( -1.1926217529639674E-004,  9.1017149690328085E-005)  0.99291773000000005     
     Electronic Dipole per cell (Ry a.u.)   30.999778548747720     
     Ionic Dipole per cell (Ry a.u.)   23643.830046857111     

     Expectation value of exp(iGx): (  1.0690976357198717E-003, -8.5279575676490025E-004)   1.1465709300000000     
     Electronic Dipole per cell (Ry a.u.)  -9.6809974388716515     
     Ionic Dipole per cell (Ry a.u.)   25348.759150061054     

     Expectation value of exp(iGx): ( -7.4273859020625463E-008, -6.1860286939657857E-008)  0.73188942899999998     
     Electronic Dipole per cell (Ry a.u.)  -22.459380824699966     
     Ionic Dipole per cell (Ry a.u.)   15838.518786803545     
Electronic Dipole on Cartesian axes
           1   30.999778548747720     
           2  -9.6809974388716515     
           3  -22.459380824699966     
Ionic Dipole on Cartesian axes
           1   23643.830046857111     
           2   25348.759150061054     
           3   15838.518786803545     

     total cpu time spent up to now is     7646.8 secs

     total energy              =   -5157.54428249 Ry
     Harris-Foulkes estimate   =   -5157.54428264 Ry
     estimated scf accuracy    <       0.00000032 Ry

     iteration # 10     ecut=    80.00 Ry     beta=0.70
     Davidson diagonalization with overlap
     ethr =  2.79E-11,  avg # of iterations =  3.0
     Davidson diagonalization with overlap
     ethr =  2.79E-11,  avg # of iterations =  1.0
     Davidson diagonalization with overlap
     ethr =  2.79E-11,  avg # of iterations =  1.0

     Expectation value of exp(iGx): ( -1.1926213174290490E-004,  9.1016564151563773E-005)  0.99291773000000005     
     Electronic Dipole per cell (Ry a.u.)   30.999814987095210     
     Ionic Dipole per cell (Ry a.u.)   23643.830046857111     

     Expectation value of exp(iGx): (  1.0691078775738260E-003, -8.5277664067161284E-004)   1.1465709300000000     
     Electronic Dipole per cell (Ry a.u.)  -9.6807731764833616     
     Ionic Dipole per cell (Ry a.u.)   25348.759150061054     

     Expectation value of exp(iGx): ( -7.4276260041324077E-008, -6.1857089267235878E-008)  0.73188942899999998     
     Electronic Dipole per cell (Ry a.u.)  -22.459760020859694     
     Ionic Dipole per cell (Ry a.u.)   15838.518786803545     
Electronic Dipole on Cartesian axes
           1   30.999814987095210     
           2  -9.6807731764833616     
           3  -22.459760020859694     
Ionic Dipole on Cartesian axes
           1   23643.830046857111     
           2   25348.759150061054     
           3   15838.518786803545     

     total cpu time spent up to now is     8499.1 secs

     total energy              =   -5157.54428257 Ry
     Harris-Foulkes estimate   =   -5157.54428259 Ry
     estimated scf accuracy    <       0.00000004 Ry

     iteration # 11     ecut=    80.00 Ry     beta=0.70
     Davidson diagonalization with overlap
     ethr =  3.82E-12,  avg # of iterations =  3.0
     Davidson diagonalization with overlap
     ethr =  3.82E-12,  avg # of iterations =  1.0
     Davidson diagonalization with overlap
     ethr =  3.82E-12,  avg # of iterations =  1.0

     Expectation value of exp(iGx): ( -1.1926223051236204E-004,  9.1016788103655941E-005)  0.99291773000000005     
     Electronic Dipole per cell (Ry a.u.)   30.999805184771329     
     Ionic Dipole per cell (Ry a.u.)   23643.830046857111     

     Expectation value of exp(iGx): (  1.0691064111154479E-003, -8.5278158427305869E-004)   1.1465709300000000     
     Electronic Dipole per cell (Ry a.u.)  -9.6808234225585625     
     Ionic Dipole per cell (Ry a.u.)   25348.759150061054     

     Expectation value of exp(iGx): ( -7.4276047549346852E-008, -6.1857797966588209E-008)  0.73188942899999998     
     Electronic Dipole per cell (Ry a.u.)  -22.459695402024170     
     Ionic Dipole per cell (Ry a.u.)   15838.518786803545     
Electronic Dipole on Cartesian axes
           1   30.999805184771329     
           2  -9.6808234225585625     
           3  -22.459695402024170     
Ionic Dipole on Cartesian axes
           1   23643.830046857111     
           2   25348.759150061054     
           3   15838.518786803545     

     total cpu time spent up to now is     9347.6 secs

     End of self-consistent calculation

          k = 0.0000 0.0000 0.0000 (217511 PWs)   bands (ev):

   -17.5341 -17.4732 -16.6253 -16.4981 -16.4429 -16.4218 -16.3333 -16.3146
   -16.2680 -16.2350 -16.1806 -16.1641 -16.1507 -16.1128 -16.0958 -16.0413
   -16.0111 -15.9967 -15.9796 -15.9629 -15.9349 -15.9005 -15.8821 -15.8701
   -15.8288 -15.8174 -15.8058 -15.7877 -15.7787 -15.7589 -15.7519 -15.7408
   -15.6887 -15.6542 -15.6306 -15.5973 -15.5823 -15.5536 -15.5281 -15.4947
   -15.4788 -15.4065 -15.3817 -15.3682 -15.3479 -15.3301 -15.2852 -15.2704
   -15.2397 -15.2112 -15.1967 -15.1530 -15.1316 -15.0817 -15.0595 -15.0471
   -15.0265 -15.0216 -14.9872 -14.9771 -14.9560 -14.9344 -14.9138 -14.9034
   -14.8880 -14.8554 -14.8518 -14.8402 -14.8121 -14.7938 -14.7741 -14.7595
   -14.7505 -14.7234 -14.6985 -14.6753 -14.6451 -14.6259 -14.6222 -14.5973
   -14.5719 -14.5662 -14.5465 -14.5154 -14.4981 -14.4822 -14.4771 -14.4557
   -14.4509 -14.4429 -14.4239 -14.4124 -14.4010 -14.3914 -14.3734 -14.3674
   -14.3603 -14.3459 -14.3447 -14.3346 -14.3307 -14.3195 -14.3165 -14.3053
   -14.2952 -14.2931 -14.2879 -14.2814 -14.2801 -14.2731 -14.2653 -14.2609
   -14.2602 -14.2558 -14.2496 -14.2449 -14.2403 -14.2350 -14.2332 -14.2306
   -14.2230 -14.2149 -14.2143 -14.2086 -14.2039 -14.1952 -14.1908 -14.1890
   -14.1806 -14.1763 -14.1726 -14.1660 -14.1546 -14.1502 -14.1442 -14.1405
   -14.1304 -14.1268 -14.1170 -14.1084 -14.0967 -14.0832 -14.0750  -6.8181
    -6.6089  -6.3905  -6.3309  -6.2342  -6.1857  -6.1123  -6.0139  -5.9133
    -5.8790  -5.8649  -5.8462  -5.8098  -5.7865  -5.7669  -5.7031  -5.6750
    -5.6490  -5.6351  -5.5998  -5.5885  -5.5713  -5.5259  -5.3663  -5.3078
    -5.2505  -5.1896  -5.1507  -5.1145  -5.0952  -5.0755  -5.0564  -4.9520
    -4.9118  -4.8948  -4.8183  -4.7521  -4.6866  -4.6322  -4.5722  -4.4787
    -4.4279  -4.3416  -4.2730  -4.2561  -4.2242  -4.1987  -4.1700  -4.1360
    -4.1139  -4.0225  -3.9990  -3.9542  -3.9136  -3.8973  -3.8768  -3.8018
    -3.7779  -3.7572  -3.7302  -3.7131  -3.6916  -3.6440  -3.5963  -3.5074
    -3.4134  -3.4039  -3.3693  -3.3499  -3.3041  -3.2835  -3.2688  -3.2240
    -3.1970  -3.1692  -3.1364  -3.1230  -3.0642  -3.0618  -3.0272  -3.0141
    -2.9994  -2.9814  -2.9610  -2.9363  -2.9293  -2.9203  -2.8980  -2.8906
    -2.8821  -2.8722  -2.8657  -2.8505  -2.8388  -2.8243  -2.8137  -2.8032
    -2.7933  -2.7743  -2.7722  -2.7593  -2.7583  -2.7509  -2.7383  -2.7253
    -2.7241  -2.7099  -2.7041  -2.6898  -2.6793  -2.6646  -2.6575  -2.6487
    -2.6377  -2.6274  -2.6256  -2.6143  -2.5783  -2.5645  -2.5238  -2.5118
    -2.4900  -2.4700  -2.4531  -2.4480  -2.4314  -2.4168  -2.4035  -2.3949
    -2.3838  -2.3563  -2.3549  -2.3075  -2.2964  -2.2722  -2.2291  -2.2216
    -2.2126  -2.1907  -2.1575  -2.1208  -2.1039  -2.0872  -1.9515  -1.9246
    -1.6360  -1.5345  -1.5276  -1.0872  -1.0127  -0.9613  -0.9351  -0.9027
    -0.8871  -0.8678  -0.8317  -0.8123  -0.7877  -0.7638  -0.7529  -0.7331
    -0.7200  -0.7003  -0.6731  -0.6670  -0.6564  -0.6430  -0.6306  -0.6122
    -0.6015  -0.5836  -0.5754  -0.5729  -0.5633  -0.5512  -0.5386  -0.5353
    -0.5239  -0.5111  -0.4956  -0.4918  -0.4737  -0.4489  -0.4359  -0.4280
    -0.4147  -0.4108  -0.3975  -0.3717  -0.3668  -0.3585  -0.3424  -0.3256
    -0.3182  -0.3018  -0.2969  -0.2788  -0.2659  -0.2376  -0.2372  -0.2263
    -0.2074  -0.1917  -0.1718  -0.1533  -0.1411  -0.1252  -0.1140  -0.0915
    -0.0668  -0.0461  -0.0364  -0.0325  -0.0154   0.0014   0.0182   0.0377
     0.0520   0.0556   0.0737   0.0866   0.1172   0.1220   0.1283   0.1395
     0.1428   0.1661   0.1837   0.1936   0.2154   0.2264   0.2499   0.2600
     0.2675   0.2829   0.2931   0.2960   0.3142   0.3214   0.3318   0.3418
     0.3699   0.3855   0.3919   0.3941   0.4042   0.4129   0.4310   0.4368
     0.4456   0.4582   0.4700   0.4863   0.4914   0.5033   0.5123   0.5178
     0.5254   0.5404   0.5486   0.5639   0.5694   0.5890   0.5943   0.6032
     0.6173   0.6458   0.6656   0.6876   0.6913   0.7069   0.7133   0.7280
     0.7361   0.7536   0.7609   0.7749   0.7819   0.7871   0.8219   0.8375
     0.8500   0.8669   0.8695   0.8846   0.8947   0.9055   0.9175   0.9261
     0.9341   0.9509   0.9577   0.9714   0.9791   0.9890   1.0031   1.0111
     1.0218   1.0492   1.0513   1.0540   1.0726   1.0849   1.0947   1.0999
     1.1051   1.1197   1.1322   1.1373   1.1460   1.1550   1.1663   1.1745
     1.1856   1.2027   1.2096   1.2144   1.2249   1.2389   1.2462   1.2582
     1.2698   1.2779   1.2791   1.2926   1.3003   1.3152   1.3212   1.3290
     1.3375   1.3451   1.3515   1.3609   1.3674   1.3751   1.3853   1.3946
     1.4051   1.4086   1.4130   1.4246   1.4317   1.4350   1.4456   1.4532
     1.4592   1.4743   1.4818   1.4942   1.5012   1.5198   1.5216   1.5278
     1.5384   1.5425   1.5509   1.5642   1.5726   1.5819   1.5887   1.5989
     1.6085   1.6142   1.6170   1.6413   1.6502   1.6609   1.6637   1.6676
     1.6871   1.6975   1.7180   1.7356   1.7586   1.7739   1.7863   1.7955
     1.8044   1.8252   1.8381   1.8490   1.8717   1.8852   1.9134   1.9246
     1.9338   1.9420   1.9527   1.9769   1.9891   1.9960   2.0069   2.0192
     2.0251   2.0267   2.0329   2.0497   2.0760   2.0939   2.1182   2.1274
     2.1436   2.1629   2.1688   2.1774   2.1882   2.2187   2.2247   2.2353
     2.2652   2.2844   2.3030   2.3107   2.3241   2.3346   2.3542   2.3610
     2.3755   2.3898   2.3993   2.4083   2.4110   2.4276   2.4622   2.4674
     2.4945   2.5098   2.5566   2.5713   7.7934   8.3302   8.8739   9.0995
     9.2325   9.4375   9.5706   9.6958   9.8346   9.8808  10.0212  10.0320
    10.0520  10.1159  10.2710  10.3276  10.3672  10.4608  10.4683  10.5057
    10.5268  10.6337  10.6888  10.7193  10.7307  10.7859  10.8169  10.8548

     highest occupied, lowest unoccupied level (ev):     2.5713    7.7934

!    total energy              =   -5157.54428258 Ry
     Harris-Foulkes estimate   =   -5157.54428258 Ry
     estimated scf accuracy    <          2.0E-09 Ry

     The total energy is the sum of the following terms:

     one-electron contribution =   -2410.05765457 Ry
     hartree contribution      =    1800.01657463 Ry
     xc contribution           =   -1182.87014856 Ry
     ewald contribution        =   -3364.63305408 Ry

     convergence has been achieved in  11 iterations
  **** WARNING :: Problem open file vector.dat...
  **** WARNING :: Problem read vector parameters...
  VECTOR ::                  Infinity                  Infinity                       NaN
  PARALLEL PART OF FORCES:no remove

     Forces acting on atoms (Ry/au):

     atom    1 type  1   force =    -0.00032883    0.00025999    0.00003312
     atom    2 type  1   force =    -0.00031468   -0.00037442    0.00063974
     atom    3 type  1   force =    -0.00001107   -0.00011070   -0.00004132
     atom    4 type  1   force =    -0.00030475   -0.00054023   -0.00008442
     atom    5 type  1   force =    -0.00005170   -0.00009594   -0.00011218
     atom    6 type  1   force =    -0.00031727    0.00005755   -0.00081100
     atom    7 type  2   force =    -0.00021030    0.00008466   -0.00029899
     atom    8 type  2   force =    -0.00002879    0.00000161   -0.00038756
     atom    9 type  2   force =    -0.00012044    0.00001039   -0.00018333
     atom   10 type  2   force =     0.00028591    0.00064569   -0.00013958
     atom   11 type  2   force =     0.00006268    0.00011969    0.00006843
     atom   12 type  2   force =     0.00034491    0.00042374    0.00147784
     atom   13 type  2   force =     0.00002781   -0.00006087    0.00016223
     atom   14 type  2   force =    -0.00005271    0.00022352    0.00058646
     atom   15 type  2   force =    -0.00012360   -0.00004997    0.00001431
     atom   16 type  2   force =    -0.00021643    0.00021668    0.00027523
     atom   17 type  2   force =    -0.00023849    0.00005256    0.00002742
     atom   18 type  2   force =    -0.00043601    0.00030774   -0.00074588
     atom   19 type  1   force =     0.00046849    0.00098565    0.00099736
     atom   20 type  1   force =    -0.00017253   -0.00010534    0.00057186
     atom   21 type  1   force =    -0.00010459    0.00010729   -0.00018808
     atom   22 type  1   force =    -0.00008369   -0.00304614   -0.00212657
     atom   23 type  1   force =    -0.00005072    0.00000894   -0.00052667
     atom   24 type  1   force =    -0.00058571    0.00070356   -0.00318237
     atom   25 type  2   force =    -0.00006861   -0.00020111   -0.00031746
     atom   26 type  2   force =    -0.00000839   -0.00029852   -0.00061337
     atom   27 type  2   force =    -0.00047555   -0.00038267   -0.00017836
     atom   28 type  2   force =    -0.00003236    0.00030323   -0.00011723
     atom   29 type  2   force =     0.00001112    0.00002542    0.00009374
     atom   30 type  2   force =     0.00032052    0.00038749    0.00082421
     atom   31 type  2   force =    -0.00007185   -0.00004170    0.00014605
     atom   32 type  2   force =    -0.00048181    0.00018511    0.00115662
     atom   33 type  2   force =     0.00003357    0.00007082    0.00000529
     atom   34 type  2   force =     0.00156272    0.00365160    0.00026676
     atom   35 type  2   force =    -0.00016144    0.00014052   -0.00020344
     atom   36 type  1   force =     0.00035650    0.00028109    0.00064434
     atom   37 type  1   force =    -0.00019792   -0.00022569    0.00022183
     atom   38 type  1   force =     0.00002805    0.00028947   -0.00028893
     atom   39 type  1   force =     0.00024794   -0.00092144   -0.00017969
     atom   40 type  1   force =    -0.00005408   -0.00021224   -0.00035645
     atom   41 type  1   force =    -0.00003092   -0.00017085   -0.00037557
     atom   42 type  2   force =    -0.00004370   -0.00017226   -0.00021080
     atom   43 type  2   force =    -0.00009338   -0.00003302   -0.00013934
     atom   44 type  2   force =     0.00003978   -0.00027191    0.00014429
     atom   45 type  2   force =    -0.00001237   -0.00004699   -0.00001674
     atom   46 type  2   force =     0.00003648   -0.00029758    0.00014094
     atom   47 type  2   force =     0.00003981   -0.00007633    0.00026439
     atom   48 type  2   force =    -0.00021416   -0.00013084    0.00019407
     atom   49 type  2   force =    -0.00024210    0.00024432    0.00037685
     atom   50 type  2   force =    -0.00010747   -0.00009986   -0.00009566
     atom   51 type  2   force =    -0.00054495    0.00044987   -0.00012433
     atom   52 type  2   force =    -0.00006564   -0.00003133   -0.00019214
     atom   53 type  2   force =    -0.00018034    0.00005343   -0.00035566
     atom   54 type  1   force =    -0.00163806   -0.00100079    0.00220688
     atom   55 type  1   force =    -0.00152102    0.00053938    0.00489119
     atom   56 type  1   force =     0.00108739   -0.00010523    0.00086834
     atom   57 type  1   force =    -0.00021192    0.00030300   -0.00014215
     atom   58 type  1   force =    -0.00112090   -0.00008662   -0.00151312
     atom   59 type  1   force =    -0.00044861   -0.00070819   -0.00186852
     atom   60 type  2   force =    -0.00010141   -0.00050449   -0.00041681
     atom   61 type  2   force =     0.00060251   -0.00087720   -0.00130563
     atom   62 type  2   force =     0.00191529    0.00130682   -0.00132508
     atom   63 type  2   force =     0.00143819   -0.00192651   -0.00206436
     atom   64 type  2   force =     0.00218004   -0.00044926    0.00173814
     atom   65 type  2   force =     0.00135676   -0.00023264    0.00148120
     atom   66 type  2   force =     0.00008792   -0.00015496    0.00039083
     atom   67 type  2   force =     0.00037507   -0.00020182    0.00032420
     atom   68 type  2   force =    -0.00020715   -0.00031444   -0.00033848
     atom   69 type  2   force =    -0.00014267   -0.00009505   -0.00033801
     atom   70 type  2   force =    -0.00003729    0.00008387   -0.00035152
     atom   71 type  2   force =    -0.00045547    0.00011612   -0.00045936
     atom   72 type  1   force =    -0.00570443   -0.00655607    0.01064793
     atom   73 type  1   force =     0.00458179    0.00561392    0.00643952
     atom   74 type  1   force =    -0.00952777    0.00111575    0.00110601
     atom   75 type  1   force =    -0.00216041    0.00505346    0.00019750
     atom   76 type  1   force =    -0.22562308   -0.05133126   -0.34397582
     atom   77 type  1   force =     0.00219333    0.00122528   -0.00623840
     atom   78 type  2   force =     0.00150364   -0.00265797   -0.00670123
     atom   79 type  2   force =     0.00016893   -0.00184402   -0.00268607
     atom   80 type  2   force =     0.00275095    0.00936976   -0.00958001
     atom   81 type  2   force =    -0.00187234   -0.00224843   -0.00045526
     atom   82 type  2   force =     0.16860491    0.02003703    0.23207419
     atom   83 type  2   force =     0.00004544   -0.00005065    0.00146911
     atom   84 type  2   force =     0.00629283    0.00268492   -0.00378745
     atom   85 type  2   force =    -0.00068177   -0.00319482    0.00161730
     atom   86 type  2   force =     0.00067206   -0.00126616   -0.00135978
     atom   87 type  2   force =    -0.00021790   -0.00153126   -0.00059542
     atom   88 type  2   force =    -0.00105494    0.00069877   -0.00349351
     atom   89 type  2   force =    -0.00005612    0.00042317   -0.00106489
     atom   90 type  1   force =     0.00026728   -0.00010380    0.00194652
     atom   91 type  1   force =     0.00018808    0.00040271    0.00079247
     atom   92 type  1   force =     0.02829998   -0.01400204    0.04049832
     atom   93 type  1   force =     0.00138439    0.00237987   -0.00087552
     atom   94 type  1   force =     0.00689736    0.00326373   -0.01039686
     atom   95 type  1   force =     0.00014012    0.00015818   -0.00089130
     atom   96 type  2   force =     0.00023362   -0.00081715   -0.00202524
     atom   97 type  2   force =     0.00019804   -0.00025135   -0.00054673
     atom   98 type  2   force =    -0.00044601    0.00023665   -0.00029342
     atom   99 type  2   force =     0.00024784   -0.00022864   -0.00002588
     atom  100 type  2   force =    -0.00129509   -0.00055545    0.00094593
     atom  101 type  2   force =     0.00021826   -0.00026698    0.00005996
     atom  102 type  2   force =    -0.01335780    0.00262098    0.00031826
     atom  103 type  2   force =    -0.00053768   -0.00033085    0.00046791
     atom  104 type  2   force =    -0.00498624   -0.00404953   -0.01007459
     atom  105 type  2   force =    -0.00026356   -0.00092907   -0.00027215
     atom  106 type  2   force =    -0.00163650    0.00100131   -0.00396097
     atom  107 type  2   force =    -0.00015022    0.00010711   -0.00018668
     atom  108 type  1   force =     0.00004327   -0.00022722   -0.00023891
     atom  109 type  1   force =     0.00029009    0.00047650   -0.00055692
     atom  110 type  1   force =    -0.00019586   -0.00030170    0.00007621
     atom  111 type  1   force =     0.00007956    0.00013273    0.00025643
     atom  112 type  1   force =    -0.00013600   -0.00008226    0.00016739
     atom  113 type  1   force =     0.00056870   -0.00018059    0.00113111
     atom  114 type  2   force =     0.00004658   -0.00014875    0.00027879
     atom  115 type  2   force =    -0.00015765    0.00010052    0.00068635
     atom  116 type  2   force =    -0.00012077    0.00012886    0.00006072
     atom  117 type  2   force =    -0.00057530   -0.00044879    0.00034200
     atom  118 type  2   force =    -0.00019673   -0.00003615   -0.00016603
     atom  119 type  2   force =    -0.00090292   -0.00014393   -0.00102029
     atom  120 type  2   force =    -0.00001717   -0.00011462   -0.00011982
     atom  121 type  2   force =    -0.00024002   -0.00010664   -0.00012851
     atom  122 type  2   force =    -0.00002204   -0.00001143    0.00001369
     atom  123 type  2   force =    -0.00021119   -0.00017236    0.00014141
     atom  124 type  2   force =    -0.00007148   -0.00015135    0.00006159
     atom  125 type  2   force =    -0.00019070   -0.00018435    0.00087401
     atom  126 type  1   force =    -0.00051753   -0.00085797   -0.00092894
     atom  127 type  1   force =    -0.00015307    0.00014925   -0.00028593
     atom  128 type  1   force =    -0.00003101    0.00008112    0.00015064
     atom  129 type  1   force =     0.00069502    0.00260825    0.00185011
     atom  130 type  1   force =     0.00000539    0.00009500    0.00051725
     atom  131 type  1   force =    -0.00075546    0.00094781    0.00126188
     atom  132 type  2   force =    -0.00015235    0.00013526    0.00028885
     atom  133 type  2   force =     0.00024952   -0.00049578    0.00046239
     atom  134 type  2   force =    -0.00004244    0.00017768   -0.00002810
     atom  135 type  2   force =     0.00006292   -0.00033089    0.00016384
     atom  136 type  2   force =    -0.00020588    0.00001446   -0.00014711
     atom  137 type  2   force =     0.00028278   -0.00052899   -0.00022583
     atom  138 type  2   force =    -0.00010359    0.00012208   -0.00010118
     atom  139 type  2   force =     0.00048299   -0.00080948   -0.00069578
     atom  140 type  2   force =    -0.00023085    0.00010356   -0.00009044
     atom  141 type  2   force =    -0.00131936   -0.00266625   -0.00131808
     atom  142 type  2   force =     0.00000577   -0.00013416    0.00019862
     atom  143 type  2   force =     0.00387455   -0.00414368    0.00464818
     atom  144 type  1   force =    -0.00065651   -0.00080714   -0.00064733
     atom  145 type  1   force =    -0.00014106   -0.00014041   -0.00011705
     atom  146 type  1   force =    -0.00011944   -0.00022050    0.00024932
     atom  147 type  1   force =    -0.00078251    0.00048572    0.00007438
     atom  148 type  1   force =    -0.00014048   -0.00011126    0.00028947
     atom  149 type  1   force =    -0.00017484   -0.00025380    0.00056575
     atom  150 type  2   force =    -0.00014287    0.00001973    0.00030542
     atom  151 type  2   force =    -0.00015569   -0.00010704    0.00037281
     atom  152 type  2   force =     0.00009954    0.00017772   -0.00005695
     atom  153 type  2   force =    -0.00017808   -0.00000935    0.00013586
     atom  154 type  2   force =    -0.00008325   -0.00006360   -0.00010354
     atom  155 type  2   force =    -0.00014235   -0.00001265   -0.00011045
     atom  156 type  2   force =     0.00000645   -0.00000590   -0.00017443
     atom  157 type  2   force =     0.00027346   -0.00016405   -0.00018314
     atom  158 type  2   force =    -0.00000490   -0.00020248    0.00006682
     atom  159 type  2   force =     0.00038693   -0.00018746    0.00026634
     atom  160 type  2   force =     0.00018518   -0.00029419    0.00014416
     atom  161 type  2   force =     0.00022395   -0.00014280    0.00034445
     atom  162 type  1   force =     0.00100892    0.00033999   -0.00115923
     atom  163 type  1   force =     0.00927822   -0.00676840   -0.00140600
     atom  164 type  1   force =    -0.00102820    0.00038713   -0.00035812
     atom  165 type  1   force =     0.00020262   -0.00025107    0.00005200
     atom  166 type  1   force =     0.00049592    0.00022900    0.00163089
     atom  167 type  1   force =     0.00043134    0.00072373    0.00150313
     atom  168 type  2   force =    -0.00018628    0.00037774    0.00093355
     atom  169 type  2   force =    -0.00009145    0.00082164    0.00134583
     atom  170 type  2   force =    -0.00118471   -0.00076805    0.00056368
     atom  171 type  2   force =    -0.00242163    0.00221958   -0.00037415
     atom  172 type  2   force =    -0.00130197    0.00014658   -0.00082468
     atom  173 type  2   force =    -0.00083678    0.00143300   -0.00143868
     atom  174 type  2   force =     0.00011487    0.00003384    0.00006784
     atom  175 type  2   force =    -0.00008562    0.00040201   -0.00038949
     atom  176 type  2   force =     0.00026223    0.00013083    0.00054755
     atom  177 type  2   force =    -0.00002040    0.00007423    0.00015644
     atom  178 type  2   force =     0.00020101   -0.00039301    0.00087427
     atom  179 type  2   force =     0.00032235   -0.00033367    0.00016513
     atom  180 type  1   force =     0.00002617    0.01752577   -0.00114536
     atom  181 type  1   force =    -0.01966229   -0.02062953   -0.01882261
     atom  182 type  1   force =     0.00417728    0.00054750    0.00178828
     atom  183 type  1   force =     0.00042141   -0.00315561    0.00100252
     atom  184 type  1   force =     0.00462025    0.00141926    0.01038834
     atom  185 type  1   force =    -0.00030320    0.00012825    0.00335600
     atom  186 type  2   force =     0.01936556    0.04278797    0.03752013
     atom  187 type  2   force =    -0.00018232    0.00523652    0.00833957
     atom  188 type  2   force =    -0.00008259   -0.00718343   -0.00200804
     atom  189 type  2   force =     0.00525317    0.00627885   -0.00234757
     atom  190 type  2   force =    -0.00412373   -0.00036532   -0.00804913
     atom  191 type  2   force =    -0.00040691    0.00069254   -0.00143849
     atom  192 type  2   force =    -0.00200059   -0.00055778   -0.00291685
     atom  193 type  2   force =     0.00014399    0.00150846   -0.00191268
     atom  194 type  2   force =    -0.00077075    0.00022229    0.00040645
     atom  195 type  2   force =     0.00010428    0.00103984    0.00047218
     atom  196 type  2   force =     0.01820687   -0.01074237    0.02263496
     atom  197 type  2   force =    -0.00015999   -0.00012939    0.00111997
     atom  198 type  1   force =    -0.00050662   -0.00025822   -0.00122991
     atom  199 type  1   force =    -0.00015892   -0.00001473   -0.00066562
     atom  200 type  1   force =    -0.00732712    0.01484255    0.02820827
     atom  201 type  1   force =    -0.00194289   -0.00398050    0.00176316
     atom  202 type  1   force =    -0.00328879   -0.00160340    0.00690874
     atom  203 type  1   force =    -0.00051950   -0.00024373    0.00111385
     atom  204 type  2   force =    -0.00002036    0.00032796    0.00300197
     atom  205 type  2   force =     0.00013345    0.00004967    0.00029492
     atom  206 type  2   force =    -0.00006868   -0.00001618    0.00034727
     atom  207 type  2   force =     0.00018779   -0.00009427    0.00028763
     atom  208 type  2   force =     0.00118554    0.00033557   -0.00045659
     atom  209 type  2   force =     0.00003401   -0.00012199   -0.00003503
     atom  210 type  2   force =     0.00714287   -0.00048669   -0.00702962
     atom  211 type  2   force =     0.00107127    0.00034544   -0.00106370
     atom  212 type  2   force =     0.01598770    0.00546870    0.01143861
     atom  213 type  2   force =     0.00063193    0.00132435    0.00059613
     atom  214 type  2   force =     0.00337309   -0.00223970    0.00924807
     atom  215 type  2   force =     0.00020423   -0.00018288    0.00038095

     Total force =     0.516993     Total SCF correction =     0.000114

     Writing output data file Qrtz_Ortho.save

     init_run     :     27.14s CPU     37.99s WALL (       1 calls)
     electrons    :   4678.34s CPU   9309.04s WALL (       1 calls)
     forces       :      8.43s CPU      9.32s WALL (       1 calls)

     Called by init_run:
     wfcinit      :     25.11s CPU     33.94s WALL (       1 calls)
     potinit      :      0.21s CPU      0.35s WALL (       1 calls)

     Called by electrons:
     c_bands      :   2233.15s CPU   2790.33s WALL (      33 calls)
     sum_band     :     11.36s CPU     41.80s WALL (      11 calls)
     v_of_rho     :      0.12s CPU      0.34s WALL (      12 calls)
     mix_rho      :      0.09s CPU      0.50s WALL (      11 calls)

     Called by c_bands:
     init_us_2    :      0.33s CPU      0.52s WALL (      45 calls)
     cegterg      :   2231.78s CPU   2778.91s WALL (      33 calls)

     Called by sum_band:

     Called by *egterg:
     h_psi        :    432.01s CPU    871.17s WALL (      99 calls)
     g_psi        :      0.31s CPU      0.33s WALL (      65 calls)
     cdiaghg      :    739.42s CPU    750.90s WALL (      96 calls)

     Called by h_psi:
     add_vuspsi   :    142.36s CPU    142.58s WALL (      99 calls)

     General routines
     calbec       :    148.92s CPU    170.51s WALL (     103 calls)
     fft          :      0.18s CPU      1.00s WALL (      49 calls)
     fftw         :    150.03s CPU    592.36s WALL (   97978 calls)
     davcio       :      0.02s CPU      1.72s WALL (     260 calls)

     Parallel routines
     fft_scatter  :     76.03s CPU    490.61s WALL (   98027 calls)

     Electric-field routines
     c_phase_fiel :   2433.49s CPU   6475.27s WALL (      33 calls)

     PWSCF        :     1h18m CPU        2h36m WALL


   This run was terminated on:  19:50:25   7Jul2018            

=------------------------------------------------------------------------------=
   JOB DONE.
=------------------------------------------------------------------------------=
