# Supplementary material for: Collective dipole effects in ionic transport under electric fields
Source: Nat Commun. 2020 Jul 3;11:3330. doi: 10.1038/s41467-020-17173-w (PMC7335081; doi:10.1038/s41467-020-17173-w)
Supplement: Supplementary file 3 — Source Data [file 41467_2020_17173_MOESM3_ESM.zip › Script_Pol_Analysis/QE_data/ZBC_NEB_VO_Q2-pos2/Zcharge_VO_Q2_pict10/output_file]

     Program PWSCF v.6.1 (svn rev. 13369) starts on 27Nov2017 at  7: 5:25 

     This program is part of the open-source Quantum ESPRESSO suite
     for quantum simulation of materials; please cite
         "P. Giannozzi et al., J. Phys.:Condens. Matter 21 395502 (2009);
          URL http://www.quantum-espresso.org", 
     in publications or presentations arising from this work. More details at
     http://www.quantum-espresso.org/quote

     Parallel version (MPI), running on    72 processors
     R & G space division:  proc/nbgrp/npool/nimage =      72
     Reading input from /marconi_scratch/userexternal/nsalles0/E-NEB_VO_Q2-pos2/E0/Qrtz_Ortho_10/input_file
Warning: card &IONS ignored
Warning: card / ignored
Warning: card &CELL ignored
Warning: card / ignored

     Current dimensions of program PWSCF are:
     Max number of different atomic species (ntypx) = 10
     Max number of k-points (npk) =  40000
     Max angular momentum in pseudopotentials (lmaxx) =  3

     Subspace diagonalization in iterative solution of the eigenvalue problem:
     a serial algorithm will be used

 
     Parallelization info
     --------------------
     sticks:   dense  smooth     PW     G-vecs:    dense   smooth      PW
     Min         312     312     78                24178    24178    3020
     Max         313     313     79                24181    24181    3023
     Sum       22485   22485   5629              1740873  1740873  217511
 

     Title: 
     Fkl_Ortho                                                                  


     bravais-lattice index     =            0
     lattice parameter (alat)  =      27.8567  a.u.
     unit-cell volume          =   18011.5231 (a.u.)^3
     number of atoms/cell      =          215
     number of atomic types    =            2
     number of electrons       =      1144.00
     number of Kohn-Sham states=          600
     kinetic-energy cutoff     =      80.0000  Ry
     charge density cutoff     =     320.0000  Ry
     convergence threshold     =      1.0E-08
     mixing beta               =       0.7000
     number of iterations used =            8  plain     mixing
     Exchange-correlation      =  SLA  PZ   NOGX NOGC ( 1  1  0  0 0 0)
 
     Using Berry phase electric field
     In a.u.(Ry)  cartesian system of reference
        0.0000000000
        0.0000000000
        0.0000000000
     In a.u.(Ry)  crystal system of reference
        0.0000000000
        0.0000000000
        0.0000000000
     Number of iterative cycles:   3
 

     celldm(1)=  27.856738  celldm(2)=   0.000000  celldm(3)=   0.000000
     celldm(4)=   0.000000  celldm(5)=   0.000000  celldm(6)=   0.000000

     crystal axes: (cart. coord. in units of alat)
               a(1) = (   0.992918   0.000000   0.000000 )  
               a(2) = (   0.000000   1.146571   0.000000 )  
               a(3) = (   0.000000   0.000000   0.731889 )  

     reciprocal axes: (cart. coord. in units 2 pi/alat)
               b(1) = (  1.007133  0.000000  0.000000 )  
               b(2) = (  0.000000  0.872166  0.000000 )  
               b(3) = (  0.000000  0.000000  1.366327 )  


     PseudoPot. # 1 for Si read from file:
     /marconi/home/userexternal/nsalles0/qe-6.1/pseudo/Si.pz-vbc.UPF
     MD5 check sum: 6dfa03ddd5817404712e03e4d12deb78
     Pseudo is Norm-conserving, Zval =  4.0
     Generated by new atomic code, or converted to UPF format
     Using radial grid of  431 points,  2 beta functions with: 
                l(1) =   0
                l(2) =   1

     PseudoPot. # 2 for O  read from file:
     /marconi/home/userexternal/nsalles0/qe-6.1/pseudo/O.pz-mt.UPF
     MD5 check sum: 6c85872a654a48428798af567c59afb1
     Pseudo is Norm-conserving, Zval =  6.0
     Generated by new atomic code, or converted to UPF format
     Using radial grid of  921 points,  1 beta functions with: 
                l(1) =   0

     atomic species   valence    mass     pseudopotential
        Si             4.00    28.08550     Si( 1.00)
        O              6.00    16.00000     O ( 1.00)

     No symmetry found


   Cartesian axes

     site n.     atom                  positions (alat units)
         1           Si  tau(   1) = (   0.1490390   0.0011163   0.2441122  )
         2           Si  tau(   2) = (   0.3174071   0.2884516   0.2452827  )
         3           Si  tau(   3) = (   0.9144947   0.1315351   0.1191789  )
         4           Si  tau(   4) = (   0.0898243   0.4147266   0.1261946  )
         5           Si  tau(   5) = (   0.0883260   0.1513061  -0.0002606  )
         6           Si  tau(   6) = (   0.2495615   0.4342691  -0.0017075  )
         7           O   tau(   7) = (   0.0828035   0.0806929   0.2817623  )
         8           O   tau(   8) = (   0.2503798   0.3664976   0.2847945  )
         9           O   tau(   9) = (   0.2147118   0.0377868   0.1634132  )
        10           O   tau(  10) = (   0.3846999   0.3303282   0.1683404  )
        11           O   tau(  11) = (   0.1895081   0.1678665   0.0396074  )
        12           O   tau(  12) = (   0.3559265   0.4425835   0.0265147  )
        13           O   tau(  13) = (   0.0232696   0.1139051   0.0810440  )
        14           O   tau(  14) = (   0.1926397   0.4037471   0.0879534  )
        15           O   tau(  15) = (   0.9140332   0.2050678   0.2019096  )
        16           O   tau(  16) = (   0.0843523   0.4893964   0.2076912  )
        17           O   tau(  17) = (   0.0450285   0.2468558   0.3309108  )
        18           O   tau(  18) = (   0.2105297   0.5350593   0.3308099  )
        19           Si  tau(  19) = (   0.4863890   0.0038470   0.2389320  )
        20           Si  tau(  20) = (   0.6530098   0.2822254   0.2488444  )
        21           Si  tau(  21) = (   0.2537503   0.1317362   0.1219347  )
        22           Si  tau(  22) = (   0.4155515   0.4218722   0.1170465  )
        23           Si  tau(  23) = (   0.4163915   0.1535845  -0.0003401  )
        24           Si  tau(  24) = (   0.5856646   0.4404630   0.0026372  )
        25           O   tau(  25) = (   0.4217260   0.0844062   0.2771738  )
        26           O   tau(  26) = (   0.5906957   0.3491652   0.3141740  )
        27           O   tau(  27) = (   0.5513594   0.0401132   0.1563042  )
        28           O   tau(  28) = (   0.7049221   0.3335100   0.1674150  )
        29           O   tau(  29) = (   0.5164922   0.1763256   0.0401427  )
        30           O   tau(  30) = (   0.6872019   0.4585731   0.0400869  )
        31           O   tau(  31) = (   0.3545472   0.1129279   0.0813252  )
        32           O   tau(  32) = (   0.5208168   0.4093109   0.0856040  )
        33           O   tau(  33) = (   0.2567574   0.2081090   0.2015949  )
        34           O   tau(  34) = (   0.4049115   0.5085809   0.1851568  )
        35           O   tau(  35) = (   0.3799113   0.2507079   0.3285452  )
        36           Si  tau(  36) = (   0.8156823  -0.0036268   0.2432806  )
        37           Si  tau(  37) = (   0.9789038   0.2829342   0.2448657  )
        38           Si  tau(  38) = (   0.5845590   0.1382436   0.1180980  )
        39           Si  tau(  39) = (   0.7495237   0.4248490   0.1253242  )
        40           Si  tau(  40) = (   0.7539296   0.1570063  -0.0102856  )
        41           Si  tau(  41) = (   0.9171286   0.4360397   0.0039028  )
        42           O   tau(  42) = (   0.7488684   0.0732058   0.2853358  )
        43           O   tau(  43) = (   0.9150282   0.3655238   0.2819561  )
        44           O   tau(  44) = (   0.8739455   0.0369106   0.1586606  )
        45           O   tau(  45) = (   1.0470870   0.3184407   0.1655968  )
        46           O   tau(  46) = (   0.8531007   0.1709794   0.0350398  )
        47           O   tau(  47) = (   1.0192338   0.4478624   0.0420436  )
        48           O   tau(  48) = (   0.6843038   0.1339485   0.0720304  )
        49           O   tau(  49) = (   0.8502817   0.4037720   0.0861157  )
        50           O   tau(  50) = (   0.5867504   0.2068661   0.2053606  )
        51           O   tau(  51) = (   0.7498428   0.5007048   0.2049341  )
        52           O   tau(  52) = (   0.7259007   0.2443502   0.3220413  )
        53           O   tau(  53) = (   0.8776587   0.5348661   0.3293365  )
        54           Si  tau(  54) = (   0.1457776   0.5710135   0.2486340  )
        55           Si  tau(  55) = (   0.3158985   0.8636261   0.2432737  )
        56           Si  tau(  56) = (   0.9219756   0.7064754   0.1240445  )
        57           Si  tau(  57) = (   0.0917120   0.9913787   0.1230421  )
        58           Si  tau(  58) = (   0.0966740   0.7259466   0.0024679  )
        59           Si  tau(  59) = (   0.2562084   1.0142896   0.0000064  )
        60           O   tau(  60) = (   0.0818118   0.6514581   0.2876300  )
        61           O   tau(  61) = (   0.2536249   0.9448592   0.2829925  )
        62           O   tau(  62) = (   0.2095330   0.6098975   0.1679601  )
        63           O   tau(  63) = (   0.3815323   0.8992081   0.1618068  )
        64           O   tau(  64) = (   0.2014890   0.7344113   0.0385743  )
        65           O   tau(  65) = (   0.3587986   1.0292828   0.0372085  )
        66           O   tau(  66) = (   0.0313999   0.6919626   0.0856808  )
        67           O   tau(  67) = (   0.1937924   0.9782454   0.0836692  )
        68           O   tau(  68) = (   0.9185940   0.7808255   0.2050374  )
        69           O   tau(  69) = (   0.0880566   1.0651651   0.2049329  )
        70           O   tau(  70) = (   0.0512656   0.8226328   0.3292993  )
        71           O   tau(  71) = (   0.2108975   1.1129954   0.3286564  )
        72           Si  tau(  72) = (   0.4283406   0.6159006   0.1811041  )
        73           Si  tau(  73) = (   0.6511424   0.8625560   0.2442166  )
        74           Si  tau(  74) = (   0.2554276   0.7020364   0.1293552  )
        75           Si  tau(  75) = (   0.4205632   0.9939110   0.1215839  )
        76           Si  tau(  76) = (   0.4798880   0.7609226  -0.0585887  )
        77           Si  tau(  77) = (   0.5867320   1.0153638   0.0025106  )
        78           O   tau(  78) = (   0.4215264   0.6541317   0.2840214  )
        79           O   tau(  79) = (   0.5876216   0.9439030   0.2815379  )
        80           O   tau(  80) = (   0.5316325   0.6256969   0.1415174  )
        81           O   tau(  81) = (   0.7138166   0.8939801   0.1589154  )
        82           O   tau(  82) = (   0.5399859   0.7680771   0.0308413  )
        83           O   tau(  83) = (   0.6897000   1.0277768   0.0387503  )
        84           O   tau(  84) = (   0.3625146   0.6748906   0.1123765  )
        85           O   tau(  85) = (   0.5232438   0.9780395   0.0841053  )
        86           O   tau(  86) = (   0.2512500   0.7829686   0.2046111  )
        87           O   tau(  87) = (   0.4219641   1.0695358   0.2016791  )
        88           O   tau(  88) = (   0.3800019   0.8250323   0.3252585  )
        89           O   tau(  89) = (   0.5497365   1.1142604   0.3224052  )
        90           Si  tau(  90) = (   0.8158309   0.5775220   0.2479755  )
        91           Si  tau(  91) = (   0.9833472   0.8602916   0.2450175  )
        92           Si  tau(  92) = (   0.5885054   0.7164944   0.1174290  )
        93           Si  tau(  93) = (   0.7535821   0.9897026   0.1211156  )
        94           Si  tau(  94) = (   0.7565130   0.7257599   0.0024331  )
        95           Si  tau(  95) = (   0.9195947   1.0110766   0.0010795  )
        96           O   tau(  96) = (   0.7525829   0.6560516   0.2933700  )
        97           O   tau(  97) = (   0.9180402   0.9401803   0.2826503  )
        98           O   tau(  98) = (   0.8810841   0.6132158   0.1663506  )
        99           O   tau(  99) = (   1.0489077   0.8952374   0.1633359  )
       100           O   tau( 100) = (   0.8580855   0.7411837   0.0398516  )
       101           O   tau( 101) = (   1.0206746   1.0273138   0.0405031  )
       102           O   tau( 102) = (   0.6912424   0.6932162   0.0857976  )
       103           O   tau( 103) = (   0.8549252   0.9731745   0.0824455  )
       104           O   tau( 104) = (   0.5864600   0.7811512   0.2063350  )
       105           O   tau( 105) = (   0.7526371   1.0613279   0.2048008  )
       106           O   tau( 106) = (   0.7149186   0.8273583   0.3275933  )
       107           O   tau( 107) = (   0.8806523   1.1080658   0.3255454  )
       108           Si  tau( 108) = (   0.1531593  -0.0022063   0.6089778  )
       109           Si  tau( 109) = (   0.3095572   0.2829874   0.6105827  )
       110           Si  tau( 110) = (   0.9189174   0.1261356   0.4904327  )
       111           Si  tau( 111) = (   0.0874932   0.4170169   0.4900867  )
       112           Si  tau( 112) = (   0.0868199   0.1513172   0.3666627  )
       113           Si  tau( 113) = (   0.2501523   0.4393345   0.3674816  )
       114           O   tau( 114) = (   0.0895793   0.0786242   0.6483988  )
       115           O   tau( 115) = (   0.2399128   0.3589483   0.6497667  )
       116           O   tau( 116) = (   0.2160371   0.0324372   0.5246720  )
       117           O   tau( 117) = (   0.3752067   0.3275668   0.5330496  )
       118           O   tau( 118) = (   0.1905077   0.1652729   0.4011659  )
       119           O   tau( 119) = (   0.3530675   0.4550915   0.4050460  )
       120           O   tau( 120) = (   0.0282466   0.1127580   0.4523387  )
       121           O   tau( 121) = (   0.1895321   0.4010966   0.4516538  )
       122           O   tau( 122) = (   0.9151283   0.2021876   0.5709873  )
       123           O   tau( 123) = (   0.0863268   0.4934621   0.5697304  )
       124           O   tau( 124) = (   0.0498013   0.2471301   0.6932288  )
       125           O   tau( 125) = (   0.2147737   0.5312902   0.6923181  )
       126           Si  tau( 126) = (   0.4840941  -0.0011169   0.6094321  )
       127           Si  tau( 127) = (   0.6425814   0.2859982   0.6035184  )
       128           Si  tau( 128) = (   0.2536139   0.1274775   0.4837556  )
       129           Si  tau( 129) = (   0.4095541   0.4228585   0.4928232  )
       130           Si  tau( 130) = (   0.4184895   0.1535629   0.3629511  )
       131           Si  tau( 131) = (   0.6071593   0.3932398   0.4115169  )
       132           O   tau( 132) = (   0.4222920   0.0806196   0.6487748  )
       133           O   tau( 133) = (   0.5855824   0.3627829   0.6550004  )
       134           O   tau( 134) = (   0.5479612   0.0346055   0.5259779  )
       135           O   tau( 135) = (   0.6803040   0.3395858   0.5024410  )
       136           O   tau( 136) = (   0.5210574   0.1679880   0.4023900  )
       137           O   tau( 137) = (   0.6852690   0.4722921   0.4096236  )
       138           O   tau( 138) = (   0.3559867   0.1132678   0.4446911  )
       139           O   tau( 139) = (   0.5163290   0.4114749   0.4642818  )
       140           O   tau( 140) = (   0.2523021   0.2011503   0.5660356  )
       141           O   tau( 141) = (   0.4097476   0.5018359   0.5706095  )
       142           O   tau( 142) = (   0.3739830   0.2472571   0.6926771  )
       143           O   tau( 143) = (   0.5489476   0.5324641   0.6864384  )
       144           Si  tau( 144) = (   0.8158815  -0.0061602   0.6108984  )
       145           Si  tau( 145) = (   0.9781264   0.2833367   0.6117592  )
       146           Si  tau( 146) = (   0.5836374   0.1293219   0.4843613  )
       147           Si  tau( 147) = (   0.7556730   0.4312092   0.4866991  )
       148           Si  tau( 148) = (   0.7550850   0.1475726   0.3659080  )
       149           Si  tau( 149) = (   0.9179330   0.4386703   0.3638226  )
       150           O   tau( 150) = (   0.7510845   0.0749486   0.6481633  )
       151           O   tau( 151) = (   0.9130378   0.3630771   0.6526365  )
       152           O   tau( 152) = (   0.8800820   0.0304090   0.5287808  )
       153           O   tau( 153) = (   1.0403582   0.3226681   0.5294703  )
       154           O   tau( 154) = (   0.8559959   0.1606836   0.4063002  )
       155           O   tau( 155) = (   1.0178645   0.4527974   0.4057934  )
       156           O   tau( 156) = (   0.6872725   0.1199766   0.4490343  )
       157           O   tau( 157) = (   0.8513056   0.4008636   0.4468667  )
       158           O   tau( 158) = (   0.5792670   0.2066563   0.5649610  )
       159           O   tau( 159) = (   0.7570020   0.4865716   0.5796806  )
       160           O   tau( 160) = (   0.7257152   0.2502740   0.6651310  )
       161           O   tau( 161) = (   0.8845960   0.5346152   0.6971563  )
       162           Si  tau( 162) = (   0.1524477   0.5715542   0.6106246  )
       163           Si  tau( 163) = (   0.3189429   0.8641905   0.6015307  )
       164           Si  tau( 164) = (   0.9175237   0.7051443   0.4938045  )
       165           Si  tau( 165) = (   0.0894182   0.9895768   0.4894488  )
       166           Si  tau( 166) = (   0.0870195   0.7264388   0.3687037  )
       167           Si  tau( 167) = (   0.2520698   1.0182742   0.3657653  )
       168           O   tau( 168) = (   0.0907750   0.6529070   0.6515995  )
       169           O   tau( 169) = (   0.2558496   0.9380576   0.6512729  )
       170           O   tau( 170) = (   0.2182089   0.6086539   0.5297171  )
       171           O   tau( 171) = (   0.3741254   0.9015781   0.5137737  )
       172           O   tau( 172) = (   0.1896997   0.7397580   0.4064448  )
       173           O   tau( 173) = (   0.3542436   1.0393572   0.4019252  )
       174           O   tau( 174) = (   0.0247136   0.6894442   0.4521796  )
       175           O   tau( 175) = (   0.1911653   0.9773143   0.4485872  )
       176           O   tau( 176) = (   0.9211849   0.7745771   0.5792550  )
       177           O   tau( 177) = (   0.0891670   1.0623920   0.5725752  )
       178           O   tau( 178) = (   0.0607453   0.8227268   0.6952756  )
       179           O   tau( 179) = (   0.2185131   1.1090468   0.6909999  )
       180           Si  tau( 180) = (   0.4855513   0.5718390   0.6065309  )
       181           Si  tau( 181) = (   0.6507961   0.8615661   0.6128881  )
       182           Si  tau( 182) = (   0.2541650   0.7039755   0.4884569  )
       183           Si  tau( 183) = (   0.4172287   0.9979765   0.4820089  )
       184           Si  tau( 184) = (   0.4165623   0.7292317   0.3639388  )
       185           Si  tau( 185) = (   0.5850172   1.0183508   0.3631702  )
       186           O   tau( 186) = (   0.4382466   0.6641018   0.6456965  )
       187           O   tau( 187) = (   0.5848406   0.9376167   0.6538760  )
       188           O   tau( 188) = (   0.5504984   0.6067581   0.5227639  )
       189           O   tau( 189) = (   0.7032619   0.8934290   0.5226282  )
       190           O   tau( 190) = (   0.5176254   0.7465135   0.4082963  )
       191           O   tau( 191) = (   0.6853068   1.0323281   0.4065989  )
       192           O   tau( 192) = (   0.3557232   0.6896543   0.4471107  )
       193           O   tau( 193) = (   0.5190002   0.9810430   0.4436571  )
       194           O   tau( 194) = (   0.2580172   0.7782573   0.5707000  )
       195           O   tau( 195) = (   0.4200902   1.0649642   0.5700197  )
       196           O   tau( 196) = (   0.4012372   0.8349207   0.6723615  )
       197           O   tau( 197) = (   0.5496372   1.1088750   0.6907404  )
       198           Si  tau( 198) = (   0.8200873   0.5714061   0.6167603  )
       199           Si  tau( 199) = (   0.9866199   0.8567840   0.6139159  )
       200           Si  tau( 200) = (   0.5805908   0.7055756   0.4870321  )
       201           Si  tau( 201) = (   0.7484367   0.9899122   0.4860805  )
       202           Si  tau( 202) = (   0.7522557   0.7339112   0.3716170  )
       203           Si  tau( 203) = (   0.9161319   1.0119521   0.3663017  )
       204           O   tau( 204) = (   0.7523001   0.6487935   0.6550833  )
       205           O   tau( 205) = (   0.9210044   0.9368157   0.6513235  )
       206           O   tau( 206) = (   0.8768107   0.6083096   0.5297718  )
       207           O   tau( 207) = (   1.0470459   0.8924779   0.5285052  )
       208           O   tau( 208) = (   0.8522152   0.7467754   0.4146513  )
       209           O   tau( 209) = (   1.0162328   1.0262248   0.4090193  )
       210           O   tau( 210) = (   0.6850647   0.7055210   0.4573215  )
       211           O   tau( 211) = (   0.8488274   0.9724897   0.4454974  )
       212           O   tau( 212) = (   0.5689561   0.7774521   0.5843663  )
       213           O   tau( 213) = (   0.7521563   1.0583227   0.5727351  )
       214           O   tau( 214) = (   0.7176441   0.8184814   0.6873231  )
       215           O   tau( 215) = (   0.8793549   1.1058013   0.6939385  )

     number of k points=     1
                       cart. coord. in units 2pi/alat
        k(    1) = (   0.0000000   0.0000000   0.0000000), wk =   2.0000000

     Dense  grid:  1740873 G-vectors     FFT dimensions: ( 160, 192, 120)

     Estimated max dynamical RAM per process >     346.31MB

     Estimated total allocated dynamical RAM >   24934.12MB

     Initial potential from superposition of free atoms

     starting charge 1145.96414, renormalised to 1144.00000
     Starting wfc are  860 randomized atomic wfcs

     total cpu time spent up to now is       28.0 secs

     per-process dynamical memory:   267.0 Mb

     Self-consistent Calculation

     iteration #  1     ecut=    80.00 Ry     beta=0.70
     Davidson diagonalization with overlap
     ethr =  1.00E-02,  avg # of iterations =  3.0
     Davidson diagonalization with overlap
     ethr =  1.00E-02,  avg # of iterations =  1.0
     Davidson diagonalization with overlap
     ethr =  1.00E-02,  avg # of iterations =  1.0
 
     Expectation value of exp(iGx):
 (-5.925211075063494E-004,4.261651195958224E-004)  0.992917730000000     
     Electronic Dipole per cell (Ry a.u.)   31.3528088409779     
     Ionic Dipole per cell (Ry a.u.)   23643.8300468250     
 
     Expectation value of exp(iGx):
 (3.460077097111300E-003,-2.831936695693952E-003)   1.14657093000000     
     Electronic Dipole per cell (Ry a.u.)  -9.86177012321579     
     Ionic Dipole per cell (Ry a.u.)   25348.7591500183     
 
     Expectation value of exp(iGx):
 (-1.322108701396357E-006,-1.132840603809921E-006)  0.731889429000000     
     Electronic Dipole per cell (Ry a.u.)  -22.3309780762376     
     Ionic Dipole per cell (Ry a.u.)   15836.3808057318     
Electronic Dipole on Cartesian axes
           1   31.3528088409779     
           2  -9.86177012321579     
           3  -22.3309780762376     
Ionic Dipole on Cartesian axes
           1   23643.8300468250     
           2   25348.7591500183     
           3   15836.3808057318     

     total cpu time spent up to now is      321.9 secs

     total energy              =   -5137.24276859 Ry
     Harris-Foulkes estimate   =   -5174.16794868 Ry
     estimated scf accuracy    <      51.84952861 Ry

     iteration #  2     ecut=    80.00 Ry     beta=0.70
     Davidson diagonalization with overlap
     ethr =  4.53E-03,  avg # of iterations =  2.0
     Davidson diagonalization with overlap
     ethr =  4.53E-03,  avg # of iterations =  1.0
     Davidson diagonalization with overlap
     ethr =  4.53E-03,  avg # of iterations =  1.0
 
     Expectation value of exp(iGx):
 (-2.510935707843130E-005,2.048639377594774E-005)  0.992917730000000     
     Electronic Dipole per cell (Ry a.u.)   30.5953989286646     
     Ionic Dipole per cell (Ry a.u.)   23643.8300468250     
 
     Expectation value of exp(iGx):
 (3.454351995973981E-004,-2.640093291803879E-004)   1.14657093000000     
     Electronic Dipole per cell (Ry a.u.)  -9.38272034619164     
     Ionic Dipole per cell (Ry a.u.)   25348.7591500183     
 
     Expectation value of exp(iGx):
 (-4.202956580916946E-009,-4.026650978618503E-009)  0.731889429000000     
     Electronic Dipole per cell (Ry a.u.)  -21.8213846976659     
     Ionic Dipole per cell (Ry a.u.)   15836.3808057318     
Electronic Dipole on Cartesian axes
           1   30.5953989286646     
           2  -9.38272034619164     
           3  -21.8213846976659     
Ionic Dipole on Cartesian axes
           1   23643.8300468250     
           2   25348.7591500183     
           3   15836.3808057318     

     total cpu time spent up to now is      604.8 secs

     total energy              =   -5150.77933205 Ry
     Harris-Foulkes estimate   =   -5167.88457311 Ry
     estimated scf accuracy    <      33.10478488 Ry

     iteration #  3     ecut=    80.00 Ry     beta=0.70
     Davidson diagonalization with overlap
     ethr =  2.89E-03,  avg # of iterations =  2.0
     Davidson diagonalization with overlap
     ethr =  2.89E-03,  avg # of iterations =  1.0
     Davidson diagonalization with overlap
     ethr =  2.89E-03,  avg # of iterations =  1.0
 
     Expectation value of exp(iGx):
 (-1.269750217044805E-004,9.447352857777443E-005)  0.992917730000000     
     Electronic Dipole per cell (Ry a.u.)   31.1517446447141     
     Ionic Dipole per cell (Ry a.u.)   23643.8300468250     
 
     Expectation value of exp(iGx):
 (1.106882568501337E-003,-8.960998103211461E-004)   1.14657093000000     
     Electronic Dipole per cell (Ry a.u.)  -9.78489344641039     
     Ionic Dipole per cell (Ry a.u.)   25348.7591500183     
 
     Expectation value of exp(iGx):
 (-7.930249519756431E-008,-7.131139483123587E-008)  0.731889429000000     
     Electronic Dipole per cell (Ry a.u.)  -22.1112863563572     
     Ionic Dipole per cell (Ry a.u.)   15836.3808057318     
Electronic Dipole on Cartesian axes
           1   31.1517446447141     
           2  -9.78489344641039     
           3  -22.1112863563572     
Ionic Dipole on Cartesian axes
           1   23643.8300468250     
           2   25348.7591500183     
           3   15836.3808057318     

     total cpu time spent up to now is      886.9 secs

     total energy              =   -5157.56402540 Ry
     Harris-Foulkes estimate   =   -5157.65518087 Ry
     estimated scf accuracy    <       0.23720691 Ry

     iteration #  4     ecut=    80.00 Ry     beta=0.70
     Davidson diagonalization with overlap
     ethr =  2.07E-05,  avg # of iterations =  8.0
     Davidson diagonalization with overlap
     ethr =  2.07E-05,  avg # of iterations =  1.0
     Davidson diagonalization with overlap
     ethr =  2.07E-05,  avg # of iterations =  1.0
 
     Expectation value of exp(iGx):
 (-1.191012568202809E-004,9.200999972888887E-005)  0.992917730000000     
     Electronic Dipole per cell (Ry a.u.)   30.9264053797166     
     Ionic Dipole per cell (Ry a.u.)   23643.8300468250     
 
     Expectation value of exp(iGx):
 (1.084947927165402E-003,-8.405346906613302E-004)   1.14657093000000     
     Electronic Dipole per cell (Ry a.u.)  -9.47702903552288     
     Ionic Dipole per cell (Ry a.u.)   25348.7591500183     
 
     Expectation value of exp(iGx):
 (-7.196715892457940E-008,-6.526002728288659E-008)  0.731889429000000     
     Electronic Dipole per cell (Ry a.u.)  -22.0730155574956     
     Ionic Dipole per cell (Ry a.u.)   15836.3808057318     
Electronic Dipole on Cartesian axes
           1   30.9264053797166     
           2  -9.47702903552288     
           3  -22.0730155574956     
Ionic Dipole on Cartesian axes
           1   23643.8300468250     
           2   25348.7591500183     
           3   15836.3808057318     

     total cpu time spent up to now is     1233.7 secs

     total energy              =   -5157.57366258 Ry
     Harris-Foulkes estimate   =   -5157.64411636 Ry
     estimated scf accuracy    <       0.14543093 Ry

     iteration #  5     ecut=    80.00 Ry     beta=0.70
     Davidson diagonalization with overlap
     ethr =  1.27E-05,  avg # of iterations =  8.0
     Davidson diagonalization with overlap
     ethr =  1.27E-05,  avg # of iterations =  1.0
     Davidson diagonalization with overlap
     ethr =  1.27E-05,  avg # of iterations =  1.0
 
     Expectation value of exp(iGx):
 (-1.197007534816296E-004,8.993041754164435E-005)  0.992917730000000     
     Electronic Dipole per cell (Ry a.u.)   31.0937515927974     
     Ionic Dipole per cell (Ry a.u.)   23643.8300468250     
 
     Expectation value of exp(iGx):
 (1.066954770264290E-003,-8.540791706928173E-004)   1.14657093000000     
     Electronic Dipole per cell (Ry a.u.)  -9.70561039157528     
     Ionic Dipole per cell (Ry a.u.)   25348.7591500183     
 
     Expectation value of exp(iGx):
 (-7.113652664560437E-008,-6.473054511641105E-008)  0.731889429000000     
     Electronic Dipole per cell (Ry a.u.)  -22.0571998114577     
     Ionic Dipole per cell (Ry a.u.)   15836.3808057318     
Electronic Dipole on Cartesian axes
           1   31.0937515927974     
           2  -9.70561039157528     
           3  -22.0571998114577     
Ionic Dipole on Cartesian axes
           1   23643.8300468250     
           2   25348.7591500183     
           3   15836.3808057318     

     total cpu time spent up to now is     1563.1 secs

     total energy              =   -5157.60378284 Ry
     Harris-Foulkes estimate   =   -5157.60506724 Ry
     estimated scf accuracy    <       0.00225126 Ry

     iteration #  6     ecut=    80.00 Ry     beta=0.70
     Davidson diagonalization with overlap
     ethr =  1.97E-07,  avg # of iterations =  7.0
     Davidson diagonalization with overlap
     ethr =  1.97E-07,  avg # of iterations =  1.0
     Davidson diagonalization with overlap
     ethr =  1.97E-07,  avg # of iterations =  1.0
 
     Expectation value of exp(iGx):
 (-1.196354777679375E-004,9.034183442742971E-005)  0.992917730000000     
     Electronic Dipole per cell (Ry a.u.)   31.0631758916072     
     Ionic Dipole per cell (Ry a.u.)   23643.8300468250     
 
     Expectation value of exp(iGx):
 (1.070311096357939E-003,-8.516349426847334E-004)   1.14657093000000     
     Electronic Dipole per cell (Ry a.u.)  -9.66350401895798     
     Ionic Dipole per cell (Ry a.u.)   25348.7591500183     
 
     Expectation value of exp(iGx):
 (-7.150139872150566E-008,-6.471748057326419E-008)  0.731889429000000     
     Electronic Dipole per cell (Ry a.u.)  -22.0814888974379     
     Ionic Dipole per cell (Ry a.u.)   15836.3808057318     
Electronic Dipole on Cartesian axes
           1   31.0631758916072     
           2  -9.66350401895798     
           3  -22.0814888974379     
Ionic Dipole on Cartesian axes
           1   23643.8300468250     
           2   25348.7591500183     
           3   15836.3808057318     

     total cpu time spent up to now is     1891.7 secs

     total energy              =   -5157.60431451 Ry
     Harris-Foulkes estimate   =   -5157.60445104 Ry
     estimated scf accuracy    <       0.00025141 Ry

     iteration #  7     ecut=    80.00 Ry     beta=0.70
     Davidson diagonalization with overlap
     ethr =  2.20E-08,  avg # of iterations =  3.0
     Davidson diagonalization with overlap
     ethr =  2.20E-08,  avg # of iterations =  1.0
     Davidson diagonalization with overlap
     ethr =  2.20E-08,  avg # of iterations =  1.0
 
     Expectation value of exp(iGx):
 (-1.197388585720481E-004,9.028109749746430E-005)  0.992917730000000     
     Electronic Dipole per cell (Ry a.u.)   31.0723730158417     
     Ionic Dipole per cell (Ry a.u.)   23643.8300468250     
 
     Expectation value of exp(iGx):
 (1.069745107176009E-003,-8.530063349086602E-004)   1.14657093000000     
     Electronic Dipole per cell (Ry a.u.)  -9.67848445630526     
     Ionic Dipole per cell (Ry a.u.)   25348.7591500183     
 
     Expectation value of exp(iGx):
 (-7.146921971939066E-008,-6.485025149058515E-008)  0.731889429000000     
     Electronic Dipole per cell (Ry a.u.)  -22.0700738050874     
     Ionic Dipole per cell (Ry a.u.)   15836.3808057318     
Electronic Dipole on Cartesian axes
           1   31.0723730158417     
           2  -9.67848445630526     
           3  -22.0700738050874     
Ionic Dipole on Cartesian axes
           1   23643.8300468250     
           2   25348.7591500183     
           3   15836.3808057318     

     total cpu time spent up to now is     2178.8 secs

     total energy              =   -5157.60437235 Ry
     Harris-Foulkes estimate   =   -5157.60438552 Ry
     estimated scf accuracy    <       0.00002838 Ry

     iteration #  8     ecut=    80.00 Ry     beta=0.70
     Davidson diagonalization with overlap
     ethr =  2.48E-09,  avg # of iterations =  3.0
     Davidson diagonalization with overlap
     ethr =  2.48E-09,  avg # of iterations =  1.0
     Davidson diagonalization with overlap
     ethr =  2.48E-09,  avg # of iterations =  1.0
 
     Expectation value of exp(iGx):
 (-1.197381242286884E-004,9.030942570379149E-005)  0.992917730000000     
     Electronic Dipole per cell (Ry a.u.)   31.0704584537227     
     Ionic Dipole per cell (Ry a.u.)   23643.8300468250     
 
     Expectation value of exp(iGx):
 (1.070077154396537E-003,-8.527338084101991E-004)   1.14657093000000     
     Electronic Dipole per cell (Ry a.u.)  -9.67407013721104     
     Ionic Dipole per cell (Ry a.u.)   25348.7591500183     
 
     Expectation value of exp(iGx):
 (-7.151450150481082E-008,-6.482502363141709E-008)  0.731889429000000     
     Electronic Dipole per cell (Ry a.u.)  -22.0747435687719     
     Ionic Dipole per cell (Ry a.u.)   15836.3808057318     
Electronic Dipole on Cartesian axes
           1   31.0704584537227     
           2  -9.67407013721104     
           3  -22.0747435687719     
Ionic Dipole on Cartesian axes
           1   23643.8300468250     
           2   25348.7591500183     
           3   15836.3808057318     

     total cpu time spent up to now is     2466.6 secs

     total energy              =   -5157.60437959 Ry
     Harris-Foulkes estimate   =   -5157.60438129 Ry
     estimated scf accuracy    <       0.00000483 Ry

     iteration #  9     ecut=    80.00 Ry     beta=0.70
     Davidson diagonalization with overlap
     ethr =  4.22E-10,  avg # of iterations =  3.0
     Davidson diagonalization with overlap
     ethr =  4.22E-10,  avg # of iterations =  1.0
     Davidson diagonalization with overlap
     ethr =  4.22E-10,  avg # of iterations =  1.0
 
     Expectation value of exp(iGx):
 (-1.197430743380837E-004,9.030902678178366E-005)  0.992917730000000     
     Electronic Dipole per cell (Ry a.u.)   31.0707323504017     
     Ionic Dipole per cell (Ry a.u.)   23643.8300468250     
 
     Expectation value of exp(iGx):
 (1.070030504873327E-003,-8.528386459226575E-004)   1.14657093000000     
     Electronic Dipole per cell (Ry a.u.)  -9.67523713638915     
     Ionic Dipole per cell (Ry a.u.)   25348.7591500183     
 
     Expectation value of exp(iGx):
 (-7.150748545219344E-008,-6.483772466128330E-008)  0.731889429000000     
     Electronic Dipole per cell (Ry a.u.)  -22.0734007936267     
     Ionic Dipole per cell (Ry a.u.)   15836.3808057318     
Electronic Dipole on Cartesian axes
           1   31.0707323504017     
           2  -9.67523713638915     
           3  -22.0734007936267     
Ionic Dipole on Cartesian axes
           1   23643.8300468250     
           2   25348.7591500183     
           3   15836.3808057318     

     total cpu time spent up to now is     2752.8 secs

     total energy              =   -5157.60438047 Ry
     Harris-Foulkes estimate   =   -5157.60438070 Ry
     estimated scf accuracy    <       0.00000032 Ry

     iteration # 10     ecut=    80.00 Ry     beta=0.70
     Davidson diagonalization with overlap
     ethr =  2.81E-11,  avg # of iterations =  3.0
     Davidson diagonalization with overlap
     ethr =  2.81E-11,  avg # of iterations =  1.0
     Davidson diagonalization with overlap
     ethr =  2.81E-11,  avg # of iterations =  1.0
 
     Expectation value of exp(iGx):
 (-1.197427586546092E-004,9.030866553241887E-005)  0.992917730000000     
     Electronic Dipole per cell (Ry a.u.)   31.0707405138809     
     Ionic Dipole per cell (Ry a.u.)   23643.8300468250     
 
     Expectation value of exp(iGx):
 (1.070039411619034E-003,-8.528222171187731E-004)   1.14657093000000     
     Electronic Dipole per cell (Ry a.u.)  -9.67504380719134     
     Ionic Dipole per cell (Ry a.u.)   25348.7591500183     
 
     Expectation value of exp(iGx):
 (-7.150832672834253E-008,-6.483644211532761E-008)  0.731889429000000     
     Electronic Dipole per cell (Ry a.u.)  -22.0735448637620     
     Ionic Dipole per cell (Ry a.u.)   15836.3808057318     
Electronic Dipole on Cartesian axes
           1   31.0707405138809     
           2  -9.67504380719134     
           3  -22.0735448637620     
Ionic Dipole on Cartesian axes
           1   23643.8300468250     
           2   25348.7591500183     
           3   15836.3808057318     

     total cpu time spent up to now is     3042.0 secs

     total energy              =   -5157.60438055 Ry
     Harris-Foulkes estimate   =   -5157.60438057 Ry
     estimated scf accuracy    <       0.00000005 Ry

     iteration # 11     ecut=    80.00 Ry     beta=0.70
     Davidson diagonalization with overlap
     ethr =  4.12E-12,  avg # of iterations =  3.0
     Davidson diagonalization with overlap
     ethr =  4.12E-12,  avg # of iterations =  1.0
     Davidson diagonalization with overlap
     ethr =  4.12E-12,  avg # of iterations =  1.0
 
     Expectation value of exp(iGx):
 (-1.197428036760667E-004,9.030882727094541E-005)  0.992917730000000     
     Electronic Dipole per cell (Ry a.u.)   31.0707320441992     
     Ionic Dipole per cell (Ry a.u.)   23643.8300468250     
 
     Expectation value of exp(iGx):
 (1.070038087884296E-003,-8.528258095414746E-004)   1.14657093000000     
     Electronic Dipole per cell (Ry a.u.)  -9.67508199602404     
     Ionic Dipole per cell (Ry a.u.)   25348.7591500183     
 
     Expectation value of exp(iGx):
 (-7.150832984448553E-008,-6.483671443112202E-008)  0.731889429000000     
     Electronic Dipole per cell (Ry a.u.)  -22.0735258812240     
     Ionic Dipole per cell (Ry a.u.)   15836.3808057318     
Electronic Dipole on Cartesian axes
           1   31.0707320441992     
           2  -9.67508199602404     
           3  -22.0735258812240     
Ionic Dipole on Cartesian axes
           1   23643.8300468250     
           2   25348.7591500183     
           3   15836.3808057318     

     total cpu time spent up to now is     3329.1 secs

     End of self-consistent calculation

          k = 0.0000 0.0000 0.0000 (217511 PWs)   bands (ev):

   -17.4919 -17.2689 -16.5518 -16.4867 -16.4547 -16.3589 -16.3329 -16.3071
   -16.2626 -16.2454 -16.2090 -16.1703 -16.1528 -16.1195 -16.0897 -16.0542
   -16.0096 -16.0009 -15.9912 -15.9699 -15.9243 -15.8970 -15.8763 -15.8729
   -15.8384 -15.8237 -15.8147 -15.7986 -15.7791 -15.7620 -15.7486 -15.7193
   -15.6963 -15.6860 -15.6411 -15.6170 -15.5672 -15.5517 -15.5332 -15.5254
   -15.4550 -15.4267 -15.4083 -15.3686 -15.3483 -15.3074 -15.3001 -15.2674
   -15.2512 -15.2213 -15.2113 -15.1657 -15.1514 -15.0918 -15.0686 -15.0610
   -15.0453 -15.0229 -15.0025 -14.9797 -14.9671 -14.9394 -14.9308 -14.8962
   -14.8911 -14.8656 -14.8511 -14.8458 -14.8272 -14.8137 -14.7904 -14.7704
   -14.7667 -14.7373 -14.7311 -14.6780 -14.6542 -14.6289 -14.6211 -14.6042
   -14.5941 -14.5590 -14.5323 -14.5185 -14.5000 -14.4918 -14.4524 -14.4463
   -14.4351 -14.4270 -14.4062 -14.3973 -14.3927 -14.3719 -14.3660 -14.3615
   -14.3493 -14.3468 -14.3349 -14.3299 -14.3282 -14.3195 -14.3165 -14.3106
   -14.2971 -14.2938 -14.2899 -14.2834 -14.2809 -14.2731 -14.2710 -14.2664
   -14.2595 -14.2544 -14.2477 -14.2422 -14.2398 -14.2363 -14.2309 -14.2276
   -14.2151 -14.2103 -14.2084 -14.2046 -14.2004 -14.1970 -14.1925 -14.1872
   -14.1831 -14.1703 -14.1690 -14.1662 -14.1591 -14.1522 -14.1455 -14.1389
   -14.1328 -14.1294 -14.1180 -14.1086 -14.1001 -14.0826 -14.0798  -6.7598
    -6.4273  -6.3861  -6.3240  -6.2444  -6.2110  -6.1755  -6.0215  -5.9224
    -5.9108  -5.8689  -5.8287  -5.8102  -5.7832  -5.7712  -5.7022  -5.6722
    -5.6521  -5.6362  -5.5980  -5.5890  -5.5600  -5.5253  -5.3817  -5.2960
    -5.2652  -5.2098  -5.1522  -5.1061  -5.0965  -5.0742  -5.0553  -4.9524
    -4.9123  -4.8927  -4.8391  -4.7387  -4.6853  -4.6404  -4.5648  -4.4577
    -4.4466  -4.3443  -4.2761  -4.2545  -4.2397  -4.2271  -4.1710  -4.1450
    -4.1269  -4.0476  -4.0009  -3.9685  -3.9344  -3.9051  -3.8675  -3.8156
    -3.7749  -3.7499  -3.7288  -3.7082  -3.6737  -3.6491  -3.6268  -3.5410
    -3.5033  -3.4408  -3.4141  -3.3712  -3.3400  -3.3145  -3.2803  -3.2453
    -3.2121  -3.1716  -3.1437  -3.1173  -3.0893  -3.0453  -3.0298  -3.0230
    -3.0104  -2.9841  -2.9557  -2.9349  -2.9289  -2.9233  -2.9060  -2.8997
    -2.8843  -2.8743  -2.8564  -2.8437  -2.8342  -2.8307  -2.8161  -2.8011
    -2.7867  -2.7826  -2.7759  -2.7657  -2.7547  -2.7478  -2.7350  -2.7334
    -2.7265  -2.7129  -2.7072  -2.6977  -2.6803  -2.6637  -2.6585  -2.6429
    -2.6362  -2.6299  -2.6171  -2.6120  -2.5827  -2.5608  -2.5224  -2.5164
    -2.4938  -2.4684  -2.4541  -2.4472  -2.4384  -2.4072  -2.4046  -2.3906
    -2.3838  -2.3575  -2.3514  -2.3280  -2.2943  -2.2769  -2.2301  -2.2254
    -2.2106  -2.1904  -2.1562  -2.1233  -2.1052  -2.0778  -1.9532  -1.9256
    -1.5760  -1.5561  -1.1722  -1.1039  -1.0207  -0.9601  -0.9542  -0.9117
    -0.9056  -0.8628  -0.8286  -0.7950  -0.7749  -0.7615  -0.7514  -0.7317
    -0.7139  -0.6951  -0.6725  -0.6602  -0.6478  -0.6463  -0.6353  -0.6208
    -0.6023  -0.5916  -0.5809  -0.5753  -0.5627  -0.5433  -0.5391  -0.5276
    -0.5256  -0.5120  -0.4956  -0.4935  -0.4692  -0.4620  -0.4458  -0.4372
    -0.4289  -0.4038  -0.3858  -0.3803  -0.3586  -0.3513  -0.3406  -0.3279
    -0.3174  -0.3056  -0.2890  -0.2740  -0.2634  -0.2365  -0.2344  -0.2272
    -0.2168  -0.1937  -0.1866  -0.1545  -0.1431  -0.1224  -0.1175  -0.1035
    -0.0862  -0.0524  -0.0363  -0.0200  -0.0098  -0.0066   0.0146   0.0165
     0.0394   0.0634   0.0782   0.0836   0.1043   0.1130   0.1292   0.1373
     0.1454   0.1772   0.1866   0.1915   0.2228   0.2302   0.2434   0.2680
     0.2683   0.2841   0.2853   0.2948   0.2974   0.3104   0.3303   0.3410
     0.3611   0.3639   0.3742   0.3857   0.4010   0.4092   0.4228   0.4377
     0.4479   0.4633   0.4747   0.4886   0.4927   0.5022   0.5088   0.5198
     0.5331   0.5436   0.5584   0.5698   0.5795   0.5904   0.5919   0.6090
     0.6311   0.6448   0.6612   0.6870   0.6949   0.7093   0.7156   0.7260
     0.7457   0.7530   0.7648   0.7764   0.7918   0.8024   0.8316   0.8395
     0.8498   0.8586   0.8723   0.8817   0.9005   0.9100   0.9197   0.9329
     0.9348   0.9427   0.9618   0.9750   0.9768   0.9935   1.0037   1.0128
     1.0293   1.0341   1.0493   1.0534   1.0650   1.0853   1.0910   1.0977
     1.1150   1.1197   1.1281   1.1336   1.1437   1.1532   1.1673   1.1756
     1.1820   1.1899   1.1980   1.2172   1.2270   1.2318   1.2420   1.2520
     1.2716   1.2735   1.2859   1.2893   1.2976   1.3092   1.3174   1.3256
     1.3409   1.3467   1.3542   1.3655   1.3681   1.3755   1.3849   1.3937
     1.4045   1.4076   1.4127   1.4258   1.4305   1.4411   1.4470   1.4531
     1.4570   1.4734   1.4801   1.4927   1.5015   1.5176   1.5232   1.5260
     1.5409   1.5478   1.5579   1.5679   1.5758   1.5785   1.5962   1.6028
     1.6076   1.6205   1.6320   1.6407   1.6454   1.6595   1.6693   1.6772
     1.6951   1.7107   1.7157   1.7395   1.7582   1.7700   1.7881   1.7952
     1.8098   1.8230   1.8347   1.8538   1.8629   1.8841   1.8972   1.9224
     1.9357   1.9513   1.9530   1.9768   1.9850   1.9925   2.0096   2.0186
     2.0239   2.0328   2.0400   2.0552   2.0773   2.1025   2.1197   2.1349
     2.1400   2.1644   2.1691   2.1757   2.1893   2.2267   2.2317   2.2372
     2.2729   2.2874   2.2984   2.3114   2.3244   2.3335   2.3539   2.3680
     2.3734   2.3886   2.4034   2.4061   2.4133   2.4263   2.4645   2.4684
     2.4917   2.5099   2.5558   2.5694   7.7790   8.3011   8.8461   9.0825
     9.2437   9.4359   9.5516   9.7152   9.8676   9.9007  10.0247  10.0351
    10.0685  10.1376  10.2909  10.3285  10.3593  10.4370  10.4693  10.4928
    10.5422  10.6504  10.6823  10.7030  10.7166  10.7861  10.8106  10.8279

     highest occupied, lowest unoccupied level (ev):     2.5694    7.7790

!    total energy              =   -5157.60438056 Ry
     Harris-Foulkes estimate   =   -5157.60438056 Ry
     estimated scf accuracy    <          1.9E-09 Ry

     The total energy is the sum of the following terms:

     one-electron contribution =   -2410.10127758 Ry
     hartree contribution      =    1800.00701467 Ry
     xc contribution           =   -1182.82952600 Ry
     ewald contribution        =   -3364.68059165 Ry

     convergence has been achieved in  11 iterations

     Forces acting on atoms (cartesian axes, Ry/au):

     atom    1 type  1   force =    -0.00026337    0.00012011   -0.00021359
     atom    2 type  1   force =    -0.00004746    0.00001999    0.00002920
     atom    3 type  1   force =     0.00001595   -0.00014574    0.00006374
     atom    4 type  1   force =    -0.00013303   -0.00009737    0.00018216
     atom    5 type  1   force =    -0.00000334   -0.00006352    0.00004637
     atom    6 type  1   force =    -0.00007317    0.00007409    0.00027701
     atom    7 type  2   force =    -0.00024436    0.00013339   -0.00019828
     atom    8 type  2   force =    -0.00003971   -0.00000819   -0.00002262
     atom    9 type  2   force =    -0.00017549    0.00006710   -0.00015721
     atom   10 type  2   force =     0.00000282   -0.00014097   -0.00000995
     atom   11 type  2   force =     0.00000040    0.00012249   -0.00003146
     atom   12 type  2   force =    -0.00007384    0.00018286    0.00032959
     atom   13 type  2   force =     0.00002256   -0.00005418    0.00011197
     atom   14 type  2   force =    -0.00010508    0.00011182    0.00033917
     atom   15 type  2   force =    -0.00014498   -0.00008457    0.00002336
     atom   16 type  2   force =    -0.00049932   -0.00027156    0.00034781
     atom   17 type  2   force =    -0.00022214   -0.00000764    0.00012461
     atom   18 type  2   force =    -0.00026571   -0.00006284    0.00006061
     atom   19 type  1   force =    -0.00012252    0.00008137   -0.00000884
     atom   20 type  1   force =    -0.00009653   -0.00003824    0.00001879
     atom   21 type  1   force =    -0.00003594    0.00007653   -0.00003774
     atom   22 type  1   force =     0.00007999   -0.00006199    0.00012968
     atom   23 type  1   force =    -0.00006117   -0.00000024   -0.00007093
     atom   24 type  1   force =    -0.00001225   -0.00007513   -0.00004977
     atom   25 type  2   force =    -0.00008593    0.00006342    0.00000656
     atom   26 type  2   force =    -0.00007111   -0.00009683    0.00003909
     atom   27 type  2   force =    -0.00028692    0.00001659   -0.00017056
     atom   28 type  2   force =    -0.00010649    0.00001240    0.00005503
     atom   29 type  2   force =    -0.00002702    0.00004315   -0.00008178
     atom   30 type  2   force =     0.00000252    0.00002880    0.00006719
     atom   31 type  2   force =    -0.00003929    0.00002740   -0.00000586
     atom   32 type  2   force =     0.00002305   -0.00018407   -0.00007832
     atom   33 type  2   force =    -0.00004065   -0.00003591    0.00003268
     atom   34 type  2   force =     0.00053126   -0.00023783    0.00041470
     atom   35 type  2   force =    -0.00007498    0.00004968    0.00007835
     atom   36 type  1   force =     0.00002506   -0.00007243    0.00011511
     atom   37 type  1   force =    -0.00012473   -0.00009214    0.00004484
     atom   38 type  1   force =    -0.00012410    0.00000714   -0.00006732
     atom   39 type  1   force =    -0.00008870    0.00006018    0.00008114
     atom   40 type  1   force =    -0.00004928   -0.00018889    0.00002137
     atom   41 type  1   force =    -0.00004115   -0.00007551    0.00007929
     atom   42 type  2   force =    -0.00005335   -0.00006202   -0.00001036
     atom   43 type  2   force =    -0.00011752   -0.00005309    0.00000911
     atom   44 type  2   force =     0.00011797   -0.00016199    0.00014823
     atom   45 type  2   force =    -0.00010321   -0.00021408    0.00003906
     atom   46 type  2   force =    -0.00002808   -0.00030768    0.00002313
     atom   47 type  2   force =    -0.00005238   -0.00013829    0.00008562
     atom   48 type  2   force =    -0.00008948   -0.00007988    0.00002130
     atom   49 type  2   force =    -0.00007728    0.00012435    0.00018476
     atom   50 type  2   force =    -0.00005494   -0.00003123    0.00001009
     atom   51 type  2   force =    -0.00018476    0.00002171    0.00015342
     atom   52 type  2   force =    -0.00005265   -0.00005718   -0.00001882
     atom   53 type  2   force =    -0.00009742   -0.00008729    0.00010868
     atom   54 type  1   force =    -0.00049943   -0.00017288    0.00025453
     atom   55 type  1   force =    -0.00021170   -0.00010104   -0.00002881
     atom   56 type  1   force =     0.00007739   -0.00007178    0.00018559
     atom   57 type  1   force =     0.00009157   -0.00007702   -0.00009947
     atom   58 type  1   force =     0.00001608   -0.00008483    0.00018391
     atom   59 type  1   force =     0.00026069   -0.00020312   -0.00001783
     atom   60 type  2   force =    -0.00037438   -0.00013807    0.00041727
     atom   61 type  2   force =     0.00004751    0.00002344    0.00014317
     atom   62 type  2   force =    -0.00087071   -0.00010324    0.00005156
     atom   63 type  2   force =    -0.00031467   -0.00000732   -0.00012683
     atom   64 type  2   force =    -0.00002952   -0.00008350    0.00021544
     atom   65 type  2   force =     0.00015744    0.00026267    0.00016808
     atom   66 type  2   force =     0.00001706   -0.00017216    0.00023914
     atom   67 type  2   force =     0.00011570   -0.00004203   -0.00001408
     atom   68 type  2   force =     0.00006196    0.00000257    0.00012032
     atom   69 type  2   force =    -0.00016941    0.00006686   -0.00022138
     atom   70 type  2   force =     0.00005235    0.00001217    0.00011573
     atom   71 type  2   force =    -0.00039176    0.00013247   -0.00016830
     atom   72 type  1   force =     0.00021581   -0.00016393    0.00022687
     atom   73 type  1   force =    -0.00018142    0.00002303   -0.00030141
     atom   74 type  1   force =    -0.00036190   -0.00021872    0.00037919
     atom   75 type  1   force =    -0.00006165   -0.00000028    0.00016238
     atom   76 type  1   force =     0.00203787    0.00083439   -0.00203625
     atom   77 type  1   force =    -0.00002100    0.00010836    0.00023370
     atom   78 type  2   force =     0.00109560   -0.00043328    0.00039997
     atom   79 type  2   force =    -0.00000085    0.00011654   -0.00022055
     atom   80 type  2   force =    -0.00010039    0.00026659   -0.00065258
     atom   81 type  2   force =    -0.00000804   -0.00000604   -0.00019679
     atom   82 type  2   force =     0.00083209    0.00034837   -0.00086607
     atom   83 type  2   force =     0.00004040    0.00021779    0.00009944
     atom   84 type  2   force =    -0.00044928   -0.00041144    0.00087679
     atom   85 type  2   force =     0.00003852    0.00011162    0.00027182
     atom   86 type  2   force =    -0.00045358   -0.00003747    0.00026035
     atom   87 type  2   force =    -0.00005953   -0.00010780    0.00028632
     atom   88 type  2   force =     0.00004756   -0.00030154   -0.00035074
     atom   89 type  2   force =     0.00016245    0.00023141   -0.00015301
     atom   90 type  1   force =    -0.00013650   -0.00003582    0.00019706
     atom   91 type  1   force =     0.00014153   -0.00001401    0.00006729
     atom   92 type  1   force =    -0.00015115    0.00028495   -0.00058341
     atom   93 type  1   force =     0.00008348    0.00003066   -0.00000558
     atom   94 type  1   force =     0.00022690   -0.00012246    0.00011404
     atom   95 type  1   force =     0.00007811   -0.00005399   -0.00006886
     atom   96 type  2   force =    -0.00010885   -0.00012436    0.00040018
     atom   97 type  2   force =     0.00009425    0.00002623   -0.00005488
     atom   98 type  2   force =    -0.00018857    0.00002959    0.00022782
     atom   99 type  2   force =     0.00014212   -0.00004475    0.00006346
     atom  100 type  2   force =     0.00020389   -0.00012019    0.00007606
     atom  101 type  2   force =     0.00010627   -0.00017678   -0.00015341
     atom  102 type  2   force =     0.00013114    0.00019281    0.00014334
     atom  103 type  2   force =     0.00003268   -0.00000377   -0.00004399
     atom  104 type  2   force =    -0.00034114    0.00024188   -0.00046891
     atom  105 type  2   force =     0.00006988   -0.00010599    0.00010034
     atom  106 type  2   force =    -0.00019561   -0.00002854   -0.00028597
     atom  107 type  2   force =    -0.00008396   -0.00004172    0.00019729
     atom  108 type  1   force =     0.00004937   -0.00012072    0.00002312
     atom  109 type  1   force =    -0.00010261    0.00016020    0.00004455
     atom  110 type  1   force =    -0.00006719   -0.00009982   -0.00001559
     atom  111 type  1   force =    -0.00004180    0.00000425    0.00009174
     atom  112 type  1   force =    -0.00013345   -0.00004332   -0.00002525
     atom  113 type  1   force =    -0.00009178   -0.00003528    0.00006107
     atom  114 type  2   force =     0.00004876   -0.00019650    0.00018221
     atom  115 type  2   force =    -0.00007567    0.00001852    0.00033344
     atom  116 type  2   force =    -0.00007463    0.00008665    0.00003481
     atom  117 type  2   force =    -0.00015054    0.00030148    0.00019966
     atom  118 type  2   force =    -0.00014532   -0.00005226   -0.00006845
     atom  119 type  2   force =    -0.00015304    0.00008095   -0.00001949
     atom  120 type  2   force =    -0.00009085   -0.00015998   -0.00003645
     atom  121 type  2   force =    -0.00010261   -0.00009515    0.00005494
     atom  122 type  2   force =    -0.00007290   -0.00009344   -0.00003941
     atom  123 type  2   force =    -0.00004426    0.00000906    0.00005253
     atom  124 type  2   force =    -0.00009705   -0.00015356   -0.00001628
     atom  125 type  2   force =    -0.00012476   -0.00000093    0.00018833
     atom  126 type  1   force =    -0.00014583   -0.00009632   -0.00005829
     atom  127 type  1   force =     0.00001411   -0.00015124    0.00002956
     atom  128 type  1   force =    -0.00011874    0.00010739    0.00000827
     atom  129 type  1   force =    -0.00014339    0.00026026    0.00004950
     atom  130 type  1   force =    -0.00010542    0.00006227    0.00005466
     atom  131 type  1   force =    -0.00025419   -0.00000793    0.00015842
     atom  132 type  2   force =    -0.00008476   -0.00009607   -0.00001183
     atom  133 type  2   force =     0.00012179   -0.00016029    0.00004551
     atom  134 type  2   force =    -0.00013530   -0.00007786   -0.00006165
     atom  135 type  2   force =    -0.00006696   -0.00008697   -0.00000133
     atom  136 type  2   force =    -0.00008225    0.00002530    0.00004764
     atom  137 type  2   force =    -0.00005088   -0.00003550    0.00004947
     atom  138 type  2   force =    -0.00009856    0.00007718    0.00003411
     atom  139 type  2   force =     0.00008365    0.00005456   -0.00005436
     atom  140 type  2   force =    -0.00014090    0.00019516   -0.00011923
     atom  141 type  2   force =     0.00001546    0.00047200   -0.00013727
     atom  142 type  2   force =    -0.00001874   -0.00005650   -0.00006049
     atom  143 type  2   force =     0.00003935   -0.00019382   -0.00009886
     atom  144 type  1   force =    -0.00004065   -0.00011039    0.00001197
     atom  145 type  1   force =    -0.00011054   -0.00008256    0.00004515
     atom  146 type  1   force =    -0.00010755   -0.00006287    0.00000412
     atom  147 type  1   force =    -0.00004770   -0.00009101    0.00006526
     atom  148 type  1   force =    -0.00007716   -0.00007516    0.00000206
     atom  149 type  1   force =    -0.00002771   -0.00009963    0.00006458
     atom  150 type  2   force =    -0.00014128   -0.00021591    0.00005531
     atom  151 type  2   force =    -0.00016732   -0.00019446    0.00019250
     atom  152 type  2   force =    -0.00011331   -0.00008255   -0.00001057
     atom  153 type  2   force =    -0.00015301    0.00002181    0.00011518
     atom  154 type  2   force =    -0.00009509   -0.00009287   -0.00002461
     atom  155 type  2   force =    -0.00011744   -0.00003724    0.00005211
     atom  156 type  2   force =    -0.00007790   -0.00006896   -0.00003240
     atom  157 type  2   force =    -0.00006732   -0.00013589    0.00003513
     atom  158 type  2   force =    -0.00001942   -0.00013396    0.00005541
     atom  159 type  2   force =    -0.00002265   -0.00010854   -0.00000921
     atom  160 type  2   force =     0.00006669   -0.00020167   -0.00004234
     atom  161 type  2   force =     0.00008884   -0.00010291   -0.00007773
     atom  162 type  1   force =    -0.00002479    0.00000369    0.00012010
     atom  163 type  1   force =     0.00070212    0.00004432   -0.00052623
     atom  164 type  1   force =    -0.00006147    0.00010259    0.00012290
     atom  165 type  1   force =     0.00007264   -0.00007454    0.00007178
     atom  166 type  1   force =    -0.00000036    0.00000459    0.00028618
     atom  167 type  1   force =    -0.00008645    0.00029783   -0.00010051
     atom  168 type  2   force =    -0.00005479    0.00002128    0.00012942
     atom  169 type  2   force =     0.00070164   -0.00043713    0.00031575
     atom  170 type  2   force =    -0.00000369   -0.00003945    0.00014907
     atom  171 type  2   force =    -0.00093527    0.00044823   -0.00148100
     atom  172 type  2   force =    -0.00005824    0.00001107    0.00027750
     atom  173 type  2   force =    -0.00008602    0.00100541   -0.00040198
     atom  174 type  2   force =    -0.00004483    0.00009737    0.00028574
     atom  175 type  2   force =     0.00007918    0.00028097   -0.00000341
     atom  176 type  2   force =    -0.00004500    0.00003456    0.00014816
     atom  177 type  2   force =    -0.00003710   -0.00004713    0.00004628
     atom  178 type  2   force =    -0.00008924   -0.00006115    0.00024374
     atom  179 type  2   force =     0.00018993   -0.00031023   -0.00020411
     atom  180 type  1   force =     0.00021245    0.00014592   -0.00016639
     atom  181 type  1   force =     0.00065975    0.00036676    0.00017207
     atom  182 type  1   force =     0.00012965   -0.00009403    0.00017508
     atom  183 type  1   force =    -0.00028370    0.00041174   -0.00054482
     atom  184 type  1   force =     0.00008362   -0.00012452    0.00003157
     atom  185 type  1   force =    -0.00003251    0.00013438   -0.00022319
     atom  186 type  2   force =     0.00111426    0.00078451   -0.00066934
     atom  187 type  2   force =     0.00030882   -0.00008835    0.00034747
     atom  188 type  2   force =     0.00069345   -0.00020873   -0.00018274
     atom  189 type  2   force =    -0.00014432    0.00011946   -0.00025364
     atom  190 type  2   force =    -0.00010318    0.00040490    0.00045107
     atom  191 type  2   force =    -0.00006594    0.00008528   -0.00012710
     atom  192 type  2   force =    -0.00000058   -0.00022432   -0.00017786
     atom  193 type  2   force =    -0.00020233    0.00024352   -0.00036790
     atom  194 type  2   force =     0.00065951   -0.00019965    0.00023643
     atom  195 type  2   force =    -0.00007766   -0.00013312   -0.00009958
     atom  196 type  2   force =     0.00212522    0.00089727   -0.00193549
     atom  197 type  2   force =    -0.00009931   -0.00010471   -0.00006342
     atom  198 type  1   force =    -0.00001445   -0.00008787    0.00002021
     atom  199 type  1   force =     0.00011563   -0.00006296    0.00011054
     atom  200 type  1   force =     0.00017991   -0.00018069   -0.00019567
     atom  201 type  1   force =    -0.00003276    0.00008442   -0.00018677
     atom  202 type  1   force =     0.00010122    0.00024942    0.00003057
     atom  203 type  1   force =     0.00001483   -0.00009117    0.00003095
     atom  204 type  2   force =    -0.00003667   -0.00016479    0.00021116
     atom  205 type  2   force =     0.00003189    0.00000814   -0.00008547
     atom  206 type  2   force =    -0.00023012    0.00011368   -0.00003033
     atom  207 type  2   force =     0.00025351   -0.00012117    0.00016298
     atom  208 type  2   force =     0.00004083    0.00030927    0.00003389
     atom  209 type  2   force =    -0.00007608   -0.00016170    0.00011883
     atom  210 type  2   force =     0.00027712    0.00060961    0.00024975
     atom  211 type  2   force =    -0.00008815   -0.00019492   -0.00011508
     atom  212 type  2   force =     0.00041233    0.00019841   -0.00003136
     atom  213 type  2   force =     0.00000034   -0.00014257   -0.00001991
     atom  214 type  2   force =     0.00067604   -0.00004660   -0.00021780
     atom  215 type  2   force =     0.00000747   -0.00005472   -0.00001810

     Total force =     0.006940     Total SCF correction =     0.000115

     Writing output data file Qrtz_Ortho.save
 
     init_run     :     22.51s CPU     25.29s WALL (       1 calls)
     electrons    :   3130.76s CPU   3302.11s WALL (       1 calls)
     forces       :      5.12s CPU      5.75s WALL (       1 calls)

     Called by init_run:
     wfcinit      :     14.11s CPU     15.11s WALL (       1 calls)
     potinit      :      1.45s CPU      1.65s WALL (       1 calls)

     Called by electrons:
     c_bands      :   1222.79s CPU   1287.60s WALL (      33 calls)
     sum_band     :     28.58s CPU     29.15s WALL (      11 calls)
     v_of_rho     :      0.42s CPU      0.53s WALL (      12 calls)
     mix_rho      :      0.44s CPU      0.72s WALL (      11 calls)

     Called by c_bands:
     init_us_2    :      1.33s CPU      1.35s WALL (      45 calls)
     cegterg      :   1200.54s CPU   1256.30s WALL (      33 calls)

     Called by sum_band:

     Called by *egterg:
     h_psi        :    424.01s CPU    435.31s WALL (     101 calls)
     g_psi        :      2.21s CPU      2.21s WALL (      67 calls)
     cdiaghg      :    526.56s CPU    527.12s WALL (      98 calls)

     Called by h_psi:
     h_psi:pot    :    421.89s CPU    433.18s WALL (     101 calls)
     h_psi:calbec :     34.75s CPU     39.67s WALL (     101 calls)
     vloc_psi     :    364.71s CPU    370.84s WALL (     101 calls)
     add_vuspsi   :     22.43s CPU     22.54s WALL (     101 calls)

     General routines
     calbec       :     36.56s CPU     41.80s WALL (     105 calls)
     fft          :      0.80s CPU      1.28s WALL (      49 calls)
     fftw         :    362.09s CPU    368.07s WALL (   97922 calls)
     davcio       :      0.04s CPU      4.38s WALL (     260 calls)
 
     Parallel routines
     fft_scatter  :    203.29s CPU    206.59s WALL (   97971 calls)

     Electric-field routines
     c_phase_fiel :   1877.29s CPU   1982.11s WALL (      33 calls)
 
     PWSCF        : 52m40.39s CPU    55m37.88s WALL

 
   This run was terminated on:   8: 1: 2  27Nov2017            

=------------------------------------------------------------------------------=
   JOB DONE.
=------------------------------------------------------------------------------=
