# Supplementary material for: Collective dipole effects in ionic transport under electric fields
Source: Nat Commun. 2020 Jul 3;11:3330. doi: 10.1038/s41467-020-17173-w (PMC7335081; doi:10.1038/s41467-020-17173-w)
Supplement: Supplementary file 3 — Source Data [file 41467_2020_17173_MOESM3_ESM.zip › Script_Pol_Analysis/QE_data/ZBC_NEB_VO_Q2-pos2/Zcharge_VO_Q2_pict10/dy-0.2/output_file]

     Program PWSCF v.5.4.0 starts on  7Jul2018 at 16:53:12 

     This program is part of the open-source Quantum ESPRESSO suite
     for quantum simulation of materials; please cite
         "P. Giannozzi et al., J. Phys.:Condens. Matter 21 395502 (2009);
          URL http://www.quantum-espresso.org", 
     in publications or presentations arising from this work. More details at
     http://www.quantum-espresso.org/quote

     Parallel version (MPI), running on   112 processors
     R & G space division:  proc/nbgrp/npool/nimage =     112
     Reading input from input_file
Warning: card &IONS ignored
Warning: card / ignored
Warning: card &CELL ignored
Warning: card / ignored

     Current dimensions of program PWSCF are:
     Max number of different atomic species (ntypx) = 10
     Max number of k-points (npk) =  40000
     Max angular momentum in pseudopotentials (lmaxx) =  3

     Subspace diagonalization in iterative solution of the eigenvalue problem:
     a serial algorithm will be used


     Parallelization info
     --------------------
     sticks:   dense  smooth     PW     G-vecs:    dense   smooth      PW
     Min         200     200     50                15540    15540    1940
     Max         201     201     51                15547    15547    1944
     Sum       22485   22485   5629              1740873  1740873  217511


     Title: 
     Fkl_Ortho                                                                  


     bravais-lattice index     =            0
     lattice parameter (alat)  =      27.8567  a.u.
     unit-cell volume          =   18011.5231 (a.u.)^3
     number of atoms/cell      =          215
     number of atomic types    =            2
     number of electrons       =      1144.00
     number of Kohn-Sham states=          600
     kinetic-energy cutoff     =      80.0000  Ry
     charge density cutoff     =     320.0000  Ry
     convergence threshold     =      1.0E-08
     mixing beta               =       0.7000
     number of iterations used =            8  plain     mixing
     Exchange-correlation      =  SLA  PZ   NOGX NOGC ( 1  1  0  0 0 0)

     Using Berry phase electric field
     In a.u.(Ry)  cartesian system of reference
        0.0000000000
        0.0000000000
        0.0000000000
     In a.u.(Ry)  crystal system of reference
        0.0000000000
        0.0000000000
        0.0000000000
     Number of iterative cycles:   3


     celldm(1)=  27.856738  celldm(2)=   0.000000  celldm(3)=   0.000000
     celldm(4)=   0.000000  celldm(5)=   0.000000  celldm(6)=   0.000000

     crystal axes: (cart. coord. in units of alat)
               a(1) = (   0.992918   0.000000   0.000000 )  
               a(2) = (   0.000000   1.146571   0.000000 )  
               a(3) = (   0.000000   0.000000   0.731889 )  

     reciprocal axes: (cart. coord. in units 2 pi/alat)
               b(1) = (  1.007133  0.000000  0.000000 )  
               b(2) = (  0.000000  0.872166  0.000000 )  
               b(3) = (  0.000000  0.000000  1.366327 )  


     PseudoPot. # 1 for Si read from file:
     /home/users/lsamos/Nico/q-e-qe-5.4/pseudo/Si.pz-vbc.UPF
     MD5 check sum: 6dfa03ddd5817404712e03e4d12deb78
     Pseudo is Norm-conserving, Zval =  4.0
     Generated by new atomic code, or converted to UPF format
     Using radial grid of  431 points,  2 beta functions with: 
                l(1) =   0
                l(2) =   1

     PseudoPot. # 2 for O  read from file:
     /home/users/lsamos/Nico/q-e-qe-5.4/pseudo/O.pz-mt.UPF
     MD5 check sum: 6c85872a654a48428798af567c59afb1
     Pseudo is Norm-conserving, Zval =  6.0
     Generated by new atomic code, or converted to UPF format
     Using radial grid of  921 points,  1 beta functions with: 
                l(1) =   0

     atomic species   valence    mass     pseudopotential
        Si             4.00    28.08550     Si( 1.00)
        O              6.00    16.00000     O ( 1.00)

     No symmetry found


   Cartesian axes

     site n.     atom                  positions (alat units)
         1           Si  tau(   1) = (   0.1490390   0.0011163   0.2441122  )
         2           Si  tau(   2) = (   0.3174071   0.2884516   0.2452827  )
         3           Si  tau(   3) = (   0.9144947   0.1315351   0.1191789  )
         4           Si  tau(   4) = (   0.0898243   0.4147266   0.1261946  )
         5           Si  tau(   5) = (   0.0883260   0.1513061  -0.0002606  )
         6           Si  tau(   6) = (   0.2495615   0.4342691  -0.0017075  )
         7           O   tau(   7) = (   0.0828035   0.0806929   0.2817623  )
         8           O   tau(   8) = (   0.2503798   0.3664976   0.2847945  )
         9           O   tau(   9) = (   0.2147118   0.0377868   0.1634132  )
        10           O   tau(  10) = (   0.3846999   0.3303282   0.1683404  )
        11           O   tau(  11) = (   0.1895081   0.1678665   0.0396074  )
        12           O   tau(  12) = (   0.3559265   0.4425835   0.0265147  )
        13           O   tau(  13) = (   0.0232696   0.1139051   0.0810440  )
        14           O   tau(  14) = (   0.1926397   0.4037471   0.0879534  )
        15           O   tau(  15) = (   0.9140332   0.2050678   0.2019096  )
        16           O   tau(  16) = (   0.0843523   0.4893964   0.2076912  )
        17           O   tau(  17) = (   0.0450285   0.2468558   0.3309108  )
        18           O   tau(  18) = (   0.2105297   0.5350593   0.3308099  )
        19           Si  tau(  19) = (   0.4863890   0.0038470   0.2389320  )
        20           Si  tau(  20) = (   0.6530098   0.2822254   0.2488444  )
        21           Si  tau(  21) = (   0.2537503   0.1317362   0.1219347  )
        22           Si  tau(  22) = (   0.4155515   0.4218722   0.1170465  )
        23           Si  tau(  23) = (   0.4163915   0.1535845  -0.0003401  )
        24           Si  tau(  24) = (   0.5856646   0.4404630   0.0026372  )
        25           O   tau(  25) = (   0.4217260   0.0844062   0.2771738  )
        26           O   tau(  26) = (   0.5906957   0.3491652   0.3141740  )
        27           O   tau(  27) = (   0.5513594   0.0401132   0.1563042  )
        28           O   tau(  28) = (   0.7049221   0.3335100   0.1674150  )
        29           O   tau(  29) = (   0.5164922   0.1763256   0.0401427  )
        30           O   tau(  30) = (   0.6872019   0.4585731   0.0400869  )
        31           O   tau(  31) = (   0.3545472   0.1129279   0.0813252  )
        32           O   tau(  32) = (   0.5208168   0.4093109   0.0856040  )
        33           O   tau(  33) = (   0.2567574   0.2081090   0.2015949  )
        34           O   tau(  34) = (   0.4049115   0.5085809   0.1851568  )
        35           O   tau(  35) = (   0.3799113   0.2507079   0.3285452  )
        36           Si  tau(  36) = (   0.8156823  -0.0036268   0.2432806  )
        37           Si  tau(  37) = (   0.9789038   0.2829342   0.2448657  )
        38           Si  tau(  38) = (   0.5845590   0.1382436   0.1180980  )
        39           Si  tau(  39) = (   0.7495237   0.4248490   0.1253242  )
        40           Si  tau(  40) = (   0.7539296   0.1570063  -0.0102856  )
        41           Si  tau(  41) = (   0.9171286   0.4360397   0.0039028  )
        42           O   tau(  42) = (   0.7488684   0.0732058   0.2853358  )
        43           O   tau(  43) = (   0.9150282   0.3655238   0.2819561  )
        44           O   tau(  44) = (   0.8739455   0.0369106   0.1586606  )
        45           O   tau(  45) = (   1.0470870   0.3184407   0.1655968  )
        46           O   tau(  46) = (   0.8531007   0.1709794   0.0350398  )
        47           O   tau(  47) = (   1.0192338   0.4478624   0.0420436  )
        48           O   tau(  48) = (   0.6843038   0.1339485   0.0720304  )
        49           O   tau(  49) = (   0.8502817   0.4037720   0.0861157  )
        50           O   tau(  50) = (   0.5867504   0.2068661   0.2053606  )
        51           O   tau(  51) = (   0.7498428   0.5007048   0.2049341  )
        52           O   tau(  52) = (   0.7259007   0.2443502   0.3220413  )
        53           O   tau(  53) = (   0.8776587   0.5348661   0.3293365  )
        54           Si  tau(  54) = (   0.1457776   0.5710135   0.2486340  )
        55           Si  tau(  55) = (   0.3158985   0.8636261   0.2432737  )
        56           Si  tau(  56) = (   0.9219756   0.7064754   0.1240445  )
        57           Si  tau(  57) = (   0.0917120   0.9913787   0.1230421  )
        58           Si  tau(  58) = (   0.0966740   0.7259466   0.0024679  )
        59           Si  tau(  59) = (   0.2562084   1.0142896   0.0000064  )
        60           O   tau(  60) = (   0.0818118   0.6514581   0.2876300  )
        61           O   tau(  61) = (   0.2536249   0.9448592   0.2829925  )
        62           O   tau(  62) = (   0.2095330   0.6098975   0.1679601  )
        63           O   tau(  63) = (   0.3815323   0.8992081   0.1618068  )
        64           O   tau(  64) = (   0.2014890   0.7344113   0.0385743  )
        65           O   tau(  65) = (   0.3587986   1.0292828   0.0372085  )
        66           O   tau(  66) = (   0.0313999   0.6919626   0.0856808  )
        67           O   tau(  67) = (   0.1937924   0.9782454   0.0836692  )
        68           O   tau(  68) = (   0.9185940   0.7808255   0.2050374  )
        69           O   tau(  69) = (   0.0880566   1.0651651   0.2049329  )
        70           O   tau(  70) = (   0.0512656   0.8226328   0.3292993  )
        71           O   tau(  71) = (   0.2108975   1.1129954   0.3286564  )
        72           Si  tau(  72) = (   0.4283406   0.6159006   0.1811041  )
        73           Si  tau(  73) = (   0.6511424   0.8625560   0.2442166  )
        74           Si  tau(  74) = (   0.2554276   0.7020364   0.1293552  )
        75           Si  tau(  75) = (   0.4205632   0.9939110   0.1215839  )
        76           Si  tau(  76) = (   0.4798880   0.7473551  -0.0585887  )
        77           Si  tau(  77) = (   0.5867320   1.0153638   0.0025106  )
        78           O   tau(  78) = (   0.4215264   0.6541317   0.2840214  )
        79           O   tau(  79) = (   0.5876216   0.9439030   0.2815379  )
        80           O   tau(  80) = (   0.5316325   0.6256969   0.1415174  )
        81           O   tau(  81) = (   0.7138166   0.8939801   0.1589154  )
        82           O   tau(  82) = (   0.5399859   0.7680771   0.0308413  )
        83           O   tau(  83) = (   0.6897000   1.0277768   0.0387503  )
        84           O   tau(  84) = (   0.3625146   0.6748906   0.1123765  )
        85           O   tau(  85) = (   0.5232438   0.9780395   0.0841053  )
        86           O   tau(  86) = (   0.2512500   0.7829686   0.2046111  )
        87           O   tau(  87) = (   0.4219641   1.0695358   0.2016791  )
        88           O   tau(  88) = (   0.3800019   0.8250323   0.3252585  )
        89           O   tau(  89) = (   0.5497365   1.1142604   0.3224052  )
        90           Si  tau(  90) = (   0.8158309   0.5775220   0.2479755  )
        91           Si  tau(  91) = (   0.9833472   0.8602916   0.2450175  )
        92           Si  tau(  92) = (   0.5885054   0.7164944   0.1174290  )
        93           Si  tau(  93) = (   0.7535821   0.9897026   0.1211156  )
        94           Si  tau(  94) = (   0.7565130   0.7257599   0.0024331  )
        95           Si  tau(  95) = (   0.9195947   1.0110766   0.0010795  )
        96           O   tau(  96) = (   0.7525829   0.6560516   0.2933700  )
        97           O   tau(  97) = (   0.9180402   0.9401803   0.2826503  )
        98           O   tau(  98) = (   0.8810841   0.6132158   0.1663506  )
        99           O   tau(  99) = (   1.0489077   0.8952374   0.1633359  )
       100           O   tau( 100) = (   0.8580855   0.7411837   0.0398516  )
       101           O   tau( 101) = (   1.0206746   1.0273138   0.0405031  )
       102           O   tau( 102) = (   0.6912424   0.6932162   0.0857976  )
       103           O   tau( 103) = (   0.8549252   0.9731745   0.0824455  )
       104           O   tau( 104) = (   0.5864600   0.7811512   0.2063350  )
       105           O   tau( 105) = (   0.7526371   1.0613279   0.2048008  )
       106           O   tau( 106) = (   0.7149186   0.8273583   0.3275933  )
       107           O   tau( 107) = (   0.8806523   1.1080658   0.3255454  )
       108           Si  tau( 108) = (   0.1531593  -0.0022063   0.6089778  )
       109           Si  tau( 109) = (   0.3095572   0.2829874   0.6105827  )
       110           Si  tau( 110) = (   0.9189174   0.1261356   0.4904327  )
       111           Si  tau( 111) = (   0.0874932   0.4170169   0.4900867  )
       112           Si  tau( 112) = (   0.0868199   0.1513172   0.3666627  )
       113           Si  tau( 113) = (   0.2501523   0.4393345   0.3674816  )
       114           O   tau( 114) = (   0.0895793   0.0786242   0.6483988  )
       115           O   tau( 115) = (   0.2399128   0.3589483   0.6497667  )
       116           O   tau( 116) = (   0.2160371   0.0324372   0.5246720  )
       117           O   tau( 117) = (   0.3752067   0.3275668   0.5330496  )
       118           O   tau( 118) = (   0.1905077   0.1652729   0.4011659  )
       119           O   tau( 119) = (   0.3530675   0.4550915   0.4050460  )
       120           O   tau( 120) = (   0.0282466   0.1127580   0.4523387  )
       121           O   tau( 121) = (   0.1895321   0.4010966   0.4516538  )
       122           O   tau( 122) = (   0.9151283   0.2021876   0.5709873  )
       123           O   tau( 123) = (   0.0863268   0.4934621   0.5697304  )
       124           O   tau( 124) = (   0.0498013   0.2471301   0.6932288  )
       125           O   tau( 125) = (   0.2147737   0.5312902   0.6923181  )
       126           Si  tau( 126) = (   0.4840941  -0.0011169   0.6094321  )
       127           Si  tau( 127) = (   0.6425814   0.2859982   0.6035184  )
       128           Si  tau( 128) = (   0.2536139   0.1274775   0.4837556  )
       129           Si  tau( 129) = (   0.4095541   0.4228585   0.4928232  )
       130           Si  tau( 130) = (   0.4184895   0.1535629   0.3629511  )
       131           Si  tau( 131) = (   0.6071593   0.3932398   0.4115169  )
       132           O   tau( 132) = (   0.4222920   0.0806196   0.6487748  )
       133           O   tau( 133) = (   0.5855824   0.3627829   0.6550004  )
       134           O   tau( 134) = (   0.5479612   0.0346055   0.5259779  )
       135           O   tau( 135) = (   0.6803040   0.3395858   0.5024410  )
       136           O   tau( 136) = (   0.5210574   0.1679880   0.4023900  )
       137           O   tau( 137) = (   0.6852690   0.4722921   0.4096236  )
       138           O   tau( 138) = (   0.3559867   0.1132678   0.4446911  )
       139           O   tau( 139) = (   0.5163290   0.4114749   0.4642818  )
       140           O   tau( 140) = (   0.2523021   0.2011503   0.5660356  )
       141           O   tau( 141) = (   0.4097476   0.5018359   0.5706095  )
       142           O   tau( 142) = (   0.3739830   0.2472571   0.6926771  )
       143           O   tau( 143) = (   0.5489476   0.5324641   0.6864384  )
       144           Si  tau( 144) = (   0.8158815  -0.0061602   0.6108984  )
       145           Si  tau( 145) = (   0.9781264   0.2833367   0.6117592  )
       146           Si  tau( 146) = (   0.5836374   0.1293219   0.4843613  )
       147           Si  tau( 147) = (   0.7556730   0.4312092   0.4866991  )
       148           Si  tau( 148) = (   0.7550850   0.1475726   0.3659080  )
       149           Si  tau( 149) = (   0.9179330   0.4386703   0.3638226  )
       150           O   tau( 150) = (   0.7510845   0.0749486   0.6481633  )
       151           O   tau( 151) = (   0.9130378   0.3630771   0.6526365  )
       152           O   tau( 152) = (   0.8800820   0.0304090   0.5287808  )
       153           O   tau( 153) = (   1.0403582   0.3226681   0.5294703  )
       154           O   tau( 154) = (   0.8559959   0.1606836   0.4063002  )
       155           O   tau( 155) = (   1.0178645   0.4527974   0.4057934  )
       156           O   tau( 156) = (   0.6872725   0.1199766   0.4490343  )
       157           O   tau( 157) = (   0.8513056   0.4008636   0.4468667  )
       158           O   tau( 158) = (   0.5792670   0.2066563   0.5649610  )
       159           O   tau( 159) = (   0.7570020   0.4865716   0.5796806  )
       160           O   tau( 160) = (   0.7257152   0.2502740   0.6651310  )
       161           O   tau( 161) = (   0.8845960   0.5346152   0.6971563  )
       162           Si  tau( 162) = (   0.1524477   0.5715542   0.6106246  )
       163           Si  tau( 163) = (   0.3189429   0.8641905   0.6015307  )
       164           Si  tau( 164) = (   0.9175237   0.7051443   0.4938045  )
       165           Si  tau( 165) = (   0.0894182   0.9895768   0.4894488  )
       166           Si  tau( 166) = (   0.0870195   0.7264388   0.3687037  )
       167           Si  tau( 167) = (   0.2520698   1.0182742   0.3657653  )
       168           O   tau( 168) = (   0.0907750   0.6529070   0.6515995  )
       169           O   tau( 169) = (   0.2558496   0.9380576   0.6512729  )
       170           O   tau( 170) = (   0.2182089   0.6086539   0.5297171  )
       171           O   tau( 171) = (   0.3741254   0.9015781   0.5137737  )
       172           O   tau( 172) = (   0.1896997   0.7397580   0.4064448  )
       173           O   tau( 173) = (   0.3542436   1.0393572   0.4019252  )
       174           O   tau( 174) = (   0.0247136   0.6894442   0.4521796  )
       175           O   tau( 175) = (   0.1911653   0.9773143   0.4485872  )
       176           O   tau( 176) = (   0.9211849   0.7745771   0.5792550  )
       177           O   tau( 177) = (   0.0891670   1.0623920   0.5725752  )
       178           O   tau( 178) = (   0.0607453   0.8227268   0.6952756  )
       179           O   tau( 179) = (   0.2185131   1.1090468   0.6909999  )
       180           Si  tau( 180) = (   0.4855513   0.5718390   0.6065309  )
       181           Si  tau( 181) = (   0.6507961   0.8615661   0.6128881  )
       182           Si  tau( 182) = (   0.2541650   0.7039755   0.4884569  )
       183           Si  tau( 183) = (   0.4172287   0.9979765   0.4820089  )
       184           Si  tau( 184) = (   0.4165623   0.7292317   0.3639388  )
       185           Si  tau( 185) = (   0.5850172   1.0183508   0.3631702  )
       186           O   tau( 186) = (   0.4382466   0.6641018   0.6456965  )
       187           O   tau( 187) = (   0.5848406   0.9376167   0.6538760  )
       188           O   tau( 188) = (   0.5504984   0.6067581   0.5227639  )
       189           O   tau( 189) = (   0.7032619   0.8934290   0.5226282  )
       190           O   tau( 190) = (   0.5176254   0.7465135   0.4082963  )
       191           O   tau( 191) = (   0.6853068   1.0323281   0.4065989  )
       192           O   tau( 192) = (   0.3557232   0.6896543   0.4471107  )
       193           O   tau( 193) = (   0.5190002   0.9810430   0.4436571  )
       194           O   tau( 194) = (   0.2580172   0.7782573   0.5707000  )
       195           O   tau( 195) = (   0.4200902   1.0649642   0.5700197  )
       196           O   tau( 196) = (   0.4012372   0.8349207   0.6723615  )
       197           O   tau( 197) = (   0.5496372   1.1088750   0.6907404  )
       198           Si  tau( 198) = (   0.8200873   0.5714061   0.6167603  )
       199           Si  tau( 199) = (   0.9866199   0.8567840   0.6139159  )
       200           Si  tau( 200) = (   0.5805908   0.7055756   0.4870321  )
       201           Si  tau( 201) = (   0.7484367   0.9899122   0.4860805  )
       202           Si  tau( 202) = (   0.7522557   0.7339112   0.3716170  )
       203           Si  tau( 203) = (   0.9161319   1.0119521   0.3663017  )
       204           O   tau( 204) = (   0.7523001   0.6487935   0.6550833  )
       205           O   tau( 205) = (   0.9210044   0.9368157   0.6513235  )
       206           O   tau( 206) = (   0.8768107   0.6083096   0.5297718  )
       207           O   tau( 207) = (   1.0470459   0.8924779   0.5285052  )
       208           O   tau( 208) = (   0.8522152   0.7467754   0.4146513  )
       209           O   tau( 209) = (   1.0162328   1.0262248   0.4090193  )
       210           O   tau( 210) = (   0.6850647   0.7055210   0.4573215  )
       211           O   tau( 211) = (   0.8488274   0.9724897   0.4454974  )
       212           O   tau( 212) = (   0.5689561   0.7774521   0.5843663  )
       213           O   tau( 213) = (   0.7521563   1.0583227   0.5727351  )
       214           O   tau( 214) = (   0.7176441   0.8184814   0.6873231  )
       215           O   tau( 215) = (   0.8793549   1.1058013   0.6939385  )

     number of k points=     1
                       cart. coord. in units 2pi/alat
        k(    1) = (   0.0000000   0.0000000   0.0000000), wk =   2.0000000

     Dense  grid:  1740873 G-vectors     FFT dimensions: ( 160, 192, 120)

     Largest allocated arrays     est. size (Mb)     dimensions
        Kohn-Sham Wavefunctions        17.80 Mb     (    1944,  600)
        NL pseudopotentials            12.78 Mb     (    1944,  431)
        Each V/rho on FFT grid          0.94 Mb     (   61440)
        Each G-vector array             0.12 Mb     (   15547)
        G-vector shells                 0.06 Mb     (    7776)
     Largest temporary arrays     est. size (Mb)     dimensions
        Auxiliary wavefunctions        71.19 Mb     (    1944, 2400)
        Each subspace H/S matrix       87.89 Mb     (    2400, 2400)
        Each <psi_i|beta_j> matrix      3.95 Mb     (     431,  600)
        Arrays for rho mixing           7.50 Mb     (   61440,    8)

     Initial potential from superposition of free atoms

     starting charge 1145.96414, renormalised to 1144.00000
     Starting wfc are  860 randomized atomic wfcs

     total cpu time spent up to now is       37.6 secs

     per-process dynamical memory:   157.2 Mb

     Self-consistent Calculation

     iteration #  1     ecut=    80.00 Ry     beta=0.70
     Davidson diagonalization with overlap
     ethr =  1.00E-02,  avg # of iterations =  3.0
     Davidson diagonalization with overlap
     ethr =  1.00E-02,  avg # of iterations =  1.0
     Davidson diagonalization with overlap
     ethr =  1.00E-02,  avg # of iterations =  1.0

     Expectation value of exp(iGx): ( -5.9618969648341446E-004,  4.2107726616375532E-004)  0.99291773000000005     
     Electronic Dipole per cell (Ry a.u.)   31.459811936363426     
     Ionic Dipole per cell (Ry a.u.)   23643.830046857111     

     Expectation value of exp(iGx): (  3.4984941797314285E-003, -2.7878830863911140E-003)   1.1465709300000000     
     Electronic Dipole per cell (Ry a.u.)  -9.6739896484962049     
     Ionic Dipole per cell (Ry a.u.)   25346.621169000016     

     Expectation value of exp(iGx): ( -1.3258860803552259E-006, -1.1269982766143639E-006)  0.73188942899999998     
     Electronic Dipole per cell (Ry a.u.)  -22.367339876624257     
     Ionic Dipole per cell (Ry a.u.)   15836.380805742507     
Electronic Dipole on Cartesian axes
           1   31.459811936363426     
           2  -9.6739896484962049     
           3  -22.367339876624257     
Ionic Dipole on Cartesian axes
           1   23643.830046857111     
           2   25346.621169000016     
           3   15836.380805742507     

     total cpu time spent up to now is      774.9 secs

     total energy              =   -5137.14111183 Ry
     Harris-Foulkes estimate   =   -5174.11269805 Ry
     estimated scf accuracy    <      51.91040960 Ry

     iteration #  2     ecut=    80.00 Ry     beta=0.70
     Davidson diagonalization with overlap
     ethr =  4.54E-03,  avg # of iterations =  2.0
     Davidson diagonalization with overlap
     ethr =  4.54E-03,  avg # of iterations =  1.0
     Davidson diagonalization with overlap
     ethr =  4.54E-03,  avg # of iterations =  1.0

     Expectation value of exp(iGx): ( -2.5261932672000121E-005,  2.0076661162002428E-005)  0.99291773000000005     
     Electronic Dipole per cell (Ry a.u.)   30.755122392872725     
     Ionic Dipole per cell (Ry a.u.)   23643.830046857111     

     Expectation value of exp(iGx): (  3.5808483011468619E-004, -2.4437742550474949E-004)   1.1465709300000000     
     Electronic Dipole per cell (Ry a.u.)  -8.6102900545267147     
     Ionic Dipole per cell (Ry a.u.)   25346.621169000016     

     Expectation value of exp(iGx): ( -4.1295876288175867E-009, -4.0215189385293202E-009)  0.73188942899999998     
     Electronic Dipole per cell (Ry a.u.)  -21.746468965099787     
     Ionic Dipole per cell (Ry a.u.)   15836.380805742507     
Electronic Dipole on Cartesian axes
           1   30.755122392872725     
           2  -8.6102900545267147     
           3  -21.746468965099787     
Ionic Dipole on Cartesian axes
           1   23643.830046857111     
           2   25346.621169000016     
           3   15836.380805742507     

     total cpu time spent up to now is     1502.4 secs

     total energy              =   -5150.67685267 Ry
     Harris-Foulkes estimate   =   -5167.82259617 Ry
     estimated scf accuracy    <      33.18633829 Ry

     iteration #  3     ecut=    80.00 Ry     beta=0.70
     Davidson diagonalization with overlap
     ethr =  2.90E-03,  avg # of iterations =  2.0
     Davidson diagonalization with overlap
     ethr =  2.90E-03,  avg # of iterations =  1.0
     Davidson diagonalization with overlap
     ethr =  2.90E-03,  avg # of iterations =  1.0

     Expectation value of exp(iGx): ( -1.2783356444585301E-004,  9.3286129314487938E-005)  0.99291773000000005     
     Electronic Dipole per cell (Ry a.u.)   31.267021542831049     
     Ionic Dipole per cell (Ry a.u.)   23643.830046857111     

     Expectation value of exp(iGx): (  1.1293023609989310E-003, -8.6835310513831286E-004)   1.1465709300000000     
     Electronic Dipole per cell (Ry a.u.)  -9.4248164920056148     
     Ionic Dipole per cell (Ry a.u.)   25346.621169000016     

     Expectation value of exp(iGx): ( -7.9532902461972461E-008, -7.0867882056496123E-008)  0.73188942899999998     
     Electronic Dipole per cell (Ry a.u.)  -22.152972965319019     
     Ionic Dipole per cell (Ry a.u.)   15836.380805742507     
Electronic Dipole on Cartesian axes
           1   31.267021542831049     
           2  -9.4248164920056148     
           3  -22.152972965319019     
Ionic Dipole on Cartesian axes
           1   23643.830046857111     
           2   25346.621169000016     
           3   15836.380805742507     

     total cpu time spent up to now is     2247.8 secs

     total energy              =   -5157.47925895 Ry
     Harris-Foulkes estimate   =   -5157.57910483 Ry
     estimated scf accuracy    <       0.24858498 Ry

     iteration #  4     ecut=    80.00 Ry     beta=0.70
     Davidson diagonalization with overlap
     ethr =  2.17E-05,  avg # of iterations =  9.0
     Davidson diagonalization with overlap
     ethr =  2.17E-05,  avg # of iterations =  1.0
     Davidson diagonalization with overlap
     ethr =  2.17E-05,  avg # of iterations =  1.0

     Expectation value of exp(iGx): ( -1.2013076959074652E-004,  9.0430130577465602E-005)  0.99291773000000005     
     Electronic Dipole per cell (Ry a.u.)   31.082056903506587     
     Ionic Dipole per cell (Ry a.u.)   23643.830046857111     

     Expectation value of exp(iGx): (  1.1187560550127019E-003, -7.9405034081300784E-004)   1.1465709300000000     
     Electronic Dipole per cell (Ry a.u.)  -8.8747405562484101     
     Ionic Dipole per cell (Ry a.u.)   25346.621169000016     

     Expectation value of exp(iGx): ( -7.1139280342928193E-008, -6.5709470774167475E-008)  0.73188942899999998     
     Electronic Dipole per cell (Ry a.u.)  -21.988757393199020     
     Ionic Dipole per cell (Ry a.u.)   15836.380805742507     
Electronic Dipole on Cartesian axes
           1   31.082056903506587     
           2  -8.8747405562484101     
           3  -21.988757393199020     
Ionic Dipole on Cartesian axes
           1   23643.830046857111     
           2   25346.621169000016     
           3   15836.380805742507     

     total cpu time spent up to now is     3084.2 secs

     total energy              =   -5157.48949556 Ry
     Harris-Foulkes estimate   =   -5157.57030482 Ry
     estimated scf accuracy    <       0.16973205 Ry

     iteration #  5     ecut=    80.00 Ry     beta=0.70
     Davidson diagonalization with overlap
     ethr =  1.48E-05,  avg # of iterations =  8.0
     Davidson diagonalization with overlap
     ethr =  1.48E-05,  avg # of iterations =  1.0
     Davidson diagonalization with overlap
     ethr =  1.48E-05,  avg # of iterations =  1.0

     Expectation value of exp(iGx): ( -1.2056133450637457E-004,  8.8574630614730027E-005)  0.99291773000000005     
     Electronic Dipole per cell (Ry a.u.)   31.226993008211736     
     Ionic Dipole per cell (Ry a.u.)   23643.830046857111     

     Expectation value of exp(iGx): (  1.0921893565950104E-003, -8.2093005426373922E-004)   1.1465709300000000     
     Electronic Dipole per cell (Ry a.u.)  -9.2672653761778001     
     Ionic Dipole per cell (Ry a.u.)   25346.621169000016     

     Expectation value of exp(iGx): ( -7.1065546448513849E-008, -6.4414098440436402E-008)  0.73188942899999998     
     Electronic Dipole per cell (Ry a.u.)  -22.075024705807142     
     Ionic Dipole per cell (Ry a.u.)   15836.380805742507     
Electronic Dipole on Cartesian axes
           1   31.226993008211736     
           2  -9.2672653761778001     
           3  -22.075024705807145     
Ionic Dipole on Cartesian axes
           1   23643.830046857111     
           2   25346.621169000016     
           3   15836.380805742507     

     total cpu time spent up to now is     3875.0 secs

     total energy              =   -5157.52433087 Ry
     Harris-Foulkes estimate   =   -5157.52585143 Ry
     estimated scf accuracy    <       0.00266914 Ry

     iteration #  6     ecut=    80.00 Ry     beta=0.70
     Davidson diagonalization with overlap
     ethr =  2.33E-07,  avg # of iterations =  8.0
     Davidson diagonalization with overlap
     ethr =  2.33E-07,  avg # of iterations =  1.0
     Davidson diagonalization with overlap
     ethr =  2.33E-07,  avg # of iterations =  1.0

     Expectation value of exp(iGx): ( -1.2052288085370120E-004,  8.8918502966461047E-005)  0.99291773000000005     
     Electronic Dipole per cell (Ry a.u.)   31.202062402316884     
     Ionic Dipole per cell (Ry a.u.)   23643.830046857111     

     Expectation value of exp(iGx): (  1.0957296160084705E-003, -8.1792507985682260E-004)   1.1465709300000000     
     Electronic Dipole per cell (Ry a.u.)  -9.2196395691369002     
     Ionic Dipole per cell (Ry a.u.)   25346.621169000016     

     Expectation value of exp(iGx): ( -7.1262530125337315E-008, -6.4566711125719789E-008)  0.73188942899999998     
     Electronic Dipole per cell (Ry a.u.)  -22.076858642107467     
     Ionic Dipole per cell (Ry a.u.)   15836.380805742507     
Electronic Dipole on Cartesian axes
           1   31.202062402316884     
           2  -9.2196395691369002     
           3  -22.076858642107464     
Ionic Dipole on Cartesian axes
           1   23643.830046857111     
           2   25346.621169000016     
           3   15836.380805742507     

     total cpu time spent up to now is     4680.1 secs

     total energy              =   -5157.52496068 Ry
     Harris-Foulkes estimate   =   -5157.52511179 Ry
     estimated scf accuracy    <       0.00027748 Ry

     iteration #  7     ecut=    80.00 Ry     beta=0.70
     Davidson diagonalization with overlap
     ethr =  2.43E-08,  avg # of iterations =  3.0
     Davidson diagonalization with overlap
     ethr =  2.43E-08,  avg # of iterations =  1.0
     Davidson diagonalization with overlap
     ethr =  2.43E-08,  avg # of iterations =  1.0

     Expectation value of exp(iGx): ( -1.2061675417083097E-004,  8.8889246042156100E-005)  0.99291773000000005     
     Electronic Dipole per cell (Ry a.u.)   31.208650116613210     
     Ionic Dipole per cell (Ry a.u.)   23643.830046857111     

     Expectation value of exp(iGx): (  1.0953879771063058E-003, -8.1914992146224670E-004)   1.1465709300000000     
     Electronic Dipole per cell (Ry a.u.)  -9.2321053949553811     
     Ionic Dipole per cell (Ry a.u.)   25346.621169000016     

     Expectation value of exp(iGx): ( -7.1302641371592475E-008, -6.4630373548238813E-008)  0.73188942899999998     
     Electronic Dipole per cell (Ry a.u.)  -22.074927806257509     
     Ionic Dipole per cell (Ry a.u.)   15836.380805742507     
Electronic Dipole on Cartesian axes
           1   31.208650116613210     
           2  -9.2321053949553811     
           3  -22.074927806257509     
Ionic Dipole on Cartesian axes
           1   23643.830046857111     
           2   25346.621169000016     
           3   15836.380805742507     

     total cpu time spent up to now is     5422.0 secs

     total energy              =   -5157.52502495 Ry
     Harris-Foulkes estimate   =   -5157.52503886 Ry
     estimated scf accuracy    <       0.00002963 Ry

     iteration #  8     ecut=    80.00 Ry     beta=0.70
     Davidson diagonalization with overlap
     ethr =  2.59E-09,  avg # of iterations =  3.0
     Davidson diagonalization with overlap
     ethr =  2.59E-09,  avg # of iterations =  1.0
     Davidson diagonalization with overlap
     ethr =  2.59E-09,  avg # of iterations =  1.0

     Expectation value of exp(iGx): ( -1.2062531660857141E-004,  8.8901583170258904E-005)  0.99291773000000005     
     Electronic Dipole per cell (Ry a.u.)   31.208246968270696     
     Ionic Dipole per cell (Ry a.u.)   23643.830046857111     

     Expectation value of exp(iGx): (  1.0956429199315103E-003, -8.1895220092426156E-004)   1.1465709300000000     
     Electronic Dipole per cell (Ry a.u.)  -9.2288362231036807     
     Ionic Dipole per cell (Ry a.u.)   25346.621169000016     

     Expectation value of exp(iGx): ( -7.1322508133261376E-008, -6.4635132449324904E-008)  0.73188942899999998     
     Electronic Dipole per cell (Ry a.u.)  -22.075863808682218     
     Ionic Dipole per cell (Ry a.u.)   15836.380805742507     
Electronic Dipole on Cartesian axes
           1   31.208246968270696     
           2  -9.2288362231036807     
           3  -22.075863808682218     
Ionic Dipole on Cartesian axes
           1   23643.830046857111     
           2   25346.621169000016     
           3   15836.380805742507     

     total cpu time spent up to now is     6161.6 secs

     total energy              =   -5157.52503251 Ry
     Harris-Foulkes estimate   =   -5157.52503415 Ry
     estimated scf accuracy    <       0.00000474 Ry

     iteration #  9     ecut=    80.00 Ry     beta=0.70
     Davidson diagonalization with overlap
     ethr =  4.15E-10,  avg # of iterations =  2.0
     Davidson diagonalization with overlap
     ethr =  4.15E-10,  avg # of iterations =  1.0
     Davidson diagonalization with overlap
     ethr =  4.15E-10,  avg # of iterations =  1.0

     Expectation value of exp(iGx): ( -1.2062608876587056E-004,  8.8909201290191342E-005)  0.99291773000000005     
     Electronic Dipole per cell (Ry a.u.)   31.207775482068936     
     Ionic Dipole per cell (Ry a.u.)   23643.830046857111     

     Expectation value of exp(iGx): (  1.0956298729887593E-003, -8.1902782879036907E-004)   1.1465709300000000     
     Electronic Dipole per cell (Ry a.u.)  -9.2295550255414884     
     Ionic Dipole per cell (Ry a.u.)   25346.621169000016     

     Expectation value of exp(iGx): ( -7.1323622179823363E-008, -6.4639219737141329E-008)  0.73188942899999998     
     Electronic Dipole per cell (Ry a.u.)  -22.075646363132492     
     Ionic Dipole per cell (Ry a.u.)   15836.380805742507     
Electronic Dipole on Cartesian axes
           1   31.207775482068936     
           2  -9.2295550255414884     
           3  -22.075646363132496     
Ionic Dipole on Cartesian axes
           1   23643.830046857111     
           2   25346.621169000016     
           3   15836.380805742507     

     total cpu time spent up to now is     6868.6 secs

     total energy              =   -5157.52503359 Ry
     Harris-Foulkes estimate   =   -5157.52503356 Ry
     estimated scf accuracy    <       0.00000028 Ry

     iteration # 10     ecut=    80.00 Ry     beta=0.70
     Davidson diagonalization with overlap
     ethr =  2.41E-11,  avg # of iterations =  3.0
     Davidson diagonalization with overlap
     ethr =  2.41E-11,  avg # of iterations =  1.0
     Davidson diagonalization with overlap
     ethr =  2.41E-11,  avg # of iterations =  1.0

     Expectation value of exp(iGx): ( -1.2062728083239615E-004,  8.8906024249833782E-005)  0.99291773000000005     
     Electronic Dipole per cell (Ry a.u.)   31.208046746275361     
     Ionic Dipole per cell (Ry a.u.)   23643.830046857111     

     Expectation value of exp(iGx): (  1.0956294725304890E-003, -8.1901989591813432E-004)   1.1465709300000000     
     Electronic Dipole per cell (Ry a.u.)  -9.2294907621855167     
     Ionic Dipole per cell (Ry a.u.)   25346.621169000016     

     Expectation value of exp(iGx): ( -7.1322886358484956E-008, -6.4639361024175975E-008)  0.73188942899999998     
     Electronic Dipole per cell (Ry a.u.)  -22.075589266814927     
     Ionic Dipole per cell (Ry a.u.)   15836.380805742507     
Electronic Dipole on Cartesian axes
           1   31.208046746275361     
           2  -9.2294907621855167     
           3  -22.075589266814927     
Ionic Dipole on Cartesian axes
           1   23643.830046857111     
           2   25346.621169000016     
           3   15836.380805742507     

     total cpu time spent up to now is     7627.6 secs

     total energy              =   -5157.52503365 Ry
     Harris-Foulkes estimate   =   -5157.52503367 Ry
     estimated scf accuracy    <       0.00000004 Ry

     iteration # 11     ecut=    80.00 Ry     beta=0.70
     Davidson diagonalization with overlap
     ethr =  3.81E-12,  avg # of iterations =  3.0
     Davidson diagonalization with overlap
     ethr =  3.81E-12,  avg # of iterations =  1.0
     Davidson diagonalization with overlap
     ethr =  3.81E-12,  avg # of iterations =  1.0

     Expectation value of exp(iGx): ( -1.2062691750518888E-004,  8.8907005620440197E-005)  0.99291773000000005     
     Electronic Dipole per cell (Ry a.u.)   31.207963195215921     
     Ionic Dipole per cell (Ry a.u.)   23643.830046857111     

     Expectation value of exp(iGx): (  1.0956308842191911E-003, -8.1902091680614028E-004)   1.1465709300000000     
     Electronic Dipole per cell (Ry a.u.)  -9.2294904726126621     
     Ionic Dipole per cell (Ry a.u.)   25346.621169000016     

     Expectation value of exp(iGx): ( -7.1323376996793928E-008, -6.4639200669005122E-008)  0.73188942899999998     
     Electronic Dipole per cell (Ry a.u.)  -22.075632011404913     
     Ionic Dipole per cell (Ry a.u.)   15836.380805742507     
Electronic Dipole on Cartesian axes
           1   31.207963195215921     
           2  -9.2294904726126621     
           3  -22.075632011404913     
Ionic Dipole on Cartesian axes
           1   23643.830046857111     
           2   25346.621169000016     
           3   15836.380805742507     

     total cpu time spent up to now is     8355.9 secs

     End of self-consistent calculation

          k = 0.0000 0.0000 0.0000 (217511 PWs)   bands (ev):

   -17.8766 -17.5458 -16.8753 -16.5581 -16.5035 -16.4545 -16.3939 -16.3440
   -16.3124 -16.2842 -16.2407 -16.1635 -16.1434 -16.1143 -16.1038 -16.0425
   -16.0328 -15.9985 -15.9702 -15.9450 -15.9309 -15.9172 -15.8870 -15.8646
   -15.8470 -15.8251 -15.8033 -15.7824 -15.7726 -15.7513 -15.7391 -15.7260
   -15.7018 -15.6736 -15.6405 -15.6173 -15.5963 -15.5524 -15.5407 -15.5143
   -15.4717 -15.4540 -15.4152 -15.3959 -15.3764 -15.3235 -15.2998 -15.2927
   -15.2495 -15.2449 -15.2139 -15.1715 -15.1523 -15.1366 -15.0911 -15.0685
   -15.0552 -15.0423 -15.0156 -15.0041 -14.9483 -14.9431 -14.9124 -14.9109
   -14.8925 -14.8601 -14.8477 -14.8330 -14.8242 -14.8018 -14.7959 -14.7801
   -14.7513 -14.7390 -14.7124 -14.6823 -14.6634 -14.6327 -14.6213 -14.5935
   -14.5652 -14.5454 -14.5303 -14.5082 -14.4918 -14.4708 -14.4587 -14.4408
   -14.4264 -14.4236 -14.4110 -14.3956 -14.3889 -14.3849 -14.3699 -14.3587
   -14.3534 -14.3463 -14.3344 -14.3230 -14.3132 -14.3086 -14.2999 -14.2935
   -14.2901 -14.2743 -14.2701 -14.2669 -14.2611 -14.2535 -14.2496 -14.2363
   -14.2307 -14.2288 -14.2264 -14.2240 -14.2210 -14.2135 -14.2071 -14.2036
   -14.1958 -14.1922 -14.1889 -14.1777 -14.1730 -14.1701 -14.1612 -14.1540
   -14.1500 -14.1422 -14.1340 -14.1290 -14.1226 -14.1192 -14.1153 -14.1023
   -14.0864 -14.0795 -14.0573 -14.0530 -14.0514 -14.0384 -13.8888  -6.9161
    -6.5158  -6.4517  -6.4032  -6.2603  -6.2050  -6.1417  -6.0290  -5.9626
    -5.9172  -5.8597  -5.8280  -5.8075  -5.7810  -5.7566  -5.6897  -5.6636
    -5.6440  -5.6308  -5.5917  -5.5727  -5.5289  -5.5167  -5.4395  -5.3059
    -5.2506  -5.2140  -5.1418  -5.1234  -5.0950  -5.0687  -5.0301  -4.9394
    -4.9065  -4.8880  -4.8427  -4.7371  -4.6986  -4.6471  -4.5560  -4.5151
    -4.4478  -4.3319  -4.3119  -4.2737  -4.2349  -4.2237  -4.2027  -4.1522
    -4.1097  -4.0398  -4.0021  -3.9952  -3.9644  -3.9180  -3.8717  -3.8495
    -3.7972  -3.7483  -3.7361  -3.7270  -3.6972  -3.6579  -3.6144  -3.5888
    -3.5136  -3.4683  -3.4163  -3.4123  -3.3742  -3.3258  -3.3166  -3.2637
    -3.2245  -3.1876  -3.1558  -3.1387  -3.0841  -3.0636  -3.0371  -3.0176
    -3.0056  -2.9931  -2.9714  -2.9481  -2.9335  -2.9232  -2.9078  -2.8913
    -2.8768  -2.8639  -2.8409  -2.8386  -2.8222  -2.8090  -2.8010  -2.7851
    -2.7763  -2.7721  -2.7638  -2.7497  -2.7447  -2.7304  -2.7276  -2.7137
    -2.7062  -2.6876  -2.6678  -2.6665  -2.6611  -2.6471  -2.6342  -2.6251
    -2.6176  -2.6135  -2.6009  -2.5928  -2.5717  -2.5610  -2.5286  -2.5050
    -2.4728  -2.4512  -2.4379  -2.4250  -2.4164  -2.4066  -2.3960  -2.3762
    -2.3689  -2.3615  -2.3364  -2.2936  -2.2832  -2.2377  -2.2288  -2.2052
    -2.1795  -2.1686  -2.1356  -2.1007  -2.0730  -2.0647  -1.9237  -1.9068
    -1.7094  -1.6622  -1.6082  -1.2334  -1.1314  -1.0244  -0.9997  -0.9556
    -0.9349  -0.9181  -0.8763  -0.8458  -0.8068  -0.7920  -0.7730  -0.7575
    -0.7374  -0.7242  -0.7004  -0.6817  -0.6606  -0.6520  -0.6469  -0.6161
    -0.5976  -0.5856  -0.5777  -0.5702  -0.5573  -0.5529  -0.5418  -0.5303
    -0.5283  -0.5062  -0.4999  -0.4817  -0.4700  -0.4620  -0.4530  -0.4468
    -0.4276  -0.4056  -0.4031  -0.3691  -0.3618  -0.3425  -0.3358  -0.3224
    -0.3169  -0.3073  -0.3048  -0.2740  -0.2625  -0.2427  -0.2340  -0.2323
    -0.2248  -0.2018  -0.1682  -0.1532  -0.1438  -0.1376  -0.1148  -0.1083
    -0.0832  -0.0609  -0.0415  -0.0376  -0.0274  -0.0153  -0.0066   0.0216
     0.0350   0.0469   0.0641   0.0756   0.0920   0.1053   0.1249   0.1284
     0.1428   0.1730   0.1872   0.2051   0.2103   0.2163   0.2322   0.2340
     0.2623   0.2801   0.2841   0.2865   0.2967   0.3121   0.3210   0.3262
     0.3508   0.3612   0.3760   0.3836   0.4075   0.4133   0.4216   0.4345
     0.4557   0.4626   0.4736   0.4892   0.4945   0.5095   0.5233   0.5364
     0.5428   0.5586   0.5603   0.5687   0.5877   0.5942   0.6078   0.6191
     0.6275   0.6412   0.6585   0.6732   0.6770   0.6958   0.7031   0.7292
     0.7343   0.7583   0.7625   0.7700   0.7817   0.8056   0.8102   0.8155
     0.8425   0.8492   0.8632   0.8772   0.8847   0.9073   0.9183   0.9219
     0.9341   0.9459   0.9510   0.9687   0.9793   0.9971   1.0007   1.0254
     1.0310   1.0416   1.0532   1.0663   1.0816   1.0932   1.1019   1.1133
     1.1215   1.1241   1.1365   1.1437   1.1548   1.1687   1.1736   1.1845
     1.1939   1.2012   1.2138   1.2247   1.2319   1.2394   1.2457   1.2562
     1.2755   1.2833   1.2933   1.3005   1.3062   1.3195   1.3263   1.3343
     1.3410   1.3477   1.3613   1.3690   1.3749   1.3842   1.3891   1.4000
     1.4096   1.4293   1.4315   1.4463   1.4520   1.4565   1.4647   1.4685
     1.4818   1.4919   1.5001   1.5064   1.5167   1.5259   1.5404   1.5429
     1.5559   1.5605   1.5699   1.5785   1.5835   1.5975   1.6013   1.6139
     1.6284   1.6304   1.6439   1.6560   1.6659   1.6746   1.6872   1.6902
     1.7037   1.7129   1.7271   1.7395   1.7691   1.7888   1.7927   1.8050
     1.8141   1.8328   1.8547   1.8593   1.8713   1.8911   1.9177   1.9246
     1.9403   1.9531   1.9813   1.9845   1.9973   2.0167   2.0334   2.0349
     2.0431   2.0501   2.0653   2.0764   2.1019   2.1099   2.1286   2.1442
     2.1660   2.1778   2.1896   2.1965   2.2160   2.2306   2.2428   2.2603
     2.2811   2.2994   2.3239   2.3398   2.3494   2.3640   2.3701   2.3949
     2.4007   2.4104   2.4252   2.4318   2.4401   2.4560   2.4817   2.5102
     2.5306   2.5574   2.5952   2.6090   7.7249   8.2493   8.8179   9.0721
     9.2011   9.4224   9.5193   9.6708   9.8525   9.8868   9.9645   9.9851
    10.0406  10.0773  10.2098  10.2653  10.3353  10.3956  10.4362  10.4840
    10.4908  10.5981  10.6534  10.6854  10.6963  10.7593  10.7948  10.8064

     highest occupied, lowest unoccupied level (ev):     2.6090    7.7249

!    total energy              =   -5157.52503366 Ry
     Harris-Foulkes estimate   =   -5157.52503366 Ry
     estimated scf accuracy    <          1.6E-09 Ry

     The total energy is the sum of the following terms:

     one-electron contribution =   -2409.98998194 Ry
     hartree contribution      =    1799.95452575 Ry
     xc contribution           =   -1182.85128497 Ry
     ewald contribution        =   -3364.63829251 Ry

     convergence has been achieved in  11 iterations
  **** WARNING :: Problem open file vector.dat...
  **** WARNING :: Problem read vector parameters...
  VECTOR ::                  Infinity                  Infinity                       NaN
  PARALLEL PART OF FORCES:no remove

     Forces acting on atoms (Ry/au):

     atom    1 type  1   force =     0.00025095   -0.00128485   -0.00003670
     atom    2 type  1   force =    -0.00078472   -0.00228410    0.00061072
     atom    3 type  1   force =     0.00008684   -0.00138676    0.00002879
     atom    4 type  1   force =    -0.00114394   -0.00055602    0.00072468
     atom    5 type  1   force =     0.00017082   -0.00167816   -0.00022446
     atom    6 type  1   force =    -0.00318192   -0.00176411    0.00065448
     atom    7 type  2   force =    -0.00051489    0.00096494    0.00009220
     atom    8 type  2   force =     0.00028936    0.00071832    0.00027990
     atom    9 type  2   force =    -0.00009965    0.00103331   -0.00029666
     atom   10 type  2   force =     0.00084465    0.00147364   -0.00115081
     atom   11 type  2   force =     0.00000781    0.00078911   -0.00003865
     atom   12 type  2   force =     0.00147402    0.00166971   -0.00047989
     atom   13 type  2   force =    -0.00007956    0.00039694    0.00014409
     atom   14 type  2   force =     0.00107297    0.00051795   -0.00036955
     atom   15 type  2   force =    -0.00004698    0.00063130    0.00025886
     atom   16 type  2   force =    -0.00020777   -0.00035644    0.00022111
     atom   17 type  2   force =    -0.00040577    0.00069820   -0.00009716
     atom   18 type  2   force =     0.00045224   -0.00053008    0.00043332
     atom   19 type  1   force =    -0.00055472   -0.00261034   -0.00034896
     atom   20 type  1   force =     0.00022860   -0.00220851    0.00007318
     atom   21 type  1   force =    -0.00006849   -0.00197330   -0.00035914
     atom   22 type  1   force =    -0.00143718   -0.00245874    0.00274740
     atom   23 type  1   force =     0.00017538   -0.00327597   -0.00045907
     atom   24 type  1   force =     0.00507607   -0.00989990    0.00518299
     atom   25 type  2   force =    -0.00036488    0.00148028    0.00056313
     atom   26 type  2   force =    -0.00059353    0.00092079    0.00089426
     atom   27 type  2   force =     0.00019605    0.00152392   -0.00043284
     atom   28 type  2   force =    -0.00018244    0.00098435   -0.00060496
     atom   29 type  2   force =     0.00007295    0.00112052   -0.00009834
     atom   30 type  2   force =    -0.00298252    0.00121981   -0.00209887
     atom   31 type  2   force =    -0.00008006    0.00098235    0.00000394
     atom   32 type  2   force =     0.00062511    0.00168138   -0.00217851
     atom   33 type  2   force =     0.00034960    0.00129004    0.00050122
     atom   34 type  2   force =     0.00077626   -0.00014864   -0.00041514
     atom   35 type  2   force =    -0.00030967    0.00137446   -0.00026816
     atom   36 type  1   force =    -0.00023636   -0.00140825    0.00003109
     atom   37 type  1   force =    -0.00015238   -0.00127646    0.00025727
     atom   38 type  1   force =    -0.00049271   -0.00248498   -0.00018161
     atom   39 type  1   force =     0.00181027   -0.00077428    0.00206133
     atom   40 type  1   force =     0.00020110   -0.00242503    0.00030032
     atom   41 type  1   force =     0.00038567   -0.00027658   -0.00028200
     atom   42 type  2   force =    -0.00015753    0.00079098    0.00029041
     atom   43 type  2   force =    -0.00028482    0.00037678    0.00017958
     atom   44 type  2   force =     0.00033023    0.00054249   -0.00004338
     atom   45 type  2   force =     0.00022286    0.00037959   -0.00026732
     atom   46 type  2   force =    -0.00016608    0.00022943   -0.00009889
     atom   47 type  2   force =     0.00012840   -0.00007030    0.00008374
     atom   48 type  2   force =     0.00005668    0.00067560   -0.00009185
     atom   49 type  2   force =    -0.00086295    0.00030910    0.00019058
     atom   50 type  2   force =     0.00020185    0.00128549    0.00049695
     atom   51 type  2   force =    -0.00082035   -0.00052368   -0.00042859
     atom   52 type  2   force =    -0.00049935    0.00104722   -0.00036009
     atom   53 type  2   force =    -0.00022109   -0.00039109    0.00021488
     atom   54 type  1   force =    -0.00158431    0.00080759    0.00048620
     atom   55 type  1   force =     0.00140295    0.00361240   -0.00215223
     atom   56 type  1   force =     0.00026326    0.00125828    0.00013695
     atom   57 type  1   force =     0.00205921    0.00006585   -0.00114073
     atom   58 type  1   force =     0.00021179    0.00223377    0.00009481
     atom   59 type  1   force =     0.00405486   -0.00515690   -0.00339841
     atom   60 type  2   force =    -0.00006268   -0.00112708   -0.00007350
     atom   61 type  2   force =    -0.00039817   -0.00058002    0.00010648
     atom   62 type  2   force =     0.00023923   -0.00065998   -0.00019816
     atom   63 type  2   force =    -0.00170191   -0.00116342    0.00293231
     atom   64 type  2   force =     0.00032376   -0.00189244    0.00092040
     atom   65 type  2   force =    -0.00079331    0.00206029    0.00164594
     atom   66 type  2   force =    -0.00004549   -0.00072332    0.00035023
     atom   67 type  2   force =    -0.00192981    0.00016311    0.00157243
     atom   68 type  2   force =    -0.00014386   -0.00079568   -0.00010352
     atom   69 type  2   force =    -0.00045030    0.00051287    0.00010938
     atom   70 type  2   force =     0.00013697   -0.00073997    0.00030564
     atom   71 type  2   force =    -0.00101729    0.00097375   -0.00069462
     atom   72 type  1   force =     0.00018332    0.00029745    0.00479059
     atom   73 type  1   force =    -0.00024146    0.00274497   -0.00071136
     atom   74 type  1   force =    -0.00473749    0.00482652    0.00050861
     atom   75 type  1   force =     0.00104134   -0.00273881   -0.00521157
     atom   76 type  1   force =     0.06670469    0.45192120    0.10529272
     atom   77 type  1   force =    -0.00329936   -0.00759791   -0.00467428
     atom   78 type  2   force =     0.00116673   -0.00196661   -0.00105757
     atom   79 type  2   force =     0.00059388   -0.00083042   -0.00063017
     atom   80 type  2   force =    -0.00184223   -0.00305429   -0.00141988
     atom   81 type  2   force =    -0.00000697   -0.00100486    0.00056206
     atom   82 type  2   force =    -0.01268685   -0.02481917   -0.02125983
     atom   83 type  2   force =     0.00260796    0.00086293    0.00213948
     atom   84 type  2   force =     0.00298513   -0.00266686   -0.00231095
     atom   85 type  2   force =     0.00044299    0.00192174    0.00259277
     atom   86 type  2   force =    -0.00048457   -0.00268667   -0.00037445
     atom   87 type  2   force =     0.00022489    0.00151990    0.00164593
     atom   88 type  2   force =     0.00066328   -0.00300383    0.00048051
     atom   89 type  2   force =     0.00030193    0.00112011   -0.00055711
     atom   90 type  1   force =     0.00052176    0.00130227    0.00023975
     atom   91 type  1   force =     0.00043887    0.00121592   -0.00023899
     atom   92 type  1   force =     0.00408760    0.00470158    0.00334247
     atom   93 type  1   force =    -0.00163150    0.00077943   -0.00200913
     atom   94 type  1   force =     0.00036950    0.00478869   -0.00034596
     atom   95 type  1   force =     0.00007845   -0.00019894    0.00021101
     atom   96 type  2   force =    -0.00013805   -0.00102880    0.00001385
     atom   97 type  2   force =     0.00013669   -0.00033006   -0.00018886
     atom   98 type  2   force =    -0.00055874   -0.00074021    0.00050933
     atom   99 type  2   force =    -0.00039193   -0.00071946    0.00055629
     atom  100 type  2   force =     0.00025669   -0.00093051    0.00020246
     atom  101 type  2   force =    -0.00041937   -0.00009778   -0.00020019
     atom  102 type  2   force =     0.00066120   -0.00182752    0.00079752
     atom  103 type  2   force =     0.00050905   -0.00010418    0.00006151
     atom  104 type  2   force =    -0.00081942   -0.00156126   -0.00135612
     atom  105 type  2   force =     0.00054950    0.00044623    0.00072924
     atom  106 type  2   force =     0.00005492   -0.00120158    0.00009396
     atom  107 type  2   force =    -0.00012799    0.00035245    0.00004726
     atom  108 type  1   force =     0.00131283   -0.00234608    0.00109219
     atom  109 type  1   force =    -0.00123663   -0.00320538    0.00091506
     atom  110 type  1   force =    -0.00003980   -0.00142810   -0.00000316
     atom  111 type  1   force =    -0.00089881   -0.00054579    0.00005784
     atom  112 type  1   force =    -0.00002234   -0.00134570   -0.00011391
     atom  113 type  1   force =    -0.00232147   -0.00041755   -0.00081431
     atom  114 type  2   force =    -0.00041972    0.00098099    0.00051798
     atom  115 type  2   force =     0.00040629    0.00120504    0.00059407
     atom  116 type  2   force =     0.00005474    0.00135233   -0.00048165
     atom  117 type  2   force =     0.00111495    0.00315508   -0.00012833
     atom  118 type  2   force =    -0.00013775    0.00055770   -0.00011102
     atom  119 type  2   force =     0.00163003    0.00080483    0.00184667
     atom  120 type  2   force =    -0.00013786    0.00028325   -0.00008878
     atom  121 type  2   force =     0.00073140    0.00014849   -0.00004461
     atom  122 type  2   force =     0.00001412    0.00072146    0.00022859
     atom  123 type  2   force =     0.00045884    0.00007857    0.00031063
     atom  124 type  2   force =    -0.00029857    0.00067210   -0.00024411
     atom  125 type  2   force =     0.00172089   -0.00005030    0.00056294
     atom  126 type  1   force =    -0.00049229   -0.00506156    0.00082913
     atom  127 type  1   force =     0.00150672   -0.00401270   -0.00098383
     atom  128 type  1   force =    -0.00027015   -0.00225578   -0.00019848
     atom  129 type  1   force =    -0.00132145   -0.00628332   -0.00549279
     atom  130 type  1   force =    -0.00001896   -0.00229405   -0.00009851
     atom  131 type  1   force =     0.00169443   -0.00179656   -0.00131353
     atom  132 type  2   force =    -0.00062385    0.00224300    0.00076310
     atom  133 type  2   force =    -0.00151034    0.00425266    0.00146766
     atom  134 type  2   force =     0.00079623    0.00201917   -0.00107448
     atom  135 type  2   force =    -0.00062147    0.00066125    0.00000976
     atom  136 type  2   force =    -0.00000920    0.00098160    0.00000772
     atom  137 type  2   force =    -0.00093045    0.00042255    0.00023747
     atom  138 type  2   force =    -0.00006978    0.00097112   -0.00007835
     atom  139 type  2   force =    -0.00165343    0.00177817    0.00159168
     atom  140 type  2   force =     0.00037867    0.00188261    0.00043840
     atom  141 type  2   force =     0.00269881    0.00999975    0.00572885
     atom  142 type  2   force =    -0.00039778    0.00176808   -0.00065969
     atom  143 type  2   force =    -0.00844573    0.01383524   -0.00531386
     atom  144 type  1   force =    -0.00060631   -0.00190551    0.00001728
     atom  145 type  1   force =    -0.00008427   -0.00143135    0.00017556
     atom  146 type  1   force =    -0.00059810   -0.00311627   -0.00002864
     atom  147 type  1   force =     0.00151980   -0.00078846   -0.00027790
     atom  148 type  1   force =     0.00010120   -0.00167682    0.00009331
     atom  149 type  1   force =     0.00026476   -0.00012010   -0.00044974
     atom  150 type  2   force =    -0.00022447    0.00102631    0.00040514
     atom  151 type  2   force =    -0.00041070    0.00034350    0.00039652
     atom  152 type  2   force =     0.00019815    0.00074800   -0.00030905
     atom  153 type  2   force =     0.00014967    0.00061585   -0.00009011
     atom  154 type  2   force =    -0.00020788    0.00037836   -0.00012641
     atom  155 type  2   force =     0.00005658   -0.00000828    0.00020434
     atom  156 type  2   force =     0.00004782    0.00066387   -0.00012264
     atom  157 type  2   force =    -0.00074402    0.00002200    0.00040002
     atom  158 type  2   force =     0.00025011    0.00194486    0.00089846
     atom  159 type  2   force =    -0.00106408   -0.00032206    0.00008433
     atom  160 type  2   force =    -0.00088011    0.00143937   -0.00060517
     atom  161 type  2   force =    -0.00023042   -0.00028970   -0.00011569
     atom  162 type  1   force =    -0.00272096    0.00167892   -0.00065114
     atom  163 type  1   force =     0.02858043   -0.00818053    0.01822009
     atom  164 type  1   force =     0.00030166    0.00178663    0.00024373
     atom  165 type  1   force =     0.00165621   -0.00004908    0.00036861
     atom  166 type  1   force =     0.00025630    0.00155283    0.00053738
     atom  167 type  1   force =     0.00179868   -0.00041206    0.00130416
     atom  168 type  2   force =     0.00048130   -0.00150395   -0.00036895
     atom  169 type  2   force =    -0.00458747    0.00502183    0.00126304
     atom  170 type  2   force =     0.00116188   -0.00212455    0.00068446
     atom  171 type  2   force =    -0.00215462    0.00596735   -0.01022524
     atom  172 type  2   force =    -0.00000028   -0.00130742   -0.00057035
     atom  173 type  2   force =    -0.00117245    0.00241479   -0.00221837
     atom  174 type  2   force =    -0.00013471   -0.00044328    0.00031555
     atom  175 type  2   force =    -0.00100918    0.00051211   -0.00030613
     atom  176 type  2   force =    -0.00035012   -0.00101309   -0.00024421
     atom  177 type  2   force =    -0.00051034    0.00037869   -0.00014493
     atom  178 type  2   force =    -0.00022554   -0.00109071    0.00056165
     atom  179 type  2   force =    -0.00119699    0.00187739   -0.00075912
     atom  180 type  1   force =     0.01040297   -0.05273642   -0.02453115
     atom  181 type  1   force =    -0.01412531    0.00393468    0.00722344
     atom  182 type  1   force =    -0.00393909    0.00842259    0.00276438
     atom  183 type  1   force =    -0.00226204   -0.00583375    0.00399039
     atom  184 type  1   force =    -0.00028161    0.00509771   -0.00107630
     atom  185 type  1   force =    -0.00158466   -0.00051265    0.00162215
     atom  186 type  2   force =    -0.12044856   -0.27347137   -0.08159494
     atom  187 type  2   force =     0.00687275    0.00418171    0.00055054
     atom  188 type  2   force =    -0.01001336   -0.00311762    0.01240070
     atom  189 type  2   force =     0.00098446   -0.00067037   -0.00176111
     atom  190 type  2   force =    -0.00054696   -0.00293696    0.00063228
     atom  191 type  2   force =     0.00056640    0.00029890   -0.00040535
     atom  192 type  2   force =     0.00217827   -0.00313988    0.00150407
     atom  193 type  2   force =     0.00158259    0.00111744   -0.00239449
     atom  194 type  2   force =    -0.00589490   -0.00945867   -0.00726700
     atom  195 type  2   force =     0.00059960    0.00282872   -0.00023064
     atom  196 type  2   force =     0.06169695   -0.08620032   -0.00228861
     atom  197 type  2   force =    -0.00054579    0.00276375   -0.00047280
     atom  198 type  1   force =     0.00162687    0.00116269   -0.00013671
     atom  199 type  1   force =     0.00077202    0.00134136    0.00001169
     atom  200 type  1   force =     0.00931346    0.01968975   -0.00244791
     atom  201 type  1   force =    -0.00156796   -0.00051460    0.00066145
     atom  202 type  1   force =     0.00035469    0.00187666   -0.00010119
     atom  203 type  1   force =     0.00008967   -0.00019290    0.00058120
     atom  204 type  2   force =    -0.00089465   -0.00193125   -0.00030821
     atom  205 type  2   force =     0.00011207   -0.00033462   -0.00019809
     atom  206 type  2   force =    -0.00082570   -0.00083997    0.00042741
     atom  207 type  2   force =    -0.00038806   -0.00065825    0.00030822
     atom  208 type  2   force =    -0.00010306   -0.00022805    0.00003465
     atom  209 type  2   force =    -0.00055524   -0.00007890   -0.00019213
     atom  210 type  2   force =    -0.00026454   -0.00227419   -0.00066252
     atom  211 type  2   force =     0.00039067   -0.00019009   -0.00046785
     atom  212 type  2   force =    -0.00425032   -0.03105477   -0.00504609
     atom  213 type  2   force =     0.00081431    0.00072181   -0.00006504
     atom  214 type  2   force =     0.00343532   -0.00338418    0.00157749
     atom  215 type  2   force =     0.00003232    0.00039822   -0.00013740

     Total force =     0.580739     Total SCF correction =     0.000111

     Writing output data file Qrtz_Ortho.save

     init_run     :     26.79s CPU     36.67s WALL (       1 calls)
     electrons    :   4017.61s CPU   8318.84s WALL (       1 calls)
     forces       :      8.33s CPU      8.88s WALL (       1 calls)

     Called by init_run:
     wfcinit      :     24.83s CPU     33.23s WALL (       1 calls)
     potinit      :      0.20s CPU      0.29s WALL (       1 calls)

     Called by electrons:
     c_bands      :   2274.53s CPU   2801.59s WALL (      33 calls)
     sum_band     :     11.39s CPU     44.81s WALL (      11 calls)
     v_of_rho     :      0.11s CPU      0.35s WALL (      12 calls)
     mix_rho      :      0.11s CPU      0.54s WALL (      11 calls)

     Called by c_bands:
     init_us_2    :      0.48s CPU      0.58s WALL (      45 calls)
     cegterg      :   2272.63s CPU   2790.13s WALL (      33 calls)

     Called by sum_band:

     Called by *egterg:
     h_psi        :    429.52s CPU    864.87s WALL (     102 calls)
     g_psi        :      0.30s CPU      0.31s WALL (      68 calls)
     cdiaghg      :    781.76s CPU    791.52s WALL (      99 calls)

     Called by h_psi:
     add_vuspsi   :    141.13s CPU    141.35s WALL (     102 calls)

     General routines
     calbec       :    147.44s CPU    161.44s WALL (     106 calls)
     fft          :      0.19s CPU      0.95s WALL (      49 calls)
     fftw         :    148.78s CPU    592.92s WALL (   98198 calls)
     davcio       :      0.03s CPU      1.72s WALL (     260 calls)

     Parallel routines
     fft_scatter  :     71.01s CPU    465.86s WALL (   98247 calls)

     Electric-field routines
     c_phase_fiel :   1731.34s CPU   5470.70s WALL (      33 calls)

     PWSCF        :     1h 7m CPU        2h19m WALL


   This run was terminated on:  19:12:41   7Jul2018            

=------------------------------------------------------------------------------=
   JOB DONE.
=------------------------------------------------------------------------------=
