# Supplementary material for: Collective dipole effects in ionic transport under electric fields
Source: Nat Commun. 2020 Jul 3;11:3330. doi: 10.1038/s41467-020-17173-w (PMC7335081; doi:10.1038/s41467-020-17173-w)
Supplement: Supplementary file 3 — Source Data [file 41467_2020_17173_MOESM3_ESM.zip › Script_Pol_Analysis/QE_data/ZBC_NEB_VO_Q2-pos2/Zcharge_VO_Q2_pict10/dx-0.2/output_file]

     Program PWSCF v.5.4.0 starts on  7Jul2018 at 14:39:20 

     This program is part of the open-source Quantum ESPRESSO suite
     for quantum simulation of materials; please cite
         "P. Giannozzi et al., J. Phys.:Condens. Matter 21 395502 (2009);
          URL http://www.quantum-espresso.org", 
     in publications or presentations arising from this work. More details at
     http://www.quantum-espresso.org/quote

     Parallel version (MPI), running on   112 processors
     R & G space division:  proc/nbgrp/npool/nimage =     112
     Reading input from input_file
Warning: card &IONS ignored
Warning: card / ignored
Warning: card &CELL ignored
Warning: card / ignored

     Current dimensions of program PWSCF are:
     Max number of different atomic species (ntypx) = 10
     Max number of k-points (npk) =  40000
     Max angular momentum in pseudopotentials (lmaxx) =  3

     Subspace diagonalization in iterative solution of the eigenvalue problem:
     a serial algorithm will be used


     Parallelization info
     --------------------
     sticks:   dense  smooth     PW     G-vecs:    dense   smooth      PW
     Min         200     200     50                15540    15540    1940
     Max         201     201     51                15547    15547    1944
     Sum       22485   22485   5629              1740873  1740873  217511


     Title: 
     Fkl_Ortho                                                                  


     bravais-lattice index     =            0
     lattice parameter (alat)  =      27.8567  a.u.
     unit-cell volume          =   18011.5231 (a.u.)^3
     number of atoms/cell      =          215
     number of atomic types    =            2
     number of electrons       =      1144.00
     number of Kohn-Sham states=          600
     kinetic-energy cutoff     =      80.0000  Ry
     charge density cutoff     =     320.0000  Ry
     convergence threshold     =      1.0E-08
     mixing beta               =       0.7000
     number of iterations used =            8  plain     mixing
     Exchange-correlation      =  SLA  PZ   NOGX NOGC ( 1  1  0  0 0 0)

     Using Berry phase electric field
     In a.u.(Ry)  cartesian system of reference
        0.0000000000
        0.0000000000
        0.0000000000
     In a.u.(Ry)  crystal system of reference
        0.0000000000
        0.0000000000
        0.0000000000
     Number of iterative cycles:   3


     celldm(1)=  27.856738  celldm(2)=   0.000000  celldm(3)=   0.000000
     celldm(4)=   0.000000  celldm(5)=   0.000000  celldm(6)=   0.000000

     crystal axes: (cart. coord. in units of alat)
               a(1) = (   0.992918   0.000000   0.000000 )  
               a(2) = (   0.000000   1.146571   0.000000 )  
               a(3) = (   0.000000   0.000000   0.731889 )  

     reciprocal axes: (cart. coord. in units 2 pi/alat)
               b(1) = (  1.007133  0.000000  0.000000 )  
               b(2) = (  0.000000  0.872166  0.000000 )  
               b(3) = (  0.000000  0.000000  1.366327 )  


     PseudoPot. # 1 for Si read from file:
     /home/users/lsamos/Nico/q-e-qe-5.4/pseudo/Si.pz-vbc.UPF
     MD5 check sum: 6dfa03ddd5817404712e03e4d12deb78
     Pseudo is Norm-conserving, Zval =  4.0
     Generated by new atomic code, or converted to UPF format
     Using radial grid of  431 points,  2 beta functions with: 
                l(1) =   0
                l(2) =   1

     PseudoPot. # 2 for O  read from file:
     /home/users/lsamos/Nico/q-e-qe-5.4/pseudo/O.pz-mt.UPF
     MD5 check sum: 6c85872a654a48428798af567c59afb1
     Pseudo is Norm-conserving, Zval =  6.0
     Generated by new atomic code, or converted to UPF format
     Using radial grid of  921 points,  1 beta functions with: 
                l(1) =   0

     atomic species   valence    mass     pseudopotential
        Si             4.00    28.08550     Si( 1.00)
        O              6.00    16.00000     O ( 1.00)

     No symmetry found


   Cartesian axes

     site n.     atom                  positions (alat units)
         1           Si  tau(   1) = (   0.1490390   0.0011163   0.2441122  )
         2           Si  tau(   2) = (   0.3174071   0.2884516   0.2452827  )
         3           Si  tau(   3) = (   0.9144947   0.1315351   0.1191789  )
         4           Si  tau(   4) = (   0.0898243   0.4147266   0.1261946  )
         5           Si  tau(   5) = (   0.0883260   0.1513061  -0.0002606  )
         6           Si  tau(   6) = (   0.2495615   0.4342691  -0.0017075  )
         7           O   tau(   7) = (   0.0828035   0.0806929   0.2817623  )
         8           O   tau(   8) = (   0.2503798   0.3664976   0.2847945  )
         9           O   tau(   9) = (   0.2147118   0.0377868   0.1634132  )
        10           O   tau(  10) = (   0.3846999   0.3303282   0.1683404  )
        11           O   tau(  11) = (   0.1895081   0.1678665   0.0396074  )
        12           O   tau(  12) = (   0.3559265   0.4425835   0.0265147  )
        13           O   tau(  13) = (   0.0232696   0.1139051   0.0810440  )
        14           O   tau(  14) = (   0.1926397   0.4037471   0.0879534  )
        15           O   tau(  15) = (   0.9140332   0.2050678   0.2019096  )
        16           O   tau(  16) = (   0.0843523   0.4893964   0.2076912  )
        17           O   tau(  17) = (   0.0450285   0.2468558   0.3309108  )
        18           O   tau(  18) = (   0.2105297   0.5350593   0.3308099  )
        19           Si  tau(  19) = (   0.4863890   0.0038470   0.2389320  )
        20           Si  tau(  20) = (   0.6530098   0.2822254   0.2488444  )
        21           Si  tau(  21) = (   0.2537503   0.1317362   0.1219347  )
        22           Si  tau(  22) = (   0.4155515   0.4218722   0.1170465  )
        23           Si  tau(  23) = (   0.4163915   0.1535845  -0.0003401  )
        24           Si  tau(  24) = (   0.5856646   0.4404630   0.0026372  )
        25           O   tau(  25) = (   0.4217260   0.0844062   0.2771738  )
        26           O   tau(  26) = (   0.5906957   0.3491652   0.3141740  )
        27           O   tau(  27) = (   0.5513594   0.0401132   0.1563042  )
        28           O   tau(  28) = (   0.7049221   0.3335100   0.1674150  )
        29           O   tau(  29) = (   0.5164922   0.1763256   0.0401427  )
        30           O   tau(  30) = (   0.6872019   0.4585731   0.0400869  )
        31           O   tau(  31) = (   0.3545472   0.1129279   0.0813252  )
        32           O   tau(  32) = (   0.5208168   0.4093109   0.0856040  )
        33           O   tau(  33) = (   0.2567574   0.2081090   0.2015949  )
        34           O   tau(  34) = (   0.4049115   0.5085809   0.1851568  )
        35           O   tau(  35) = (   0.3799113   0.2507079   0.3285452  )
        36           Si  tau(  36) = (   0.8156823  -0.0036268   0.2432806  )
        37           Si  tau(  37) = (   0.9789038   0.2829342   0.2448657  )
        38           Si  tau(  38) = (   0.5845590   0.1382436   0.1180980  )
        39           Si  tau(  39) = (   0.7495237   0.4248490   0.1253242  )
        40           Si  tau(  40) = (   0.7539296   0.1570063  -0.0102856  )
        41           Si  tau(  41) = (   0.9171286   0.4360397   0.0039028  )
        42           O   tau(  42) = (   0.7488684   0.0732058   0.2853358  )
        43           O   tau(  43) = (   0.9150282   0.3655238   0.2819561  )
        44           O   tau(  44) = (   0.8739455   0.0369106   0.1586606  )
        45           O   tau(  45) = (   1.0470870   0.3184407   0.1655968  )
        46           O   tau(  46) = (   0.8531007   0.1709794   0.0350398  )
        47           O   tau(  47) = (   1.0192338   0.4478624   0.0420436  )
        48           O   tau(  48) = (   0.6843038   0.1339485   0.0720304  )
        49           O   tau(  49) = (   0.8502817   0.4037720   0.0861157  )
        50           O   tau(  50) = (   0.5867504   0.2068661   0.2053606  )
        51           O   tau(  51) = (   0.7498428   0.5007048   0.2049341  )
        52           O   tau(  52) = (   0.7259007   0.2443502   0.3220413  )
        53           O   tau(  53) = (   0.8776587   0.5348661   0.3293365  )
        54           Si  tau(  54) = (   0.1457776   0.5710135   0.2486340  )
        55           Si  tau(  55) = (   0.3158985   0.8636261   0.2432737  )
        56           Si  tau(  56) = (   0.9219756   0.7064754   0.1240445  )
        57           Si  tau(  57) = (   0.0917120   0.9913787   0.1230421  )
        58           Si  tau(  58) = (   0.0966740   0.7259466   0.0024679  )
        59           Si  tau(  59) = (   0.2562084   1.0142896   0.0000064  )
        60           O   tau(  60) = (   0.0818118   0.6514581   0.2876300  )
        61           O   tau(  61) = (   0.2536249   0.9448592   0.2829925  )
        62           O   tau(  62) = (   0.2095330   0.6098975   0.1679601  )
        63           O   tau(  63) = (   0.3815323   0.8992081   0.1618068  )
        64           O   tau(  64) = (   0.2014890   0.7344113   0.0385743  )
        65           O   tau(  65) = (   0.3587986   1.0292828   0.0372085  )
        66           O   tau(  66) = (   0.0313999   0.6919626   0.0856808  )
        67           O   tau(  67) = (   0.1937924   0.9782454   0.0836692  )
        68           O   tau(  68) = (   0.9185940   0.7808255   0.2050374  )
        69           O   tau(  69) = (   0.0880566   1.0651651   0.2049329  )
        70           O   tau(  70) = (   0.0512656   0.8226328   0.3292993  )
        71           O   tau(  71) = (   0.2108975   1.1129954   0.3286564  )
        72           Si  tau(  72) = (   0.4283406   0.6159006   0.1811041  )
        73           Si  tau(  73) = (   0.6511424   0.8625560   0.2442166  )
        74           Si  tau(  74) = (   0.2554276   0.7020364   0.1293552  )
        75           Si  tau(  75) = (   0.4205632   0.9939110   0.1215839  )
        76           Si  tau(  76) = (   0.4663205   0.7609226  -0.0585887  )
        77           Si  tau(  77) = (   0.5867320   1.0153638   0.0025106  )
        78           O   tau(  78) = (   0.4215264   0.6541317   0.2840214  )
        79           O   tau(  79) = (   0.5876216   0.9439030   0.2815379  )
        80           O   tau(  80) = (   0.5316325   0.6256969   0.1415174  )
        81           O   tau(  81) = (   0.7138166   0.8939801   0.1589154  )
        82           O   tau(  82) = (   0.5399859   0.7680771   0.0308413  )
        83           O   tau(  83) = (   0.6897000   1.0277768   0.0387503  )
        84           O   tau(  84) = (   0.3625146   0.6748906   0.1123765  )
        85           O   tau(  85) = (   0.5232438   0.9780395   0.0841053  )
        86           O   tau(  86) = (   0.2512500   0.7829686   0.2046111  )
        87           O   tau(  87) = (   0.4219641   1.0695358   0.2016791  )
        88           O   tau(  88) = (   0.3800019   0.8250323   0.3252585  )
        89           O   tau(  89) = (   0.5497365   1.1142604   0.3224052  )
        90           Si  tau(  90) = (   0.8158309   0.5775220   0.2479755  )
        91           Si  tau(  91) = (   0.9833472   0.8602916   0.2450175  )
        92           Si  tau(  92) = (   0.5885054   0.7164944   0.1174290  )
        93           Si  tau(  93) = (   0.7535821   0.9897026   0.1211156  )
        94           Si  tau(  94) = (   0.7565130   0.7257599   0.0024331  )
        95           Si  tau(  95) = (   0.9195947   1.0110766   0.0010795  )
        96           O   tau(  96) = (   0.7525829   0.6560516   0.2933700  )
        97           O   tau(  97) = (   0.9180402   0.9401803   0.2826503  )
        98           O   tau(  98) = (   0.8810841   0.6132158   0.1663506  )
        99           O   tau(  99) = (   1.0489077   0.8952374   0.1633359  )
       100           O   tau( 100) = (   0.8580855   0.7411837   0.0398516  )
       101           O   tau( 101) = (   1.0206746   1.0273138   0.0405031  )
       102           O   tau( 102) = (   0.6912424   0.6932162   0.0857976  )
       103           O   tau( 103) = (   0.8549252   0.9731745   0.0824455  )
       104           O   tau( 104) = (   0.5864600   0.7811512   0.2063350  )
       105           O   tau( 105) = (   0.7526371   1.0613279   0.2048008  )
       106           O   tau( 106) = (   0.7149186   0.8273583   0.3275933  )
       107           O   tau( 107) = (   0.8806523   1.1080658   0.3255454  )
       108           Si  tau( 108) = (   0.1531593  -0.0022063   0.6089778  )
       109           Si  tau( 109) = (   0.3095572   0.2829874   0.6105827  )
       110           Si  tau( 110) = (   0.9189174   0.1261356   0.4904327  )
       111           Si  tau( 111) = (   0.0874932   0.4170169   0.4900867  )
       112           Si  tau( 112) = (   0.0868199   0.1513172   0.3666627  )
       113           Si  tau( 113) = (   0.2501523   0.4393345   0.3674816  )
       114           O   tau( 114) = (   0.0895793   0.0786242   0.6483988  )
       115           O   tau( 115) = (   0.2399128   0.3589483   0.6497667  )
       116           O   tau( 116) = (   0.2160371   0.0324372   0.5246720  )
       117           O   tau( 117) = (   0.3752067   0.3275668   0.5330496  )
       118           O   tau( 118) = (   0.1905077   0.1652729   0.4011659  )
       119           O   tau( 119) = (   0.3530675   0.4550915   0.4050460  )
       120           O   tau( 120) = (   0.0282466   0.1127580   0.4523387  )
       121           O   tau( 121) = (   0.1895321   0.4010966   0.4516538  )
       122           O   tau( 122) = (   0.9151283   0.2021876   0.5709873  )
       123           O   tau( 123) = (   0.0863268   0.4934621   0.5697304  )
       124           O   tau( 124) = (   0.0498013   0.2471301   0.6932288  )
       125           O   tau( 125) = (   0.2147737   0.5312902   0.6923181  )
       126           Si  tau( 126) = (   0.4840941  -0.0011169   0.6094321  )
       127           Si  tau( 127) = (   0.6425814   0.2859982   0.6035184  )
       128           Si  tau( 128) = (   0.2536139   0.1274775   0.4837556  )
       129           Si  tau( 129) = (   0.4095541   0.4228585   0.4928232  )
       130           Si  tau( 130) = (   0.4184895   0.1535629   0.3629511  )
       131           Si  tau( 131) = (   0.6071593   0.3932398   0.4115169  )
       132           O   tau( 132) = (   0.4222920   0.0806196   0.6487748  )
       133           O   tau( 133) = (   0.5855824   0.3627829   0.6550004  )
       134           O   tau( 134) = (   0.5479612   0.0346055   0.5259779  )
       135           O   tau( 135) = (   0.6803040   0.3395858   0.5024410  )
       136           O   tau( 136) = (   0.5210574   0.1679880   0.4023900  )
       137           O   tau( 137) = (   0.6852690   0.4722921   0.4096236  )
       138           O   tau( 138) = (   0.3559867   0.1132678   0.4446911  )
       139           O   tau( 139) = (   0.5163290   0.4114749   0.4642818  )
       140           O   tau( 140) = (   0.2523021   0.2011503   0.5660356  )
       141           O   tau( 141) = (   0.4097476   0.5018359   0.5706095  )
       142           O   tau( 142) = (   0.3739830   0.2472571   0.6926771  )
       143           O   tau( 143) = (   0.5489476   0.5324641   0.6864384  )
       144           Si  tau( 144) = (   0.8158815  -0.0061602   0.6108984  )
       145           Si  tau( 145) = (   0.9781264   0.2833367   0.6117592  )
       146           Si  tau( 146) = (   0.5836374   0.1293219   0.4843613  )
       147           Si  tau( 147) = (   0.7556730   0.4312092   0.4866991  )
       148           Si  tau( 148) = (   0.7550850   0.1475726   0.3659080  )
       149           Si  tau( 149) = (   0.9179330   0.4386703   0.3638226  )
       150           O   tau( 150) = (   0.7510845   0.0749486   0.6481633  )
       151           O   tau( 151) = (   0.9130378   0.3630771   0.6526365  )
       152           O   tau( 152) = (   0.8800820   0.0304090   0.5287808  )
       153           O   tau( 153) = (   1.0403582   0.3226681   0.5294703  )
       154           O   tau( 154) = (   0.8559959   0.1606836   0.4063002  )
       155           O   tau( 155) = (   1.0178645   0.4527974   0.4057934  )
       156           O   tau( 156) = (   0.6872725   0.1199766   0.4490343  )
       157           O   tau( 157) = (   0.8513056   0.4008636   0.4468667  )
       158           O   tau( 158) = (   0.5792670   0.2066563   0.5649610  )
       159           O   tau( 159) = (   0.7570020   0.4865716   0.5796806  )
       160           O   tau( 160) = (   0.7257152   0.2502740   0.6651310  )
       161           O   tau( 161) = (   0.8845960   0.5346152   0.6971563  )
       162           Si  tau( 162) = (   0.1524477   0.5715542   0.6106246  )
       163           Si  tau( 163) = (   0.3189429   0.8641905   0.6015307  )
       164           Si  tau( 164) = (   0.9175237   0.7051443   0.4938045  )
       165           Si  tau( 165) = (   0.0894182   0.9895768   0.4894488  )
       166           Si  tau( 166) = (   0.0870195   0.7264388   0.3687037  )
       167           Si  tau( 167) = (   0.2520698   1.0182742   0.3657653  )
       168           O   tau( 168) = (   0.0907750   0.6529070   0.6515995  )
       169           O   tau( 169) = (   0.2558496   0.9380576   0.6512729  )
       170           O   tau( 170) = (   0.2182089   0.6086539   0.5297171  )
       171           O   tau( 171) = (   0.3741254   0.9015781   0.5137737  )
       172           O   tau( 172) = (   0.1896997   0.7397580   0.4064448  )
       173           O   tau( 173) = (   0.3542436   1.0393572   0.4019252  )
       174           O   tau( 174) = (   0.0247136   0.6894442   0.4521796  )
       175           O   tau( 175) = (   0.1911653   0.9773143   0.4485872  )
       176           O   tau( 176) = (   0.9211849   0.7745771   0.5792550  )
       177           O   tau( 177) = (   0.0891670   1.0623920   0.5725752  )
       178           O   tau( 178) = (   0.0607453   0.8227268   0.6952756  )
       179           O   tau( 179) = (   0.2185131   1.1090468   0.6909999  )
       180           Si  tau( 180) = (   0.4855513   0.5718390   0.6065309  )
       181           Si  tau( 181) = (   0.6507961   0.8615661   0.6128881  )
       182           Si  tau( 182) = (   0.2541650   0.7039755   0.4884569  )
       183           Si  tau( 183) = (   0.4172287   0.9979765   0.4820089  )
       184           Si  tau( 184) = (   0.4165623   0.7292317   0.3639388  )
       185           Si  tau( 185) = (   0.5850172   1.0183508   0.3631702  )
       186           O   tau( 186) = (   0.4382466   0.6641018   0.6456965  )
       187           O   tau( 187) = (   0.5848406   0.9376167   0.6538760  )
       188           O   tau( 188) = (   0.5504984   0.6067581   0.5227639  )
       189           O   tau( 189) = (   0.7032619   0.8934290   0.5226282  )
       190           O   tau( 190) = (   0.5176254   0.7465135   0.4082963  )
       191           O   tau( 191) = (   0.6853068   1.0323281   0.4065989  )
       192           O   tau( 192) = (   0.3557232   0.6896543   0.4471107  )
       193           O   tau( 193) = (   0.5190002   0.9810430   0.4436571  )
       194           O   tau( 194) = (   0.2580172   0.7782573   0.5707000  )
       195           O   tau( 195) = (   0.4200902   1.0649642   0.5700197  )
       196           O   tau( 196) = (   0.4012372   0.8349207   0.6723615  )
       197           O   tau( 197) = (   0.5496372   1.1088750   0.6907404  )
       198           Si  tau( 198) = (   0.8200873   0.5714061   0.6167603  )
       199           Si  tau( 199) = (   0.9866199   0.8567840   0.6139159  )
       200           Si  tau( 200) = (   0.5805908   0.7055756   0.4870321  )
       201           Si  tau( 201) = (   0.7484367   0.9899122   0.4860805  )
       202           Si  tau( 202) = (   0.7522557   0.7339112   0.3716170  )
       203           Si  tau( 203) = (   0.9161319   1.0119521   0.3663017  )
       204           O   tau( 204) = (   0.7523001   0.6487935   0.6550833  )
       205           O   tau( 205) = (   0.9210044   0.9368157   0.6513235  )
       206           O   tau( 206) = (   0.8768107   0.6083096   0.5297718  )
       207           O   tau( 207) = (   1.0470459   0.8924779   0.5285052  )
       208           O   tau( 208) = (   0.8522152   0.7467754   0.4146513  )
       209           O   tau( 209) = (   1.0162328   1.0262248   0.4090193  )
       210           O   tau( 210) = (   0.6850647   0.7055210   0.4573215  )
       211           O   tau( 211) = (   0.8488274   0.9724897   0.4454974  )
       212           O   tau( 212) = (   0.5689561   0.7774521   0.5843663  )
       213           O   tau( 213) = (   0.7521563   1.0583227   0.5727351  )
       214           O   tau( 214) = (   0.7176441   0.8184814   0.6873231  )
       215           O   tau( 215) = (   0.8793549   1.1058013   0.6939385  )

     number of k points=     1
                       cart. coord. in units 2pi/alat
        k(    1) = (   0.0000000   0.0000000   0.0000000), wk =   2.0000000

     Dense  grid:  1740873 G-vectors     FFT dimensions: ( 160, 192, 120)

     Largest allocated arrays     est. size (Mb)     dimensions
        Kohn-Sham Wavefunctions        17.80 Mb     (    1944,  600)
        NL pseudopotentials            12.78 Mb     (    1944,  431)
        Each V/rho on FFT grid          0.94 Mb     (   61440)
        Each G-vector array             0.12 Mb     (   15547)
        G-vector shells                 0.06 Mb     (    7776)
     Largest temporary arrays     est. size (Mb)     dimensions
        Auxiliary wavefunctions        71.19 Mb     (    1944, 2400)
        Each subspace H/S matrix       87.89 Mb     (    2400, 2400)
        Each <psi_i|beta_j> matrix      3.95 Mb     (     431,  600)
        Arrays for rho mixing           7.50 Mb     (   61440,    8)

     Initial potential from superposition of free atoms

     starting charge 1145.96414, renormalised to 1144.00000
     Starting wfc are  860 randomized atomic wfcs

     total cpu time spent up to now is       38.5 secs

     per-process dynamical memory:   157.3 Mb

     Self-consistent Calculation

     iteration #  1     ecut=    80.00 Ry     beta=0.70
     Davidson diagonalization with overlap
     ethr =  1.00E-02,  avg # of iterations =  3.0
     Davidson diagonalization with overlap
     ethr =  1.00E-02,  avg # of iterations =  1.0
     Davidson diagonalization with overlap
     ethr =  1.00E-02,  avg # of iterations =  1.0

     Expectation value of exp(iGx): ( -5.9601155604038542E-004,  4.2288492109064408E-004)  0.99291773000000005     
     Electronic Dipole per cell (Ry a.u.)   31.432904349744071     
     Ionic Dipole per cell (Ry a.u.)   23641.692065796073     

     Expectation value of exp(iGx): (  3.4650334704563620E-003, -2.8326156151258007E-003)   1.1465709300000000     
     Electronic Dipole per cell (Ry a.u.)  -9.8533730143005638     
     Ionic Dipole per cell (Ry a.u.)   25348.759150061054     

     Expectation value of exp(iGx): ( -1.3365091704799482E-006, -1.1195793209800654E-006)  0.73188942899999998     
     Electronic Dipole per cell (Ry a.u.)  -22.433314482182190     
     Ionic Dipole per cell (Ry a.u.)   15836.380805742507     
Electronic Dipole on Cartesian axes
           1   31.432904349744071     
           2  -9.8533730143005638     
           3  -22.433314482182187     
Ionic Dipole on Cartesian axes
           1   23641.692065796073     
           2   25348.759150061054     
           3   15836.380805742507     

     total cpu time spent up to now is      864.0 secs

     total energy              =   -5137.16862447 Ry
     Harris-Foulkes estimate   =   -5174.12627763 Ry
     estimated scf accuracy    <      51.90016031 Ry

     iteration #  2     ecut=    80.00 Ry     beta=0.70
     Davidson diagonalization with overlap
     ethr =  4.54E-03,  avg # of iterations =  2.0
     Davidson diagonalization with overlap
     ethr =  4.54E-03,  avg # of iterations =  1.0
     Davidson diagonalization with overlap
     ethr =  4.54E-03,  avg # of iterations =  1.0

     Expectation value of exp(iGx): ( -2.6151995594888592E-005,  1.9293841885382374E-005)  0.99291773000000005     
     Electronic Dipole per cell (Ry a.u.)   31.202182350560324     
     Ionic Dipole per cell (Ry a.u.)   23641.692065796073     

     Expectation value of exp(iGx): (  3.4599953028686216E-004, -2.6456628123392920E-004)   1.1465709300000000     
     Electronic Dipole per cell (Ry a.u.)  -9.3860156946495081     
     Ionic Dipole per cell (Ry a.u.)   25348.759150061054     

     Expectation value of exp(iGx): ( -4.2902897261586335E-009, -3.9195748014054210E-009)  0.73188942899999998     
     Electronic Dipole per cell (Ry a.u.)  -22.038937417471566     
     Ionic Dipole per cell (Ry a.u.)   15836.380805742507     
Electronic Dipole on Cartesian axes
           1   31.202182350560324     
           2  -9.3860156946495081     
           3  -22.038937417471562     
Ionic Dipole on Cartesian axes
           1   23641.692065796073     
           2   25348.759150061054     
           3   15836.380805742507     

     total cpu time spent up to now is     1673.8 secs

     total energy              =   -5150.73268323 Ry
     Harris-Foulkes estimate   =   -5167.81484652 Ry
     estimated scf accuracy    <      33.05352905 Ry

     iteration #  3     ecut=    80.00 Ry     beta=0.70
     Davidson diagonalization with overlap
     ethr =  2.89E-03,  avg # of iterations =  2.0
     Davidson diagonalization with overlap
     ethr =  2.89E-03,  avg # of iterations =  1.0
     Davidson diagonalization with overlap
     ethr =  2.89E-03,  avg # of iterations =  1.0

     Expectation value of exp(iGx): ( -1.2901216572534479E-004,  9.1795868626373897E-005)  0.99291773000000005     
     Electronic Dipole per cell (Ry a.u.)   31.416322599100720     
     Ionic Dipole per cell (Ry a.u.)   23641.692065796073     

     Expectation value of exp(iGx): (  1.1065913716703591E-003, -8.9791309969920350E-004)   1.1465709300000000     
     Electronic Dipole per cell (Ry a.u.)  -9.8009614029142469     
     Ionic Dipole per cell (Ry a.u.)   25348.759150061054     

     Expectation value of exp(iGx): ( -8.0111188928961576E-008, -7.0367699083823987E-008)  0.73188942899999998     
     Electronic Dipole per cell (Ry a.u.)  -22.218230835190617     
     Ionic Dipole per cell (Ry a.u.)   15836.380805742507     
Electronic Dipole on Cartesian axes
           1   31.416322599100720     
           2  -9.8009614029142469     
           3  -22.218230835190617     
Ionic Dipole on Cartesian axes
           1   23641.692065796073     
           2   25348.759150061054     
           3   15836.380805742507     

     total cpu time spent up to now is     2491.5 secs

     total energy              =   -5157.50784960 Ry
     Harris-Foulkes estimate   =   -5157.58921511 Ry
     estimated scf accuracy    <       0.22531516 Ry

     iteration #  4     ecut=    80.00 Ry     beta=0.70
     Davidson diagonalization with overlap
     ethr =  1.97E-05,  avg # of iterations = 10.0
     Davidson diagonalization with overlap
     ethr =  1.97E-05,  avg # of iterations =  1.0
     Davidson diagonalization with overlap
     ethr =  1.97E-05,  avg # of iterations =  1.0

     Expectation value of exp(iGx): ( -1.2216926471761118E-004,  8.7961846705610240E-005)  0.99291773000000005     
     Electronic Dipole per cell (Ry a.u.)   31.346579374328840     
     Ionic Dipole per cell (Ry a.u.)   23641.692065796073     

     Expectation value of exp(iGx): (  1.0854861723145314E-003, -8.3993301118524236E-004)   1.1465709300000000     
     Electronic Dipole per cell (Ry a.u.)  -9.4685931671636450     
     Ionic Dipole per cell (Ry a.u.)   25348.759150061054     

     Expectation value of exp(iGx): ( -7.2904392676917823E-008, -6.3588259940753662E-008)  0.73188942899999998     
     Electronic Dipole per cell (Ry a.u.)  -22.250247025238259     
     Ionic Dipole per cell (Ry a.u.)   15836.380805742507     
Electronic Dipole on Cartesian axes
           1   31.346579374328840     
           2  -9.4685931671636450     
           3  -22.250247025238263     
Ionic Dipole on Cartesian axes
           1   23641.692065796073     
           2   25348.759150061054     
           3   15836.380805742507     

     total cpu time spent up to now is     3434.4 secs

     total energy              =   -5157.51528773 Ry
     Harris-Foulkes estimate   =   -5157.57491466 Ry
     estimated scf accuracy    <       0.12115509 Ry

     iteration #  5     ecut=    80.00 Ry     beta=0.70
     Davidson diagonalization with overlap
     ethr =  1.06E-05,  avg # of iterations = 13.0
     Davidson diagonalization with overlap
     ethr =  1.06E-05,  avg # of iterations =  1.0
     Davidson diagonalization with overlap
     ethr =  1.06E-05,  avg # of iterations =  1.0

     Expectation value of exp(iGx): ( -1.2209847973403162E-004,  8.6797736652154711E-005)  0.99291773000000005     
     Electronic Dipole per cell (Ry a.u.)   31.421662136521846     
     Ionic Dipole per cell (Ry a.u.)   23641.692065796073     

     Expectation value of exp(iGx): (  1.0665380202401090E-003, -8.5602903926468234E-004)   1.1465709300000000     
     Electronic Dipole per cell (Ry a.u.)  -9.7243522691098399     
     Ionic Dipole per cell (Ry a.u.)   25348.759150061054     

     Expectation value of exp(iGx): ( -7.1991590166699137E-008, -6.3648932646936271E-008)  0.73188942899999998     
     Electronic Dipole per cell (Ry a.u.)  -22.188573935419694     
     Ionic Dipole per cell (Ry a.u.)   15836.380805742507     
Electronic Dipole on Cartesian axes
           1   31.421662136521846     
           2  -9.7243522691098399     
           3  -22.188573935419690     
Ionic Dipole on Cartesian axes
           1   23641.692065796073     
           2   25348.759150061054     
           3   15836.380805742507     

     total cpu time spent up to now is     4399.0 secs

     total energy              =   -5157.54121949 Ry
     Harris-Foulkes estimate   =   -5157.54263492 Ry
     estimated scf accuracy    <       0.00259303 Ry

     iteration #  6     ecut=    80.00 Ry     beta=0.70
     Davidson diagonalization with overlap
     ethr =  2.27E-07,  avg # of iterations =  5.0
     Davidson diagonalization with overlap
     ethr =  2.27E-07,  avg # of iterations =  1.0
     Davidson diagonalization with overlap
     ethr =  2.27E-07,  avg # of iterations =  1.0

     Expectation value of exp(iGx): ( -1.2203256480274915E-004,  8.7260446461404726E-005)  0.99291773000000005     
     Electronic Dipole per cell (Ry a.u.)   31.387192298713256     
     Ionic Dipole per cell (Ry a.u.)   23641.692065796073     

     Expectation value of exp(iGx): (  1.0703774415870733E-003, -8.5309513271995395E-004)   1.1465709300000000     
     Electronic Dipole per cell (Ry a.u.)  -9.6750726030707490     
     Ionic Dipole per cell (Ry a.u.)   25348.759150061054     

     Expectation value of exp(iGx): ( -7.2391469816186042E-008, -6.3593394736077804E-008)  0.73188942899999998     
     Electronic Dipole per cell (Ry a.u.)  -22.217765170193893     
     Ionic Dipole per cell (Ry a.u.)   15836.380805742507     
Electronic Dipole on Cartesian axes
           1   31.387192298713256     
           2  -9.6750726030707490     
           3  -22.217765170193893     
Ionic Dipole on Cartesian axes
           1   23641.692065796073     
           2   25348.759150061054     
           3   15836.380805742507     

     total cpu time spent up to now is     5249.3 secs

     total energy              =   -5157.54181171 Ry
     Harris-Foulkes estimate   =   -5157.54194242 Ry
     estimated scf accuracy    <       0.00024184 Ry

     iteration #  7     ecut=    80.00 Ry     beta=0.70
     Davidson diagonalization with overlap
     ethr =  2.11E-08,  avg # of iterations =  2.0
     Davidson diagonalization with overlap
     ethr =  2.11E-08,  avg # of iterations =  1.0
     Davidson diagonalization with overlap
     ethr =  2.11E-08,  avg # of iterations =  1.0

     Expectation value of exp(iGx): ( -1.2215375935910292E-004,  8.7156923180633911E-005)  0.99291773000000005     
     Electronic Dipole per cell (Ry a.u.)   31.400028708357809     
     Ionic Dipole per cell (Ry a.u.)   23641.692065796073     

     Expectation value of exp(iGx): (  1.0698688982669223E-003, -8.5437094743621772E-004)   1.1465709300000000     
     Electronic Dipole per cell (Ry a.u.)  -9.6888783009119113     
     Ionic Dipole per cell (Ry a.u.)   25348.759150061054     

     Expectation value of exp(iGx): ( -7.2358020771943660E-008, -6.3715800037276201E-008)  0.73188942899999998     
     Electronic Dipole per cell (Ry a.u.)  -22.206909599871882     
     Ionic Dipole per cell (Ry a.u.)   15836.380805742507     
Electronic Dipole on Cartesian axes
           1   31.400028708357809     
           2  -9.6888783009119113     
           3  -22.206909599871882     
Ionic Dipole on Cartesian axes
           1   23641.692065796073     
           2   25348.759150061054     
           3   15836.380805742507     

     total cpu time spent up to now is     6063.2 secs

     total energy              =   -5157.54186760 Ry
     Harris-Foulkes estimate   =   -5157.54187975 Ry
     estimated scf accuracy    <       0.00002607 Ry

     iteration #  8     ecut=    80.00 Ry     beta=0.70
     Davidson diagonalization with overlap
     ethr =  2.28E-09,  avg # of iterations =  3.0
     Davidson diagonalization with overlap
     ethr =  2.28E-09,  avg # of iterations =  1.0
     Davidson diagonalization with overlap
     ethr =  2.28E-09,  avg # of iterations =  1.0

     Expectation value of exp(iGx): ( -1.2214991465194633E-004,  8.7191858970848808E-005)  0.99291773000000005     
     Electronic Dipole per cell (Ry a.u.)   31.397484001148634     
     Ionic Dipole per cell (Ry a.u.)   23641.692065796073     

     Expectation value of exp(iGx): (  1.0701282464179035E-003, -8.5417619892426129E-004)   1.1465709300000000     
     Electronic Dipole per cell (Ry a.u.)  -9.6855808996656378     
     Ionic Dipole per cell (Ry a.u.)   25348.759150061054     

     Expectation value of exp(iGx): ( -7.2398904710554163E-008, -6.3698186189608079E-008)  0.73188942899999998     
     Electronic Dipole per cell (Ry a.u.)  -22.210739244244042     
     Ionic Dipole per cell (Ry a.u.)   15836.380805742507     
Electronic Dipole on Cartesian axes
           1   31.397484001148634     
           2  -9.6855808996656378     
           3  -22.210739244244042     
Ionic Dipole on Cartesian axes
           1   23641.692065796073     
           2   25348.759150061054     
           3   15836.380805742507     

     total cpu time spent up to now is     6876.6 secs

     total energy              =   -5157.54187423 Ry
     Harris-Foulkes estimate   =   -5157.54187575 Ry
     estimated scf accuracy    <       0.00000437 Ry

     iteration #  9     ecut=    80.00 Ry     beta=0.70
     Davidson diagonalization with overlap
     ethr =  3.82E-10,  avg # of iterations =  2.0
     Davidson diagonalization with overlap
     ethr =  3.82E-10,  avg # of iterations =  1.0
     Davidson diagonalization with overlap
     ethr =  3.82E-10,  avg # of iterations =  1.0

     Expectation value of exp(iGx): ( -1.2215265539668109E-004,  8.7194137287666985E-005)  0.99291773000000005     
     Electronic Dipole per cell (Ry a.u.)   31.397462261786298     
     Ionic Dipole per cell (Ry a.u.)   23641.692065796073     

     Expectation value of exp(iGx): (  1.0701072178819914E-003, -8.5424935722238997E-004)   1.1465709300000000     
     Electronic Dipole per cell (Ry a.u.)  -9.6863190394172420     
     Ionic Dipole per cell (Ry a.u.)   25348.759150061054     

     Expectation value of exp(iGx): ( -7.2393254027466367E-008, -6.3708212922066228E-008)  0.73188942899999998     
     Electronic Dipole per cell (Ry a.u.)  -22.209667562117968     
     Ionic Dipole per cell (Ry a.u.)   15836.380805742507     
Electronic Dipole on Cartesian axes
           1   31.397462261786298     
           2  -9.6863190394172420     
           3  -22.209667562117968     
Ionic Dipole on Cartesian axes
           1   23641.692065796073     
           2   25348.759150061054     
           3   15836.380805742507     

     total cpu time spent up to now is     7680.3 secs

     total energy              =   -5157.54187503 Ry
     Harris-Foulkes estimate   =   -5157.54187524 Ry
     estimated scf accuracy    <       0.00000029 Ry

     iteration # 10     ecut=    80.00 Ry     beta=0.70
     Davidson diagonalization with overlap
     ethr =  2.56E-11,  avg # of iterations =  3.0
     Davidson diagonalization with overlap
     ethr =  2.56E-11,  avg # of iterations =  1.0
     Davidson diagonalization with overlap
     ethr =  2.56E-11,  avg # of iterations =  1.0

     Expectation value of exp(iGx): ( -1.2215382728143079E-004,  8.7191283088804757E-005)  0.99291773000000005     
     Electronic Dipole per cell (Ry a.u.)   31.397711477678772     
     Ionic Dipole per cell (Ry a.u.)   23641.692065796073     

     Expectation value of exp(iGx): (  1.0701116548096105E-003, -8.5423864058372246E-004)   1.1465709300000000     
     Electronic Dipole per cell (Ry a.u.)  -9.6862020277950869     
     Ionic Dipole per cell (Ry a.u.)   25348.759150061054     

     Expectation value of exp(iGx): ( -7.2394086611287823E-008, -6.3706858954943744E-008)  0.73188942899999998     
     Electronic Dipole per cell (Ry a.u.)  -22.209816646624180     
     Ionic Dipole per cell (Ry a.u.)   15836.380805742507     
Electronic Dipole on Cartesian axes
           1   31.397711477678772     
           2  -9.6862020277950869     
           3  -22.209816646624180     
Ionic Dipole on Cartesian axes
           1   23641.692065796073     
           2   25348.759150061054     
           3   15836.380805742507     

     total cpu time spent up to now is     8483.5 secs

     total energy              =   -5157.54187510 Ry
     Harris-Foulkes estimate   =   -5157.54187512 Ry
     estimated scf accuracy    <       0.00000004 Ry

     iteration # 11     ecut=    80.00 Ry     beta=0.70
     Davidson diagonalization with overlap
     ethr =  3.90E-12,  avg # of iterations =  3.0
     Davidson diagonalization with overlap
     ethr =  3.90E-12,  avg # of iterations =  1.0
     Davidson diagonalization with overlap
     ethr =  3.90E-12,  avg # of iterations =  1.0

     Expectation value of exp(iGx): ( -1.2215362691048919E-004,  8.7192086994779464E-005)  0.99291773000000005     
     Electronic Dipole per cell (Ry a.u.)   31.397647535368975     
     Ionic Dipole per cell (Ry a.u.)   23641.692065796073     

     Expectation value of exp(iGx): (  1.0701114514284034E-003, -8.5424126447762496E-004)   1.1465709300000000     
     Electronic Dipole per cell (Ry a.u.)  -9.6862248930012402     
     Ionic Dipole per cell (Ry a.u.)   25348.759150061054     

     Expectation value of exp(iGx): ( -7.2394115467566766E-008, -6.3707237257809435E-008)  0.73188942899999998     
     Electronic Dipole per cell (Ry a.u.)  -22.209791432275122     
     Ionic Dipole per cell (Ry a.u.)   15836.380805742507     
Electronic Dipole on Cartesian axes
           1   31.397647535368975     
           2  -9.6862248930012402     
           3  -22.209791432275118     
Ionic Dipole on Cartesian axes
           1   23641.692065796073     
           2   25348.759150061054     
           3   15836.380805742507     

     total cpu time spent up to now is     9285.9 secs

     End of self-consistent calculation

          k = 0.0000 0.0000 0.0000 (217511 PWs)   bands (ev):

   -17.4747 -17.3430 -16.7445 -16.5126 -16.4635 -16.4107 -16.3471 -16.3152
   -16.2375 -16.2034 -16.1729 -16.1538 -16.1330 -16.0931 -16.0767 -16.0555
   -16.0383 -15.9983 -15.9906 -15.9502 -15.9376 -15.9254 -15.9013 -15.8923
   -15.8464 -15.8216 -15.8136 -15.7942 -15.7867 -15.7744 -15.7667 -15.7267
   -15.7034 -15.6852 -15.6421 -15.6028 -15.5825 -15.5674 -15.5085 -15.4916
   -15.4690 -15.4115 -15.4033 -15.3628 -15.3475 -15.3276 -15.2953 -15.2694
   -15.2344 -15.2217 -15.2075 -15.1569 -15.1453 -15.1084 -15.0806 -15.0551
   -15.0501 -15.0105 -14.9948 -14.9573 -14.9523 -14.9279 -14.9125 -14.9031
   -14.8867 -14.8629 -14.8604 -14.8309 -14.8261 -14.7938 -14.7804 -14.7734
   -14.7394 -14.7199 -14.6821 -14.6492 -14.6253 -14.5883 -14.5685 -14.5604
   -14.5296 -14.5180 -14.5108 -14.4822 -14.4646 -14.4450 -14.4400 -14.4263
   -14.4205 -14.4133 -14.4080 -14.3913 -14.3857 -14.3767 -14.3665 -14.3581
   -14.3526 -14.3485 -14.3390 -14.3364 -14.3280 -14.3228 -14.3171 -14.3116
   -14.3060 -14.2993 -14.2931 -14.2893 -14.2818 -14.2766 -14.2705 -14.2686
   -14.2645 -14.2598 -14.2578 -14.2518 -14.2485 -14.2410 -14.2368 -14.2327
   -14.2278 -14.2254 -14.2210 -14.2194 -14.2143 -14.2117 -14.2049 -14.2014
   -14.1982 -14.1898 -14.1874 -14.1798 -14.1665 -14.1636 -14.1591 -14.1548
   -14.1500 -14.1359 -14.1342 -14.1302 -14.1246 -14.1053 -14.1025  -6.7791
    -6.4327  -6.4206  -6.3249  -6.2581  -6.1412  -6.1298  -5.9705  -5.9419
    -5.8689  -5.8632  -5.8177  -5.7932  -5.7730  -5.7514  -5.7135  -5.6785
    -5.6591  -5.6406  -5.6070  -5.5914  -5.5725  -5.5466  -5.3875  -5.3158
    -5.2410  -5.1830  -5.1572  -5.1301  -5.0924  -5.0632  -5.0502  -4.9456
    -4.9300  -4.8920  -4.8488  -4.7647  -4.7142  -4.5713  -4.5594  -4.4373
    -4.4200  -4.3330  -4.2790  -4.2715  -4.2280  -4.2106  -4.1790  -4.1295
    -4.1045  -4.0270  -3.9866  -3.9527  -3.9159  -3.8952  -3.8482  -3.8099
    -3.8055  -3.7673  -3.7385  -3.7297  -3.6970  -3.6695  -3.5856  -3.5442
    -3.4362  -3.4183  -3.3681  -3.3416  -3.3144  -3.2955  -3.2594  -3.2027
    -3.1918  -3.1402  -3.1165  -3.0882  -3.0835  -3.0480  -3.0421  -3.0157
    -2.9967  -2.9747  -2.9642  -2.9496  -2.9342  -2.9235  -2.9033  -2.8949
    -2.8781  -2.8642  -2.8594  -2.8509  -2.8403  -2.8314  -2.8109  -2.8092
    -2.8008  -2.7923  -2.7758  -2.7626  -2.7605  -2.7539  -2.7356  -2.7284
    -2.7190  -2.7144  -2.6988  -2.6943  -2.6844  -2.6665  -2.6576  -2.6497
    -2.6401  -2.6292  -2.6127  -2.5792  -2.5696  -2.5511  -2.5222  -2.5203
    -2.5036  -2.4690  -2.4633  -2.4497  -2.4193  -2.4140  -2.4035  -2.3753
    -2.3621  -2.3511  -2.3258  -2.3201  -2.2803  -2.2525  -2.2423  -2.2235
    -2.2207  -2.1971  -2.1729  -2.1226  -2.1095  -2.0971  -1.9666  -1.9430
    -1.5411  -1.4253  -1.2368  -1.1861  -1.0534  -1.0084  -0.9568  -0.9517
    -0.8816  -0.8569  -0.8189  -0.8117  -0.7651  -0.7640  -0.7397  -0.7304
    -0.7124  -0.6946  -0.6839  -0.6612  -0.6467  -0.6462  -0.6340  -0.6123
    -0.6101  -0.6007  -0.5978  -0.5850  -0.5714  -0.5535  -0.5497  -0.5454
    -0.5384  -0.5223  -0.5050  -0.4937  -0.4712  -0.4588  -0.4544  -0.4330
    -0.4264  -0.4126  -0.3972  -0.3808  -0.3738  -0.3670  -0.3518  -0.3366
    -0.3258  -0.3112  -0.2858  -0.2728  -0.2678  -0.2553  -0.2434  -0.2329
    -0.2087  -0.1935  -0.1732  -0.1554  -0.1493  -0.1316  -0.1196  -0.1006
    -0.0623  -0.0595  -0.0491  -0.0260  -0.0163  -0.0051   0.0211   0.0254
     0.0402   0.0601   0.0692   0.0828   0.0923   0.1118   0.1279   0.1349
     0.1517   0.1773   0.1943   0.2096   0.2176   0.2280   0.2448   0.2635
     0.2665   0.2774   0.2980   0.2994   0.3048   0.3150   0.3234   0.3426
     0.3557   0.3640   0.3705   0.3874   0.4013   0.4034   0.4273   0.4388
     0.4465   0.4635   0.4767   0.4806   0.4905   0.4977   0.5035   0.5172
     0.5235   0.5336   0.5469   0.5641   0.5652   0.5786   0.5956   0.6129
     0.6263   0.6445   0.6672   0.6806   0.6903   0.6945   0.7051   0.7200
     0.7260   0.7626   0.7673   0.7771   0.7873   0.7974   0.8255   0.8388
     0.8573   0.8600   0.8747   0.8962   0.9012   0.9070   0.9201   0.9332
     0.9366   0.9608   0.9672   0.9730   0.9777   0.9886   1.0108   1.0235
     1.0274   1.0388   1.0431   1.0605   1.0764   1.0841   1.0934   1.0994
     1.1016   1.1229   1.1288   1.1335   1.1443   1.1583   1.1624   1.1775
     1.1855   1.1899   1.2106   1.2232   1.2311   1.2468   1.2529   1.2608
     1.2721   1.2759   1.2814   1.2918   1.3147   1.3167   1.3203   1.3371
     1.3428   1.3474   1.3574   1.3730   1.3778   1.3880   1.3915   1.3992
     1.4038   1.4054   1.4145   1.4246   1.4290   1.4345   1.4450   1.4597
     1.4660   1.4743   1.4866   1.4984   1.5072   1.5128   1.5185   1.5310
     1.5374   1.5510   1.5583   1.5700   1.5777   1.5842   1.5936   1.6038
     1.6114   1.6185   1.6289   1.6337   1.6447   1.6543   1.6694   1.6859
     1.7029   1.7228   1.7258   1.7377   1.7622   1.7767   1.7947   1.8042
     1.8206   1.8304   1.8426   1.8449   1.8653   1.9015   1.9089   1.9238
     1.9284   1.9433   1.9595   1.9672   1.9729   1.9845   2.0040   2.0146
     2.0227   2.0311   2.0571   2.0660   2.0739   2.0943   2.1101   2.1394
     2.1521   2.1624   2.1718   2.1919   2.1995   2.2253   2.2372   2.2432
     2.2677   2.2722   2.2822   2.2898   2.3218   2.3260   2.3323   2.3419
     2.3618   2.3782   2.3845   2.3983   2.4149   2.4200   2.4405   2.4586
     2.4763   2.4931   2.5345   2.5545   7.7878   8.2809   8.8341   9.0885
     9.2424   9.4067   9.5145   9.7192   9.8309   9.8932  10.0309  10.0382
    10.0555  10.1559  10.2921  10.3239  10.3593  10.4576  10.4923  10.5119
    10.5861  10.6579  10.6651  10.6965  10.7518  10.7841  10.8080  10.8606

     highest occupied, lowest unoccupied level (ev):     2.5545    7.7878

!    total energy              =   -5157.54187518 Ry
     Harris-Foulkes estimate   =   -5157.54187511 Ry
     estimated scf accuracy    <          1.8E-09 Ry

     The total energy is the sum of the following terms:

     one-electron contribution =   -2409.87693718 Ry
     hartree contribution      =    1799.94405834 Ry
     xc contribution           =   -1182.87172136 Ry
     ewald contribution        =   -3364.73727498 Ry

     convergence has been achieved in  11 iterations
  **** WARNING :: Problem open file vector.dat...
  **** WARNING :: Problem read vector parameters...
  VECTOR ::                  Infinity                  Infinity                       NaN
  PARALLEL PART OF FORCES:no remove

     Forces acting on atoms (Ry/au):

     atom    1 type  1   force =    -0.00105136    0.00076665   -0.00032012
     atom    2 type  1   force =     0.00032166   -0.00018406    0.00002982
     atom    3 type  1   force =    -0.00092599   -0.00048348    0.00013484
     atom    4 type  1   force =    -0.00136619   -0.00054892    0.00001599
     atom    5 type  1   force =    -0.00080696    0.00035105    0.00043473
     atom    6 type  1   force =    -0.00006071   -0.00193485    0.00102824
     atom    7 type  2   force =     0.00014365   -0.00019648   -0.00033457
     atom    8 type  2   force =    -0.00014490    0.00030817    0.00014850
     atom    9 type  2   force =    -0.00010350   -0.00026858   -0.00019196
     atom   10 type  2   force =    -0.00028085   -0.00009632   -0.00008840
     atom   11 type  2   force =     0.00021784   -0.00001621   -0.00003616
     atom   12 type  2   force =    -0.00067781    0.00085574   -0.00039949
     atom   13 type  2   force =     0.00065027   -0.00004515   -0.00015676
     atom   14 type  2   force =     0.00043320    0.00049642   -0.00008371
     atom   15 type  2   force =     0.00018332    0.00005789    0.00008403
     atom   16 type  2   force =     0.00016307    0.00028995    0.00049698
     atom   17 type  2   force =     0.00012370   -0.00017198    0.00023128
     atom   18 type  2   force =    -0.00014251    0.00045420    0.00003250
     atom   19 type  1   force =     0.00152290    0.00013538    0.00024305
     atom   20 type  1   force =     0.00029828    0.00030565   -0.00010072
     atom   21 type  1   force =     0.00012501    0.00054145    0.00000740
     atom   22 type  1   force =     0.00169743   -0.00019498    0.00097162
     atom   23 type  1   force =     0.00091373   -0.00001351    0.00003826
     atom   24 type  1   force =     0.00153601    0.00021097    0.00088297
     atom   25 type  2   force =    -0.00054535    0.00016911    0.00009292
     atom   26 type  2   force =    -0.00036544   -0.00024974    0.00011769
     atom   27 type  2   force =    -0.00077830    0.00007100   -0.00002937
     atom   28 type  2   force =    -0.00030872   -0.00043857    0.00020177
     atom   29 type  2   force =    -0.00063942    0.00011696   -0.00033529
     atom   30 type  2   force =    -0.00066165   -0.00054272   -0.00032511
     atom   31 type  2   force =    -0.00037795   -0.00015345    0.00004499
     atom   32 type  2   force =    -0.00093245   -0.00034890   -0.00008456
     atom   33 type  2   force =    -0.00011681   -0.00010828   -0.00002183
     atom   34 type  2   force =    -0.00122127   -0.00025451    0.00004175
     atom   35 type  2   force =    -0.00033781    0.00018155    0.00003875
     atom   36 type  1   force =    -0.00087232   -0.00127252   -0.00009836
     atom   37 type  1   force =    -0.00097320    0.00001645    0.00011465
     atom   38 type  1   force =     0.00056673   -0.00024640    0.00004806
     atom   39 type  1   force =    -0.00033480    0.00141531    0.00042208
     atom   40 type  1   force =    -0.00019223   -0.00066203   -0.00025130
     atom   41 type  1   force =    -0.00167694    0.00101504   -0.00015434
     atom   42 type  2   force =    -0.00001978    0.00033652    0.00016711
     atom   43 type  2   force =     0.00035050   -0.00041378   -0.00012622
     atom   44 type  2   force =     0.00062923    0.00034756   -0.00007508
     atom   45 type  2   force =     0.00034495    0.00001290   -0.00011444
     atom   46 type  2   force =     0.00030701   -0.00023026    0.00016996
     atom   47 type  2   force =     0.00100329   -0.00019618    0.00043565
     atom   48 type  2   force =    -0.00031127    0.00006778    0.00012619
     atom   49 type  2   force =     0.00043730   -0.00020221    0.00002344
     atom   50 type  2   force =    -0.00030344   -0.00013196   -0.00004647
     atom   51 type  2   force =     0.00004130   -0.00095679   -0.00009225
     atom   52 type  2   force =    -0.00008311   -0.00007136    0.00001488
     atom   53 type  2   force =     0.00082703   -0.00099063    0.00055211
     atom   54 type  1   force =    -0.00207854   -0.00120571    0.00096574
     atom   55 type  1   force =     0.00085883    0.00040662    0.00153628
     atom   56 type  1   force =    -0.00471785    0.00032947   -0.00115912
     atom   57 type  1   force =    -0.00304459    0.00023763    0.00051619
     atom   58 type  1   force =    -0.00616288   -0.00038198    0.00076070
     atom   59 type  1   force =    -0.00199472    0.00637793    0.00487830
     atom   60 type  2   force =     0.00063465   -0.00004121    0.00044737
     atom   61 type  2   force =     0.00013811   -0.00029891    0.00006184
     atom   62 type  2   force =     0.00039763    0.00127431   -0.00120732
     atom   63 type  2   force =    -0.00186659   -0.00079916   -0.00157417
     atom   64 type  2   force =     0.00375047    0.00074546   -0.00087245
     atom   65 type  2   force =    -0.00154416   -0.00165744   -0.00232415
     atom   66 type  2   force =     0.00332713    0.00002381   -0.00088824
     atom   67 type  2   force =     0.00219848   -0.00070522   -0.00175669
     atom   68 type  2   force =     0.00150970    0.00056044    0.00064050
     atom   69 type  2   force =     0.00045688   -0.00013912   -0.00042287
     atom   70 type  2   force =     0.00138499   -0.00044409    0.00067515
     atom   71 type  2   force =     0.00008544   -0.00053821    0.00027195
     atom   72 type  1   force =     0.01190520   -0.00155088    0.00189835
     atom   73 type  1   force =    -0.00101036   -0.00449782   -0.00236730
     atom   74 type  1   force =    -0.00361321   -0.00218332    0.00559587
     atom   75 type  1   force =     0.00661123    0.00174022    0.00302234
     atom   76 type  1   force =     0.33243680   -0.11579216    0.10749317
     atom   77 type  1   force =     0.00360487   -0.00736200   -0.00521518
     atom   78 type  2   force =    -0.00189854   -0.00032048    0.00019530
     atom   79 type  2   force =    -0.00114876    0.00216918    0.00089990
     atom   80 type  2   force =    -0.00617975   -0.00703961    0.00501541
     atom   81 type  2   force =     0.00107277    0.00186167    0.00016186
     atom   82 type  2   force =    -0.06718202   -0.00428138   -0.06513912
     atom   83 type  2   force =     0.00072894    0.00164447    0.00138003
     atom   84 type  2   force =    -0.00364389    0.00293351   -0.00505883
     atom   85 type  2   force =    -0.00443319    0.00128550    0.00197784
     atom   86 type  2   force =    -0.00048374   -0.00071292   -0.00106083
     atom   87 type  2   force =    -0.00144318   -0.00072596   -0.00016264
     atom   88 type  2   force =    -0.00191409    0.00044891   -0.00041463
     atom   89 type  2   force =    -0.00083769    0.00097761   -0.00047746
     atom   90 type  1   force =    -0.00207808    0.00209033    0.00006755
     atom   91 type  1   force =    -0.00254229   -0.00030182   -0.00005326
     atom   92 type  1   force =    -0.01143335    0.01089350   -0.02427784
     atom   93 type  1   force =    -0.00226765   -0.00244403   -0.00084611
     atom   94 type  1   force =    -0.01013407    0.00437482   -0.00138317
     atom   95 type  1   force =    -0.00275183   -0.00062293    0.00017447
     atom   96 type  2   force =     0.00129347   -0.00146794   -0.00052363
     atom   97 type  2   force =     0.00113007   -0.00012007   -0.00025898
     atom   98 type  2   force =     0.00104329   -0.00024590    0.00030638
     atom   99 type  2   force =     0.00139906    0.00031517   -0.00048468
     atom  100 type  2   force =     0.00454114   -0.00072018    0.00187477
     atom  101 type  2   force =     0.00190723   -0.00025812    0.00031730
     atom  102 type  2   force =     0.00549979   -0.00161799    0.00224049
     atom  103 type  2   force =     0.00175974    0.00061839   -0.00050581
     atom  104 type  2   force =     0.00170063    0.00237241    0.00575061
     atom  105 type  2   force =     0.00075694    0.00115183    0.00080875
     atom  106 type  2   force =     0.00068707    0.00064178   -0.00037290
     atom  107 type  2   force =     0.00046545    0.00020275    0.00019733
     atom  108 type  1   force =    -0.00150390    0.00136597   -0.00091167
     atom  109 type  1   force =     0.00020475   -0.00036513    0.00012834
     atom  110 type  1   force =    -0.00103041   -0.00056711    0.00009582
     atom  111 type  1   force =    -0.00123828   -0.00078830   -0.00064058
     atom  112 type  1   force =    -0.00085054    0.00018304    0.00010970
     atom  113 type  1   force =    -0.00005074   -0.00087710   -0.00019071
     atom  114 type  2   force =     0.00064985   -0.00082986   -0.00000599
     atom  115 type  2   force =    -0.00018178    0.00063603    0.00046940
     atom  116 type  2   force =    -0.00004904   -0.00049920    0.00039110
     atom  117 type  2   force =    -0.00030689    0.00074578    0.00033620
     atom  118 type  2   force =     0.00013071   -0.00018996    0.00010232
     atom  119 type  2   force =    -0.00037247    0.00044334    0.00029137
     atom  120 type  2   force =     0.00049536   -0.00013486   -0.00022993
     atom  121 type  2   force =     0.00023999    0.00021153    0.00010839
     atom  122 type  2   force =     0.00028591    0.00009419    0.00002489
     atom  123 type  2   force =     0.00102354    0.00111019    0.00054288
     atom  124 type  2   force =     0.00031394   -0.00036309    0.00006891
     atom  125 type  2   force =     0.00035169    0.00142983   -0.00024236
     atom  126 type  1   force =     0.00344303    0.00059887    0.00161868
     atom  127 type  1   force =     0.00061062    0.00001975   -0.00013352
     atom  128 type  1   force =     0.00007722    0.00070604   -0.00039717
     atom  129 type  1   force =     0.00138579   -0.00119150   -0.00146715
     atom  130 type  1   force =     0.00075787    0.00006484   -0.00013586
     atom  131 type  1   force =     0.00102210    0.00063466   -0.00012822
     atom  132 type  2   force =    -0.00077764   -0.00015129   -0.00020408
     atom  133 type  2   force =    -0.00028607    0.00004770    0.00007872
     atom  134 type  2   force =    -0.00095187   -0.00023789   -0.00003039
     atom  135 type  2   force =    -0.00044858   -0.00052520    0.00014705
     atom  136 type  2   force =    -0.00060729    0.00007413   -0.00010250
     atom  137 type  2   force =    -0.00035263   -0.00063511    0.00000228
     atom  138 type  2   force =    -0.00048419   -0.00010950    0.00027800
     atom  139 type  2   force =    -0.00140402    0.00015158    0.00053440
     atom  140 type  2   force =    -0.00017589    0.00019017   -0.00008166
     atom  141 type  2   force =    -0.00090133    0.00338112    0.00196925
     atom  142 type  2   force =    -0.00034759    0.00019029   -0.00023066
     atom  143 type  2   force =    -0.00540314    0.00311170   -0.00220097
     atom  144 type  1   force =    -0.00151157   -0.00191043   -0.00037070
     atom  145 type  1   force =    -0.00111072    0.00001725    0.00016868
     atom  146 type  1   force =     0.00060025   -0.00020013    0.00005956
     atom  147 type  1   force =    -0.00019567    0.00114057    0.00060081
     atom  148 type  1   force =    -0.00020680   -0.00035803   -0.00021921
     atom  149 type  1   force =    -0.00154446    0.00064576   -0.00004684
     atom  150 type  2   force =    -0.00008214    0.00043700    0.00031088
     atom  151 type  2   force =     0.00035656   -0.00066694   -0.00000021
     atom  152 type  2   force =     0.00060268    0.00059745   -0.00032523
     atom  153 type  2   force =     0.00034721    0.00034440   -0.00000702
     atom  154 type  2   force =     0.00020627   -0.00000203    0.00007418
     atom  155 type  2   force =     0.00085210   -0.00007508    0.00051436
     atom  156 type  2   force =    -0.00033928    0.00005581    0.00005474
     atom  157 type  2   force =     0.00045305   -0.00041397   -0.00021075
     atom  158 type  2   force =    -0.00029183   -0.00021431    0.00003492
     atom  159 type  2   force =     0.00001303   -0.00138167   -0.00063488
     atom  160 type  2   force =    -0.00005422   -0.00012209   -0.00007027
     atom  161 type  2   force =     0.00148288   -0.00154390    0.00048088
     atom  162 type  1   force =    -0.00320538   -0.00239228    0.00073857
     atom  163 type  1   force =    -0.03325354    0.02526547   -0.02405749
     atom  164 type  1   force =    -0.00411342    0.00027411   -0.00008092
     atom  165 type  1   force =    -0.00277605    0.00049740   -0.00071668
     atom  166 type  1   force =    -0.00395462   -0.00003084   -0.00019566
     atom  167 type  1   force =    -0.00096386    0.00158657   -0.00123534
     atom  168 type  2   force =     0.00154305    0.00035001   -0.00002615
     atom  169 type  2   force =     0.00592246   -0.00742802   -0.00180041
     atom  170 type  2   force =     0.00180407    0.00245446    0.00034764
     atom  171 type  2   force =    -0.00326023   -0.00851775    0.01011621
     atom  172 type  2   force =     0.00259861    0.00052704    0.00301469
     atom  173 type  2   force =    -0.00050367   -0.00060677    0.00096601
     atom  174 type  2   force =     0.00234198    0.00017682   -0.00035763
     atom  175 type  2   force =     0.00128238   -0.00036287    0.00044662
     atom  176 type  2   force =     0.00188631    0.00064393    0.00043208
     atom  177 type  2   force =     0.00083010   -0.00029295    0.00032415
     atom  178 type  2   force =     0.00222645   -0.00068327    0.00082271
     atom  179 type  2   force =     0.00133650   -0.00241909    0.00010937
     atom  180 type  1   force =     0.01508187   -0.00828111   -0.00742216
     atom  181 type  1   force =    -0.02234892   -0.02365381    0.00270239
     atom  182 type  1   force =    -0.00230849   -0.00695342   -0.00947592
     atom  183 type  1   force =     0.00736679    0.00750488   -0.00427744
     atom  184 type  1   force =     0.00961449    0.00033315   -0.00197085
     atom  185 type  1   force =     0.00278443   -0.00173551   -0.00104816
     atom  186 type  2   force =    -0.04206463   -0.05776062   -0.01923774
     atom  187 type  2   force =    -0.00112379    0.01097529    0.00410207
     atom  188 type  2   force =    -0.00789394   -0.00660424    0.00451710
     atom  189 type  2   force =     0.00500816    0.00636887   -0.00421971
     atom  190 type  2   force =    -0.00745583   -0.00107978   -0.00572190
     atom  191 type  2   force =    -0.00089839    0.00129242   -0.00104816
     atom  192 type  2   force =    -0.00329035    0.00025264    0.00444646
     atom  193 type  2   force =    -0.00404623    0.00039375    0.00093304
     atom  194 type  2   force =     0.00884293    0.00406431    0.00893542
     atom  195 type  2   force =    -0.00237303   -0.00276356   -0.00070547
     atom  196 type  2   force =    -0.16357062    0.16509186   -0.00739315
     atom  197 type  2   force =    -0.00229475    0.00230802   -0.00080001
     atom  198 type  1   force =    -0.00320207    0.00375360    0.00128614
     atom  199 type  1   force =    -0.00421209   -0.00021880   -0.00020469
     atom  200 type  1   force =     0.00426498    0.02140311    0.02304478
     atom  201 type  1   force =    -0.00300899   -0.00540039    0.00248908
     atom  202 type  1   force =    -0.00435206    0.00005633    0.00276212
     atom  203 type  1   force =    -0.00254417   -0.00063937    0.00062372
     atom  204 type  2   force =     0.00310311   -0.00368077   -0.00117013
     atom  205 type  2   force =     0.00158253   -0.00018265   -0.00027546
     atom  206 type  2   force =     0.00121069   -0.00007890   -0.00064908
     atom  207 type  2   force =     0.00186878    0.00002810   -0.00003958
     atom  208 type  2   force =     0.00262108    0.00008767    0.00058162
     atom  209 type  2   force =     0.00162877   -0.00027631    0.00078732
     atom  210 type  2   force =     0.00459553   -0.00182284   -0.00518368
     atom  211 type  2   force =     0.00205121    0.00067323   -0.00137248
     atom  212 type  2   force =    -0.00990410   -0.00318152   -0.01235116
     atom  213 type  2   force =     0.00119741    0.00206863    0.00047190
     atom  214 type  2   force =     0.00761632    0.00008570    0.00225636
     atom  215 type  2   force =     0.00076137    0.00015470    0.00015138

     Total force =     0.461158     Total SCF correction =     0.000107

     Writing output data file Qrtz_Ortho.save

     init_run     :     26.77s CPU     37.63s WALL (       1 calls)
     electrons    :   4738.98s CPU   9247.95s WALL (       1 calls)
     forces       :      8.39s CPU      8.97s WALL (       1 calls)

     Called by init_run:
     wfcinit      :     24.78s CPU     34.17s WALL (       1 calls)
     potinit      :      0.20s CPU      0.26s WALL (       1 calls)

     Called by electrons:
     c_bands      :   2322.17s CPU   2885.25s WALL (      33 calls)
     sum_band     :     11.08s CPU     42.13s WALL (      11 calls)
     v_of_rho     :      0.10s CPU      0.36s WALL (      12 calls)
     mix_rho      :      0.09s CPU      0.49s WALL (      11 calls)

     Called by c_bands:
     init_us_2    :      0.32s CPU      0.50s WALL (      45 calls)
     cegterg      :   2321.08s CPU   2878.49s WALL (      33 calls)

     Called by sum_band:

     Called by *egterg:
     h_psi        :    434.09s CPU    896.53s WALL (     104 calls)
     g_psi        :      0.31s CPU      0.32s WALL (      70 calls)
     cdiaghg      :    812.98s CPU    824.49s WALL (     101 calls)

     Called by h_psi:
     add_vuspsi   :    144.01s CPU    144.29s WALL (     104 calls)

     General routines
     calbec       :    149.46s CPU    167.93s WALL (     108 calls)
     fft          :      0.18s CPU      1.00s WALL (      49 calls)
     fftw         :    149.09s CPU    614.60s WALL (   98066 calls)
     davcio       :      0.02s CPU      1.82s WALL (     260 calls)

     Parallel routines
     fft_scatter  :     74.11s CPU    493.13s WALL (   98115 calls)

     Electric-field routines
     c_phase_fiel :   2405.42s CPU   6319.00s WALL (      33 calls)

     PWSCF        :     1h19m CPU        2h34m WALL


   This run was terminated on:  17:14:18   7Jul2018            

=------------------------------------------------------------------------------=
   JOB DONE.
=------------------------------------------------------------------------------=
