# Supplementary material for: Collective dipole effects in ionic transport under electric fields
Source: Nat Commun. 2020 Jul 3;11:3330. doi: 10.1038/s41467-020-17173-w (PMC7335081; doi:10.1038/s41467-020-17173-w)
Supplement: Supplementary file 3 — Source Data [file 41467_2020_17173_MOESM3_ESM.zip › Script_Pol_Analysis/QE_data/ZBC_NEB_VO_Q2-pos2/Zcharge_VO_Q2_pict10/dx-0.2/input_file]

&CONTROL
title="Fkl_Ortho",
calculation="scf",
tprnfor=.t.,
nstep=500
disk_io='high'
restart_mode='from_scratch'
PSEUDO_DIR='/home/users/lsamos/Nico/q-e-qe-5.4/pseudo',
prefix='Qrtz_Ortho',
outdir='/home/users/lsamos/Nico/Zcharge_VO_Q2_pict10/dx-0.2'
lelfield=.true.,
nberrycyc=3
/
&SYSTEM
                      ibrav = 0,
                  celldm(1) = 27.85673786,
                        nat = 215,
                       ntyp = 2,
                    ecutwfc = 80.0 ,
                      nosym = .true. ,
                 tot_charge = 2.0 ,
                       nbnd = 600, 
/
&ELECTRONS
conv_thr=1.0D-8,
mixing_beta=0.7D0,
efield_cart(1)=0.0d0,
efield_cart(2)=0.0d0,
efield_cart(3)=0.0d0
/
&IONS
/
&CELL
/
ATOMIC_SPECIES
   Si   28.08550  Si.pz-vbc.UPF
    O   16.00000  O.pz-mt.UPF
CELL_PARAMETERS alat
   0.992917730   0.000000000   0.000000000
   0.000000000   1.146570930   0.000000000
   0.000000000   0.000000000   0.731889429
ATOMIC_POSITIONS angstrom
Si       2.197006092   0.016454962   3.598494355
Si       4.678946563   4.252108236   3.615749662
Si      13.480703606   1.938978727   1.756833405
Si       1.324112824   6.113547740   1.860252967
Si       1.302026523   2.230425649  -0.003841693
Si       3.678823028   6.401626775  -0.025170910
O        1.220619051   1.189505836   4.153500436
O        3.690886034   5.402596884   4.198198687
O        3.165098397   0.557020647   2.408899095
O        5.670919842   4.869417430   2.481530970
O        2.793567253   2.474544723   0.583858654
O        5.246766263   6.524189912   0.390857636
O        0.343021361   1.679092656   1.194681638
O        2.839730588   5.951696173   1.296534923
O       13.473901836   3.022935104   2.976379955
O        1.243449739   7.214266617   3.061607762
O        0.663771837   3.638938888   4.878006670
O        3.103450130   7.887389198   4.876517974
Si       7.169933014   0.056708706   3.522132528
Si       9.626116271   4.160326786   3.668253301
Si       3.740571619   1.941943015   1.797458052
Si       6.125707467   6.218881037   1.725400315
Si       6.138090561   2.264012886  -0.005013259
Si       8.633370462   6.492930897   0.038875976
O        6.216727268   1.244244299   4.085860586
O        8.707535022   5.147096161   4.631285719
O        8.127672410   0.591314133   2.304104229
O       10.391362833   4.916321737   2.467889203
O        7.613689485   2.599241560   0.591749648
O       10.130146314   6.759894863   0.590927520
O        5.226434294   1.664687196   1.198827008
O        7.677439287   6.033713170   1.261901958
O        3.784899861   3.067766812   2.971740639
O        5.968861973   7.497067529   2.729423958
O        5.600330117   3.695723451   4.843133832
Si      12.024096429  -0.053463737   3.586235501
Si      14.430168439   4.170775514   3.609602406
Si       8.617072563   2.037869030   1.740900837
Si      11.048841760   6.262763884   1.847423303
Si      11.113789195   2.314452937  -0.151622025
Si      13.519531523   6.427726660   0.057532144
O       11.039182476   1.079137870   4.206177895
O       13.488568043   5.388241527   4.156357215
O       12.882962912   0.544104441   2.338839623
O       15.435267905   4.694182874   2.441086771
O       12.575686166   2.520433452   0.516527399
O       15.024679012   6.602006465   0.619771186
O       10.087425773   1.974555299   1.061810999
O       12.534131395   5.952063656   1.269443786
O        8.649376452   3.049444153   3.027250931
O       11.053545344   7.380964712   3.020964092
O       10.700611872   3.602003307   4.747260069
O       12.937698984   7.884541246   4.854799496
Si       2.148929482   8.417395891   3.665150557
Si       4.656707759  12.730842260   3.586134423
Si      13.590982012  10.414260036   1.828558255
Si       1.351940117  14.614063103   1.813782597
Si       1.425086314  10.701288439   0.036379974
Si       3.776807107  14.951795294   0.000094970
O        1.206000333   9.603241710   4.239997239
O        3.738722588  13.928311338   4.171634507
O        3.088757410   8.990591511   2.475925196
O        5.624225676  13.255361763   2.385219088
O        2.970179202  10.826067512   0.568628980
O        5.289104461  15.172813060   0.548496226
O        0.462870025  10.200324478   1.263034265
O        2.856723564  14.420462473   1.233380467
O       13.541133385  11.510266468   3.022486608
O        1.298056144  15.701759634   3.020946541
O        0.755714234  12.126554847   4.854249909
O        3.108871347  16.406833362   4.844773674
Si       6.314233077   9.079083673   2.669683430
Si       9.598588628  12.715067917   3.600033626
Si       3.765296293  10.348824195   1.906844007
Si       6.199584900  14.651391944   1.792286496
Si       6.87410150    11.21687480     -0.86366558 
Si       8.649104859  14.967630571   0.037009388
O        6.213784413   9.642653286   4.186802948
O        8.662218704  13.914217116   4.150192524
O        7.836874259   9.223491836   2.086129922
O       10.522478058  13.178295218   2.342596106
O        7.960013679  11.322340763   0.454636149
O       10.166971979  15.150612954   0.571223683
O        5.343882120   9.948664555   1.656559109
O        7.713215358  14.417428126   1.239808675
O        3.703713976  11.541858007   3.016203457
O        6.220236240  15.766188790   2.972982536
O        5.601664977  12.161925225   4.794684055
O        8.103749150  16.425480020   4.752623615
Si      12.026286205   8.513339193   3.655443603
Si      14.495668831  12.681688423   3.611839560
Si       8.675247159  10.561952125   1.731038642
Si      11.108667262  14.589355589   1.785383626
Si      11.151872756  10.698536813   0.035867141
Si      13.555883751  14.904433061   0.015913660
O       11.093937345   9.670955720   4.324611037
O       13.532969279  13.859338993   4.166591372
O       12.988193675   9.039506936   2.452198637
O       15.462106888  13.196829660   2.407758721
O       12.649168127  10.925901058   0.587458916
O       15.045918311  15.143787852   0.597062130
O       10.189708343  10.218803809   1.264755827
O       12.602581220  14.345712116   1.215342193
O        8.645095438  11.515067998   3.041614960
O       11.094736524  15.645194511   3.019000065
O       10.538722935  12.196213925   4.829101961
O       12.981829053  16.334165669   4.798914043
Si       2.257744442  -0.032523938   8.977033919
Si       4.563229709   4.171560276   9.000691048
Si      13.545899839   1.859384092   7.229541897
Si       1.289750824   6.147308711   7.224441977
Si       1.279824500   2.230589832   5.405029631
Si       3.687532813   6.476295810   5.417101177
O        1.320501968   1.159010460   9.558144165
O        3.536591181   5.291310695   9.578309434
O        3.184635767   0.478161249   7.734268897
O        5.530979183   4.828710935   7.857764331
O        2.808302869   2.436312909   5.913647214
O        5.204621633   6.708571925   5.970843429
O        0.416386985   1.662183183   6.667992798
O        2.793920613   5.912625385   6.657896249
O       13.490044040   2.980477617   8.417010266
O        1.272556631   7.274198961   8.398482444
O        0.734128669   3.642981796  10.218990590
O        3.166011080   7.831828253  10.205564811
Si       7.136104170  -0.016463957   8.983730788
Si       9.472388974   4.215942528   8.896555816
Si       3.738561178   1.879165387   7.131113714
Si       6.037298139   6.233421384   7.264781154
Si       6.169016153   2.263694447   5.350316615
Si       8.950227483   5.796806990   6.066233294
O        6.225070394   1.188425503   9.563687457
O        8.632158603   5.347837352   9.655460112
O        8.077578386   0.510124901   7.753519986
O       10.028464387   5.005885339   7.406558117
O        7.680985090   2.476336838   5.931691613
O       10.101653136   6.962129668   6.038323641
O        5.247653705   1.669698310   6.555258987
O        7.611283530   6.065613887   6.844048256
O        3.719222982   2.965186293   8.344016582
O        6.040150810   7.397638933   8.411440000
O        5.512939751   3.644853970  10.210857141
O        8.092119655   7.849133227  10.118891229
Si      12.027032214  -0.090808803   9.005345627
Si      14.418708768   4.176709067   9.018034613
Si       8.603486624   1.906353395   7.140042610
Si      11.139490255   6.356519994   7.174504357
Si      11.130821612   2.175389966   5.393904722
Si      13.531389391   6.466504651   5.363164220
O       11.071849806   1.104829300   9.554673569
O       13.459228333   5.352174569   9.620612722
O       12.973421525   0.448263462   7.794838240
O       15.336076798   4.756498735   7.805001596
O       12.618364429   2.368661354   5.989332771
O       15.004493461   6.674755096   5.981862331
O       10.131188261   1.768593100   6.619282049
O       12.549224088   5.909190515   6.587328907
O        8.539062539   3.046352226   8.328174998
O       11.159080290   7.172625483   8.545159373
O       10.697877425   3.689326678   9.804795999
O       13.039963670   7.880842577  10.276886608
Si       2.247254133   8.425367093   9.001308564
Si       4.701584906  12.739162041   8.867254698
Si      13.525355326  10.394637846   7.279246540
Si       1.318126906  14.587501066   7.215038198
Si       1.282768231  10.708543514   5.435116538
Si       3.715799289  15.010533426   5.391801772
O        1.338127242   9.624600506   9.605326395
O        3.771517033  13.828048357   9.600512174
O        3.216650713   8.972259465   7.808639402
O        5.515039213  13.290298915   7.573615848
O        2.796391409  10.904883890   5.991463555
O        5.221958250  15.321321294   5.924839466
O        0.364306908  10.163201633   6.665648020
O        2.817996656  14.406737844   6.612691184
O       13.579325284  11.418158537   8.538885131
O        1.314423901  15.660880284   8.440417295
O        0.895455266  12.127939783  10.249163059
O        3.221134150  16.348625912  10.186133189
Si       7.157584959   8.429564564   8.940963745
Si       9.593484140  12.700475988   9.034675953
Si       3.746684143  10.377408589   7.200417338
Si       6.150431269  14.711321860   7.105365165
Si       6.140607023  10.749714757   5.364876225
Si       8.623827028  15.011662519   5.353546052
O        6.460259946   9.789624128   9.518310183
O        8.621223287  13.821548872   9.638885432
O        8.114979700   8.944312058   7.706141134
O       10.366889512  13.170171719   7.704141793
O        7.630393898  11.004468122   6.018757250
O       10.102211551  15.217704199   5.993736289
O        5.243768815  10.166297537   6.590926588
O        7.650660076  14.461702177   6.540016291
O        3.803470549  11.472407968   8.412774561
O        6.192612307  15.698797573   8.402746323
O        5.914698019  12.307692389   9.911382598
O        8.102285370  16.346093437  10.182308434
Si      12.089030363   8.423183376   9.091756117
Si      14.543913422  12.629981915   9.049827362
Si       8.558575906  10.400996807   7.179413112
Si      11.032818384  14.592445629   7.165386401
Si      11.089114482  10.818695102   5.478061695
Si      13.504837744  14.917339011   5.399708924
O       11.089768489   9.563962482   9.656681318
O       13.576665070  13.809742058   9.601258385
O       12.925199306   8.967182926   7.809445892
O       15.434660875  13.156151521   7.790774750
O       12.562632256  11.008328983   6.112436934
O       14.980440852  15.127733836   6.029415000
O       10.098642355  10.400191393   6.741445279
O       12.512693349  14.335617689   6.567145021
O        8.387066959  11.460539115   8.614232374
O       11.087650123  15.600894114   8.442774627
O       10.578900206  12.065358369  10.131933699
O       12.962703584  16.300783029  10.229451503
K_POINTS  automatic
1 1 1 0 0 0
