# Supplementary material for: Collective dipole effects in ionic transport under electric fields
Source: Nat Commun. 2020 Jul 3;11:3330. doi: 10.1038/s41467-020-17173-w (PMC7335081; doi:10.1038/s41467-020-17173-w)
Supplement: Supplementary file 3 — Source Data [file 41467_2020_17173_MOESM3_ESM.zip › Script_Pol_Analysis/QE_data/ZBC_NEB_VO_Q2-pos2/Zcharge_VO_Q2_pict10/dz-0.2/output_file]

     Program PWSCF v.5.4.0 starts on  7Jul2018 at 19: 9:38 

     This program is part of the open-source Quantum ESPRESSO suite
     for quantum simulation of materials; please cite
         "P. Giannozzi et al., J. Phys.:Condens. Matter 21 395502 (2009);
          URL http://www.quantum-espresso.org", 
     in publications or presentations arising from this work. More details at
     http://www.quantum-espresso.org/quote

     Parallel version (MPI), running on   112 processors
     R & G space division:  proc/nbgrp/npool/nimage =     112
     Reading input from input_file
Warning: card &IONS ignored
Warning: card / ignored
Warning: card &CELL ignored
Warning: card / ignored

     Current dimensions of program PWSCF are:
     Max number of different atomic species (ntypx) = 10
     Max number of k-points (npk) =  40000
     Max angular momentum in pseudopotentials (lmaxx) =  3

     Subspace diagonalization in iterative solution of the eigenvalue problem:
     a serial algorithm will be used


     Parallelization info
     --------------------
     sticks:   dense  smooth     PW     G-vecs:    dense   smooth      PW
     Min         200     200     50                15540    15540    1940
     Max         201     201     51                15547    15547    1944
     Sum       22485   22485   5629              1740873  1740873  217511


     Title: 
     Fkl_Ortho                                                                  


     bravais-lattice index     =            0
     lattice parameter (alat)  =      27.8567  a.u.
     unit-cell volume          =   18011.5231 (a.u.)^3
     number of atoms/cell      =          215
     number of atomic types    =            2
     number of electrons       =      1144.00
     number of Kohn-Sham states=          600
     kinetic-energy cutoff     =      80.0000  Ry
     charge density cutoff     =     320.0000  Ry
     convergence threshold     =      1.0E-08
     mixing beta               =       0.7000
     number of iterations used =            8  plain     mixing
     Exchange-correlation      =  SLA  PZ   NOGX NOGC ( 1  1  0  0 0 0)

     Using Berry phase electric field
     In a.u.(Ry)  cartesian system of reference
        0.0000000000
        0.0000000000
        0.0000000000
     In a.u.(Ry)  crystal system of reference
        0.0000000000
        0.0000000000
        0.0000000000
     Number of iterative cycles:   3


     celldm(1)=  27.856738  celldm(2)=   0.000000  celldm(3)=   0.000000
     celldm(4)=   0.000000  celldm(5)=   0.000000  celldm(6)=   0.000000

     crystal axes: (cart. coord. in units of alat)
               a(1) = (   0.992918   0.000000   0.000000 )  
               a(2) = (   0.000000   1.146571   0.000000 )  
               a(3) = (   0.000000   0.000000   0.731889 )  

     reciprocal axes: (cart. coord. in units 2 pi/alat)
               b(1) = (  1.007133  0.000000  0.000000 )  
               b(2) = (  0.000000  0.872166  0.000000 )  
               b(3) = (  0.000000  0.000000  1.366327 )  


     PseudoPot. # 1 for Si read from file:
     /home/users/lsamos/Nico/q-e-qe-5.4/pseudo/Si.pz-vbc.UPF
     MD5 check sum: 6dfa03ddd5817404712e03e4d12deb78
     Pseudo is Norm-conserving, Zval =  4.0
     Generated by new atomic code, or converted to UPF format
     Using radial grid of  431 points,  2 beta functions with: 
                l(1) =   0
                l(2) =   1

     PseudoPot. # 2 for O  read from file:
     /home/users/lsamos/Nico/q-e-qe-5.4/pseudo/O.pz-mt.UPF
     MD5 check sum: 6c85872a654a48428798af567c59afb1
     Pseudo is Norm-conserving, Zval =  6.0
     Generated by new atomic code, or converted to UPF format
     Using radial grid of  921 points,  1 beta functions with: 
                l(1) =   0

     atomic species   valence    mass     pseudopotential
        Si             4.00    28.08550     Si( 1.00)
        O              6.00    16.00000     O ( 1.00)

     No symmetry found


   Cartesian axes

     site n.     atom                  positions (alat units)
         1           Si  tau(   1) = (   0.1490390   0.0011163   0.2441122  )
         2           Si  tau(   2) = (   0.3174071   0.2884516   0.2452827  )
         3           Si  tau(   3) = (   0.9144947   0.1315351   0.1191789  )
         4           Si  tau(   4) = (   0.0898243   0.4147266   0.1261946  )
         5           Si  tau(   5) = (   0.0883260   0.1513061  -0.0002606  )
         6           Si  tau(   6) = (   0.2495615   0.4342691  -0.0017075  )
         7           O   tau(   7) = (   0.0828035   0.0806929   0.2817623  )
         8           O   tau(   8) = (   0.2503798   0.3664976   0.2847945  )
         9           O   tau(   9) = (   0.2147118   0.0377868   0.1634132  )
        10           O   tau(  10) = (   0.3846999   0.3303282   0.1683404  )
        11           O   tau(  11) = (   0.1895081   0.1678665   0.0396074  )
        12           O   tau(  12) = (   0.3559265   0.4425835   0.0265147  )
        13           O   tau(  13) = (   0.0232696   0.1139051   0.0810440  )
        14           O   tau(  14) = (   0.1926397   0.4037471   0.0879534  )
        15           O   tau(  15) = (   0.9140332   0.2050678   0.2019096  )
        16           O   tau(  16) = (   0.0843523   0.4893964   0.2076912  )
        17           O   tau(  17) = (   0.0450285   0.2468558   0.3309108  )
        18           O   tau(  18) = (   0.2105297   0.5350593   0.3308099  )
        19           Si  tau(  19) = (   0.4863890   0.0038470   0.2389320  )
        20           Si  tau(  20) = (   0.6530098   0.2822254   0.2488444  )
        21           Si  tau(  21) = (   0.2537503   0.1317362   0.1219347  )
        22           Si  tau(  22) = (   0.4155515   0.4218722   0.1170465  )
        23           Si  tau(  23) = (   0.4163915   0.1535845  -0.0003401  )
        24           Si  tau(  24) = (   0.5856646   0.4404630   0.0026372  )
        25           O   tau(  25) = (   0.4217260   0.0844062   0.2771738  )
        26           O   tau(  26) = (   0.5906957   0.3491652   0.3141740  )
        27           O   tau(  27) = (   0.5513594   0.0401132   0.1563042  )
        28           O   tau(  28) = (   0.7049221   0.3335100   0.1674150  )
        29           O   tau(  29) = (   0.5164922   0.1763256   0.0401427  )
        30           O   tau(  30) = (   0.6872019   0.4585731   0.0400869  )
        31           O   tau(  31) = (   0.3545472   0.1129279   0.0813252  )
        32           O   tau(  32) = (   0.5208168   0.4093109   0.0856040  )
        33           O   tau(  33) = (   0.2567574   0.2081090   0.2015949  )
        34           O   tau(  34) = (   0.4049115   0.5085809   0.1851568  )
        35           O   tau(  35) = (   0.3799113   0.2507079   0.3285452  )
        36           Si  tau(  36) = (   0.8156823  -0.0036268   0.2432806  )
        37           Si  tau(  37) = (   0.9789038   0.2829342   0.2448657  )
        38           Si  tau(  38) = (   0.5845590   0.1382436   0.1180980  )
        39           Si  tau(  39) = (   0.7495237   0.4248490   0.1253242  )
        40           Si  tau(  40) = (   0.7539296   0.1570063  -0.0102856  )
        41           Si  tau(  41) = (   0.9171286   0.4360397   0.0039028  )
        42           O   tau(  42) = (   0.7488684   0.0732058   0.2853358  )
        43           O   tau(  43) = (   0.9150282   0.3655238   0.2819561  )
        44           O   tau(  44) = (   0.8739455   0.0369106   0.1586606  )
        45           O   tau(  45) = (   1.0470870   0.3184407   0.1655968  )
        46           O   tau(  46) = (   0.8531007   0.1709794   0.0350398  )
        47           O   tau(  47) = (   1.0192338   0.4478624   0.0420436  )
        48           O   tau(  48) = (   0.6843038   0.1339485   0.0720304  )
        49           O   tau(  49) = (   0.8502817   0.4037720   0.0861157  )
        50           O   tau(  50) = (   0.5867504   0.2068661   0.2053606  )
        51           O   tau(  51) = (   0.7498428   0.5007048   0.2049341  )
        52           O   tau(  52) = (   0.7259007   0.2443502   0.3220413  )
        53           O   tau(  53) = (   0.8776587   0.5348661   0.3293365  )
        54           Si  tau(  54) = (   0.1457776   0.5710135   0.2486340  )
        55           Si  tau(  55) = (   0.3158985   0.8636261   0.2432737  )
        56           Si  tau(  56) = (   0.9219756   0.7064754   0.1240445  )
        57           Si  tau(  57) = (   0.0917120   0.9913787   0.1230421  )
        58           Si  tau(  58) = (   0.0966740   0.7259466   0.0024679  )
        59           Si  tau(  59) = (   0.2562084   1.0142896   0.0000064  )
        60           O   tau(  60) = (   0.0818118   0.6514581   0.2876300  )
        61           O   tau(  61) = (   0.2536249   0.9448592   0.2829925  )
        62           O   tau(  62) = (   0.2095330   0.6098975   0.1679601  )
        63           O   tau(  63) = (   0.3815323   0.8992081   0.1618068  )
        64           O   tau(  64) = (   0.2014890   0.7344113   0.0385743  )
        65           O   tau(  65) = (   0.3587986   1.0292828   0.0372085  )
        66           O   tau(  66) = (   0.0313999   0.6919626   0.0856808  )
        67           O   tau(  67) = (   0.1937924   0.9782454   0.0836692  )
        68           O   tau(  68) = (   0.9185940   0.7808255   0.2050374  )
        69           O   tau(  69) = (   0.0880566   1.0651651   0.2049329  )
        70           O   tau(  70) = (   0.0512656   0.8226328   0.3292993  )
        71           O   tau(  71) = (   0.2108975   1.1129954   0.3286564  )
        72           Si  tau(  72) = (   0.4283406   0.6159006   0.1811041  )
        73           Si  tau(  73) = (   0.6511424   0.8625560   0.2442166  )
        74           Si  tau(  74) = (   0.2554276   0.7020364   0.1293552  )
        75           Si  tau(  75) = (   0.4205632   0.9939110   0.1215839  )
        76           Si  tau(  76) = (   0.4798880   0.7609226  -0.0721562  )
        77           Si  tau(  77) = (   0.5867320   1.0153638   0.0025106  )
        78           O   tau(  78) = (   0.4215264   0.6541317   0.2840214  )
        79           O   tau(  79) = (   0.5876216   0.9439030   0.2815379  )
        80           O   tau(  80) = (   0.5316325   0.6256969   0.1415174  )
        81           O   tau(  81) = (   0.7138166   0.8939801   0.1589154  )
        82           O   tau(  82) = (   0.5399859   0.7680771   0.0308413  )
        83           O   tau(  83) = (   0.6897000   1.0277768   0.0387503  )
        84           O   tau(  84) = (   0.3625146   0.6748906   0.1123765  )
        85           O   tau(  85) = (   0.5232438   0.9780395   0.0841053  )
        86           O   tau(  86) = (   0.2512500   0.7829686   0.2046111  )
        87           O   tau(  87) = (   0.4219641   1.0695358   0.2016791  )
        88           O   tau(  88) = (   0.3800019   0.8250323   0.3252585  )
        89           O   tau(  89) = (   0.5497365   1.1142604   0.3224052  )
        90           Si  tau(  90) = (   0.8158309   0.5775220   0.2479755  )
        91           Si  tau(  91) = (   0.9833472   0.8602916   0.2450175  )
        92           Si  tau(  92) = (   0.5885054   0.7164944   0.1174290  )
        93           Si  tau(  93) = (   0.7535821   0.9897026   0.1211156  )
        94           Si  tau(  94) = (   0.7565130   0.7257599   0.0024331  )
        95           Si  tau(  95) = (   0.9195947   1.0110766   0.0010795  )
        96           O   tau(  96) = (   0.7525829   0.6560516   0.2933700  )
        97           O   tau(  97) = (   0.9180402   0.9401803   0.2826503  )
        98           O   tau(  98) = (   0.8810841   0.6132158   0.1663506  )
        99           O   tau(  99) = (   1.0489077   0.8952374   0.1633359  )
       100           O   tau( 100) = (   0.8580855   0.7411837   0.0398516  )
       101           O   tau( 101) = (   1.0206746   1.0273138   0.0405031  )
       102           O   tau( 102) = (   0.6912424   0.6932162   0.0857976  )
       103           O   tau( 103) = (   0.8549252   0.9731745   0.0824455  )
       104           O   tau( 104) = (   0.5864600   0.7811512   0.2063350  )
       105           O   tau( 105) = (   0.7526371   1.0613279   0.2048008  )
       106           O   tau( 106) = (   0.7149186   0.8273583   0.3275933  )
       107           O   tau( 107) = (   0.8806523   1.1080658   0.3255454  )
       108           Si  tau( 108) = (   0.1531593  -0.0022063   0.6089778  )
       109           Si  tau( 109) = (   0.3095572   0.2829874   0.6105827  )
       110           Si  tau( 110) = (   0.9189174   0.1261356   0.4904327  )
       111           Si  tau( 111) = (   0.0874932   0.4170169   0.4900867  )
       112           Si  tau( 112) = (   0.0868199   0.1513172   0.3666627  )
       113           Si  tau( 113) = (   0.2501523   0.4393345   0.3674816  )
       114           O   tau( 114) = (   0.0895793   0.0786242   0.6483988  )
       115           O   tau( 115) = (   0.2399128   0.3589483   0.6497667  )
       116           O   tau( 116) = (   0.2160371   0.0324372   0.5246720  )
       117           O   tau( 117) = (   0.3752067   0.3275668   0.5330496  )
       118           O   tau( 118) = (   0.1905077   0.1652729   0.4011659  )
       119           O   tau( 119) = (   0.3530675   0.4550915   0.4050460  )
       120           O   tau( 120) = (   0.0282466   0.1127580   0.4523387  )
       121           O   tau( 121) = (   0.1895321   0.4010966   0.4516538  )
       122           O   tau( 122) = (   0.9151283   0.2021876   0.5709873  )
       123           O   tau( 123) = (   0.0863268   0.4934621   0.5697304  )
       124           O   tau( 124) = (   0.0498013   0.2471301   0.6932288  )
       125           O   tau( 125) = (   0.2147737   0.5312902   0.6923181  )
       126           Si  tau( 126) = (   0.4840941  -0.0011169   0.6094321  )
       127           Si  tau( 127) = (   0.6425814   0.2859982   0.6035184  )
       128           Si  tau( 128) = (   0.2536139   0.1274775   0.4837556  )
       129           Si  tau( 129) = (   0.4095541   0.4228585   0.4928232  )
       130           Si  tau( 130) = (   0.4184895   0.1535629   0.3629511  )
       131           Si  tau( 131) = (   0.6071593   0.3932398   0.4115169  )
       132           O   tau( 132) = (   0.4222920   0.0806196   0.6487748  )
       133           O   tau( 133) = (   0.5855824   0.3627829   0.6550004  )
       134           O   tau( 134) = (   0.5479612   0.0346055   0.5259779  )
       135           O   tau( 135) = (   0.6803040   0.3395858   0.5024410  )
       136           O   tau( 136) = (   0.5210574   0.1679880   0.4023900  )
       137           O   tau( 137) = (   0.6852690   0.4722921   0.4096236  )
       138           O   tau( 138) = (   0.3559867   0.1132678   0.4446911  )
       139           O   tau( 139) = (   0.5163290   0.4114749   0.4642818  )
       140           O   tau( 140) = (   0.2523021   0.2011503   0.5660356  )
       141           O   tau( 141) = (   0.4097476   0.5018359   0.5706095  )
       142           O   tau( 142) = (   0.3739830   0.2472571   0.6926771  )
       143           O   tau( 143) = (   0.5489476   0.5324641   0.6864384  )
       144           Si  tau( 144) = (   0.8158815  -0.0061602   0.6108984  )
       145           Si  tau( 145) = (   0.9781264   0.2833367   0.6117592  )
       146           Si  tau( 146) = (   0.5836374   0.1293219   0.4843613  )
       147           Si  tau( 147) = (   0.7556730   0.4312092   0.4866991  )
       148           Si  tau( 148) = (   0.7550850   0.1475726   0.3659080  )
       149           Si  tau( 149) = (   0.9179330   0.4386703   0.3638226  )
       150           O   tau( 150) = (   0.7510845   0.0749486   0.6481633  )
       151           O   tau( 151) = (   0.9130378   0.3630771   0.6526365  )
       152           O   tau( 152) = (   0.8800820   0.0304090   0.5287808  )
       153           O   tau( 153) = (   1.0403582   0.3226681   0.5294703  )
       154           O   tau( 154) = (   0.8559959   0.1606836   0.4063002  )
       155           O   tau( 155) = (   1.0178645   0.4527974   0.4057934  )
       156           O   tau( 156) = (   0.6872725   0.1199766   0.4490343  )
       157           O   tau( 157) = (   0.8513056   0.4008636   0.4468667  )
       158           O   tau( 158) = (   0.5792670   0.2066563   0.5649610  )
       159           O   tau( 159) = (   0.7570020   0.4865716   0.5796806  )
       160           O   tau( 160) = (   0.7257152   0.2502740   0.6651310  )
       161           O   tau( 161) = (   0.8845960   0.5346152   0.6971563  )
       162           Si  tau( 162) = (   0.1524477   0.5715542   0.6106246  )
       163           Si  tau( 163) = (   0.3189429   0.8641905   0.6015307  )
       164           Si  tau( 164) = (   0.9175237   0.7051443   0.4938045  )
       165           Si  tau( 165) = (   0.0894182   0.9895768   0.4894488  )
       166           Si  tau( 166) = (   0.0870195   0.7264388   0.3687037  )
       167           Si  tau( 167) = (   0.2520698   1.0182742   0.3657653  )
       168           O   tau( 168) = (   0.0907750   0.6529070   0.6515995  )
       169           O   tau( 169) = (   0.2558496   0.9380576   0.6512729  )
       170           O   tau( 170) = (   0.2182089   0.6086539   0.5297171  )
       171           O   tau( 171) = (   0.3741254   0.9015781   0.5137737  )
       172           O   tau( 172) = (   0.1896997   0.7397580   0.4064448  )
       173           O   tau( 173) = (   0.3542436   1.0393572   0.4019252  )
       174           O   tau( 174) = (   0.0247136   0.6894442   0.4521796  )
       175           O   tau( 175) = (   0.1911653   0.9773143   0.4485872  )
       176           O   tau( 176) = (   0.9211849   0.7745771   0.5792550  )
       177           O   tau( 177) = (   0.0891670   1.0623920   0.5725752  )
       178           O   tau( 178) = (   0.0607453   0.8227268   0.6952756  )
       179           O   tau( 179) = (   0.2185131   1.1090468   0.6909999  )
       180           Si  tau( 180) = (   0.4855513   0.5718390   0.6065309  )
       181           Si  tau( 181) = (   0.6507961   0.8615661   0.6128881  )
       182           Si  tau( 182) = (   0.2541650   0.7039755   0.4884569  )
       183           Si  tau( 183) = (   0.4172287   0.9979765   0.4820089  )
       184           Si  tau( 184) = (   0.4165623   0.7292317   0.3639388  )
       185           Si  tau( 185) = (   0.5850172   1.0183508   0.3631702  )
       186           O   tau( 186) = (   0.4382466   0.6641018   0.6456965  )
       187           O   tau( 187) = (   0.5848406   0.9376167   0.6538760  )
       188           O   tau( 188) = (   0.5504984   0.6067581   0.5227639  )
       189           O   tau( 189) = (   0.7032619   0.8934290   0.5226282  )
       190           O   tau( 190) = (   0.5176254   0.7465135   0.4082963  )
       191           O   tau( 191) = (   0.6853068   1.0323281   0.4065989  )
       192           O   tau( 192) = (   0.3557232   0.6896543   0.4471107  )
       193           O   tau( 193) = (   0.5190002   0.9810430   0.4436571  )
       194           O   tau( 194) = (   0.2580172   0.7782573   0.5707000  )
       195           O   tau( 195) = (   0.4200902   1.0649642   0.5700197  )
       196           O   tau( 196) = (   0.4012372   0.8349207   0.6723615  )
       197           O   tau( 197) = (   0.5496372   1.1088750   0.6907404  )
       198           Si  tau( 198) = (   0.8200873   0.5714061   0.6167603  )
       199           Si  tau( 199) = (   0.9866199   0.8567840   0.6139159  )
       200           Si  tau( 200) = (   0.5805908   0.7055756   0.4870321  )
       201           Si  tau( 201) = (   0.7484367   0.9899122   0.4860805  )
       202           Si  tau( 202) = (   0.7522557   0.7339112   0.3716170  )
       203           Si  tau( 203) = (   0.9161319   1.0119521   0.3663017  )
       204           O   tau( 204) = (   0.7523001   0.6487935   0.6550833  )
       205           O   tau( 205) = (   0.9210044   0.9368157   0.6513235  )
       206           O   tau( 206) = (   0.8768107   0.6083096   0.5297718  )
       207           O   tau( 207) = (   1.0470459   0.8924779   0.5285052  )
       208           O   tau( 208) = (   0.8522152   0.7467754   0.4146513  )
       209           O   tau( 209) = (   1.0162328   1.0262248   0.4090193  )
       210           O   tau( 210) = (   0.6850647   0.7055210   0.4573215  )
       211           O   tau( 211) = (   0.8488274   0.9724897   0.4454974  )
       212           O   tau( 212) = (   0.5689561   0.7774521   0.5843663  )
       213           O   tau( 213) = (   0.7521563   1.0583227   0.5727351  )
       214           O   tau( 214) = (   0.7176441   0.8184814   0.6873231  )
       215           O   tau( 215) = (   0.8793549   1.1058013   0.6939385  )

     number of k points=     1
                       cart. coord. in units 2pi/alat
        k(    1) = (   0.0000000   0.0000000   0.0000000), wk =   2.0000000

     Dense  grid:  1740873 G-vectors     FFT dimensions: ( 160, 192, 120)

     Largest allocated arrays     est. size (Mb)     dimensions
        Kohn-Sham Wavefunctions        17.80 Mb     (    1944,  600)
        NL pseudopotentials            12.78 Mb     (    1944,  431)
        Each V/rho on FFT grid          0.94 Mb     (   61440)
        Each G-vector array             0.12 Mb     (   15547)
        G-vector shells                 0.06 Mb     (    7776)
     Largest temporary arrays     est. size (Mb)     dimensions
        Auxiliary wavefunctions        71.19 Mb     (    1944, 2400)
        Each subspace H/S matrix       87.89 Mb     (    2400, 2400)
        Each <psi_i|beta_j> matrix      3.95 Mb     (     431,  600)
        Arrays for rho mixing           7.50 Mb     (   61440,    8)

     Initial potential from superposition of free atoms

     starting charge 1145.96414, renormalised to 1144.00000
     Starting wfc are  860 randomized atomic wfcs

     total cpu time spent up to now is       38.9 secs

     per-process dynamical memory:   157.3 Mb

     Self-consistent Calculation

     iteration #  1     ecut=    80.00 Ry     beta=0.70
     Davidson diagonalization with overlap
     ethr =  1.00E-02,  avg # of iterations =  3.0
     Davidson diagonalization with overlap
     ethr =  1.00E-02,  avg # of iterations =  1.0
     Davidson diagonalization with overlap
     ethr =  1.00E-02,  avg # of iterations =  1.0

     Expectation value of exp(iGx): ( -5.9291015506764155E-004,  4.2481998508624641E-004)  0.99291773000000005     
     Electronic Dipole per cell (Ry a.u.)   31.375327956703057     
     Ionic Dipole per cell (Ry a.u.)   23643.830046857111     

     Expectation value of exp(iGx): (  3.4580157588861389E-003, -2.8332412042737479E-003)   1.1465709300000000     
     Electronic Dipole per cell (Ry a.u.)  -9.8692158789355933     
     Ionic Dipole per cell (Ry a.u.)   25348.759150061054     

     Expectation value of exp(iGx): ( -1.2995979803270630E-006, -1.1523832626683812E-006)  0.73188942899999998     
     Electronic Dipole per cell (Ry a.u.)  -22.175163650677494     
     Ionic Dipole per cell (Ry a.u.)   15834.242824681465     
Electronic Dipole on Cartesian axes
           1   31.375327956703057     
           2  -9.8692158789355933     
           3  -22.175163650677494     
Ionic Dipole on Cartesian axes
           1   23643.830046857111     
           2   25348.759150061054     
           3   15834.242824681465     

     total cpu time spent up to now is      770.8 secs

     total energy              =   -5137.17573730 Ry
     Harris-Foulkes estimate   =   -5174.13985553 Ry
     estimated scf accuracy    <      51.89214988 Ry

     iteration #  2     ecut=    80.00 Ry     beta=0.70
     Davidson diagonalization with overlap
     ethr =  4.54E-03,  avg # of iterations =  2.0
     Davidson diagonalization with overlap
     ethr =  4.54E-03,  avg # of iterations =  1.0
     Davidson diagonalization with overlap
     ethr =  4.54E-03,  avg # of iterations =  1.0

     Expectation value of exp(iGx): ( -2.4857890646338713E-005,  2.0419557278186880E-005)  0.99291773000000005     
     Electronic Dipole per cell (Ry a.u.)   30.553913763346173     
     Ionic Dipole per cell (Ry a.u.)   23643.830046857111     

     Expectation value of exp(iGx): (  3.4467783828529111E-004, -2.6102770457742201E-004)   1.1465709300000000     
     Electronic Dipole per cell (Ry a.u.)  -9.3192355895965484     
     Ionic Dipole per cell (Ry a.u.)   25348.759150061054     

     Expectation value of exp(iGx): ( -3.7510626275408379E-009, -4.2532117562300164E-009)  0.73188942899999998     
     Electronic Dipole per cell (Ry a.u.)  -21.049774870777171     
     Ionic Dipole per cell (Ry a.u.)   15834.242824681465     
Electronic Dipole on Cartesian axes
           1   30.553913763346173     
           2  -9.3192355895965484     
           3  -21.049774870777171     
Ionic Dipole on Cartesian axes
           1   23643.830046857111     
           2   25348.759150061054     
           3   15834.242824681465     

     total cpu time spent up to now is     1507.6 secs

     total energy              =   -5150.68121751 Ry
     Harris-Foulkes estimate   =   -5167.88075505 Ry
     estimated scf accuracy    <      33.30123861 Ry

     iteration #  3     ecut=    80.00 Ry     beta=0.70
     Davidson diagonalization with overlap
     ethr =  2.91E-03,  avg # of iterations =  2.0
     Davidson diagonalization with overlap
     ethr =  2.91E-03,  avg # of iterations =  1.0
     Davidson diagonalization with overlap
     ethr =  2.91E-03,  avg # of iterations =  1.0

     Expectation value of exp(iGx): ( -1.2707237610590997E-004,  9.4101460258495608E-005)  0.99291773000000005     
     Electronic Dipole per cell (Ry a.u.)   31.179826446580464     
     Ionic Dipole per cell (Ry a.u.)   23643.830046857111     

     Expectation value of exp(iGx): (  1.1031663535448050E-003, -8.9951750610831624E-004)   1.1465709300000000     
     Electronic Dipole per cell (Ry a.u.)  -9.8353445200451173     
     Ionic Dipole per cell (Ry a.u.)   25348.759150061054     

     Expectation value of exp(iGx): ( -7.6425164027108797E-008, -7.3814810746405342E-008)  0.73188942899999998     
     Electronic Dipole per cell (Ry a.u.)  -21.784239716442571     
     Ionic Dipole per cell (Ry a.u.)   15834.242824681465     
Electronic Dipole on Cartesian axes
           1   31.179826446580464     
           2  -9.8353445200451173     
           3  -21.784239716442571     
Ionic Dipole on Cartesian axes
           1   23643.830046857111     
           2   25348.759150061054     
           3   15834.242824681465     

     total cpu time spent up to now is     2244.3 secs

     total energy              =   -5157.50782708 Ry
     Harris-Foulkes estimate   =   -5157.62159095 Ry
     estimated scf accuracy    <       0.26642059 Ry

     iteration #  4     ecut=    80.00 Ry     beta=0.70
     Davidson diagonalization with overlap
     ethr =  2.33E-05,  avg # of iterations =  7.0
     Davidson diagonalization with overlap
     ethr =  2.33E-05,  avg # of iterations =  1.0
     Davidson diagonalization with overlap
     ethr =  2.33E-05,  avg # of iterations =  1.0

     Expectation value of exp(iGx): ( -1.1916464992436740E-004,  9.2019484567327793E-005)  0.99291773000000005     
     Electronic Dipole per cell (Ry a.u.)   30.928989715725923     
     Ionic Dipole per cell (Ry a.u.)   23643.830046857111     

     Expectation value of exp(iGx): (  1.0904511171085764E-003, -8.3477720929727697E-004)   1.1465709300000000     
     Electronic Dipole per cell (Ry a.u.)  -9.3940904498889104     
     Ionic Dipole per cell (Ry a.u.)   25348.759150061054     

     Expectation value of exp(iGx): ( -6.7329376284584999E-008, -6.9054533883691797E-008)  0.73188942899999998     
     Electronic Dipole per cell (Ry a.u.)  -21.508707768704568     
     Ionic Dipole per cell (Ry a.u.)   15834.242824681465     
Electronic Dipole on Cartesian axes
           1   30.928989715725919     
           2  -9.3940904498889104     
           3  -21.508707768704568     
Ionic Dipole on Cartesian axes
           1   23643.830046857111     
           2   25348.759150061054     
           3   15834.242824681465     

     total cpu time spent up to now is     3048.1 secs

     total energy              =   -5157.52405045 Ry
     Harris-Foulkes estimate   =   -5157.61323178 Ry
     estimated scf accuracy    <       0.18802037 Ry

     iteration #  5     ecut=    80.00 Ry     beta=0.70
     Davidson diagonalization with overlap
     ethr =  1.64E-05,  avg # of iterations =  7.0
     Davidson diagonalization with overlap
     ethr =  1.64E-05,  avg # of iterations =  1.0
     Davidson diagonalization with overlap
     ethr =  1.64E-05,  avg # of iterations =  1.0

     Expectation value of exp(iGx): ( -1.1959101546244873E-004,  8.9675913007240216E-005)  0.99291773000000005     
     Electronic Dipole per cell (Ry a.u.)   31.105210103162769     
     Ionic Dipole per cell (Ry a.u.)   23643.830046857111     

     Expectation value of exp(iGx): (  1.0652955844127506E-003, -8.5390235811550776E-004)   1.1465709300000000     
     Electronic Dipole per cell (Ry a.u.)  -9.7150760608777738     
     Ionic Dipole per cell (Ry a.u.)   25348.759150061054     

     Expectation value of exp(iGx): ( -6.7692701773002529E-008, -6.7380002120952909E-008)  0.73188942899999998     
     Electronic Dipole per cell (Ry a.u.)  -21.646041811617398     
     Ionic Dipole per cell (Ry a.u.)   15834.242824681465     
Electronic Dipole on Cartesian axes
           1   31.105210103162769     
           2  -9.7150760608777738     
           3  -21.646041811617398     
Ionic Dipole on Cartesian axes
           1   23643.830046857111     
           2   25348.759150061054     
           3   15834.242824681465     

     total cpu time spent up to now is     3819.5 secs

     total energy              =   -5157.56155584 Ry
     Harris-Foulkes estimate   =   -5157.56294092 Ry
     estimated scf accuracy    <       0.00230618 Ry

     iteration #  6     ecut=    80.00 Ry     beta=0.70
     Davidson diagonalization with overlap
     ethr =  2.02E-07,  avg # of iterations =  7.0
     Davidson diagonalization with overlap
     ethr =  2.02E-07,  avg # of iterations =  1.0
     Davidson diagonalization with overlap
     ethr =  2.02E-07,  avg # of iterations =  1.0

     Expectation value of exp(iGx): ( -1.1954499361017530E-004,  9.0033378666315111E-005)  0.99291773000000005     
     Electronic Dipole per cell (Ry a.u.)   31.079118972139646     
     Ionic Dipole per cell (Ry a.u.)   23643.830046857111     

     Expectation value of exp(iGx): (  1.0695902607414890E-003, -8.5021466424464623E-004)   1.1465709300000000     
     Electronic Dipole per cell (Ry a.u.)  -9.6565318740723729     
     Ionic Dipole per cell (Ry a.u.)   25348.759150061054     

     Expectation value of exp(iGx): ( -6.7974420536234826E-008, -6.7408130736211324E-008)  0.73188942899999998     
     Electronic Dipole per cell (Ry a.u.)  -21.663184369829530     
     Ionic Dipole per cell (Ry a.u.)   15834.242824681465     
Electronic Dipole on Cartesian axes
           1   31.079118972139646     
           2  -9.6565318740723729     
           3  -21.663184369829530     
Ionic Dipole on Cartesian axes
           1   23643.830046857111     
           2   25348.759150061054     
           3   15834.242824681465     

     total cpu time spent up to now is     4641.6 secs

     total energy              =   -5157.56212545 Ry
     Harris-Foulkes estimate   =   -5157.56229798 Ry
     estimated scf accuracy    <       0.00032050 Ry

     iteration #  7     ecut=    80.00 Ry     beta=0.70
     Davidson diagonalization with overlap
     ethr =  2.80E-08,  avg # of iterations =  3.0
     Davidson diagonalization with overlap
     ethr =  2.80E-08,  avg # of iterations =  1.0
     Davidson diagonalization with overlap
     ethr =  2.80E-08,  avg # of iterations =  1.0

     Expectation value of exp(iGx): ( -1.1963961633822710E-004,  9.0004982674092205E-005)  0.99291773000000005     
     Electronic Dipole per cell (Ry a.u.)   31.085739599386812     
     Ionic Dipole per cell (Ry a.u.)   23643.830046857111     

     Expectation value of exp(iGx): (  1.0686048481382902E-003, -8.5217656625872237E-004)   1.1465709300000000     
     Electronic Dipole per cell (Ry a.u.)  -9.6791380377142371     
     Ionic Dipole per cell (Ry a.u.)   25348.759150061054     

     Expectation value of exp(iGx): ( -6.7962183256986116E-008, -6.7540421384798703E-008)  0.73188942899999998     
     Electronic Dipole per cell (Ry a.u.)  -21.653361338430919     
     Ionic Dipole per cell (Ry a.u.)   15834.242824681465     
Electronic Dipole on Cartesian axes
           1   31.085739599386812     
           2  -9.6791380377142371     
           3  -21.653361338430919     
Ionic Dipole on Cartesian axes
           1   23643.830046857111     
           2   25348.759150061054     
           3   15834.242824681465     

     total cpu time spent up to now is     5373.3 secs

     total energy              =   -5157.56219908 Ry
     Harris-Foulkes estimate   =   -5157.56221446 Ry
     estimated scf accuracy    <       0.00003249 Ry

     iteration #  8     ecut=    80.00 Ry     beta=0.70
     Davidson diagonalization with overlap
     ethr =  2.84E-09,  avg # of iterations =  3.0
     Davidson diagonalization with overlap
     ethr =  2.84E-09,  avg # of iterations =  1.0
     Davidson diagonalization with overlap
     ethr =  2.84E-09,  avg # of iterations =  1.0

     Expectation value of exp(iGx): ( -1.1965167296654220E-004,  9.0019578655819394E-005)  0.99291773000000005     
     Electronic Dipole per cell (Ry a.u.)   31.085372407264000     
     Ionic Dipole per cell (Ry a.u.)   23643.830046857111     

     Expectation value of exp(iGx): (  1.0690571758629264E-003, -8.5180313902963713E-004)   1.1465709300000000     
     Electronic Dipole per cell (Ry a.u.)  -9.6731006244905036     
     Ionic Dipole per cell (Ry a.u.)   25348.759150061054     

     Expectation value of exp(iGx): ( -6.8003453467609176E-008, -6.7525288379883070E-008)  0.73188942899999998     
     Electronic Dipole per cell (Ry a.u.)  -21.657175346932917     
     Ionic Dipole per cell (Ry a.u.)   15834.242824681465     
Electronic Dipole on Cartesian axes
           1   31.085372407264000     
           2  -9.6731006244905036     
           3  -21.657175346932917     
Ionic Dipole on Cartesian axes
           1   23643.830046857111     
           2   25348.759150061054     
           3   15834.242824681465     

     total cpu time spent up to now is     6091.7 secs

     total energy              =   -5157.56220722 Ry
     Harris-Foulkes estimate   =   -5157.56220884 Ry
     estimated scf accuracy    <       0.00000464 Ry

     iteration #  9     ecut=    80.00 Ry     beta=0.70
     Davidson diagonalization with overlap
     ethr =  4.05E-10,  avg # of iterations =  3.0
     Davidson diagonalization with overlap
     ethr =  4.05E-10,  avg # of iterations =  1.0
     Davidson diagonalization with overlap
     ethr =  4.05E-10,  avg # of iterations =  1.0

     Expectation value of exp(iGx): ( -1.1965443036469370E-004,  9.0023221386420117E-005)  0.99291773000000005     
     Electronic Dipole per cell (Ry a.u.)   31.085268203725295     
     Ionic Dipole per cell (Ry a.u.)   23643.830046857111     

     Expectation value of exp(iGx): (  1.0690024709837139E-003, -8.5192024171226862E-004)   1.1465709300000000     
     Electronic Dipole per cell (Ry a.u.)  -9.6744225157766603     
     Ionic Dipole per cell (Ry a.u.)   25348.759150061054     

     Expectation value of exp(iGx): ( -6.7999699128633302E-008, -6.7535158112588261E-008)  0.73188942899999998     
     Electronic Dipole per cell (Ry a.u.)  -21.656251332499608     
     Ionic Dipole per cell (Ry a.u.)   15834.242824681465     
Electronic Dipole on Cartesian axes
           1   31.085268203725295     
           2  -9.6744225157766603     
           3  -21.656251332499608     
Ionic Dipole on Cartesian axes
           1   23643.830046857111     
           2   25348.759150061054     
           3   15834.242824681465     

     total cpu time spent up to now is     6819.8 secs

     total energy              =   -5157.56220829 Ry
     Harris-Foulkes estimate   =   -5157.56220831 Ry
     estimated scf accuracy    <       0.00000037 Ry

     iteration # 10     ecut=    80.00 Ry     beta=0.70
     Davidson diagonalization with overlap
     ethr =  3.25E-11,  avg # of iterations =  3.0
     Davidson diagonalization with overlap
     ethr =  3.25E-11,  avg # of iterations =  1.0
     Davidson diagonalization with overlap
     ethr =  3.25E-11,  avg # of iterations =  1.0

     Expectation value of exp(iGx): ( -1.1965356314288066E-004,  9.0023566352504000E-005)  0.99291773000000005     
     Electronic Dipole per cell (Ry a.u.)   31.085201927326551     
     Ionic Dipole per cell (Ry a.u.)   23643.830046857111     

     Expectation value of exp(iGx): (  1.0690075662095121E-003, -8.5190714963875739E-004)   1.1465709300000000     
     Electronic Dipole per cell (Ry a.u.)  -9.6742814227589147     
     Ionic Dipole per cell (Ry a.u.)   25348.759150061054     

     Expectation value of exp(iGx): ( -6.8000010715144766E-008, -6.7534180751532317E-008)  0.73188942899999998     
     Electronic Dipole per cell (Ry a.u.)  -21.656338768504696     
     Ionic Dipole per cell (Ry a.u.)   15834.242824681465     
Electronic Dipole on Cartesian axes
           1   31.085201927326551     
           2  -9.6742814227589147     
           3  -21.656338768504696     
Ionic Dipole on Cartesian axes
           1   23643.830046857111     
           2   25348.759150061054     
           3   15834.242824681465     

     total cpu time spent up to now is     7536.6 secs

     total energy              =   -5157.56220838 Ry
     Harris-Foulkes estimate   =   -5157.56220840 Ry
     estimated scf accuracy    <       0.00000005 Ry

     iteration # 11     ecut=    80.00 Ry     beta=0.70
     Davidson diagonalization with overlap
     ethr =  4.35E-12,  avg # of iterations =  3.0
     Davidson diagonalization with overlap
     ethr =  4.35E-12,  avg # of iterations =  1.0
     Davidson diagonalization with overlap
     ethr =  4.35E-12,  avg # of iterations =  1.0

     Expectation value of exp(iGx): ( -1.1965391343825604E-004,  9.0023056065830433E-005)  0.99291773000000005     
     Electronic Dipole per cell (Ry a.u.)   31.085253346506132     
     Ionic Dipole per cell (Ry a.u.)   23643.830046857111     

     Expectation value of exp(iGx): (  1.0690076660299312E-003, -8.5190819603596900E-004)   1.1465709300000000     
     Electronic Dipole per cell (Ry a.u.)  -9.6742893758696713     
     Ionic Dipole per cell (Ry a.u.)   25348.759150061054     

     Expectation value of exp(iGx): ( -6.7999676431042801E-008, -6.7534563915659337E-008)  0.73188942899999998     
     Electronic Dipole per cell (Ry a.u.)  -21.656290174917430     
     Ionic Dipole per cell (Ry a.u.)   15834.242824681465     
Electronic Dipole on Cartesian axes
           1   31.085253346506132     
           2  -9.6742893758696713     
           3  -21.656290174917430     
Ionic Dipole on Cartesian axes
           1   23643.830046857111     
           2   25348.759150061054     
           3   15834.242824681465     

     total cpu time spent up to now is     8252.7 secs

     End of self-consistent calculation

          k = 0.0000 0.0000 0.0000 (217511 PWs)   bands (ev):

   -17.9938 -17.5075 -16.7182 -16.5102 -16.4762 -16.3838 -16.3450 -16.3334
   -16.3029 -16.2658 -16.2114 -16.1687 -16.1425 -16.1031 -16.0737 -16.0529
   -16.0149 -16.0059 -15.9999 -15.9762 -15.9480 -15.9168 -15.8923 -15.8780
   -15.8629 -15.8253 -15.8182 -15.7992 -15.7820 -15.7702 -15.7449 -15.7223
   -15.7061 -15.6877 -15.6491 -15.6192 -15.5698 -15.5506 -15.5391 -15.5214
   -15.4453 -15.4418 -15.3993 -15.3888 -15.3404 -15.3313 -15.3035 -15.2852
   -15.2494 -15.2299 -15.2103 -15.1824 -15.1336 -15.1015 -15.0958 -15.0749
   -15.0526 -15.0296 -15.0113 -14.9753 -14.9647 -14.9452 -14.9405 -14.9000
   -14.8730 -14.8615 -14.8522 -14.8409 -14.8174 -14.7975 -14.7875 -14.7762
   -14.7622 -14.7528 -14.6941 -14.6645 -14.6549 -14.6272 -14.6155 -14.5869
   -14.5517 -14.5223 -14.5055 -14.4988 -14.4814 -14.4461 -14.4311 -14.4226
   -14.4090 -14.4006 -14.3930 -14.3750 -14.3715 -14.3673 -14.3643 -14.3497
   -14.3430 -14.3352 -14.3283 -14.3188 -14.3126 -14.3069 -14.3029 -14.2941
   -14.2911 -14.2863 -14.2778 -14.2761 -14.2704 -14.2613 -14.2572 -14.2553
   -14.2488 -14.2453 -14.2437 -14.2367 -14.2331 -14.2291 -14.2250 -14.2135
   -14.2104 -14.2051 -14.2011 -14.1953 -14.1913 -14.1883 -14.1770 -14.1725
   -14.1710 -14.1658 -14.1551 -14.1532 -14.1468 -14.1378 -14.1319 -14.1308
   -14.1166 -14.1139 -14.1084 -14.1019 -14.0846 -14.0815 -13.8407  -6.8357
    -6.5486  -6.4939  -6.4179  -6.2916  -6.2145  -6.2053  -6.0237  -5.9503
    -5.9169  -5.8783  -5.8182  -5.8043  -5.7872  -5.7425  -5.6904  -5.6602
    -5.6537  -5.6361  -5.6004  -5.5961  -5.5599  -5.5238  -5.4535  -5.3436
    -5.2943  -5.2265  -5.1646  -5.1154  -5.1045  -5.0821  -5.0251  -4.9498
    -4.9324  -4.8909  -4.8771  -4.7434  -4.6886  -4.6536  -4.5955  -4.4961
    -4.4324  -4.3637  -4.3175  -4.2872  -4.2429  -4.2123  -4.1875  -4.1363
    -4.1274  -4.1085  -4.0309  -4.0036  -3.9608  -3.9173  -3.8846  -3.8701
    -3.7936  -3.7644  -3.7446  -3.7278  -3.7095  -3.6808  -3.6576  -3.6113
    -3.5177  -3.4575  -3.4188  -3.3985  -3.3430  -3.3236  -3.2951  -3.2506
    -3.2032  -3.1558  -3.1245  -3.1136  -3.0869  -3.0638  -3.0334  -3.0162
    -2.9976  -2.9754  -2.9613  -2.9480  -2.9360  -2.9114  -2.9029  -2.8939
    -2.8890  -2.8759  -2.8596  -2.8468  -2.8348  -2.8194  -2.8142  -2.8024
    -2.7915  -2.7772  -2.7751  -2.7556  -2.7460  -2.7422  -2.7324  -2.7246
    -2.7135  -2.7095  -2.6992  -2.6878  -2.6784  -2.6643  -2.6460  -2.6379
    -2.6252  -2.6180  -2.6119  -2.5952  -2.5585  -2.5510  -2.5235  -2.5129
    -2.4789  -2.4624  -2.4538  -2.4420  -2.4243  -2.4035  -2.4017  -2.3885
    -2.3634  -2.3547  -2.3324  -2.2942  -2.2733  -2.2547  -2.2314  -2.2165
    -2.2070  -2.1863  -2.1456  -2.1207  -2.1073  -2.0494  -1.9585  -1.9303
    -1.8434  -1.5818  -1.3302  -1.0969  -1.0384  -0.9834  -0.9293  -0.9221
    -0.8993  -0.8908  -0.8703  -0.8024  -0.7935  -0.7656  -0.7581  -0.7382
    -0.7297  -0.6999  -0.6796  -0.6608  -0.6578  -0.6468  -0.6302  -0.6126
    -0.6084  -0.5992  -0.5901  -0.5794  -0.5644  -0.5499  -0.5417  -0.5326
    -0.5227  -0.5164  -0.5096  -0.4885  -0.4803  -0.4645  -0.4485  -0.4392
    -0.4307  -0.4081  -0.3897  -0.3820  -0.3556  -0.3519  -0.3473  -0.3209
    -0.3152  -0.3060  -0.3006  -0.2735  -0.2538  -0.2430  -0.2363  -0.2354
    -0.2223  -0.1982  -0.1649  -0.1579  -0.1498  -0.1251  -0.1129  -0.0953
    -0.0777  -0.0582  -0.0504  -0.0408  -0.0242   0.0058   0.0105   0.0293
     0.0489   0.0670   0.0703   0.0860   0.1013   0.1032   0.1279   0.1293
     0.1452   0.1693   0.1891   0.1966   0.2139   0.2251   0.2352   0.2515
     0.2680   0.2722   0.2826   0.2978   0.3044   0.3212   0.3287   0.3410
     0.3538   0.3629   0.3676   0.3772   0.3938   0.4002   0.4170   0.4359
     0.4434   0.4563   0.4873   0.4930   0.4961   0.5010   0.5126   0.5207
     0.5328   0.5423   0.5598   0.5642   0.5658   0.5889   0.5973   0.6126
     0.6326   0.6424   0.6651   0.6821   0.6892   0.6960   0.7152   0.7170
     0.7225   0.7543   0.7676   0.7756   0.7904   0.8030   0.8277   0.8364
     0.8509   0.8593   0.8854   0.8863   0.9022   0.9070   0.9180   0.9229
     0.9385   0.9558   0.9643   0.9696   0.9859   0.9963   1.0052   1.0228
     1.0360   1.0406   1.0501   1.0643   1.0812   1.0942   1.1057   1.1064
     1.1152   1.1212   1.1280   1.1378   1.1533   1.1621   1.1775   1.1859
     1.1912   1.2066   1.2090   1.2237   1.2278   1.2369   1.2481   1.2660
     1.2711   1.2825   1.2917   1.3006   1.3050   1.3202   1.3261   1.3404
     1.3444   1.3543   1.3660   1.3712   1.3754   1.3853   1.3933   1.4096
     1.4133   1.4176   1.4242   1.4281   1.4303   1.4448   1.4515   1.4693
     1.4773   1.4811   1.4871   1.5073   1.5135   1.5198   1.5227   1.5283
     1.5462   1.5551   1.5679   1.5754   1.5811   1.5935   1.6024   1.6144
     1.6301   1.6360   1.6409   1.6490   1.6712   1.6761   1.6842   1.7092
     1.7147   1.7313   1.7425   1.7504   1.7817   1.7912   1.8086   1.8140
     1.8270   1.8354   1.8600   1.8670   1.8811   1.9039   1.9185   1.9364
     1.9491   1.9732   1.9822   1.9889   1.9951   2.0187   2.0215   2.0249
     2.0375   2.0647   2.0786   2.0837   2.0957   2.1227   2.1406   2.1591
     2.1722   2.1738   2.1746   2.2021   2.2217   2.2378   2.2385   2.2790
     2.2887   2.2958   2.3120   2.3210   2.3296   2.3416   2.3607   2.3691
     2.3802   2.3868   2.4032   2.4107   2.4164   2.4347   2.4689   2.4767
     2.4906   2.5114   2.5550   2.5677   7.7112   8.1403   8.7654   9.0545
     9.2058   9.4265   9.4364   9.7028   9.7907   9.8525   9.8970  10.0124
    10.0331  10.1216  10.1757  10.2773  10.3454  10.3507  10.4129  10.4826
    10.4999  10.5962  10.6522  10.6645  10.7002  10.7579  10.7711  10.8003

     highest occupied, lowest unoccupied level (ev):     2.5677    7.7112

!    total energy              =   -5157.56220839 Ry
     Harris-Foulkes estimate   =   -5157.56220839 Ry
     estimated scf accuracy    <          2.4E-09 Ry

     The total energy is the sum of the following terms:

     one-electron contribution =   -2410.23614415 Ry
     hartree contribution      =    1800.02394817 Ry
     xc contribution           =   -1182.79921765 Ry
     ewald contribution        =   -3364.55079475 Ry

     convergence has been achieved in  11 iterations
  **** WARNING :: Problem open file vector.dat...
  **** WARNING :: Problem read vector parameters...
  VECTOR ::                  Infinity                  Infinity                       NaN
  PARALLEL PART OF FORCES:no remove

     Forces acting on atoms (Ry/au):

     atom    1 type  1   force =    -0.00024734    0.00001965   -0.00050508
     atom    2 type  1   force =     0.00021113    0.00033435   -0.00055612
     atom    3 type  1   force =     0.00001612   -0.00019372    0.00015029
     atom    4 type  1   force =    -0.00002424    0.00025840    0.00036041
     atom    5 type  1   force =     0.00002874   -0.00004585    0.00019028
     atom    6 type  1   force =     0.00019353    0.00009162    0.00124294
     atom    7 type  2   force =    -0.00026169    0.00016798   -0.00010073
     atom    8 type  2   force =    -0.00005724    0.00003022    0.00033346
     atom    9 type  2   force =    -0.00022970    0.00011371   -0.00010902
     atom   10 type  2   force =    -0.00027203   -0.00084108    0.00014089
     atom   11 type  2   force =    -0.00005155    0.00012973   -0.00011496
     atom   12 type  2   force =    -0.00049451   -0.00004055   -0.00067050
     atom   13 type  2   force =     0.00003022   -0.00004358    0.00006473
     atom   14 type  2   force =    -0.00015434    0.00002258    0.00013532
     atom   15 type  2   force =    -0.00015162   -0.00010523    0.00004181
     atom   16 type  2   force =    -0.00069818   -0.00064551    0.00044840
     atom   17 type  2   force =    -0.00019555   -0.00006303    0.00021768
     atom   18 type  2   force =    -0.00007240   -0.00033230    0.00078650
     atom   19 type  1   force =    -0.00064463   -0.00073599   -0.00102632
     atom   20 type  1   force =     0.00001202    0.00002508   -0.00055250
     atom   21 type  1   force =     0.00003664    0.00003452    0.00006740
     atom   22 type  1   force =     0.00035674    0.00255112    0.00199181
     atom   23 type  1   force =    -0.00004389   -0.00002604    0.00034774
     atom   24 type  1   force =     0.00049011   -0.00042150    0.00269661
     atom   25 type  2   force =    -0.00011224    0.00030397    0.00031973
     atom   26 type  2   force =    -0.00015009    0.00011521    0.00067555
     atom   27 type  2   force =    -0.00013403    0.00038312   -0.00012625
     atom   28 type  2   force =    -0.00019176   -0.00029925    0.00025731
     atom   29 type  2   force =    -0.00007677    0.00006088   -0.00024274
     atom   30 type  2   force =    -0.00023046   -0.00039411   -0.00056978
     atom   31 type  2   force =    -0.00002259    0.00009860   -0.00013339
     atom   32 type  2   force =     0.00037765   -0.00056512   -0.00109551
     atom   33 type  2   force =    -0.00010509   -0.00011457    0.00007512
     atom   34 type  2   force =    -0.00055675   -0.00355061    0.00063753
     atom   35 type  2   force =    -0.00000491   -0.00001794    0.00033692
     atom   36 type  1   force =    -0.00031928   -0.00044724   -0.00042443
     atom   37 type  1   force =    -0.00009117    0.00002096   -0.00012474
     atom   38 type  1   force =    -0.00024559   -0.00026309    0.00011490
     atom   39 type  1   force =    -0.00045925    0.00107101    0.00024670
     atom   40 type  1   force =    -0.00005675   -0.00017028    0.00036619
     atom   41 type  1   force =    -0.00013399    0.00006178    0.00050558
     atom   42 type  2   force =    -0.00006541    0.00005454    0.00019205
     atom   43 type  2   force =    -0.00012333   -0.00007352    0.00015148
     atom   44 type  2   force =     0.00020638   -0.00004226    0.00015433
     atom   45 type  2   force =    -0.00016773   -0.00034996    0.00009372
     atom   46 type  2   force =    -0.00007558   -0.00031651   -0.00007950
     atom   47 type  2   force =    -0.00008739   -0.00019918   -0.00005092
     atom   48 type  2   force =     0.00001995   -0.00002780   -0.00013136
     atom   49 type  2   force =     0.00012082   -0.00000552    0.00000371
     atom   50 type  2   force =    -0.00001497    0.00003430    0.00012260
     atom   51 type  2   force =     0.00016697   -0.00040798    0.00046185
     atom   52 type  2   force =    -0.00004604   -0.00007796    0.00015184
     atom   53 type  2   force =     0.00000775   -0.00023888    0.00057629
     atom   54 type  1   force =     0.00035992    0.00047731   -0.00145906
     atom   55 type  1   force =     0.00080663   -0.00040531   -0.00474507
     atom   56 type  1   force =    -0.00111000   -0.00002631   -0.00056988
     atom   57 type  1   force =     0.00036840   -0.00041627   -0.00013580
     atom   58 type  1   force =     0.00097836   -0.00004722    0.00174505
     atom   59 type  1   force =     0.00104614    0.00005285    0.00147629
     atom   60 type  2   force =    -0.00055010    0.00018720    0.00116882
     atom   61 type  2   force =    -0.00037833    0.00072617    0.00146368
     atom   62 type  2   force =    -0.00311787   -0.00127700    0.00123249
     atom   63 type  2   force =    -0.00196119    0.00142336    0.00174935
     atom   64 type  2   force =    -0.00194798    0.00018048   -0.00099024
     atom   65 type  2   force =    -0.00100098    0.00076616   -0.00090848
     atom   66 type  2   force =     0.00005159   -0.00019906    0.00009491
     atom   67 type  2   force =    -0.00016874    0.00009516   -0.00024287
     atom   68 type  2   force =     0.00037909    0.00033545    0.00060900
     atom   69 type  2   force =    -0.00017769    0.00022519   -0.00008004
     atom   70 type  2   force =     0.00021338   -0.00009629    0.00059582
     atom   71 type  2   force =    -0.00027981    0.00008336    0.00013721
     atom   72 type  1   force =     0.00662974    0.00499297   -0.00922169
     atom   73 type  1   force =    -0.00468314   -0.00546128   -0.00711718
     atom   74 type  1   force =     0.00706037   -0.00114035   -0.00059380
     atom   75 type  1   force =     0.00216257   -0.00444924   -0.00031114
     atom   76 type  1   force =     0.05114932    0.05133791    0.20942212
     atom   77 type  1   force =    -0.00213549   -0.00152841    0.00600970
     atom   78 type  2   force =     0.00062596    0.00181957    0.00726477
     atom   79 type  2   force =    -0.00026356    0.00204857    0.00224413
     atom   80 type  2   force =    -0.00350205   -0.00874816    0.00801929
     atom   81 type  2   force =     0.00180593    0.00221106    0.00015930
     atom   82 type  2   force =    -0.04303841   -0.00637269   -0.09500789
     atom   83 type  2   force =     0.00010614    0.00054483   -0.00112324
     atom   84 type  2   force =    -0.00579479   -0.00258049    0.00434449
     atom   85 type  2   force =     0.00052823    0.00320860   -0.00074629
     atom   86 type  2   force =    -0.00133747    0.00099402    0.00177505
     atom   87 type  2   force =     0.00003776    0.00117734    0.00118368
     atom   88 type  2   force =     0.00126497   -0.00146520    0.00284522
     atom   89 type  2   force =     0.00035024    0.00000838    0.00076334
     atom   90 type  1   force =    -0.00056487    0.00007100   -0.00159561
     atom   91 type  1   force =    -0.00001397   -0.00040521   -0.00068488
     atom   92 type  1   force =    -0.02335762    0.01548533   -0.03964032
     atom   93 type  1   force =    -0.00128641   -0.00232330    0.00075240
     atom   94 type  1   force =    -0.00695995   -0.00360247    0.01054126
     atom   95 type  1   force =    -0.00004550   -0.00027442    0.00073568
     atom   96 type  2   force =    -0.00044707    0.00054125    0.00274842
     atom   97 type  2   force =     0.00002420    0.00028047    0.00042186
     atom   98 type  2   force =     0.00012144   -0.00019004    0.00077084
     atom   99 type  2   force =     0.00007144    0.00011494    0.00017135
     atom  100 type  2   force =     0.00185909    0.00033595   -0.00073068
     atom  101 type  2   force =     0.00002791   -0.00009241   -0.00033565
     atom  102 type  2   force =     0.01417353   -0.00287921    0.00027276
     atom  103 type  2   force =     0.00063831    0.00032721   -0.00054626
     atom  104 type  2   force =     0.00387669    0.00436960    0.00974434
     atom  105 type  2   force =     0.00041434    0.00074073    0.00051036
     atom  106 type  2   force =     0.00118691   -0.00101430    0.00333318
     atom  107 type  2   force =    -0.00000437   -0.00018634    0.00057709
     atom  108 type  1   force =     0.00007348   -0.00005057    0.00033919
     atom  109 type  1   force =    -0.00045359   -0.00014377    0.00062593
     atom  110 type  1   force =     0.00003181    0.00007880   -0.00008833
     atom  111 type  1   force =    -0.00020806   -0.00014228   -0.00004133
     atom  112 type  1   force =    -0.00015360   -0.00000576   -0.00019502
     atom  113 type  1   force =    -0.00072857   -0.00003185   -0.00090018
     atom  114 type  2   force =     0.00004991   -0.00023222    0.00008522
     atom  115 type  2   force =    -0.00000545   -0.00005440    0.00000454
     atom  116 type  2   force =    -0.00001872    0.00005087   -0.00001760
     atom  117 type  2   force =     0.00023949    0.00099700    0.00003401
     atom  118 type  2   force =    -0.00008888   -0.00006700    0.00001847
     atom  119 type  2   force =     0.00052839    0.00034494    0.00084211
     atom  120 type  2   force =    -0.00014334   -0.00020000    0.00003048
     atom  121 type  2   force =     0.00005998   -0.00005798    0.00019369
     atom  122 type  2   force =    -0.00011098   -0.00016635   -0.00009386
     atom  123 type  2   force =     0.00013675    0.00019864   -0.00004470
     atom  124 type  2   force =    -0.00011275   -0.00015363   -0.00008952
     atom  125 type  2   force =    -0.00009176    0.00017036   -0.00045169
     atom  126 type  1   force =     0.00031331    0.00059232    0.00091743
     atom  127 type  1   force =     0.00014491   -0.00038866    0.00040384
     atom  128 type  1   force =    -0.00021136    0.00013798   -0.00010216
     atom  129 type  1   force =    -0.00093718   -0.00197014   -0.00146408
     atom  130 type  1   force =    -0.00018455    0.00003120   -0.00036891
     atom  131 type  1   force =     0.00027860   -0.00099718   -0.00088413
     atom  132 type  2   force =    -0.00004111   -0.00030275   -0.00031213
     atom  133 type  2   force =     0.00003170    0.00001516   -0.00040794
     atom  134 type  2   force =    -0.00023705   -0.00032427   -0.00012665
     atom  135 type  2   force =    -0.00019761    0.00016183   -0.00020399
     atom  136 type  2   force =     0.00001369    0.00003708    0.00021525
     atom  137 type  2   force =    -0.00040968    0.00046565    0.00029796
     atom  138 type  2   force =    -0.00009412    0.00002790    0.00015260
     atom  139 type  2   force =    -0.00027509    0.00091364    0.00051606
     atom  140 type  2   force =    -0.00005881    0.00027997   -0.00015561
     atom  141 type  2   force =     0.00120484    0.00303423    0.00046797
     atom  142 type  2   force =    -0.00005475    0.00002435   -0.00030939
     atom  143 type  2   force =    -0.00321451    0.00293196   -0.00451247
     atom  144 type  1   force =     0.00051349    0.00051643    0.00066080
     atom  145 type  1   force =    -0.00011387   -0.00002902    0.00021781
     atom  146 type  1   force =    -0.00007584    0.00009452   -0.00019416
     atom  147 type  1   force =     0.00068425   -0.00063969    0.00013566
     atom  148 type  1   force =    -0.00001587   -0.00004685   -0.00027470
     atom  149 type  1   force =     0.00006015    0.00005507   -0.00041611
     atom  150 type  2   force =    -0.00013372   -0.00042809   -0.00018343
     atom  151 type  2   force =    -0.00015683   -0.00029625    0.00000918
     atom  152 type  2   force =    -0.00029847   -0.00031305    0.00001708
     atom  153 type  2   force =    -0.00010859    0.00006845    0.00007850
     atom  154 type  2   force =    -0.00010089   -0.00011738    0.00004909
     atom  155 type  2   force =    -0.00006027   -0.00005466    0.00020786
     atom  156 type  2   force =    -0.00016404   -0.00013011    0.00009772
     atom  157 type  2   force =    -0.00038194   -0.00011227    0.00022574
     atom  158 type  2   force =    -0.00004058   -0.00009033    0.00001792
     atom  159 type  2   force =    -0.00042160   -0.00007893   -0.00033472
     atom  160 type  2   force =    -0.00003257   -0.00012853   -0.00022272
     atom  161 type  2   force =     0.00001746   -0.00012356   -0.00047273
     atom  162 type  1   force =    -0.00101853   -0.00033734    0.00143031
     atom  163 type  1   force =    -0.00762629    0.00621707    0.00296965
     atom  164 type  1   force =     0.00076749   -0.00018103    0.00065952
     atom  165 type  1   force =    -0.00014576    0.00011000    0.00018089
     atom  166 type  1   force =    -0.00066705   -0.00018683   -0.00096570
     atom  167 type  1   force =    -0.00072684    0.00004319   -0.00157863
     atom  168 type  2   force =     0.00010072   -0.00032799   -0.00064566
     atom  169 type  2   force =     0.00092280   -0.00113971   -0.00075534
     atom  170 type  2   force =     0.00123356    0.00072473   -0.00041747
     atom  171 type  2   force =     0.00093721   -0.00161170   -0.00346616
     atom  172 type  2   force =     0.00134688   -0.00016860    0.00126819
     atom  173 type  2   force =     0.00065872    0.00049470    0.00062754
     atom  174 type  2   force =    -0.00010158    0.00016506    0.00043382
     atom  175 type  2   force =     0.00034835    0.00014097    0.00030215
     atom  176 type  2   force =    -0.00030153   -0.00005654   -0.00026197
     atom  177 type  2   force =    -0.00005172   -0.00017014   -0.00009792
     atom  178 type  2   force =    -0.00033304    0.00022460   -0.00033766
     atom  179 type  2   force =     0.00002785   -0.00021078   -0.00056106
     atom  180 type  1   force =     0.00032733   -0.01701015    0.00341395
     atom  181 type  1   force =     0.02048653    0.02151990    0.02033796
     atom  182 type  1   force =    -0.00465430   -0.00055084   -0.00072610
     atom  183 type  1   force =    -0.00078391    0.00448277   -0.00196115
     atom  184 type  1   force =    -0.00474389   -0.00156177   -0.01068761
     atom  185 type  1   force =     0.00043062    0.00022841   -0.00379273
     atom  186 type  2   force =    -0.01605082   -0.03698595   -0.02743633
     atom  187 type  2   force =     0.00113347   -0.00490293   -0.00777613
     atom  188 type  2   force =     0.00180516    0.00708268    0.00069650
     atom  189 type  2   force =    -0.00522730   -0.00569737    0.00153114
     atom  190 type  2   force =     0.00344590    0.00138707    0.00920203
     atom  191 type  2   force =     0.00018182   -0.00049153    0.00109518
     atom  192 type  2   force =     0.00261863    0.00023640    0.00261653
     atom  193 type  2   force =    -0.00066300   -0.00116067    0.00120388
     atom  194 type  2   force =     0.00164698   -0.00100842   -0.00079249
     atom  195 type  2   force =    -0.00032638   -0.00138805   -0.00083178
     atom  196 type  2   force =     0.00645325   -0.00482588   -0.02324591
     atom  197 type  2   force =    -0.00012254    0.00006195   -0.00122274
     atom  198 type  1   force =     0.00032239    0.00023208    0.00134589
     atom  199 type  1   force =     0.00032010   -0.00010562    0.00088303
     atom  200 type  1   force =     0.01180819   -0.01591841   -0.03037703
     atom  201 type  1   force =     0.00181639    0.00399902   -0.00195172
     atom  202 type  1   force =     0.00344250    0.00199804   -0.00663272
     atom  203 type  1   force =     0.00048186    0.00006050   -0.00100784
     atom  204 type  2   force =     0.00010250   -0.00075671   -0.00265055
     atom  205 type  2   force =    -0.00003502   -0.00003796   -0.00046462
     atom  206 type  2   force =    -0.00032910    0.00024696   -0.00045717
     atom  207 type  2   force =     0.00034371   -0.00013792    0.00000700
     atom  208 type  2   force =    -0.00103983    0.00028872    0.00050464
     atom  209 type  2   force =    -0.00013907   -0.00020650    0.00026794
     atom  210 type  2   force =    -0.00633998    0.00139714    0.00692711
     atom  211 type  2   force =    -0.00117369   -0.00070698    0.00076749
     atom  212 type  2   force =     0.00798729   -0.00242012   -0.03698527
     atom  213 type  2   force =    -0.00057440   -0.00151566   -0.00064030
     atom  214 type  2   force =    -0.00179871    0.00210008   -0.00967610
     atom  215 type  2   force =    -0.00016541    0.00007858   -0.00040535

     Total force =     0.268552     Total SCF correction =     0.000135

     Writing output data file Qrtz_Ortho.save

     init_run     :     26.37s CPU     37.88s WALL (       1 calls)
     electrons    :   3950.23s CPU   8214.33s WALL (       1 calls)
     forces       :      8.29s CPU      8.84s WALL (       1 calls)

     Called by init_run:
     wfcinit      :     24.40s CPU     33.92s WALL (       1 calls)
     potinit      :      0.21s CPU      0.28s WALL (       1 calls)

     Called by electrons:
     c_bands      :   2205.88s CPU   2729.92s WALL (      33 calls)
     sum_band     :     11.27s CPU     40.50s WALL (      11 calls)
     v_of_rho     :      0.11s CPU      0.36s WALL (      12 calls)
     mix_rho      :      0.11s CPU      0.49s WALL (      11 calls)

     Called by c_bands:
     init_us_2    :      0.45s CPU      0.56s WALL (      45 calls)
     cegterg      :   2204.15s CPU   2719.26s WALL (      33 calls)

     Called by sum_band:

     Called by *egterg:
     h_psi        :    425.88s CPU    856.60s WALL (      99 calls)
     g_psi        :      0.30s CPU      0.31s WALL (      65 calls)
     cdiaghg      :    726.99s CPU    736.91s WALL (      96 calls)

     Called by h_psi:
     add_vuspsi   :    139.59s CPU    140.05s WALL (      99 calls)

     General routines
     calbec       :    146.57s CPU    159.76s WALL (     103 calls)
     fft          :      0.20s CPU      0.94s WALL (      49 calls)
     fftw         :    147.03s CPU    580.74s WALL (   98058 calls)
     davcio       :      0.02s CPU      1.64s WALL (     260 calls)

     Parallel routines
     fft_scatter  :     66.72s CPU    426.59s WALL (   98107 calls)

     Electric-field routines
     c_phase_fiel :   1732.73s CPU   5442.17s WALL (      33 calls)

     PWSCF        :     1h 6m CPU        2h17m WALL


   This run was terminated on:  21:27:25   7Jul2018            

=------------------------------------------------------------------------------=
   JOB DONE.
=------------------------------------------------------------------------------=
