# Supplementary material for: Collective dipole effects in ionic transport under electric fields
Source: Nat Commun. 2020 Jul 3;11:3330. doi: 10.1038/s41467-020-17173-w (PMC7335081; doi:10.1038/s41467-020-17173-w)
Supplement: Supplementary file 3 — Source Data [file 41467_2020_17173_MOESM3_ESM.zip › Script_Pol_Analysis/QE_data/ZBC_NEB_VO_Q2-pos2/Zcharge_VO_Q2_pict10/dx0.2/output_file]

     Program PWSCF v.5.4.0 starts on  7Jul2018 at 14:35:14 

     This program is part of the open-source Quantum ESPRESSO suite
     for quantum simulation of materials; please cite
         "P. Giannozzi et al., J. Phys.:Condens. Matter 21 395502 (2009);
          URL http://www.quantum-espresso.org", 
     in publications or presentations arising from this work. More details at
     http://www.quantum-espresso.org/quote

     Parallel version (MPI), running on   112 processors
     R & G space division:  proc/nbgrp/npool/nimage =     112
     Reading input from input_file
Warning: card &IONS ignored
Warning: card / ignored
Warning: card &CELL ignored
Warning: card / ignored

     Current dimensions of program PWSCF are:
     Max number of different atomic species (ntypx) = 10
     Max number of k-points (npk) =  40000
     Max angular momentum in pseudopotentials (lmaxx) =  3

     Subspace diagonalization in iterative solution of the eigenvalue problem:
     a serial algorithm will be used


     Parallelization info
     --------------------
     sticks:   dense  smooth     PW     G-vecs:    dense   smooth      PW
     Min         200     200     50                15540    15540    1940
     Max         201     201     51                15547    15547    1944
     Sum       22485   22485   5629              1740873  1740873  217511


     Title: 
     Fkl_Ortho                                                                  


     bravais-lattice index     =            0
     lattice parameter (alat)  =      27.8567  a.u.
     unit-cell volume          =   18011.5231 (a.u.)^3
     number of atoms/cell      =          215
     number of atomic types    =            2
     number of electrons       =      1144.00
     number of Kohn-Sham states=          600
     kinetic-energy cutoff     =      80.0000  Ry
     charge density cutoff     =     320.0000  Ry
     convergence threshold     =      1.0E-08
     mixing beta               =       0.7000
     number of iterations used =            8  plain     mixing
     Exchange-correlation      =  SLA  PZ   NOGX NOGC ( 1  1  0  0 0 0)

     Using Berry phase electric field
     In a.u.(Ry)  cartesian system of reference
        0.0000000000
        0.0000000000
        0.0000000000
     In a.u.(Ry)  crystal system of reference
        0.0000000000
        0.0000000000
        0.0000000000
     Number of iterative cycles:   3


     celldm(1)=  27.856738  celldm(2)=   0.000000  celldm(3)=   0.000000
     celldm(4)=   0.000000  celldm(5)=   0.000000  celldm(6)=   0.000000

     crystal axes: (cart. coord. in units of alat)
               a(1) = (   0.992918   0.000000   0.000000 )  
               a(2) = (   0.000000   1.146571   0.000000 )  
               a(3) = (   0.000000   0.000000   0.731889 )  

     reciprocal axes: (cart. coord. in units 2 pi/alat)
               b(1) = (  1.007133  0.000000  0.000000 )  
               b(2) = (  0.000000  0.872166  0.000000 )  
               b(3) = (  0.000000  0.000000  1.366327 )  


     PseudoPot. # 1 for Si read from file:
     /home/users/lsamos/Nico/q-e-qe-5.4/pseudo/Si.pz-vbc.UPF
     MD5 check sum: 6dfa03ddd5817404712e03e4d12deb78
     Pseudo is Norm-conserving, Zval =  4.0
     Generated by new atomic code, or converted to UPF format
     Using radial grid of  431 points,  2 beta functions with: 
                l(1) =   0
                l(2) =   1

     PseudoPot. # 2 for O  read from file:
     /home/users/lsamos/Nico/q-e-qe-5.4/pseudo/O.pz-mt.UPF
     MD5 check sum: 6c85872a654a48428798af567c59afb1
     Pseudo is Norm-conserving, Zval =  6.0
     Generated by new atomic code, or converted to UPF format
     Using radial grid of  921 points,  1 beta functions with: 
                l(1) =   0

     atomic species   valence    mass     pseudopotential
        Si             4.00    28.08550     Si( 1.00)
        O              6.00    16.00000     O ( 1.00)

     No symmetry found


   Cartesian axes

     site n.     atom                  positions (alat units)
         1           Si  tau(   1) = (   0.1490390   0.0011163   0.2441122  )
         2           Si  tau(   2) = (   0.3174071   0.2884516   0.2452827  )
         3           Si  tau(   3) = (   0.9144947   0.1315351   0.1191789  )
         4           Si  tau(   4) = (   0.0898243   0.4147266   0.1261946  )
         5           Si  tau(   5) = (   0.0883260   0.1513061  -0.0002606  )
         6           Si  tau(   6) = (   0.2495615   0.4342691  -0.0017075  )
         7           O   tau(   7) = (   0.0828035   0.0806929   0.2817623  )
         8           O   tau(   8) = (   0.2503798   0.3664976   0.2847945  )
         9           O   tau(   9) = (   0.2147118   0.0377868   0.1634132  )
        10           O   tau(  10) = (   0.3846999   0.3303282   0.1683404  )
        11           O   tau(  11) = (   0.1895081   0.1678665   0.0396074  )
        12           O   tau(  12) = (   0.3559265   0.4425835   0.0265147  )
        13           O   tau(  13) = (   0.0232696   0.1139051   0.0810440  )
        14           O   tau(  14) = (   0.1926397   0.4037471   0.0879534  )
        15           O   tau(  15) = (   0.9140332   0.2050678   0.2019096  )
        16           O   tau(  16) = (   0.0843523   0.4893964   0.2076912  )
        17           O   tau(  17) = (   0.0450285   0.2468558   0.3309108  )
        18           O   tau(  18) = (   0.2105297   0.5350593   0.3308099  )
        19           Si  tau(  19) = (   0.4863890   0.0038470   0.2389320  )
        20           Si  tau(  20) = (   0.6530098   0.2822254   0.2488444  )
        21           Si  tau(  21) = (   0.2537503   0.1317362   0.1219347  )
        22           Si  tau(  22) = (   0.4155515   0.4218722   0.1170465  )
        23           Si  tau(  23) = (   0.4163915   0.1535845  -0.0003401  )
        24           Si  tau(  24) = (   0.5856646   0.4404630   0.0026372  )
        25           O   tau(  25) = (   0.4217260   0.0844062   0.2771738  )
        26           O   tau(  26) = (   0.5906957   0.3491652   0.3141740  )
        27           O   tau(  27) = (   0.5513594   0.0401132   0.1563042  )
        28           O   tau(  28) = (   0.7049221   0.3335100   0.1674150  )
        29           O   tau(  29) = (   0.5164922   0.1763256   0.0401427  )
        30           O   tau(  30) = (   0.6872019   0.4585731   0.0400869  )
        31           O   tau(  31) = (   0.3545472   0.1129279   0.0813252  )
        32           O   tau(  32) = (   0.5208168   0.4093109   0.0856040  )
        33           O   tau(  33) = (   0.2567574   0.2081090   0.2015949  )
        34           O   tau(  34) = (   0.4049115   0.5085809   0.1851568  )
        35           O   tau(  35) = (   0.3799113   0.2507079   0.3285452  )
        36           Si  tau(  36) = (   0.8156823  -0.0036268   0.2432806  )
        37           Si  tau(  37) = (   0.9789038   0.2829342   0.2448657  )
        38           Si  tau(  38) = (   0.5845590   0.1382436   0.1180980  )
        39           Si  tau(  39) = (   0.7495237   0.4248490   0.1253242  )
        40           Si  tau(  40) = (   0.7539296   0.1570063  -0.0102856  )
        41           Si  tau(  41) = (   0.9171286   0.4360397   0.0039028  )
        42           O   tau(  42) = (   0.7488684   0.0732058   0.2853358  )
        43           O   tau(  43) = (   0.9150282   0.3655238   0.2819561  )
        44           O   tau(  44) = (   0.8739455   0.0369106   0.1586606  )
        45           O   tau(  45) = (   1.0470870   0.3184407   0.1655968  )
        46           O   tau(  46) = (   0.8531007   0.1709794   0.0350398  )
        47           O   tau(  47) = (   1.0192338   0.4478624   0.0420436  )
        48           O   tau(  48) = (   0.6843038   0.1339485   0.0720304  )
        49           O   tau(  49) = (   0.8502817   0.4037720   0.0861157  )
        50           O   tau(  50) = (   0.5867504   0.2068661   0.2053606  )
        51           O   tau(  51) = (   0.7498428   0.5007048   0.2049341  )
        52           O   tau(  52) = (   0.7259007   0.2443502   0.3220413  )
        53           O   tau(  53) = (   0.8776587   0.5348661   0.3293365  )
        54           Si  tau(  54) = (   0.1457776   0.5710135   0.2486340  )
        55           Si  tau(  55) = (   0.3158985   0.8636261   0.2432737  )
        56           Si  tau(  56) = (   0.9219756   0.7064754   0.1240445  )
        57           Si  tau(  57) = (   0.0917120   0.9913787   0.1230421  )
        58           Si  tau(  58) = (   0.0966740   0.7259466   0.0024679  )
        59           Si  tau(  59) = (   0.2562084   1.0142896   0.0000064  )
        60           O   tau(  60) = (   0.0818118   0.6514581   0.2876300  )
        61           O   tau(  61) = (   0.2536249   0.9448592   0.2829925  )
        62           O   tau(  62) = (   0.2095330   0.6098975   0.1679601  )
        63           O   tau(  63) = (   0.3815323   0.8992081   0.1618068  )
        64           O   tau(  64) = (   0.2014890   0.7344113   0.0385743  )
        65           O   tau(  65) = (   0.3587986   1.0292828   0.0372085  )
        66           O   tau(  66) = (   0.0313999   0.6919626   0.0856808  )
        67           O   tau(  67) = (   0.1937924   0.9782454   0.0836692  )
        68           O   tau(  68) = (   0.9185940   0.7808255   0.2050374  )
        69           O   tau(  69) = (   0.0880566   1.0651651   0.2049329  )
        70           O   tau(  70) = (   0.0512656   0.8226328   0.3292993  )
        71           O   tau(  71) = (   0.2108975   1.1129954   0.3286564  )
        72           Si  tau(  72) = (   0.4283406   0.6159006   0.1811041  )
        73           Si  tau(  73) = (   0.6511424   0.8625560   0.2442166  )
        74           Si  tau(  74) = (   0.2554276   0.7020364   0.1293552  )
        75           Si  tau(  75) = (   0.4205632   0.9939110   0.1215839  )
        76           Si  tau(  76) = (   0.4934555   0.7609226  -0.0585887  )
        77           Si  tau(  77) = (   0.5867320   1.0153638   0.0025106  )
        78           O   tau(  78) = (   0.4215264   0.6541317   0.2840214  )
        79           O   tau(  79) = (   0.5876216   0.9439030   0.2815379  )
        80           O   tau(  80) = (   0.5316325   0.6256969   0.1415174  )
        81           O   tau(  81) = (   0.7138166   0.8939801   0.1589154  )
        82           O   tau(  82) = (   0.5399859   0.7680771   0.0308413  )
        83           O   tau(  83) = (   0.6897000   1.0277768   0.0387503  )
        84           O   tau(  84) = (   0.3625146   0.6748906   0.1123765  )
        85           O   tau(  85) = (   0.5232438   0.9780395   0.0841053  )
        86           O   tau(  86) = (   0.2512500   0.7829686   0.2046111  )
        87           O   tau(  87) = (   0.4219641   1.0695358   0.2016791  )
        88           O   tau(  88) = (   0.3800019   0.8250323   0.3252585  )
        89           O   tau(  89) = (   0.5497365   1.1142604   0.3224052  )
        90           Si  tau(  90) = (   0.8158309   0.5775220   0.2479755  )
        91           Si  tau(  91) = (   0.9833472   0.8602916   0.2450175  )
        92           Si  tau(  92) = (   0.5885054   0.7164944   0.1174290  )
        93           Si  tau(  93) = (   0.7535821   0.9897026   0.1211156  )
        94           Si  tau(  94) = (   0.7565130   0.7257599   0.0024331  )
        95           Si  tau(  95) = (   0.9195947   1.0110766   0.0010795  )
        96           O   tau(  96) = (   0.7525829   0.6560516   0.2933700  )
        97           O   tau(  97) = (   0.9180402   0.9401803   0.2826503  )
        98           O   tau(  98) = (   0.8810841   0.6132158   0.1663506  )
        99           O   tau(  99) = (   1.0489077   0.8952374   0.1633359  )
       100           O   tau( 100) = (   0.8580855   0.7411837   0.0398516  )
       101           O   tau( 101) = (   1.0206746   1.0273138   0.0405031  )
       102           O   tau( 102) = (   0.6912424   0.6932162   0.0857976  )
       103           O   tau( 103) = (   0.8549252   0.9731745   0.0824455  )
       104           O   tau( 104) = (   0.5864600   0.7811512   0.2063350  )
       105           O   tau( 105) = (   0.7526371   1.0613279   0.2048008  )
       106           O   tau( 106) = (   0.7149186   0.8273583   0.3275933  )
       107           O   tau( 107) = (   0.8806523   1.1080658   0.3255454  )
       108           Si  tau( 108) = (   0.1531593  -0.0022063   0.6089778  )
       109           Si  tau( 109) = (   0.3095572   0.2829874   0.6105827  )
       110           Si  tau( 110) = (   0.9189174   0.1261356   0.4904327  )
       111           Si  tau( 111) = (   0.0874932   0.4170169   0.4900867  )
       112           Si  tau( 112) = (   0.0868199   0.1513172   0.3666627  )
       113           Si  tau( 113) = (   0.2501523   0.4393345   0.3674816  )
       114           O   tau( 114) = (   0.0895793   0.0786242   0.6483988  )
       115           O   tau( 115) = (   0.2399128   0.3589483   0.6497667  )
       116           O   tau( 116) = (   0.2160371   0.0324372   0.5246720  )
       117           O   tau( 117) = (   0.3752067   0.3275668   0.5330496  )
       118           O   tau( 118) = (   0.1905077   0.1652729   0.4011659  )
       119           O   tau( 119) = (   0.3530675   0.4550915   0.4050460  )
       120           O   tau( 120) = (   0.0282466   0.1127580   0.4523387  )
       121           O   tau( 121) = (   0.1895321   0.4010966   0.4516538  )
       122           O   tau( 122) = (   0.9151283   0.2021876   0.5709873  )
       123           O   tau( 123) = (   0.0863268   0.4934621   0.5697304  )
       124           O   tau( 124) = (   0.0498013   0.2471301   0.6932288  )
       125           O   tau( 125) = (   0.2147737   0.5312902   0.6923181  )
       126           Si  tau( 126) = (   0.4840941  -0.0011169   0.6094321  )
       127           Si  tau( 127) = (   0.6425814   0.2859982   0.6035184  )
       128           Si  tau( 128) = (   0.2536139   0.1274775   0.4837556  )
       129           Si  tau( 129) = (   0.4095541   0.4228585   0.4928232  )
       130           Si  tau( 130) = (   0.4184895   0.1535629   0.3629511  )
       131           Si  tau( 131) = (   0.6071593   0.3932398   0.4115169  )
       132           O   tau( 132) = (   0.4222920   0.0806196   0.6487748  )
       133           O   tau( 133) = (   0.5855824   0.3627829   0.6550004  )
       134           O   tau( 134) = (   0.5479612   0.0346055   0.5259779  )
       135           O   tau( 135) = (   0.6803040   0.3395858   0.5024410  )
       136           O   tau( 136) = (   0.5210574   0.1679880   0.4023900  )
       137           O   tau( 137) = (   0.6852690   0.4722921   0.4096236  )
       138           O   tau( 138) = (   0.3559867   0.1132678   0.4446911  )
       139           O   tau( 139) = (   0.5163290   0.4114749   0.4642818  )
       140           O   tau( 140) = (   0.2523021   0.2011503   0.5660356  )
       141           O   tau( 141) = (   0.4097476   0.5018359   0.5706095  )
       142           O   tau( 142) = (   0.3739830   0.2472571   0.6926771  )
       143           O   tau( 143) = (   0.5489476   0.5324641   0.6864384  )
       144           Si  tau( 144) = (   0.8158815  -0.0061602   0.6108984  )
       145           Si  tau( 145) = (   0.9781264   0.2833367   0.6117592  )
       146           Si  tau( 146) = (   0.5836374   0.1293219   0.4843613  )
       147           Si  tau( 147) = (   0.7556730   0.4312092   0.4866991  )
       148           Si  tau( 148) = (   0.7550850   0.1475726   0.3659080  )
       149           Si  tau( 149) = (   0.9179330   0.4386703   0.3638226  )
       150           O   tau( 150) = (   0.7510845   0.0749486   0.6481633  )
       151           O   tau( 151) = (   0.9130378   0.3630771   0.6526365  )
       152           O   tau( 152) = (   0.8800820   0.0304090   0.5287808  )
       153           O   tau( 153) = (   1.0403582   0.3226681   0.5294703  )
       154           O   tau( 154) = (   0.8559959   0.1606836   0.4063002  )
       155           O   tau( 155) = (   1.0178645   0.4527974   0.4057934  )
       156           O   tau( 156) = (   0.6872725   0.1199766   0.4490343  )
       157           O   tau( 157) = (   0.8513056   0.4008636   0.4468667  )
       158           O   tau( 158) = (   0.5792670   0.2066563   0.5649610  )
       159           O   tau( 159) = (   0.7570020   0.4865716   0.5796806  )
       160           O   tau( 160) = (   0.7257152   0.2502740   0.6651310  )
       161           O   tau( 161) = (   0.8845960   0.5346152   0.6971563  )
       162           Si  tau( 162) = (   0.1524477   0.5715542   0.6106246  )
       163           Si  tau( 163) = (   0.3189429   0.8641905   0.6015307  )
       164           Si  tau( 164) = (   0.9175237   0.7051443   0.4938045  )
       165           Si  tau( 165) = (   0.0894182   0.9895768   0.4894488  )
       166           Si  tau( 166) = (   0.0870195   0.7264388   0.3687037  )
       167           Si  tau( 167) = (   0.2520698   1.0182742   0.3657653  )
       168           O   tau( 168) = (   0.0907750   0.6529070   0.6515995  )
       169           O   tau( 169) = (   0.2558496   0.9380576   0.6512729  )
       170           O   tau( 170) = (   0.2182089   0.6086539   0.5297171  )
       171           O   tau( 171) = (   0.3741254   0.9015781   0.5137737  )
       172           O   tau( 172) = (   0.1896997   0.7397580   0.4064448  )
       173           O   tau( 173) = (   0.3542436   1.0393572   0.4019252  )
       174           O   tau( 174) = (   0.0247136   0.6894442   0.4521796  )
       175           O   tau( 175) = (   0.1911653   0.9773143   0.4485872  )
       176           O   tau( 176) = (   0.9211849   0.7745771   0.5792550  )
       177           O   tau( 177) = (   0.0891670   1.0623920   0.5725752  )
       178           O   tau( 178) = (   0.0607453   0.8227268   0.6952756  )
       179           O   tau( 179) = (   0.2185131   1.1090468   0.6909999  )
       180           Si  tau( 180) = (   0.4855513   0.5718390   0.6065309  )
       181           Si  tau( 181) = (   0.6507961   0.8615661   0.6128881  )
       182           Si  tau( 182) = (   0.2541650   0.7039755   0.4884569  )
       183           Si  tau( 183) = (   0.4172287   0.9979765   0.4820089  )
       184           Si  tau( 184) = (   0.4165623   0.7292317   0.3639388  )
       185           Si  tau( 185) = (   0.5850172   1.0183508   0.3631702  )
       186           O   tau( 186) = (   0.4382466   0.6641018   0.6456965  )
       187           O   tau( 187) = (   0.5848406   0.9376167   0.6538760  )
       188           O   tau( 188) = (   0.5504984   0.6067581   0.5227639  )
       189           O   tau( 189) = (   0.7032619   0.8934290   0.5226282  )
       190           O   tau( 190) = (   0.5176254   0.7465135   0.4082963  )
       191           O   tau( 191) = (   0.6853068   1.0323281   0.4065989  )
       192           O   tau( 192) = (   0.3557232   0.6896543   0.4471107  )
       193           O   tau( 193) = (   0.5190002   0.9810430   0.4436571  )
       194           O   tau( 194) = (   0.2580172   0.7782573   0.5707000  )
       195           O   tau( 195) = (   0.4200902   1.0649642   0.5700197  )
       196           O   tau( 196) = (   0.4012372   0.8349207   0.6723615  )
       197           O   tau( 197) = (   0.5496372   1.1088750   0.6907404  )
       198           Si  tau( 198) = (   0.8200873   0.5714061   0.6167603  )
       199           Si  tau( 199) = (   0.9866199   0.8567840   0.6139159  )
       200           Si  tau( 200) = (   0.5805908   0.7055756   0.4870321  )
       201           Si  tau( 201) = (   0.7484367   0.9899122   0.4860805  )
       202           Si  tau( 202) = (   0.7522557   0.7339112   0.3716170  )
       203           Si  tau( 203) = (   0.9161319   1.0119521   0.3663017  )
       204           O   tau( 204) = (   0.7523001   0.6487935   0.6550833  )
       205           O   tau( 205) = (   0.9210044   0.9368157   0.6513235  )
       206           O   tau( 206) = (   0.8768107   0.6083096   0.5297718  )
       207           O   tau( 207) = (   1.0470459   0.8924779   0.5285052  )
       208           O   tau( 208) = (   0.8522152   0.7467754   0.4146513  )
       209           O   tau( 209) = (   1.0162328   1.0262248   0.4090193  )
       210           O   tau( 210) = (   0.6850647   0.7055210   0.4573215  )
       211           O   tau( 211) = (   0.8488274   0.9724897   0.4454974  )
       212           O   tau( 212) = (   0.5689561   0.7774521   0.5843663  )
       213           O   tau( 213) = (   0.7521563   1.0583227   0.5727351  )
       214           O   tau( 214) = (   0.7176441   0.8184814   0.6873231  )
       215           O   tau( 215) = (   0.8793549   1.1058013   0.6939385  )

     number of k points=     1
                       cart. coord. in units 2pi/alat
        k(    1) = (   0.0000000   0.0000000   0.0000000), wk =   2.0000000

     Dense  grid:  1740873 G-vectors     FFT dimensions: ( 160, 192, 120)

     Largest allocated arrays     est. size (Mb)     dimensions
        Kohn-Sham Wavefunctions        17.80 Mb     (    1944,  600)
        NL pseudopotentials            12.78 Mb     (    1944,  431)
        Each V/rho on FFT grid          0.94 Mb     (   61440)
        Each G-vector array             0.12 Mb     (   15547)
        G-vector shells                 0.06 Mb     (    7776)
     Largest temporary arrays     est. size (Mb)     dimensions
        Auxiliary wavefunctions        71.19 Mb     (    1944, 2400)
        Each subspace H/S matrix       87.89 Mb     (    2400, 2400)
        Each <psi_i|beta_j> matrix      3.95 Mb     (     431,  600)
        Arrays for rho mixing           7.50 Mb     (   61440,    8)

     Initial potential from superposition of free atoms

     starting charge 1145.96414, renormalised to 1144.00000
     Starting wfc are  860 randomized atomic wfcs

     total cpu time spent up to now is       37.5 secs

     per-process dynamical memory:   157.1 Mb

     Self-consistent Calculation

     iteration #  1     ecut=    80.00 Ry     beta=0.70
     Davidson diagonalization with overlap
     ethr =  1.00E-02,  avg # of iterations =  3.0
     Davidson diagonalization with overlap
     ethr =  1.00E-02,  avg # of iterations =  1.0
     Davidson diagonalization with overlap
     ethr =  1.00E-02,  avg # of iterations =  1.0

     Expectation value of exp(iGx): ( -5.8909991835598343E-004,  4.2971245905434565E-004)  0.99291773000000005     
     Electronic Dipole per cell (Ry a.u.)   31.269522260966706     
     Ionic Dipole per cell (Ry a.u.)   23645.968027918148     

     Expectation value of exp(iGx): (  3.4567783916796620E-003, -2.8321543758752323E-003)   1.1465709300000000     
     Electronic Dipole per cell (Ry a.u.)  -9.8690341484339079     
     Ionic Dipole per cell (Ry a.u.)   25348.759150061054     

     Expectation value of exp(iGx): ( -1.3125322818970113E-006, -1.1442921114609840E-006)  0.73188942899999998     
     Electronic Dipole per cell (Ry a.u.)  -22.252302265910373     
     Ionic Dipole per cell (Ry a.u.)   15836.380805742507     
Electronic Dipole on Cartesian axes
           1   31.269522260966706     
           2  -9.8690341484339079     
           3  -22.252302265910373     
Ionic Dipole on Cartesian axes
           1   23645.968027918148     
           2   25348.759150061054     
           3   15836.380805742507     

     total cpu time spent up to now is      759.3 secs

     total energy              =   -5137.15648983 Ry
     Harris-Foulkes estimate   =   -5174.12896652 Ry
     estimated scf accuracy    <      51.90357843 Ry

     iteration #  2     ecut=    80.00 Ry     beta=0.70
     Davidson diagonalization with overlap
     ethr =  4.54E-03,  avg # of iterations =  2.0
     Davidson diagonalization with overlap
     ethr =  4.54E-03,  avg # of iterations =  1.0
     Davidson diagonalization with overlap
     ethr =  4.54E-03,  avg # of iterations =  1.0

     Expectation value of exp(iGx): ( -2.3438345949045596E-005,  2.1636213937105764E-005)  0.99291773000000005     
     Electronic Dipole per cell (Ry a.u.)   29.834821008137549     
     Ionic Dipole per cell (Ry a.u.)   23645.968027918148     

     Expectation value of exp(iGx): (  3.4303247279985087E-004, -2.6152009944117280E-004)   1.1465709300000000     
     Electronic Dipole per cell (Ry a.u.)  -9.3654301791242283     
     Ionic Dipole per cell (Ry a.u.)   25348.759150061054     

     Expectation value of exp(iGx): ( -4.0404565742510794E-009, -4.1036507000482952E-009)  0.73188942899999998     
     Electronic Dipole per cell (Ry a.u.)  -21.553580703048024     
     Ionic Dipole per cell (Ry a.u.)   15836.380805742507     
Electronic Dipole on Cartesian axes
           1   29.834821008137549     
           2  -9.3654301791242283     
           3  -21.553580703048024     
Ionic Dipole on Cartesian axes
           1   23645.968027918148     
           2   25348.759150061054     
           3   15836.380805742507     

     total cpu time spent up to now is     1499.7 secs

     total energy              =   -5150.65585049 Ry
     Harris-Foulkes estimate   =   -5167.87118668 Ry
     estimated scf accuracy    <      33.33294702 Ry

     iteration #  3     ecut=    80.00 Ry     beta=0.70
     Davidson diagonalization with overlap
     ethr =  2.91E-03,  avg # of iterations =  2.0
     Davidson diagonalization with overlap
     ethr =  2.91E-03,  avg # of iterations =  1.0
     Davidson diagonalization with overlap
     ethr =  2.91E-03,  avg # of iterations =  1.0

     Expectation value of exp(iGx): ( -1.2495412820632748E-004,  9.6816231411090935E-005)  0.99291773000000005     
     Electronic Dipole per cell (Ry a.u.)   30.908660220071408     
     Ionic Dipole per cell (Ry a.u.)   23645.968027918148     

     Expectation value of exp(iGx): (  1.1056122407163743E-003, -8.9521214529924274E-004)   1.1465709300000000     
     Electronic Dipole per cell (Ry a.u.)  -9.7859991197636482     
     Ionic Dipole per cell (Ry a.u.)   25348.759150061054     

     Expectation value of exp(iGx): ( -7.8729242018111716E-008, -7.1965062680088401E-008)  0.73188942899999998     
     Electronic Dipole per cell (Ry a.u.)  -22.036482228905690     
     Ionic Dipole per cell (Ry a.u.)   15836.380805742507     
Electronic Dipole on Cartesian axes
           1   30.908660220071408     
           2  -9.7859991197636482     
           3  -22.036482228905690     
Ionic Dipole on Cartesian axes
           1   23645.968027918148     
           2   25348.759150061054     
           3   15836.380805742507     

     total cpu time spent up to now is     2235.2 secs

     total energy              =   -5157.48698075 Ry
     Harris-Foulkes estimate   =   -5157.61011684 Ry
     estimated scf accuracy    <       0.27855126 Ry

     iteration #  4     ecut=    80.00 Ry     beta=0.70
     Davidson diagonalization with overlap
     ethr =  2.43E-05,  avg # of iterations =  8.0
     Davidson diagonalization with overlap
     ethr =  2.43E-05,  avg # of iterations =  1.0
     Davidson diagonalization with overlap
     ethr =  2.43E-05,  avg # of iterations =  1.0

     Expectation value of exp(iGx): ( -1.1452004308236368E-004,  9.6662102536118584E-005)  0.99291773000000005     
     Electronic Dipole per cell (Ry a.u.)   30.387666494049327     
     Ionic Dipole per cell (Ry a.u.)   23645.968027918148     

     Expectation value of exp(iGx): (  1.0844488689591917E-003, -8.4032741760732207E-004)   1.1465709300000000     
     Electronic Dipole per cell (Ry a.u.)  -9.4785149797072172     
     Ionic Dipole per cell (Ry a.u.)   25348.759150061054     

     Expectation value of exp(iGx): ( -7.0708357596111518E-008, -6.7314008433152154E-008)  0.73188942899999998     
     Electronic Dipole per cell (Ry a.u.)  -21.850457708328282     
     Ionic Dipole per cell (Ry a.u.)   15836.380805742507     
Electronic Dipole on Cartesian axes
           1   30.387666494049327     
           2  -9.4785149797072172     
           3  -21.850457708328282     
Ionic Dipole on Cartesian axes
           1   23645.968027918148     
           2   25348.759150061054     
           3   15836.380805742507     

     total cpu time spent up to now is     3051.6 secs

     total energy              =   -5157.50499718 Ry
     Harris-Foulkes estimate   =   -5157.60359068 Ry
     estimated scf accuracy    <       0.21078686 Ry

     iteration #  5     ecut=    80.00 Ry     beta=0.70
     Davidson diagonalization with overlap
     ethr =  1.84E-05,  avg # of iterations =  9.0
     Davidson diagonalization with overlap
     ethr =  1.84E-05,  avg # of iterations =  1.0
     Davidson diagonalization with overlap
     ethr =  1.84E-05,  avg # of iterations =  1.0

     Expectation value of exp(iGx): ( -1.1679353253528776E-004,  9.2855917322575842E-005)  0.99291773000000005     
     Electronic Dipole per cell (Ry a.u.)   30.752805901780341     
     Ionic Dipole per cell (Ry a.u.)   23645.968027918148     

     Expectation value of exp(iGx): (  1.0653865534120464E-003, -8.5191862888019305E-004)   1.1465709300000000     
     Electronic Dipole per cell (Ry a.u.)  -9.6981618651967310     
     Ionic Dipole per cell (Ry a.u.)   25348.759150061054     

     Expectation value of exp(iGx): ( -7.0266928506661711E-008, -6.5548426100841492E-008)  0.73188942899999998     
     Electronic Dipole per cell (Ry a.u.)  -21.943523660030014     
     Ionic Dipole per cell (Ry a.u.)   15836.380805742507     
Electronic Dipole on Cartesian axes
           1   30.752805901780341     
           2  -9.6981618651967310     
           3  -21.943523660030014     
Ionic Dipole on Cartesian axes
           1   23645.968027918148     
           2   25348.759150061054     
           3   15836.380805742507     

     total cpu time spent up to now is     3841.2 secs

     total energy              =   -5157.54667676 Ry
     Harris-Foulkes estimate   =   -5157.54816130 Ry
     estimated scf accuracy    <       0.00247034 Ry

     iteration #  6     ecut=    80.00 Ry     beta=0.70
     Davidson diagonalization with overlap
     ethr =  2.16E-07,  avg # of iterations =  9.0
     Davidson diagonalization with overlap
     ethr =  2.16E-07,  avg # of iterations =  1.0
     Davidson diagonalization with overlap
     ethr =  2.16E-07,  avg # of iterations =  1.0

     Expectation value of exp(iGx): ( -1.1661226230902475E-004,  9.3305945063525865E-005)  0.99291773000000005     
     Electronic Dipole per cell (Ry a.u.)   30.714032484415792     
     Ionic Dipole per cell (Ry a.u.)   23645.968027918148     

     Expectation value of exp(iGx): (  1.0683847340270316E-003, -8.4965692754876453E-004)   1.1465709300000000     
     Electronic Dipole per cell (Ry a.u.)  -9.6598343886176217     
     Ionic Dipole per cell (Ry a.u.)   25348.759150061054     

     Expectation value of exp(iGx): ( -7.0439715572332949E-008, -6.5709095275879184E-008)  0.73188942899999998     
     Electronic Dipole per cell (Ry a.u.)  -21.943559542473380     
     Ionic Dipole per cell (Ry a.u.)   15836.380805742507     
Electronic Dipole on Cartesian axes
           1   30.714032484415792     
           2  -9.6598343886176217     
           3  -21.943559542473380     
Ionic Dipole on Cartesian axes
           1   23645.968027918148     
           2   25348.759150061054     
           3   15836.380805742507     

     total cpu time spent up to now is     4663.2 secs

     total energy              =   -5157.54728791 Ry
     Harris-Foulkes estimate   =   -5157.54746530 Ry
     estimated scf accuracy    <       0.00032965 Ry

     iteration #  7     ecut=    80.00 Ry     beta=0.70
     Davidson diagonalization with overlap
     ethr =  2.88E-08,  avg # of iterations =  3.0
     Davidson diagonalization with overlap
     ethr =  2.88E-08,  avg # of iterations =  1.0
     Davidson diagonalization with overlap
     ethr =  2.88E-08,  avg # of iterations =  1.0

     Expectation value of exp(iGx): ( -1.1674513511708319E-004,  9.3255723393434212E-005)  0.99291773000000005     
     Electronic Dipole per cell (Ry a.u.)   30.724217743174922     
     Ionic Dipole per cell (Ry a.u.)   23645.968027918148     

     Expectation value of exp(iGx): (  1.0678765256243899E-003, -8.5107465767879126E-004)   1.1465709300000000     
     Electronic Dipole per cell (Ry a.u.)  -9.6748483532066007     
     Ionic Dipole per cell (Ry a.u.)   25348.759150061054     

     Expectation value of exp(iGx): ( -7.0500311879725421E-008, -6.5769969148879030E-008)  0.73188942899999998     
     Electronic Dipole per cell (Ry a.u.)  -21.943256954695869     
     Ionic Dipole per cell (Ry a.u.)   15836.380805742507     
Electronic Dipole on Cartesian axes
           1   30.724217743174922     
           2  -9.6748483532066007     
           3  -21.943256954695869     
Ionic Dipole on Cartesian axes
           1   23645.968027918148     
           2   25348.759150061054     
           3   15836.380805742507     

     total cpu time spent up to now is     5391.1 secs

     total energy              =   -5157.54736369 Ry
     Harris-Foulkes estimate   =   -5157.54737812 Ry
     estimated scf accuracy    <       0.00003036 Ry

     iteration #  8     ecut=    80.00 Ry     beta=0.70
     Davidson diagonalization with overlap
     ethr =  2.65E-09,  avg # of iterations =  3.0
     Davidson diagonalization with overlap
     ethr =  2.65E-09,  avg # of iterations =  1.0
     Davidson diagonalization with overlap
     ethr =  2.65E-09,  avg # of iterations =  1.0

     Expectation value of exp(iGx): ( -1.1674161379524083E-004,  9.3281905963820121E-005)  0.99291773000000005     
     Electronic Dipole per cell (Ry a.u.)   30.722330078161111     
     Ionic Dipole per cell (Ry a.u.)   23645.968027918148     

     Expectation value of exp(iGx): (  1.0682128558495885E-003, -8.5084637091475902E-004)   1.1465709300000000     
     Electronic Dipole per cell (Ry a.u.)  -9.6707618922979730     
     Ionic Dipole per cell (Ry a.u.)   25348.759150061054     

     Expectation value of exp(iGx): ( -7.0518622869519028E-008, -6.5777681001331115E-008)  0.73188942899999998     
     Electronic Dipole per cell (Ry a.u.)  -21.943909058452526     
     Ionic Dipole per cell (Ry a.u.)   15836.380805742507     
Electronic Dipole on Cartesian axes
           1   30.722330078161111     
           2  -9.6707618922979730     
           3  -21.943909058452526     
Ionic Dipole on Cartesian axes
           1   23645.968027918148     
           2   25348.759150061054     
           3   15836.380805742507     

     total cpu time spent up to now is     6111.8 secs

     total energy              =   -5157.54737147 Ry
     Harris-Foulkes estimate   =   -5157.54737288 Ry
     estimated scf accuracy    <       0.00000449 Ry

     iteration #  9     ecut=    80.00 Ry     beta=0.70
     Davidson diagonalization with overlap
     ethr =  3.92E-10,  avg # of iterations =  3.0
     Davidson diagonalization with overlap
     ethr =  3.92E-10,  avg # of iterations =  1.0
     Davidson diagonalization with overlap
     ethr =  3.92E-10,  avg # of iterations =  1.0

     Expectation value of exp(iGx): ( -1.1674734950338981E-004,  9.3283742510872944E-005)  0.99291773000000005     
     Electronic Dipole per cell (Ry a.u.)   30.722508856124616     
     Ionic Dipole per cell (Ry a.u.)   23645.968027918148     

     Expectation value of exp(iGx): (  1.0681770295162868E-003, -8.5093382724168315E-004)   1.1465709300000000     
     Electronic Dipole per cell (Ry a.u.)  -9.6717170883324606     
     Ionic Dipole per cell (Ry a.u.)   25348.759150061054     

     Expectation value of exp(iGx): ( -7.0518994360476340E-008, -6.5782909661404553E-008)  0.73188942899999998     
     Electronic Dipole per cell (Ry a.u.)  -21.943569296536509     
     Ionic Dipole per cell (Ry a.u.)   15836.380805742507     
Electronic Dipole on Cartesian axes
           1   30.722508856124616     
           2  -9.6717170883324606     
           3  -21.943569296536509     
Ionic Dipole on Cartesian axes
           1   23645.968027918148     
           2   25348.759150061054     
           3   15836.380805742507     

     total cpu time spent up to now is     6843.8 secs

     total energy              =   -5157.54737243 Ry
     Harris-Foulkes estimate   =   -5157.54737252 Ry
     estimated scf accuracy    <       0.00000034 Ry

     iteration # 10     ecut=    80.00 Ry     beta=0.70
     Davidson diagonalization with overlap
     ethr =  2.96E-11,  avg # of iterations =  2.0
     Davidson diagonalization with overlap
     ethr =  2.96E-11,  avg # of iterations =  1.0
     Davidson diagonalization with overlap
     ethr =  2.96E-11,  avg # of iterations =  1.0

     Expectation value of exp(iGx): ( -1.1674705528708944E-004,  9.3282729179452231E-005)  0.99291773000000005     
     Electronic Dipole per cell (Ry a.u.)   30.722559514511619     
     Ionic Dipole per cell (Ry a.u.)   23645.968027918148     

     Expectation value of exp(iGx): (  1.0681841194758075E-003, -8.5091943135663726E-004)   1.1465709300000000     
     Electronic Dipole per cell (Ry a.u.)  -9.6715520354655009     
     Ionic Dipole per cell (Ry a.u.)   25348.759150061054     

     Expectation value of exp(iGx): ( -7.0519536705666467E-008, -6.5781846904141719E-008)  0.73188942899999998     
     Electronic Dipole per cell (Ry a.u.)  -21.943678461798488     
     Ionic Dipole per cell (Ry a.u.)   15836.380805742507     
Electronic Dipole on Cartesian axes
           1   30.722559514511619     
           2  -9.6715520354655009     
           3  -21.943678461798488     
Ionic Dipole on Cartesian axes
           1   23645.968027918148     
           2   25348.759150061054     
           3   15836.380805742507     

     total cpu time spent up to now is     7558.9 secs

     total energy              =   -5157.54737259 Ry
     Harris-Foulkes estimate   =   -5157.54737254 Ry
     estimated scf accuracy    <       0.00000005 Ry

     iteration # 11     ecut=    80.00 Ry     beta=0.70
     Davidson diagonalization with overlap
     ethr =  4.10E-12,  avg # of iterations =  2.0
     Davidson diagonalization with overlap
     ethr =  4.10E-12,  avg # of iterations =  1.0
     Davidson diagonalization with overlap
     ethr =  4.10E-12,  avg # of iterations =  1.0

     Expectation value of exp(iGx): ( -1.1674686832942740E-004,  9.3283104048275171E-005)  0.99291773000000005     
     Electronic Dipole per cell (Ry a.u.)   30.722525389342326     
     Ionic Dipole per cell (Ry a.u.)   23645.968027918148     

     Expectation value of exp(iGx): (  1.0681806965523464E-003, -8.5092492790149628E-004)   1.1465709300000000     
     Electronic Dipole per cell (Ry a.u.)  -9.6716197510111588     
     Ionic Dipole per cell (Ry a.u.)   25348.759150061054     

     Expectation value of exp(iGx): ( -7.0519359496421966E-008, -6.5782231838097878E-008)  0.73188942899999998     
     Electronic Dipole per cell (Ry a.u.)  -21.943640170048283     
     Ionic Dipole per cell (Ry a.u.)   15836.380805742507     
Electronic Dipole on Cartesian axes
           1   30.722525389342326     
           2  -9.6716197510111588     
           3  -21.943640170048283     
Ionic Dipole on Cartesian axes
           1   23645.968027918148     
           2   25348.759150061054     
           3   15836.380805742507     

     total cpu time spent up to now is     8261.4 secs

     End of self-consistent calculation

          k = 0.0000 0.0000 0.0000 (217511 PWs)   bands (ev):

   -18.0195 -17.5085 -16.8393 -16.5757 -16.5286 -16.4923 -16.3640 -16.3498
   -16.3181 -16.2753 -16.1926 -16.1707 -16.1690 -16.1340 -16.1007 -16.0649
   -16.0469 -16.0393 -16.0065 -15.9693 -15.9597 -15.8968 -15.8846 -15.8681
   -15.8544 -15.8277 -15.7939 -15.7885 -15.7651 -15.7448 -15.7413 -15.7139
   -15.6947 -15.6816 -15.6557 -15.5977 -15.5757 -15.5613 -15.5423 -15.5146
   -15.4878 -15.4559 -15.4132 -15.3776 -15.3650 -15.3375 -15.3046 -15.2783
   -15.2478 -15.2383 -15.2148 -15.1840 -15.1425 -15.1180 -15.0923 -15.0704
   -15.0336 -15.0189 -14.9924 -14.9832 -14.9696 -14.9432 -14.9246 -14.9070
   -14.8759 -14.8517 -14.8373 -14.8333 -14.8021 -14.7933 -14.7723 -14.7683
   -14.7520 -14.7434 -14.7400 -14.6864 -14.6811 -14.6528 -14.6343 -14.6080
   -14.6030 -14.5745 -14.5628 -14.5260 -14.5059 -14.4884 -14.4758 -14.4640
   -14.4554 -14.4410 -14.4094 -14.3954 -14.3871 -14.3782 -14.3670 -14.3503
   -14.3407 -14.3361 -14.3295 -14.3189 -14.3138 -14.3103 -14.2979 -14.2891
   -14.2883 -14.2762 -14.2744 -14.2664 -14.2651 -14.2544 -14.2453 -14.2370
   -14.2341 -14.2299 -14.2196 -14.2159 -14.2090 -14.2040 -14.1991 -14.1948
   -14.1891 -14.1802 -14.1771 -14.1758 -14.1711 -14.1651 -14.1597 -14.1550
   -14.1456 -14.1399 -14.1326 -14.1252 -14.1223 -14.1143 -14.1113 -14.1042
   -14.0887 -14.0821 -14.0773 -14.0640 -14.0556 -14.0484 -13.7297  -6.8431
    -6.7465  -6.5241  -6.3981  -6.3160  -6.2243  -6.2110  -6.0791  -5.9552
    -5.9217  -5.8790  -5.8461  -5.8142  -5.7971  -5.7374  -5.7150  -5.6710
    -5.6385  -5.6240  -5.5937  -5.5770  -5.5360  -5.5033  -5.4650  -5.3062
    -5.2549  -5.2456  -5.1751  -5.1168  -5.1033  -5.0810  -5.0549  -4.9656
    -4.9199  -4.8895  -4.8595  -4.8101  -4.7267  -4.6513  -4.6299  -4.5349
    -4.4750  -4.3367  -4.3284  -4.2970  -4.2687  -4.2435  -4.1834  -4.1669
    -4.1375  -4.0699  -4.0077  -3.9782  -3.9547  -3.9113  -3.8782  -3.8329
    -3.8020  -3.7503  -3.7304  -3.7165  -3.7124  -3.6700  -3.6475  -3.6129
    -3.5255  -3.4776  -3.4753  -3.4055  -3.3447  -3.3345  -3.3220  -3.2732
    -3.2203  -3.1921  -3.1593  -3.1431  -3.1235  -3.0850  -3.0500  -3.0393
    -3.0044  -2.9938  -2.9629  -2.9569  -2.9486  -2.9207  -2.9015  -2.8922
    -2.8853  -2.8730  -2.8594  -2.8490  -2.8283  -2.8269  -2.8139  -2.8056
    -2.7780  -2.7750  -2.7553  -2.7496  -2.7390  -2.7374  -2.7285  -2.7175
    -2.7107  -2.6955  -2.6734  -2.6698  -2.6635  -2.6541  -2.6443  -2.6287
    -2.6138  -2.6079  -2.6018  -2.5819  -2.5619  -2.5362  -2.5130  -2.4887
    -2.4771  -2.4508  -2.4261  -2.4217  -2.3994  -2.3986  -2.3866  -2.3846
    -2.3677  -2.3476  -2.3342  -2.3246  -2.2946  -2.2813  -2.2159  -2.2067
    -2.1884  -2.1625  -2.1442  -2.1234  -2.0786  -2.0508  -1.9594  -1.8908
    -1.8468  -1.5747  -1.3790  -1.1815  -1.0982  -1.0704  -0.9883  -0.9363
    -0.9166  -0.8998  -0.8776  -0.8659  -0.8060  -0.7864  -0.7640  -0.7633
    -0.7352  -0.7214  -0.7067  -0.6748  -0.6675  -0.6579  -0.6455  -0.6284
    -0.6066  -0.6012  -0.5898  -0.5755  -0.5651  -0.5540  -0.5355  -0.5258
    -0.5218  -0.5144  -0.4995  -0.4845  -0.4791  -0.4728  -0.4404  -0.4391
    -0.4190  -0.4004  -0.3914  -0.3725  -0.3634  -0.3509  -0.3277  -0.3171
    -0.3085  -0.2924  -0.2837  -0.2795  -0.2728  -0.2406  -0.2266  -0.2180
    -0.2042  -0.1875  -0.1742  -0.1682  -0.1466  -0.1325  -0.1183  -0.1044
    -0.0887  -0.0685  -0.0548  -0.0372  -0.0261  -0.0099   0.0050   0.0220
     0.0365   0.0529   0.0754   0.0852   0.1001   0.1114   0.1171   0.1229
     0.1461   0.1705   0.1828   0.1865   0.2075   0.2153   0.2323   0.2472
     0.2586   0.2692   0.2864   0.2968   0.3075   0.3220   0.3231   0.3404
     0.3479   0.3611   0.3779   0.3894   0.3975   0.4155   0.4310   0.4363
     0.4626   0.4697   0.4743   0.4890   0.5008   0.5110   0.5200   0.5223
     0.5415   0.5539   0.5723   0.5780   0.5843   0.5911   0.6097   0.6229
     0.6277   0.6474   0.6801   0.6838   0.7044   0.7093   0.7257   0.7319
     0.7465   0.7537   0.7640   0.7682   0.7907   0.7950   0.8049   0.8214
     0.8457   0.8546   0.8698   0.8738   0.8951   0.9097   0.9129   0.9337
     0.9364   0.9430   0.9538   0.9594   0.9770   0.9870   0.9976   1.0114
     1.0325   1.0393   1.0463   1.0723   1.0771   1.0792   1.1009   1.1114
     1.1140   1.1265   1.1342   1.1382   1.1550   1.1639   1.1667   1.1742
     1.1898   1.2074   1.2143   1.2271   1.2311   1.2384   1.2403   1.2609
     1.2705   1.2714   1.2854   1.2988   1.3062   1.3147   1.3281   1.3365
     1.3479   1.3554   1.3741   1.3790   1.3828   1.3969   1.3988   1.4056
     1.4066   1.4105   1.4198   1.4277   1.4372   1.4447   1.4547   1.4692
     1.4730   1.4895   1.5004   1.5019   1.5169   1.5216   1.5296   1.5476
     1.5548   1.5631   1.5736   1.5842   1.5911   1.6056   1.6128   1.6176
     1.6190   1.6379   1.6431   1.6579   1.6682   1.6776   1.6853   1.6952
     1.7189   1.7222   1.7372   1.7520   1.7642   1.7709   1.7899   1.7990
     1.8218   1.8278   1.8512   1.8580   1.8896   1.9070   1.9236   1.9409
     1.9553   1.9563   1.9768   1.9935   2.0021   2.0158   2.0212   2.0262
     2.0446   2.0557   2.0669   2.0756   2.0875   2.1138   2.1275   2.1353
     2.1564   2.1766   2.1886   2.2108   2.2147   2.2270   2.2406   2.2760
     2.2999   2.3064   2.3305   2.3343   2.3469   2.3580   2.3823   2.3963
     2.4069   2.4135   2.4285   2.4324   2.4490   2.4704   2.5038   2.5109
     2.5206   2.5687   2.5922   2.6114   7.7347   8.2212   8.8100   9.0623
     9.2280   9.4511   9.5379   9.6605   9.8007   9.8682   9.9178   9.9958
    10.0240  10.0723  10.1173  10.2149  10.3114  10.3421  10.4301  10.4611
    10.4690  10.5255  10.6271  10.6844  10.7087  10.7465  10.7860  10.8213

     highest occupied, lowest unoccupied level (ev):     2.6114    7.7347

!    total energy              =   -5157.54737267 Ry
     Harris-Foulkes estimate   =   -5157.54737260 Ry
     estimated scf accuracy    <          2.3E-09 Ry

     The total energy is the sum of the following terms:

     one-electron contribution =   -2410.66743543 Ry
     hartree contribution      =    1800.20020202 Ry
     xc contribution           =   -1182.81464810 Ry
     ewald contribution        =   -3364.26549116 Ry

     convergence has been achieved in  11 iterations
  **** WARNING :: Problem open file vector.dat...
  **** WARNING :: Problem read vector parameters...
  VECTOR ::                  Infinity                  Infinity                       NaN
  PARALLEL PART OF FORCES:no remove

     Forces acting on atoms (Ry/au):

     atom    1 type  1   force =     0.00056456   -0.00050846   -0.00011050
     atom    2 type  1   force =    -0.00036625    0.00019908    0.00002642
     atom    3 type  1   force =     0.00094793    0.00018779   -0.00001309
     atom    4 type  1   force =     0.00110551    0.00027064    0.00035130
     atom    5 type  1   force =     0.00082872   -0.00050189   -0.00033878
     atom    6 type  1   force =     0.00010065    0.00189018   -0.00044847
     atom    7 type  2   force =    -0.00064286    0.00046638   -0.00006040
     atom    8 type  2   force =     0.00002646   -0.00029247   -0.00018730
     atom    9 type  2   force =    -0.00026935    0.00039978   -0.00011247
     atom   10 type  2   force =     0.00026174   -0.00019180    0.00008304
     atom   11 type  2   force =    -0.00023962    0.00027037   -0.00003415
     atom   12 type  2   force =     0.00041556   -0.00048116    0.00105286
     atom   13 type  2   force =    -0.00060861   -0.00006092    0.00038149
     atom   14 type  2   force =    -0.00067862   -0.00023255    0.00075879
     atom   15 type  2   force =    -0.00046415   -0.00021367   -0.00003349
     atom   16 type  2   force =    -0.00114584   -0.00077281    0.00020377
     atom   17 type  2   force =    -0.00057424    0.00017332    0.00001095
     atom   18 type  2   force =    -0.00043495   -0.00050394    0.00004931
     atom   19 type  1   force =    -0.00177736   -0.00005019   -0.00027051
     atom   20 type  1   force =    -0.00052744   -0.00037485    0.00014383
     atom   21 type  1   force =    -0.00015465   -0.00040663   -0.00008785
     atom   22 type  1   force =    -0.00142390    0.00009537   -0.00076559
     atom   23 type  1   force =    -0.00102634   -0.00000027   -0.00018778
     atom   24 type  1   force =    -0.00170610   -0.00015763   -0.00106407
     atom   25 type  2   force =     0.00036213   -0.00001535   -0.00006886
     atom   26 type  2   force =     0.00024196    0.00004303   -0.00005635
     atom   27 type  2   force =     0.00022480   -0.00000551   -0.00032612
     atom   28 type  2   force =     0.00012167    0.00047125   -0.00009643
     atom   29 type  2   force =     0.00059041   -0.00002991    0.00017271
     atom   30 type  2   force =     0.00078881    0.00059007    0.00051462
     atom   31 type  2   force =     0.00027952    0.00021848   -0.00004836
     atom   32 type  2   force =     0.00094496   -0.00007191   -0.00002514
     atom   33 type  2   force =     0.00002110    0.00004435    0.00008934
     atom   34 type  2   force =     0.00213175   -0.00017498    0.00080023
     atom   35 type  2   force =     0.00016968   -0.00006908    0.00010845
     atom   36 type  1   force =     0.00088502    0.00113617    0.00033246
     atom   37 type  1   force =     0.00070832   -0.00023665   -0.00001162
     atom   38 type  1   force =    -0.00084821    0.00024204   -0.00016965
     atom   39 type  1   force =     0.00005514   -0.00131323   -0.00027176
     atom   40 type  1   force =     0.00005506    0.00030377    0.00029857
     atom   41 type  1   force =     0.00155963   -0.00128073    0.00035490
     atom   42 type  2   force =    -0.00007042   -0.00046591   -0.00019201
     atom   43 type  2   force =    -0.00057564    0.00032245    0.00014763
     atom   44 type  2   force =    -0.00038312   -0.00067175    0.00036559
     atom   45 type  2   force =    -0.00054017   -0.00040668    0.00017800
     atom   46 type  2   force =    -0.00034632   -0.00038587   -0.00011869
     atom   47 type  2   force =    -0.00110197   -0.00004451   -0.00027770
     atom   48 type  2   force =     0.00015644   -0.00022839   -0.00009558
     atom   49 type  2   force =    -0.00053350    0.00047138    0.00031612
     atom   50 type  2   force =     0.00020503    0.00007613    0.00006871
     atom   51 type  2   force =    -0.00036584    0.00102175    0.00039683
     atom   52 type  2   force =    -0.00000505   -0.00004879   -0.00004894
     atom   53 type  2   force =    -0.00098421    0.00081613   -0.00033404
     atom   54 type  1   force =     0.00103946    0.00073371   -0.00035407
     atom   55 type  1   force =    -0.00099854   -0.00038582   -0.00161148
     atom   56 type  1   force =     0.00483546   -0.00051202    0.00174783
     atom   57 type  1   force =     0.00330922   -0.00031000   -0.00071800
     atom   58 type  1   force =     0.00576846    0.00023380   -0.00046487
     atom   59 type  1   force =     0.00277237   -0.00686520   -0.00500161
     atom   60 type  2   force =    -0.00135959   -0.00021291    0.00038507
     atom   61 type  2   force =    -0.00010253    0.00031507    0.00023575
     atom   62 type  2   force =    -0.00206077   -0.00136460    0.00117820
     atom   63 type  2   force =     0.00103352    0.00069970    0.00144086
     atom   64 type  2   force =    -0.00341184   -0.00086600    0.00110435
     atom   65 type  2   force =     0.00172364    0.00228690    0.00269267
     atom   66 type  2   force =    -0.00316080   -0.00035242    0.00129118
     atom   67 type  2   force =    -0.00205628    0.00057422    0.00178837
     atom   68 type  2   force =    -0.00137631   -0.00059878   -0.00046313
     atom   69 type  2   force =    -0.00082049    0.00024401   -0.00002928
     atom   70 type  2   force =    -0.00124375    0.00042146   -0.00041767
     atom   71 type  2   force =    -0.00089191    0.00079811   -0.00060888
     atom   72 type  1   force =    -0.01039953    0.00108489   -0.00149533
     atom   73 type  1   force =     0.00023397    0.00414028    0.00169170
     atom   74 type  1   force =     0.00263816    0.00170998   -0.00412925
     atom   75 type  1   force =    -0.00657431   -0.00199829   -0.00299684
     atom   76 type  1   force =    -0.29683030    0.00521204   -0.14083094
     atom   77 type  1   force =    -0.00409631    0.00773795    0.00635090
     atom   78 type  2   force =     0.00391157   -0.00054883    0.00056980
     atom   79 type  2   force =     0.00117193   -0.00182563   -0.00128669
     atom   80 type  2   force =     0.00578662    0.00696948   -0.00588727
     atom   81 type  2   force =    -0.00092983   -0.00178461   -0.00070105
     atom   82 type  2   force =     0.08610407    0.00953159    0.12690558
     atom   83 type  2   force =    -0.00059248   -0.00124082   -0.00126729
     atom   84 type  2   force =     0.00221964   -0.00322743    0.00588040
     atom   85 type  2   force =     0.00471192   -0.00086002   -0.00147385
     atom   86 type  2   force =    -0.00051141    0.00045291    0.00141640
     atom   87 type  2   force =     0.00131637    0.00056136    0.00078968
     atom   88 type  2   force =     0.00191489   -0.00109020   -0.00029113
     atom   89 type  2   force =     0.00116737   -0.00047528    0.00017213
     atom   90 type  1   force =     0.00165816   -0.00215502    0.00042732
     atom   91 type  1   force =     0.00278588    0.00036590    0.00020318
     atom   92 type  1   force =     0.00906926   -0.00985271    0.02475616
     atom   93 type  1   force =     0.00233703    0.00248767    0.00097331
     atom   94 type  1   force =     0.01134598   -0.00520693    0.00226842
     atom   95 type  1   force =     0.00291769    0.00062564   -0.00026240
     atom   96 type  2   force =    -0.00140709    0.00114565    0.00122894
     atom   97 type  2   force =    -0.00091140    0.00013119    0.00012580
     atom   98 type  2   force =    -0.00135351    0.00036815    0.00005004
     atom   99 type  2   force =    -0.00112649   -0.00046416    0.00061270
     atom  100 type  2   force =    -0.00425595    0.00054594   -0.00189059
     atom  101 type  2   force =    -0.00172262   -0.00012067   -0.00064069
     atom  102 type  2   force =    -0.00477181    0.00209738   -0.00245699
     atom  103 type  2   force =    -0.00165896   -0.00065976    0.00037156
     atom  104 type  2   force =    -0.00181101   -0.00166049   -0.00574059
     atom  105 type  2   force =    -0.00059205   -0.00135546   -0.00062636
     atom  106 type  2   force =    -0.00091521   -0.00067758   -0.00011964
     atom  107 type  2   force =    -0.00061505   -0.00030136    0.00020316
     atom  108 type  1   force =     0.00167092   -0.00160820    0.00098437
     atom  109 type  1   force =    -0.00031195    0.00068395   -0.00008965
     atom  110 type  1   force =     0.00088744    0.00036593   -0.00014347
     atom  111 type  1   force =     0.00116344    0.00069204    0.00076063
     atom  112 type  1   force =     0.00060783   -0.00028570   -0.00015631
     atom  113 type  1   force =     0.00001195    0.00072245    0.00032873
     atom  114 type  2   force =    -0.00057039    0.00044658    0.00037145
     atom  115 type  2   force =    -0.00002695   -0.00053499    0.00022820
     atom  116 type  2   force =    -0.00012064    0.00066923   -0.00032313
     atom  117 type  2   force =    -0.00005435   -0.00023640    0.00006619
     atom  118 type  2   force =    -0.00044306    0.00009193   -0.00024922
     atom  119 type  2   force =    -0.00004113   -0.00028279   -0.00042598
     atom  120 type  2   force =    -0.00068107   -0.00018310    0.00015976
     atom  121 type  2   force =    -0.00049128   -0.00037143    0.00002215
     atom  122 type  2   force =    -0.00042271   -0.00026384   -0.00009593
     atom  123 type  2   force =    -0.00107562   -0.00098624   -0.00038837
     atom  124 type  2   force =    -0.00051911    0.00007940   -0.00010981
     atom  125 type  2   force =    -0.00063651   -0.00124110    0.00057165
     atom  126 type  1   force =    -0.00384333   -0.00086866   -0.00180451
     atom  127 type  1   force =    -0.00064752   -0.00028568    0.00021420
     atom  128 type  1   force =    -0.00027506   -0.00049788    0.00042162
     atom  129 type  1   force =    -0.00161721    0.00189681    0.00180225
     atom  130 type  1   force =    -0.00095184    0.00004056    0.00023909
     atom  131 type  1   force =    -0.00160504   -0.00062596    0.00046489
     atom  132 type  2   force =     0.00061459   -0.00002008    0.00019715
     atom  133 type  2   force =     0.00057087   -0.00045988   -0.00001309
     atom  134 type  2   force =     0.00070852    0.00010282   -0.00009608
     atom  135 type  2   force =     0.00035639    0.00036112   -0.00014594
     atom  136 type  2   force =     0.00044484   -0.00002054    0.00019766
     atom  137 type  2   force =     0.00030210    0.00056093    0.00011148
     atom  138 type  2   force =     0.00026754    0.00026843   -0.00020591
     atom  139 type  2   force =     0.00163861   -0.00008558   -0.00069980
     atom  140 type  2   force =    -0.00012848    0.00019866   -0.00015323
     atom  141 type  2   force =     0.00070001   -0.00317277   -0.00266659
     atom  142 type  2   force =     0.00028955   -0.00029713    0.00011202
     atom  143 type  2   force =     0.00608185   -0.00390848    0.00220488
     atom  144 type  1   force =     0.00140249    0.00173221    0.00037744
     atom  145 type  1   force =     0.00088526   -0.00023462   -0.00007424
     atom  146 type  1   force =    -0.00084299    0.00006650   -0.00004393
     atom  147 type  1   force =     0.00000100   -0.00136211   -0.00053766
     atom  148 type  1   force =     0.00001559    0.00020908    0.00022626
     atom  149 type  1   force =     0.00144070   -0.00087266    0.00016785
     atom  150 type  2   force =    -0.00018405   -0.00088823   -0.00020410
     atom  151 type  2   force =    -0.00068884    0.00032151    0.00039628
     atom  152 type  2   force =    -0.00082504   -0.00077093    0.00031086
     atom  153 type  2   force =    -0.00064433   -0.00026380    0.00023452
     atom  154 type  2   force =    -0.00037782   -0.00018372   -0.00011460
     atom  155 type  2   force =    -0.00106519    0.00002207   -0.00039299
     atom  156 type  2   force =     0.00020776   -0.00019187   -0.00012828
     atom  157 type  2   force =    -0.00055343    0.00015461    0.00028292
     atom  158 type  2   force =     0.00026438   -0.00006168    0.00007005
     atom  159 type  2   force =    -0.00000459    0.00126871    0.00068901
     atom  160 type  2   force =     0.00021879   -0.00029861   -0.00000512
     atom  161 type  2   force =    -0.00134410    0.00145501   -0.00066284
     atom  162 type  1   force =     0.00303622    0.00212420   -0.00049423
     atom  163 type  1   force =     0.03351975   -0.01937181    0.02164540
     atom  164 type  1   force =     0.00387726   -0.00004837    0.00017914
     atom  165 type  1   force =     0.00297130   -0.00051731    0.00084742
     atom  166 type  1   force =     0.00381248    0.00006908    0.00070895
     atom  167 type  1   force =     0.00090021   -0.00096395    0.00102391
     atom  168 type  2   force =    -0.00158743   -0.00023031    0.00031782
     atom  169 type  2   force =    -0.00546492    0.00664656    0.00235544
     atom  170 type  2   force =    -0.00173501   -0.00235292    0.00002506
     atom  171 type  2   force =     0.00114750    0.00906817   -0.01344605
     atom  172 type  2   force =    -0.00262805   -0.00046231   -0.00228734
     atom  173 type  2   force =     0.00025864    0.00265701   -0.00182171
     atom  174 type  2   force =    -0.00236976    0.00001315    0.00095050
     atom  175 type  2   force =    -0.00117423    0.00087492   -0.00042087
     atom  176 type  2   force =    -0.00198032   -0.00057825   -0.00006923
     atom  177 type  2   force =    -0.00094298    0.00015941   -0.00025606
     atom  178 type  2   force =    -0.00230667    0.00046946   -0.00027968
     atom  179 type  2   force =    -0.00100515    0.00184071   -0.00053825
     atom  180 type  1   force =    -0.01522095    0.00975913    0.00758609
     atom  181 type  1   force =     0.02629190    0.02758188   -0.00557165
     atom  182 type  1   force =     0.00262244    0.00613452    0.00883192
     atom  183 type  1   force =    -0.00780061   -0.00679244    0.00335449
     atom  184 type  1   force =    -0.00921313   -0.00043397    0.00204028
     atom  185 type  1   force =    -0.00291665    0.00191006    0.00055002
     atom  186 type  2   force =     0.05105392    0.04642788    0.01340486
     atom  187 type  2   force =     0.00201761   -0.01209135   -0.00367424
     atom  188 type  2   force =     0.00998886    0.00619329   -0.00527548
     atom  189 type  2   force =    -0.00501954   -0.00590628    0.00381509
     atom  190 type  2   force =     0.00724527    0.00195738    0.00664016
     atom  191 type  2   force =     0.00083259   -0.00110885    0.00083869
     atom  192 type  2   force =     0.00293240   -0.00066445   -0.00456145
     atom  193 type  2   force =     0.00368762    0.00012619   -0.00168178
     atom  194 type  2   force =    -0.00723618   -0.00470210   -0.00772042
     atom  195 type  2   force =     0.00223216    0.00257928    0.00049107
     atom  196 type  2   force =     0.08710795   -0.05443532   -0.00027185
     atom  197 type  2   force =     0.00220199   -0.00258796    0.00063011
     atom  198 type  1   force =     0.00328321   -0.00426745   -0.00143254
     atom  199 type  1   force =     0.00440520    0.00021038    0.00034410
     atom  200 type  1   force =    -0.00391527   -0.02200452   -0.02438747
     atom  201 type  1   force =     0.00290355    0.00559818   -0.00294733
     atom  202 type  1   force =     0.00426011    0.00047273   -0.00264831
     atom  203 type  1   force =     0.00253089    0.00049237   -0.00055253
     atom  204 type  2   force =    -0.00347169    0.00369109    0.00168905
     atom  205 type  2   force =    -0.00152205    0.00011689    0.00008586
     atom  206 type  2   force =    -0.00167451    0.00032891    0.00066413
     atom  207 type  2   force =    -0.00136761   -0.00036225    0.00040892
     atom  208 type  2   force =    -0.00238206    0.00051476   -0.00043462
     atom  209 type  2   force =    -0.00177066   -0.00007072   -0.00053910
     atom  210 type  2   force =    -0.00357779    0.00281292    0.00533073
     atom  211 type  2   force =    -0.00217286   -0.00106317    0.00113742
     atom  212 type  2   force =     0.03502083    0.00807371   -0.00996400
     atom  213 type  2   force =    -0.00118861   -0.00234262   -0.00047040
     atom  214 type  2   force =    -0.00669956   -0.00030346   -0.00270210
     atom  215 type  2   force =    -0.00072878   -0.00030134   -0.00017658

     Total force =     0.396617     Total SCF correction =     0.000133

     Writing output data file Qrtz_Ortho.save

     init_run     :     27.18s CPU     36.60s WALL (       1 calls)
     electrons    :   4011.77s CPU   8224.44s WALL (       1 calls)
     forces       :      8.45s CPU      8.79s WALL (       1 calls)

     Called by init_run:
     wfcinit      :     25.03s CPU     32.89s WALL (       1 calls)
     potinit      :      0.21s CPU      0.26s WALL (       1 calls)

     Called by electrons:
     c_bands      :   2272.85s CPU   2789.31s WALL (      33 calls)
     sum_band     :     10.86s CPU     39.65s WALL (      11 calls)
     v_of_rho     :      0.12s CPU      0.32s WALL (      12 calls)
     mix_rho      :      0.09s CPU      0.48s WALL (      11 calls)

     Called by c_bands:
     init_us_2    :      0.38s CPU      0.42s WALL (      45 calls)
     cegterg      :   2271.14s CPU   2778.82s WALL (      33 calls)

     Called by sum_band:

     Called by *egterg:
     h_psi        :    427.24s CPU    859.95s WALL (     102 calls)
     g_psi        :      0.30s CPU      0.31s WALL (      68 calls)
     cdiaghg      :    778.20s CPU    788.35s WALL (      99 calls)

     Called by h_psi:
     add_vuspsi   :    140.79s CPU    141.17s WALL (     102 calls)

     General routines
     calbec       :    147.64s CPU    160.27s WALL (     106 calls)
     fft          :      0.17s CPU      0.90s WALL (      49 calls)
     fftw         :    146.19s CPU    584.02s WALL (   98246 calls)
     davcio       :      0.03s CPU      1.63s WALL (     260 calls)

     Parallel routines
     fft_scatter  :     68.66s CPU    448.10s WALL (   98295 calls)

     Electric-field routines
     c_phase_fiel :   1727.72s CPU   5393.95s WALL (      33 calls)

     PWSCF        :     1h 7m CPU        2h17m WALL


   This run was terminated on:  16:53: 8   7Jul2018            

=------------------------------------------------------------------------------=
   JOB DONE.
=------------------------------------------------------------------------------=
