# Supplementary material for: Collective dipole effects in ionic transport under electric fields
Source: Nat Commun. 2020 Jul 3;11:3330. doi: 10.1038/s41467-020-17173-w (PMC7335081; doi:10.1038/s41467-020-17173-w)
Supplement: Supplementary file 3 — Source Data [file 41467_2020_17173_MOESM3_ESM.zip › Script_Pol_Analysis/QE_data/ZBC_NEB_VO_Q2-pos2/Zcharge_VO_Q2_pict10/dy0.2/output_file]

     Program PWSCF v.5.4.0 starts on  7Jul2018 at 16:50: 7 

     This program is part of the open-source Quantum ESPRESSO suite
     for quantum simulation of materials; please cite
         "P. Giannozzi et al., J. Phys.:Condens. Matter 21 395502 (2009);
          URL http://www.quantum-espresso.org", 
     in publications or presentations arising from this work. More details at
     http://www.quantum-espresso.org/quote

     Parallel version (MPI), running on   112 processors
     R & G space division:  proc/nbgrp/npool/nimage =     112
     Reading input from input_file
Warning: card &IONS ignored
Warning: card / ignored
Warning: card &CELL ignored
Warning: card / ignored

     Current dimensions of program PWSCF are:
     Max number of different atomic species (ntypx) = 10
     Max number of k-points (npk) =  40000
     Max angular momentum in pseudopotentials (lmaxx) =  3

     Subspace diagonalization in iterative solution of the eigenvalue problem:
     a serial algorithm will be used


     Parallelization info
     --------------------
     sticks:   dense  smooth     PW     G-vecs:    dense   smooth      PW
     Min         200     200     50                15540    15540    1940
     Max         201     201     51                15547    15547    1944
     Sum       22485   22485   5629              1740873  1740873  217511


     Title: 
     Fkl_Ortho                                                                  


     bravais-lattice index     =            0
     lattice parameter (alat)  =      27.8567  a.u.
     unit-cell volume          =   18011.5231 (a.u.)^3
     number of atoms/cell      =          215
     number of atomic types    =            2
     number of electrons       =      1144.00
     number of Kohn-Sham states=          600
     kinetic-energy cutoff     =      80.0000  Ry
     charge density cutoff     =     320.0000  Ry
     convergence threshold     =      1.0E-08
     mixing beta               =       0.7000
     number of iterations used =            8  plain     mixing
     Exchange-correlation      =  SLA  PZ   NOGX NOGC ( 1  1  0  0 0 0)

     Using Berry phase electric field
     In a.u.(Ry)  cartesian system of reference
        0.0000000000
        0.0000000000
        0.0000000000
     In a.u.(Ry)  crystal system of reference
        0.0000000000
        0.0000000000
        0.0000000000
     Number of iterative cycles:   3


     celldm(1)=  27.856738  celldm(2)=   0.000000  celldm(3)=   0.000000
     celldm(4)=   0.000000  celldm(5)=   0.000000  celldm(6)=   0.000000

     crystal axes: (cart. coord. in units of alat)
               a(1) = (   0.992918   0.000000   0.000000 )  
               a(2) = (   0.000000   1.146571   0.000000 )  
               a(3) = (   0.000000   0.000000   0.731889 )  

     reciprocal axes: (cart. coord. in units 2 pi/alat)
               b(1) = (  1.007133  0.000000  0.000000 )  
               b(2) = (  0.000000  0.872166  0.000000 )  
               b(3) = (  0.000000  0.000000  1.366327 )  


     PseudoPot. # 1 for Si read from file:
     /home/users/lsamos/Nico/q-e-qe-5.4/pseudo/Si.pz-vbc.UPF
     MD5 check sum: 6dfa03ddd5817404712e03e4d12deb78
     Pseudo is Norm-conserving, Zval =  4.0
     Generated by new atomic code, or converted to UPF format
     Using radial grid of  431 points,  2 beta functions with: 
                l(1) =   0
                l(2) =   1

     PseudoPot. # 2 for O  read from file:
     /home/users/lsamos/Nico/q-e-qe-5.4/pseudo/O.pz-mt.UPF
     MD5 check sum: 6c85872a654a48428798af567c59afb1
     Pseudo is Norm-conserving, Zval =  6.0
     Generated by new atomic code, or converted to UPF format
     Using radial grid of  921 points,  1 beta functions with: 
                l(1) =   0

     atomic species   valence    mass     pseudopotential
        Si             4.00    28.08550     Si( 1.00)
        O              6.00    16.00000     O ( 1.00)

     No symmetry found


   Cartesian axes

     site n.     atom                  positions (alat units)
         1           Si  tau(   1) = (   0.1490390   0.0011163   0.2441122  )
         2           Si  tau(   2) = (   0.3174071   0.2884516   0.2452827  )
         3           Si  tau(   3) = (   0.9144947   0.1315351   0.1191789  )
         4           Si  tau(   4) = (   0.0898243   0.4147266   0.1261946  )
         5           Si  tau(   5) = (   0.0883260   0.1513061  -0.0002606  )
         6           Si  tau(   6) = (   0.2495615   0.4342691  -0.0017075  )
         7           O   tau(   7) = (   0.0828035   0.0806929   0.2817623  )
         8           O   tau(   8) = (   0.2503798   0.3664976   0.2847945  )
         9           O   tau(   9) = (   0.2147118   0.0377868   0.1634132  )
        10           O   tau(  10) = (   0.3846999   0.3303282   0.1683404  )
        11           O   tau(  11) = (   0.1895081   0.1678665   0.0396074  )
        12           O   tau(  12) = (   0.3559265   0.4425835   0.0265147  )
        13           O   tau(  13) = (   0.0232696   0.1139051   0.0810440  )
        14           O   tau(  14) = (   0.1926397   0.4037471   0.0879534  )
        15           O   tau(  15) = (   0.9140332   0.2050678   0.2019096  )
        16           O   tau(  16) = (   0.0843523   0.4893964   0.2076912  )
        17           O   tau(  17) = (   0.0450285   0.2468558   0.3309108  )
        18           O   tau(  18) = (   0.2105297   0.5350593   0.3308099  )
        19           Si  tau(  19) = (   0.4863890   0.0038470   0.2389320  )
        20           Si  tau(  20) = (   0.6530098   0.2822254   0.2488444  )
        21           Si  tau(  21) = (   0.2537503   0.1317362   0.1219347  )
        22           Si  tau(  22) = (   0.4155515   0.4218722   0.1170465  )
        23           Si  tau(  23) = (   0.4163915   0.1535845  -0.0003401  )
        24           Si  tau(  24) = (   0.5856646   0.4404630   0.0026372  )
        25           O   tau(  25) = (   0.4217260   0.0844062   0.2771738  )
        26           O   tau(  26) = (   0.5906957   0.3491652   0.3141740  )
        27           O   tau(  27) = (   0.5513594   0.0401132   0.1563042  )
        28           O   tau(  28) = (   0.7049221   0.3335100   0.1674150  )
        29           O   tau(  29) = (   0.5164922   0.1763256   0.0401427  )
        30           O   tau(  30) = (   0.6872019   0.4585731   0.0400869  )
        31           O   tau(  31) = (   0.3545472   0.1129279   0.0813252  )
        32           O   tau(  32) = (   0.5208168   0.4093109   0.0856040  )
        33           O   tau(  33) = (   0.2567574   0.2081090   0.2015949  )
        34           O   tau(  34) = (   0.4049115   0.5085809   0.1851568  )
        35           O   tau(  35) = (   0.3799113   0.2507079   0.3285452  )
        36           Si  tau(  36) = (   0.8156823  -0.0036268   0.2432806  )
        37           Si  tau(  37) = (   0.9789038   0.2829342   0.2448657  )
        38           Si  tau(  38) = (   0.5845590   0.1382436   0.1180980  )
        39           Si  tau(  39) = (   0.7495237   0.4248490   0.1253242  )
        40           Si  tau(  40) = (   0.7539296   0.1570063  -0.0102856  )
        41           Si  tau(  41) = (   0.9171286   0.4360397   0.0039028  )
        42           O   tau(  42) = (   0.7488684   0.0732058   0.2853358  )
        43           O   tau(  43) = (   0.9150282   0.3655238   0.2819561  )
        44           O   tau(  44) = (   0.8739455   0.0369106   0.1586606  )
        45           O   tau(  45) = (   1.0470870   0.3184407   0.1655968  )
        46           O   tau(  46) = (   0.8531007   0.1709794   0.0350398  )
        47           O   tau(  47) = (   1.0192338   0.4478624   0.0420436  )
        48           O   tau(  48) = (   0.6843038   0.1339485   0.0720304  )
        49           O   tau(  49) = (   0.8502817   0.4037720   0.0861157  )
        50           O   tau(  50) = (   0.5867504   0.2068661   0.2053606  )
        51           O   tau(  51) = (   0.7498428   0.5007048   0.2049341  )
        52           O   tau(  52) = (   0.7259007   0.2443502   0.3220413  )
        53           O   tau(  53) = (   0.8776587   0.5348661   0.3293365  )
        54           Si  tau(  54) = (   0.1457776   0.5710135   0.2486340  )
        55           Si  tau(  55) = (   0.3158985   0.8636261   0.2432737  )
        56           Si  tau(  56) = (   0.9219756   0.7064754   0.1240445  )
        57           Si  tau(  57) = (   0.0917120   0.9913787   0.1230421  )
        58           Si  tau(  58) = (   0.0966740   0.7259466   0.0024679  )
        59           Si  tau(  59) = (   0.2562084   1.0142896   0.0000064  )
        60           O   tau(  60) = (   0.0818118   0.6514581   0.2876300  )
        61           O   tau(  61) = (   0.2536249   0.9448592   0.2829925  )
        62           O   tau(  62) = (   0.2095330   0.6098975   0.1679601  )
        63           O   tau(  63) = (   0.3815323   0.8992081   0.1618068  )
        64           O   tau(  64) = (   0.2014890   0.7344113   0.0385743  )
        65           O   tau(  65) = (   0.3587986   1.0292828   0.0372085  )
        66           O   tau(  66) = (   0.0313999   0.6919626   0.0856808  )
        67           O   tau(  67) = (   0.1937924   0.9782454   0.0836692  )
        68           O   tau(  68) = (   0.9185940   0.7808255   0.2050374  )
        69           O   tau(  69) = (   0.0880566   1.0651651   0.2049329  )
        70           O   tau(  70) = (   0.0512656   0.8226328   0.3292993  )
        71           O   tau(  71) = (   0.2108975   1.1129954   0.3286564  )
        72           Si  tau(  72) = (   0.4283406   0.6159006   0.1811041  )
        73           Si  tau(  73) = (   0.6511424   0.8625560   0.2442166  )
        74           Si  tau(  74) = (   0.2554276   0.7020364   0.1293552  )
        75           Si  tau(  75) = (   0.4205632   0.9939110   0.1215839  )
        76           Si  tau(  76) = (   0.4798880   0.7744901  -0.0585887  )
        77           Si  tau(  77) = (   0.5867320   1.0153638   0.0025106  )
        78           O   tau(  78) = (   0.4215264   0.6541317   0.2840214  )
        79           O   tau(  79) = (   0.5876216   0.9439030   0.2815379  )
        80           O   tau(  80) = (   0.5316325   0.6256969   0.1415174  )
        81           O   tau(  81) = (   0.7138166   0.8939801   0.1589154  )
        82           O   tau(  82) = (   0.5399859   0.7680771   0.0308413  )
        83           O   tau(  83) = (   0.6897000   1.0277768   0.0387503  )
        84           O   tau(  84) = (   0.3625146   0.6748906   0.1123765  )
        85           O   tau(  85) = (   0.5232438   0.9780395   0.0841053  )
        86           O   tau(  86) = (   0.2512500   0.7829686   0.2046111  )
        87           O   tau(  87) = (   0.4219641   1.0695358   0.2016791  )
        88           O   tau(  88) = (   0.3800019   0.8250323   0.3252585  )
        89           O   tau(  89) = (   0.5497365   1.1142604   0.3224052  )
        90           Si  tau(  90) = (   0.8158309   0.5775220   0.2479755  )
        91           Si  tau(  91) = (   0.9833472   0.8602916   0.2450175  )
        92           Si  tau(  92) = (   0.5885054   0.7164944   0.1174290  )
        93           Si  tau(  93) = (   0.7535821   0.9897026   0.1211156  )
        94           Si  tau(  94) = (   0.7565130   0.7257599   0.0024331  )
        95           Si  tau(  95) = (   0.9195947   1.0110766   0.0010795  )
        96           O   tau(  96) = (   0.7525829   0.6560516   0.2933700  )
        97           O   tau(  97) = (   0.9180402   0.9401803   0.2826503  )
        98           O   tau(  98) = (   0.8810841   0.6132158   0.1663506  )
        99           O   tau(  99) = (   1.0489077   0.8952374   0.1633359  )
       100           O   tau( 100) = (   0.8580855   0.7411837   0.0398516  )
       101           O   tau( 101) = (   1.0206746   1.0273138   0.0405031  )
       102           O   tau( 102) = (   0.6912424   0.6932162   0.0857976  )
       103           O   tau( 103) = (   0.8549252   0.9731745   0.0824455  )
       104           O   tau( 104) = (   0.5864600   0.7811512   0.2063350  )
       105           O   tau( 105) = (   0.7526371   1.0613279   0.2048008  )
       106           O   tau( 106) = (   0.7149186   0.8273583   0.3275933  )
       107           O   tau( 107) = (   0.8806523   1.1080658   0.3255454  )
       108           Si  tau( 108) = (   0.1531593  -0.0022063   0.6089778  )
       109           Si  tau( 109) = (   0.3095572   0.2829874   0.6105827  )
       110           Si  tau( 110) = (   0.9189174   0.1261356   0.4904327  )
       111           Si  tau( 111) = (   0.0874932   0.4170169   0.4900867  )
       112           Si  tau( 112) = (   0.0868199   0.1513172   0.3666627  )
       113           Si  tau( 113) = (   0.2501523   0.4393345   0.3674816  )
       114           O   tau( 114) = (   0.0895793   0.0786242   0.6483988  )
       115           O   tau( 115) = (   0.2399128   0.3589483   0.6497667  )
       116           O   tau( 116) = (   0.2160371   0.0324372   0.5246720  )
       117           O   tau( 117) = (   0.3752067   0.3275668   0.5330496  )
       118           O   tau( 118) = (   0.1905077   0.1652729   0.4011659  )
       119           O   tau( 119) = (   0.3530675   0.4550915   0.4050460  )
       120           O   tau( 120) = (   0.0282466   0.1127580   0.4523387  )
       121           O   tau( 121) = (   0.1895321   0.4010966   0.4516538  )
       122           O   tau( 122) = (   0.9151283   0.2021876   0.5709873  )
       123           O   tau( 123) = (   0.0863268   0.4934621   0.5697304  )
       124           O   tau( 124) = (   0.0498013   0.2471301   0.6932288  )
       125           O   tau( 125) = (   0.2147737   0.5312902   0.6923181  )
       126           Si  tau( 126) = (   0.4840941  -0.0011169   0.6094321  )
       127           Si  tau( 127) = (   0.6425814   0.2859982   0.6035184  )
       128           Si  tau( 128) = (   0.2536139   0.1274775   0.4837556  )
       129           Si  tau( 129) = (   0.4095541   0.4228585   0.4928232  )
       130           Si  tau( 130) = (   0.4184895   0.1535629   0.3629511  )
       131           Si  tau( 131) = (   0.6071593   0.3932398   0.4115169  )
       132           O   tau( 132) = (   0.4222920   0.0806196   0.6487748  )
       133           O   tau( 133) = (   0.5855824   0.3627829   0.6550004  )
       134           O   tau( 134) = (   0.5479612   0.0346055   0.5259779  )
       135           O   tau( 135) = (   0.6803040   0.3395858   0.5024410  )
       136           O   tau( 136) = (   0.5210574   0.1679880   0.4023900  )
       137           O   tau( 137) = (   0.6852690   0.4722921   0.4096236  )
       138           O   tau( 138) = (   0.3559867   0.1132678   0.4446911  )
       139           O   tau( 139) = (   0.5163290   0.4114749   0.4642818  )
       140           O   tau( 140) = (   0.2523021   0.2011503   0.5660356  )
       141           O   tau( 141) = (   0.4097476   0.5018359   0.5706095  )
       142           O   tau( 142) = (   0.3739830   0.2472571   0.6926771  )
       143           O   tau( 143) = (   0.5489476   0.5324641   0.6864384  )
       144           Si  tau( 144) = (   0.8158815  -0.0061602   0.6108984  )
       145           Si  tau( 145) = (   0.9781264   0.2833367   0.6117592  )
       146           Si  tau( 146) = (   0.5836374   0.1293219   0.4843613  )
       147           Si  tau( 147) = (   0.7556730   0.4312092   0.4866991  )
       148           Si  tau( 148) = (   0.7550850   0.1475726   0.3659080  )
       149           Si  tau( 149) = (   0.9179330   0.4386703   0.3638226  )
       150           O   tau( 150) = (   0.7510845   0.0749486   0.6481633  )
       151           O   tau( 151) = (   0.9130378   0.3630771   0.6526365  )
       152           O   tau( 152) = (   0.8800820   0.0304090   0.5287808  )
       153           O   tau( 153) = (   1.0403582   0.3226681   0.5294703  )
       154           O   tau( 154) = (   0.8559959   0.1606836   0.4063002  )
       155           O   tau( 155) = (   1.0178645   0.4527974   0.4057934  )
       156           O   tau( 156) = (   0.6872725   0.1199766   0.4490343  )
       157           O   tau( 157) = (   0.8513056   0.4008636   0.4468667  )
       158           O   tau( 158) = (   0.5792670   0.2066563   0.5649610  )
       159           O   tau( 159) = (   0.7570020   0.4865716   0.5796806  )
       160           O   tau( 160) = (   0.7257152   0.2502740   0.6651310  )
       161           O   tau( 161) = (   0.8845960   0.5346152   0.6971563  )
       162           Si  tau( 162) = (   0.1524477   0.5715542   0.6106246  )
       163           Si  tau( 163) = (   0.3189429   0.8641905   0.6015307  )
       164           Si  tau( 164) = (   0.9175237   0.7051443   0.4938045  )
       165           Si  tau( 165) = (   0.0894182   0.9895768   0.4894488  )
       166           Si  tau( 166) = (   0.0870195   0.7264388   0.3687037  )
       167           Si  tau( 167) = (   0.2520698   1.0182742   0.3657653  )
       168           O   tau( 168) = (   0.0907750   0.6529070   0.6515995  )
       169           O   tau( 169) = (   0.2558496   0.9380576   0.6512729  )
       170           O   tau( 170) = (   0.2182089   0.6086539   0.5297171  )
       171           O   tau( 171) = (   0.3741254   0.9015781   0.5137737  )
       172           O   tau( 172) = (   0.1896997   0.7397580   0.4064448  )
       173           O   tau( 173) = (   0.3542436   1.0393572   0.4019252  )
       174           O   tau( 174) = (   0.0247136   0.6894442   0.4521796  )
       175           O   tau( 175) = (   0.1911653   0.9773143   0.4485872  )
       176           O   tau( 176) = (   0.9211849   0.7745771   0.5792550  )
       177           O   tau( 177) = (   0.0891670   1.0623920   0.5725752  )
       178           O   tau( 178) = (   0.0607453   0.8227268   0.6952756  )
       179           O   tau( 179) = (   0.2185131   1.1090468   0.6909999  )
       180           Si  tau( 180) = (   0.4855513   0.5718390   0.6065309  )
       181           Si  tau( 181) = (   0.6507961   0.8615661   0.6128881  )
       182           Si  tau( 182) = (   0.2541650   0.7039755   0.4884569  )
       183           Si  tau( 183) = (   0.4172287   0.9979765   0.4820089  )
       184           Si  tau( 184) = (   0.4165623   0.7292317   0.3639388  )
       185           Si  tau( 185) = (   0.5850172   1.0183508   0.3631702  )
       186           O   tau( 186) = (   0.4382466   0.6641018   0.6456965  )
       187           O   tau( 187) = (   0.5848406   0.9376167   0.6538760  )
       188           O   tau( 188) = (   0.5504984   0.6067581   0.5227639  )
       189           O   tau( 189) = (   0.7032619   0.8934290   0.5226282  )
       190           O   tau( 190) = (   0.5176254   0.7465135   0.4082963  )
       191           O   tau( 191) = (   0.6853068   1.0323281   0.4065989  )
       192           O   tau( 192) = (   0.3557232   0.6896543   0.4471107  )
       193           O   tau( 193) = (   0.5190002   0.9810430   0.4436571  )
       194           O   tau( 194) = (   0.2580172   0.7782573   0.5707000  )
       195           O   tau( 195) = (   0.4200902   1.0649642   0.5700197  )
       196           O   tau( 196) = (   0.4012372   0.8349207   0.6723615  )
       197           O   tau( 197) = (   0.5496372   1.1088750   0.6907404  )
       198           Si  tau( 198) = (   0.8200873   0.5714061   0.6167603  )
       199           Si  tau( 199) = (   0.9866199   0.8567840   0.6139159  )
       200           Si  tau( 200) = (   0.5805908   0.7055756   0.4870321  )
       201           Si  tau( 201) = (   0.7484367   0.9899122   0.4860805  )
       202           Si  tau( 202) = (   0.7522557   0.7339112   0.3716170  )
       203           Si  tau( 203) = (   0.9161319   1.0119521   0.3663017  )
       204           O   tau( 204) = (   0.7523001   0.6487935   0.6550833  )
       205           O   tau( 205) = (   0.9210044   0.9368157   0.6513235  )
       206           O   tau( 206) = (   0.8768107   0.6083096   0.5297718  )
       207           O   tau( 207) = (   1.0470459   0.8924779   0.5285052  )
       208           O   tau( 208) = (   0.8522152   0.7467754   0.4146513  )
       209           O   tau( 209) = (   1.0162328   1.0262248   0.4090193  )
       210           O   tau( 210) = (   0.6850647   0.7055210   0.4573215  )
       211           O   tau( 211) = (   0.8488274   0.9724897   0.4454974  )
       212           O   tau( 212) = (   0.5689561   0.7774521   0.5843663  )
       213           O   tau( 213) = (   0.7521563   1.0583227   0.5727351  )
       214           O   tau( 214) = (   0.7176441   0.8184814   0.6873231  )
       215           O   tau( 215) = (   0.8793549   1.1058013   0.6939385  )

     number of k points=     1
                       cart. coord. in units 2pi/alat
        k(    1) = (   0.0000000   0.0000000   0.0000000), wk =   2.0000000

     Dense  grid:  1740873 G-vectors     FFT dimensions: ( 160, 192, 120)

     Largest allocated arrays     est. size (Mb)     dimensions
        Kohn-Sham Wavefunctions        17.80 Mb     (    1944,  600)
        NL pseudopotentials            12.78 Mb     (    1944,  431)
        Each V/rho on FFT grid          0.94 Mb     (   61440)
        Each G-vector array             0.12 Mb     (   15547)
        G-vector shells                 0.06 Mb     (    7776)
     Largest temporary arrays     est. size (Mb)     dimensions
        Auxiliary wavefunctions        71.19 Mb     (    1944, 2400)
        Each subspace H/S matrix       87.89 Mb     (    2400, 2400)
        Each <psi_i|beta_j> matrix      3.95 Mb     (     431,  600)
        Arrays for rho mixing           7.50 Mb     (   61440,    8)

     Initial potential from superposition of free atoms

     starting charge 1145.96414, renormalised to 1144.00000
     Starting wfc are  860 randomized atomic wfcs

     total cpu time spent up to now is       39.3 secs

     per-process dynamical memory:   157.2 Mb

     Self-consistent Calculation

     iteration #  1     ecut=    80.00 Ry     beta=0.70
     Davidson diagonalization with overlap
     ethr =  1.00E-02,  avg # of iterations =  3.0
     Davidson diagonalization with overlap
     ethr =  1.00E-02,  avg # of iterations =  1.0
     Davidson diagonalization with overlap
     ethr =  1.00E-02,  avg # of iterations =  1.0

     Expectation value of exp(iGx): ( -5.9006172467320839E-004,  4.3030886740794491E-004)  0.99291773000000005     
     Electronic Dipole per cell (Ry a.u.)   31.270970902666463     
     Ionic Dipole per cell (Ry a.u.)   23643.830046857111     

     Expectation value of exp(iGx): (  3.4260529545897997E-003, -2.8688470139798645E-003)   1.1465709300000000     
     Electronic Dipole per cell (Ry a.u.)  -10.023015077931543     
     Ionic Dipole per cell (Ry a.u.)   25350.897131122092     

     Expectation value of exp(iGx): ( -1.3220342957198249E-006, -1.1355175051543038E-006)  0.73188942899999998     
     Electronic Dipole per cell (Ry a.u.)  -22.320018007901847     
     Ionic Dipole per cell (Ry a.u.)   15836.380805742507     
Electronic Dipole on Cartesian axes
           1   31.270970902666463     
           2  -10.023015077931543     
           3  -22.320018007901847     
Ionic Dipole on Cartesian axes
           1   23643.830046857111     
           2   25350.897131122092     
           3   15836.380805742507     

     total cpu time spent up to now is      773.3 secs

     total energy              =   -5137.15872672 Ry
     Harris-Foulkes estimate   =   -5174.12664069 Ry
     estimated scf accuracy    <      51.90593164 Ry

     iteration #  2     ecut=    80.00 Ry     beta=0.70
     Davidson diagonalization with overlap
     ethr =  4.54E-03,  avg # of iterations =  2.0
     Davidson diagonalization with overlap
     ethr =  4.54E-03,  avg # of iterations =  1.0
     Davidson diagonalization with overlap
     ethr =  4.54E-03,  avg # of iterations =  1.0

     Expectation value of exp(iGx): ( -2.4705336173046020E-005,  2.0783108746359401E-005)  0.99291773000000005     
     Electronic Dipole per cell (Ry a.u.)   30.408221661822672     
     Ionic Dipole per cell (Ry a.u.)   23643.830046857111     

     Expectation value of exp(iGx): (  3.3046721079446617E-004, -2.7784569405197581E-004)   1.1465709300000000     
     Electronic Dipole per cell (Ry a.u.)  -10.051738106940574     
     Ionic Dipole per cell (Ry a.u.)   25350.897131122092     

     Expectation value of exp(iGx): ( -4.1589801039220840E-009, -4.0279912414707350E-009)  0.73188942899999998     
     Electronic Dipole per cell (Ry a.u.)  -21.771624735945004     
     Ionic Dipole per cell (Ry a.u.)   15836.380805742507     
Electronic Dipole on Cartesian axes
           1   30.408221661822672     
           2  -10.051738106940574     
           3  -21.771624735945004     
Ionic Dipole on Cartesian axes
           1   23643.830046857111     
           2   25350.897131122092     
           3   15836.380805742507     

     total cpu time spent up to now is     1502.3 secs

     total energy              =   -5150.69190123 Ry
     Harris-Foulkes estimate   =   -5167.84067785 Ry
     estimated scf accuracy    <      33.19194569 Ry

     iteration #  3     ecut=    80.00 Ry     beta=0.70
     Davidson diagonalization with overlap
     ethr =  2.90E-03,  avg # of iterations =  2.0
     Davidson diagonalization with overlap
     ethr =  2.90E-03,  avg # of iterations =  1.0
     Davidson diagonalization with overlap
     ethr =  2.90E-03,  avg # of iterations =  1.0

     Expectation value of exp(iGx): ( -1.2650158787668326E-004,  9.5047452775704380E-005)  0.99291773000000005     
     Electronic Dipole per cell (Ry a.u.)   31.093272733391668     
     Ionic Dipole per cell (Ry a.u.)   23643.830046857111     

     Expectation value of exp(iGx): (  1.0852858059227607E-003, -9.1884470546651055E-004)   1.1465709300000000     
     Electronic Dipole per cell (Ry a.u.)  -10.101059263234511     
     Ionic Dipole per cell (Ry a.u.)   25350.897131122092     

     Expectation value of exp(iGx): ( -7.9112033668113001E-008, -7.1496136674994386E-008)  0.73188942899999998     
     Electronic Dipole per cell (Ry a.u.)  -22.088501666149742     
     Ionic Dipole per cell (Ry a.u.)   15836.380805742507     
Electronic Dipole on Cartesian axes
           1   31.093272733391668     
           2  -10.101059263234511     
           3  -22.088501666149742     
Ionic Dipole on Cartesian axes
           1   23643.830046857111     
           2   25350.897131122092     
           3   15836.380805742507     

     total cpu time spent up to now is     2231.8 secs

     total energy              =   -5157.49335433 Ry
     Harris-Foulkes estimate   =   -5157.59780932 Ry
     estimated scf accuracy    <       0.25407972 Ry

     iteration #  4     ecut=    80.00 Ry     beta=0.70
     Davidson diagonalization with overlap
     ethr =  2.22E-05,  avg # of iterations =  8.0
     Davidson diagonalization with overlap
     ethr =  2.22E-05,  avg # of iterations =  1.0
     Davidson diagonalization with overlap
     ethr =  2.22E-05,  avg # of iterations =  1.0

     Expectation value of exp(iGx): ( -1.1779955809771747E-004,  9.3738010341724333E-005)  0.99291773000000005     
     Electronic Dipole per cell (Ry a.u.)   30.747480453355941     
     Ionic Dipole per cell (Ry a.u.)   23643.830046857111     

     Expectation value of exp(iGx): (  1.0509088482098055E-003, -8.7613800849672496E-004)   1.1465709300000000     
     Electronic Dipole per cell (Ry a.u.)  -9.9919698260904344     
     Ionic Dipole per cell (Ry a.u.)   25350.897131122092     

     Expectation value of exp(iGx): ( -7.1950209539492962E-008, -6.5557900543511282E-008)  0.73188942899999998     
     Electronic Dipole per cell (Ry a.u.)  -22.051136345838138     
     Ionic Dipole per cell (Ry a.u.)   15836.380805742507     
Electronic Dipole on Cartesian axes
           1   30.747480453355941     
           2  -9.9919698260904344     
           3  -22.051136345838135     
Ionic Dipole on Cartesian axes
           1   23643.830046857111     
           2   25350.897131122092     
           3   15836.380805742507     

     total cpu time spent up to now is     3060.5 secs

     total energy              =   -5157.50505305 Ry
     Harris-Foulkes estimate   =   -5157.59046579 Ry
     estimated scf accuracy    <       0.18017328 Ry

     iteration #  5     ecut=    80.00 Ry     beta=0.70
     Davidson diagonalization with overlap
     ethr =  1.57E-05,  avg # of iterations =  7.0
     Davidson diagonalization with overlap
     ethr =  1.57E-05,  avg # of iterations =  1.0
     Davidson diagonalization with overlap
     ethr =  1.57E-05,  avg # of iterations =  1.0

     Expectation value of exp(iGx): ( -1.1904378111372629E-004,  9.0667520307872638E-005)  0.99291773000000005     
     Electronic Dipole per cell (Ry a.u.)   31.011880384004673     
     Ionic Dipole per cell (Ry a.u.)   23643.830046857111     

     Expectation value of exp(iGx): (  1.0423970269374271E-003, -8.7915508352745227E-004)   1.1465709300000000     
     Electronic Dipole per cell (Ry a.u.)  -10.073873547659931     
     Ionic Dipole per cell (Ry a.u.)   25350.897131122092     

     Expectation value of exp(iGx): ( -7.0967411258408707E-008, -6.4834016040688791E-008)  0.73188942899999998     
     Electronic Dipole per cell (Ry a.u.)  -22.039025549065453     
     Ionic Dipole per cell (Ry a.u.)   15836.380805742507     
Electronic Dipole on Cartesian axes
           1   31.011880384004673     
           2  -10.073873547659931     
           3  -22.039025549065453     
Ionic Dipole on Cartesian axes
           1   23643.830046857111     
           2   25350.897131122092     
           3   15836.380805742507     

     total cpu time spent up to now is     3826.2 secs

     total energy              =   -5157.54155146 Ry
     Harris-Foulkes estimate   =   -5157.54298459 Ry
     estimated scf accuracy    <       0.00246153 Ry

     iteration #  6     ecut=    80.00 Ry     beta=0.70
     Davidson diagonalization with overlap
     ethr =  2.15E-07,  avg # of iterations = 13.0
     Davidson diagonalization with overlap
     ethr =  2.15E-07,  avg # of iterations =  1.0
     Davidson diagonalization with overlap
     ethr =  2.15E-07,  avg # of iterations =  1.0

     Expectation value of exp(iGx): ( -1.1879264147913084E-004,  9.1284155390278948E-005)  0.99291773000000005     
     Electronic Dipole per cell (Ry a.u.)   30.958463480775833     
     Ionic Dipole per cell (Ry a.u.)   23643.830046857111     

     Expectation value of exp(iGx): (  1.0446168655109307E-003, -8.7769983710937554E-004)   1.1465709300000000     
     Electronic Dipole per cell (Ry a.u.)  -10.047069405559704     
     Ionic Dipole per cell (Ry a.u.)   25350.897131122092     

     Expectation value of exp(iGx): ( -7.1288517591461579E-008, -6.4860518755466448E-008)  0.73188942899999998     
     Electronic Dipole per cell (Ry a.u.)  -22.057786524803596     
     Ionic Dipole per cell (Ry a.u.)   15836.380805742507     
Electronic Dipole on Cartesian axes
           1   30.958463480775833     
           2  -10.047069405559704     
           3  -22.057786524803596     
Ionic Dipole on Cartesian axes
           1   23643.830046857111     
           2   25350.897131122092     
           3   15836.380805742507     

     total cpu time spent up to now is     4719.4 secs

     total energy              =   -5157.54214288 Ry
     Harris-Foulkes estimate   =   -5157.54231829 Ry
     estimated scf accuracy    <       0.00032680 Ry

     iteration #  7     ecut=    80.00 Ry     beta=0.70
     Davidson diagonalization with overlap
     ethr =  2.86E-08,  avg # of iterations =  3.0
     Davidson diagonalization with overlap
     ethr =  2.86E-08,  avg # of iterations =  1.0
     Davidson diagonalization with overlap
     ethr =  2.86E-08,  avg # of iterations =  1.0

     Expectation value of exp(iGx): ( -1.1897198649480895E-004,  9.1145529164908840E-005)  0.99291773000000005     
     Electronic Dipole per cell (Ry a.u.)   30.976674026589443     
     Ionic Dipole per cell (Ry a.u.)   23643.830046857111     

     Expectation value of exp(iGx): (  1.0445160065323570E-003, -8.7863833731509746E-004)   1.1465709300000000     
     Electronic Dipole per cell (Ry a.u.)  -10.055321848932266     
     Ionic Dipole per cell (Ry a.u.)   25350.897131122092     

     Expectation value of exp(iGx): ( -7.1289060700019398E-008, -6.4963522232884574E-008)  0.73188942899999998     
     Electronic Dipole per cell (Ry a.u.)  -22.050571404174278     
     Ionic Dipole per cell (Ry a.u.)   15836.380805742507     
Electronic Dipole on Cartesian axes
           1   30.976674026589443     
           2  -10.055321848932266     
           3  -22.050571404174274     
Ionic Dipole on Cartesian axes
           1   23643.830046857111     
           2   25350.897131122092     
           3   15836.380805742507     

     total cpu time spent up to now is     5438.0 secs

     total energy              =   -5157.54221869 Ry
     Harris-Foulkes estimate   =   -5157.54223356 Ry
     estimated scf accuracy    <       0.00003211 Ry

     iteration #  8     ecut=    80.00 Ry     beta=0.70
     Davidson diagonalization with overlap
     ethr =  2.81E-09,  avg # of iterations =  3.0
     Davidson diagonalization with overlap
     ethr =  2.81E-09,  avg # of iterations =  1.0
     Davidson diagonalization with overlap
     ethr =  2.81E-09,  avg # of iterations =  1.0

     Expectation value of exp(iGx): ( -1.1895153284691386E-004,  9.1195691486683028E-005)  0.99291773000000005     
     Electronic Dipole per cell (Ry a.u.)   30.972332884337479     
     Ionic Dipole per cell (Ry a.u.)   23643.830046857111     

     Expectation value of exp(iGx): (  1.0446083110817474E-003, -8.7865139732064951E-004)   1.1465709300000000     
     Electronic Dipole per cell (Ry a.u.)  -10.054801246489305     
     Ionic Dipole per cell (Ry a.u.)   25350.897131122092     

     Expectation value of exp(iGx): ( -7.1319318151285041E-008, -6.4958430117845685E-008)  0.73188942899999998     
     Electronic Dipole per cell (Ry a.u.)  -22.052868419746911     
     Ionic Dipole per cell (Ry a.u.)   15836.380805742507     
Electronic Dipole on Cartesian axes
           1   30.972332884337479     
           2  -10.054801246489305     
           3  -22.052868419746911     
Ionic Dipole on Cartesian axes
           1   23643.830046857111     
           2   25350.897131122092     
           3   15836.380805742507     

     total cpu time spent up to now is     6161.4 secs

     total energy              =   -5157.54222648 Ry
     Harris-Foulkes estimate   =   -5157.54222821 Ry
     estimated scf accuracy    <       0.00000443 Ry

     iteration #  9     ecut=    80.00 Ry     beta=0.70
     Davidson diagonalization with overlap
     ethr =  3.87E-10,  avg # of iterations =  3.0
     Davidson diagonalization with overlap
     ethr =  3.87E-10,  avg # of iterations =  1.0
     Davidson diagonalization with overlap
     ethr =  3.87E-10,  avg # of iterations =  1.0

     Expectation value of exp(iGx): ( -1.1896099404467546E-004,  9.1192207674762089E-005)  0.99291773000000005     
     Electronic Dipole per cell (Ry a.u.)   30.973040719978979     
     Ionic Dipole per cell (Ry a.u.)   23643.830046857111     

     Expectation value of exp(iGx): (  1.0446601602495445E-003, -8.7864755935836820E-004)   1.1465709300000000     
     Electronic Dipole per cell (Ry a.u.)  -10.054418769569272     
     Ionic Dipole per cell (Ry a.u.)   25350.897131122092     

     Expectation value of exp(iGx): ( -7.1318104604829723E-008, -6.4965419807910174E-008)  0.73188942899999998     
     Electronic Dipole per cell (Ry a.u.)  -22.052299065205734     
     Ionic Dipole per cell (Ry a.u.)   15836.380805742507     
Electronic Dipole on Cartesian axes
           1   30.973040719978979     
           2  -10.054418769569272     
           3  -22.052299065205737     
Ionic Dipole on Cartesian axes
           1   23643.830046857111     
           2   25350.897131122092     
           3   15836.380805742507     

     total cpu time spent up to now is     6904.7 secs

     total energy              =   -5157.54222743 Ry
     Harris-Foulkes estimate   =   -5157.54222751 Ry
     estimated scf accuracy    <       0.00000034 Ry

     iteration # 10     ecut=    80.00 Ry     beta=0.70
     Davidson diagonalization with overlap
     ethr =  2.99E-11,  avg # of iterations =  3.0
     Davidson diagonalization with overlap
     ethr =  2.99E-11,  avg # of iterations =  1.0
     Davidson diagonalization with overlap
     ethr =  2.99E-11,  avg # of iterations =  1.0

     Expectation value of exp(iGx): ( -1.1896047775096509E-004,  9.1191769884787203E-005)  0.99291773000000005     
     Electronic Dipole per cell (Ry a.u.)   30.973043489755263     
     Ionic Dipole per cell (Ry a.u.)   23643.830046857111     

     Expectation value of exp(iGx): (  1.0446476643695033E-003, -8.7865582927300801E-004)   1.1465709300000000     
     Electronic Dipole per cell (Ry a.u.)  -10.054570152591102     
     Ionic Dipole per cell (Ry a.u.)   25350.897131122092     

     Expectation value of exp(iGx): ( -7.1318437826125581E-008, -6.4964734598468364E-008)  0.73188942899999998     
     Electronic Dipole per cell (Ry a.u.)  -22.052368604183300     
     Ionic Dipole per cell (Ry a.u.)   15836.380805742507     
Electronic Dipole on Cartesian axes
           1   30.973043489755263     
           2  -10.054570152591102     
           3  -22.052368604183300     
Ionic Dipole on Cartesian axes
           1   23643.830046857111     
           2   25350.897131122092     
           3   15836.380805742507     

     total cpu time spent up to now is     7633.1 secs

     total energy              =   -5157.54222758 Ry
     Harris-Foulkes estimate   =   -5157.54222753 Ry
     estimated scf accuracy    <       0.00000004 Ry

     iteration # 11     ecut=    80.00 Ry     beta=0.70
     Davidson diagonalization with overlap
     ethr =  3.83E-12,  avg # of iterations =  2.0
     Davidson diagonalization with overlap
     ethr =  3.83E-12,  avg # of iterations =  1.0
     Davidson diagonalization with overlap
     ethr =  3.83E-12,  avg # of iterations =  1.0

     Expectation value of exp(iGx): ( -1.1896059167407804E-004,  9.1191947492232610E-005)  0.99291773000000005     
     Electronic Dipole per cell (Ry a.u.)   30.973037538160700     
     Ionic Dipole per cell (Ry a.u.)   23643.830046857111     

     Expectation value of exp(iGx): (  1.0446500766829799E-003, -8.7865509302268395E-004)   1.1465709300000000     
     Electronic Dipole per cell (Ry a.u.)  -10.054547862488128     
     Ionic Dipole per cell (Ry a.u.)   25350.897131122092     

     Expectation value of exp(iGx): ( -7.1318538637035953E-008, -6.4964900129330464E-008)  0.73188942899999998     
     Electronic Dipole per cell (Ry a.u.)  -22.052363420738281     
     Ionic Dipole per cell (Ry a.u.)   15836.380805742507     
Electronic Dipole on Cartesian axes
           1   30.973037538160700     
           2  -10.054547862488128     
           3  -22.052363420738285     
Ionic Dipole on Cartesian axes
           1   23643.830046857111     
           2   25350.897131122092     
           3   15836.380805742507     

     total cpu time spent up to now is     8354.3 secs

     End of self-consistent calculation

          k = 0.0000 0.0000 0.0000 (217511 PWs)   bands (ev):

   -17.4380 -17.3647 -16.8541 -16.5079 -16.4594 -16.4197 -16.3001 -16.2976
   -16.2770 -16.2469 -16.1972 -16.1613 -16.1515 -16.1250 -16.0912 -16.0783
   -16.0521 -16.0113 -15.9778 -15.9454 -15.9332 -15.9240 -15.8894 -15.8754
   -15.8506 -15.8267 -15.8180 -15.7923 -15.7882 -15.7774 -15.7551 -15.7260
   -15.7065 -15.6901 -15.6490 -15.6098 -15.5958 -15.5543 -15.5472 -15.5189
   -15.4549 -15.4280 -15.3861 -15.3725 -15.3329 -15.3137 -15.2804 -15.2775
   -15.2621 -15.2159 -15.2138 -15.1829 -15.1431 -15.1065 -15.0815 -15.0582
   -15.0407 -15.0126 -15.0073 -14.9748 -14.9607 -14.9247 -14.8978 -14.8848
   -14.8698 -14.8510 -14.8432 -14.8328 -14.8160 -14.8081 -14.7990 -14.7764
   -14.7318 -14.7065 -14.6885 -14.6829 -14.6268 -14.6218 -14.5968 -14.5871
   -14.5600 -14.5212 -14.5041 -14.5032 -14.4858 -14.4699 -14.4398 -14.4346
   -14.4288 -14.4221 -14.4169 -14.4043 -14.3981 -14.3850 -14.3814 -14.3770
   -14.3521 -14.3466 -14.3372 -14.3337 -14.3262 -14.3228 -14.3181 -14.3114
   -14.3061 -14.3045 -14.2950 -14.2930 -14.2880 -14.2816 -14.2790 -14.2707
   -14.2655 -14.2605 -14.2524 -14.2483 -14.2426 -14.2389 -14.2363 -14.2283
   -14.2194 -14.2126 -14.2080 -14.2048 -14.2003 -14.1930 -14.1881 -14.1857
   -14.1810 -14.1779 -14.1717 -14.1649 -14.1626 -14.1559 -14.1519 -14.1438
   -14.1373 -14.1312 -14.1305 -14.1226 -14.1113 -14.1052 -13.8514  -6.7426
    -6.5231  -6.4229  -6.3430  -6.2423  -6.2017  -6.1312  -6.0232  -5.9258
    -5.8849  -5.8785  -5.8511  -5.8255  -5.7792  -5.7705  -5.7247  -5.6937
    -5.6799  -5.6685  -5.6260  -5.5958  -5.5404  -5.5160  -5.3884  -5.3260
    -5.2297  -5.1956  -5.1622  -5.1056  -5.0921  -5.0777  -5.0750  -4.9892
    -4.9083  -4.8953  -4.8478  -4.7373  -4.6888  -4.6397  -4.5786  -4.4753
    -4.4303  -4.3787  -4.2870  -4.2515  -4.2380  -4.2310  -4.2241  -4.1796
    -4.1336  -4.0788  -3.9985  -3.9620  -3.9513  -3.8811  -3.8741  -3.8106
    -3.7897  -3.7775  -3.7505  -3.7288  -3.7055  -3.6324  -3.5826  -3.5255
    -3.5171  -3.4290  -3.4194  -3.3788  -3.3346  -3.3038  -3.2447  -3.2312
    -3.1765  -3.1577  -3.1284  -3.1057  -3.0803  -3.0736  -3.0495  -3.0310
    -3.0103  -2.9791  -2.9728  -2.9521  -2.9295  -2.9215  -2.9142  -2.9120
    -2.8844  -2.8808  -2.8661  -2.8547  -2.8487  -2.8390  -2.8230  -2.8153
    -2.8066  -2.7887  -2.7813  -2.7679  -2.7549  -2.7428  -2.7374  -2.7245
    -2.7166  -2.7103  -2.7085  -2.6937  -2.6885  -2.6687  -2.6547  -2.6483
    -2.6421  -2.6288  -2.6187  -2.5862  -2.5722  -2.5566  -2.5343  -2.5136
    -2.4908  -2.4870  -2.4602  -2.4405  -2.4280  -2.4093  -2.3900  -2.3719
    -2.3622  -2.3483  -2.3385  -2.3100  -2.2806  -2.2774  -2.2443  -2.2324
    -2.2050  -2.1959  -2.1548  -2.1339  -2.1286  -2.0653  -1.9800  -1.9336
    -1.6038  -1.4859  -1.3059  -1.1160  -1.0471  -1.0116  -0.9373  -0.9200
    -0.8795  -0.8785  -0.8236  -0.7971  -0.7762  -0.7619  -0.7471  -0.7351
    -0.7044  -0.7009  -0.6905  -0.6866  -0.6545  -0.6510  -0.6316  -0.6253
    -0.6179  -0.6062  -0.5887  -0.5792  -0.5670  -0.5461  -0.5300  -0.5247
    -0.5183  -0.5170  -0.5054  -0.4846  -0.4779  -0.4641  -0.4470  -0.4359
    -0.4230  -0.4010  -0.3850  -0.3725  -0.3583  -0.3491  -0.3449  -0.3368
    -0.3169  -0.3113  -0.2978  -0.2718  -0.2705  -0.2566  -0.2476  -0.2312
    -0.2056  -0.1886  -0.1841  -0.1556  -0.1390  -0.1277  -0.1124  -0.0901
    -0.0693  -0.0456  -0.0372  -0.0273  -0.0080  -0.0040   0.0144   0.0232
     0.0250   0.0673   0.0728   0.0918   0.1069   0.1142   0.1370   0.1427
     0.1498   0.1622   0.1845   0.2019   0.2094   0.2188   0.2379   0.2397
     0.2614   0.2786   0.2860   0.2956   0.3064   0.3081   0.3330   0.3448
     0.3513   0.3555   0.3648   0.3755   0.4060   0.4143   0.4198   0.4293
     0.4352   0.4587   0.4732   0.4760   0.4874   0.4952   0.4994   0.5087
     0.5250   0.5462   0.5486   0.5577   0.5706   0.5831   0.5897   0.6114
     0.6313   0.6381   0.6491   0.6712   0.6893   0.7044   0.7160   0.7331
     0.7496   0.7513   0.7740   0.7773   0.7965   0.8025   0.8363   0.8445
     0.8589   0.8784   0.8842   0.9034   0.9085   0.9184   0.9216   0.9413
     0.9507   0.9601   0.9715   0.9809   0.9849   0.9964   1.0026   1.0279
     1.0332   1.0501   1.0521   1.0628   1.0733   1.0833   1.0879   1.1133
     1.1147   1.1261   1.1297   1.1407   1.1491   1.1690   1.1724   1.1820
     1.1931   1.2005   1.2090   1.2180   1.2326   1.2366   1.2415   1.2507
     1.2661   1.2784   1.2870   1.2924   1.3076   1.3149   1.3288   1.3334
     1.3468   1.3519   1.3592   1.3670   1.3745   1.3809   1.3853   1.3911
     1.4133   1.4163   1.4181   1.4263   1.4292   1.4430   1.4460   1.4575
     1.4583   1.4790   1.4835   1.4914   1.4956   1.5084   1.5184   1.5349
     1.5396   1.5608   1.5629   1.5719   1.5815   1.5872   1.5965   1.5997
     1.6038   1.6284   1.6407   1.6444   1.6549   1.6686   1.6800   1.7000
     1.7027   1.7145   1.7219   1.7343   1.7702   1.7766   1.7792   1.8026
     1.8124   1.8164   1.8491   1.8512   1.8677   1.8723   1.9029   1.9333
     1.9408   1.9518   1.9652   1.9795   1.9930   2.0016   2.0039   2.0135
     2.0206   2.0331   2.0644   2.0727   2.0880   2.1041   2.1217   2.1375
     2.1462   2.1602   2.1737   2.1836   2.2121   2.2252   2.2284   2.2448
     2.2670   2.2791   2.2924   2.3014   2.3220   2.3307   2.3437   2.3557
     2.3676   2.3842   2.3892   2.3911   2.4032   2.4347   2.4532   2.4726
     2.4845   2.5010   2.5332   2.5507   7.7738   8.2064   8.7842   9.0721
     9.2599   9.4257   9.5042   9.7427   9.8206   9.8831   9.9883  10.0446
    10.0672  10.1343  10.1617  10.3298  10.3847  10.4487  10.4679  10.4965
    10.5149  10.6521  10.7033  10.7264  10.7601  10.8009  10.8296  10.8641

     highest occupied, lowest unoccupied level (ev):     2.5507    7.7738

!    total energy              =   -5157.54222759 Ry
     Harris-Foulkes estimate   =   -5157.54222759 Ry
     estimated scf accuracy    <          1.8E-09 Ry

     The total energy is the sum of the following terms:

     one-electron contribution =   -2410.54353226 Ry
     hartree contribution      =    1800.19209234 Ry
     xc contribution           =   -1182.83764763 Ry
     ewald contribution        =   -3364.35314005 Ry

     convergence has been achieved in  11 iterations
  **** WARNING :: Problem open file vector.dat...
  **** WARNING :: Problem read vector parameters...
  VECTOR ::                  Infinity                  Infinity                       NaN
  PARALLEL PART OF FORCES:no remove

     Forces acting on atoms (Ry/au):

     atom    1 type  1   force =    -0.00081646    0.00147726   -0.00037929
     atom    2 type  1   force =     0.00062459    0.00243431   -0.00052903
     atom    3 type  1   force =     0.00001508    0.00113883    0.00013378
     atom    4 type  1   force =     0.00088857    0.00046879   -0.00034069
     atom    5 type  1   force =    -0.00018375    0.00158071    0.00029288
     atom    6 type  1   force =     0.00291704    0.00207870   -0.00016509
     atom    7 type  2   force =     0.00002891   -0.00069819   -0.00049099
     atom    8 type  2   force =    -0.00033903   -0.00082081   -0.00037064
     atom    9 type  2   force =    -0.00021325   -0.00088733   -0.00003704
     atom   10 type  2   force =    -0.00079872   -0.00179877    0.00110401
     atom   11 type  2   force =     0.00002518   -0.00055686   -0.00001198
     atom   12 type  2   force =    -0.00148526   -0.00131257    0.00114102
     atom   13 type  2   force =     0.00010162   -0.00051569    0.00008682
     atom   14 type  2   force =    -0.00125771   -0.00033585    0.00104898
     atom   15 type  2   force =    -0.00027212   -0.00084822   -0.00023726
     atom   16 type  2   force =    -0.00081585   -0.00026181    0.00044629
     atom   17 type  2   force =    -0.00003497   -0.00074808    0.00035635
     atom   18 type  2   force =    -0.00098307    0.00033256   -0.00030431
     atom   19 type  1   force =     0.00028005    0.00287588    0.00047631
     atom   20 type  1   force =    -0.00039543    0.00223520    0.00000459
     atom   21 type  1   force =    -0.00010711    0.00216387    0.00031510
     atom   22 type  1   force =     0.00137323    0.00247622   -0.00230632
     atom   23 type  1   force =    -0.00042641    0.00346043    0.00040516
     atom   24 type  1   force =    -0.00462012    0.00889517   -0.00463773
     atom   25 type  2   force =     0.00023154   -0.00141611   -0.00059599
     atom   26 type  2   force =     0.00046277   -0.00116837   -0.00085631
     atom   27 type  2   force =    -0.00076450   -0.00157430    0.00003261
     atom   28 type  2   force =    -0.00007002   -0.00101007    0.00069942
     atom   29 type  2   force =    -0.00010564   -0.00108179   -0.00008569
     atom   30 type  2   force =     0.00277640   -0.00112868    0.00206999
     atom   31 type  2   force =     0.00008502   -0.00096175   -0.00005889
     atom   32 type  2   force =    -0.00046114   -0.00197903    0.00182443
     atom   33 type  2   force =    -0.00041510   -0.00140310   -0.00045849
     atom   34 type  2   force =     0.00030454   -0.00056130    0.00116129
     atom   35 type  2   force =     0.00020151   -0.00134014    0.00044234
     atom   36 type  1   force =     0.00039195    0.00130423    0.00025300
     atom   37 type  1   force =    -0.00006920    0.00118302   -0.00016588
     atom   38 type  1   force =     0.00028427    0.00264743    0.00011352
     atom   39 type  1   force =    -0.00183986    0.00100819   -0.00174257
     atom   40 type  1   force =    -0.00019857    0.00213563   -0.00023646
     atom   41 type  1   force =    -0.00041713    0.00024113    0.00042252
     atom   42 type  2   force =     0.00002432   -0.00093002   -0.00032056
     atom   43 type  2   force =     0.00004756   -0.00053986   -0.00018087
     atom   44 type  2   force =    -0.00013316   -0.00089112    0.00033785
     atom   45 type  2   force =    -0.00045040   -0.00086241    0.00035933
     atom   46 type  2   force =     0.00004955   -0.00086286    0.00011478
     atom   47 type  2   force =    -0.00025188   -0.00024399    0.00008743
     atom   48 type  2   force =    -0.00027764   -0.00088436    0.00013212
     atom   49 type  2   force =     0.00064734   -0.00009826    0.00018381
     atom   50 type  2   force =    -0.00033995   -0.00142168   -0.00052677
     atom   51 type  2   force =     0.00041276    0.00044188    0.00066886
     atom   52 type  2   force =     0.00038812   -0.00120120    0.00032873
     atom   53 type  2   force =     0.00004355    0.00014115    0.00002489
     atom   54 type  1   force =     0.00064356   -0.00104092    0.00000051
     atom   55 type  1   force =    -0.00185487   -0.00416791    0.00220740
     atom   56 type  1   force =    -0.00013489   -0.00141764    0.00014529
     atom   57 type  1   force =    -0.00184643   -0.00033707    0.00095067
     atom   58 type  1   force =     0.00006824   -0.00242298    0.00030102
     atom   59 type  1   force =    -0.00398959    0.00429216    0.00295112
     atom   60 type  2   force =    -0.00071230    0.00082991    0.00089568
     atom   61 type  2   force =     0.00049907    0.00074544    0.00019999
     atom   62 type  2   force =    -0.00204998    0.00036426    0.00036933
     atom   63 type  2   force =     0.00131191    0.00150942   -0.00341886
     atom   64 type  2   force =    -0.00058687    0.00168135   -0.00043478
     atom   65 type  2   force =     0.00158386   -0.00154003   -0.00129495
     atom   66 type  2   force =     0.00001358    0.00037292    0.00016574
     atom   67 type  2   force =     0.00221677   -0.00015938   -0.00156748
     atom   68 type  2   force =     0.00027950    0.00086428    0.00037555
     atom   69 type  2   force =     0.00011729   -0.00032758   -0.00053391
     atom   70 type  2   force =    -0.00007368    0.00083469   -0.00011113
     atom   71 type  2   force =     0.00025705   -0.00067655    0.00035653
     atom   72 type  1   force =     0.00024435   -0.00023242   -0.00420016
     atom   73 type  1   force =    -0.00030725   -0.00337171    0.00014222
     atom   74 type  1   force =     0.00418809   -0.00510312   -0.00013606
     atom   75 type  1   force =    -0.00211226    0.00267030    0.00623309
     atom   76 type  1   force =     0.15051926   -0.31585284   -0.01848339
     atom   77 type  1   force =     0.00367513    0.01014688    0.00728500
     atom   78 type  2   force =     0.00099663    0.00100523    0.00173880
     atom   79 type  2   force =    -0.00065780    0.00130827    0.00024228
     atom   80 type  2   force =     0.00147803    0.00275386    0.00027958
     atom   81 type  2   force =     0.00005931    0.00131825   -0.00113856
     atom   82 type  2   force =    -0.00019040    0.02094579   -0.00140778
     atom   83 type  2   force =    -0.00320914   -0.00054486   -0.00262216
     atom   84 type  2   force =    -0.00372758    0.00145410    0.00396776
     atom   85 type  2   force =    -0.00001402   -0.00204092   -0.00284318
     atom   86 type  2   force =    -0.00040891    0.00271600    0.00096733
     atom   87 type  2   force =    -0.00022869   -0.00179233   -0.00123198
     atom   88 type  2   force =    -0.00066406    0.00261270   -0.00130697
     atom   89 type  2   force =    -0.00000302   -0.00063143    0.00023952
     atom   90 type  1   force =    -0.00082888   -0.00117069    0.00014840
     atom   91 type  1   force =    -0.00012319   -0.00139672    0.00038776
     atom   92 type  1   force =    -0.00488394   -0.00301557   -0.00538295
     atom   93 type  1   force =     0.00223799   -0.00115672    0.00250650
     atom   94 type  1   force =    -0.00051914   -0.00500676    0.00081963
     atom   95 type  1   force =     0.00025687   -0.00004289   -0.00040640
     atom   96 type  2   force =    -0.00000218    0.00070033    0.00071233
     atom   97 type  2   force =     0.00001179    0.00047040    0.00010790
     atom   98 type  2   force =     0.00019219    0.00074966   -0.00002798
     atom   99 type  2   force =     0.00067768    0.00070351   -0.00044787
     atom  100 type  2   force =     0.00026847    0.00070952   -0.00004363
     atom  101 type  2   force =     0.00057460   -0.00021780   -0.00011965
     atom  102 type  2   force =     0.00043524    0.00181623   -0.00036584
     atom  103 type  2   force =    -0.00060327    0.00017462   -0.00015387
     atom  104 type  2   force =     0.00043453    0.00240686    0.00113894
     atom  105 type  2   force =    -0.00050431   -0.00065947   -0.00066219
     atom  106 type  2   force =    -0.00039439    0.00131637   -0.00070678
     atom  107 type  2   force =    -0.00009460   -0.00039530    0.00031423
     atom  108 type  1   force =    -0.00124228    0.00201924   -0.00103302
     atom  109 type  1   force =     0.00097942    0.00367510   -0.00091261
     atom  110 type  1   force =    -0.00002881    0.00128892   -0.00003472
     atom  111 type  1   force =     0.00085284    0.00067679    0.00014796
     atom  112 type  1   force =    -0.00024983    0.00129471    0.00004764
     atom  113 type  1   force =     0.00213489    0.00049319    0.00097284
     atom  114 type  2   force =     0.00051266   -0.00136501   -0.00015012
     atom  115 type  2   force =    -0.00052460   -0.00124705    0.00007062
     atom  116 type  2   force =    -0.00016435   -0.00116593    0.00053704
     atom  117 type  2   force =    -0.00144277   -0.00272165    0.00055379
     atom  118 type  2   force =    -0.00013019   -0.00067620   -0.00001684
     atom  119 type  2   force =    -0.00192954   -0.00070556   -0.00191534
     atom  120 type  2   force =    -0.00006720   -0.00061542    0.00002831
     atom  121 type  2   force =    -0.00094501   -0.00038544    0.00015368
     atom  122 type  2   force =    -0.00019326   -0.00096053   -0.00032059
     atom  123 type  2   force =    -0.00059133   -0.00015858   -0.00023169
     atom  124 type  2   force =     0.00010732   -0.00101305    0.00022547
     atom  125 type  2   force =    -0.00192994   -0.00006874   -0.00011769
     atom  126 type  1   force =    -0.00012711    0.00536676   -0.00133904
     atom  127 type  1   force =    -0.00136371    0.00371060    0.00090546
     atom  128 type  1   force =    -0.00004930    0.00250612    0.00022133
     atom  129 type  1   force =     0.00091995    0.00695938    0.00566472
     atom  130 type  1   force =    -0.00026890    0.00251616    0.00021340
     atom  131 type  1   force =    -0.00222930    0.00186756    0.00160169
     atom  132 type  2   force =     0.00057882   -0.00263100   -0.00082433
     atom  133 type  2   force =     0.00164085   -0.00432920   -0.00129686
     atom  134 type  2   force =    -0.00111313   -0.00234226    0.00110723
     atom  135 type  2   force =     0.00045555   -0.00090948    0.00006718
     atom  136 type  2   force =    -0.00012387   -0.00097994    0.00012607
     atom  137 type  2   force =     0.00080428   -0.00053776   -0.00012358
     atom  138 type  2   force =    -0.00007267   -0.00084552    0.00014298
     atom  139 type  2   force =     0.00195350   -0.00171810   -0.00173479
     atom  140 type  2   force =    -0.00064813   -0.00153930   -0.00067687
     atom  141 type  2   force =    -0.00254946   -0.01007976   -0.00633320
     atom  142 type  2   force =     0.00043457   -0.00197236    0.00058582
     atom  143 type  2   force =     0.00817873   -0.01277270    0.00499763
     atom  144 type  1   force =     0.00073962    0.00179207    0.00000196
     atom  145 type  1   force =    -0.00009623    0.00136157   -0.00010154
     atom  146 type  1   force =     0.00044529    0.00316626   -0.00007178
     atom  147 type  1   force =    -0.00153009    0.00070224    0.00037854
     atom  148 type  1   force =    -0.00019163    0.00158228   -0.00011791
     atom  149 type  1   force =    -0.00028891    0.00003083    0.00056990
     atom  150 type  2   force =    -0.00011731   -0.00150749   -0.00029826
     atom  151 type  2   force =     0.00006485   -0.00078591   -0.00002431
     atom  152 type  2   force =    -0.00049551   -0.00096690    0.00032691
     atom  153 type  2   force =    -0.00048702   -0.00063751    0.00034442
     atom  154 type  2   force =    -0.00001849   -0.00058177    0.00007357
     atom  155 type  2   force =    -0.00031343   -0.00010098   -0.00010723
     atom  156 type  2   force =    -0.00025812   -0.00083589    0.00010327
     atom  157 type  2   force =     0.00057219   -0.00032921   -0.00030595
     atom  158 type  2   force =    -0.00031344   -0.00226436   -0.00076718
     atom  159 type  2   force =     0.00094482    0.00001478   -0.00011239
     atom  160 type  2   force =     0.00097563   -0.00185538    0.00053018
     atom  161 type  2   force =     0.00041792   -0.00000215   -0.00001958
     atom  162 type  1   force =     0.00279959   -0.00146262    0.00080889
     atom  163 type  1   force =    -0.02965601    0.00690587   -0.01849029
     atom  164 type  1   force =    -0.00044470   -0.00157000   -0.00004288
     atom  165 type  1   force =    -0.00149409   -0.00023150   -0.00017139
     atom  166 type  1   force =    -0.00013031   -0.00158273    0.00010001
     atom  167 type  1   force =    -0.00211198    0.00087359   -0.00153553
     atom  168 type  2   force =    -0.00064398    0.00150581    0.00062307
     atom  169 type  2   force =     0.00549580   -0.00482204   -0.00060371
     atom  170 type  2   force =    -0.00130387    0.00187808   -0.00035945
     atom  171 type  2   force =     0.00079957   -0.00472258    0.00718967
     atom  172 type  2   force =    -0.00026744    0.00134536    0.00098352
     atom  173 type  2   force =     0.00112760   -0.00034049    0.00149216
     atom  174 type  2   force =     0.00001234    0.00063684    0.00025963
     atom  175 type  2   force =     0.00121609    0.00010390    0.00026391
     atom  176 type  2   force =     0.00026551    0.00112888    0.00055167
     atom  177 type  2   force =     0.00043569   -0.00040534    0.00024828
     atom  178 type  2   force =    -0.00003944    0.00105247   -0.00011440
     atom  179 type  2   force =     0.00162709   -0.00237668    0.00040234
     atom  180 type  1   force =    -0.01295260    0.04648716    0.01953066
     atom  181 type  1   force =     0.01744458   -0.00871486   -0.00876629
     atom  182 type  1   force =     0.00461630   -0.00851263   -0.00208952
     atom  183 type  1   force =     0.00139237    0.00655791   -0.00561040
     atom  184 type  1   force =     0.00073257   -0.00543274    0.00151121
     atom  185 type  1   force =     0.00163162    0.00063421   -0.00223422
     atom  186 type  2   force =     0.03148264    0.09878350    0.01650961
     atom  187 type  2   force =    -0.00968361   -0.00592417    0.00036216
     atom  188 type  2   force =     0.01121112    0.00206419   -0.01196198
     atom  189 type  2   force =    -0.00118536    0.00176831    0.00145223
     atom  190 type  2   force =     0.00008373    0.00354529   -0.00028029
     atom  191 type  2   force =    -0.00073822   -0.00006481    0.00019148
     atom  192 type  2   force =    -0.00225221    0.00259911   -0.00203031
     atom  193 type  2   force =    -0.00201255   -0.00057710    0.00187665
     atom  194 type  2   force =     0.00682756    0.00897156    0.00737291
     atom  195 type  2   force =    -0.00057538   -0.00315513    0.00028146
     atom  196 type  2   force =    -0.15764305    0.14438212   -0.00413926
     atom  197 type  2   force =     0.00061754   -0.00361652    0.00043575
     atom  198 type  1   force =    -0.00163861   -0.00110256    0.00019020
     atom  199 type  1   force =    -0.00044553   -0.00164586    0.00023257
     atom  200 type  1   force =    -0.00925820   -0.01724703    0.00316984
     atom  201 type  1   force =     0.00169336    0.00047253   -0.00128030
     atom  202 type  1   force =    -0.00041898   -0.00153593    0.00038939
     atom  203 type  1   force =     0.00002863   -0.00009360   -0.00054894
     atom  204 type  2   force =     0.00087764    0.00144733    0.00065166
     atom  205 type  2   force =    -0.00011741    0.00047612    0.00007811
     atom  206 type  2   force =     0.00036355    0.00100830   -0.00047111
     atom  207 type  2   force =     0.00088082    0.00049743   -0.00001222
     atom  208 type  2   force =     0.00027143    0.00087339    0.00004125
     atom  209 type  2   force =     0.00036917   -0.00020717    0.00041144
     atom  210 type  2   force =     0.00135423    0.00319170    0.00064416
     atom  211 type  2   force =    -0.00063616   -0.00014009    0.00028425
     atom  212 type  2   force =     0.00477271    0.03107618    0.00508408
     atom  213 type  2   force =    -0.00098573   -0.00101420    0.00015185
     atom  214 type  2   force =    -0.00187686    0.00415127   -0.00195067
     atom  215 type  2   force =    -0.00011472   -0.00046427    0.00007393

     Total force =     0.434217     Total SCF correction =     0.000113

     Writing output data file Qrtz_Ortho.save

     init_run     :     27.27s CPU     38.43s WALL (       1 calls)
     electrons    :   3978.63s CPU   8315.54s WALL (       1 calls)
     forces       :      8.42s CPU      9.02s WALL (       1 calls)

     Called by init_run:
     wfcinit      :     25.14s CPU     34.82s WALL (       1 calls)
     potinit      :      0.20s CPU      0.26s WALL (       1 calls)

     Called by electrons:
     c_bands      :   2306.43s CPU   2818.52s WALL (      33 calls)
     sum_band     :     10.89s CPU     39.80s WALL (      11 calls)
     v_of_rho     :      0.11s CPU      0.32s WALL (      12 calls)
     mix_rho      :      0.09s CPU      0.49s WALL (      11 calls)

     Called by c_bands:
     init_us_2    :      0.41s CPU      0.48s WALL (      45 calls)
     cegterg      :   2304.59s CPU   2806.72s WALL (      33 calls)

     Called by sum_band:

     Called by *egterg:
     h_psi        :    425.13s CPU    841.45s WALL (     105 calls)
     g_psi        :      0.31s CPU      0.31s WALL (      71 calls)
     cdiaghg      :    822.75s CPU    832.61s WALL (     102 calls)

     Called by h_psi:
     add_vuspsi   :    140.30s CPU    140.48s WALL (     105 calls)

     General routines
     calbec       :    146.77s CPU    160.23s WALL (     109 calls)
     fft          :      0.17s CPU      0.94s WALL (      49 calls)
     fftw         :    146.91s CPU    571.03s WALL (   98144 calls)
     davcio       :      0.02s CPU      1.72s WALL (     260 calls)

     Parallel routines
     fft_scatter  :     72.46s CPU    461.85s WALL (   98193 calls)

     Electric-field routines
     c_phase_fiel :   1660.98s CPU   5455.62s WALL (      33 calls)

     PWSCF        :     1h 6m CPU        2h19m WALL


   This run was terminated on:  19: 9:34   7Jul2018            

=------------------------------------------------------------------------------=
   JOB DONE.
=------------------------------------------------------------------------------=
