# Supplementary material for: Collective dipole effects in ionic transport under electric fields
Source: Nat Commun. 2020 Jul 3;11:3330. doi: 10.1038/s41467-020-17173-w (PMC7335081; doi:10.1038/s41467-020-17173-w)
Supplement: Supplementary file 3 — Source Data [file 41467_2020_17173_MOESM3_ESM.zip › Script_Pol_Analysis/QE_data/ZBC_NEB_VO_Q2-pos2/Zcharge_VO_Q2_pict4/dz0.2/output_file]

     Program PWSCF v.5.4.0 starts on  6Jul2018 at 17:39:56 

     This program is part of the open-source Quantum ESPRESSO suite
     for quantum simulation of materials; please cite
         "P. Giannozzi et al., J. Phys.:Condens. Matter 21 395502 (2009);
          URL http://www.quantum-espresso.org", 
     in publications or presentations arising from this work. More details at
     http://www.quantum-espresso.org/quote

     Parallel version (MPI), running on   112 processors
     R & G space division:  proc/nbgrp/npool/nimage =     112
     Reading input from input_file
Warning: card &IONS ignored
Warning: card / ignored
Warning: card &CELL ignored
Warning: card / ignored

     Current dimensions of program PWSCF are:
     Max number of different atomic species (ntypx) = 10
     Max number of k-points (npk) =  40000
     Max angular momentum in pseudopotentials (lmaxx) =  3

     Subspace diagonalization in iterative solution of the eigenvalue problem:
     a serial algorithm will be used


     Parallelization info
     --------------------
     sticks:   dense  smooth     PW     G-vecs:    dense   smooth      PW
     Min         200     200     50                15540    15540    1940
     Max         201     201     51                15547    15547    1944
     Sum       22485   22485   5629              1740873  1740873  217511


     Title: 
     Fkl_Ortho                                                                  


     bravais-lattice index     =            0
     lattice parameter (alat)  =      27.8567  a.u.
     unit-cell volume          =   18011.5231 (a.u.)^3
     number of atoms/cell      =          215
     number of atomic types    =            2
     number of electrons       =      1144.00
     number of Kohn-Sham states=          600
     kinetic-energy cutoff     =      80.0000  Ry
     charge density cutoff     =     320.0000  Ry
     convergence threshold     =      1.0E-08
     mixing beta               =       0.7000
     number of iterations used =            8  plain     mixing
     Exchange-correlation      =  SLA  PZ   NOGX NOGC ( 1  1  0  0 0 0)

     Using Berry phase electric field
     In a.u.(Ry)  cartesian system of reference
        0.0000000000
        0.0000000000
        0.0000000000
     In a.u.(Ry)  crystal system of reference
        0.0000000000
        0.0000000000
        0.0000000000
     Number of iterative cycles:   3


     celldm(1)=  27.856738  celldm(2)=   0.000000  celldm(3)=   0.000000
     celldm(4)=   0.000000  celldm(5)=   0.000000  celldm(6)=   0.000000

     crystal axes: (cart. coord. in units of alat)
               a(1) = (   0.992918   0.000000   0.000000 )  
               a(2) = (   0.000000   1.146571   0.000000 )  
               a(3) = (   0.000000   0.000000   0.731889 )  

     reciprocal axes: (cart. coord. in units 2 pi/alat)
               b(1) = (  1.007133  0.000000  0.000000 )  
               b(2) = (  0.000000  0.872166  0.000000 )  
               b(3) = (  0.000000  0.000000  1.366327 )  


     PseudoPot. # 1 for Si read from file:
     /home/users/lsamos/Nico/q-e-qe-5.4/pseudo/Si.pz-vbc.UPF
     MD5 check sum: 6dfa03ddd5817404712e03e4d12deb78
     Pseudo is Norm-conserving, Zval =  4.0
     Generated by new atomic code, or converted to UPF format
     Using radial grid of  431 points,  2 beta functions with: 
                l(1) =   0
                l(2) =   1

     PseudoPot. # 2 for O  read from file:
     /home/users/lsamos/Nico/q-e-qe-5.4/pseudo/O.pz-mt.UPF
     MD5 check sum: 6c85872a654a48428798af567c59afb1
     Pseudo is Norm-conserving, Zval =  6.0
     Generated by new atomic code, or converted to UPF format
     Using radial grid of  921 points,  1 beta functions with: 
                l(1) =   0

     atomic species   valence    mass     pseudopotential
        Si             4.00    28.08550     Si( 1.00)
        O              6.00    16.00000     O ( 1.00)

     No symmetry found


   Cartesian axes

     site n.     atom                  positions (alat units)
         1           Si  tau(   1) = (   0.1496019   0.0008828   0.2445403  )
         2           Si  tau(   2) = (   0.3174577   0.2885378   0.2453503  )
         3           Si  tau(   3) = (   0.9144101   0.1317407   0.1190650  )
         4           Si  tau(   4) = (   0.0904428   0.4150934   0.1252458  )
         5           Si  tau(   5) = (   0.0881032   0.1514237  -0.0004489  )
         6           Si  tau(   6) = (   0.2492545   0.4337539  -0.0032281  )
         7           O   tau(   7) = (   0.0833396   0.0804603   0.2820842  )
         8           O   tau(   8) = (   0.2503271   0.3665468   0.2848705  )
         9           O   tau(   9) = (   0.2150609   0.0379015   0.1637987  )
        10           O   tau(  10) = (   0.3847886   0.3323650   0.1691627  )
        11           O   tau(  11) = (   0.1893364   0.1677231   0.0394846  )
        12           O   tau(  12) = (   0.3557964   0.4419721   0.0245497  )
        13           O   tau(  13) = (   0.0232181   0.1140273   0.0809256  )
        14           O   tau(  14) = (   0.1931357   0.4032147   0.0867959  )
        15           O   tau(  15) = (   0.9145373   0.2054792   0.2016884  )
        16           O   tau(  16) = (   0.0881279   0.4924864   0.2044442  )
        17           O   tau(  17) = (   0.0452512   0.2469221   0.3308548  )
        18           O   tau(  18) = (   0.2123078   0.5353263   0.3303323  )
        19           Si  tau(  19) = (   0.4867462   0.0034733   0.2389897  )
        20           Si  tau(  20) = (   0.6532616   0.2821605   0.2487367  )
        21           Si  tau(  21) = (   0.2537922   0.1316431   0.1216374  )
        22           Si  tau(  22) = (   0.4150209   0.4220264   0.1150783  )
        23           Si  tau(  23) = (   0.4165767   0.1536818  -0.0004528  )
        24           Si  tau(  24) = (   0.5857531   0.4415671   0.0020280  )
        25           O   tau(  25) = (   0.4217757   0.0839638   0.2772242  )
        26           O   tau(  26) = (   0.5910174   0.3492472   0.3139843  )
        27           O   tau(  27) = (   0.5515034   0.0402283   0.1565078  )
        28           O   tau(  28) = (   0.7048876   0.3335049   0.1671045  )
        29           O   tau(  29) = (   0.5163871   0.1767848   0.0405042  )
        30           O   tau(  30) = (   0.6871952   0.4587334   0.0399656  )
        31           O   tau(  31) = (   0.3545472   0.1129045   0.0810649  )
        32           O   tau(  32) = (   0.5206599   0.4110789   0.0857333  )
        33           O   tau(  33) = (   0.2570999   0.2086723   0.2007943  )
        34           O   tau(  34) = (   0.4008452   0.5122881   0.1799111  )
        35           O   tau(  35) = (   0.3801233   0.2504964   0.3281165  )
        36           Si  tau(  36) = (   0.8156044  -0.0037280   0.2430266  )
        37           Si  tau(  37) = (   0.9790054   0.2832687   0.2450570  )
        38           Si  tau(  38) = (   0.5846526   0.1382248   0.1181617  )
        39           Si  tau(  39) = (   0.7497057   0.4246346   0.1249090  )
        40           Si  tau(  40) = (   0.7539584   0.1575217  -0.0101937  )
        41           Si  tau(  41) = (   0.9170175   0.4362106   0.0034742  )
        42           O   tau(  42) = (   0.7488298   0.0730934   0.2853393  )
        43           O   tau(  43) = (   0.9150434   0.3658001   0.2820191  )
        44           O   tau(  44) = (   0.8736907   0.0373027   0.1584317  )
        45           O   tau(  45) = (   1.0476327   0.3198943   0.1665572  )
        46           O   tau(  46) = (   0.8531205   0.1717152   0.0351723  )
        47           O   tau(  47) = (   1.0193290   0.4478086   0.0415686  )
        48           O   tau(  48) = (   0.6843444   0.1341845   0.0720613  )
        49           O   tau(  49) = (   0.8504262   0.4034289   0.0856440  )
        50           O   tau(  50) = (   0.5867626   0.2069505   0.2053987  )
        51           O   tau(  51) = (   0.7506277   0.5006270   0.2042748  )
        52           O   tau(  52) = (   0.7262840   0.2443534   0.3217691  )
        53           O   tau(  53) = (   0.8779615   0.5352346   0.3287750  )
        54           Si  tau(  54) = (   0.1501594   0.5722489   0.2471397  )
        55           Si  tau(  55) = (   0.3181716   0.8656060   0.2440728  )
        56           Si  tau(  56) = (   0.9219354   0.7064024   0.1232205  )
        57           Si  tau(  57) = (   0.0913561   0.9915361   0.1231416  )
        58           Si  tau(  58) = (   0.0952960   0.7262931   0.0008507  )
        59           Si  tau(  59) = (   0.2550990   1.0151178  -0.0003333  )
        60           O   tau(  60) = (   0.0858672   0.6531205   0.2842675  )
        61           O   tau(  61) = (   0.2534120   0.9450336   0.2822432  )
        62           O   tau(  62) = (   0.2201414   0.6108767   0.1682386  )
        63           O   tau(  63) = (   0.3832915   0.8990369   0.1615238  )
        64           O   tau(  64) = (   0.2014764   0.7349579   0.0364585  )
        65           O   tau(  65) = (   0.3580850   1.0283650   0.0365098  )
        66           O   tau(  66) = (   0.0322634   0.6924707   0.0852947  )
        67           O   tau(  67) = (   0.1934986   0.9782671   0.0836914  )
        68           O   tau(  68) = (   0.9190041   0.7802842   0.2046696  )
        69           O   tau(  69) = (   0.0883893   1.0651615   0.2052065  )
        70           O   tau(  70) = (   0.0512275   0.8225348   0.3289423  )
        71           O   tau(  71) = (   0.2120428   1.1125676   0.3288922  )
        72           Si  tau(  72) = (   0.4310743   0.6166228   0.1798363  )
        73           Si  tau(  73) = (   0.6525885   0.8628981   0.2460470  )
        74           Si  tau(  74) = (   0.2555136   0.7055425   0.1265534  )
        75           Si  tau(  75) = (   0.4215581   0.9943651   0.1201912  )
        76           Si  tau(  76) = (   0.4340348   0.7389317   0.0075320  )
        77           Si  tau(  77) = (   0.5875211   1.0136727  -0.0000858  )
        78           O   tau(  78) = (   0.4139253   0.6596008   0.2777845  )
        79           O   tau(  79) = (   0.5879017   0.9436673   0.2824018  )
        80           O   tau(  80) = (   0.5342492   0.6241276   0.1440873  )
        81           O   tau(  81) = (   0.7136294   0.8938439   0.1594236  )
        82           O   tau(  82) = (   0.5304361   0.7637874   0.0378721  )
        83           O   tau(  83) = (   0.6895343   1.0277999   0.0388128  )
        84           O   tau(  84) = (   0.3703206   0.6849747   0.0972547  )
        85           O   tau(  85) = (   0.5233966   0.9774697   0.0823311  )
        86           O   tau(  86) = (   0.2560185   0.7831424   0.2030611  )
        87           O   tau(  87) = (   0.4221792   1.0694727   0.2007917  )
        88           O   tau(  88) = (   0.3803336   0.8270910   0.3270938  )
        89           O   tau(  89) = (   0.5494315   1.1136372   0.3226784  )
        90           Si  tau(  90) = (   0.8172128   0.5775643   0.2462676  )
        91           Si  tau(  91) = (   0.9829300   0.8603279   0.2448715  )
        92           Si  tau(  92) = (   0.5908146   0.7167394   0.1200626  )
        93           Si  tau(  93) = (   0.7531226   0.9894754   0.1207794  )
        94           Si  tau(  94) = (   0.7561606   0.7281016   0.0005567  )
        95           Si  tau(  95) = (   0.9190856   1.0110928   0.0011077  )
        96           O   tau(  96) = (   0.7552142   0.6581501   0.2880965  )
        97           O   tau(  97) = (   0.9181130   0.9402945   0.2826612  )
        98           O   tau(  98) = (   0.8834502   0.6117971   0.1646657  )
        99           O   tau(  99) = (   1.0490591   0.8951056   0.1633973  )
       100           O   tau( 100) = (   0.8580684   0.7413469   0.0394644  )
       101           O   tau( 101) = (   1.0203277   1.0272369   0.0406438  )
       102           O   tau( 102) = (   0.6910999   0.6939152   0.0842765  )
       103           O   tau( 103) = (   0.8548101   0.9729376   0.0825399  )
       104           O   tau( 104) = (   0.5883925   0.7800035   0.2093106  )
       105           O   tau( 105) = (   0.7528318   1.0611153   0.2046708  )
       106           O   tau( 106) = (   0.7167763   0.8278085   0.3286714  )
       107           O   tau( 107) = (   0.8814173   1.1085789   0.3247956  )
       108           Si  tau( 108) = (   0.1528442  -0.0017716   0.6089151  )
       109           Si  tau( 109) = (   0.3097752   0.2826779   0.6100896  )
       110           Si  tau( 110) = (   0.9190669   0.1262580   0.4903960  )
       111           Si  tau( 111) = (   0.0873485   0.4169436   0.4897359  )
       112           Si  tau( 112) = (   0.0869779   0.1513691   0.3667253  )
       113           Si  tau( 113) = (   0.2507721   0.4391597   0.3677330  )
       114           O   tau( 114) = (   0.0891067   0.0792103   0.6478172  )
       115           O   tau( 115) = (   0.2394944   0.3587614   0.6483913  )
       116           O   tau( 116) = (   0.2159578   0.0323368   0.5245301  )
       117           O   tau( 117) = (   0.3753090   0.3272574   0.5326048  )
       118           O   tau( 118) = (   0.1907391   0.1654282   0.4010530  )
       119           O   tau( 119) = (   0.3536553   0.4548333   0.4050513  )
       120           O   tau( 120) = (   0.0285066   0.1130589   0.4524186  )
       121           O   tau( 121) = (   0.1895746   0.4015612   0.4515122  )
       122           O   tau( 122) = (   0.9151560   0.2025224   0.5707888  )
       123           O   tau( 123) = (   0.0864319   0.4934296   0.5694359  )
       124           O   tau( 124) = (   0.0497534   0.2475048   0.6933343  )
       125           O   tau( 125) = (   0.2148734   0.5315859   0.6919826  )
       126           Si  tau( 126) = (   0.4847670  -0.0010002   0.6097094  )
       127           Si  tau( 127) = (   0.6424819   0.2864703   0.6036255  )
       128           Si  tau( 128) = (   0.2537275   0.1272710   0.4835877  )
       129           Si  tau( 129) = (   0.4102600   0.4228601   0.4932213  )
       130           Si  tau( 130) = (   0.4187494   0.1533089   0.3628328  )
       131           Si  tau( 131) = (   0.6076190   0.3931043   0.4114570  )
       132           O   tau( 132) = (   0.4228346   0.0810889   0.6486348  )
       133           O   tau( 133) = (   0.5851943   0.3633632   0.6549837  )
       134           O   tau( 134) = (   0.5482823   0.0348940   0.5260195  )
       135           O   tau( 135) = (   0.6805424   0.3398816   0.5026282  )
       136           O   tau( 136) = (   0.5211269   0.1681210   0.4024020  )
       137           O   tau( 137) = (   0.6854542   0.4722733   0.4093755  )
       138           O   tau( 138) = (   0.3560258   0.1131890   0.4444733  )
       139           O   tau( 139) = (   0.5165704   0.4108640   0.4639668  )
       140           O   tau( 140) = (   0.2524039   0.2007970   0.5659930  )
       141           O   tau( 141) = (   0.4103025   0.5011246   0.5711195  )
       142           O   tau( 142) = (   0.3737187   0.2474894   0.6928386  )
       143           O   tau( 143) = (   0.5488153   0.5337936   0.6868829  )
       144           Si  tau( 144) = (   0.8160575  -0.0056450   0.6109686  )
       145           Si  tau( 145) = (   0.9781229   0.2834507   0.6116432  )
       146           Si  tau( 146) = (   0.5838141   0.1295405   0.4844598  )
       147           Si  tau( 147) = (   0.7556654   0.4318178   0.4868322  )
       148           Si  tau( 148) = (   0.7552466   0.1475094   0.3658122  )
       149           Si  tau( 149) = (   0.9177026   0.4390478   0.3638374  )
       150           O   tau( 150) = (   0.7516163   0.0758983   0.6480557  )
       151           O   tau( 151) = (   0.9131152   0.3633452   0.6521830  )
       152           O   tau( 152) = (   0.8808653   0.0307301   0.5291388  )
       153           O   tau( 153) = (   1.0405736   0.3226869   0.5293531  )
       154           O   tau( 154) = (   0.8562239   0.1606489   0.4061318  )
       155           O   tau( 155) = (   1.0179916   0.4528626   0.4053726  )
       156           O   tau( 156) = (   0.6874113   0.1205104   0.4490401  )
       157           O   tau( 157) = (   0.8513859   0.4014328   0.4469800  )
       158           O   tau( 158) = (   0.5792831   0.2070992   0.5649432  )
       159           O   tau( 159) = (   0.7570629   0.4870057   0.5798486  )
       160           O   tau( 160) = (   0.7254298   0.2509686   0.6655792  )
       161           O   tau( 161) = (   0.8847381   0.5348083   0.6970015  )
       162           Si  tau( 162) = (   0.1526733   0.5714608   0.6096809  )
       163           Si  tau( 163) = (   0.3161158   0.8627256   0.6060926  )
       164           Si  tau( 164) = (   0.9179422   0.7044628   0.4926750  )
       165           Si  tau( 165) = (   0.0892209   0.9898221   0.4892479  )
       166           Si  tau( 166) = (   0.0874844   0.7264265   0.3676110  )
       167           Si  tau( 167) = (   0.2521630   1.0175027   0.3664335  )
       168           O   tau( 168) = (   0.0910627   0.6528518   0.6508092  )
       169           O   tau( 169) = (   0.2523881   0.9404887   0.6492875  )
       170           O   tau( 170) = (   0.2185954   0.6086158   0.5290327  )
       171           O   tau( 171) = (   0.3793732   0.8992067   0.5236434  )
       172           O   tau( 172) = (   0.1901695   0.7397019   0.4052208  )
       173           O   tau( 173) = (   0.3542107   1.0343336   0.4042616  )
       174           O   tau( 174) = (   0.0252605   0.6880243   0.4503907  )
       175           O   tau( 175) = (   0.1908213   0.9762525   0.4484473  )
       176           O   tau( 176) = (   0.9222421   0.7738889   0.5782854  )
       177           O   tau( 177) = (   0.0893235   1.0625005   0.5724972  )
       178           O   tau( 178) = (   0.0607301   0.8232257   0.6944392  )
       179           O   tau( 179) = (   0.2177397   1.1105428   0.6918893  )
       180           Si  tau( 180) = (   0.4843053   0.5738675   0.6074433  )
       181           Si  tau( 181) = (   0.6483717   0.8581890   0.6094108  )
       182           Si  tau( 182) = (   0.2544009   0.7039955   0.4873421  )
       183           Si  tau( 183) = (   0.4183473   0.9955945   0.4852285  )
       184           Si  tau( 184) = (   0.4175920   0.7305222   0.3640758  )
       185           Si  tau( 185) = (   0.5854428   1.0181082   0.3642917  )
       186           O   tau( 186) = (   0.4283802   0.6582468   0.6536507  )
       187           O   tau( 187) = (   0.5857959   0.9381302   0.6511018  )
       188           O   tau( 188) = (   0.5460769   0.6099705   0.5237095  )
       189           O   tau( 189) = (   0.7078848   0.8941934   0.5236285  )
       190           O   tau( 190) = (   0.5196077   0.7423685   0.4033429  )
       191           O   tau( 191) = (   0.6857626   1.0326332   0.4070300  )
       192           O   tau( 192) = (   0.3558339   0.6895079   0.4457926  )
       193           O   tau( 193) = (   0.5192893   0.9804269   0.4444968  )
       194           O   tau( 194) = (   0.2561709   0.7782772   0.5694992  )
       195           O   tau( 195) = (   0.4197755   1.0660611   0.5702827  )
       196           O   tau( 196) = (   0.3819239   0.8267802   0.6908049  )
       197           O   tau( 197) = (   0.5498404   1.1088141   0.6909607  )
       198           Si  tau( 198) = (   0.8202749   0.5720513   0.6165438  )
       199           Si  tau( 199) = (   0.9860121   0.8571588   0.6130396  )
       200           Si  tau( 200) = (   0.5830366   0.7078089   0.4873119  )
       201           Si  tau( 201) = (   0.7491746   0.9900294   0.4869164  )
       202           Si  tau( 202) = (   0.7529506   0.7323639   0.3701023  )
       203           Si  tau( 203) = (   0.9164311   1.0125676   0.3661534  )
       204           O   tau( 204) = (   0.7531887   0.6497800   0.6544573  )
       205           O   tau( 205) = (   0.9208643   0.9368661   0.6512240  )
       206           O   tau( 206) = (   0.8779637   0.6077080   0.5296034  )
       207           O   tau( 207) = (   1.0467671   0.8927192   0.5280233  )
       208           O   tau( 208) = (   0.8531694   0.7456092   0.4133549  )
       209           O   tau( 209) = (   1.0169787   1.0267385   0.4082934  )
       210           O   tau( 210) = (   0.6858557   0.6965206   0.4506072  )
       211           O   tau( 211) = (   0.8499569   0.9742567   0.4458030  )
       212           O   tau( 212) = (   0.5801116   0.7780046   0.5732944  )
       213           O   tau( 213) = (   0.7521559   1.0600575   0.5724454  )
       214           O   tau( 214) = (   0.7162937   0.8205808   0.6885857  )
       215           O   tau( 215) = (   0.8794591   1.1060808   0.6941272  )

     number of k points=     1
                       cart. coord. in units 2pi/alat
        k(    1) = (   0.0000000   0.0000000   0.0000000), wk =   2.0000000

     Dense  grid:  1740873 G-vectors     FFT dimensions: ( 160, 192, 120)

     Largest allocated arrays     est. size (Mb)     dimensions
        Kohn-Sham Wavefunctions        17.80 Mb     (    1944,  600)
        NL pseudopotentials            12.78 Mb     (    1944,  431)
        Each V/rho on FFT grid          0.94 Mb     (   61440)
        Each G-vector array             0.12 Mb     (   15547)
        G-vector shells                 0.06 Mb     (    7776)
     Largest temporary arrays     est. size (Mb)     dimensions
        Auxiliary wavefunctions        71.19 Mb     (    1944, 2400)
        Each subspace H/S matrix       87.89 Mb     (    2400, 2400)
        Each <psi_i|beta_j> matrix      3.95 Mb     (     431,  600)
        Arrays for rho mixing           7.50 Mb     (   61440,    8)

     Initial potential from superposition of free atoms

     starting charge 1145.96414, renormalised to 1144.00000
     Starting wfc are  860 randomized atomic wfcs

     total cpu time spent up to now is       40.7 secs

     per-process dynamical memory:   157.1 Mb

     Self-consistent Calculation

     iteration #  1     ecut=    80.00 Ry     beta=0.70
     Davidson diagonalization with overlap
     ethr =  1.00E-02,  avg # of iterations =  3.0
     Davidson diagonalization with overlap
     ethr =  1.00E-02,  avg # of iterations =  1.0
     Davidson diagonalization with overlap
     ethr =  1.00E-02,  avg # of iterations =  1.0

     Expectation value of exp(iGx): ( -1.8683849630302926E-004,  7.0689853667590041E-004)  0.99291773000000005     
     Electronic Dipole per cell (Ry a.u.)   22.775535607314261     
     Ionic Dipole per cell (Ry a.u.)   23645.761729977869     

     Expectation value of exp(iGx): (  2.5309489025826136E-003, -3.6732546976001763E-003)   1.1465709300000000     
     Electronic Dipole per cell (Ry a.u.)  -13.910315076715854     
     Ionic Dipole per cell (Ry a.u.)   25349.921826440634     

     Expectation value of exp(iGx): (  6.9995454205192114E-007, -1.5740287794473236E-006)  0.73188942899999998     
     Electronic Dipole per cell (Ry a.u.)  -10.576250284533876     
     Ionic Dipole per cell (Ry a.u.)   15835.320108622258     
Electronic Dipole on Cartesian axes
           1   22.775535607314264     
           2  -13.910315076715854     
           3  -10.576250284533876     
Ionic Dipole on Cartesian axes
           1   23645.761729977869     
           2   25349.921826440634     
           3   15835.320108622258     

     total cpu time spent up to now is      785.1 secs

     total energy              =   -5137.18684986 Ry
     Harris-Foulkes estimate   =   -5174.15501336 Ry
     estimated scf accuracy    <      51.89516668 Ry

     iteration #  2     ecut=    80.00 Ry     beta=0.70
     Davidson diagonalization with overlap
     ethr =  4.54E-03,  avg # of iterations =  2.0
     Davidson diagonalization with overlap
     ethr =  4.54E-03,  avg # of iterations =  2.0
     Davidson diagonalization with overlap
     ethr =  4.54E-03,  avg # of iterations =  1.0

     Expectation value of exp(iGx): ( -5.8952762437230193E-006,  3.1773927755869140E-005)  0.99291773000000005     
     Electronic Dipole per cell (Ry a.u.)   21.842368862235290     
     Ionic Dipole per cell (Ry a.u.)   23645.761729977869     

     Expectation value of exp(iGx): (  2.5927461080689864E-004, -3.4098771215420600E-004)   1.1465709300000000     
     Electronic Dipole per cell (Ry a.u.)  -13.237693797839725     
     Ionic Dipole per cell (Ry a.u.)   25349.921826440634     

     Expectation value of exp(iGx): (  2.1870373419765151E-009, -5.0596815894112442E-009)  0.73188942899999998     
     Electronic Dipole per cell (Ry a.u.)  -10.672025377802489     
     Ionic Dipole per cell (Ry a.u.)   15835.320108622258     
Electronic Dipole on Cartesian axes
           1   21.842368862235290     
           2  -13.237693797839725     
           3  -10.672025377802489     
Ionic Dipole on Cartesian axes
           1   23645.761729977869     
           2   25349.921826440634     
           3   15835.320108622258     

     total cpu time spent up to now is     1536.5 secs

     total energy              =   -5150.68578478 Ry
     Harris-Foulkes estimate   =   -5167.90667152 Ry
     estimated scf accuracy    <      33.34798079 Ry

     iteration #  3     ecut=    80.00 Ry     beta=0.70
     Davidson diagonalization with overlap
     ethr =  2.92E-03,  avg # of iterations =  2.0
     Davidson diagonalization with overlap
     ethr =  2.92E-03,  avg # of iterations =  1.0
     Davidson diagonalization with overlap
     ethr =  2.92E-03,  avg # of iterations =  1.0

     Expectation value of exp(iGx): ( -3.6868505629063087E-005,  1.5427648741911753E-004)  0.99291773000000005     
     Electronic Dipole per cell (Ry a.u.)   22.478935669119316     
     Ionic Dipole per cell (Ry a.u.)   23645.761729977869     

     Expectation value of exp(iGx): (  8.1482164752441427E-004, -1.1620194089563766E-003)   1.1465709300000000     
     Electronic Dipole per cell (Ry a.u.)  -13.792136554565371     
     Ionic Dipole per cell (Ry a.u.)   25349.921826440634     

     Expectation value of exp(iGx): (  4.3133467512268989E-008, -9.5521789912911744E-008)  0.73188942899999998     
     Electronic Dipole per cell (Ry a.u.)  -10.523769417829378     
     Ionic Dipole per cell (Ry a.u.)   15835.320108622258     
Electronic Dipole on Cartesian axes
           1   22.478935669119316     
           2  -13.792136554565371     
           3  -10.523769417829378     
Ionic Dipole on Cartesian axes
           1   23645.761729977869     
           2   25349.921826440634     
           3   15835.320108622258     

     total cpu time spent up to now is     2278.0 secs

     total energy              =   -5157.52148571 Ry
     Harris-Foulkes estimate   =   -5157.64115539 Ry
     estimated scf accuracy    <       0.27384543 Ry

     iteration #  4     ecut=    80.00 Ry     beta=0.70
     Davidson diagonalization with overlap
     ethr =  2.39E-05,  avg # of iterations =  9.0
     Davidson diagonalization with overlap
     ethr =  2.39E-05,  avg # of iterations =  1.0
     Davidson diagonalization with overlap
     ethr =  2.39E-05,  avg # of iterations =  1.0

     Expectation value of exp(iGx): ( -3.2038893638504843E-005,  1.4796344910145463E-004)  0.99291773000000005     
     Electronic Dipole per cell (Ry a.u.)   22.213268049655571     
     Ionic Dipole per cell (Ry a.u.)   23645.761729977869     

     Expectation value of exp(iGx): (  8.1010958348716672E-004, -1.1013219376407770E-003)   1.1465709300000000     
     Electronic Dipole per cell (Ry a.u.)  -13.466202872010205     
     Ionic Dipole per cell (Ry a.u.)   25349.921826440634     

     Expectation value of exp(iGx): (  3.7655858967446103E-008, -8.7389205639634513E-008)  0.73188942899999998     
     Electronic Dipole per cell (Ry a.u.)  -10.682468016049508     
     Ionic Dipole per cell (Ry a.u.)   15835.320108622258     
Electronic Dipole on Cartesian axes
           1   22.213268049655568     
           2  -13.466202872010205     
           3  -10.682468016049508     
Ionic Dipole on Cartesian axes
           1   23645.761729977869     
           2   25349.921826440634     
           3   15835.320108622258     

     total cpu time spent up to now is     3127.1 secs

     total energy              =   -5157.53912350 Ry
     Harris-Foulkes estimate   =   -5157.63442235 Ry
     estimated scf accuracy    <       0.20313345 Ry

     iteration #  5     ecut=    80.00 Ry     beta=0.70
     Davidson diagonalization with overlap
     ethr =  1.78E-05,  avg # of iterations = 12.0
     Davidson diagonalization with overlap
     ethr =  1.78E-05,  avg # of iterations =  1.0
     Davidson diagonalization with overlap
     ethr =  1.78E-05,  avg # of iterations =  1.0

     Expectation value of exp(iGx): ( -3.3771250059355823E-005,  1.4619246222599122E-004)  0.99291773000000005     
     Electronic Dipole per cell (Ry a.u.)   22.384876958378292     
     Ionic Dipole per cell (Ry a.u.)   23645.761729977869     

     Expectation value of exp(iGx): (  7.9009367852942607E-004, -1.1074490538020940E-003)   1.1465709300000000     
     Electronic Dipole per cell (Ry a.u.)  -13.674990120206568     
     Ionic Dipole per cell (Ry a.u.)   25349.921826440634     

     Expectation value of exp(iGx): (  3.8451074311647537E-008, -8.5934594163986615E-008)  0.73188942899999998     
     Electronic Dipole per cell (Ry a.u.)  -10.555153735879214     
     Ionic Dipole per cell (Ry a.u.)   15835.320108622258     
Electronic Dipole on Cartesian axes
           1   22.384876958378292     
           2  -13.674990120206568     
           3  -10.555153735879214     
Ionic Dipole on Cartesian axes
           1   23645.761729977869     
           2   25349.921826440634     
           3   15835.320108622258     

     total cpu time spent up to now is     3957.7 secs

     total energy              =   -5157.57904047 Ry
     Harris-Foulkes estimate   =   -5157.58047606 Ry
     estimated scf accuracy    <       0.00236997 Ry

     iteration #  6     ecut=    80.00 Ry     beta=0.70
     Davidson diagonalization with overlap
     ethr =  2.07E-07,  avg # of iterations =  6.0
     Davidson diagonalization with overlap
     ethr =  2.07E-07,  avg # of iterations =  1.0
     Davidson diagonalization with overlap
     ethr =  2.07E-07,  avg # of iterations =  1.0

     Expectation value of exp(iGx): ( -3.3570725601625272E-005,  1.4642327302934012E-004)  0.99291773000000005     
     Electronic Dipole per cell (Ry a.u.)   22.364377130207135     
     Ionic Dipole per cell (Ry a.u.)   23645.761729977869     

     Expectation value of exp(iGx): (  7.9206639481544500E-004, -1.1072995863409259E-003)   1.1465709300000000     
     Electronic Dipole per cell (Ry a.u.)  -13.657113435084675     
     Ionic Dipole per cell (Ry a.u.)   25349.921826440634     

     Expectation value of exp(iGx): (  3.8428998928783656E-008, -8.6206154086746074E-008)  0.73188942899999998     
     Electronic Dipole per cell (Ry a.u.)  -10.567898179342608     
     Ionic Dipole per cell (Ry a.u.)   15835.320108622258     
Electronic Dipole on Cartesian axes
           1   22.364377130207135     
           2  -13.657113435084675     
           3  -10.567898179342608     
Ionic Dipole on Cartesian axes
           1   23645.761729977869     
           2   25349.921826440634     
           3   15835.320108622258     

     total cpu time spent up to now is     4758.1 secs

     total energy              =   -5157.57963996 Ry
     Harris-Foulkes estimate   =   -5157.57979609 Ry
     estimated scf accuracy    <       0.00029143 Ry

     iteration #  7     ecut=    80.00 Ry     beta=0.70
     Davidson diagonalization with overlap
     ethr =  2.55E-08,  avg # of iterations =  2.0
     Davidson diagonalization with overlap
     ethr =  2.55E-08,  avg # of iterations =  1.0
     Davidson diagonalization with overlap
     ethr =  2.55E-08,  avg # of iterations =  1.0

     Expectation value of exp(iGx): ( -3.3672520609245504E-005,  1.4646639419422405E-004)  0.99291773000000005     
     Electronic Dipole per cell (Ry a.u.)   22.371799079262360     
     Ionic Dipole per cell (Ry a.u.)   23645.761729977869     

     Expectation value of exp(iGx): (  7.9190709400270981E-004, -1.1079956835062929E-003)   1.1465709300000000     
     Electronic Dipole per cell (Ry a.u.)  -13.662756805550377     
     Ionic Dipole per cell (Ry a.u.)   25349.921826440634     

     Expectation value of exp(iGx): (  3.8509665548640427E-008, -8.6258492511605096E-008)  0.73188942899999998     
     Electronic Dipole per cell (Ry a.u.)  -10.562810320272298     
     Ionic Dipole per cell (Ry a.u.)   15835.320108622258     
Electronic Dipole on Cartesian axes
           1   22.371799079262360     
           2  -13.662756805550377     
           3  -10.562810320272298     
Ionic Dipole on Cartesian axes
           1   23645.761729977869     
           2   25349.921826440634     
           3   15835.320108622258     

     total cpu time spent up to now is     5460.6 secs

     total energy              =   -5157.57970463 Ry
     Harris-Foulkes estimate   =   -5157.57971853 Ry
     estimated scf accuracy    <       0.00002794 Ry

     iteration #  8     ecut=    80.00 Ry     beta=0.70
     Davidson diagonalization with overlap
     ethr =  2.44E-09,  avg # of iterations =  3.0
     Davidson diagonalization with overlap
     ethr =  2.44E-09,  avg # of iterations =  1.0
     Davidson diagonalization with overlap
     ethr =  2.44E-09,  avg # of iterations =  1.0

     Expectation value of exp(iGx): ( -3.3655591925627405E-005,  1.4648850892937573E-004)  0.99291773000000005     
     Electronic Dipole per cell (Ry a.u.)   22.370021915277235     
     Ionic Dipole per cell (Ry a.u.)   23645.761729977869     

     Expectation value of exp(iGx): (  7.9209159010083558E-004, -1.1080055685345697E-003)   1.1465709300000000     
     Electronic Dipole per cell (Ry a.u.)  -13.661232974199523     
     Ionic Dipole per cell (Ry a.u.)   25349.921826440634     

     Expectation value of exp(iGx): (  3.8493341682841744E-008, -8.6287413668563661E-008)  0.73188942899999998     
     Electronic Dipole per cell (Ry a.u.)  -10.565403467430958     
     Ionic Dipole per cell (Ry a.u.)   15835.320108622258     
Electronic Dipole on Cartesian axes
           1   22.370021915277235     
           2  -13.661232974199523     
           3  -10.565403467430958     
Ionic Dipole on Cartesian axes
           1   23645.761729977869     
           2   25349.921826440634     
           3   15835.320108622258     

     total cpu time spent up to now is     6216.4 secs

     total energy              =   -5157.57971207 Ry
     Harris-Foulkes estimate   =   -5157.57971367 Ry
     estimated scf accuracy    <       0.00000512 Ry

     iteration #  9     ecut=    80.00 Ry     beta=0.70
     Davidson diagonalization with overlap
     ethr =  4.48E-10,  avg # of iterations =  2.0
     Davidson diagonalization with overlap
     ethr =  4.48E-10,  avg # of iterations =  1.0
     Davidson diagonalization with overlap
     ethr =  4.48E-10,  avg # of iterations =  1.0

     Expectation value of exp(iGx): ( -3.3662352407750528E-005,  1.4649106717398461E-004)  0.99291773000000005     
     Electronic Dipole per cell (Ry a.u.)   22.370520261438347     
     Ionic Dipole per cell (Ry a.u.)   23645.761729977869     

     Expectation value of exp(iGx): (  7.9204424261766185E-004, -1.1080771345159690E-003)   1.1465709300000000     
     Electronic Dipole per cell (Ry a.u.)  -13.662078912599391     
     Ionic Dipole per cell (Ry a.u.)   25349.921826440634     

     Expectation value of exp(iGx): (  3.8505306332845062E-008, -8.6286025273242817E-008)  0.73188942899999998     
     Electronic Dipole per cell (Ry a.u.)  -10.564287187183121     
     Ionic Dipole per cell (Ry a.u.)   15835.320108622258     
Electronic Dipole on Cartesian axes
           1   22.370520261438347     
           2  -13.662078912599391     
           3  -10.564287187183121     
Ionic Dipole on Cartesian axes
           1   23645.761729977869     
           2   25349.921826440634     
           3   15835.320108622258     

     total cpu time spent up to now is     6934.9 secs

     total energy              =   -5157.57971322 Ry
     Harris-Foulkes estimate   =   -5157.57971324 Ry
     estimated scf accuracy    <       0.00000036 Ry

     iteration # 10     ecut=    80.00 Ry     beta=0.70
     Davidson diagonalization with overlap
     ethr =  3.16E-11,  avg # of iterations =  3.0
     Davidson diagonalization with overlap
     ethr =  3.16E-11,  avg # of iterations =  1.0
     Davidson diagonalization with overlap
     ethr =  3.16E-11,  avg # of iterations =  1.0

     Expectation value of exp(iGx): ( -3.3661177497965424E-005,  1.4649089131066014E-004)  0.99291773000000005     
     Electronic Dipole per cell (Ry a.u.)   22.370428669983312     
     Ionic Dipole per cell (Ry a.u.)   23645.761729977869     

     Expectation value of exp(iGx): (  7.9207277562745647E-004, -1.1080510055736651E-003)   1.1465709300000000     
     Electronic Dipole per cell (Ry a.u.)  -13.661673482407933     
     Ionic Dipole per cell (Ry a.u.)   25349.921826440634     

     Expectation value of exp(iGx): (  3.8502453349276860E-008, -8.6286808671413717E-008)  0.73188942899999998     
     Electronic Dipole per cell (Ry a.u.)  -10.564571261379069     
     Ionic Dipole per cell (Ry a.u.)   15835.320108622258     
Electronic Dipole on Cartesian axes
           1   22.370428669983312     
           2  -13.661673482407933     
           3  -10.564571261379069     
Ionic Dipole on Cartesian axes
           1   23645.761729977869     
           2   25349.921826440634     
           3   15835.320108622258     

     total cpu time spent up to now is     7664.3 secs

     total energy              =   -5157.57971330 Ry
     Harris-Foulkes estimate   =   -5157.57971333 Ry
     estimated scf accuracy    <       0.00000005 Ry

     iteration # 11     ecut=    80.00 Ry     beta=0.70
     Davidson diagonalization with overlap
     ethr =  4.62E-12,  avg # of iterations =  3.0
     Davidson diagonalization with overlap
     ethr =  4.62E-12,  avg # of iterations =  1.0
     Davidson diagonalization with overlap
     ethr =  4.62E-12,  avg # of iterations =  1.0

     Expectation value of exp(iGx): ( -3.3661235514843232E-005,  1.4649087326391283E-004)  0.99291773000000005     
     Electronic Dipole per cell (Ry a.u.)   22.370433688657410     
     Ionic Dipole per cell (Ry a.u.)   23645.761729977869     

     Expectation value of exp(iGx): (  7.9206377174337501E-004, -1.1080577439337720E-003)   1.1465709300000000     
     Electronic Dipole per cell (Ry a.u.)  -13.661792170005903     
     Ionic Dipole per cell (Ry a.u.)   25349.921826440634     

     Expectation value of exp(iGx): (  3.8502998107759601E-008, -8.6286566418350576E-008)  0.73188942899999998     
     Electronic Dipole per cell (Ry a.u.)  -10.564513351153021     
     Ionic Dipole per cell (Ry a.u.)   15835.320108622258     
Electronic Dipole on Cartesian axes
           1   22.370433688657410     
           2  -13.661792170005903     
           3  -10.564513351153021     
Ionic Dipole on Cartesian axes
           1   23645.761729977869     
           2   25349.921826440634     
           3   15835.320108622258     

     total cpu time spent up to now is     8406.2 secs

     End of self-consistent calculation

          k = 0.0000 0.0000 0.0000 (217511 PWs)   bands (ev):

   -17.7547 -17.4450 -16.8035 -16.5107 -16.4522 -16.3731 -16.3395 -16.3352
   -16.2753 -16.2337 -16.1919 -16.1519 -16.1283 -16.1061 -16.0823 -16.0619
   -16.0279 -16.0179 -15.9617 -15.9563 -15.9278 -15.9251 -15.8932 -15.8508
   -15.8351 -15.8222 -15.8168 -15.7986 -15.7911 -15.7747 -15.7541 -15.7498
   -15.7267 -15.6633 -15.6319 -15.6133 -15.5808 -15.5453 -15.5254 -15.5150
   -15.4683 -15.4338 -15.3850 -15.3442 -15.3322 -15.3089 -15.2941 -15.2670
   -15.2316 -15.2194 -15.1987 -15.1801 -15.1487 -15.1095 -15.0875 -15.0822
   -15.0626 -14.9948 -14.9774 -14.9614 -14.9324 -14.9220 -14.9071 -14.8926
   -14.8779 -14.8586 -14.8355 -14.8200 -14.8133 -14.8021 -14.7675 -14.7511
   -14.7270 -14.7161 -14.6917 -14.6567 -14.6383 -14.5921 -14.5768 -14.5529
   -14.5285 -14.5189 -14.4954 -14.4608 -14.4547 -14.4474 -14.4406 -14.4216
   -14.4190 -14.4121 -14.4009 -14.3970 -14.3937 -14.3751 -14.3587 -14.3554
   -14.3521 -14.3442 -14.3399 -14.3373 -14.3331 -14.3255 -14.3202 -14.3153
   -14.3045 -14.2879 -14.2832 -14.2784 -14.2651 -14.2614 -14.2603 -14.2508
   -14.2494 -14.2397 -14.2371 -14.2304 -14.2258 -14.2223 -14.2190 -14.2102
   -14.2049 -14.2000 -14.1952 -14.1896 -14.1866 -14.1790 -14.1728 -14.1687
   -14.1618 -14.1589 -14.1523 -14.1410 -14.1387 -14.1344 -14.1335 -14.1229
   -14.1223 -14.1120 -14.1034 -14.0943 -14.0798 -14.0713 -14.0072  -6.7894
    -6.5112  -6.4972  -6.3302  -6.1990  -6.1915  -6.1646  -6.0138  -5.9554
    -5.9240  -5.8444  -5.8348  -5.8220  -5.7728  -5.7519  -5.7337  -5.7058
    -5.6699  -5.6334  -5.6145  -5.5955  -5.5617  -5.5160  -5.4228  -5.3035
    -5.2536  -5.2214  -5.1415  -5.1225  -5.1100  -5.0655  -5.0224  -4.9653
    -4.9241  -4.9050  -4.8379  -4.7507  -4.6809  -4.6745  -4.5587  -4.5049
    -4.4516  -4.3703  -4.3079  -4.2546  -4.2467  -4.1876  -4.1782  -4.1312
    -4.1194  -4.0967  -4.0627  -3.9687  -3.9407  -3.9009  -3.8812  -3.8699
    -3.7909  -3.7844  -3.7675  -3.7329  -3.7185  -3.6663  -3.6480  -3.6398
    -3.5129  -3.4411  -3.3773  -3.3576  -3.3330  -3.2992  -3.2649  -3.2076
    -3.1967  -3.1519  -3.1247  -3.1097  -3.0725  -3.0517  -3.0367  -3.0059
    -2.9816  -2.9740  -2.9641  -2.9438  -2.9141  -2.9095  -2.9027  -2.8907
    -2.8857  -2.8714  -2.8687  -2.8602  -2.8382  -2.8280  -2.8238  -2.8185
    -2.8065  -2.7940  -2.7774  -2.7720  -2.7428  -2.7401  -2.7309  -2.7215
    -2.7188  -2.7150  -2.6979  -2.6945  -2.6859  -2.6711  -2.6629  -2.6536
    -2.6443  -2.6285  -2.6159  -2.6091  -2.5832  -2.5530  -2.5291  -2.5241
    -2.4684  -2.4597  -2.4544  -2.4541  -2.4349  -2.4233  -2.4167  -2.3883
    -2.3606  -2.3480  -2.3334  -2.3134  -2.2702  -2.2622  -2.2259  -2.2123
    -2.1997  -2.1969  -2.1806  -2.1242  -2.0883  -2.0712  -1.9457  -1.9279
    -1.8363  -1.4983  -1.2984  -1.1055  -1.0363  -1.0193  -0.9447  -0.9325
    -0.8734  -0.8614  -0.8240  -0.8070  -0.7753  -0.7435  -0.7321  -0.7170
    -0.7104  -0.6896  -0.6845  -0.6707  -0.6507  -0.6442  -0.6219  -0.6198
    -0.6064  -0.5883  -0.5727  -0.5698  -0.5586  -0.5455  -0.5327  -0.5228
    -0.4984  -0.4951  -0.4890  -0.4819  -0.4713  -0.4630  -0.4366  -0.4298
    -0.4137  -0.3977  -0.3784  -0.3727  -0.3681  -0.3584  -0.3524  -0.3247
    -0.3126  -0.3060  -0.2901  -0.2640  -0.2572  -0.2472  -0.2369  -0.2128
    -0.1939  -0.1869  -0.1759  -0.1358  -0.1261  -0.1223  -0.0989  -0.0900
    -0.0828  -0.0587  -0.0314  -0.0063   0.0101   0.0129   0.0206   0.0504
     0.0575   0.0636   0.0742   0.0954   0.1076   0.1126   0.1393   0.1520
     0.1555   0.1773   0.1985   0.2036   0.2171   0.2366   0.2395   0.2568
     0.2668   0.2711   0.2738   0.2969   0.3205   0.3359   0.3440   0.3585
     0.3662   0.3772   0.3921   0.4049   0.4168   0.4185   0.4324   0.4421
     0.4567   0.4644   0.4795   0.4815   0.4970   0.5016   0.5154   0.5267
     0.5360   0.5414   0.5577   0.5628   0.5718   0.5880   0.5992   0.6091
     0.6239   0.6297   0.6597   0.6691   0.6862   0.7051   0.7074   0.7179
     0.7371   0.7434   0.7557   0.7799   0.8053   0.8149   0.8335   0.8425
     0.8515   0.8638   0.8730   0.8871   0.8902   0.9124   0.9308   0.9382
     0.9549   0.9581   0.9677   0.9812   0.9928   1.0090   1.0161   1.0272
     1.0365   1.0458   1.0617   1.0684   1.0902   1.0936   1.1018   1.1058
     1.1153   1.1318   1.1359   1.1463   1.1534   1.1634   1.1818   1.1868
     1.2010   1.2145   1.2233   1.2333   1.2420   1.2447   1.2589   1.2721
     1.2751   1.2896   1.2987   1.3019   1.3085   1.3186   1.3271   1.3474
     1.3493   1.3551   1.3600   1.3756   1.3835   1.3907   1.4017   1.4069
     1.4151   1.4248   1.4331   1.4375   1.4492   1.4605   1.4662   1.4765
     1.4855   1.5010   1.5032   1.5111   1.5191   1.5302   1.5305   1.5482
     1.5581   1.5737   1.5740   1.5763   1.5877   1.5929   1.6059   1.6093
     1.6296   1.6374   1.6423   1.6470   1.6562   1.6624   1.6771   1.6922
     1.7039   1.7075   1.7269   1.7408   1.7620   1.7728   1.8006   1.8112
     1.8199   1.8280   1.8494   1.8607   1.8752   1.9022   1.9221   1.9395
     1.9545   1.9685   1.9747   1.9775   1.9981   2.0070   2.0231   2.0296
     2.0369   2.0525   2.0573   2.0650   2.0946   2.0960   2.1383   2.1437
     2.1616   2.1699   2.1867   2.2077   2.2212   2.2302   2.2481   2.2592
     2.2677   2.2835   2.3036   2.3097   2.3262   2.3347   2.3428   2.3583
     2.3736   2.3830   2.3934   2.3981   2.4379   2.4482   2.4659   2.4918
     2.4998   2.5242   2.5497   2.5818   7.6596   8.0758   8.7592   9.1148
     9.2311   9.3714   9.5080   9.7039   9.8118   9.9040   9.9525  10.0008
    10.0256  10.0408  10.1255  10.2227  10.3466  10.3688  10.4103  10.4660
    10.5337  10.5857  10.5963  10.6454  10.6921  10.7586  10.7950  10.8121

     highest occupied, lowest unoccupied level (ev):     2.5818    7.6596

!    total energy              =   -5157.57971331 Ry
     Harris-Foulkes estimate   =   -5157.57971332 Ry
     estimated scf accuracy    <          2.6E-09 Ry

     The total energy is the sum of the following terms:

     one-electron contribution =   -2404.33600832 Ry
     hartree contribution      =    1797.20478875 Ry
     xc contribution           =   -1182.72336222 Ry
     ewald contribution        =   -3367.72513153 Ry

     convergence has been achieved in  11 iterations
  **** WARNING :: Problem open file vector.dat...
  **** WARNING :: Problem read vector parameters...
  VECTOR ::                  Infinity                  Infinity                       NaN
  PARALLEL PART OF FORCES:no remove

     Forces acting on atoms (Ry/au):

     atom    1 type  1   force =     0.00017384    0.00028416    0.00012784
     atom    2 type  1   force =    -0.00037565   -0.00076487    0.00111216
     atom    3 type  1   force =     0.00002798    0.00013151   -0.00029034
     atom    4 type  1   force =    -0.00005613   -0.00114576   -0.00148854
     atom    5 type  1   force =     0.00012924   -0.00019451   -0.00040851
     atom    6 type  1   force =    -0.00003320    0.00008675   -0.00322180
     atom    7 type  2   force =     0.00010186   -0.00021004   -0.00004779
     atom    8 type  2   force =    -0.00002681    0.00026782   -0.00061083
     atom    9 type  2   force =    -0.00000867    0.00002690    0.00027966
     atom   10 type  2   force =     0.00040918    0.00243719    0.00054893
     atom   11 type  2   force =    -0.00006937    0.00008640    0.00013093
     atom   12 type  2   force =     0.00022218    0.00019855    0.00191454
     atom   13 type  2   force =    -0.00010935   -0.00000627    0.00015439
     atom   14 type  2   force =    -0.00003420    0.00012405    0.00052321
     atom   15 type  2   force =     0.00019652    0.00020327   -0.00015414
     atom   16 type  2   force =     0.00267407    0.00303125   -0.00138126
     atom   17 type  2   force =    -0.00004864    0.00008895   -0.00014089
     atom   18 type  2   force =     0.00058793    0.00157339   -0.00252503
     atom   19 type  1   force =     0.00054461    0.00088499    0.00069713
     atom   20 type  1   force =    -0.00018382   -0.00000230    0.00020374
     atom   21 type  1   force =     0.00011799   -0.00008246   -0.00061539
     atom   22 type  1   force =     0.00088576   -0.00639690   -0.00705688
     atom   23 type  1   force =    -0.00008092    0.00017144   -0.00085844
     atom   24 type  1   force =    -0.00177106    0.00538896   -0.00653102
     atom   25 type  2   force =     0.00001621   -0.00047875   -0.00037833
     atom   26 type  2   force =     0.00026527   -0.00035277   -0.00112143
     atom   27 type  2   force =    -0.00031999   -0.00034414    0.00018739
     atom   28 type  2   force =    -0.00012492   -0.00010180    0.00020007
     atom   29 type  2   force =     0.00011109    0.00011231    0.00047023
     atom   30 type  2   force =     0.00142296   -0.00026369    0.00171265
     atom   31 type  2   force =    -0.00016809    0.00001456    0.00023893
     atom   32 type  2   force =    -0.00163225    0.00078215    0.00291959
     atom   33 type  2   force =     0.00021852    0.00055784   -0.00034891
     atom   34 type  2   force =    -0.00210460    0.01107669   -0.00272883
     atom   35 type  2   force =    -0.00009536    0.00008639   -0.00057857
     atom   36 type  1   force =     0.00011890    0.00041549    0.00015435
     atom   37 type  1   force =    -0.00013927   -0.00017942    0.00037279
     atom   38 type  1   force =    -0.00010590    0.00023809   -0.00046740
     atom   39 type  1   force =    -0.00023264   -0.00063820   -0.00133209
     atom   40 type  1   force =    -0.00022857    0.00040853   -0.00028114
     atom   41 type  1   force =    -0.00045417   -0.00011989   -0.00057122
     atom   42 type  2   force =    -0.00002924   -0.00015125   -0.00016873
     atom   43 type  2   force =     0.00002266    0.00016145   -0.00012841
     atom   44 type  2   force =    -0.00013144   -0.00008252    0.00006499
     atom   45 type  2   force =     0.00040662    0.00103587    0.00051283
     atom   46 type  2   force =     0.00010355    0.00007232    0.00019801
     atom   47 type  2   force =     0.00028770    0.00007909    0.00030190
     atom   48 type  2   force =    -0.00008863    0.00000733    0.00020404
     atom   49 type  2   force =     0.00013346    0.00005804    0.00023701
     atom   50 type  2   force =    -0.00002450    0.00014572    0.00015192
     atom   51 type  2   force =    -0.00004036    0.00046279    0.00003243
     atom   52 type  2   force =     0.00012745    0.00004761   -0.00019500
     atom   53 type  2   force =     0.00001799    0.00040626   -0.00059290
     atom   54 type  1   force =    -0.00179604   -0.00240652    0.00469275
     atom   55 type  1   force =     0.00024626    0.00682744    0.00783655
     atom   56 type  1   force =    -0.00035734   -0.00007403    0.00007898
     atom   57 type  1   force =     0.00047495    0.00079952   -0.00077441
     atom   58 type  1   force =    -0.00409586   -0.00008601   -0.00467282
     atom   59 type  1   force =     0.00085326   -0.00358643   -0.00496421
     atom   60 type  2   force =     0.00312032    0.00010790   -0.00335375
     atom   61 type  2   force =     0.00087804   -0.00216623   -0.00264011
     atom   62 type  2   force =     0.01321189    0.00519103   -0.00516585
     atom   63 type  2   force =     0.00143251   -0.00611530   -0.00089200
     atom   64 type  2   force =     0.00595903   -0.00159062    0.00469496
     atom   65 type  2   force =     0.00114880    0.00029268    0.00281600
     atom   66 type  2   force =     0.00105699    0.00003997    0.00020646
     atom   67 type  2   force =    -0.00047330   -0.00050591    0.00135944
     atom   68 type  2   force =     0.00025093   -0.00037384   -0.00028509
     atom   69 type  2   force =     0.00015698   -0.00028932    0.00000919
     atom   70 type  2   force =     0.00006933   -0.00003643   -0.00077575
     atom   71 type  2   force =     0.00045823   -0.00021928   -0.00035442
     atom   72 type  1   force =     0.01137152   -0.02326050    0.02753470
     atom   73 type  1   force =     0.00328202    0.00383381    0.00351175
     atom   74 type  1   force =    -0.03604991    0.00765959    0.00304391
     atom   75 type  1   force =     0.00061424    0.00656728   -0.00509690
     atom   76 type  1   force =    -0.14380580   -0.03439428   -0.20795570
     atom   77 type  1   force =     0.00045236   -0.00012513   -0.00419394
     atom   78 type  2   force =    -0.00347030    0.00075993   -0.01471917
     atom   79 type  2   force =    -0.00000563   -0.00166146   -0.00132403
     atom   80 type  2   force =    -0.00456855    0.00332854   -0.00316248
     atom   81 type  2   force =    -0.00120245   -0.00148213    0.00039872
     atom   82 type  2   force =     0.07558616    0.01824601    0.04898852
     atom   83 type  2   force =     0.00034095   -0.00003103    0.00084249
     atom   84 type  2   force =     0.00747930    0.00595429    0.00898452
     atom   85 type  2   force =    -0.00031343   -0.00154305    0.00155793
     atom   86 type  2   force =     0.00563834   -0.00455307   -0.00536435
     atom   87 type  2   force =    -0.00038767   -0.00207067   -0.00036335
     atom   88 type  2   force =    -0.00067325    0.00106141   -0.00337034
     atom   89 type  2   force =    -0.00012755   -0.00023491   -0.00044240
     atom   90 type  1   force =     0.00075461   -0.00065369    0.00029639
     atom   91 type  1   force =    -0.00029816    0.00055960    0.00041435
     atom   92 type  1   force =     0.02533231    0.00173042    0.01092570
     atom   93 type  1   force =     0.00049800    0.00144741   -0.00079139
     atom   94 type  1   force =     0.00253046    0.00131336   -0.00571432
     atom   95 type  1   force =     0.00010558    0.00025600   -0.00054314
     atom   96 type  2   force =     0.00075506    0.00050330   -0.00273919
     atom   97 type  2   force =     0.00018162   -0.00022049   -0.00045426
     atom   98 type  2   force =     0.00075193   -0.00028488   -0.00065579
     atom   99 type  2   force =     0.00041607   -0.00062849    0.00014091
     atom  100 type  2   force =    -0.00046120   -0.00017293    0.00041419
     atom  101 type  2   force =    -0.00013154   -0.00033751    0.00019675
     atom  102 type  2   force =    -0.00679358    0.00107882    0.00096937
     atom  103 type  2   force =    -0.00034422   -0.00035117    0.00040647
     atom  104 type  2   force =    -0.00355371   -0.00370917   -0.00380878
     atom  105 type  2   force =    -0.00010640   -0.00057224   -0.00015732
     atom  106 type  2   force =    -0.00091275    0.00032494   -0.00179999
     atom  107 type  2   force =     0.00017759    0.00023495   -0.00044711
     atom  108 type  1   force =     0.00061605   -0.00070380    0.00024689
     atom  109 type  1   force =     0.00121005    0.00103927   -0.00140822
     atom  110 type  1   force =     0.00004846    0.00002229    0.00009165
     atom  111 type  1   force =     0.00032207    0.00021560    0.00046226
     atom  112 type  1   force =     0.00017474   -0.00005807    0.00029756
     atom  113 type  1   force =     0.00212554   -0.00108061    0.00272390
     atom  114 type  2   force =    -0.00015875    0.00013460    0.00007728
     atom  115 type  2   force =    -0.00054796    0.00003098    0.00021260
     atom  116 type  2   force =    -0.00019124    0.00009239   -0.00017414
     atom  117 type  2   force =    -0.00103655   -0.00149832    0.00023143
     atom  118 type  2   force =    -0.00018351    0.00008293   -0.00030626
     atom  119 type  2   force =    -0.00149297   -0.00014623   -0.00237292
     atom  120 type  2   force =     0.00000480    0.00007445   -0.00003992
     atom  121 type  2   force =    -0.00042042    0.00032733   -0.00052745
     atom  122 type  2   force =    -0.00005153    0.00005002   -0.00012527
     atom  123 type  2   force =    -0.00049696   -0.00054677   -0.00002117
     atom  124 type  2   force =    -0.00003963   -0.00000428    0.00007039
     atom  125 type  2   force =    -0.00073274   -0.00027485    0.00155820
     atom  126 type  1   force =    -0.00081036   -0.00091947   -0.00057454
     atom  127 type  1   force =    -0.00102464    0.00113089    0.00039508
     atom  128 type  1   force =     0.00016184    0.00003264    0.00050449
     atom  129 type  1   force =     0.00092531    0.00536744    0.00586776
     atom  130 type  1   force =     0.00012234    0.00000304    0.00067122
     atom  131 type  1   force =    -0.00272447    0.00070294    0.00278631
     atom  132 type  2   force =     0.00013806    0.00038216    0.00014016
     atom  133 type  2   force =     0.00059301   -0.00196562    0.00016391
     atom  134 type  2   force =     0.00031460    0.00030208   -0.00018966
     atom  135 type  2   force =     0.00044718   -0.00000805   -0.00011523
     atom  136 type  2   force =    -0.00006920   -0.00004545   -0.00022845
     atom  137 type  2   force =     0.00073247    0.00003210   -0.00052478
     atom  138 type  2   force =    -0.00001563    0.00001110   -0.00034445
     atom  139 type  2   force =     0.00332175   -0.00158197   -0.00249103
     atom  140 type  2   force =    -0.00024777   -0.00044252   -0.00030280
     atom  141 type  2   force =    -0.00138101   -0.00823021   -0.00532639
     atom  142 type  2   force =    -0.00006119   -0.00018635    0.00059512
     atom  143 type  2   force =     0.00872725   -0.00960211    0.00653022
     atom  144 type  1   force =    -0.00017002    0.00017693   -0.00018141
     atom  145 type  1   force =     0.00003803   -0.00000988   -0.00014027
     atom  146 type  1   force =    -0.00033086    0.00009567    0.00056850
     atom  147 type  1   force =    -0.00077768    0.00045695    0.00074682
     atom  148 type  1   force =    -0.00010909   -0.00010264    0.00040865
     atom  149 type  1   force =    -0.00024689   -0.00029235    0.00073733
     atom  150 type  2   force =     0.00018166    0.00017450    0.00014174
     atom  151 type  2   force =     0.00004119    0.00005275    0.00014350
     atom  152 type  2   force =     0.00031192    0.00012927    0.00014671
     atom  153 type  2   force =    -0.00014521   -0.00011965    0.00000497
     atom  154 type  2   force =    -0.00003119   -0.00005833   -0.00020434
     atom  155 type  2   force =    -0.00016853    0.00013196   -0.00055854
     atom  156 type  2   force =     0.00032877    0.00011800   -0.00030336
     atom  157 type  2   force =     0.00030937    0.00015291   -0.00023024
     atom  158 type  2   force =     0.00009044   -0.00032145   -0.00019636
     atom  159 type  2   force =     0.00061708    0.00001189   -0.00003065
     atom  160 type  2   force =     0.00042544   -0.00028570    0.00032860
     atom  161 type  2   force =     0.00031898    0.00004479    0.00027779
     atom  162 type  1   force =     0.00307760    0.00070170   -0.00260845
     atom  163 type  1   force =     0.01605029   -0.01817292    0.01884892
     atom  164 type  1   force =    -0.00016018   -0.00041130   -0.00031413
     atom  165 type  1   force =     0.00060120   -0.00015936    0.00056974
     atom  166 type  1   force =     0.00131441    0.00075800    0.00247050
     atom  167 type  1   force =     0.00048805    0.00115839    0.00341991
     atom  168 type  2   force =    -0.00051567    0.00077587    0.00119893
     atom  169 type  2   force =    -0.00330710    0.00513024    0.00067678
     atom  170 type  2   force =    -0.00224404   -0.00145736   -0.00063401
     atom  171 type  2   force =     0.00258790    0.00279549   -0.00000412
     atom  172 type  2   force =    -0.00176048    0.00008148   -0.00298862
     atom  173 type  2   force =    -0.00084254   -0.00135924   -0.00069681
     atom  174 type  2   force =    -0.00005502   -0.00066262   -0.00145579
     atom  175 type  2   force =    -0.00039302    0.00000886   -0.00114302
     atom  176 type  2   force =     0.00046383   -0.00030666   -0.00015410
     atom  177 type  2   force =    -0.00037748    0.00008181   -0.00020127
     atom  178 type  2   force =    -0.00000576   -0.00035893    0.00079197
     atom  179 type  2   force =    -0.00045602    0.00062358    0.00034614
     atom  180 type  1   force =    -0.01717969    0.03220535    0.01783240
     atom  181 type  1   force =    -0.00598047   -0.00452229   -0.00613704
     atom  182 type  1   force =     0.00426496    0.00244486    0.00792489
     atom  183 type  1   force =    -0.00131103   -0.00560884    0.00475940
     atom  184 type  1   force =     0.00085092    0.00273282    0.01353025
     atom  185 type  1   force =    -0.00065577    0.00039169    0.00278942
     atom  186 type  2   force =     0.00356154    0.05185828    0.07901520
     atom  187 type  2   force =     0.00167109    0.00213099    0.00128981
     atom  188 type  2   force =     0.00396828    0.00037677   -0.00672986
     atom  189 type  2   force =     0.00365225    0.00227320   -0.00048925
     atom  190 type  2   force =    -0.00155118   -0.00126577   -0.00722509
     atom  191 type  2   force =    -0.00000493    0.00030707   -0.00069100
     atom  192 type  2   force =     0.00065215   -0.00027447   -0.00690406
     atom  193 type  2   force =     0.00110776    0.00035912   -0.00124865
     atom  194 type  2   force =    -0.00450395   -0.00133719   -0.00489122
     atom  195 type  2   force =     0.00046786    0.00165109    0.00034516
     atom  196 type  2   force =     0.02078022   -0.04967734    0.05161644
     atom  197 type  2   force =     0.00030683   -0.00005759    0.00096605
     atom  198 type  1   force =    -0.00069256   -0.00034951   -0.00072515
     atom  199 type  1   force =     0.00000293    0.00046807   -0.00134428
     atom  200 type  1   force =    -0.00430830   -0.00321108    0.00985579
     atom  201 type  1   force =    -0.00021846   -0.00051596    0.00074767
     atom  202 type  1   force =    -0.00084399   -0.00151340    0.00276479
     atom  203 type  1   force =     0.00025884    0.00048303    0.00050319
     atom  204 type  2   force =     0.00056118    0.00111038    0.00117889
     atom  205 type  2   force =    -0.00029587    0.00009800    0.00017871
     atom  206 type  2   force =     0.00055415   -0.00004904   -0.00014618
     atom  207 type  2   force =    -0.00065094    0.00001556   -0.00021645
     atom  208 type  2   force =     0.00029889   -0.00005586   -0.00081631
     atom  209 type  2   force =    -0.00002694    0.00020563   -0.00065426
     atom  210 type  2   force =     0.00326729   -0.00282820   -0.00539234
     atom  211 type  2   force =     0.00077376    0.00080663   -0.00048300
     atom  212 type  2   force =     0.01026576    0.00417373   -0.00567659
     atom  213 type  2   force =     0.00022174    0.00110099   -0.00009452
     atom  214 type  2   force =     0.00088199   -0.00019943    0.00315494
     atom  215 type  2   force =     0.00014257   -0.00006955    0.00031006

     Total force =     0.312503     Total SCF correction =     0.000128

     Writing output data file Qrtz_Ortho.save

     init_run     :     26.94s CPU     39.80s WALL (       1 calls)
     electrons    :   3990.88s CPU   8367.54s WALL (       1 calls)
     forces       :      8.39s CPU      9.24s WALL (       1 calls)

     Called by init_run:
     wfcinit      :     24.93s CPU     36.32s WALL (       1 calls)
     potinit      :      0.21s CPU      0.33s WALL (       1 calls)

     Called by electrons:
     c_bands      :   2261.62s CPU   2748.85s WALL (      33 calls)
     sum_band     :     11.10s CPU     40.94s WALL (      11 calls)
     v_of_rho     :      0.12s CPU      0.35s WALL (      12 calls)
     mix_rho      :      0.10s CPU      0.49s WALL (      11 calls)

     Called by c_bands:
     init_us_2    :      0.46s CPU      0.54s WALL (      45 calls)
     cegterg      :   2259.99s CPU   2739.29s WALL (      33 calls)

     Called by sum_band:

     Called by *egterg:
     h_psi        :    423.43s CPU    823.51s WALL (     104 calls)
     g_psi        :      0.31s CPU      0.31s WALL (      70 calls)
     cdiaghg      :    783.22s CPU    793.33s WALL (     101 calls)

     Called by h_psi:
     add_vuspsi   :    139.99s CPU    140.28s WALL (     104 calls)

     General routines
     calbec       :    146.89s CPU    160.30s WALL (     108 calls)
     fft          :      0.18s CPU      1.03s WALL (      49 calls)
     fftw         :    145.72s CPU    554.24s WALL (   98038 calls)
     davcio       :      0.03s CPU      1.89s WALL (     260 calls)

     Parallel routines
     fft_scatter  :     72.28s CPU    436.34s WALL (   98087 calls)

     Electric-field routines
     c_phase_fiel :   1717.80s CPU   5573.46s WALL (      33 calls)

     PWSCF        :     1h 7m CPU        2h20m WALL


   This run was terminated on:  20: 0:18   6Jul2018            

=------------------------------------------------------------------------------=
   JOB DONE.
=------------------------------------------------------------------------------=
