# Supplementary material for: Collective dipole effects in ionic transport under electric fields
Source: Nat Commun. 2020 Jul 3;11:3330. doi: 10.1038/s41467-020-17173-w (PMC7335081; doi:10.1038/s41467-020-17173-w)
Supplement: Supplementary file 3 — Source Data [file 41467_2020_17173_MOESM3_ESM.zip › Script_Pol_Analysis/QE_data/ZBC_NEB_VO_Q2-pos2/Zcharge_VO_Q2_pict4/output_file]

     Program PWSCF v.6.1 (svn rev. 13369) starts on 27Nov2017 at  7: 5: 2 

     This program is part of the open-source Quantum ESPRESSO suite
     for quantum simulation of materials; please cite
         "P. Giannozzi et al., J. Phys.:Condens. Matter 21 395502 (2009);
          URL http://www.quantum-espresso.org", 
     in publications or presentations arising from this work. More details at
     http://www.quantum-espresso.org/quote

     Parallel version (MPI), running on    72 processors
     R & G space division:  proc/nbgrp/npool/nimage =      72
     Reading input from /marconi_scratch/userexternal/nsalles0/E-NEB_VO_Q2-pos2/E0/Qrtz_Ortho_4/input_file
Warning: card &IONS ignored
Warning: card / ignored
Warning: card &CELL ignored
Warning: card / ignored

     Current dimensions of program PWSCF are:
     Max number of different atomic species (ntypx) = 10
     Max number of k-points (npk) =  40000
     Max angular momentum in pseudopotentials (lmaxx) =  3

     Subspace diagonalization in iterative solution of the eigenvalue problem:
     a serial algorithm will be used

 
     Parallelization info
     --------------------
     sticks:   dense  smooth     PW     G-vecs:    dense   smooth      PW
     Min         312     312     78                24178    24178    3020
     Max         313     313     79                24181    24181    3023
     Sum       22485   22485   5629              1740873  1740873  217511
 

     Title: 
     Fkl_Ortho                                                                  


     bravais-lattice index     =            0
     lattice parameter (alat)  =      27.8567  a.u.
     unit-cell volume          =   18011.5231 (a.u.)^3
     number of atoms/cell      =          215
     number of atomic types    =            2
     number of electrons       =      1144.00
     number of Kohn-Sham states=          600
     kinetic-energy cutoff     =      80.0000  Ry
     charge density cutoff     =     320.0000  Ry
     convergence threshold     =      1.0E-08
     mixing beta               =       0.7000
     number of iterations used =            8  plain     mixing
     Exchange-correlation      =  SLA  PZ   NOGX NOGC ( 1  1  0  0 0 0)
 
     Using Berry phase electric field
     In a.u.(Ry)  cartesian system of reference
        0.0000000000
        0.0000000000
        0.0000000000
     In a.u.(Ry)  crystal system of reference
        0.0000000000
        0.0000000000
        0.0000000000
     Number of iterative cycles:   3
 

     celldm(1)=  27.856738  celldm(2)=   0.000000  celldm(3)=   0.000000
     celldm(4)=   0.000000  celldm(5)=   0.000000  celldm(6)=   0.000000

     crystal axes: (cart. coord. in units of alat)
               a(1) = (   0.992918   0.000000   0.000000 )  
               a(2) = (   0.000000   1.146571   0.000000 )  
               a(3) = (   0.000000   0.000000   0.731889 )  

     reciprocal axes: (cart. coord. in units 2 pi/alat)
               b(1) = (  1.007133  0.000000  0.000000 )  
               b(2) = (  0.000000  0.872166  0.000000 )  
               b(3) = (  0.000000  0.000000  1.366327 )  


     PseudoPot. # 1 for Si read from file:
     /marconi/home/userexternal/nsalles0/qe-6.1/pseudo/Si.pz-vbc.UPF
     MD5 check sum: 6dfa03ddd5817404712e03e4d12deb78
     Pseudo is Norm-conserving, Zval =  4.0
     Generated by new atomic code, or converted to UPF format
     Using radial grid of  431 points,  2 beta functions with: 
                l(1) =   0
                l(2) =   1

     PseudoPot. # 2 for O  read from file:
     /marconi/home/userexternal/nsalles0/qe-6.1/pseudo/O.pz-mt.UPF
     MD5 check sum: 6c85872a654a48428798af567c59afb1
     Pseudo is Norm-conserving, Zval =  6.0
     Generated by new atomic code, or converted to UPF format
     Using radial grid of  921 points,  1 beta functions with: 
                l(1) =   0

     atomic species   valence    mass     pseudopotential
        Si             4.00    28.08550     Si( 1.00)
        O              6.00    16.00000     O ( 1.00)

     No symmetry found


   Cartesian axes

     site n.     atom                  positions (alat units)
         1           Si  tau(   1) = (   0.1496019   0.0008828   0.2445403  )
         2           Si  tau(   2) = (   0.3174577   0.2885378   0.2453503  )
         3           Si  tau(   3) = (   0.9144101   0.1317407   0.1190650  )
         4           Si  tau(   4) = (   0.0904428   0.4150934   0.1252458  )
         5           Si  tau(   5) = (   0.0881032   0.1514237  -0.0004489  )
         6           Si  tau(   6) = (   0.2492545   0.4337539  -0.0032281  )
         7           O   tau(   7) = (   0.0833396   0.0804603   0.2820842  )
         8           O   tau(   8) = (   0.2503271   0.3665468   0.2848705  )
         9           O   tau(   9) = (   0.2150609   0.0379015   0.1637987  )
        10           O   tau(  10) = (   0.3847886   0.3323650   0.1691627  )
        11           O   tau(  11) = (   0.1893364   0.1677231   0.0394846  )
        12           O   tau(  12) = (   0.3557964   0.4419721   0.0245497  )
        13           O   tau(  13) = (   0.0232181   0.1140273   0.0809256  )
        14           O   tau(  14) = (   0.1931357   0.4032147   0.0867959  )
        15           O   tau(  15) = (   0.9145373   0.2054792   0.2016884  )
        16           O   tau(  16) = (   0.0881279   0.4924864   0.2044442  )
        17           O   tau(  17) = (   0.0452512   0.2469221   0.3308548  )
        18           O   tau(  18) = (   0.2123078   0.5353263   0.3303323  )
        19           Si  tau(  19) = (   0.4867462   0.0034733   0.2389897  )
        20           Si  tau(  20) = (   0.6532616   0.2821605   0.2487367  )
        21           Si  tau(  21) = (   0.2537922   0.1316431   0.1216374  )
        22           Si  tau(  22) = (   0.4150209   0.4220264   0.1150783  )
        23           Si  tau(  23) = (   0.4165767   0.1536818  -0.0004528  )
        24           Si  tau(  24) = (   0.5857531   0.4415671   0.0020280  )
        25           O   tau(  25) = (   0.4217757   0.0839638   0.2772242  )
        26           O   tau(  26) = (   0.5910174   0.3492472   0.3139843  )
        27           O   tau(  27) = (   0.5515034   0.0402283   0.1565078  )
        28           O   tau(  28) = (   0.7048876   0.3335049   0.1671045  )
        29           O   tau(  29) = (   0.5163871   0.1767848   0.0405042  )
        30           O   tau(  30) = (   0.6871952   0.4587334   0.0399656  )
        31           O   tau(  31) = (   0.3545472   0.1129045   0.0810649  )
        32           O   tau(  32) = (   0.5206599   0.4110789   0.0857333  )
        33           O   tau(  33) = (   0.2570999   0.2086723   0.2007943  )
        34           O   tau(  34) = (   0.4008452   0.5122881   0.1799111  )
        35           O   tau(  35) = (   0.3801233   0.2504964   0.3281165  )
        36           Si  tau(  36) = (   0.8156044  -0.0037280   0.2430266  )
        37           Si  tau(  37) = (   0.9790054   0.2832687   0.2450570  )
        38           Si  tau(  38) = (   0.5846526   0.1382248   0.1181617  )
        39           Si  tau(  39) = (   0.7497057   0.4246346   0.1249090  )
        40           Si  tau(  40) = (   0.7539584   0.1575217  -0.0101937  )
        41           Si  tau(  41) = (   0.9170175   0.4362106   0.0034742  )
        42           O   tau(  42) = (   0.7488298   0.0730934   0.2853393  )
        43           O   tau(  43) = (   0.9150434   0.3658001   0.2820191  )
        44           O   tau(  44) = (   0.8736907   0.0373027   0.1584317  )
        45           O   tau(  45) = (   1.0476327   0.3198943   0.1665572  )
        46           O   tau(  46) = (   0.8531205   0.1717152   0.0351723  )
        47           O   tau(  47) = (   1.0193290   0.4478086   0.0415686  )
        48           O   tau(  48) = (   0.6843444   0.1341845   0.0720613  )
        49           O   tau(  49) = (   0.8504262   0.4034289   0.0856440  )
        50           O   tau(  50) = (   0.5867626   0.2069505   0.2053987  )
        51           O   tau(  51) = (   0.7506277   0.5006270   0.2042748  )
        52           O   tau(  52) = (   0.7262840   0.2443534   0.3217691  )
        53           O   tau(  53) = (   0.8779615   0.5352346   0.3287750  )
        54           Si  tau(  54) = (   0.1501594   0.5722489   0.2471397  )
        55           Si  tau(  55) = (   0.3181716   0.8656060   0.2440728  )
        56           Si  tau(  56) = (   0.9219354   0.7064024   0.1232205  )
        57           Si  tau(  57) = (   0.0913561   0.9915361   0.1231416  )
        58           Si  tau(  58) = (   0.0952960   0.7262931   0.0008507  )
        59           Si  tau(  59) = (   0.2550990   1.0151178  -0.0003333  )
        60           O   tau(  60) = (   0.0858672   0.6531205   0.2842675  )
        61           O   tau(  61) = (   0.2534120   0.9450336   0.2822432  )
        62           O   tau(  62) = (   0.2201414   0.6108767   0.1682386  )
        63           O   tau(  63) = (   0.3832915   0.8990369   0.1615238  )
        64           O   tau(  64) = (   0.2014764   0.7349579   0.0364585  )
        65           O   tau(  65) = (   0.3580850   1.0283650   0.0365098  )
        66           O   tau(  66) = (   0.0322634   0.6924707   0.0852947  )
        67           O   tau(  67) = (   0.1934986   0.9782671   0.0836914  )
        68           O   tau(  68) = (   0.9190041   0.7802842   0.2046696  )
        69           O   tau(  69) = (   0.0883893   1.0651615   0.2052065  )
        70           O   tau(  70) = (   0.0512275   0.8225348   0.3289423  )
        71           O   tau(  71) = (   0.2120428   1.1125676   0.3288922  )
        72           Si  tau(  72) = (   0.4310743   0.6166228   0.1798363  )
        73           Si  tau(  73) = (   0.6525885   0.8628981   0.2460470  )
        74           Si  tau(  74) = (   0.2555136   0.7055425   0.1265534  )
        75           Si  tau(  75) = (   0.4215581   0.9943651   0.1201912  )
        76           Si  tau(  76) = (   0.4340348   0.7389317  -0.0060355  )
        77           Si  tau(  77) = (   0.5875211   1.0136727  -0.0000858  )
        78           O   tau(  78) = (   0.4139253   0.6596008   0.2777845  )
        79           O   tau(  79) = (   0.5879017   0.9436673   0.2824018  )
        80           O   tau(  80) = (   0.5342492   0.6241276   0.1440873  )
        81           O   tau(  81) = (   0.7136294   0.8938439   0.1594236  )
        82           O   tau(  82) = (   0.5304361   0.7637874   0.0378721  )
        83           O   tau(  83) = (   0.6895343   1.0277999   0.0388128  )
        84           O   tau(  84) = (   0.3703206   0.6849747   0.0972547  )
        85           O   tau(  85) = (   0.5233966   0.9774697   0.0823311  )
        86           O   tau(  86) = (   0.2560185   0.7831424   0.2030611  )
        87           O   tau(  87) = (   0.4221792   1.0694727   0.2007917  )
        88           O   tau(  88) = (   0.3803336   0.8270910   0.3270938  )
        89           O   tau(  89) = (   0.5494315   1.1136372   0.3226784  )
        90           Si  tau(  90) = (   0.8172128   0.5775643   0.2462676  )
        91           Si  tau(  91) = (   0.9829300   0.8603279   0.2448715  )
        92           Si  tau(  92) = (   0.5908146   0.7167394   0.1200626  )
        93           Si  tau(  93) = (   0.7531226   0.9894754   0.1207794  )
        94           Si  tau(  94) = (   0.7561606   0.7281016   0.0005567  )
        95           Si  tau(  95) = (   0.9190856   1.0110928   0.0011077  )
        96           O   tau(  96) = (   0.7552142   0.6581501   0.2880965  )
        97           O   tau(  97) = (   0.9181130   0.9402945   0.2826612  )
        98           O   tau(  98) = (   0.8834502   0.6117971   0.1646657  )
        99           O   tau(  99) = (   1.0490591   0.8951056   0.1633973  )
       100           O   tau( 100) = (   0.8580684   0.7413469   0.0394644  )
       101           O   tau( 101) = (   1.0203277   1.0272369   0.0406438  )
       102           O   tau( 102) = (   0.6910999   0.6939152   0.0842765  )
       103           O   tau( 103) = (   0.8548101   0.9729376   0.0825399  )
       104           O   tau( 104) = (   0.5883925   0.7800035   0.2093106  )
       105           O   tau( 105) = (   0.7528318   1.0611153   0.2046708  )
       106           O   tau( 106) = (   0.7167763   0.8278085   0.3286714  )
       107           O   tau( 107) = (   0.8814173   1.1085789   0.3247956  )
       108           Si  tau( 108) = (   0.1528442  -0.0017716   0.6089151  )
       109           Si  tau( 109) = (   0.3097752   0.2826779   0.6100896  )
       110           Si  tau( 110) = (   0.9190669   0.1262580   0.4903960  )
       111           Si  tau( 111) = (   0.0873485   0.4169436   0.4897359  )
       112           Si  tau( 112) = (   0.0869779   0.1513691   0.3667253  )
       113           Si  tau( 113) = (   0.2507721   0.4391597   0.3677330  )
       114           O   tau( 114) = (   0.0891067   0.0792103   0.6478172  )
       115           O   tau( 115) = (   0.2394944   0.3587614   0.6483913  )
       116           O   tau( 116) = (   0.2159578   0.0323368   0.5245301  )
       117           O   tau( 117) = (   0.3753090   0.3272574   0.5326048  )
       118           O   tau( 118) = (   0.1907391   0.1654282   0.4010530  )
       119           O   tau( 119) = (   0.3536553   0.4548333   0.4050513  )
       120           O   tau( 120) = (   0.0285066   0.1130589   0.4524186  )
       121           O   tau( 121) = (   0.1895746   0.4015612   0.4515122  )
       122           O   tau( 122) = (   0.9151560   0.2025224   0.5707888  )
       123           O   tau( 123) = (   0.0864319   0.4934296   0.5694359  )
       124           O   tau( 124) = (   0.0497534   0.2475048   0.6933343  )
       125           O   tau( 125) = (   0.2148734   0.5315859   0.6919826  )
       126           Si  tau( 126) = (   0.4847670  -0.0010002   0.6097094  )
       127           Si  tau( 127) = (   0.6424819   0.2864703   0.6036255  )
       128           Si  tau( 128) = (   0.2537275   0.1272710   0.4835877  )
       129           Si  tau( 129) = (   0.4102600   0.4228601   0.4932213  )
       130           Si  tau( 130) = (   0.4187494   0.1533089   0.3628328  )
       131           Si  tau( 131) = (   0.6076190   0.3931043   0.4114570  )
       132           O   tau( 132) = (   0.4228346   0.0810889   0.6486348  )
       133           O   tau( 133) = (   0.5851943   0.3633632   0.6549837  )
       134           O   tau( 134) = (   0.5482823   0.0348940   0.5260195  )
       135           O   tau( 135) = (   0.6805424   0.3398816   0.5026282  )
       136           O   tau( 136) = (   0.5211269   0.1681210   0.4024020  )
       137           O   tau( 137) = (   0.6854542   0.4722733   0.4093755  )
       138           O   tau( 138) = (   0.3560258   0.1131890   0.4444733  )
       139           O   tau( 139) = (   0.5165704   0.4108640   0.4639668  )
       140           O   tau( 140) = (   0.2524039   0.2007970   0.5659930  )
       141           O   tau( 141) = (   0.4103025   0.5011246   0.5711195  )
       142           O   tau( 142) = (   0.3737187   0.2474894   0.6928386  )
       143           O   tau( 143) = (   0.5488153   0.5337936   0.6868829  )
       144           Si  tau( 144) = (   0.8160575  -0.0056450   0.6109686  )
       145           Si  tau( 145) = (   0.9781229   0.2834507   0.6116432  )
       146           Si  tau( 146) = (   0.5838141   0.1295405   0.4844598  )
       147           Si  tau( 147) = (   0.7556654   0.4318178   0.4868322  )
       148           Si  tau( 148) = (   0.7552466   0.1475094   0.3658122  )
       149           Si  tau( 149) = (   0.9177026   0.4390478   0.3638374  )
       150           O   tau( 150) = (   0.7516163   0.0758983   0.6480557  )
       151           O   tau( 151) = (   0.9131152   0.3633452   0.6521830  )
       152           O   tau( 152) = (   0.8808653   0.0307301   0.5291388  )
       153           O   tau( 153) = (   1.0405736   0.3226869   0.5293531  )
       154           O   tau( 154) = (   0.8562239   0.1606489   0.4061318  )
       155           O   tau( 155) = (   1.0179916   0.4528626   0.4053726  )
       156           O   tau( 156) = (   0.6874113   0.1205104   0.4490401  )
       157           O   tau( 157) = (   0.8513859   0.4014328   0.4469800  )
       158           O   tau( 158) = (   0.5792831   0.2070992   0.5649432  )
       159           O   tau( 159) = (   0.7570629   0.4870057   0.5798486  )
       160           O   tau( 160) = (   0.7254298   0.2509686   0.6655792  )
       161           O   tau( 161) = (   0.8847381   0.5348083   0.6970015  )
       162           Si  tau( 162) = (   0.1526733   0.5714608   0.6096809  )
       163           Si  tau( 163) = (   0.3161158   0.8627256   0.6060926  )
       164           Si  tau( 164) = (   0.9179422   0.7044628   0.4926750  )
       165           Si  tau( 165) = (   0.0892209   0.9898221   0.4892479  )
       166           Si  tau( 166) = (   0.0874844   0.7264265   0.3676110  )
       167           Si  tau( 167) = (   0.2521630   1.0175027   0.3664335  )
       168           O   tau( 168) = (   0.0910627   0.6528518   0.6508092  )
       169           O   tau( 169) = (   0.2523881   0.9404887   0.6492875  )
       170           O   tau( 170) = (   0.2185954   0.6086158   0.5290327  )
       171           O   tau( 171) = (   0.3793732   0.8992067   0.5236434  )
       172           O   tau( 172) = (   0.1901695   0.7397019   0.4052208  )
       173           O   tau( 173) = (   0.3542107   1.0343336   0.4042616  )
       174           O   tau( 174) = (   0.0252605   0.6880243   0.4503907  )
       175           O   tau( 175) = (   0.1908213   0.9762525   0.4484473  )
       176           O   tau( 176) = (   0.9222421   0.7738889   0.5782854  )
       177           O   tau( 177) = (   0.0893235   1.0625005   0.5724972  )
       178           O   tau( 178) = (   0.0607301   0.8232257   0.6944392  )
       179           O   tau( 179) = (   0.2177397   1.1105428   0.6918893  )
       180           Si  tau( 180) = (   0.4843053   0.5738675   0.6074433  )
       181           Si  tau( 181) = (   0.6483717   0.8581890   0.6094108  )
       182           Si  tau( 182) = (   0.2544009   0.7039955   0.4873421  )
       183           Si  tau( 183) = (   0.4183473   0.9955945   0.4852285  )
       184           Si  tau( 184) = (   0.4175920   0.7305222   0.3640758  )
       185           Si  tau( 185) = (   0.5854428   1.0181082   0.3642917  )
       186           O   tau( 186) = (   0.4283802   0.6582468   0.6536507  )
       187           O   tau( 187) = (   0.5857959   0.9381302   0.6511018  )
       188           O   tau( 188) = (   0.5460769   0.6099705   0.5237095  )
       189           O   tau( 189) = (   0.7078848   0.8941934   0.5236285  )
       190           O   tau( 190) = (   0.5196077   0.7423685   0.4033429  )
       191           O   tau( 191) = (   0.6857626   1.0326332   0.4070300  )
       192           O   tau( 192) = (   0.3558339   0.6895079   0.4457926  )
       193           O   tau( 193) = (   0.5192893   0.9804269   0.4444968  )
       194           O   tau( 194) = (   0.2561709   0.7782772   0.5694992  )
       195           O   tau( 195) = (   0.4197755   1.0660611   0.5702827  )
       196           O   tau( 196) = (   0.3819239   0.8267802   0.6908049  )
       197           O   tau( 197) = (   0.5498404   1.1088141   0.6909607  )
       198           Si  tau( 198) = (   0.8202749   0.5720513   0.6165438  )
       199           Si  tau( 199) = (   0.9860121   0.8571588   0.6130396  )
       200           Si  tau( 200) = (   0.5830366   0.7078089   0.4873119  )
       201           Si  tau( 201) = (   0.7491746   0.9900294   0.4869164  )
       202           Si  tau( 202) = (   0.7529506   0.7323639   0.3701023  )
       203           Si  tau( 203) = (   0.9164311   1.0125676   0.3661534  )
       204           O   tau( 204) = (   0.7531887   0.6497800   0.6544573  )
       205           O   tau( 205) = (   0.9208643   0.9368661   0.6512240  )
       206           O   tau( 206) = (   0.8779637   0.6077080   0.5296034  )
       207           O   tau( 207) = (   1.0467671   0.8927192   0.5280233  )
       208           O   tau( 208) = (   0.8531694   0.7456092   0.4133549  )
       209           O   tau( 209) = (   1.0169787   1.0267385   0.4082934  )
       210           O   tau( 210) = (   0.6858557   0.6965206   0.4506072  )
       211           O   tau( 211) = (   0.8499569   0.9742567   0.4458030  )
       212           O   tau( 212) = (   0.5801116   0.7780046   0.5732944  )
       213           O   tau( 213) = (   0.7521559   1.0600575   0.5724454  )
       214           O   tau( 214) = (   0.7162937   0.8205808   0.6885857  )
       215           O   tau( 215) = (   0.8794591   1.1060808   0.6941272  )

     number of k points=     1
                       cart. coord. in units 2pi/alat
        k(    1) = (   0.0000000   0.0000000   0.0000000), wk =   2.0000000

     Dense  grid:  1740873 G-vectors     FFT dimensions: ( 160, 192, 120)

     Estimated max dynamical RAM per process >     346.31MB

     Estimated total allocated dynamical RAM >   24934.12MB

     Initial potential from superposition of free atoms

     starting charge 1145.96414, renormalised to 1144.00000
     Starting wfc are  860 randomized atomic wfcs

     total cpu time spent up to now is       27.5 secs

     per-process dynamical memory:   267.0 Mb

     Self-consistent Calculation

     iteration #  1     ecut=    80.00 Ry     beta=0.70
     Davidson diagonalization with overlap
     ethr =  1.00E-02,  avg # of iterations =  3.0
     Davidson diagonalization with overlap
     ethr =  1.00E-02,  avg # of iterations =  1.0
     Davidson diagonalization with overlap
     ethr =  1.00E-02,  avg # of iterations =  1.0
 
     Expectation value of exp(iGx):
 (-1.871561517226815E-004,7.069548993554949E-004)  0.992917730000000     
     Electronic Dipole per cell (Ry a.u.)   22.7805191800449     
     Ionic Dipole per cell (Ry a.u.)   23645.7617299458     
 
     Expectation value of exp(iGx):
 (2.541009935728441E-003,-3.671171377758951E-003)   1.14657093000000     
     Electronic Dipole per cell (Ry a.u.)  -13.8798289132523     
     Ionic Dipole per cell (Ry a.u.)   25349.9218264406     
 
     Expectation value of exp(iGx):
 (7.067408825980860E-007,-1.575020736953163E-006)  0.731889429000000     
     Electronic Dipole per cell (Ry a.u.)  -10.5454265540405     
     Ionic Dipole per cell (Ry a.u.)   15833.1821275933     
Electronic Dipole on Cartesian axes
           1   22.7805191800449     
           2  -13.8798289132523     
           3  -10.5454265540405     
Ionic Dipole on Cartesian axes
           1   23645.7617299458     
           2   25349.9218264406     
           3   15833.1821275933     

     total cpu time spent up to now is      319.7 secs

     total energy              =   -5137.25113239 Ry
     Harris-Foulkes estimate   =   -5174.17789371 Ry
     estimated scf accuracy    <      51.85091865 Ry

     iteration #  2     ecut=    80.00 Ry     beta=0.70
     Davidson diagonalization with overlap
     ethr =  4.53E-03,  avg # of iterations =  2.0
     Davidson diagonalization with overlap
     ethr =  4.53E-03,  avg # of iterations =  1.0
     Davidson diagonalization with overlap
     ethr =  4.53E-03,  avg # of iterations =  1.0
 
     Expectation value of exp(iGx):
 (-6.411419728708353E-006,3.190828224253352E-005)  0.992917730000000     
     Electronic Dipole per cell (Ry a.u.)   22.0271464077236     
     Ionic Dipole per cell (Ry a.u.)   23645.7617299458     
 
     Expectation value of exp(iGx):
 (2.587843011001425E-004,-3.463174504350733E-004)   1.14657093000000     
     Electronic Dipole per cell (Ry a.u.)  -13.3579602570303     
     Ionic Dipole per cell (Ry a.u.)   25349.9218264406     
 
     Expectation value of exp(iGx):
 (2.525908549350819E-009,-5.088221858344322E-009)  0.731889429000000     
     Electronic Dipole per cell (Ry a.u.)  -10.1875460652763     
     Ionic Dipole per cell (Ry a.u.)   15833.1821275933     
Electronic Dipole on Cartesian axes
           1   22.0271464077236     
           2  -13.3579602570303     
           3  -10.1875460652763     
Ionic Dipole on Cartesian axes
           1   23645.7617299458     
           2   25349.9218264406     
           3   15833.1821275933     

     total cpu time spent up to now is      600.9 secs

     total energy              =   -5150.78914832 Ry
     Harris-Foulkes estimate   =   -5167.89974881 Ry
     estimated scf accuracy    <      33.11803634 Ry

     iteration #  3     ecut=    80.00 Ry     beta=0.70
     Davidson diagonalization with overlap
     ethr =  2.89E-03,  avg # of iterations =  2.0
     Davidson diagonalization with overlap
     ethr =  2.89E-03,  avg # of iterations =  1.0
     Davidson diagonalization with overlap
     ethr =  2.89E-03,  avg # of iterations =  1.0
 
     Expectation value of exp(iGx):
 (-3.747038873011534E-005,1.541848269905179E-004)  0.992917730000000     
     Electronic Dipole per cell (Ry a.u.)   22.5265441813689     
     Ionic Dipole per cell (Ry a.u.)   23645.7617299458     
 
     Expectation value of exp(iGx):
 (8.156792830017594E-004,-1.163611616610779E-003)   1.14657093000000     
     Electronic Dipole per cell (Ry a.u.)  -13.7942808413609     
     Ionic Dipole per cell (Ry a.u.)   25349.9218264406     
 
     Expectation value of exp(iGx):
 (4.505499701231404E-008,-9.501353176766274E-008)  0.731889429000000     
     Electronic Dipole per cell (Ry a.u.)  -10.3526540081802     
     Ionic Dipole per cell (Ry a.u.)   15833.1821275933     
Electronic Dipole on Cartesian axes
           1   22.5265441813689     
           2  -13.7942808413609     
           3  -10.3526540081802     
Ionic Dipole on Cartesian axes
           1   23645.7617299458     
           2   25349.9218264406     
           3   15833.1821275933     

     total cpu time spent up to now is      881.0 secs

     total energy              =   -5157.57579156 Ry
     Harris-Foulkes estimate   =   -5157.66702924 Ry
     estimated scf accuracy    <       0.23712054 Ry

     iteration #  4     ecut=    80.00 Ry     beta=0.70
     Davidson diagonalization with overlap
     ethr =  2.07E-05,  avg # of iterations =  8.0
     Davidson diagonalization with overlap
     ethr =  2.07E-05,  avg # of iterations =  1.0
     Davidson diagonalization with overlap
     ethr =  2.07E-05,  avg # of iterations =  1.0
 
     Expectation value of exp(iGx):
 (-3.361729777900938E-005,1.473023710720625E-004)  0.992917730000000     
     Electronic Dipole per cell (Ry a.u.)   22.3519283907214     
     Ionic Dipole per cell (Ry a.u.)   23645.7617299458     
 
     Expectation value of exp(iGx):
 (8.096163700869604E-004,-1.103203946154205E-003)   1.14657093000000     
     Electronic Dipole per cell (Ry a.u.)  -13.4820944633045     
     Ionic Dipole per cell (Ry a.u.)   25349.9218264406     
 
     Expectation value of exp(iGx):
 (4.078794825226424E-008,-8.663825443136566E-008)  0.731889429000000     
     Electronic Dipole per cell (Ry a.u.)  -10.3782467864758     
     Ionic Dipole per cell (Ry a.u.)   15833.1821275933     
Electronic Dipole on Cartesian axes
           1   22.3519283907214     
           2  -13.4820944633045     
           3  -10.3782467864758     
Ionic Dipole on Cartesian axes
           1   23645.7617299458     
           2   25349.9218264406     
           3   15833.1821275933     

     total cpu time spent up to now is     1222.7 secs

     total energy              =   -5157.58477488 Ry
     Harris-Foulkes estimate   =   -5157.65716410 Ry
     estimated scf accuracy    <       0.15055674 Ry

     iteration #  5     ecut=    80.00 Ry     beta=0.70
     Davidson diagonalization with overlap
     ethr =  1.32E-05,  avg # of iterations =  7.0
     Davidson diagonalization with overlap
     ethr =  1.32E-05,  avg # of iterations =  1.0
     Davidson diagonalization with overlap
     ethr =  1.32E-05,  avg # of iterations =  1.0
 
     Expectation value of exp(iGx):
 (-3.484480704747497E-005,1.460669039765330E-004)  0.992917730000000     
     Electronic Dipole per cell (Ry a.u.)   22.4739519310552     
     Ionic Dipole per cell (Ry a.u.)   23645.7617299458     
 
     Expectation value of exp(iGx):
 (7.892838128851489E-004,-1.111627985429075E-003)   1.14657093000000     
     Electronic Dipole per cell (Ry a.u.)  -13.7075388875362     
     Ionic Dipole per cell (Ry a.u.)   25349.9218264406     
 
     Expectation value of exp(iGx):
 (4.078440624246216E-008,-8.556628811129712E-008)  0.731889429000000     
     Electronic Dipole per cell (Ry a.u.)  -10.3343474786464     
     Ionic Dipole per cell (Ry a.u.)   15833.1821275933     
Electronic Dipole on Cartesian axes
           1   22.4739519310552     
           2  -13.7075388875362     
           3  -10.3343474786464     
Ionic Dipole on Cartesian axes
           1   23645.7617299458     
           2   25349.9218264406     
           3   15833.1821275933     

     total cpu time spent up to now is     1540.6 secs

     total energy              =   -5157.61572359 Ry
     Harris-Foulkes estimate   =   -5157.61706507 Ry
     estimated scf accuracy    <       0.00235263 Ry

     iteration #  6     ecut=    80.00 Ry     beta=0.70
     Davidson diagonalization with overlap
     ethr =  2.06E-07,  avg # of iterations =  6.0
     Davidson diagonalization with overlap
     ethr =  2.06E-07,  avg # of iterations =  1.0
     Davidson diagonalization with overlap
     ethr =  2.06E-07,  avg # of iterations =  1.0
 
     Expectation value of exp(iGx):
 (-3.465219838064833E-005,1.463218766405463E-004)  0.992917730000000     
     Electronic Dipole per cell (Ry a.u.)   22.4535394668416     
     Ionic Dipole per cell (Ry a.u.)   23645.7617299458     
 
     Expectation value of exp(iGx):
 (7.924925821900854E-004,-1.110776985030310E-003)   1.14657093000000     
     Electronic Dipole per cell (Ry a.u.)  -13.6747787727155     
     Ionic Dipole per cell (Ry a.u.)   25349.9218264406     
 
     Expectation value of exp(iGx):
 (4.074118277949662E-008,-8.589096212610200E-008)  0.731889429000000     
     Electronic Dipole per cell (Ry a.u.)  -10.3516012764360     
     Ionic Dipole per cell (Ry a.u.)   15833.1821275933     
Electronic Dipole on Cartesian axes
           1   22.4535394668416     
           2  -13.6747787727155     
           3  -10.3516012764360     
Ionic Dipole on Cartesian axes
           1   23645.7617299458     
           2   25349.9218264406     
           3   15833.1821275933     

     total cpu time spent up to now is     1855.7 secs

     total energy              =   -5157.61628779 Ry
     Harris-Foulkes estimate   =   -5157.61641915 Ry
     estimated scf accuracy    <       0.00024336 Ry

     iteration #  7     ecut=    80.00 Ry     beta=0.70
     Davidson diagonalization with overlap
     ethr =  2.13E-08,  avg # of iterations =  2.0
     Davidson diagonalization with overlap
     ethr =  2.13E-08,  avg # of iterations =  1.0
     Davidson diagonalization with overlap
     ethr =  2.13E-08,  avg # of iterations =  1.0
 
     Expectation value of exp(iGx):
 (-3.472990359830500E-005,1.463553897742461E-004)  0.992917730000000     
     Electronic Dipole per cell (Ry a.u.)   22.4591591868398     
     Ionic Dipole per cell (Ry a.u.)   23645.7617299458     
 
     Expectation value of exp(iGx):
 (7.919300552608803E-004,-1.111662259365209E-003)   1.14657093000000     
     Electronic Dipole per cell (Ry a.u.)  -13.6850187982299     
     Ionic Dipole per cell (Ry a.u.)   25349.9218264406     
 
     Expectation value of exp(iGx):
 (4.083365113340605E-008,-8.591719699342231E-008)  0.731889429000000     
     Electronic Dipole per cell (Ry a.u.)  -10.3446255209933     
     Ionic Dipole per cell (Ry a.u.)   15833.1821275933     
Electronic Dipole on Cartesian axes
           1   22.4591591868398     
           2  -13.6850187982299     
           3  -10.3446255209933     
Ionic Dipole on Cartesian axes
           1   23645.7617299458     
           2   25349.9218264406     
           3   15833.1821275933     

     total cpu time spent up to now is     2131.2 secs

     total energy              =   -5157.61634268 Ry
     Harris-Foulkes estimate   =   -5157.61635438 Ry
     estimated scf accuracy    <       0.00002475 Ry

     iteration #  8     ecut=    80.00 Ry     beta=0.70
     Davidson diagonalization with overlap
     ethr =  2.16E-09,  avg # of iterations =  3.0
     Davidson diagonalization with overlap
     ethr =  2.16E-09,  avg # of iterations =  1.0
     Davidson diagonalization with overlap
     ethr =  2.16E-09,  avg # of iterations =  1.0
 
     Expectation value of exp(iGx):
 (-3.472452496618139E-005,1.463723180518024E-004)  0.992917730000000     
     Electronic Dipole per cell (Ry a.u.)   22.4584025406880     
     Ionic Dipole per cell (Ry a.u.)   23645.7617299458     
 
     Expectation value of exp(iGx):
 (7.922145069407670E-004,-1.111570216311132E-003)   1.14657093000000     
     Electronic Dipole per cell (Ry a.u.)  -13.6820159381215     
     Ionic Dipole per cell (Ry a.u.)   25349.9218264406     
 
     Expectation value of exp(iGx):
 (4.081453421203649E-008,-8.594451893680240E-008)  0.731889429000000     
     Electronic Dipole per cell (Ry a.u.)  -10.3474223894492     
     Ionic Dipole per cell (Ry a.u.)   15833.1821275933     
Electronic Dipole on Cartesian axes
           1   22.4584025406880     
           2  -13.6820159381215     
           3  -10.3474223894492     
Ionic Dipole on Cartesian axes
           1   23645.7617299458     
           2   25349.9218264406     
           3   15833.1821275933     

     total cpu time spent up to now is     2418.6 secs

     total energy              =   -5157.61634946 Ry
     Harris-Foulkes estimate   =   -5157.61635084 Ry
     estimated scf accuracy    <       0.00000480 Ry

     iteration #  9     ecut=    80.00 Ry     beta=0.70
     Davidson diagonalization with overlap
     ethr =  4.20E-10,  avg # of iterations =  2.0
     Davidson diagonalization with overlap
     ethr =  4.20E-10,  avg # of iterations =  1.0
     Davidson diagonalization with overlap
     ethr =  4.20E-10,  avg # of iterations =  1.0
 
     Expectation value of exp(iGx):
 (-3.472507714330070E-005,1.463757322759624E-004)  0.992917730000000     
     Electronic Dipole per cell (Ry a.u.)   22.4583817804172     
     Ionic Dipole per cell (Ry a.u.)   23645.7617299458     
 
     Expectation value of exp(iGx):
 (7.921449707123415E-004,-1.111654266724668E-003)   1.14657093000000     
     Electronic Dipole per cell (Ry a.u.)  -13.6831262148288     
     Ionic Dipole per cell (Ry a.u.)   25349.9218264406     
 
     Expectation value of exp(iGx):
 (4.082459395740155E-008,-8.594303245622443E-008)  0.731889429000000     
     Electronic Dipole per cell (Ry a.u.)  -10.3464843349249     
     Ionic Dipole per cell (Ry a.u.)   15833.1821275933     
Electronic Dipole on Cartesian axes
           1   22.4583817804172     
           2  -13.6831262148288     
           3  -10.3464843349249     
Ionic Dipole on Cartesian axes
           1   23645.7617299458     
           2   25349.9218264406     
           3   15833.1821275933     

     total cpu time spent up to now is     2695.0 secs

     total energy              =   -5157.61635048 Ry
     Harris-Foulkes estimate   =   -5157.61635052 Ry
     estimated scf accuracy    <       0.00000025 Ry

     iteration # 10     ecut=    80.00 Ry     beta=0.70
     Davidson diagonalization with overlap
     ethr =  2.17E-11,  avg # of iterations =  3.0
     Davidson diagonalization with overlap
     ethr =  2.17E-11,  avg # of iterations =  1.0
     Davidson diagonalization with overlap
     ethr =  2.17E-11,  avg # of iterations =  1.0
 
     Expectation value of exp(iGx):
 (-3.472592370385390E-005,1.463751128919379E-004)  0.992917730000000     
     Electronic Dipole per cell (Ry a.u.)   22.4584617876477     
     Ionic Dipole per cell (Ry a.u.)   23645.7617299458     
 
     Expectation value of exp(iGx):
 (7.921673744392736E-004,-1.111633611341176E-003)   1.14657093000000     
     Electronic Dipole per cell (Ry a.u.)  -13.6828077748413     
     Ionic Dipole per cell (Ry a.u.)   25349.9218264406     
 
     Expectation value of exp(iGx):
 (4.082300711344650E-008,-8.594351656296582E-008)  0.731889429000000     
     Electronic Dipole per cell (Ry a.u.)  -10.3466426328703     
     Ionic Dipole per cell (Ry a.u.)   15833.1821275933     
Electronic Dipole on Cartesian axes
           1   22.4584617876477     
           2  -13.6828077748413     
           3  -10.3466426328703     
Ionic Dipole on Cartesian axes
           1   23645.7617299458     
           2   25349.9218264406     
           3   15833.1821275933     

     total cpu time spent up to now is     2983.8 secs

     total energy              =   -5157.61635054 Ry
     Harris-Foulkes estimate   =   -5157.61635056 Ry
     estimated scf accuracy    <       0.00000005 Ry

     iteration # 11     ecut=    80.00 Ry     beta=0.70
     Davidson diagonalization with overlap
     ethr =  4.17E-12,  avg # of iterations =  3.0
     Davidson diagonalization with overlap
     ethr =  4.17E-12,  avg # of iterations =  1.0
     Davidson diagonalization with overlap
     ethr =  4.17E-12,  avg # of iterations =  1.0
 
     Expectation value of exp(iGx):
 (-3.472555114716411E-005,1.463753922983568E-004)  0.992917730000000     
     Electronic Dipole per cell (Ry a.u.)   22.4584264473799     
     Ionic Dipole per cell (Ry a.u.)   23645.7617299458     
 
     Expectation value of exp(iGx):
 (7.921617172967281E-004,-1.111639520942546E-003)   1.14657093000000     
     Electronic Dipole per cell (Ry a.u.)  -13.6828924257951     
     Ionic Dipole per cell (Ry a.u.)   25349.9218264406     
 
     Expectation value of exp(iGx):
 (4.082351359065848E-008,-8.594354427392417E-008)  0.731889429000000     
     Electronic Dipole per cell (Ry a.u.)  -10.3465996501802     
     Ionic Dipole per cell (Ry a.u.)   15833.1821275933     
Electronic Dipole on Cartesian axes
           1   22.4584264473799     
           2  -13.6828924257951     
           3  -10.3465996501802     
Ionic Dipole on Cartesian axes
           1   23645.7617299458     
           2   25349.9218264406     
           3   15833.1821275933     

     total cpu time spent up to now is     3269.6 secs

     End of self-consistent calculation

          k = 0.0000 0.0000 0.0000 (217511 PWs)   bands (ev):

   -17.4656 -17.0541 -16.4906 -16.4635 -16.4544 -16.3798 -16.3410 -16.3109
   -16.2477 -16.2270 -16.1931 -16.1375 -16.1292 -16.1036 -16.0735 -16.0291
   -16.0266 -16.0075 -15.9657 -15.9609 -15.9315 -15.9037 -15.8853 -15.8493
   -15.8290 -15.8222 -15.8094 -15.7995 -15.7756 -15.7616 -15.7591 -15.7339
   -15.7131 -15.6599 -15.6335 -15.6019 -15.5750 -15.5434 -15.5199 -15.4862
   -15.4452 -15.4326 -15.3936 -15.3540 -15.3295 -15.3130 -15.3059 -15.2695
   -15.2325 -15.2166 -15.1926 -15.1720 -15.1530 -15.0971 -15.0773 -15.0638
   -15.0435 -15.0060 -14.9958 -14.9672 -14.9564 -14.9364 -14.9053 -14.8872
   -14.8739 -14.8682 -14.8520 -14.8221 -14.8194 -14.8099 -14.7787 -14.7668
   -14.7427 -14.7200 -14.6980 -14.6866 -14.6533 -14.6406 -14.6221 -14.5840
   -14.5717 -14.5450 -14.5300 -14.5141 -14.5086 -14.4859 -14.4613 -14.4421
   -14.4391 -14.4184 -14.4075 -14.4037 -14.3955 -14.3875 -14.3802 -14.3698
   -14.3693 -14.3570 -14.3468 -14.3439 -14.3379 -14.3323 -14.3295 -14.3231
   -14.3208 -14.3067 -14.2967 -14.2865 -14.2809 -14.2771 -14.2733 -14.2697
   -14.2643 -14.2591 -14.2550 -14.2461 -14.2376 -14.2348 -14.2299 -14.2269
   -14.2177 -14.2120 -14.2069 -14.2010 -14.1958 -14.1914 -14.1847 -14.1785
   -14.1704 -14.1648 -14.1588 -14.1577 -14.1469 -14.1419 -14.1353 -14.1326
   -14.1226 -14.1220 -14.1107 -14.1067 -14.0991 -14.0865 -14.0774  -6.7499
    -6.4277  -6.3878  -6.2479  -6.2319  -6.1857  -6.1031  -5.9650  -5.9414
    -5.8851  -5.8664  -5.8346  -5.8132  -5.7937  -5.7540  -5.7367  -5.7060
    -5.6694  -5.6387  -5.6136  -5.5957  -5.5609  -5.5160  -5.3982  -5.2605
    -5.2335  -5.1860  -5.1616  -5.1267  -5.1096  -5.0766  -5.0172  -4.9436
    -4.9195  -4.8952  -4.8202  -4.7403  -4.7288  -4.5960  -4.5346  -4.4556
    -4.4195  -4.3239  -4.2893  -4.2480  -4.2198  -4.1902  -4.1792  -4.1189
    -4.1136  -4.0611  -4.0084  -3.9681  -3.9384  -3.8831  -3.8648  -3.7909
    -3.7888  -3.7600  -3.7244  -3.7185  -3.6730  -3.6476  -3.5568  -3.5158
    -3.4701  -3.4375  -3.3788  -3.3634  -3.3188  -3.2903  -3.2564  -3.2097
    -3.1843  -3.1742  -3.1272  -3.1080  -3.0905  -3.0636  -3.0241  -3.0077
    -2.9991  -2.9702  -2.9619  -2.9508  -2.9288  -2.9177  -2.9150  -2.8975
    -2.8905  -2.8815  -2.8623  -2.8577  -2.8421  -2.8322  -2.8259  -2.8181
    -2.8125  -2.7898  -2.7798  -2.7769  -2.7671  -2.7441  -2.7379  -2.7288
    -2.7223  -2.7092  -2.7034  -2.6985  -2.6899  -2.6808  -2.6605  -2.6546
    -2.6488  -2.6319  -2.6268  -2.6152  -2.5879  -2.5589  -2.5355  -2.5264
    -2.5083  -2.4634  -2.4589  -2.4556  -2.4421  -2.4330  -2.4183  -2.4026
    -2.3818  -2.3634  -2.3497  -2.3189  -2.2682  -2.2670  -2.2250  -2.2175
    -2.2061  -2.2013  -2.1818  -2.1292  -2.0925  -2.0703  -1.9500  -1.9269
    -1.5233  -1.4059  -1.1016  -1.0523  -1.0295  -0.9727  -0.9339  -0.8842
    -0.8521  -0.8402  -0.8118  -0.7934  -0.7502  -0.7381  -0.7332  -0.7249
    -0.7080  -0.6904  -0.6858  -0.6630  -0.6508  -0.6231  -0.6197  -0.6084
    -0.6023  -0.5857  -0.5766  -0.5624  -0.5545  -0.5460  -0.5410  -0.5313
    -0.5271  -0.4961  -0.4936  -0.4705  -0.4662  -0.4633  -0.4354  -0.4281
    -0.4047  -0.3950  -0.3905  -0.3727  -0.3638  -0.3602  -0.3408  -0.3309
    -0.3245  -0.3031  -0.2965  -0.2765  -0.2540  -0.2418  -0.2255  -0.2051
    -0.2013  -0.1879  -0.1786  -0.1444  -0.1399  -0.1139  -0.1081  -0.1041
    -0.0791  -0.0578  -0.0326  -0.0218  -0.0084   0.0053   0.0234   0.0363
     0.0527   0.0618   0.0740   0.0824   0.1048   0.1232   0.1290   0.1411
     0.1542   0.1694   0.1893   0.2075   0.2204   0.2337   0.2414   0.2487
     0.2647   0.2705   0.2768   0.3030   0.3156   0.3286   0.3444   0.3564
     0.3633   0.3775   0.3962   0.4051   0.4144   0.4261   0.4388   0.4450
     0.4546   0.4648   0.4791   0.4839   0.4954   0.5027   0.5178   0.5227
     0.5318   0.5417   0.5578   0.5663   0.5793   0.5799   0.5926   0.6200
     0.6294   0.6347   0.6630   0.6805   0.6941   0.7047   0.7086   0.7245
     0.7271   0.7420   0.7511   0.7745   0.7964   0.8110   0.8241   0.8342
     0.8380   0.8592   0.8792   0.8848   0.8922   0.8980   0.9170   0.9381
     0.9521   0.9597   0.9688   0.9751   0.9877   1.0003   1.0131   1.0197
     1.0302   1.0474   1.0568   1.0608   1.0693   1.0808   1.0905   1.0941
     1.1057   1.1176   1.1302   1.1353   1.1486   1.1599   1.1642   1.1809
     1.1853   1.1998   1.2054   1.2160   1.2294   1.2435   1.2475   1.2509
     1.2644   1.2699   1.2849   1.2897   1.2991   1.3068   1.3193   1.3220
     1.3346   1.3470   1.3505   1.3555   1.3641   1.3799   1.3889   1.3984
     1.4042   1.4138   1.4180   1.4192   1.4394   1.4500   1.4553   1.4584
     1.4716   1.4847   1.4883   1.5045   1.5074   1.5176   1.5286   1.5319
     1.5452   1.5537   1.5639   1.5713   1.5790   1.5834   1.5986   1.6057
     1.6068   1.6243   1.6319   1.6360   1.6493   1.6603   1.6663   1.6873
     1.6956   1.6972   1.7137   1.7234   1.7460   1.7519   1.7613   1.7912
     1.8072   1.8184   1.8412   1.8530   1.8791   1.8829   1.9075   1.9259
     1.9369   1.9456   1.9620   1.9641   1.9723   1.9885   1.9926   2.0041
     2.0244   2.0381   2.0465   2.0587   2.0680   2.0892   2.1235   2.1340
     2.1444   2.1619   2.1687   2.1914   2.2096   2.2153   2.2361   2.2494
     2.2570   2.2793   2.2915   2.2975   2.3131   2.3253   2.3408   2.3523
     2.3732   2.3808   2.3874   2.3949   2.4311   2.4433   2.4637   2.4887
     2.4978   2.5219   2.5453   2.5798   7.7441   8.1565   8.7801   9.1247
     9.2420   9.3882   9.5034   9.7220   9.8231   9.9250  10.0141  10.0292
    10.0593  10.1510  10.1870  10.3520  10.4029  10.4312  10.4874  10.5451
    10.5848  10.6343  10.6424  10.7127  10.7552  10.7946  10.8196  10.8395

     highest occupied, lowest unoccupied level (ev):     2.5798    7.7441

!    total energy              =   -5157.61635054 Ry
     Harris-Foulkes estimate   =   -5157.61635055 Ry
     estimated scf accuracy    <          2.0E-09 Ry

     The total energy is the sum of the following terms:

     one-electron contribution =   -2404.43950685 Ry
     hartree contribution      =    1797.29807143 Ry
     xc contribution           =   -1182.76076270 Ry
     ewald contribution        =   -3367.71415243 Ry

     convergence has been achieved in  11 iterations

     Forces acting on atoms (cartesian axes, Ry/au):

     atom    1 type  1   force =     0.00021356   -0.00002267    0.00009049
     atom    2 type  1   force =    -0.00003104    0.00022626    0.00017325
     atom    3 type  1   force =     0.00004869    0.00008917   -0.00006618
     atom    4 type  1   force =     0.00037133    0.00018945   -0.00038148
     atom    5 type  1   force =     0.00003943    0.00000358   -0.00008658
     atom    6 type  1   force =    -0.00017812   -0.00013584   -0.00068726
     atom    7 type  2   force =     0.00008985   -0.00014173    0.00004242
     atom    8 type  2   force =     0.00008669   -0.00004701   -0.00004173
     atom    9 type  2   force =     0.00001535    0.00008533    0.00014914
     atom   10 type  2   force =     0.00003637    0.00087982    0.00050165
     atom   11 type  2   force =    -0.00009053    0.00002331   -0.00005792
     atom   12 type  2   force =    -0.00011534   -0.00013052   -0.00067514
     atom   13 type  2   force =    -0.00005143   -0.00001261    0.00002988
     atom   14 type  2   force =     0.00008699   -0.00016457   -0.00027874
     atom   15 type  2   force =     0.00012076    0.00009547   -0.00019341
     atom   16 type  2   force =     0.00163709    0.00140751   -0.00149430
     atom   17 type  2   force =    -0.00000813   -0.00005307    0.00002268
     atom   18 type  2   force =     0.00089614    0.00022540   -0.00048570
     atom   19 type  1   force =    -0.00000180   -0.00009427    0.00008606
     atom   20 type  1   force =    -0.00014084   -0.00000310   -0.00017446
     atom   21 type  1   force =     0.00007590    0.00010986   -0.00015463
     atom   22 type  1   force =    -0.00018678   -0.00014484   -0.00119840
     atom   23 type  1   force =    -0.00007887    0.00015128   -0.00021468
     atom   24 type  1   force =    -0.00017301    0.00072121   -0.00060233
     atom   25 type  2   force =    -0.00001056   -0.00016980   -0.00005281
     atom   26 type  2   force =     0.00015090   -0.00017095   -0.00030377
     atom   27 type  2   force =    -0.00009413    0.00005496    0.00003051
     atom   28 type  2   force =    -0.00020952   -0.00023613    0.00014676
     atom   29 type  2   force =     0.00003014    0.00016239    0.00019520
     atom   30 type  2   force =     0.00016748   -0.00003557    0.00006181
     atom   31 type  2   force =    -0.00004935    0.00001468   -0.00005749
     atom   32 type  2   force =     0.00008663    0.00062982    0.00003851
     atom   33 type  2   force =     0.00008783    0.00021552   -0.00042098
     atom   34 type  2   force =    -0.00161270    0.00164342   -0.00252876
     atom   35 type  2   force =     0.00009979   -0.00016259   -0.00009236
     atom   36 type  1   force =    -0.00004320    0.00000158   -0.00008861
     atom   37 type  1   force =     0.00009450    0.00016359    0.00010237
     atom   38 type  1   force =    -0.00017010   -0.00005617   -0.00012080
     atom   39 type  1   force =     0.00005402    0.00008962   -0.00027943
     atom   40 type  1   force =    -0.00003715    0.00010343    0.00009332
     atom   41 type  1   force =    -0.00004167    0.00006591   -0.00008889
     atom   42 type  2   force =    -0.00007624    0.00002971    0.00000066
     atom   43 type  2   force =    -0.00006604    0.00005151    0.00003132
     atom   44 type  2   force =    -0.00006839    0.00005494    0.00000515
     atom   45 type  2   force =     0.00017537    0.00058281    0.00056661
     atom   46 type  2   force =    -0.00002563    0.00011479    0.00004008
     atom   47 type  2   force =    -0.00007273   -0.00006129   -0.00016048
     atom   48 type  2   force =    -0.00003199    0.00010117    0.00002894
     atom   49 type  2   force =    -0.00005549   -0.00005685    0.00004308
     atom   50 type  2   force =     0.00002882    0.00020981    0.00020029
     atom   51 type  2   force =     0.00012817   -0.00015219   -0.00012370
     atom   52 type  2   force =     0.00008840    0.00008638   -0.00007481
     atom   53 type  2   force =     0.00007335    0.00007390   -0.00016832
     atom   54 type  1   force =     0.00209981    0.00043725   -0.00048304
     atom   55 type  1   force =     0.00099061    0.00122692    0.00042369
     atom   56 type  1   force =    -0.00010686   -0.00011951   -0.00020498
     atom   57 type  1   force =     0.00018255   -0.00004847   -0.00010411
     atom   58 type  1   force =    -0.00118066   -0.00000963   -0.00099178
     atom   59 type  1   force =     0.00013927   -0.00040542   -0.00040905
     atom   60 type  2   force =     0.00208000    0.00096453   -0.00138648
     atom   61 type  2   force =    -0.00016340    0.00029140   -0.00017480
     atom   62 type  2   force =     0.00455205    0.00063271   -0.00008373
     atom   63 type  2   force =     0.00072596    0.00002737   -0.00012334
     atom   64 type  2   force =    -0.00068328    0.00041682   -0.00101253
     atom   65 type  2   force =    -0.00000579    0.00010068    0.00006205
     atom   66 type  2   force =     0.00016180    0.00004682   -0.00007668
     atom   67 type  2   force =     0.00008693   -0.00019582   -0.00008368
     atom   68 type  2   force =     0.00027665   -0.00011032   -0.00002588
     atom   69 type  2   force =     0.00021746   -0.00004371   -0.00001900
     atom   70 type  2   force =     0.00002178    0.00006372   -0.00020464
     atom   71 type  2   force =     0.00043360    0.00004343    0.00002129
     atom   72 type  1   force =     0.00273741   -0.00066360    0.00046735
     atom   73 type  1   force =    -0.00000488   -0.00011909    0.00017707
     atom   74 type  1   force =    -0.00171250    0.00199791   -0.00088369
     atom   75 type  1   force =     0.00047401    0.00022215   -0.00047781
     atom   76 type  1   force =    -0.01601660   -0.01010172    0.01896256
     atom   77 type  1   force =     0.00026777   -0.00016780   -0.00064155
     atom   78 type  2   force =    -0.00298015    0.00292936   -0.00307881
     atom   79 type  2   force =    -0.00002203   -0.00012377    0.00021947
     atom   80 type  2   force =     0.00175410   -0.00057776    0.00084233
     atom   81 type  2   force =     0.00000025    0.00005911    0.00011214
     atom   82 type  2   force =    -0.00570618   -0.00330926    0.00149785
     atom   83 type  2   force =     0.00015429    0.00019980    0.00001765
     atom   84 type  2   force =     0.00264927    0.00500625   -0.00642776
     atom   85 type  2   force =     0.00041201    0.00009926   -0.00029680
     atom   86 type  2   force =     0.00209475    0.00046810   -0.00047451
     atom   87 type  2   force =     0.00009043   -0.00020474   -0.00001016
     atom   88 type  2   force =     0.00006983    0.00103066    0.00059532
     atom   89 type  2   force =    -0.00006983   -0.00014103    0.00011715
     atom   90 type  1   force =     0.00044810   -0.00007363   -0.00056856
     atom   91 type  1   force =     0.00001958   -0.00003713   -0.00008227
     atom   92 type  1   force =    -0.00047958    0.00143338   -0.00151524
     atom   93 type  1   force =    -0.00009981   -0.00007957   -0.00009589
     atom   94 type  1   force =    -0.00001731    0.00056081   -0.00056258
     atom   95 type  1   force =    -0.00008192   -0.00004076   -0.00001331
     atom   96 type  2   force =     0.00088715    0.00059646   -0.00157689
     atom   97 type  2   force =     0.00008726    0.00014639   -0.00007980
     atom   98 type  2   force =     0.00067329   -0.00052906   -0.00039499
     atom   99 type  2   force =     0.00026909   -0.00009099    0.00000552
     atom  100 type  2   force =     0.00004404   -0.00003663   -0.00018035
     atom  101 type  2   force =    -0.00005674   -0.00017868   -0.00005187
     atom  102 type  2   force =    -0.00038075    0.00088597   -0.00072417
     atom  103 type  2   force =     0.00000350   -0.00007349    0.00004766
     atom  104 type  2   force =     0.00019558   -0.00003287   -0.00000349
     atom  105 type  2   force =     0.00009643   -0.00000473    0.00002174
     atom  106 type  2   force =     0.00003395   -0.00010200    0.00011199
     atom  107 type  2   force =     0.00021377    0.00029045   -0.00027460
     atom  108 type  1   force =     0.00006473   -0.00012287    0.00001409
     atom  109 type  1   force =     0.00032156    0.00033408   -0.00039222
     atom  110 type  1   force =     0.00008458    0.00004650   -0.00000212
     atom  111 type  1   force =     0.00006994    0.00003626   -0.00011855
     atom  112 type  1   force =     0.00005936    0.00003155    0.00000090
     atom  113 type  1   force =     0.00071485   -0.00000754    0.00040353
     atom  114 type  2   force =     0.00001332   -0.00010228   -0.00005322
     atom  115 type  2   force =    -0.00029594   -0.00003967   -0.00041330
     atom  116 type  2   force =    -0.00013923   -0.00007444    0.00000229
     atom  117 type  2   force =    -0.00018218    0.00011889    0.00022442
     atom  118 type  2   force =    -0.00002754    0.00003094   -0.00007350
     atom  119 type  2   force =     0.00003048    0.00006618    0.00000907
     atom  120 type  2   force =    -0.00000747    0.00003843    0.00006402
     atom  121 type  2   force =    -0.00021580    0.00022106    0.00002057
     atom  122 type  2   force =    -0.00008712    0.00002710   -0.00013526
     atom  123 type  2   force =    -0.00005453   -0.00014745   -0.00004282
     atom  124 type  2   force =    -0.00002183   -0.00006819   -0.00001975
     atom  125 type  2   force =    -0.00018089    0.00025032    0.00002600
     atom  126 type  1   force =    -0.00001673    0.00000437    0.00005901
     atom  127 type  1   force =    -0.00025835    0.00017143    0.00017895
     atom  128 type  1   force =     0.00003628    0.00008984    0.00004114
     atom  129 type  1   force =    -0.00004222    0.00083151    0.00077425
     atom  130 type  1   force =    -0.00002909    0.00001373   -0.00000017
     atom  131 type  1   force =    -0.00165602    0.00002221    0.00113500
     atom  132 type  2   force =     0.00013514    0.00010933   -0.00015603
     atom  133 type  2   force =    -0.00000800   -0.00022947    0.00008893
     atom  134 type  2   force =     0.00007239    0.00008540   -0.00006182
     atom  135 type  2   force =     0.00008815    0.00009669   -0.00000299
     atom  136 type  2   force =     0.00006676    0.00001337    0.00005273
     atom  137 type  2   force =     0.00027642    0.00025227   -0.00015502
     atom  138 type  2   force =    -0.00004755   -0.00003537   -0.00008219
     atom  139 type  2   force =     0.00195217   -0.00041801   -0.00097508
     atom  140 type  2   force =    -0.00003186   -0.00021771   -0.00027055
     atom  141 type  2   force =     0.00030072    0.00064923    0.00048383
     atom  142 type  2   force =    -0.00006314   -0.00001201    0.00017148
     atom  143 type  2   force =     0.00017641    0.00016798    0.00023964
     atom  144 type  1   force =     0.00009390    0.00020368    0.00006491
     atom  145 type  1   force =     0.00003853    0.00005931   -0.00001920
     atom  146 type  1   force =    -0.00017920   -0.00001350    0.00009380
     atom  147 type  1   force =     0.00018554    0.00019300    0.00042711
     atom  148 type  1   force =     0.00005280   -0.00021154    0.00010658
     atom  149 type  1   force =     0.00003310    0.00010425    0.00006885
     atom  150 type  2   force =     0.00010051    0.00024602    0.00006631
     atom  151 type  2   force =    -0.00002923   -0.00005929   -0.00005029
     atom  152 type  2   force =     0.00025845    0.00009321    0.00016332
     atom  153 type  2   force =    -0.00009963   -0.00010111    0.00005703
     atom  154 type  2   force =    -0.00007227   -0.00004492   -0.00013558
     atom  155 type  2   force =    -0.00011441    0.00000873   -0.00020295
     atom  156 type  2   force =     0.00013298    0.00014857   -0.00009109
     atom  157 type  2   force =    -0.00016098    0.00011676    0.00011870
     atom  158 type  2   force =     0.00003145    0.00003329    0.00000690
     atom  159 type  2   force =     0.00001642   -0.00009161   -0.00012667
     atom  160 type  2   force =     0.00003783    0.00010244    0.00007407
     atom  161 type  2   force =     0.00009070    0.00000797   -0.00005961
     atom  162 type  1   force =     0.00021418   -0.00011220   -0.00047610
     atom  163 type  1   force =     0.00147786   -0.00254273    0.00370697
     atom  164 type  1   force =     0.00014133   -0.00030658   -0.00043912
     atom  165 type  1   force =    -0.00005613    0.00000320   -0.00008751
     atom  166 type  1   force =     0.00049034    0.00000766   -0.00021337
     atom  167 type  1   force =     0.00009426   -0.00006824    0.00045260
     atom  168 type  2   force =    -0.00015682   -0.00000037   -0.00041447
     atom  169 type  2   force =     0.00045139   -0.00017951   -0.00019692
     atom  170 type  2   force =    -0.00002896   -0.00010569   -0.00040990
     atom  171 type  2   force =     0.00199991   -0.00130320    0.00397590
     atom  172 type  2   force =     0.00008329    0.00011446   -0.00011126
     atom  173 type  2   force =    -0.00003099   -0.00187497    0.00102411
     atom  174 type  2   force =    -0.00003874   -0.00062029   -0.00091484
     atom  175 type  2   force =    -0.00029711   -0.00017766   -0.00015467
     atom  176 type  2   force =     0.00041507   -0.00029942   -0.00032900
     atom  177 type  2   force =    -0.00011125   -0.00001920   -0.00003360
     atom  178 type  2   force =    -0.00044139    0.00036614   -0.00032636
     atom  179 type  2   force =    -0.00008652   -0.00019910    0.00000895
     atom  180 type  1   force =    -0.00186439    0.00206994    0.00153356
     atom  181 type  1   force =     0.00039408    0.00003815   -0.00088750
     atom  182 type  1   force =     0.00025779    0.00000114    0.00005459
     atom  183 type  1   force =     0.00011152   -0.00140639    0.00152963
     atom  184 type  1   force =    -0.00004531    0.00053280    0.00010510
     atom  185 type  1   force =    -0.00014058   -0.00010892    0.00036763
     atom  186 type  2   force =    -0.00300291   -0.00090902    0.00479220
     atom  187 type  2   force =     0.00076097    0.00059650   -0.00093409
     atom  188 type  2   force =    -0.00145356    0.00129514    0.00074487
     atom  189 type  2   force =     0.00196056    0.00058467    0.00012030
     atom  190 type  2   force =     0.00063386   -0.00176070   -0.00202192
     atom  191 type  2   force =     0.00006995    0.00023940   -0.00004302
     atom  192 type  2   force =    -0.00010706   -0.00051427   -0.00113508
     atom  193 type  2   force =     0.00001839   -0.00025769    0.00023394
     atom  194 type  2   force =     0.00014880   -0.00016060   -0.00001642
     atom  195 type  2   force =    -0.00011706    0.00020839    0.00016326
     atom  196 type  2   force =    -0.00659755   -0.00590565    0.00742256
     atom  197 type  2   force =     0.00005421    0.00005098    0.00016628
     atom  198 type  1   force =     0.00011854    0.00018566   -0.00006635
     atom  199 type  1   force =    -0.00034067    0.00014009   -0.00049176
     atom  200 type  1   force =     0.00051762   -0.00070769   -0.00072573
     atom  201 type  1   force =     0.00037379    0.00050202   -0.00005484
     atom  202 type  1   force =     0.00022667   -0.00050275   -0.00064937
     atom  203 type  1   force =     0.00025301    0.00024200   -0.00016905
     atom  204 type  2   force =     0.00035731    0.00041348   -0.00026899
     atom  205 type  2   force =    -0.00025078    0.00016491   -0.00008426
     atom  206 type  2   force =     0.00035654   -0.00022311   -0.00015170
     atom  207 type  2   force =    -0.00020292    0.00008482   -0.00030927
     atom  208 type  2   force =     0.00000609   -0.00015314   -0.00036137
     atom  209 type  2   force =     0.00020121    0.00021407   -0.00032357
     atom  210 type  2   force =     0.00029995   -0.00323089   -0.00236845
     atom  211 type  2   force =     0.00044162    0.00071327   -0.00009757
     atom  212 type  2   force =     0.00357161    0.00101683   -0.00386566
     atom  213 type  2   force =     0.00000373    0.00074784   -0.00020526
     atom  214 type  2   force =     0.00015250    0.00082592    0.00002470
     atom  215 type  2   force =     0.00005967    0.00009920    0.00008369

     Total force =     0.035960     Total SCF correction =     0.000112

     Writing output data file Qrtz_Ortho.save
 
     init_run     :     22.40s CPU     25.07s WALL (       1 calls)
     electrons    :   3071.29s CPU   3243.20s WALL (       1 calls)
     forces       :      5.14s CPU      5.82s WALL (       1 calls)

     Called by init_run:
     wfcinit      :     13.76s CPU     14.94s WALL (       1 calls)
     potinit      :      1.44s CPU      1.61s WALL (       1 calls)

     Called by electrons:
     c_bands      :   1179.42s CPU   1245.60s WALL (      33 calls)
     sum_band     :     28.84s CPU     29.40s WALL (      11 calls)
     v_of_rho     :      0.38s CPU      0.48s WALL (      12 calls)
     mix_rho      :      0.47s CPU      0.70s WALL (      11 calls)

     Called by c_bands:
     init_us_2    :      1.32s CPU      1.33s WALL (      45 calls)
     cegterg      :   1157.22s CPU   1214.09s WALL (      33 calls)

     Called by sum_band:

     Called by *egterg:
     h_psi        :    422.77s CPU    434.17s WALL (      97 calls)
     g_psi        :      2.21s CPU      2.21s WALL (      63 calls)
     cdiaghg      :    487.26s CPU    487.84s WALL (      94 calls)

     Called by h_psi:
     h_psi:pot    :    420.67s CPU    432.05s WALL (      97 calls)
     h_psi:calbec :     33.64s CPU     38.62s WALL (      97 calls)
     vloc_psi     :    366.44s CPU    372.46s WALL (      97 calls)
     add_vuspsi   :     20.59s CPU     20.86s WALL (      97 calls)

     General routines
     calbec       :     35.43s CPU     40.71s WALL (     101 calls)
     fft          :      0.96s CPU      1.32s WALL (      49 calls)
     fftw         :    363.81s CPU    369.72s WALL (   97986 calls)
     davcio       :      0.05s CPU      4.00s WALL (     260 calls)
 
     Parallel routines
     fft_scatter  :    213.33s CPU    216.83s WALL (   98035 calls)

     Electric-field routines
     c_phase_fiel :   1860.96s CPU   1965.00s WALL (      33 calls)
 
     PWSCF        : 51m40.69s CPU    54m38.63s WALL

 
   This run was terminated on:   7:59:41  27Nov2017            

=------------------------------------------------------------------------------=
   JOB DONE.
=------------------------------------------------------------------------------=
