# Supplementary material for: Collective dipole effects in ionic transport under electric fields
Source: Nat Commun. 2020 Jul 3;11:3330. doi: 10.1038/s41467-020-17173-w (PMC7335081; doi:10.1038/s41467-020-17173-w)
Supplement: Supplementary file 3 — Source Data [file 41467_2020_17173_MOESM3_ESM.zip › Script_Pol_Analysis/QE_data/ZBC_NEB_VO_Q2-pos2/Zcharge_VO_Q2_pict4/dy-0.2/output_file]

     Program PWSCF v.5.4.0 starts on  6Jul2018 at 17:37:21 

     This program is part of the open-source Quantum ESPRESSO suite
     for quantum simulation of materials; please cite
         "P. Giannozzi et al., J. Phys.:Condens. Matter 21 395502 (2009);
          URL http://www.quantum-espresso.org", 
     in publications or presentations arising from this work. More details at
     http://www.quantum-espresso.org/quote

     Parallel version (MPI), running on   112 processors
     R & G space division:  proc/nbgrp/npool/nimage =     112
     Reading input from input_file
Warning: card &IONS ignored
Warning: card / ignored
Warning: card &CELL ignored
Warning: card / ignored

     Current dimensions of program PWSCF are:
     Max number of different atomic species (ntypx) = 10
     Max number of k-points (npk) =  40000
     Max angular momentum in pseudopotentials (lmaxx) =  3

     Subspace diagonalization in iterative solution of the eigenvalue problem:
     a serial algorithm will be used


     Parallelization info
     --------------------
     sticks:   dense  smooth     PW     G-vecs:    dense   smooth      PW
     Min         200     200     50                15540    15540    1940
     Max         201     201     51                15547    15547    1944
     Sum       22485   22485   5629              1740873  1740873  217511


     Title: 
     Fkl_Ortho                                                                  


     bravais-lattice index     =            0
     lattice parameter (alat)  =      27.8567  a.u.
     unit-cell volume          =   18011.5231 (a.u.)^3
     number of atoms/cell      =          215
     number of atomic types    =            2
     number of electrons       =      1144.00
     number of Kohn-Sham states=          600
     kinetic-energy cutoff     =      80.0000  Ry
     charge density cutoff     =     320.0000  Ry
     convergence threshold     =      1.0E-08
     mixing beta               =       0.7000
     number of iterations used =            8  plain     mixing
     Exchange-correlation      =  SLA  PZ   NOGX NOGC ( 1  1  0  0 0 0)

     Using Berry phase electric field
     In a.u.(Ry)  cartesian system of reference
        0.0000000000
        0.0000000000
        0.0000000000
     In a.u.(Ry)  crystal system of reference
        0.0000000000
        0.0000000000
        0.0000000000
     Number of iterative cycles:   3


     celldm(1)=  27.856738  celldm(2)=   0.000000  celldm(3)=   0.000000
     celldm(4)=   0.000000  celldm(5)=   0.000000  celldm(6)=   0.000000

     crystal axes: (cart. coord. in units of alat)
               a(1) = (   0.992918   0.000000   0.000000 )  
               a(2) = (   0.000000   1.146571   0.000000 )  
               a(3) = (   0.000000   0.000000   0.731889 )  

     reciprocal axes: (cart. coord. in units 2 pi/alat)
               b(1) = (  1.007133  0.000000  0.000000 )  
               b(2) = (  0.000000  0.872166  0.000000 )  
               b(3) = (  0.000000  0.000000  1.366327 )  


     PseudoPot. # 1 for Si read from file:
     /home/users/lsamos/Nico/q-e-qe-5.4/pseudo/Si.pz-vbc.UPF
     MD5 check sum: 6dfa03ddd5817404712e03e4d12deb78
     Pseudo is Norm-conserving, Zval =  4.0
     Generated by new atomic code, or converted to UPF format
     Using radial grid of  431 points,  2 beta functions with: 
                l(1) =   0
                l(2) =   1

     PseudoPot. # 2 for O  read from file:
     /home/users/lsamos/Nico/q-e-qe-5.4/pseudo/O.pz-mt.UPF
     MD5 check sum: 6c85872a654a48428798af567c59afb1
     Pseudo is Norm-conserving, Zval =  6.0
     Generated by new atomic code, or converted to UPF format
     Using radial grid of  921 points,  1 beta functions with: 
                l(1) =   0

     atomic species   valence    mass     pseudopotential
        Si             4.00    28.08550     Si( 1.00)
        O              6.00    16.00000     O ( 1.00)

     No symmetry found


   Cartesian axes

     site n.     atom                  positions (alat units)
         1           Si  tau(   1) = (   0.1496019   0.0008828   0.2445403  )
         2           Si  tau(   2) = (   0.3174577   0.2885378   0.2453503  )
         3           Si  tau(   3) = (   0.9144101   0.1317407   0.1190650  )
         4           Si  tau(   4) = (   0.0904428   0.4150934   0.1252458  )
         5           Si  tau(   5) = (   0.0881032   0.1514237  -0.0004489  )
         6           Si  tau(   6) = (   0.2492545   0.4337539  -0.0032281  )
         7           O   tau(   7) = (   0.0833396   0.0804603   0.2820842  )
         8           O   tau(   8) = (   0.2503271   0.3665468   0.2848705  )
         9           O   tau(   9) = (   0.2150609   0.0379015   0.1637987  )
        10           O   tau(  10) = (   0.3847886   0.3323650   0.1691627  )
        11           O   tau(  11) = (   0.1893364   0.1677231   0.0394846  )
        12           O   tau(  12) = (   0.3557964   0.4419721   0.0245497  )
        13           O   tau(  13) = (   0.0232181   0.1140273   0.0809256  )
        14           O   tau(  14) = (   0.1931357   0.4032147   0.0867959  )
        15           O   tau(  15) = (   0.9145373   0.2054792   0.2016884  )
        16           O   tau(  16) = (   0.0881279   0.4924864   0.2044442  )
        17           O   tau(  17) = (   0.0452512   0.2469221   0.3308548  )
        18           O   tau(  18) = (   0.2123078   0.5353263   0.3303323  )
        19           Si  tau(  19) = (   0.4867462   0.0034733   0.2389897  )
        20           Si  tau(  20) = (   0.6532616   0.2821605   0.2487367  )
        21           Si  tau(  21) = (   0.2537922   0.1316431   0.1216374  )
        22           Si  tau(  22) = (   0.4150209   0.4220264   0.1150783  )
        23           Si  tau(  23) = (   0.4165767   0.1536818  -0.0004528  )
        24           Si  tau(  24) = (   0.5857531   0.4415671   0.0020280  )
        25           O   tau(  25) = (   0.4217757   0.0839638   0.2772242  )
        26           O   tau(  26) = (   0.5910174   0.3492472   0.3139843  )
        27           O   tau(  27) = (   0.5515034   0.0402283   0.1565078  )
        28           O   tau(  28) = (   0.7048876   0.3335049   0.1671045  )
        29           O   tau(  29) = (   0.5163871   0.1767848   0.0405042  )
        30           O   tau(  30) = (   0.6871952   0.4587334   0.0399656  )
        31           O   tau(  31) = (   0.3545472   0.1129045   0.0810649  )
        32           O   tau(  32) = (   0.5206599   0.4110789   0.0857333  )
        33           O   tau(  33) = (   0.2570999   0.2086723   0.2007943  )
        34           O   tau(  34) = (   0.4008452   0.5122881   0.1799111  )
        35           O   tau(  35) = (   0.3801233   0.2504964   0.3281165  )
        36           Si  tau(  36) = (   0.8156044  -0.0037280   0.2430266  )
        37           Si  tau(  37) = (   0.9790054   0.2832687   0.2450570  )
        38           Si  tau(  38) = (   0.5846526   0.1382248   0.1181617  )
        39           Si  tau(  39) = (   0.7497057   0.4246346   0.1249090  )
        40           Si  tau(  40) = (   0.7539584   0.1575217  -0.0101937  )
        41           Si  tau(  41) = (   0.9170175   0.4362106   0.0034742  )
        42           O   tau(  42) = (   0.7488298   0.0730934   0.2853393  )
        43           O   tau(  43) = (   0.9150434   0.3658001   0.2820191  )
        44           O   tau(  44) = (   0.8736907   0.0373027   0.1584317  )
        45           O   tau(  45) = (   1.0476327   0.3198943   0.1665572  )
        46           O   tau(  46) = (   0.8531205   0.1717152   0.0351723  )
        47           O   tau(  47) = (   1.0193290   0.4478086   0.0415686  )
        48           O   tau(  48) = (   0.6843444   0.1341845   0.0720613  )
        49           O   tau(  49) = (   0.8504262   0.4034289   0.0856440  )
        50           O   tau(  50) = (   0.5867626   0.2069505   0.2053987  )
        51           O   tau(  51) = (   0.7506277   0.5006270   0.2042748  )
        52           O   tau(  52) = (   0.7262840   0.2443534   0.3217691  )
        53           O   tau(  53) = (   0.8779615   0.5352346   0.3287750  )
        54           Si  tau(  54) = (   0.1501594   0.5722489   0.2471397  )
        55           Si  tau(  55) = (   0.3181716   0.8656060   0.2440728  )
        56           Si  tau(  56) = (   0.9219354   0.7064024   0.1232205  )
        57           Si  tau(  57) = (   0.0913561   0.9915361   0.1231416  )
        58           Si  tau(  58) = (   0.0952960   0.7262931   0.0008507  )
        59           Si  tau(  59) = (   0.2550990   1.0151178  -0.0003333  )
        60           O   tau(  60) = (   0.0858672   0.6531205   0.2842675  )
        61           O   tau(  61) = (   0.2534120   0.9450336   0.2822432  )
        62           O   tau(  62) = (   0.2201414   0.6108767   0.1682386  )
        63           O   tau(  63) = (   0.3832915   0.8990369   0.1615238  )
        64           O   tau(  64) = (   0.2014764   0.7349579   0.0364585  )
        65           O   tau(  65) = (   0.3580850   1.0283650   0.0365098  )
        66           O   tau(  66) = (   0.0322634   0.6924707   0.0852947  )
        67           O   tau(  67) = (   0.1934986   0.9782671   0.0836914  )
        68           O   tau(  68) = (   0.9190041   0.7802842   0.2046696  )
        69           O   tau(  69) = (   0.0883893   1.0651615   0.2052065  )
        70           O   tau(  70) = (   0.0512275   0.8225348   0.3289423  )
        71           O   tau(  71) = (   0.2120428   1.1125676   0.3288922  )
        72           Si  tau(  72) = (   0.4310743   0.6166228   0.1798363  )
        73           Si  tau(  73) = (   0.6525885   0.8628981   0.2460470  )
        74           Si  tau(  74) = (   0.2555136   0.7055425   0.1265534  )
        75           Si  tau(  75) = (   0.4215581   0.9943651   0.1201912  )
        76           Si  tau(  76) = (   0.4340348   0.7253642  -0.0060355  )
        77           Si  tau(  77) = (   0.5875211   1.0136727  -0.0000858  )
        78           O   tau(  78) = (   0.4139253   0.6596008   0.2777845  )
        79           O   tau(  79) = (   0.5879017   0.9436673   0.2824018  )
        80           O   tau(  80) = (   0.5342492   0.6241276   0.1440873  )
        81           O   tau(  81) = (   0.7136294   0.8938439   0.1594236  )
        82           O   tau(  82) = (   0.5304361   0.7637874   0.0378721  )
        83           O   tau(  83) = (   0.6895343   1.0277999   0.0388128  )
        84           O   tau(  84) = (   0.3703206   0.6849747   0.0972547  )
        85           O   tau(  85) = (   0.5233966   0.9774697   0.0823311  )
        86           O   tau(  86) = (   0.2560185   0.7831424   0.2030611  )
        87           O   tau(  87) = (   0.4221792   1.0694727   0.2007917  )
        88           O   tau(  88) = (   0.3803336   0.8270910   0.3270938  )
        89           O   tau(  89) = (   0.5494315   1.1136372   0.3226784  )
        90           Si  tau(  90) = (   0.8172128   0.5775643   0.2462676  )
        91           Si  tau(  91) = (   0.9829300   0.8603279   0.2448715  )
        92           Si  tau(  92) = (   0.5908146   0.7167394   0.1200626  )
        93           Si  tau(  93) = (   0.7531226   0.9894754   0.1207794  )
        94           Si  tau(  94) = (   0.7561606   0.7281016   0.0005567  )
        95           Si  tau(  95) = (   0.9190856   1.0110928   0.0011077  )
        96           O   tau(  96) = (   0.7552142   0.6581501   0.2880965  )
        97           O   tau(  97) = (   0.9181130   0.9402945   0.2826612  )
        98           O   tau(  98) = (   0.8834502   0.6117971   0.1646657  )
        99           O   tau(  99) = (   1.0490591   0.8951056   0.1633973  )
       100           O   tau( 100) = (   0.8580684   0.7413469   0.0394644  )
       101           O   tau( 101) = (   1.0203277   1.0272369   0.0406438  )
       102           O   tau( 102) = (   0.6910999   0.6939152   0.0842765  )
       103           O   tau( 103) = (   0.8548101   0.9729376   0.0825399  )
       104           O   tau( 104) = (   0.5883925   0.7800035   0.2093106  )
       105           O   tau( 105) = (   0.7528318   1.0611153   0.2046708  )
       106           O   tau( 106) = (   0.7167763   0.8278085   0.3286714  )
       107           O   tau( 107) = (   0.8814173   1.1085789   0.3247956  )
       108           Si  tau( 108) = (   0.1528442  -0.0017716   0.6089151  )
       109           Si  tau( 109) = (   0.3097752   0.2826779   0.6100896  )
       110           Si  tau( 110) = (   0.9190669   0.1262580   0.4903960  )
       111           Si  tau( 111) = (   0.0873485   0.4169436   0.4897359  )
       112           Si  tau( 112) = (   0.0869779   0.1513691   0.3667253  )
       113           Si  tau( 113) = (   0.2507721   0.4391597   0.3677330  )
       114           O   tau( 114) = (   0.0891067   0.0792103   0.6478172  )
       115           O   tau( 115) = (   0.2394944   0.3587614   0.6483913  )
       116           O   tau( 116) = (   0.2159578   0.0323368   0.5245301  )
       117           O   tau( 117) = (   0.3753090   0.3272574   0.5326048  )
       118           O   tau( 118) = (   0.1907391   0.1654282   0.4010530  )
       119           O   tau( 119) = (   0.3536553   0.4548333   0.4050513  )
       120           O   tau( 120) = (   0.0285066   0.1130589   0.4524186  )
       121           O   tau( 121) = (   0.1895746   0.4015612   0.4515122  )
       122           O   tau( 122) = (   0.9151560   0.2025224   0.5707888  )
       123           O   tau( 123) = (   0.0864319   0.4934296   0.5694359  )
       124           O   tau( 124) = (   0.0497534   0.2475048   0.6933343  )
       125           O   tau( 125) = (   0.2148734   0.5315859   0.6919826  )
       126           Si  tau( 126) = (   0.4847670  -0.0010002   0.6097094  )
       127           Si  tau( 127) = (   0.6424819   0.2864703   0.6036255  )
       128           Si  tau( 128) = (   0.2537275   0.1272710   0.4835877  )
       129           Si  tau( 129) = (   0.4102600   0.4228601   0.4932213  )
       130           Si  tau( 130) = (   0.4187494   0.1533089   0.3628328  )
       131           Si  tau( 131) = (   0.6076190   0.3931043   0.4114570  )
       132           O   tau( 132) = (   0.4228346   0.0810889   0.6486348  )
       133           O   tau( 133) = (   0.5851943   0.3633632   0.6549837  )
       134           O   tau( 134) = (   0.5482823   0.0348940   0.5260195  )
       135           O   tau( 135) = (   0.6805424   0.3398816   0.5026282  )
       136           O   tau( 136) = (   0.5211269   0.1681210   0.4024020  )
       137           O   tau( 137) = (   0.6854542   0.4722733   0.4093755  )
       138           O   tau( 138) = (   0.3560258   0.1131890   0.4444733  )
       139           O   tau( 139) = (   0.5165704   0.4108640   0.4639668  )
       140           O   tau( 140) = (   0.2524039   0.2007970   0.5659930  )
       141           O   tau( 141) = (   0.4103025   0.5011246   0.5711195  )
       142           O   tau( 142) = (   0.3737187   0.2474894   0.6928386  )
       143           O   tau( 143) = (   0.5488153   0.5337936   0.6868829  )
       144           Si  tau( 144) = (   0.8160575  -0.0056450   0.6109686  )
       145           Si  tau( 145) = (   0.9781229   0.2834507   0.6116432  )
       146           Si  tau( 146) = (   0.5838141   0.1295405   0.4844598  )
       147           Si  tau( 147) = (   0.7556654   0.4318178   0.4868322  )
       148           Si  tau( 148) = (   0.7552466   0.1475094   0.3658122  )
       149           Si  tau( 149) = (   0.9177026   0.4390478   0.3638374  )
       150           O   tau( 150) = (   0.7516163   0.0758983   0.6480557  )
       151           O   tau( 151) = (   0.9131152   0.3633452   0.6521830  )
       152           O   tau( 152) = (   0.8808653   0.0307301   0.5291388  )
       153           O   tau( 153) = (   1.0405736   0.3226869   0.5293531  )
       154           O   tau( 154) = (   0.8562239   0.1606489   0.4061318  )
       155           O   tau( 155) = (   1.0179916   0.4528626   0.4053726  )
       156           O   tau( 156) = (   0.6874113   0.1205104   0.4490401  )
       157           O   tau( 157) = (   0.8513859   0.4014328   0.4469800  )
       158           O   tau( 158) = (   0.5792831   0.2070992   0.5649432  )
       159           O   tau( 159) = (   0.7570629   0.4870057   0.5798486  )
       160           O   tau( 160) = (   0.7254298   0.2509686   0.6655792  )
       161           O   tau( 161) = (   0.8847381   0.5348083   0.6970015  )
       162           Si  tau( 162) = (   0.1526733   0.5714608   0.6096809  )
       163           Si  tau( 163) = (   0.3161158   0.8627256   0.6060926  )
       164           Si  tau( 164) = (   0.9179422   0.7044628   0.4926750  )
       165           Si  tau( 165) = (   0.0892209   0.9898221   0.4892479  )
       166           Si  tau( 166) = (   0.0874844   0.7264265   0.3676110  )
       167           Si  tau( 167) = (   0.2521630   1.0175027   0.3664335  )
       168           O   tau( 168) = (   0.0910627   0.6528518   0.6508092  )
       169           O   tau( 169) = (   0.2523881   0.9404887   0.6492875  )
       170           O   tau( 170) = (   0.2185954   0.6086158   0.5290327  )
       171           O   tau( 171) = (   0.3793732   0.8992067   0.5236434  )
       172           O   tau( 172) = (   0.1901695   0.7397019   0.4052208  )
       173           O   tau( 173) = (   0.3542107   1.0343336   0.4042616  )
       174           O   tau( 174) = (   0.0252605   0.6880243   0.4503907  )
       175           O   tau( 175) = (   0.1908213   0.9762525   0.4484473  )
       176           O   tau( 176) = (   0.9222421   0.7738889   0.5782854  )
       177           O   tau( 177) = (   0.0893235   1.0625005   0.5724972  )
       178           O   tau( 178) = (   0.0607301   0.8232257   0.6944392  )
       179           O   tau( 179) = (   0.2177397   1.1105428   0.6918893  )
       180           Si  tau( 180) = (   0.4843053   0.5738675   0.6074433  )
       181           Si  tau( 181) = (   0.6483717   0.8581890   0.6094108  )
       182           Si  tau( 182) = (   0.2544009   0.7039955   0.4873421  )
       183           Si  tau( 183) = (   0.4183473   0.9955945   0.4852285  )
       184           Si  tau( 184) = (   0.4175920   0.7305222   0.3640758  )
       185           Si  tau( 185) = (   0.5854428   1.0181082   0.3642917  )
       186           O   tau( 186) = (   0.4283802   0.6582468   0.6536507  )
       187           O   tau( 187) = (   0.5857959   0.9381302   0.6511018  )
       188           O   tau( 188) = (   0.5460769   0.6099705   0.5237095  )
       189           O   tau( 189) = (   0.7078848   0.8941934   0.5236285  )
       190           O   tau( 190) = (   0.5196077   0.7423685   0.4033429  )
       191           O   tau( 191) = (   0.6857626   1.0326332   0.4070300  )
       192           O   tau( 192) = (   0.3558339   0.6895079   0.4457926  )
       193           O   tau( 193) = (   0.5192893   0.9804269   0.4444968  )
       194           O   tau( 194) = (   0.2561709   0.7782772   0.5694992  )
       195           O   tau( 195) = (   0.4197755   1.0660611   0.5702827  )
       196           O   tau( 196) = (   0.3819239   0.8267802   0.6908049  )
       197           O   tau( 197) = (   0.5498404   1.1088141   0.6909607  )
       198           Si  tau( 198) = (   0.8202749   0.5720513   0.6165438  )
       199           Si  tau( 199) = (   0.9860121   0.8571588   0.6130396  )
       200           Si  tau( 200) = (   0.5830366   0.7078089   0.4873119  )
       201           Si  tau( 201) = (   0.7491746   0.9900294   0.4869164  )
       202           Si  tau( 202) = (   0.7529506   0.7323639   0.3701023  )
       203           Si  tau( 203) = (   0.9164311   1.0125676   0.3661534  )
       204           O   tau( 204) = (   0.7531887   0.6497800   0.6544573  )
       205           O   tau( 205) = (   0.9208643   0.9368661   0.6512240  )
       206           O   tau( 206) = (   0.8779637   0.6077080   0.5296034  )
       207           O   tau( 207) = (   1.0467671   0.8927192   0.5280233  )
       208           O   tau( 208) = (   0.8531694   0.7456092   0.4133549  )
       209           O   tau( 209) = (   1.0169787   1.0267385   0.4082934  )
       210           O   tau( 210) = (   0.6858557   0.6965206   0.4506072  )
       211           O   tau( 211) = (   0.8499569   0.9742567   0.4458030  )
       212           O   tau( 212) = (   0.5801116   0.7780046   0.5732944  )
       213           O   tau( 213) = (   0.7521559   1.0600575   0.5724454  )
       214           O   tau( 214) = (   0.7162937   0.8205808   0.6885857  )
       215           O   tau( 215) = (   0.8794591   1.1060808   0.6941272  )

     number of k points=     1
                       cart. coord. in units 2pi/alat
        k(    1) = (   0.0000000   0.0000000   0.0000000), wk =   2.0000000

     Dense  grid:  1740873 G-vectors     FFT dimensions: ( 160, 192, 120)

     Largest allocated arrays     est. size (Mb)     dimensions
        Kohn-Sham Wavefunctions        17.80 Mb     (    1944,  600)
        NL pseudopotentials            12.78 Mb     (    1944,  431)
        Each V/rho on FFT grid          0.94 Mb     (   61440)
        Each G-vector array             0.12 Mb     (   15547)
        G-vector shells                 0.06 Mb     (    7776)
     Largest temporary arrays     est. size (Mb)     dimensions
        Auxiliary wavefunctions        71.19 Mb     (    1944, 2400)
        Each subspace H/S matrix       87.89 Mb     (    2400, 2400)
        Each <psi_i|beta_j> matrix      3.95 Mb     (     431,  600)
        Arrays for rho mixing           7.50 Mb     (   61440,    8)

     Initial potential from superposition of free atoms

     starting charge 1145.96414, renormalised to 1144.00000
     Starting wfc are  860 randomized atomic wfcs

     total cpu time spent up to now is       41.9 secs

     per-process dynamical memory:   157.2 Mb

     Self-consistent Calculation

     iteration #  1     ecut=    80.00 Ry     beta=0.70
     Davidson diagonalization with overlap
     ethr =  1.00E-02,  avg # of iterations =  3.0
     Davidson diagonalization with overlap
     ethr =  1.00E-02,  avg # of iterations =  1.0
     Davidson diagonalization with overlap
     ethr =  1.00E-02,  avg # of iterations =  1.0

     Expectation value of exp(iGx): ( -1.9118105803515010E-004,  7.0565536001180793E-004)  0.99291773000000005     
     Electronic Dipole per cell (Ry a.u.)   22.852448235382077     
     Ionic Dipole per cell (Ry a.u.)   23645.761729977869     

     Expectation value of exp(iGx): (  2.5777766652131774E-003, -3.6449817845455794E-003)   1.1465709300000000     
     Electronic Dipole per cell (Ry a.u.)  -13.734460442384922     
     Ionic Dipole per cell (Ry a.u.)   25347.783845379596     

     Expectation value of exp(iGx): (  7.1724156999497626E-007, -1.5674315050413194E-006)  0.73188942899999998     
     Electronic Dipole per cell (Ry a.u.)  -10.477873561834908     
     Ionic Dipole per cell (Ry a.u.)   15833.182127561220     
Electronic Dipole on Cartesian axes
           1   22.852448235382077     
           2  -13.734460442384922     
           3  -10.477873561834908     
Ionic Dipole on Cartesian axes
           1   23645.761729977869     
           2   25347.783845379596     
           3   15833.182127561220     

     total cpu time spent up to now is      754.9 secs

     total energy              =   -5137.16034499 Ry
     Harris-Foulkes estimate   =   -5174.13593632 Ry
     estimated scf accuracy    <      51.90955105 Ry

     iteration #  2     ecut=    80.00 Ry     beta=0.70
     Davidson diagonalization with overlap
     ethr =  4.54E-03,  avg # of iterations =  2.0
     Davidson diagonalization with overlap
     ethr =  4.54E-03,  avg # of iterations =  1.0
     Davidson diagonalization with overlap
     ethr =  4.54E-03,  avg # of iterations =  1.0

     Expectation value of exp(iGx): ( -6.8795239004964856E-006,  3.1610862089668787E-005)  0.99291773000000005     
     Electronic Dipole per cell (Ry a.u.)   22.226337884980214     
     Ionic Dipole per cell (Ry a.u.)   23645.761729977869     

     Expectation value of exp(iGx): (  2.7670303037852326E-004, -3.2715156615541045E-004)   1.1465709300000000     
     Electronic Dipole per cell (Ry a.u.)  -12.490807569104271     
     Ionic Dipole per cell (Ry a.u.)   25347.783845379596     

     Expectation value of exp(iGx): (  2.5692951663340687E-009, -4.9735059304924260E-009)  0.73188942899999998     
     Electronic Dipole per cell (Ry a.u.)  -10.040197931863633     
     Ionic Dipole per cell (Ry a.u.)   15833.182127561220     
Electronic Dipole on Cartesian axes
           1   22.226337884980214     
           2  -12.490807569104271     
           3  -10.040197931863633     
Ionic Dipole on Cartesian axes
           1   23645.761729977869     
           2   25347.783845379596     
           3   15833.182127561220     

     total cpu time spent up to now is     1466.5 secs

     total energy              =   -5150.67365104 Ry
     Harris-Foulkes estimate   =   -5167.86903605 Ry
     estimated scf accuracy    <      33.29219617 Ry

     iteration #  3     ecut=    80.00 Ry     beta=0.70
     Davidson diagonalization with overlap
     ethr =  2.91E-03,  avg # of iterations =  2.0
     Davidson diagonalization with overlap
     ethr =  2.91E-03,  avg # of iterations =  1.0
     Davidson diagonalization with overlap
     ethr =  2.91E-03,  avg # of iterations =  1.0

     Expectation value of exp(iGx): ( -3.8298981882850991E-005,  1.5392342928529707E-004)  0.99291773000000005     
     Electronic Dipole per cell (Ry a.u.)   22.594593607239677     
     Ionic Dipole per cell (Ry a.u.)   23645.761729977869     

     Expectation value of exp(iGx): (  8.4014118131972299E-004, -1.1455594262170057E-003)   1.1465709300000000     
     Electronic Dipole per cell (Ry a.u.)  -13.486654905855682     
     Ionic Dipole per cell (Ry a.u.)   25347.783845379596     

     Expectation value of exp(iGx): (  4.6086265357859504E-008, -9.4313841892088773E-008)  0.73188942899999998     
     Electronic Dipole per cell (Ry a.u.)  -10.244970358881190     
     Ionic Dipole per cell (Ry a.u.)   15833.182127561220     
Electronic Dipole on Cartesian axes
           1   22.594593607239677     
           2  -13.486654905855682     
           3  -10.244970358881190     
Ionic Dipole on Cartesian axes
           1   23645.761729977869     
           2   25347.783845379596     
           3   15833.182127561220     

     total cpu time spent up to now is     2190.3 secs

     total energy              =   -5157.49538903 Ry
     Harris-Foulkes estimate   =   -5157.61252523 Ry
     estimated scf accuracy    <       0.27050257 Ry

     iteration #  4     ecut=    80.00 Ry     beta=0.70
     Davidson diagonalization with overlap
     ethr =  2.36E-05,  avg # of iterations =  8.0
     Davidson diagonalization with overlap
     ethr =  2.36E-05,  avg # of iterations =  1.0
     Davidson diagonalization with overlap
     ethr =  2.36E-05,  avg # of iterations =  1.0

     Expectation value of exp(iGx): ( -3.6005224703274974E-005,  1.4683036105946610E-004)  0.99291773000000005     
     Electronic Dipole per cell (Ry a.u.)   22.552324816700505     
     Ionic Dipole per cell (Ry a.u.)   23645.761729977869     

     Expectation value of exp(iGx): (  8.5814551589671038E-004, -1.0616525163435970E-003)   1.1465709300000000     
     Electronic Dipole per cell (Ry a.u.)  -12.810851086984758     
     Ionic Dipole per cell (Ry a.u.)   25347.783845379596     

     Expectation value of exp(iGx): (  4.2107363036369505E-008, -8.5943645707495017E-008)  0.73188942899999998     
     Electronic Dipole per cell (Ry a.u.)  -10.235391213624879     
     Ionic Dipole per cell (Ry a.u.)   15833.182127561220     
Electronic Dipole on Cartesian axes
           1   22.552324816700505     
           2  -12.810851086984758     
           3  -10.235391213624879     
Ionic Dipole on Cartesian axes
           1   23645.761729977869     
           2   25347.783845379596     
           3   15833.182127561220     

     total cpu time spent up to now is     2995.5 secs

     total energy              =   -5157.50978245 Ry
     Harris-Foulkes estimate   =   -5157.60794893 Ry
     estimated scf accuracy    <       0.21111532 Ry

     iteration #  5     ecut=    80.00 Ry     beta=0.70
     Davidson diagonalization with overlap
     ethr =  1.85E-05,  avg # of iterations =  7.0
     Davidson diagonalization with overlap
     ethr =  1.85E-05,  avg # of iterations =  1.0
     Davidson diagonalization with overlap
     ethr =  1.85E-05,  avg # of iterations =  1.0

     Expectation value of exp(iGx): ( -3.5927631383841982E-005,  1.4563828471594637E-004)  0.99291773000000005     
     Electronic Dipole per cell (Ry a.u.)   22.569635117695814     
     Ionic Dipole per cell (Ry a.u.)   23645.761729977869     

     Expectation value of exp(iGx): (  8.1994307409828876E-004, -1.0864314110146701E-003)   1.1465709300000000     
     Electronic Dipole per cell (Ry a.u.)  -13.289320650031575     
     Ionic Dipole per cell (Ry a.u.)   25347.783845379596     

     Expectation value of exp(iGx): (  4.1777183882582529E-008, -8.4738585184798639E-008)  0.73188942899999998     
     Electronic Dipole per cell (Ry a.u.)  -10.212689796987688     
     Ionic Dipole per cell (Ry a.u.)   15833.182127561220     
Electronic Dipole on Cartesian axes
           1   22.569635117695814     
           2  -13.289320650031575     
           3  -10.212689796987688     
Ionic Dipole on Cartesian axes
           1   23645.761729977869     
           2   25347.783845379596     
           3   15833.182127561220     

     total cpu time spent up to now is     3793.9 secs

     total energy              =   -5157.55159778 Ry
     Harris-Foulkes estimate   =   -5157.55318043 Ry
     estimated scf accuracy    <       0.00266749 Ry

     iteration #  6     ecut=    80.00 Ry     beta=0.70
     Davidson diagonalization with overlap
     ethr =  2.33E-07,  avg # of iterations =  7.0
     Davidson diagonalization with overlap
     ethr =  2.33E-07,  avg # of iterations =  1.0
     Davidson diagonalization with overlap
     ethr =  2.33E-07,  avg # of iterations =  1.0

     Expectation value of exp(iGx): ( -3.5966511647473407E-005,  1.4581010601215456E-004)  0.99291773000000005     
     Electronic Dipole per cell (Ry a.u.)   22.569352865160990     
     Ionic Dipole per cell (Ry a.u.)   23645.761729977869     

     Expectation value of exp(iGx): (  8.2434716152129299E-004, -1.0841395131930445E-003)   1.1465709300000000     
     Electronic Dipole per cell (Ry a.u.)  -13.237634594464435     
     Ionic Dipole per cell (Ry a.u.)   25347.783845379596     

     Expectation value of exp(iGx): (  4.1794477174339405E-008, -8.4986708149320915E-008)  0.73188942899999998     
     Electronic Dipole per cell (Ry a.u.)  -10.221819187551887     
     Ionic Dipole per cell (Ry a.u.)   15833.182127561220     
Electronic Dipole on Cartesian axes
           1   22.569352865160990     
           2  -13.237634594464435     
           3  -10.221819187551887     
Ionic Dipole on Cartesian axes
           1   23645.761729977869     
           2   25347.783845379596     
           3   15833.182127561220     

     total cpu time spent up to now is     4605.4 secs

     total energy              =   -5157.55225232 Ry
     Harris-Foulkes estimate   =   -5157.55243129 Ry
     estimated scf accuracy    <       0.00033087 Ry

     iteration #  7     ecut=    80.00 Ry     beta=0.70
     Davidson diagonalization with overlap
     ethr =  2.89E-08,  avg # of iterations =  3.0
     Davidson diagonalization with overlap
     ethr =  2.89E-08,  avg # of iterations =  1.0
     Davidson diagonalization with overlap
     ethr =  2.89E-08,  avg # of iterations =  1.0

     Expectation value of exp(iGx): ( -3.5962249622382395E-005,  1.4587804449175062E-004)  0.99291773000000005     
     Electronic Dipole per cell (Ry a.u.)   22.567661574645715     
     Ionic Dipole per cell (Ry a.u.)   23645.761729977869     

     Expectation value of exp(iGx): (  8.2342170154514995E-004, -1.0855191065634229E-003)   1.1465709300000000     
     Electronic Dipole per cell (Ry a.u.)  -13.254220390738363     
     Ionic Dipole per cell (Ry a.u.)   25347.783845379596     

     Expectation value of exp(iGx): (  4.1851608852813031E-008, -8.5056790223263549E-008)  0.73188942899999998     
     Electronic Dipole per cell (Ry a.u.)  -10.219849886897721     
     Ionic Dipole per cell (Ry a.u.)   15833.182127561220     
Electronic Dipole on Cartesian axes
           1   22.567661574645715     
           2  -13.254220390738363     
           3  -10.219849886897721     
Ionic Dipole on Cartesian axes
           1   23645.761729977869     
           2   25347.783845379596     
           3   15833.182127561220     

     total cpu time spent up to now is     5357.7 secs

     total energy              =   -5157.55232835 Ry
     Harris-Foulkes estimate   =   -5157.55234593 Ry
     estimated scf accuracy    <       0.00003688 Ry

     iteration #  8     ecut=    80.00 Ry     beta=0.70
     Davidson diagonalization with overlap
     ethr =  3.22E-09,  avg # of iterations =  3.0
     Davidson diagonalization with overlap
     ethr =  3.22E-09,  avg # of iterations =  1.0
     Davidson diagonalization with overlap
     ethr =  3.22E-09,  avg # of iterations =  1.0

     Expectation value of exp(iGx): ( -3.5991128165094418E-005,  1.4588690153176042E-004)  0.99291773000000005     
     Electronic Dipole per cell (Ry a.u.)   22.569809318498322     
     Ionic Dipole per cell (Ry a.u.)   23645.761729977869     

     Expectation value of exp(iGx): (  8.2381610973183300E-004, -1.0853090630054249E-003)   1.1465709300000000     
     Electronic Dipole per cell (Ry a.u.)  -13.249565077357259     
     Ionic Dipole per cell (Ry a.u.)   25347.783845379596     

     Expectation value of exp(iGx): (  4.1856617062620281E-008, -8.5071293276286608E-008)  0.73188942899999998     
     Electronic Dipole per cell (Ry a.u.)  -10.220034710803796     
     Ionic Dipole per cell (Ry a.u.)   15833.182127561220     
Electronic Dipole on Cartesian axes
           1   22.569809318498322     
           2  -13.249565077357259     
           3  -10.220034710803796     
Ionic Dipole on Cartesian axes
           1   23645.761729977869     
           2   25347.783845379596     
           3   15833.182127561220     

     total cpu time spent up to now is     6090.2 secs

     total energy              =   -5157.55233784 Ry
     Harris-Foulkes estimate   =   -5157.55233941 Ry
     estimated scf accuracy    <       0.00000506 Ry

     iteration #  9     ecut=    80.00 Ry     beta=0.70
     Davidson diagonalization with overlap
     ethr =  4.43E-10,  avg # of iterations =  3.0
     Davidson diagonalization with overlap
     ethr =  4.43E-10,  avg # of iterations =  1.0
     Davidson diagonalization with overlap
     ethr =  4.43E-10,  avg # of iterations =  1.0

     Expectation value of exp(iGx): ( -3.5979762104041979E-005,  1.4589505243719323E-004)  0.99291773000000005     
     Electronic Dipole per cell (Ry a.u.)   22.568733164564950     
     Ionic Dipole per cell (Ry a.u.)   23645.761729977869     

     Expectation value of exp(iGx): (  8.2377468023702100E-004, -1.0853980917848241E-003)   1.1465709300000000     
     Electronic Dipole per cell (Ry a.u.)  -13.250481259121930     
     Ionic Dipole per cell (Ry a.u.)   25347.783845379596     

     Expectation value of exp(iGx): (  4.1857078745856702E-008, -8.5076823682949280E-008)  0.73188942899999998     
     Electronic Dipole per cell (Ry a.u.)  -10.220230944081052     
     Ionic Dipole per cell (Ry a.u.)   15833.182127561220     
Electronic Dipole on Cartesian axes
           1   22.568733164564950     
           2  -13.250481259121930     
           3  -10.220230944081052     
Ionic Dipole on Cartesian axes
           1   23645.761729977869     
           2   25347.783845379596     
           3   15833.182127561220     

     total cpu time spent up to now is     6803.2 secs

     total energy              =   -5157.55233903 Ry
     Harris-Foulkes estimate   =   -5157.55233897 Ry
     estimated scf accuracy    <       0.00000034 Ry

     iteration # 10     ecut=    80.00 Ry     beta=0.70
     Davidson diagonalization with overlap
     ethr =  3.00E-11,  avg # of iterations =  3.0
     Davidson diagonalization with overlap
     ethr =  3.00E-11,  avg # of iterations =  1.0
     Davidson diagonalization with overlap
     ethr =  3.00E-11,  avg # of iterations =  1.0

     Expectation value of exp(iGx): ( -3.5984235896844647E-005,  1.4589326852796667E-004)  0.99291773000000005     
     Electronic Dipole per cell (Ry a.u.)   22.569128476743312     
     Ionic Dipole per cell (Ry a.u.)   23645.761729977869     

     Expectation value of exp(iGx): (  8.2376948619182337E-004, -1.0853930545927804E-003)   1.1465709300000000     
     Electronic Dipole per cell (Ry a.u.)  -13.250492782746822     
     Ionic Dipole per cell (Ry a.u.)   25347.783845379596     

     Expectation value of exp(iGx): (  4.1858742729201038E-008, -8.5075281078973063E-008)  0.73188942899999998     
     Electronic Dipole per cell (Ry a.u.)  -10.220020501980757     
     Ionic Dipole per cell (Ry a.u.)   15833.182127561220     
Electronic Dipole on Cartesian axes
           1   22.569128476743312     
           2  -13.250492782746822     
           3  -10.220020501980757     
Ionic Dipole on Cartesian axes
           1   23645.761729977869     
           2   25347.783845379596     
           3   15833.182127561220     

     total cpu time spent up to now is     7540.4 secs

     total energy              =   -5157.55233919 Ry
     Harris-Foulkes estimate   =   -5157.55233914 Ry
     estimated scf accuracy    <       0.00000005 Ry

     iteration # 11     ecut=    80.00 Ry     beta=0.70
     Davidson diagonalization with overlap
     ethr =  4.52E-12,  avg # of iterations =  3.0
     Davidson diagonalization with overlap
     ethr =  4.52E-12,  avg # of iterations =  1.0
     Davidson diagonalization with overlap
     ethr =  4.52E-12,  avg # of iterations =  1.0

     Expectation value of exp(iGx): ( -3.5982602234104222E-005,  1.4589384662789279E-004)  0.99291773000000005     
     Electronic Dipole per cell (Ry a.u.)   22.568985577786076     
     Ionic Dipole per cell (Ry a.u.)   23645.761729977869     

     Expectation value of exp(iGx): (  8.2377511544766695E-004, -1.0853910949336772E-003)   1.1465709300000000     
     Electronic Dipole per cell (Ry a.u.)  -13.250432966792513     
     Ionic Dipole per cell (Ry a.u.)   25347.783845379596     

     Expectation value of exp(iGx): (  4.1857920242767495E-008, -8.5076014562572666E-008)  0.73188942899999998     
     Electronic Dipole per cell (Ry a.u.)  -10.220123281754534     
     Ionic Dipole per cell (Ry a.u.)   15833.182127561220     
Electronic Dipole on Cartesian axes
           1   22.568985577786076     
           2  -13.250432966792513     
           3  -10.220123281754534     
Ionic Dipole on Cartesian axes
           1   23645.761729977869     
           2   25347.783845379596     
           3   15833.182127561220     

     total cpu time spent up to now is     8256.3 secs

     End of self-consistent calculation

          k = 0.0000 0.0000 0.0000 (217511 PWs)   bands (ev):

   -17.5232 -17.4801 -17.0619 -16.5412 -16.4842 -16.4696 -16.3996 -16.3581
   -16.3115 -16.2646 -16.2118 -16.1626 -16.1483 -16.0980 -16.0820 -16.0544
   -16.0368 -16.0303 -15.9751 -15.9656 -15.9488 -15.9191 -15.8771 -15.8631
   -15.8214 -15.8043 -15.7995 -15.7869 -15.7738 -15.7516 -15.7445 -15.7249
   -15.6990 -15.6620 -15.6384 -15.6029 -15.5891 -15.5436 -15.5340 -15.5152
   -15.4710 -15.4361 -15.4006 -15.3618 -15.3368 -15.3249 -15.3073 -15.2582
   -15.2292 -15.2212 -15.1968 -15.1797 -15.1556 -15.1122 -15.0894 -15.0714
   -15.0620 -15.0389 -14.9931 -14.9796 -14.9627 -14.9410 -14.9088 -14.8953
   -14.8734 -14.8514 -14.8490 -14.8189 -14.8013 -14.7954 -14.7851 -14.7474
   -14.7384 -14.7296 -14.7158 -14.6873 -14.6685 -14.6579 -14.6338 -14.5985
   -14.5761 -14.5711 -14.5443 -14.5227 -14.5055 -14.4986 -14.4785 -14.4636
   -14.4540 -14.4402 -14.4237 -14.4163 -14.4045 -14.3952 -14.3905 -14.3840
   -14.3759 -14.3694 -14.3577 -14.3435 -14.3413 -14.3174 -14.3092 -14.3050
   -14.2917 -14.2878 -14.2765 -14.2660 -14.2576 -14.2498 -14.2402 -14.2355
   -14.2272 -14.2240 -14.2216 -14.2111 -14.2077 -14.1988 -14.1878 -14.1798
   -14.1773 -14.1659 -14.1610 -14.1564 -14.1514 -14.1413 -14.1358 -14.1280
   -14.1206 -14.1142 -14.1092 -14.1080 -14.1040 -14.0976 -14.0935 -14.0863
   -14.0808 -14.0688 -14.0563 -14.0402 -14.0330 -14.0168 -13.7791  -6.8978
    -6.5764  -6.4527  -6.4232  -6.2834  -6.1868  -6.1412  -6.0064  -5.9757
    -5.8977  -5.8433  -5.8385  -5.7975  -5.7634  -5.7462  -5.7278  -5.6884
    -5.6748  -5.6335  -5.6082  -5.5754  -5.5432  -5.4627  -5.4423  -5.2686
    -5.2499  -5.1978  -5.1589  -5.1334  -5.1307  -5.0820  -4.9975  -4.9463
    -4.8996  -4.8962  -4.8132  -4.7798  -4.7377  -4.6356  -4.5538  -4.4689
    -4.4247  -4.3485  -4.3036  -4.2672  -4.2157  -4.2129  -4.1700  -4.1207
    -4.1150  -4.1018  -4.0518  -3.9966  -3.9667  -3.8817  -3.8412  -3.7749
    -3.7665  -3.7615  -3.7289  -3.7230  -3.6853  -3.6359  -3.6010  -3.5870
    -3.5585  -3.5324  -3.4084  -3.3974  -3.3423  -3.3215  -3.2933  -3.2721
    -3.2027  -3.1801  -3.1626  -3.1435  -3.1274  -3.0735  -3.0503  -3.0207
    -3.0167  -2.9869  -2.9789  -2.9679  -2.9517  -2.9358  -2.9206  -2.9001
    -2.8881  -2.8820  -2.8640  -2.8452  -2.8424  -2.8318  -2.8192  -2.8134
    -2.7974  -2.7660  -2.7546  -2.7410  -2.7373  -2.7287  -2.7225  -2.7073
    -2.6945  -2.6775  -2.6761  -2.6658  -2.6552  -2.6484  -2.6401  -2.6373
    -2.6221  -2.6136  -2.5914  -2.5853  -2.5658  -2.5372  -2.5258  -2.5115
    -2.5002  -2.4787  -2.4508  -2.4401  -2.4336  -2.4175  -2.4055  -2.3963
    -2.3645  -2.3613  -2.2935  -2.2780  -2.2565  -2.2499  -2.2098  -2.1875
    -2.1753  -2.1518  -2.1116  -2.0851  -2.0509  -2.0084  -1.9148  -1.8801
    -1.5920  -1.5729  -1.4610  -1.4043  -1.0989  -1.0568  -0.9904  -0.9569
    -0.9038  -0.8777  -0.8559  -0.8340  -0.7961  -0.7679  -0.7443  -0.7362
    -0.7315  -0.7200  -0.7105  -0.6837  -0.6747  -0.6300  -0.6180  -0.6066
    -0.6021  -0.6006  -0.5902  -0.5723  -0.5502  -0.5429  -0.5267  -0.5227
    -0.5012  -0.4986  -0.4822  -0.4745  -0.4640  -0.4519  -0.4421  -0.4260
    -0.4128  -0.4035  -0.3811  -0.3728  -0.3648  -0.3590  -0.3558  -0.3349
    -0.3204  -0.2943  -0.2876  -0.2696  -0.2588  -0.2328  -0.2170  -0.2069
    -0.1954  -0.1909  -0.1897  -0.1629  -0.1525  -0.1412  -0.1190  -0.1085
    -0.0938  -0.0708  -0.0481  -0.0413  -0.0085  -0.0017   0.0202   0.0345
     0.0410   0.0541   0.0642   0.0722   0.1007   0.1183   0.1243   0.1436
     0.1603   0.1698   0.1857   0.1936   0.2095   0.2124   0.2392   0.2523
     0.2608   0.2705   0.2827   0.2890   0.2972   0.3188   0.3364   0.3576
     0.3654   0.3825   0.3949   0.4039   0.4279   0.4290   0.4340   0.4496
     0.4553   0.4706   0.4787   0.4919   0.4983   0.5164   0.5236   0.5362
     0.5475   0.5550   0.5588   0.5687   0.5789   0.5819   0.6093   0.6167
     0.6377   0.6476   0.6589   0.6605   0.6656   0.6964   0.7047   0.7163
     0.7336   0.7491   0.7658   0.7721   0.7899   0.7962   0.8120   0.8156
     0.8389   0.8571   0.8674   0.8814   0.8880   0.8975   0.9079   0.9215
     0.9486   0.9536   0.9668   0.9835   0.9946   0.9992   1.0138   1.0160
     1.0449   1.0512   1.0606   1.0632   1.0664   1.0831   1.0938   1.1094
     1.1236   1.1335   1.1380   1.1419   1.1605   1.1653   1.1735   1.1808
     1.1903   1.2109   1.2125   1.2275   1.2306   1.2388   1.2591   1.2660
     1.2691   1.2745   1.2875   1.2945   1.3007   1.3106   1.3188   1.3283
     1.3459   1.3526   1.3575   1.3696   1.3851   1.3906   1.4070   1.4087
     1.4177   1.4378   1.4481   1.4504   1.4590   1.4671   1.4733   1.4872
     1.4980   1.5168   1.5196   1.5277   1.5323   1.5448   1.5534   1.5640
     1.5673   1.5796   1.5845   1.5881   1.5957   1.6006   1.6155   1.6246
     1.6367   1.6419   1.6541   1.6587   1.6596   1.6814   1.6864   1.6986
     1.7041   1.7131   1.7233   1.7323   1.7549   1.7694   1.7908   1.8034
     1.8159   1.8263   1.8426   1.8671   1.8700   1.8777   1.9005   1.9132
     1.9406   1.9499   1.9680   1.9780   2.0004   2.0021   2.0179   2.0503
     2.0530   2.0656   2.0796   2.0847   2.1001   2.1029   2.1249   2.1534
     2.1756   2.1801   2.2046   2.2123   2.2263   2.2283   2.2496   2.2533
     2.2807   2.3028   2.3093   2.3431   2.3436   2.3641   2.3729   2.3795
     2.3947   2.4015   2.4210   2.4253   2.4636   2.4800   2.5180   2.5232
     2.5635   2.5701   2.5977   2.6205   7.6693   8.0816   8.7686   9.1235
     9.2211   9.3455   9.4735   9.6538   9.7576   9.8726   9.9387   9.9860
    10.0312  10.0558  10.1333  10.2379  10.3454  10.3942  10.4369  10.4977
    10.5442  10.5853  10.6376  10.6907  10.7155  10.7517  10.7768  10.8120

     highest occupied, lowest unoccupied level (ev):     2.6205    7.6693

!    total energy              =   -5157.55233920 Ry
     Harris-Foulkes estimate   =   -5157.55233920 Ry
     estimated scf accuracy    <          2.6E-09 Ry

     The total energy is the sum of the following terms:

     one-electron contribution =   -2404.34919506 Ry
     hartree contribution      =    1797.24284733 Ry
     xc contribution           =   -1182.75846262 Ry
     ewald contribution        =   -3367.68752885 Ry

     convergence has been achieved in  11 iterations
  **** WARNING :: Problem open file vector.dat...
  **** WARNING :: Problem read vector parameters...
  VECTOR ::                  Infinity                  Infinity                       NaN
  PARALLEL PART OF FORCES:no remove

     Forces acting on atoms (Ry/au):

     atom    1 type  1   force =     0.00078223   -0.00164287    0.00017631
     atom    2 type  1   force =    -0.00096408   -0.00254260    0.00112825
     atom    3 type  1   force =     0.00017245   -0.00117067   -0.00012325
     atom    4 type  1   force =    -0.00117472   -0.00059101    0.00004623
     atom    5 type  1   force =     0.00023843   -0.00180473   -0.00044628
     atom    6 type  1   force =    -0.00406549   -0.00298841   -0.00085287
     atom    7 type  2   force =    -0.00021952    0.00078720    0.00038147
     atom    8 type  2   force =     0.00041409    0.00077009    0.00007924
     atom    9 type  2   force =     0.00010391    0.00122488    0.00001941
     atom   10 type  2   force =     0.00096774    0.00307169   -0.00090092
     atom   11 type  2   force =    -0.00006112    0.00079663   -0.00003874
     atom   12 type  2   force =     0.00160790    0.00229563   -0.00120286
     atom   13 type  2   force =    -0.00019068    0.00047520    0.00008511
     atom   14 type  2   force =     0.00160755    0.00045745   -0.00106078
     atom   15 type  2   force =     0.00024507    0.00084404    0.00004692
     atom   16 type  2   force =     0.00229760    0.00165756   -0.00167293
     atom   17 type  2   force =    -0.00018991    0.00071096   -0.00023535
     atom   18 type  2   force =     0.00156396    0.00003628   -0.00062206
     atom   19 type  1   force =    -0.00084466   -0.00321281   -0.00052175
     atom   20 type  1   force =     0.00022179   -0.00204711   -0.00005976
     atom   21 type  1   force =    -0.00002787   -0.00230783   -0.00054702
     atom   22 type  1   force =    -0.00069216   -0.00476618    0.00101845
     atom   23 type  1   force =     0.00009409   -0.00314948   -0.00043987
     atom   24 type  1   force =     0.00486829   -0.00751991    0.00280942
     atom   25 type  2   force =    -0.00028396    0.00138748    0.00059309
     atom   26 type  2   force =    -0.00037539    0.00074016    0.00032784
     atom   27 type  2   force =     0.00053060    0.00166881   -0.00033380
     atom   28 type  2   force =    -0.00031594    0.00064472   -0.00045010
     atom   29 type  2   force =     0.00010088    0.00122868    0.00013688
     atom   30 type  2   force =    -0.00260798    0.00091811   -0.00170799
     atom   31 type  2   force =    -0.00002824    0.00108808   -0.00009292
     atom   32 type  2   force =    -0.00018285    0.00250724   -0.00123254
     atom   33 type  2   force =     0.00056013    0.00176952    0.00009701
     atom   34 type  2   force =    -0.00163945    0.00349443   -0.00393292
     atom   35 type  2   force =    -0.00020677    0.00130100   -0.00058419
     atom   36 type  1   force =    -0.00023714   -0.00127628   -0.00016409
     atom   37 type  1   force =    -0.00008416   -0.00110093    0.00043694
     atom   38 type  1   force =    -0.00053184   -0.00254433   -0.00011225
     atom   39 type  1   force =     0.00182283   -0.00058984    0.00143112
     atom   40 type  1   force =     0.00021771   -0.00186634    0.00036570
     atom   41 type  1   force =    -0.00001775    0.00002005   -0.00058742
     atom   42 type  2   force =    -0.00018428    0.00085054    0.00029861
     atom   43 type  2   force =    -0.00014834    0.00044773    0.00013710
     atom   44 type  2   force =     0.00011214    0.00074937   -0.00018249
     atom   45 type  2   force =     0.00066409    0.00134352    0.00017581
     atom   46 type  2   force =    -0.00017878    0.00062084   -0.00008725
     atom   47 type  2   force =     0.00044399    0.00000923   -0.00000433
     atom   48 type  2   force =     0.00010734    0.00079602   -0.00010163
     atom   49 type  2   force =    -0.00068176    0.00008592    0.00006151
     atom   50 type  2   force =     0.00024799    0.00149652    0.00064540
     atom   51 type  2   force =    -0.00051188   -0.00072118   -0.00063779
     atom   52 type  2   force =    -0.00033920    0.00111634   -0.00040572
     atom   53 type  2   force =     0.00003652   -0.00025847   -0.00006330
     atom   54 type  1   force =    -0.00024061    0.00089328    0.00125177
     atom   55 type  1   force =     0.00541484    0.00790663   -0.00341068
     atom   56 type  1   force =    -0.00041999    0.00130746   -0.00040051
     atom   57 type  1   force =     0.00291763    0.00012188   -0.00148225
     atom   58 type  1   force =    -0.00140023    0.00264518   -0.00151921
     atom   59 type  1   force =     0.00477857   -0.00731139   -0.00426268
     atom   60 type  2   force =     0.00275019   -0.00038075   -0.00242223
     atom   61 type  2   force =    -0.00102864   -0.00050433    0.00015181
     atom   62 type  2   force =     0.00807085    0.00103576   -0.00178077
     atom   63 type  2   force =    -0.00168305   -0.00013258    0.00543572
     atom   64 type  2   force =     0.00094687   -0.00305201    0.00125836
     atom   65 type  2   force =    -0.00072113    0.00286183    0.00152679
     atom   66 type  2   force =     0.00033171   -0.00058634    0.00008760
     atom   67 type  2   force =    -0.00264063    0.00020591    0.00192310
     atom   68 type  2   force =     0.00014587   -0.00091207   -0.00019852
     atom   69 type  2   force =    -0.00015790    0.00051039    0.00044598
     atom   70 type  2   force =     0.00012522   -0.00077161   -0.00007101
     atom   71 type  2   force =    -0.00018007    0.00095511   -0.00049219
     atom   72 type  1   force =     0.00692118   -0.00617471    0.01643586
     atom   73 type  1   force =    -0.00106940    0.00129313   -0.00097199
     atom   74 type  1   force =    -0.01709949    0.01222422   -0.00076568
     atom   75 type  1   force =    -0.00033905   -0.00579962   -0.00609920
     atom   76 type  1   force =    -0.02819557    0.35017263    0.17693054
     atom   77 type  1   force =    -0.00371513   -0.00447338   -0.00046836
     atom   78 type  2   force =    -0.00338411    0.00064731   -0.00831651
     atom   79 type  2   force =     0.00060139   -0.00065265    0.00022842
     atom   80 type  2   force =    -0.00452941   -0.00726167    0.00027013
     atom   81 type  2   force =     0.00031702   -0.00039336    0.00064746
     atom   82 type  2   force =    -0.04219498   -0.04039030   -0.01581504
     atom   83 type  2   force =     0.00199578    0.00058252    0.00084827
     atom   84 type  2   force =     0.01112290   -0.01459430   -0.01073217
     atom   85 type  2   force =     0.00246206    0.00252620    0.00039408
     atom   86 type  2   force =     0.00308998   -0.00562061   -0.00291432
     atom   87 type  2   force =     0.00081651    0.00216164    0.00169842
     atom   88 type  2   force =     0.00064474   -0.00231933    0.00150610
     atom   89 type  2   force =     0.00017996    0.00069471   -0.00002619
     atom   90 type  1   force =     0.00101139    0.00132512   -0.00066033
     atom   91 type  1   force =     0.00029867    0.00124551   -0.00049889
     atom   92 type  1   force =     0.00140378    0.01445110   -0.00769063
     atom   93 type  1   force =    -0.00147414    0.00001800   -0.00132089
     atom   94 type  1   force =    -0.00141845    0.00351779    0.00037414
     atom   95 type  1   force =     0.00032685   -0.00025244    0.00033229
     atom   96 type  2   force =     0.00082120   -0.00026730   -0.00169496
     atom   97 type  2   force =     0.00007635   -0.00017295   -0.00015479
     atom   98 type  2   force =     0.00044314   -0.00133444   -0.00005613
     atom   99 type  2   force =    -0.00038310   -0.00092182    0.00063212
     atom  100 type  2   force =     0.00047648   -0.00065096   -0.00008180
     atom  101 type  2   force =    -0.00090783   -0.00006805   -0.00016789
     atom  102 type  2   force =     0.00238537   -0.00168229    0.00049832
     atom  103 type  2   force =     0.00029200   -0.00010693    0.00010276
     atom  104 type  2   force =     0.00075639   -0.00182007    0.00156659
     atom  105 type  2   force =     0.00050795    0.00059076    0.00049876
     atom  106 type  2   force =     0.00058016   -0.00127543    0.00090065
     atom  107 type  2   force =     0.00010474    0.00068440   -0.00041623
     atom  108 type  1   force =     0.00156045   -0.00277851    0.00141654
     atom  109 type  1   force =    -0.00048855   -0.00314166   -0.00001058
     atom  110 type  1   force =     0.00018662   -0.00120576   -0.00001863
     atom  111 type  1   force =    -0.00088878   -0.00057729   -0.00019079
     atom  112 type  1   force =     0.00019097   -0.00139022   -0.00010231
     atom  113 type  1   force =    -0.00115792   -0.00060903    0.00009116
     atom  114 type  2   force =    -0.00054840    0.00124793    0.00031285
     atom  115 type  2   force =     0.00014389    0.00150436    0.00021877
     atom  116 type  2   force =     0.00006844    0.00133964   -0.00064476
     atom  117 type  2   force =     0.00078505    0.00255251   -0.00000160
     atom  118 type  2   force =    -0.00001261    0.00069605   -0.00013437
     atom  119 type  2   force =     0.00139829    0.00072860    0.00134660
     atom  120 type  2   force =    -0.00008974    0.00049929    0.00001790
     atom  121 type  2   force =     0.00059909    0.00050155   -0.00016851
     atom  122 type  2   force =     0.00000097    0.00081449    0.00012500
     atom  123 type  2   force =     0.00056515   -0.00009549    0.00042195
     atom  124 type  2   force =    -0.00020513    0.00081618   -0.00023312
     atom  125 type  2   force =     0.00235685    0.00040697    0.00105534
     atom  126 type  1   force =    -0.00086669   -0.00422527    0.00065376
     atom  127 type  1   force =     0.00111368   -0.00322941   -0.00078056
     atom  128 type  1   force =    -0.00021715   -0.00241489   -0.00011712
     atom  129 type  1   force =    -0.00067759   -0.00455378   -0.00361134
     atom  130 type  1   force =     0.00009194   -0.00245249   -0.00016546
     atom  131 type  1   force =     0.00013507   -0.00134904    0.00010684
     atom  132 type  2   force =    -0.00023314    0.00225906    0.00053938
     atom  133 type  2   force =    -0.00148472    0.00356466    0.00147916
     atom  134 type  2   force =     0.00093836    0.00191040   -0.00091000
     atom  135 type  2   force =    -0.00042998    0.00069274    0.00002616
     atom  136 type  2   force =     0.00014270    0.00091230    0.00004003
     atom  137 type  2   force =    -0.00045913    0.00052249   -0.00008811
     atom  138 type  2   force =     0.00002403    0.00087137   -0.00020077
     atom  139 type  2   force =     0.00030544    0.00096254    0.00037226
     atom  140 type  2   force =     0.00047924    0.00153799    0.00036312
     atom  141 type  2   force =     0.00191541    0.00791368    0.00586184
     atom  142 type  2   force =    -0.00047852    0.00189072   -0.00034566
     atom  143 type  2   force =    -0.00784981    0.01054491   -0.00228388
     atom  144 type  1   force =    -0.00010474   -0.00124425    0.00018742
     atom  145 type  1   force =    -0.00002859   -0.00127776    0.00013165
     atom  146 type  1   force =    -0.00060289   -0.00270314    0.00000610
     atom  147 type  1   force =     0.00144549   -0.00022619    0.00024498
     atom  148 type  1   force =     0.00023377   -0.00170921    0.00016530
     atom  149 type  1   force =     0.00006582    0.00010291   -0.00030580
     atom  150 type  2   force =    -0.00002287    0.00131638    0.00035693
     atom  151 type  2   force =    -0.00017808    0.00042136    0.00016271
     atom  152 type  2   force =     0.00044206    0.00080618   -0.00008048
     atom  153 type  2   force =     0.00025600    0.00052554   -0.00016498
     atom  154 type  2   force =    -0.00018917    0.00039820   -0.00022656
     atom  155 type  2   force =     0.00017623    0.00005191   -0.00005142
     atom  156 type  2   force =     0.00023062    0.00080258   -0.00015023
     atom  157 type  2   force =    -0.00064207    0.00023292    0.00036593
     atom  158 type  2   force =     0.00025454    0.00186771    0.00076830
     atom  159 type  2   force =    -0.00081988   -0.00044201   -0.00010858
     atom  160 type  2   force =    -0.00079927    0.00154965   -0.00041518
     atom  161 type  2   force =     0.00000839   -0.00037298    0.00002673
     atom  162 type  1   force =    -0.00285482    0.00220459   -0.00242487
     atom  163 type  1   force =     0.02600786   -0.01640441    0.03286520
     atom  164 type  1   force =     0.00047597    0.00121071   -0.00016883
     atom  165 type  1   force =     0.00178801   -0.00006754    0.00050686
     atom  166 type  1   force =     0.00095576    0.00192131    0.00066115
     atom  167 type  1   force =     0.00171634   -0.00096046    0.00166387
     atom  168 type  2   force =     0.00050455   -0.00175818   -0.00074221
     atom  169 type  2   force =    -0.00562874    0.00759941   -0.00036877
     atom  170 type  2   force =     0.00071105   -0.00283097    0.00048443
     atom  171 type  2   force =     0.00298667    0.00492006   -0.00561847
     atom  172 type  2   force =    -0.00041087   -0.00134550   -0.00166278
     atom  173 type  2   force =    -0.00090706   -0.00053358   -0.00063793
     atom  174 type  2   force =    -0.00012736   -0.00120039   -0.00100198
     atom  175 type  2   force =    -0.00131385    0.00011951   -0.00056149
     atom  176 type  2   force =     0.00006824   -0.00133018   -0.00075291
     atom  177 type  2   force =    -0.00072278    0.00049873   -0.00034222
     atom  178 type  2   force =    -0.00060139   -0.00087141    0.00014513
     atom  179 type  2   force =    -0.00174255    0.00256401   -0.00069753
     atom  180 type  1   force =     0.01300855   -0.03009359   -0.02510842
     atom  181 type  1   force =    -0.00425740    0.00336506    0.00254263
     atom  182 type  1   force =    -0.00265370    0.00970685    0.00403991
     atom  183 type  1   force =    -0.00286310   -0.00733879    0.00544835
     atom  184 type  1   force =    -0.00102289    0.00680554    0.00177955
     atom  185 type  1   force =    -0.00160704   -0.00077809    0.00133895
     atom  186 type  2   force =    -0.01185426   -0.17712699   -0.15793883
     atom  187 type  2   force =     0.00392605    0.00116693   -0.00197534
     atom  188 type  2   force =    -0.00865970   -0.00103548    0.00943473
     atom  189 type  2   force =     0.00261359    0.00014953   -0.00062004
     atom  190 type  2   force =     0.00057880   -0.00425475   -0.00167526
     atom  191 type  2   force =     0.00073671    0.00039260   -0.00002469
     atom  192 type  2   force =     0.00200072   -0.00325198   -0.00117307
     atom  193 type  2   force =     0.00184457    0.00041647   -0.00128388
     atom  194 type  2   force =    -0.00736085   -0.01013408   -0.01034810
     atom  195 type  2   force =     0.00090984    0.00295008    0.00018708
     atom  196 type  2   force =     0.03295152   -0.10361412    0.03276510
     atom  197 type  2   force =     0.00014322    0.00199982   -0.00049070
     atom  198 type  1   force =     0.00109903    0.00173469   -0.00005259
     atom  199 type  1   force =     0.00063050    0.00153237   -0.00065237
     atom  200 type  1   force =     0.00504228    0.01059127   -0.00213006
     atom  201 type  1   force =    -0.00051648    0.00028610    0.00014900
     atom  202 type  1   force =     0.00069051    0.00148988   -0.00134791
     atom  203 type  1   force =     0.00059823    0.00013571    0.00026357
     atom  204 type  2   force =     0.00012980   -0.00122132   -0.00102382
     atom  205 type  2   force =    -0.00032605   -0.00011240   -0.00017882
     atom  206 type  2   force =    -0.00006095   -0.00108833    0.00012977
     atom  207 type  2   force =    -0.00101519   -0.00044905   -0.00018160
     atom  208 type  2   force =    -0.00022837   -0.00067825   -0.00035251
     atom  209 type  2   force =    -0.00043146    0.00031855   -0.00071239
     atom  210 type  2   force =    -0.00097341   -0.00503833   -0.00187577
     atom  211 type  2   force =     0.00064676    0.00070139   -0.00026541
     atom  212 type  2   force =     0.00367014   -0.00511350   -0.00750854
     atom  213 type  2   force =     0.00045937    0.00131773   -0.00017215
     atom  214 type  2   force =     0.00171714   -0.00083188    0.00029615
     atom  215 type  2   force =    -0.00008896    0.00059156   -0.00012969

     Total force =     0.485709     Total SCF correction =     0.000113

     Writing output data file Qrtz_Ortho.save

     init_run     :     26.64s CPU     40.93s WALL (       1 calls)
     electrons    :   3968.76s CPU   8216.86s WALL (       1 calls)
     forces       :      8.20s CPU      9.00s WALL (       1 calls)

     Called by init_run:
     wfcinit      :     24.63s CPU     37.67s WALL (       1 calls)
     potinit      :      0.20s CPU      0.29s WALL (       1 calls)

     Called by electrons:
     c_bands      :   2223.57s CPU   2735.22s WALL (      33 calls)
     sum_band     :     11.16s CPU     39.76s WALL (      11 calls)
     v_of_rho     :      0.10s CPU      0.36s WALL (      12 calls)
     mix_rho      :      0.11s CPU      0.70s WALL (      11 calls)

     Called by c_bands:
     init_us_2    :      0.30s CPU      0.36s WALL (      45 calls)
     cegterg      :   2221.79s CPU   2723.26s WALL (      33 calls)

     Called by sum_band:

     Called by *egterg:
     h_psi        :    424.06s CPU    847.70s WALL (     100 calls)
     g_psi        :      0.30s CPU      0.31s WALL (      66 calls)
     cdiaghg      :    745.77s CPU    755.99s WALL (      97 calls)

     Called by h_psi:
     add_vuspsi   :    140.61s CPU    140.75s WALL (     100 calls)

     General routines
     calbec       :    146.52s CPU    159.75s WALL (     104 calls)
     fft          :      0.16s CPU      0.98s WALL (      49 calls)
     fftw         :    144.56s CPU    571.69s WALL (   98126 calls)
     davcio       :      0.02s CPU      2.02s WALL (     260 calls)

     Parallel routines
     fft_scatter  :     65.81s CPU    424.64s WALL (   98175 calls)

     Electric-field routines
     c_phase_fiel :   1733.68s CPU   5437.74s WALL (      33 calls)

     PWSCF        :     1h 6m CPU        2h17m WALL


   This run was terminated on:  19:55:14   6Jul2018            

=------------------------------------------------------------------------------=
   JOB DONE.
=------------------------------------------------------------------------------=
