# Supplementary material for: Collective dipole effects in ionic transport under electric fields
Source: Nat Commun. 2020 Jul 3;11:3330. doi: 10.1038/s41467-020-17173-w (PMC7335081; doi:10.1038/s41467-020-17173-w)
Supplement: Supplementary file 3 — Source Data [file 41467_2020_17173_MOESM3_ESM.zip › Script_Pol_Analysis/QE_data/ZBC_NEB_VO_Q2-pos2/Zcharge_VO_Q2_pict4/dx-0.2/output_file]

     Program PWSCF v.5.4.0 starts on  6Jul2018 at 15:20:24 

     This program is part of the open-source Quantum ESPRESSO suite
     for quantum simulation of materials; please cite
         "P. Giannozzi et al., J. Phys.:Condens. Matter 21 395502 (2009);
          URL http://www.quantum-espresso.org", 
     in publications or presentations arising from this work. More details at
     http://www.quantum-espresso.org/quote

     Parallel version (MPI), running on   112 processors
     R & G space division:  proc/nbgrp/npool/nimage =     112
     Reading input from input_file
Warning: card &IONS ignored
Warning: card / ignored
Warning: card &CELL ignored
Warning: card / ignored

     Current dimensions of program PWSCF are:
     Max number of different atomic species (ntypx) = 10
     Max number of k-points (npk) =  40000
     Max angular momentum in pseudopotentials (lmaxx) =  3

     Subspace diagonalization in iterative solution of the eigenvalue problem:
     a serial algorithm will be used


     Parallelization info
     --------------------
     sticks:   dense  smooth     PW     G-vecs:    dense   smooth      PW
     Min         200     200     50                15540    15540    1940
     Max         201     201     51                15547    15547    1944
     Sum       22485   22485   5629              1740873  1740873  217511


     Title: 
     Fkl_Ortho                                                                  


     bravais-lattice index     =            0
     lattice parameter (alat)  =      27.8567  a.u.
     unit-cell volume          =   18011.5231 (a.u.)^3
     number of atoms/cell      =          215
     number of atomic types    =            2
     number of electrons       =      1144.00
     number of Kohn-Sham states=          600
     kinetic-energy cutoff     =      80.0000  Ry
     charge density cutoff     =     320.0000  Ry
     convergence threshold     =      1.0E-08
     mixing beta               =       0.7000
     number of iterations used =            8  plain     mixing
     Exchange-correlation      =  SLA  PZ   NOGX NOGC ( 1  1  0  0 0 0)

     Using Berry phase electric field
     In a.u.(Ry)  cartesian system of reference
        0.0000000000
        0.0000000000
        0.0000000000
     In a.u.(Ry)  crystal system of reference
        0.0000000000
        0.0000000000
        0.0000000000
     Number of iterative cycles:   3


     celldm(1)=  27.856738  celldm(2)=   0.000000  celldm(3)=   0.000000
     celldm(4)=   0.000000  celldm(5)=   0.000000  celldm(6)=   0.000000

     crystal axes: (cart. coord. in units of alat)
               a(1) = (   0.992918   0.000000   0.000000 )  
               a(2) = (   0.000000   1.146571   0.000000 )  
               a(3) = (   0.000000   0.000000   0.731889 )  

     reciprocal axes: (cart. coord. in units 2 pi/alat)
               b(1) = (  1.007133  0.000000  0.000000 )  
               b(2) = (  0.000000  0.872166  0.000000 )  
               b(3) = (  0.000000  0.000000  1.366327 )  


     PseudoPot. # 1 for Si read from file:
     /home/users/lsamos/Nico/q-e-qe-5.4/pseudo/Si.pz-vbc.UPF
     MD5 check sum: 6dfa03ddd5817404712e03e4d12deb78
     Pseudo is Norm-conserving, Zval =  4.0
     Generated by new atomic code, or converted to UPF format
     Using radial grid of  431 points,  2 beta functions with: 
                l(1) =   0
                l(2) =   1

     PseudoPot. # 2 for O  read from file:
     /home/users/lsamos/Nico/q-e-qe-5.4/pseudo/O.pz-mt.UPF
     MD5 check sum: 6c85872a654a48428798af567c59afb1
     Pseudo is Norm-conserving, Zval =  6.0
     Generated by new atomic code, or converted to UPF format
     Using radial grid of  921 points,  1 beta functions with: 
                l(1) =   0

     atomic species   valence    mass     pseudopotential
        Si             4.00    28.08550     Si( 1.00)
        O              6.00    16.00000     O ( 1.00)

     No symmetry found


   Cartesian axes

     site n.     atom                  positions (alat units)
         1           Si  tau(   1) = (   0.1496019   0.0008828   0.2445403  )
         2           Si  tau(   2) = (   0.3174577   0.2885378   0.2453503  )
         3           Si  tau(   3) = (   0.9144101   0.1317407   0.1190650  )
         4           Si  tau(   4) = (   0.0904428   0.4150934   0.1252458  )
         5           Si  tau(   5) = (   0.0881032   0.1514237  -0.0004489  )
         6           Si  tau(   6) = (   0.2492545   0.4337539  -0.0032281  )
         7           O   tau(   7) = (   0.0833396   0.0804603   0.2820842  )
         8           O   tau(   8) = (   0.2503271   0.3665468   0.2848705  )
         9           O   tau(   9) = (   0.2150609   0.0379015   0.1637987  )
        10           O   tau(  10) = (   0.3847886   0.3323650   0.1691627  )
        11           O   tau(  11) = (   0.1893364   0.1677231   0.0394846  )
        12           O   tau(  12) = (   0.3557964   0.4419721   0.0245497  )
        13           O   tau(  13) = (   0.0232181   0.1140273   0.0809256  )
        14           O   tau(  14) = (   0.1931357   0.4032147   0.0867959  )
        15           O   tau(  15) = (   0.9145373   0.2054792   0.2016884  )
        16           O   tau(  16) = (   0.0881279   0.4924864   0.2044442  )
        17           O   tau(  17) = (   0.0452512   0.2469221   0.3308548  )
        18           O   tau(  18) = (   0.2123078   0.5353263   0.3303323  )
        19           Si  tau(  19) = (   0.4867462   0.0034733   0.2389897  )
        20           Si  tau(  20) = (   0.6532616   0.2821605   0.2487367  )
        21           Si  tau(  21) = (   0.2537922   0.1316431   0.1216374  )
        22           Si  tau(  22) = (   0.4150209   0.4220264   0.1150783  )
        23           Si  tau(  23) = (   0.4165767   0.1536818  -0.0004528  )
        24           Si  tau(  24) = (   0.5857531   0.4415671   0.0020280  )
        25           O   tau(  25) = (   0.4217757   0.0839638   0.2772242  )
        26           O   tau(  26) = (   0.5910174   0.3492472   0.3139843  )
        27           O   tau(  27) = (   0.5515034   0.0402283   0.1565078  )
        28           O   tau(  28) = (   0.7048876   0.3335049   0.1671045  )
        29           O   tau(  29) = (   0.5163871   0.1767848   0.0405042  )
        30           O   tau(  30) = (   0.6871952   0.4587334   0.0399656  )
        31           O   tau(  31) = (   0.3545472   0.1129045   0.0810649  )
        32           O   tau(  32) = (   0.5206599   0.4110789   0.0857333  )
        33           O   tau(  33) = (   0.2570999   0.2086723   0.2007943  )
        34           O   tau(  34) = (   0.4008452   0.5122881   0.1799111  )
        35           O   tau(  35) = (   0.3801233   0.2504964   0.3281165  )
        36           Si  tau(  36) = (   0.8156044  -0.0037280   0.2430266  )
        37           Si  tau(  37) = (   0.9790054   0.2832687   0.2450570  )
        38           Si  tau(  38) = (   0.5846526   0.1382248   0.1181617  )
        39           Si  tau(  39) = (   0.7497057   0.4246346   0.1249090  )
        40           Si  tau(  40) = (   0.7539584   0.1575217  -0.0101937  )
        41           Si  tau(  41) = (   0.9170175   0.4362106   0.0034742  )
        42           O   tau(  42) = (   0.7488298   0.0730934   0.2853393  )
        43           O   tau(  43) = (   0.9150434   0.3658001   0.2820191  )
        44           O   tau(  44) = (   0.8736907   0.0373027   0.1584317  )
        45           O   tau(  45) = (   1.0476327   0.3198943   0.1665572  )
        46           O   tau(  46) = (   0.8531205   0.1717152   0.0351723  )
        47           O   tau(  47) = (   1.0193290   0.4478086   0.0415686  )
        48           O   tau(  48) = (   0.6843444   0.1341845   0.0720613  )
        49           O   tau(  49) = (   0.8504262   0.4034289   0.0856440  )
        50           O   tau(  50) = (   0.5867626   0.2069505   0.2053987  )
        51           O   tau(  51) = (   0.7506277   0.5006270   0.2042748  )
        52           O   tau(  52) = (   0.7262840   0.2443534   0.3217691  )
        53           O   tau(  53) = (   0.8779615   0.5352346   0.3287750  )
        54           Si  tau(  54) = (   0.1501594   0.5722489   0.2471397  )
        55           Si  tau(  55) = (   0.3181716   0.8656060   0.2440728  )
        56           Si  tau(  56) = (   0.9219354   0.7064024   0.1232205  )
        57           Si  tau(  57) = (   0.0913561   0.9915361   0.1231416  )
        58           Si  tau(  58) = (   0.0952960   0.7262931   0.0008507  )
        59           Si  tau(  59) = (   0.2550990   1.0151178  -0.0003333  )
        60           O   tau(  60) = (   0.0858672   0.6531205   0.2842675  )
        61           O   tau(  61) = (   0.2534120   0.9450336   0.2822432  )
        62           O   tau(  62) = (   0.2201414   0.6108767   0.1682386  )
        63           O   tau(  63) = (   0.3832915   0.8990369   0.1615238  )
        64           O   tau(  64) = (   0.2014764   0.7349579   0.0364585  )
        65           O   tau(  65) = (   0.3580850   1.0283650   0.0365098  )
        66           O   tau(  66) = (   0.0322634   0.6924707   0.0852947  )
        67           O   tau(  67) = (   0.1934986   0.9782671   0.0836914  )
        68           O   tau(  68) = (   0.9190041   0.7802842   0.2046696  )
        69           O   tau(  69) = (   0.0883893   1.0651615   0.2052065  )
        70           O   tau(  70) = (   0.0512275   0.8225348   0.3289423  )
        71           O   tau(  71) = (   0.2120428   1.1125676   0.3288922  )
        72           Si  tau(  72) = (   0.4310743   0.6166228   0.1798363  )
        73           Si  tau(  73) = (   0.6525885   0.8628981   0.2460470  )
        74           Si  tau(  74) = (   0.2555136   0.7055425   0.1265534  )
        75           Si  tau(  75) = (   0.4215581   0.9943651   0.1201912  )
        76           Si  tau(  76) = (   0.4204673   0.7389317  -0.0060355  )
        77           Si  tau(  77) = (   0.5875211   1.0136727  -0.0000858  )
        78           O   tau(  78) = (   0.4139253   0.6596008   0.2777845  )
        79           O   tau(  79) = (   0.5879017   0.9436673   0.2824018  )
        80           O   tau(  80) = (   0.5342492   0.6241276   0.1440873  )
        81           O   tau(  81) = (   0.7136294   0.8938439   0.1594236  )
        82           O   tau(  82) = (   0.5304361   0.7637874   0.0378721  )
        83           O   tau(  83) = (   0.6895343   1.0277999   0.0388128  )
        84           O   tau(  84) = (   0.3703206   0.6849747   0.0972547  )
        85           O   tau(  85) = (   0.5233966   0.9774697   0.0823311  )
        86           O   tau(  86) = (   0.2560185   0.7831424   0.2030611  )
        87           O   tau(  87) = (   0.4221792   1.0694727   0.2007917  )
        88           O   tau(  88) = (   0.3803336   0.8270910   0.3270938  )
        89           O   tau(  89) = (   0.5494315   1.1136372   0.3226784  )
        90           Si  tau(  90) = (   0.8172128   0.5775643   0.2462676  )
        91           Si  tau(  91) = (   0.9829300   0.8603279   0.2448715  )
        92           Si  tau(  92) = (   0.5908146   0.7167394   0.1200626  )
        93           Si  tau(  93) = (   0.7531226   0.9894754   0.1207794  )
        94           Si  tau(  94) = (   0.7561606   0.7281016   0.0005567  )
        95           Si  tau(  95) = (   0.9190856   1.0110928   0.0011077  )
        96           O   tau(  96) = (   0.7552142   0.6581501   0.2880965  )
        97           O   tau(  97) = (   0.9181130   0.9402945   0.2826612  )
        98           O   tau(  98) = (   0.8834502   0.6117971   0.1646657  )
        99           O   tau(  99) = (   1.0490591   0.8951056   0.1633973  )
       100           O   tau( 100) = (   0.8580684   0.7413469   0.0394644  )
       101           O   tau( 101) = (   1.0203277   1.0272369   0.0406438  )
       102           O   tau( 102) = (   0.6910999   0.6939152   0.0842765  )
       103           O   tau( 103) = (   0.8548101   0.9729376   0.0825399  )
       104           O   tau( 104) = (   0.5883925   0.7800035   0.2093106  )
       105           O   tau( 105) = (   0.7528318   1.0611153   0.2046708  )
       106           O   tau( 106) = (   0.7167763   0.8278085   0.3286714  )
       107           O   tau( 107) = (   0.8814173   1.1085789   0.3247956  )
       108           Si  tau( 108) = (   0.1528442  -0.0017716   0.6089151  )
       109           Si  tau( 109) = (   0.3097752   0.2826779   0.6100896  )
       110           Si  tau( 110) = (   0.9190669   0.1262580   0.4903960  )
       111           Si  tau( 111) = (   0.0873485   0.4169436   0.4897359  )
       112           Si  tau( 112) = (   0.0869779   0.1513691   0.3667253  )
       113           Si  tau( 113) = (   0.2507721   0.4391597   0.3677330  )
       114           O   tau( 114) = (   0.0891067   0.0792103   0.6478172  )
       115           O   tau( 115) = (   0.2394944   0.3587614   0.6483913  )
       116           O   tau( 116) = (   0.2159578   0.0323368   0.5245301  )
       117           O   tau( 117) = (   0.3753090   0.3272574   0.5326048  )
       118           O   tau( 118) = (   0.1907391   0.1654282   0.4010530  )
       119           O   tau( 119) = (   0.3536553   0.4548333   0.4050513  )
       120           O   tau( 120) = (   0.0285066   0.1130589   0.4524186  )
       121           O   tau( 121) = (   0.1895746   0.4015612   0.4515122  )
       122           O   tau( 122) = (   0.9151560   0.2025224   0.5707888  )
       123           O   tau( 123) = (   0.0864319   0.4934296   0.5694359  )
       124           O   tau( 124) = (   0.0497534   0.2475048   0.6933343  )
       125           O   tau( 125) = (   0.2148734   0.5315859   0.6919826  )
       126           Si  tau( 126) = (   0.4847670  -0.0010002   0.6097094  )
       127           Si  tau( 127) = (   0.6424819   0.2864703   0.6036255  )
       128           Si  tau( 128) = (   0.2537275   0.1272710   0.4835877  )
       129           Si  tau( 129) = (   0.4102600   0.4228601   0.4932213  )
       130           Si  tau( 130) = (   0.4187494   0.1533089   0.3628328  )
       131           Si  tau( 131) = (   0.6076190   0.3931043   0.4114570  )
       132           O   tau( 132) = (   0.4228346   0.0810889   0.6486348  )
       133           O   tau( 133) = (   0.5851943   0.3633632   0.6549837  )
       134           O   tau( 134) = (   0.5482823   0.0348940   0.5260195  )
       135           O   tau( 135) = (   0.6805424   0.3398816   0.5026282  )
       136           O   tau( 136) = (   0.5211269   0.1681210   0.4024020  )
       137           O   tau( 137) = (   0.6854542   0.4722733   0.4093755  )
       138           O   tau( 138) = (   0.3560258   0.1131890   0.4444733  )
       139           O   tau( 139) = (   0.5165704   0.4108640   0.4639668  )
       140           O   tau( 140) = (   0.2524039   0.2007970   0.5659930  )
       141           O   tau( 141) = (   0.4103025   0.5011246   0.5711195  )
       142           O   tau( 142) = (   0.3737187   0.2474894   0.6928386  )
       143           O   tau( 143) = (   0.5488153   0.5337936   0.6868829  )
       144           Si  tau( 144) = (   0.8160575  -0.0056450   0.6109686  )
       145           Si  tau( 145) = (   0.9781229   0.2834507   0.6116432  )
       146           Si  tau( 146) = (   0.5838141   0.1295405   0.4844598  )
       147           Si  tau( 147) = (   0.7556654   0.4318178   0.4868322  )
       148           Si  tau( 148) = (   0.7552466   0.1475094   0.3658122  )
       149           Si  tau( 149) = (   0.9177026   0.4390478   0.3638374  )
       150           O   tau( 150) = (   0.7516163   0.0758983   0.6480557  )
       151           O   tau( 151) = (   0.9131152   0.3633452   0.6521830  )
       152           O   tau( 152) = (   0.8808653   0.0307301   0.5291388  )
       153           O   tau( 153) = (   1.0405736   0.3226869   0.5293531  )
       154           O   tau( 154) = (   0.8562239   0.1606489   0.4061318  )
       155           O   tau( 155) = (   1.0179916   0.4528626   0.4053726  )
       156           O   tau( 156) = (   0.6874113   0.1205104   0.4490401  )
       157           O   tau( 157) = (   0.8513859   0.4014328   0.4469800  )
       158           O   tau( 158) = (   0.5792831   0.2070992   0.5649432  )
       159           O   tau( 159) = (   0.7570629   0.4870057   0.5798486  )
       160           O   tau( 160) = (   0.7254298   0.2509686   0.6655792  )
       161           O   tau( 161) = (   0.8847381   0.5348083   0.6970015  )
       162           Si  tau( 162) = (   0.1526733   0.5714608   0.6096809  )
       163           Si  tau( 163) = (   0.3161158   0.8627256   0.6060926  )
       164           Si  tau( 164) = (   0.9179422   0.7044628   0.4926750  )
       165           Si  tau( 165) = (   0.0892209   0.9898221   0.4892479  )
       166           Si  tau( 166) = (   0.0874844   0.7264265   0.3676110  )
       167           Si  tau( 167) = (   0.2521630   1.0175027   0.3664335  )
       168           O   tau( 168) = (   0.0910627   0.6528518   0.6508092  )
       169           O   tau( 169) = (   0.2523881   0.9404887   0.6492875  )
       170           O   tau( 170) = (   0.2185954   0.6086158   0.5290327  )
       171           O   tau( 171) = (   0.3793732   0.8992067   0.5236434  )
       172           O   tau( 172) = (   0.1901695   0.7397019   0.4052208  )
       173           O   tau( 173) = (   0.3542107   1.0343336   0.4042616  )
       174           O   tau( 174) = (   0.0252605   0.6880243   0.4503907  )
       175           O   tau( 175) = (   0.1908213   0.9762525   0.4484473  )
       176           O   tau( 176) = (   0.9222421   0.7738889   0.5782854  )
       177           O   tau( 177) = (   0.0893235   1.0625005   0.5724972  )
       178           O   tau( 178) = (   0.0607301   0.8232257   0.6944392  )
       179           O   tau( 179) = (   0.2177397   1.1105428   0.6918893  )
       180           Si  tau( 180) = (   0.4843053   0.5738675   0.6074433  )
       181           Si  tau( 181) = (   0.6483717   0.8581890   0.6094108  )
       182           Si  tau( 182) = (   0.2544009   0.7039955   0.4873421  )
       183           Si  tau( 183) = (   0.4183473   0.9955945   0.4852285  )
       184           Si  tau( 184) = (   0.4175920   0.7305222   0.3640758  )
       185           Si  tau( 185) = (   0.5854428   1.0181082   0.3642917  )
       186           O   tau( 186) = (   0.4283802   0.6582468   0.6536507  )
       187           O   tau( 187) = (   0.5857959   0.9381302   0.6511018  )
       188           O   tau( 188) = (   0.5460769   0.6099705   0.5237095  )
       189           O   tau( 189) = (   0.7078848   0.8941934   0.5236285  )
       190           O   tau( 190) = (   0.5196077   0.7423685   0.4033429  )
       191           O   tau( 191) = (   0.6857626   1.0326332   0.4070300  )
       192           O   tau( 192) = (   0.3558339   0.6895079   0.4457926  )
       193           O   tau( 193) = (   0.5192893   0.9804269   0.4444968  )
       194           O   tau( 194) = (   0.2561709   0.7782772   0.5694992  )
       195           O   tau( 195) = (   0.4197755   1.0660611   0.5702827  )
       196           O   tau( 196) = (   0.3819239   0.8267802   0.6908049  )
       197           O   tau( 197) = (   0.5498404   1.1088141   0.6909607  )
       198           Si  tau( 198) = (   0.8202749   0.5720513   0.6165438  )
       199           Si  tau( 199) = (   0.9860121   0.8571588   0.6130396  )
       200           Si  tau( 200) = (   0.5830366   0.7078089   0.4873119  )
       201           Si  tau( 201) = (   0.7491746   0.9900294   0.4869164  )
       202           Si  tau( 202) = (   0.7529506   0.7323639   0.3701023  )
       203           Si  tau( 203) = (   0.9164311   1.0125676   0.3661534  )
       204           O   tau( 204) = (   0.7531887   0.6497800   0.6544573  )
       205           O   tau( 205) = (   0.9208643   0.9368661   0.6512240  )
       206           O   tau( 206) = (   0.8779637   0.6077080   0.5296034  )
       207           O   tau( 207) = (   1.0467671   0.8927192   0.5280233  )
       208           O   tau( 208) = (   0.8531694   0.7456092   0.4133549  )
       209           O   tau( 209) = (   1.0169787   1.0267385   0.4082934  )
       210           O   tau( 210) = (   0.6858557   0.6965206   0.4506072  )
       211           O   tau( 211) = (   0.8499569   0.9742567   0.4458030  )
       212           O   tau( 212) = (   0.5801116   0.7780046   0.5732944  )
       213           O   tau( 213) = (   0.7521559   1.0600575   0.5724454  )
       214           O   tau( 214) = (   0.7162937   0.8205808   0.6885857  )
       215           O   tau( 215) = (   0.8794591   1.1060808   0.6941272  )

     number of k points=     1
                       cart. coord. in units 2pi/alat
        k(    1) = (   0.0000000   0.0000000   0.0000000), wk =   2.0000000

     Dense  grid:  1740873 G-vectors     FFT dimensions: ( 160, 192, 120)

     Largest allocated arrays     est. size (Mb)     dimensions
        Kohn-Sham Wavefunctions        17.80 Mb     (    1944,  600)
        NL pseudopotentials            12.78 Mb     (    1944,  431)
        Each V/rho on FFT grid          0.94 Mb     (   61440)
        Each G-vector array             0.12 Mb     (   15547)
        G-vector shells                 0.06 Mb     (    7776)
     Largest temporary arrays     est. size (Mb)     dimensions
        Auxiliary wavefunctions        71.19 Mb     (    1944, 2400)
        Each subspace H/S matrix       87.89 Mb     (    2400, 2400)
        Each <psi_i|beta_j> matrix      3.95 Mb     (     431,  600)
        Arrays for rho mixing           7.50 Mb     (   61440,    8)

     Initial potential from superposition of free atoms

     starting charge 1145.96414, renormalised to 1144.00000
     Starting wfc are  860 randomized atomic wfcs

     total cpu time spent up to now is       37.3 secs

     per-process dynamical memory:   157.1 Mb

     Self-consistent Calculation

     iteration #  1     ecut=    80.00 Ry     beta=0.70
     Davidson diagonalization with overlap
     ethr =  1.00E-02,  avg # of iterations =  3.0
     Davidson diagonalization with overlap
     ethr =  1.00E-02,  avg # of iterations =  1.0
     Davidson diagonalization with overlap
     ethr =  1.00E-02,  avg # of iterations =  1.0

     Expectation value of exp(iGx): ( -1.9637009725050080E-004,  7.0419865244559143E-004)  0.99291773000000005     
     Electronic Dipole per cell (Ry a.u.)   22.944238633406979     
     Ionic Dipole per cell (Ry a.u.)   23643.623748916831     

     Expectation value of exp(iGx): (  2.5469456451793489E-003, -3.6675060287370228E-003)   1.1465709300000000     
     Electronic Dipole per cell (Ry a.u.)  -13.857395932415464     
     Ionic Dipole per cell (Ry a.u.)   25349.921826440634     

     Expectation value of exp(iGx): (  6.8982792014362661E-007, -1.5814611427866584E-006)  0.73188942899999998     
     Electronic Dipole per cell (Ry a.u.)  -10.641535128750743     
     Ionic Dipole per cell (Ry a.u.)   15833.182127561220     
Electronic Dipole on Cartesian axes
           1   22.944238633406979     
           2  -13.857395932415464     
           3  -10.641535128750743     
Ionic Dipole on Cartesian axes
           1   23643.623748916831     
           2   25349.921826440634     
           3   15833.182127561220     

     total cpu time spent up to now is      781.0 secs

     total energy              =   -5137.18291530 Ry
     Harris-Foulkes estimate   =   -5174.15440246 Ry
     estimated scf accuracy    <      51.90446760 Ry

     iteration #  2     ecut=    80.00 Ry     beta=0.70
     Davidson diagonalization with overlap
     ethr =  4.54E-03,  avg # of iterations =  2.0
     Davidson diagonalization with overlap
     ethr =  4.54E-03,  avg # of iterations =  1.0
     Davidson diagonalization with overlap
     ethr =  4.54E-03,  avg # of iterations =  1.0

     Expectation value of exp(iGx): ( -8.2706952485494448E-006,  3.1105965806978305E-005)  0.99291773000000005     
     Electronic Dipole per cell (Ry a.u.)   22.793920990300819     
     Ionic Dipole per cell (Ry a.u.)   23643.623748916831     

     Expectation value of exp(iGx): (  2.6018805738057166E-004, -3.4273164493793718E-004)   1.1465709300000000     
     Electronic Dipole per cell (Ry a.u.)  -13.248667399944683     
     Ionic Dipole per cell (Ry a.u.)   25349.921826440634     

     Expectation value of exp(iGx): (  2.4176970551288101E-009, -5.0693175569660925E-009)  0.73188942899999998     
     Electronic Dipole per cell (Ry a.u.)  -10.332205339571791     
     Ionic Dipole per cell (Ry a.u.)   15833.182127561220     
Electronic Dipole on Cartesian axes
           1   22.793920990300819     
           2  -13.248667399944683     
           3  -10.332205339571791     
Ionic Dipole on Cartesian axes
           1   23643.623748916831     
           2   25349.921826440634     
           3   15833.182127561220     

     total cpu time spent up to now is     1508.3 secs

     total energy              =   -5150.70206857 Ry
     Harris-Foulkes estimate   =   -5167.88573354 Ry
     estimated scf accuracy    <      33.26837936 Ry

     iteration #  3     ecut=    80.00 Ry     beta=0.70
     Davidson diagonalization with overlap
     ethr =  2.91E-03,  avg # of iterations =  2.0
     Davidson diagonalization with overlap
     ethr =  2.91E-03,  avg # of iterations =  1.0
     Davidson diagonalization with overlap
     ethr =  2.91E-03,  avg # of iterations =  1.0

     Expectation value of exp(iGx): ( -4.1487053910006638E-005,  1.5295993006145440E-004)  0.99291773000000005     
     Electronic Dipole per cell (Ry a.u.)   22.855942879587424     
     Ionic Dipole per cell (Ry a.u.)   23643.623748916831     

     Expectation value of exp(iGx): (  8.1479989599260395E-004, -1.1635804599280214E-003)   1.1465709300000000     
     Electronic Dipole per cell (Ry a.u.)  -13.801388358999478     
     Ionic Dipole per cell (Ry a.u.)   25349.921826440634     

     Expectation value of exp(iGx): (  4.4299008075213774E-008, -9.5169742680576072E-008)  0.73188942899999998     
     Electronic Dipole per cell (Ry a.u.)  -10.418227428070800     
     Ionic Dipole per cell (Ry a.u.)   15833.182127561220     
Electronic Dipole on Cartesian axes
           1   22.855942879587424     
           2  -13.801388358999478     
           3  -10.418227428070800     
Ionic Dipole on Cartesian axes
           1   23643.623748916831     
           2   25349.921826440634     
           3   15833.182127561220     

     total cpu time spent up to now is     2249.2 secs

     total energy              =   -5157.51843949 Ry
     Harris-Foulkes estimate   =   -5157.63149144 Ry
     estimated scf accuracy    <       0.26493309 Ry

     iteration #  4     ecut=    80.00 Ry     beta=0.70
     Davidson diagonalization with overlap
     ethr =  2.32E-05,  avg # of iterations =  8.0
     Davidson diagonalization with overlap
     ethr =  2.32E-05,  avg # of iterations =  1.0
     Davidson diagonalization with overlap
     ethr =  2.32E-05,  avg # of iterations =  1.0

     Expectation value of exp(iGx): ( -4.0088846881409319E-005,  1.4512859915337905E-004)  0.99291773000000005     
     Electronic Dipole per cell (Ry a.u.)   22.913877125349778     
     Ionic Dipole per cell (Ry a.u.)   23643.623748916831     

     Expectation value of exp(iGx): (  8.1846788066836931E-004, -1.0977884834946444E-003)   1.1465709300000000     
     Electronic Dipole per cell (Ry a.u.)  -13.373521605026211     
     Ionic Dipole per cell (Ry a.u.)   25349.921826440634     

     Expectation value of exp(iGx): (  3.9584866310184124E-008, -8.7332365012447657E-008)  0.73188942899999998     
     Electronic Dipole per cell (Ry a.u.)  -10.510737653389501     
     Ionic Dipole per cell (Ry a.u.)   15833.182127561220     
Electronic Dipole on Cartesian axes
           1   22.913877125349778     
           2  -13.373521605026211     
           3  -10.510737653389501     
Ionic Dipole on Cartesian axes
           1   23643.623748916831     
           2   25349.921826440634     
           3   15833.182127561220     

     total cpu time spent up to now is     3092.9 secs

     total energy              =   -5157.53197132 Ry
     Harris-Foulkes estimate   =   -5157.62698807 Ry
     estimated scf accuracy    <       0.20364519 Ry

     iteration #  5     ecut=    80.00 Ry     beta=0.70
     Davidson diagonalization with overlap
     ethr =  1.78E-05,  avg # of iterations =  9.0
     Davidson diagonalization with overlap
     ethr =  1.78E-05,  avg # of iterations =  1.0
     Davidson diagonalization with overlap
     ethr =  1.78E-05,  avg # of iterations =  1.0

     Expectation value of exp(iGx): ( -3.9289409060966641E-005,  1.4454133601324553E-004)  0.99291773000000005     
     Electronic Dipole per cell (Ry a.u.)   22.862819632936795     
     Ionic Dipole per cell (Ry a.u.)   23643.623748916831     

     Expectation value of exp(iGx): (  7.9009775145631538E-004, -1.1098107425503581E-003)   1.1465709300000000     
     Electronic Dipole per cell (Ry a.u.)  -13.689431152247478     
     Ionic Dipole per cell (Ry a.u.)   25349.921826440634     

     Expectation value of exp(iGx): (  3.9937721150994056E-008, -8.5707915922923590E-008)  0.73188942899999998     
     Electronic Dipole per cell (Ry a.u.)  -10.414448491571282     
     Ionic Dipole per cell (Ry a.u.)   15833.182127561220     
Electronic Dipole on Cartesian axes
           1   22.862819632936795     
           2  -13.689431152247478     
           3  -10.414448491571282     
Ionic Dipole on Cartesian axes
           1   23643.623748916831     
           2   25349.921826440634     
           3   15833.182127561220     

     total cpu time spent up to now is     3898.9 secs

     total energy              =   -5157.57224670 Ry
     Harris-Foulkes estimate   =   -5157.57374345 Ry
     estimated scf accuracy    <       0.00250687 Ry

     iteration #  6     ecut=    80.00 Ry     beta=0.70
     Davidson diagonalization with overlap
     ethr =  2.19E-07,  avg # of iterations =  5.0
     Davidson diagonalization with overlap
     ethr =  2.19E-07,  avg # of iterations =  1.0
     Davidson diagonalization with overlap
     ethr =  2.19E-07,  avg # of iterations =  1.0

     Expectation value of exp(iGx): ( -3.9300470053590005E-005,  1.4468669256392674E-004)  0.99291773000000005     
     Electronic Dipole per cell (Ry a.u.)   22.860539681610124     
     Ionic Dipole per cell (Ry a.u.)   23643.623748916831     

     Expectation value of exp(iGx): (  7.9487365849956497E-004, -1.1077285055180908E-003)   1.1465709300000000     
     Electronic Dipole per cell (Ry a.u.)  -13.635666780927563     
     Ionic Dipole per cell (Ry a.u.)   25349.921826440634     

     Expectation value of exp(iGx): (  3.9751403036387651E-008, -8.6069049641610987E-008)  0.73188942899999998     
     Electronic Dipole per cell (Ry a.u.)  -10.445563886671193     
     Ionic Dipole per cell (Ry a.u.)   15833.182127561220     
Electronic Dipole on Cartesian axes
           1   22.860539681610124     
           2  -13.635666780927563     
           3  -10.445563886671193     
Ionic Dipole on Cartesian axes
           1   23643.623748916831     
           2   25349.921826440634     
           3   15833.182127561220     

     total cpu time spent up to now is     4677.0 secs

     total energy              =   -5157.57286401 Ry
     Harris-Foulkes estimate   =   -5157.57305021 Ry
     estimated scf accuracy    <       0.00034665 Ry

     iteration #  7     ecut=    80.00 Ry     beta=0.70
     Davidson diagonalization with overlap
     ethr =  3.03E-08,  avg # of iterations =  3.0
     Davidson diagonalization with overlap
     ethr =  3.03E-08,  avg # of iterations =  1.0
     Davidson diagonalization with overlap
     ethr =  3.03E-08,  avg # of iterations =  1.0

     Expectation value of exp(iGx): ( -3.9298320070673289E-005,  1.4476521326604655E-004)  0.99291773000000005     
     Electronic Dipole per cell (Ry a.u.)   22.858659020049188     
     Ionic Dipole per cell (Ry a.u.)   23643.623748916831     

     Expectation value of exp(iGx): (  7.9353718419630608E-004, -1.1092505935736694E-003)   1.1465709300000000     
     Electronic Dipole per cell (Ry a.u.)  -13.656468589496727     
     Ionic Dipole per cell (Ry a.u.)   25349.921826440634     

     Expectation value of exp(iGx): (  3.9894520769654218E-008, -8.6091131315606870E-008)  0.73188942899999998     
     Electronic Dipole per cell (Ry a.u.)  -10.433891946302161     
     Ionic Dipole per cell (Ry a.u.)   15833.182127561220     
Electronic Dipole on Cartesian axes
           1   22.858659020049188     
           2  -13.656468589496727     
           3  -10.433891946302161     
Ionic Dipole on Cartesian axes
           1   23643.623748916831     
           2   25349.921826440634     
           3   15833.182127561220     

     total cpu time spent up to now is     5414.9 secs

     total energy              =   -5157.57294335 Ry
     Harris-Foulkes estimate   =   -5157.57296179 Ry
     estimated scf accuracy    <       0.00003903 Ry

     iteration #  8     ecut=    80.00 Ry     beta=0.70
     Davidson diagonalization with overlap
     ethr =  3.41E-09,  avg # of iterations =  3.0
     Davidson diagonalization with overlap
     ethr =  3.41E-09,  avg # of iterations =  1.0
     Davidson diagonalization with overlap
     ethr =  3.41E-09,  avg # of iterations =  1.0

     Expectation value of exp(iGx): ( -3.9338975216540181E-005,  1.4476619221004367E-004)  0.99291773000000005     
     Electronic Dipole per cell (Ry a.u.)   22.861894201066296     
     Ionic Dipole per cell (Ry a.u.)   23643.623748916831     

     Expectation value of exp(iGx): (  7.9405317307497511E-004, -1.1090074186057191E-003)   1.1465709300000000     
     Electronic Dipole per cell (Ry a.u.)  -13.650553424868409     
     Ionic Dipole per cell (Ry a.u.)   25349.921826440634     

     Expectation value of exp(iGx): (  3.9876124428233301E-008, -8.6118197447861501E-008)  0.73188942899999998     
     Electronic Dipole per cell (Ry a.u.)  -10.436606669066215     
     Ionic Dipole per cell (Ry a.u.)   15833.182127561220     
Electronic Dipole on Cartesian axes
           1   22.861894201066296     
           2  -13.650553424868409     
           3  -10.436606669066215     
Ionic Dipole on Cartesian axes
           1   23643.623748916831     
           2   25349.921826440634     
           3   15833.182127561220     

     total cpu time spent up to now is     6150.6 secs

     total energy              =   -5157.57295352 Ry
     Harris-Foulkes estimate   =   -5157.57295484 Ry
     estimated scf accuracy    <       0.00000503 Ry

     iteration #  9     ecut=    80.00 Ry     beta=0.70
     Davidson diagonalization with overlap
     ethr =  4.40E-10,  avg # of iterations =  3.0
     Davidson diagonalization with overlap
     ethr =  4.40E-10,  avg # of iterations =  1.0
     Davidson diagonalization with overlap
     ethr =  4.40E-10,  avg # of iterations =  1.0

     Expectation value of exp(iGx): ( -3.9322032139621165E-005,  1.4477746459905133E-004)  0.99291773000000005     
     Electronic Dipole per cell (Ry a.u.)   22.860291886990378     
     Ionic Dipole per cell (Ry a.u.)   23643.623748916831     

     Expectation value of exp(iGx): (  7.9397695239998977E-004, -1.1091056120799290E-003)   1.1465709300000000     
     Electronic Dipole per cell (Ry a.u.)  -13.651809247282158     
     Ionic Dipole per cell (Ry a.u.)   25349.921826440634     

     Expectation value of exp(iGx): (  3.9879734546597360E-008, -8.6122035607474364E-008)  0.73188942899999998     
     Electronic Dipole per cell (Ry a.u.)  -10.436445827671168     
     Ionic Dipole per cell (Ry a.u.)   15833.182127561220     
Electronic Dipole on Cartesian axes
           1   22.860291886990378     
           2  -13.651809247282158     
           3  -10.436445827671168     
Ionic Dipole on Cartesian axes
           1   23643.623748916831     
           2   25349.921826440634     
           3   15833.182127561220     

     total cpu time spent up to now is     6884.8 secs

     total energy              =   -5157.57295461 Ry
     Harris-Foulkes estimate   =   -5157.57295466 Ry
     estimated scf accuracy    <       0.00000040 Ry

     iteration # 10     ecut=    80.00 Ry     beta=0.70
     Davidson diagonalization with overlap
     ethr =  3.46E-11,  avg # of iterations =  3.0
     Davidson diagonalization with overlap
     ethr =  3.46E-11,  avg # of iterations =  1.0
     Davidson diagonalization with overlap
     ethr =  3.46E-11,  avg # of iterations =  1.0

     Expectation value of exp(iGx): ( -3.9327660299890074E-005,  1.4477501965027794E-004)  0.99291773000000005     
     Electronic Dipole per cell (Ry a.u.)   22.860795855377688     
     Ionic Dipole per cell (Ry a.u.)   23643.623748916831     

     Expectation value of exp(iGx): (  7.9398292958497599E-004, -1.1090974921583654E-003)   1.1465709300000000     
     Electronic Dipole per cell (Ry a.u.)  -13.651708193848407     
     Ionic Dipole per cell (Ry a.u.)   25349.921826440634     

     Expectation value of exp(iGx): (  3.9881678839324904E-008, -8.6120613542799895E-008)  0.73188942899999998     
     Electronic Dipole per cell (Ry a.u.)  -10.436217426713943     
     Ionic Dipole per cell (Ry a.u.)   15833.182127561220     
Electronic Dipole on Cartesian axes
           1   22.860795855377688     
           2  -13.651708193848407     
           3  -10.436217426713943     
Ionic Dipole on Cartesian axes
           1   23643.623748916831     
           2   25349.921826440634     
           3   15833.182127561220     

     total cpu time spent up to now is     7615.9 secs

     total energy              =   -5157.57295471 Ry
     Harris-Foulkes estimate   =   -5157.57295474 Ry
     estimated scf accuracy    <       0.00000005 Ry

     iteration # 11     ecut=    80.00 Ry     beta=0.70
     Davidson diagonalization with overlap
     ethr =  4.67E-12,  avg # of iterations =  3.0
     Davidson diagonalization with overlap
     ethr =  4.67E-12,  avg # of iterations =  1.0
     Davidson diagonalization with overlap
     ethr =  4.67E-12,  avg # of iterations =  1.0

     Expectation value of exp(iGx): ( -3.9326178290456410E-005,  1.4477563364943670E-004)  0.99291773000000005     
     Electronic Dipole per cell (Ry a.u.)   22.860663798100028     
     Ionic Dipole per cell (Ry a.u.)   23643.623748916831     

     Expectation value of exp(iGx): (  7.9398473391427958E-004, -1.1090968701700521E-003)   1.1465709300000000     
     Electronic Dipole per cell (Ry a.u.)  -13.651688912386174     
     Ionic Dipole per cell (Ry a.u.)   25349.921826440634     

     Expectation value of exp(iGx): (  3.9880898107562582E-008, -8.6121203089337587E-008)  0.73188942899999998     
     Electronic Dipole per cell (Ry a.u.)  -10.436309893913085     
     Ionic Dipole per cell (Ry a.u.)   15833.182127561220     
Electronic Dipole on Cartesian axes
           1   22.860663798100028     
           2  -13.651688912386174     
           3  -10.436309893913085     
Ionic Dipole on Cartesian axes
           1   23643.623748916831     
           2   25349.921826440634     
           3   15833.182127561220     

     total cpu time spent up to now is     8348.1 secs

     End of self-consistent calculation

          k = 0.0000 0.0000 0.0000 (217511 PWs)   bands (ev):

   -17.4455 -17.3560 -16.6971 -16.5025 -16.4612 -16.3807 -16.3690 -16.3041
   -16.2943 -16.2528 -16.1978 -16.1597 -16.1315 -16.1124 -16.0733 -16.0638
   -16.0287 -15.9694 -15.9642 -15.9577 -15.9537 -15.8940 -15.8732 -15.8570
   -15.8348 -15.8290 -15.8114 -15.8038 -15.7997 -15.7751 -15.7643 -15.7582
   -15.7273 -15.6613 -15.6476 -15.6165 -15.5790 -15.5404 -15.5227 -15.5028
   -15.4678 -15.4293 -15.4043 -15.3452 -15.3328 -15.3227 -15.2922 -15.2627
   -15.2398 -15.2219 -15.1906 -15.1853 -15.1502 -15.1062 -15.0772 -15.0620
   -15.0535 -15.0184 -14.9779 -14.9700 -14.9120 -14.9116 -14.8980 -14.8829
   -14.8743 -14.8675 -14.8463 -14.8295 -14.8006 -14.7971 -14.7792 -14.7651
   -14.7243 -14.7149 -14.6905 -14.6729 -14.6606 -14.6349 -14.6001 -14.5589
   -14.5439 -14.5155 -14.5058 -14.4974 -14.4812 -14.4591 -14.4552 -14.4402
   -14.4379 -14.4161 -14.4094 -14.4056 -14.3889 -14.3878 -14.3785 -14.3765
   -14.3724 -14.3697 -14.3487 -14.3364 -14.3341 -14.3297 -14.3262 -14.3192
   -14.3113 -14.3008 -14.2956 -14.2838 -14.2765 -14.2718 -14.2611 -14.2582
   -14.2486 -14.2441 -14.2385 -14.2328 -14.2300 -14.2241 -14.2198 -14.2128
   -14.2033 -14.1992 -14.1940 -14.1908 -14.1809 -14.1770 -14.1746 -14.1681
   -14.1662 -14.1578 -14.1488 -14.1428 -14.1411 -14.1344 -14.1282 -14.1256
   -14.1231 -14.1200 -14.1110 -14.1078 -14.0874 -14.0782 -13.8479  -6.7613
    -6.4988  -6.4312  -6.3551  -6.2359  -6.1903  -6.1259  -6.0615  -5.9164
    -5.8993  -5.8537  -5.8261  -5.8193  -5.7740  -5.7512  -5.7381  -5.6900
    -5.6699  -5.6264  -5.6122  -5.6070  -5.5723  -5.5104  -5.4234  -5.2763
    -5.2457  -5.2005  -5.1676  -5.1309  -5.1127  -5.0840  -5.0145  -4.9646
    -4.9136  -4.8899  -4.8252  -4.7646  -4.7301  -4.6702  -4.5384  -4.4741
    -4.4217  -4.3727  -4.3015  -4.2626  -4.2410  -4.1980  -4.1852  -4.1414
    -4.0937  -4.0826  -4.0312  -3.9705  -3.9479  -3.8829  -3.8762  -3.8128
    -3.7799  -3.7533  -3.7321  -3.7271  -3.7128  -3.6561  -3.6103  -3.5401
    -3.5207  -3.4914  -3.4102  -3.3571  -3.3274  -3.2734  -3.2483  -3.2118
    -3.1886  -3.1527  -3.1378  -3.1125  -3.0789  -3.0621  -3.0230  -3.0163
    -2.9892  -2.9772  -2.9735  -2.9355  -2.9297  -2.9222  -2.9172  -2.9024
    -2.8845  -2.8807  -2.8648  -2.8408  -2.8403  -2.8290  -2.8197  -2.8108
    -2.8009  -2.7853  -2.7762  -2.7588  -2.7517  -2.7467  -2.7352  -2.7244
    -2.7197  -2.7182  -2.7035  -2.6902  -2.6825  -2.6754  -2.6582  -2.6509
    -2.6475  -2.6383  -2.5989  -2.5778  -2.5643  -2.5588  -2.5356  -2.5138
    -2.5044  -2.4914  -2.4727  -2.4472  -2.4454  -2.4321  -2.4154  -2.3838
    -2.3600  -2.3499  -2.3389  -2.3109  -2.2786  -2.2636  -2.2185  -2.2089
    -2.1931  -2.1920  -2.1685  -2.1068  -2.0961  -2.0586  -1.9578  -1.9190
    -1.5829  -1.4983  -1.2057  -1.1176  -1.0296  -0.9960  -0.9258  -0.8790
    -0.8643  -0.8264  -0.8060  -0.7927  -0.7863  -0.7533  -0.7308  -0.7138
    -0.7021  -0.6929  -0.6678  -0.6550  -0.6430  -0.6291  -0.6180  -0.6063
    -0.5990  -0.5840  -0.5764  -0.5667  -0.5555  -0.5437  -0.5344  -0.5250
    -0.5128  -0.5032  -0.4921  -0.4755  -0.4683  -0.4630  -0.4418  -0.4280
    -0.4089  -0.3986  -0.3763  -0.3729  -0.3586  -0.3450  -0.3401  -0.3274
    -0.3153  -0.3089  -0.3021  -0.2871  -0.2607  -0.2541  -0.2345  -0.2206
    -0.2115  -0.1898  -0.1763  -0.1589  -0.1508  -0.1318  -0.1219  -0.1013
    -0.0891  -0.0637  -0.0417  -0.0160  -0.0060   0.0142   0.0281   0.0406
     0.0514   0.0644   0.0754   0.0845   0.0926   0.1095   0.1389   0.1443
     0.1524   0.1797   0.1840   0.1921   0.2114   0.2130   0.2248   0.2501
     0.2602   0.2696   0.2781   0.2979   0.3042   0.3214   0.3487   0.3638
     0.3779   0.3795   0.3915   0.3963   0.4149   0.4259   0.4293   0.4400
     0.4415   0.4639   0.4693   0.4788   0.4884   0.5100   0.5199   0.5234
     0.5380   0.5538   0.5650   0.5706   0.5773   0.5816   0.5987   0.6054
     0.6269   0.6411   0.6646   0.6767   0.6876   0.7005   0.7123   0.7277
     0.7334   0.7386   0.7508   0.7857   0.8016   0.8167   0.8177   0.8306
     0.8427   0.8495   0.8748   0.8808   0.8980   0.9029   0.9328   0.9408
     0.9474   0.9539   0.9757   0.9892   1.0014   1.0083   1.0144   1.0188
     1.0247   1.0446   1.0563   1.0612   1.0776   1.0826   1.0902   1.1027
     1.1190   1.1323   1.1385   1.1463   1.1481   1.1659   1.1787   1.1829
     1.1986   1.1993   1.2178   1.2251   1.2348   1.2402   1.2492   1.2566
     1.2797   1.2802   1.2975   1.3027   1.3065   1.3197   1.3214   1.3378
     1.3384   1.3504   1.3552   1.3716   1.3789   1.3860   1.3963   1.4131
     1.4194   1.4225   1.4359   1.4410   1.4484   1.4506   1.4686   1.4746
     1.4871   1.4912   1.4979   1.5034   1.5144   1.5216   1.5350   1.5459
     1.5504   1.5523   1.5713   1.5850   1.5896   1.5956   1.6054   1.6065
     1.6115   1.6209   1.6317   1.6413   1.6562   1.6669   1.6766   1.6890
     1.7026   1.7221   1.7234   1.7458   1.7493   1.7825   1.8000   1.8129
     1.8161   1.8327   1.8513   1.8703   1.8866   1.9097   1.9191   1.9242
     1.9323   1.9580   1.9634   1.9724   1.9773   1.9857   2.0099   2.0226
     2.0301   2.0370   2.0575   2.0654   2.0786   2.0985   2.1201   2.1399
     2.1462   2.1665   2.1955   2.2020   2.2193   2.2374   2.2402   2.2518
     2.2717   2.2805   2.3008   2.3145   2.3271   2.3356   2.3517   2.3707
     2.3775   2.3808   2.3997   2.4041   2.4344   2.4461   2.4590   2.4939
     2.5090   2.5239   2.5509   2.5755   7.6014   8.0307   8.7286   9.1125
     9.2547   9.3827   9.4710   9.7092   9.8075   9.8913   9.9625  10.0110
    10.0458  10.1244  10.1496  10.3097  10.3788  10.4160  10.4700  10.4886
    10.5428  10.5739  10.6645  10.6807  10.7582  10.7639  10.8097  10.8368

     highest occupied, lowest unoccupied level (ev):     2.5755    7.6014

!    total energy              =   -5157.57295472 Ry
     Harris-Foulkes estimate   =   -5157.57295472 Ry
     estimated scf accuracy    <          2.9E-09 Ry

     The total energy is the sum of the following terms:

     one-electron contribution =   -2404.25945309 Ry
     hartree contribution      =    1797.20491886 Ry
     xc contribution           =   -1182.74436153 Ry
     ewald contribution        =   -3367.77405896 Ry

     convergence has been achieved in  11 iterations
  **** WARNING :: Problem open file vector.dat...
  **** WARNING :: Problem read vector parameters...
  VECTOR ::                  Infinity                  Infinity                       NaN
  PARALLEL PART OF FORCES:no remove

     Forces acting on atoms (Ry/au):

     atom    1 type  1   force =    -0.00022106    0.00070686    0.00006346
     atom    2 type  1   force =     0.00044117   -0.00027108    0.00036788
     atom    3 type  1   force =    -0.00082044   -0.00014614   -0.00006268
     atom    4 type  1   force =    -0.00095410   -0.00092343   -0.00080886
     atom    5 type  1   force =    -0.00052323    0.00025738    0.00019124
     atom    6 type  1   force =     0.00068074   -0.00299070   -0.00049879
     atom    7 type  2   force =     0.00036862   -0.00044327   -0.00009234
     atom    8 type  2   force =    -0.00018803    0.00043425   -0.00000431
     atom    9 type  2   force =    -0.00004063   -0.00024276    0.00017999
     atom   10 type  2   force =    -0.00031603    0.00127419    0.00056587
     atom   11 type  2   force =     0.00000551   -0.00004943   -0.00005396
     atom   12 type  2   force =    -0.00127547    0.00072380   -0.00082359
     atom   13 type  2   force =     0.00046607   -0.00001158   -0.00017602
     atom   14 type  2   force =     0.00042286    0.00045788   -0.00050481
     atom   15 type  2   force =     0.00046838    0.00026179   -0.00012224
     atom   16 type  2   force =     0.00260760    0.00258556   -0.00133117
     atom   17 type  2   force =     0.00026980   -0.00012825    0.00006629
     atom   18 type  2   force =     0.00073489    0.00134106   -0.00134501
     atom   19 type  1   force =     0.00131753   -0.00025933    0.00015931
     atom   20 type  1   force =     0.00010677    0.00050742   -0.00041452
     atom   21 type  1   force =     0.00042281    0.00040132   -0.00023391
     atom   22 type  1   force =     0.00273821   -0.00162336   -0.00227906
     atom   23 type  1   force =     0.00085439    0.00014903   -0.00023768
     atom   24 type  1   force =     0.00002891    0.00440004   -0.00152265
     atom   25 type  2   force =    -0.00042981   -0.00001165    0.00003748
     atom   26 type  2   force =    -0.00001065   -0.00038418   -0.00033239
     atom   27 type  2   force =    -0.00046240    0.00016420    0.00015794
     atom   28 type  2   force =    -0.00030328   -0.00079849    0.00044104
     atom   29 type  2   force =    -0.00049053    0.00017629    0.00001687
     atom   30 type  2   force =     0.00055835   -0.00103789    0.00035687
     atom   31 type  2   force =    -0.00046949   -0.00010436    0.00007899
     atom   32 type  2   force =    -0.00169478   -0.00000247    0.00102952
     atom   33 type  2   force =    -0.00001495    0.00025782   -0.00044706
     atom   34 type  2   force =    -0.00518545    0.00467042   -0.00301534
     atom   35 type  2   force =    -0.00024836    0.00006021   -0.00026331
     atom   36 type  1   force =    -0.00106848   -0.00093820   -0.00043760
     atom   37 type  1   force =    -0.00081559    0.00010056    0.00027491
     atom   38 type  1   force =     0.00028398   -0.00022948    0.00000034
     atom   39 type  1   force =    -0.00103581    0.00159413   -0.00051651
     atom   40 type  1   force =    -0.00041784    0.00007872   -0.00010248
     atom   41 type  1   force =    -0.00200723    0.00068262   -0.00016261
     atom   42 type  2   force =     0.00004431    0.00027885    0.00015075
     atom   43 type  2   force =     0.00043667   -0.00021191   -0.00009141
     atom   44 type  2   force =     0.00042066    0.00045704   -0.00017328
     atom   45 type  2   force =     0.00070386    0.00103263    0.00035551
     atom   46 type  2   force =     0.00036590    0.00011587    0.00019989
     atom   47 type  2   force =     0.00112341    0.00005759    0.00024871
     atom   48 type  2   force =    -0.00009697    0.00016468    0.00006402
     atom   49 type  2   force =     0.00088615   -0.00031550   -0.00022995
     atom   50 type  2   force =    -0.00016783    0.00007513    0.00016244
     atom   51 type  2   force =     0.00072719   -0.00086227   -0.00004851
     atom   52 type  2   force =     0.00017753   -0.00004897    0.00003151
     atom   53 type  2   force =     0.00103617   -0.00061334    0.00029155
     atom   54 type  1   force =    -0.00078422   -0.00185838    0.00225068
     atom   55 type  1   force =     0.00424720    0.00523726    0.00323261
     atom   56 type  1   force =    -0.00600554    0.00021763   -0.00094310
     atom   57 type  1   force =    -0.00226499    0.00090285    0.00034853
     atom   58 type  1   force =    -0.01183579   -0.00042359   -0.00317015
     atom   59 type  1   force =    -0.00053764    0.00466403    0.00217979
     atom   60 type  2   force =     0.00330107    0.00083778   -0.00206368
     atom   61 type  2   force =    -0.00024200   -0.00081070   -0.00075322
     atom   62 type  2   force =     0.00770738    0.00375737   -0.00343293
     atom   63 type  2   force =    -0.00255239   -0.00198046   -0.00061104
     atom   64 type  2   force =     0.00924536    0.00092564   -0.00134711
     atom   65 type  2   force =    -0.00200462   -0.00132326   -0.00159689
     atom   66 type  2   force =     0.00504906    0.00042243   -0.00157717
     atom   67 type  2   force =     0.00136981   -0.00118481   -0.00104028
     atom   68 type  2   force =     0.00182561    0.00030988    0.00031030
     atom   69 type  2   force =     0.00062959   -0.00045803   -0.00028988
     atom   70 type  2   force =     0.00120276   -0.00043466    0.00013714
     atom   71 type  2   force =     0.00070155   -0.00056335    0.00024965
     atom   72 type  1   force =     0.03050285   -0.00856755    0.00715833
     atom   73 type  1   force =    -0.00352807   -0.00710999   -0.00417529
     atom   74 type  1   force =    -0.01862288   -0.00143979    0.01577629
     atom   75 type  1   force =     0.00769947    0.00106983    0.00016529
     atom   76 type  1   force =     0.22446748   -0.11674427    0.10984206
     atom   77 type  1   force =     0.00137464   -0.00552764   -0.00147898
     atom   78 type  2   force =    -0.00733387    0.00290108   -0.00701553
     atom   79 type  2   force =    -0.00094319    0.00245729    0.00203264
     atom   80 type  2   force =    -0.00880402   -0.01198918    0.01095112
     atom   81 type  2   force =     0.00194562    0.00270184    0.00015300
     atom   82 type  2   force =    -0.10164814   -0.02454692   -0.02862154
     atom   83 type  2   force =     0.00072572    0.00130640    0.00030100
     atom   84 type  2   force =    -0.02743847    0.01387679   -0.01699897
     atom   85 type  2   force =    -0.00273650    0.00248116    0.00066062
     atom   86 type  2   force =     0.00240261   -0.00282906   -0.00474835
     atom   87 type  2   force =    -0.00119448   -0.00069800   -0.00013180
     atom   88 type  2   force =    -0.00180686    0.00118101   -0.00019406
     atom   89 type  2   force =    -0.00079925    0.00050420    0.00001802
     atom   90 type  1   force =    -0.00194622    0.00138485   -0.00101095
     atom   91 type  1   force =    -0.00266820   -0.00005506   -0.00000760
     atom   92 type  1   force =    -0.02864538    0.01842602   -0.03687206
     atom   93 type  1   force =    -0.00275928   -0.00304529   -0.00006819
     atom   94 type  1   force =    -0.01061465    0.00126986    0.00323148
     atom   95 type  1   force =    -0.00257197   -0.00018465    0.00055946
     atom   96 type  2   force =     0.00218723   -0.00028902   -0.00144227
     atom   97 type  2   force =     0.00106117   -0.00011955   -0.00026310
     atom   98 type  2   force =     0.00230519   -0.00046365   -0.00053188
     atom   99 type  2   force =     0.00147352   -0.00014438   -0.00051555
     atom  100 type  2   force =     0.00471975   -0.00027642    0.00099746
     atom  101 type  2   force =     0.00144120   -0.00040579    0.00033540
     atom  102 type  2   force =     0.01026613   -0.00122112   -0.00018580
     atom  103 type  2   force =     0.00179813    0.00047504   -0.00063331
     atom  104 type  2   force =     0.00524767    0.00392604    0.01146272
     atom  105 type  2   force =     0.00085151    0.00129382    0.00065398
     atom  106 type  2   force =     0.00177144    0.00011900    0.00172008
     atom  107 type  2   force =     0.00076348    0.00030201   -0.00010168
     atom  108 type  1   force =    -0.00083262    0.00106033   -0.00064009
     atom  109 type  1   force =     0.00122640   -0.00000331   -0.00074815
     atom  110 type  1   force =    -0.00071331   -0.00017464    0.00000489
     atom  111 type  1   force =    -0.00086170   -0.00094778   -0.00085772
     atom  112 type  1   force =    -0.00040729    0.00018435    0.00017202
     atom  113 type  1   force =     0.00161860   -0.00130020    0.00087241
     atom  114 type  2   force =     0.00040962   -0.00056906   -0.00018455
     atom  115 type  2   force =    -0.00070642    0.00085808    0.00000825
     atom  116 type  2   force =    -0.00022494   -0.00054542    0.00028215
     atom  117 type  2   force =    -0.00074561   -0.00017779    0.00035025
     atom  118 type  2   force =     0.00007469   -0.00005477   -0.00001652
     atom  119 type  2   force =    -0.00086037    0.00030049   -0.00062274
     atom  120 type  2   force =     0.00043776    0.00004153   -0.00008600
     atom  121 type  2   force =    -0.00013838    0.00060820   -0.00000321
     atom  122 type  2   force =     0.00024557    0.00016675   -0.00008682
     atom  123 type  2   force =     0.00086571    0.00107390    0.00072431
     atom  124 type  2   force =     0.00030457   -0.00017445    0.00004793
     atom  125 type  2   force =     0.00010118    0.00238744    0.00021199
     atom  126 type  1   force =     0.00231145    0.00025736    0.00115169
     atom  127 type  1   force =    -0.00032167    0.00096137    0.00046084
     atom  128 type  1   force =     0.00039947    0.00055823   -0.00018369
     atom  129 type  1   force =     0.00159707    0.00134480    0.00169534
     atom  130 type  1   force =     0.00079659   -0.00007116   -0.00008583
     atom  131 type  1   force =    -0.00106712    0.00056065    0.00116296
     atom  132 type  2   force =    -0.00040150    0.00014651   -0.00022830
     atom  133 type  2   force =     0.00007884   -0.00130359   -0.00026757
     atom  134 type  2   force =    -0.00042987   -0.00002089   -0.00009063
     atom  135 type  2   force =     0.00000470   -0.00021454   -0.00002241
     atom  136 type  2   force =    -0.00038225    0.00002213   -0.00011214
     atom  137 type  2   force =     0.00025816   -0.00013150   -0.00018182
     atom  138 type  2   force =    -0.00044841   -0.00016190    0.00010016
     atom  139 type  2   force =     0.00127009   -0.00060152   -0.00102308
     atom  140 type  2   force =    -0.00020419   -0.00026970   -0.00022546
     atom  141 type  2   force =    -0.00110278   -0.00099674   -0.00056479
     atom  142 type  2   force =    -0.00046493    0.00018930    0.00010837
     atom  143 type  2   force =    -0.00121528   -0.00174846   -0.00077141
     atom  144 type  1   force =    -0.00096944   -0.00064176   -0.00003448
     atom  145 type  1   force =    -0.00087831    0.00005057    0.00011882
     atom  146 type  1   force =     0.00024983    0.00005408    0.00028399
     atom  147 type  1   force =    -0.00040158    0.00101166    0.00092482
     atom  148 type  1   force =    -0.00026693   -0.00028249   -0.00009225
     atom  149 type  1   force =    -0.00154817    0.00057868    0.00002369
     atom  150 type  2   force =     0.00026423    0.00046718    0.00013067
     atom  151 type  2   force =     0.00051624   -0.00038208   -0.00020152
     atom  152 type  2   force =     0.00075321    0.00044546   -0.00003448
     atom  153 type  2   force =     0.00035798    0.00028462   -0.00007518
     atom  154 type  2   force =     0.00028300   -0.00001981    0.00000704
     atom  155 type  2   force =     0.00080300    0.00007639    0.00019249
     atom  156 type  2   force =     0.00006083    0.00018007   -0.00007481
     atom  157 type  2   force =     0.00049874   -0.00006939   -0.00017680
     atom  158 type  2   force =    -0.00015590   -0.00027993   -0.00017160
     atom  159 type  2   force =     0.00035247   -0.00086365   -0.00064118
     atom  160 type  2   force =     0.00022207   -0.00013587    0.00013306
     atom  161 type  2   force =     0.00139464   -0.00096874    0.00032760
     atom  162 type  1   force =    -0.00186233   -0.00289567   -0.00178293
     atom  163 type  1   force =    -0.01136529    0.01543904   -0.01584256
     atom  164 type  1   force =    -0.00314149   -0.00053236   -0.00070311
     atom  165 type  1   force =    -0.00180004    0.00077093   -0.00070743
     atom  166 type  1   force =    -0.00245002    0.00034717    0.00017471
     atom  167 type  1   force =    -0.00003730    0.00124167    0.00034115
     atom  168 type  2   force =     0.00154201    0.00109368    0.00067604
     atom  169 type  2   force =     0.00267924   -0.00478480   -0.00082001
     atom  170 type  2   force =     0.00054221    0.00152570    0.00023860
     atom  171 type  2   force =    -0.00051148   -0.00625057    0.01022933
     atom  172 type  2   force =     0.00154065    0.00049839    0.00133235
     atom  173 type  2   force =    -0.00061102   -0.00278692    0.00149840
     atom  174 type  2   force =     0.00186612   -0.00055240   -0.00149037
     atom  175 type  2   force =     0.00031470   -0.00071037    0.00009094
     atom  176 type  2   force =     0.00203719    0.00027037    0.00007957
     atom  177 type  2   force =     0.00040173   -0.00036003    0.00011822
     atom  178 type  2   force =     0.00246818   -0.00098236    0.00107351
     atom  179 type  2   force =     0.00054815   -0.00168480    0.00028754
     atom  180 type  1   force =     0.00081843    0.00811961    0.00655316
     atom  181 type  1   force =    -0.00468326   -0.00739245    0.00488481
     atom  182 type  1   force =     0.00076271   -0.00473555   -0.00623476
     atom  183 type  1   force =     0.00462250    0.00250128   -0.00020342
     atom  184 type  1   force =     0.00550385    0.00165465    0.00097643
     atom  185 type  1   force =     0.00164304   -0.00182522   -0.00133075
     atom  186 type  2   force =    -0.02465566    0.00446055    0.00520492
     atom  187 type  2   force =     0.00035438    0.00501171   -0.00118409
     atom  188 type  2   force =    -0.00346733   -0.00015348    0.00083339
     atom  189 type  2   force =     0.00372826    0.00297092   -0.00172469
     atom  190 type  2   force =    -0.00307155   -0.00212090   -0.00411711
     atom  191 type  2   force =    -0.00011559    0.00091606   -0.00009930
     atom  192 type  2   force =    -0.00261077   -0.00000220    0.00033858
     atom  193 type  2   force =    -0.00235917   -0.00031473    0.00132294
     atom  194 type  2   force =     0.00373188    0.00192034    0.00678551
     atom  195 type  2   force =    -0.00156529   -0.00124976   -0.00031307
     atom  196 type  2   force =    -0.07222743    0.09463961   -0.03492076
     atom  197 type  2   force =    -0.00124529    0.00164186   -0.00066930
     atom  198 type  1   force =    -0.00292661    0.00269905    0.00115105
     atom  199 type  1   force =    -0.00410500    0.00059806   -0.00152189
     atom  200 type  1   force =     0.00244179    0.00369692    0.00620391
     atom  201 type  1   force =    -0.00137527   -0.00184743    0.00090547
     atom  202 type  1   force =    -0.00269133    0.00019842   -0.00127331
     atom  203 type  1   force =    -0.00164577    0.00014241    0.00004257
     atom  204 type  2   force =     0.00292606   -0.00197097   -0.00225215
     atom  205 type  2   force =     0.00109115   -0.00033118   -0.00034909
     atom  206 type  2   force =     0.00170177   -0.00009106   -0.00080811
     atom  207 type  2   force =     0.00084751   -0.00010878   -0.00018771
     atom  208 type  2   force =     0.00197703   -0.00032989    0.00042344
     atom  209 type  2   force =     0.00138350    0.00002967    0.00018289
     atom  210 type  2   force =     0.00141683   -0.00402872   -0.00370472
     atom  211 type  2   force =     0.00177020    0.00111250   -0.00070172
     atom  212 type  2   force =     0.00542309    0.00088892   -0.01070627
     atom  213 type  2   force =     0.00070486    0.00176890   -0.00000302
     atom  214 type  2   force =     0.00359654    0.00193149   -0.00149654
     atom  215 type  2   force =     0.00069538    0.00011790    0.00014265

     Total force =     0.336183     Total SCF correction =     0.000105

     Writing output data file Qrtz_Ortho.save

     init_run     :     27.12s CPU     36.39s WALL (       1 calls)
     electrons    :   3823.84s CPU   8317.31s WALL (       1 calls)
     forces       :      8.40s CPU      8.87s WALL (       1 calls)

     Called by init_run:
     wfcinit      :     25.08s CPU     33.11s WALL (       1 calls)
     potinit      :      0.20s CPU      0.28s WALL (       1 calls)

     Called by electrons:
     c_bands      :   2215.74s CPU   2723.66s WALL (      33 calls)
     sum_band     :     10.97s CPU     39.73s WALL (      11 calls)
     v_of_rho     :      0.11s CPU      0.33s WALL (      12 calls)
     mix_rho      :      0.10s CPU      0.56s WALL (      11 calls)

     Called by c_bands:
     init_us_2    :      0.44s CPU      0.51s WALL (      45 calls)
     cegterg      :   2214.01s CPU   2712.65s WALL (      33 calls)

     Called by sum_band:

     Called by *egterg:
     h_psi        :    424.31s CPU    842.24s WALL (     100 calls)
     g_psi        :      0.30s CPU      0.31s WALL (      66 calls)
     cdiaghg      :    731.87s CPU    741.98s WALL (      97 calls)

     Called by h_psi:
     add_vuspsi   :    140.57s CPU    140.84s WALL (     100 calls)

     General routines
     calbec       :    146.85s CPU    159.57s WALL (     104 calls)
     fft          :      0.16s CPU      0.91s WALL (      49 calls)
     fftw         :    144.11s CPU    562.64s WALL (   97922 calls)
     davcio       :      0.03s CPU      1.68s WALL (     260 calls)

     Parallel routines
     fft_scatter  :     65.42s CPU    409.07s WALL (   97971 calls)

     Electric-field routines
     c_phase_fiel :   1596.79s CPU   5546.24s WALL (      33 calls)

     PWSCF        :     1h 4m CPU        2h19m WALL


   This run was terminated on:  17:39:52   6Jul2018            

=------------------------------------------------------------------------------=
   JOB DONE.
=------------------------------------------------------------------------------=
