# Supplementary material for: Collective dipole effects in ionic transport under electric fields
Source: Nat Commun. 2020 Jul 3;11:3330. doi: 10.1038/s41467-020-17173-w (PMC7335081; doi:10.1038/s41467-020-17173-w)
Supplement: Supplementary file 3 — Source Data [file 41467_2020_17173_MOESM3_ESM.zip › Script_Pol_Analysis/QE_data/ZBC_NEB_VO_Q2-pos2/Zcharge_VO_Q2_pict4/dx-0.2/input_file]

&CONTROL
title="Fkl_Ortho",
calculation="scf",
tprnfor=.t.,
nstep=500
disk_io='high'
restart_mode='from_scratch'
PSEUDO_DIR='/home/users/lsamos/Nico/q-e-qe-5.4/pseudo',
prefix='Qrtz_Ortho',
outdir='/home/users/lsamos/Nico/Zcharge_VO_Q2_pict4/dx-0.2'
lelfield=.true.,
nberrycyc=3
/
&SYSTEM
                      ibrav = 0,
                  celldm(1) = 27.85673786,
                        nat = 215,
                       ntyp = 2,
                    ecutwfc = 80.0 ,
                      nosym = .true. ,
                 tot_charge = 2.0 ,
                       nbnd = 600, 
/
&ELECTRONS
conv_thr=1.0D-8,
mixing_beta=0.7D0,
efield_cart(1)=0.0d0,
efield_cart(2)=0.0d0,
efield_cart(3)=0.0d0
/
&IONS
/
&CELL
/
ATOMIC_SPECIES
   Si   28.08550  Si.pz-vbc.UPF
    O   16.00000  O.pz-mt.UPF
CELL_PARAMETERS alat
   0.992917730   0.000000000   0.000000000
   0.000000000   1.146570930   0.000000000
   0.000000000   0.000000000   0.731889429
ATOMIC_POSITIONS angstrom
Si       2.205303592   0.013013886   3.604804959
Si       4.679691879   4.253379765   3.616745680
Si      13.479457424   1.942009122   1.755154980
Si       1.333231260   6.118954015   1.846267581
Si       1.298742642   2.232160008  -0.006617956
Si       3.674298022   6.394032376  -0.047586400
O        1.228521097   1.186077073   4.158246000
O        3.690110037   5.403322259   4.199318968
O        3.170244903   0.558711897   2.414582029
O        5.672226859   4.899442918   2.493653543
O        2.791036916   2.472430909   0.582048769
O        5.244848138   6.515177617   0.361891340
O        0.342261692   1.680894286   1.192935740
O        2.847043109   5.943848096   1.279471934
O       13.481332004   3.028999868   2.973118513
O        1.299106571   7.259816132   3.013742662
O        0.667054953   3.639916218   4.877179806
O        3.129661350   7.891325722   4.869478217
Si       7.175198660   0.051200777   3.522983121
Si       9.629827315   4.159370119   3.666665817
Si       3.741189678   1.940571142   1.793075271
Si       6.117885619   6.221154580   1.696385864
Si       6.140820530   2.265446793  -0.006675057
Si       8.634674637   6.509207819   0.029894386
O        6.217459005   1.237722405   4.086604440
O        8.712276843   5.148305111   4.628489849
O        8.129794381   0.593011482   2.307105715
O       10.390854069   4.916245642   2.463312465
O        7.612140304   2.606011699   0.597078229
O       10.130048066   6.762258722   0.589139345
O        5.226433012   1.664342209   1.194990358
O        7.675125725   6.059775939   1.263807443
O        3.789948233   3.076069641   2.959938900
O        5.908920148   7.551715553   2.652096644
O        5.603454952   3.692605026   4.836814711
Si      12.022947314  -0.054954325   3.582492430
Si      14.431666257   4.175706260   3.612421893
Si       8.618452599   2.037592830   1.741839152
Si      11.051524880   6.259601986   1.841301737
Si      11.114215020   2.322051405  -0.150266931
Si      13.517892549   6.430246428   0.051213104
O       11.038612534   1.077481412   4.206230070
O       13.488793217   5.392314731   4.157285827
O       12.879206262   0.549885216   2.335464999
O       15.443311212   4.715609437   2.455245499
O       12.575978263   2.531279807   0.518480571
O       15.026083145   6.601214809   0.612769493
O       10.088023562   1.978033513   1.062267104
O       12.536260294   5.947005646   1.262491244
O        8.649555432   3.050687930   3.027813627
O       11.065116745   7.379817379   3.011245203
O       10.706261421   3.602050151   4.743247244
O       12.942162333   7.889973950   4.846521929
Si       2.213522215   8.435607667   3.643123294
Si       4.690216126  12.760028876   3.597914196
Si      13.590388902  10.413184440   1.816412371
Si       1.346693624  14.616383814   1.815248900
Si       1.404772621  10.706395792   0.012540727
Si       3.760452400  14.964004516  -0.004913218
O        1.265781079   9.627747616   4.190430187
O        3.735584345  13.930883462   4.160589514
O        3.245137405   9.005025785   2.480030817
O        5.650157546  13.252838132   2.381047150
O        2.969993517  10.834125908   0.537440544
O        5.278584562  15.159284172   0.538195930
O        0.475600057  10.207815265   1.257342358
O        2.852391601  14.420783388   1.233706940
O       13.547177306  11.502286399   3.017064810
O        1.302960044  15.701706343   3.024980050
O        0.755151771  12.125109345   4.848988239
O        3.125755568  16.400526836   4.848249472
Si       6.354531058   9.089729110   2.650994284
Si       9.619905944  12.720111585   3.627016148
Si       3.766564783  10.400508005   1.865542883
Si       6.214252017  14.658085671   1.771756195
Si       6.19817215    10.89270353     -0.08896980 
Si       8.660736423  14.942702489  -0.001264768
O        6.101735908   9.723275314   4.094863125
O        8.666346880  13.910742134   4.162928234
O        7.875447355   9.200359402   2.124011959
O       10.519718784  13.176288288   2.350087051
O        7.819237861  11.259104792   0.558278274
O       10.164528718  15.150953688   0.572144779
O        5.458951079  10.097316015   1.433646124
O        7.715468589  14.409028153   1.213655775
O        3.774007348  11.544419685   2.993353787
O        6.223407658  15.765258993   2.959901447
O        5.606555603  12.192273247   4.821738628
O        8.099252714  16.416293665   4.756650541
Si      12.046657714   8.513961857   3.630268163
Si      14.489520074  12.682223311   3.609688125
Si       8.709286876  10.565563011   1.769860362
Si      11.101894521  14.586006178   1.780427858
Si      11.146677907  10.733054775   0.008206894
Si      13.548379410  14.904670972   0.016328301
O       11.132726851   9.701890365   4.246873613
O       13.534042152  13.861022797   4.166751825
O       13.023072579   9.018593442   2.427362315
O       15.464337776  13.194886111   2.408663688
O       12.648915598  10.928306764   0.581751153
O       15.040804274  15.142654558   0.599136325
O       10.187608083  10.229108233   1.242332381
O       12.600884112  14.342220079   1.216732822
O        8.673582414  11.498149255   3.085478399
O       11.097607234  15.642060055   3.017082950
O       10.566106960  12.202849850   4.844995158
O       12.993104756  16.341728094   4.787860663
Si       2.253099433  -0.026115739   8.976108657
Si       4.566443365   4.166997748   8.993423509
Si      13.548103657   1.861187718   7.229001024
Si       1.287617531   6.146228688   7.219270123
Si       1.282154098   2.231354984   5.405952925
Si       3.696669398   6.473719665   5.420808303
O        1.313535867   1.167650464   9.549570659
O        3.530423328   5.288555476   9.558034260
O        3.183467042   0.476681010   7.732177134
O        5.532486565   4.824151018   7.851207593
O        2.811713742   2.438601633   5.911982276
O        5.213286437   6.704766546   5.970921564
O        0.420220454   1.666618829   6.669170215
O        2.794547359   5.919474034   6.655809526
O       13.490452445   2.985413079   8.414083741
O        1.274105997   7.273720402   8.394140244
O        0.733422159   3.648505176  10.220545635
O        3.167480984   7.836187541  10.200619322
Si       7.146024051  -0.014744401   8.987817518
Si       9.470922398   4.222902214   8.898134243
Si       3.740234948   1.876121347   7.128639880
Si       6.047703913   6.233444621   7.270649894
Si       6.172848130   2.259949197   5.348572441
Si       8.957003547   5.794809154   6.065350225
O        6.233068806   1.195343497   9.561623811
O        8.626437852   5.356390992   9.655213753
O        8.082311854   0.514377479   7.754132065
O       10.031978453   5.010246435   7.409317957
O        7.682009659   2.478297593   5.931868452
O       10.104383243   6.961851933   6.034665662
O        5.248230225   1.668535829   6.552047803
O        7.614841623   6.056608523   6.839404601
O        3.720723792   2.959978289   8.343388374
O        6.048331021   7.387152926   8.418958633
O        5.509043729   3.648279207  10.213238029
O        8.090169502   7.868731539  10.125444368
Si      12.029627328  -0.083214491   9.006380414
Si      14.418657478   4.178389656   9.016324243
Si       8.606091050   1.909575931   7.141495267
Si      11.139377585   6.365490948   7.176466894
Si      11.133203306   2.174457665   5.392492617
Si      13.527991892   6.472070251   5.363382065
O       11.079688962   1.118828664   9.553087382
O       13.460368794   5.356127022   9.613927394
O       12.984968621   0.452997613   7.800115449
O       15.339252787   4.756775559   7.803273982
O       12.621726089   2.368149520   5.986850282
O       15.006367940   6.675716006   5.975658805
O       10.133233029   1.776462246   6.619367272
O       12.550408599   5.917580765   6.589000074
O        8.539298944   3.052881248   8.327913055
O       11.159977745   7.179024227   8.547635885
O       10.693670391   3.699565972   9.811403923
O       13.042057433   7.883689931  10.274604288
Si       2.250580497   8.423989217   8.987398199
Si       4.659910369  12.717567819   8.934502784
Si      13.531524053  10.384592082   7.262596452
Si       1.315219053  14.591116328   7.212076545
Si       1.289620020  10.708362881   5.419009174
Si       3.717172927  14.999160751   5.401651756
O        1.342369489   9.623787259   9.593676639
O        3.720491320  13.863885733   9.571244550
O        3.222348163   8.971696783   7.798551052
O        5.592397501  13.255341580   7.719105678
O        2.803317466  10.904056783   5.973421398
O        5.221472935  15.247267096   5.959281937
O        0.372368107  10.142270339   6.639277112
O        2.812925843  14.391085379   6.610629642
O       13.594909278  11.408012332   8.524592051
O        1.316731377  15.662480758   8.439267408
O        0.895231952  12.135293630  10.236832576
O        3.209733741  16.370679556  10.199244587
Si       7.139216949   8.459466758   8.954412936
Si       9.557745680  12.650694073   8.983416438
Si       3.750162561  10.377703339   7.183983325
Si       6.166920250  14.676208184   7.152826755
Si       6.155787100  10.768737425   5.366896084
Si       8.630101117  15.008086750   5.370078793
O        6.314817809   9.703315985   9.635563633
O        8.635305049  13.829118160   9.597990361
O        8.049801577   8.991667214   7.720081116
O       10.435036048  13.181439860   7.718886475
O        7.659615454  10.943365386   5.945737940
O       10.108929536  15.222200978   6.000090574
O        5.245400860  10.164140581   6.571496301
O        7.654922527  14.452620968   6.552394389
O        3.776254461  11.472701052   8.395073233
O        6.187973911  15.714967225   8.406623703
O        5.629998414  12.187691606  10.183259266
O        8.105279692  16.345195407  10.185555304
Si      12.091795703   8.432694232   9.088565323
Si      14.534953603  12.635506643   9.036909459
Si       8.594631011  10.433918053   7.183538874
Si      11.043695958  14.594172952   7.177707701
Si      11.099357981  10.795886204   5.455733107
Si      13.509248838  14.926411756   5.397522467
O       11.102867517   9.578505383   9.647453539
O       13.574599491  13.810484249   9.599790441
O       12.942195801   8.958315102   7.806962855
O       15.430551886  13.159708488   7.783671473
O       12.576698978  10.991137074   6.093326975
O       14.991435959  15.135307637   6.018714695
O       10.110303015  10.267515295   6.642468427
O       12.529342190  14.361664960   6.571649967
O        8.551512811  11.468683758   8.451019109
O       11.087643546  15.626467207   8.438504470
O       10.558993706  12.096304626  10.150545526
O       12.964238935  16.304903213  10.232233914
K_POINTS  automatic
1 1 1 0 0 0
