# Supplementary material for: Collective dipole effects in ionic transport under electric fields
Source: Nat Commun. 2020 Jul 3;11:3330. doi: 10.1038/s41467-020-17173-w (PMC7335081; doi:10.1038/s41467-020-17173-w)
Supplement: Supplementary file 3 — Source Data [file 41467_2020_17173_MOESM3_ESM.zip › Script_Pol_Analysis/QE_data/ZBC_NEB_VO_Q2-pos2/Zcharge_VO_Q2_pict4/dz-0.2/output_file]

     Program PWSCF v.5.4.0 starts on  6Jul2018 at 18:12:52 

     This program is part of the open-source Quantum ESPRESSO suite
     for quantum simulation of materials; please cite
         "P. Giannozzi et al., J. Phys.:Condens. Matter 21 395502 (2009);
          URL http://www.quantum-espresso.org", 
     in publications or presentations arising from this work. More details at
     http://www.quantum-espresso.org/quote

     Parallel version (MPI), running on   112 processors
     R & G space division:  proc/nbgrp/npool/nimage =     112
     Reading input from input_file
Warning: card &IONS ignored
Warning: card / ignored
Warning: card &CELL ignored
Warning: card / ignored

     Current dimensions of program PWSCF are:
     Max number of different atomic species (ntypx) = 10
     Max number of k-points (npk) =  40000
     Max angular momentum in pseudopotentials (lmaxx) =  3

     Subspace diagonalization in iterative solution of the eigenvalue problem:
     a serial algorithm will be used


     Parallelization info
     --------------------
     sticks:   dense  smooth     PW     G-vecs:    dense   smooth      PW
     Min         200     200     50                15540    15540    1940
     Max         201     201     51                15547    15547    1944
     Sum       22485   22485   5629              1740873  1740873  217511


     Title: 
     Fkl_Ortho                                                                  


     bravais-lattice index     =            0
     lattice parameter (alat)  =      27.8567  a.u.
     unit-cell volume          =   18011.5231 (a.u.)^3
     number of atoms/cell      =          215
     number of atomic types    =            2
     number of electrons       =      1144.00
     number of Kohn-Sham states=          600
     kinetic-energy cutoff     =      80.0000  Ry
     charge density cutoff     =     320.0000  Ry
     convergence threshold     =      1.0E-08
     mixing beta               =       0.7000
     number of iterations used =            8  plain     mixing
     Exchange-correlation      =  SLA  PZ   NOGX NOGC ( 1  1  0  0 0 0)

     Using Berry phase electric field
     In a.u.(Ry)  cartesian system of reference
        0.0000000000
        0.0000000000
        0.0000000000
     In a.u.(Ry)  crystal system of reference
        0.0000000000
        0.0000000000
        0.0000000000
     Number of iterative cycles:   3


     celldm(1)=  27.856738  celldm(2)=   0.000000  celldm(3)=   0.000000
     celldm(4)=   0.000000  celldm(5)=   0.000000  celldm(6)=   0.000000

     crystal axes: (cart. coord. in units of alat)
               a(1) = (   0.992918   0.000000   0.000000 )  
               a(2) = (   0.000000   1.146571   0.000000 )  
               a(3) = (   0.000000   0.000000   0.731889 )  

     reciprocal axes: (cart. coord. in units 2 pi/alat)
               b(1) = (  1.007133  0.000000  0.000000 )  
               b(2) = (  0.000000  0.872166  0.000000 )  
               b(3) = (  0.000000  0.000000  1.366327 )  


     PseudoPot. # 1 for Si read from file:
     /home/users/lsamos/Nico/q-e-qe-5.4/pseudo/Si.pz-vbc.UPF
     MD5 check sum: 6dfa03ddd5817404712e03e4d12deb78
     Pseudo is Norm-conserving, Zval =  4.0
     Generated by new atomic code, or converted to UPF format
     Using radial grid of  431 points,  2 beta functions with: 
                l(1) =   0
                l(2) =   1

     PseudoPot. # 2 for O  read from file:
     /home/users/lsamos/Nico/q-e-qe-5.4/pseudo/O.pz-mt.UPF
     MD5 check sum: 6c85872a654a48428798af567c59afb1
     Pseudo is Norm-conserving, Zval =  6.0
     Generated by new atomic code, or converted to UPF format
     Using radial grid of  921 points,  1 beta functions with: 
                l(1) =   0

     atomic species   valence    mass     pseudopotential
        Si             4.00    28.08550     Si( 1.00)
        O              6.00    16.00000     O ( 1.00)

     No symmetry found


   Cartesian axes

     site n.     atom                  positions (alat units)
         1           Si  tau(   1) = (   0.1496019   0.0008828   0.2445403  )
         2           Si  tau(   2) = (   0.3174577   0.2885378   0.2453503  )
         3           Si  tau(   3) = (   0.9144101   0.1317407   0.1190650  )
         4           Si  tau(   4) = (   0.0904428   0.4150934   0.1252458  )
         5           Si  tau(   5) = (   0.0881032   0.1514237  -0.0004489  )
         6           Si  tau(   6) = (   0.2492545   0.4337539  -0.0032281  )
         7           O   tau(   7) = (   0.0833396   0.0804603   0.2820842  )
         8           O   tau(   8) = (   0.2503271   0.3665468   0.2848705  )
         9           O   tau(   9) = (   0.2150609   0.0379015   0.1637987  )
        10           O   tau(  10) = (   0.3847886   0.3323650   0.1691627  )
        11           O   tau(  11) = (   0.1893364   0.1677231   0.0394846  )
        12           O   tau(  12) = (   0.3557964   0.4419721   0.0245497  )
        13           O   tau(  13) = (   0.0232181   0.1140273   0.0809256  )
        14           O   tau(  14) = (   0.1931357   0.4032147   0.0867959  )
        15           O   tau(  15) = (   0.9145373   0.2054792   0.2016884  )
        16           O   tau(  16) = (   0.0881279   0.4924864   0.2044442  )
        17           O   tau(  17) = (   0.0452512   0.2469221   0.3308548  )
        18           O   tau(  18) = (   0.2123078   0.5353263   0.3303323  )
        19           Si  tau(  19) = (   0.4867462   0.0034733   0.2389897  )
        20           Si  tau(  20) = (   0.6532616   0.2821605   0.2487367  )
        21           Si  tau(  21) = (   0.2537922   0.1316431   0.1216374  )
        22           Si  tau(  22) = (   0.4150209   0.4220264   0.1150783  )
        23           Si  tau(  23) = (   0.4165767   0.1536818  -0.0004528  )
        24           Si  tau(  24) = (   0.5857531   0.4415671   0.0020280  )
        25           O   tau(  25) = (   0.4217757   0.0839638   0.2772242  )
        26           O   tau(  26) = (   0.5910174   0.3492472   0.3139843  )
        27           O   tau(  27) = (   0.5515034   0.0402283   0.1565078  )
        28           O   tau(  28) = (   0.7048876   0.3335049   0.1671045  )
        29           O   tau(  29) = (   0.5163871   0.1767848   0.0405042  )
        30           O   tau(  30) = (   0.6871952   0.4587334   0.0399656  )
        31           O   tau(  31) = (   0.3545472   0.1129045   0.0810649  )
        32           O   tau(  32) = (   0.5206599   0.4110789   0.0857333  )
        33           O   tau(  33) = (   0.2570999   0.2086723   0.2007943  )
        34           O   tau(  34) = (   0.4008452   0.5122881   0.1799111  )
        35           O   tau(  35) = (   0.3801233   0.2504964   0.3281165  )
        36           Si  tau(  36) = (   0.8156044  -0.0037280   0.2430266  )
        37           Si  tau(  37) = (   0.9790054   0.2832687   0.2450570  )
        38           Si  tau(  38) = (   0.5846526   0.1382248   0.1181617  )
        39           Si  tau(  39) = (   0.7497057   0.4246346   0.1249090  )
        40           Si  tau(  40) = (   0.7539584   0.1575217  -0.0101937  )
        41           Si  tau(  41) = (   0.9170175   0.4362106   0.0034742  )
        42           O   tau(  42) = (   0.7488298   0.0730934   0.2853393  )
        43           O   tau(  43) = (   0.9150434   0.3658001   0.2820191  )
        44           O   tau(  44) = (   0.8736907   0.0373027   0.1584317  )
        45           O   tau(  45) = (   1.0476327   0.3198943   0.1665572  )
        46           O   tau(  46) = (   0.8531205   0.1717152   0.0351723  )
        47           O   tau(  47) = (   1.0193290   0.4478086   0.0415686  )
        48           O   tau(  48) = (   0.6843444   0.1341845   0.0720613  )
        49           O   tau(  49) = (   0.8504262   0.4034289   0.0856440  )
        50           O   tau(  50) = (   0.5867626   0.2069505   0.2053987  )
        51           O   tau(  51) = (   0.7506277   0.5006270   0.2042748  )
        52           O   tau(  52) = (   0.7262840   0.2443534   0.3217691  )
        53           O   tau(  53) = (   0.8779615   0.5352346   0.3287750  )
        54           Si  tau(  54) = (   0.1501594   0.5722489   0.2471397  )
        55           Si  tau(  55) = (   0.3181716   0.8656060   0.2440728  )
        56           Si  tau(  56) = (   0.9219354   0.7064024   0.1232205  )
        57           Si  tau(  57) = (   0.0913561   0.9915361   0.1231416  )
        58           Si  tau(  58) = (   0.0952960   0.7262931   0.0008507  )
        59           Si  tau(  59) = (   0.2550990   1.0151178  -0.0003333  )
        60           O   tau(  60) = (   0.0858672   0.6531205   0.2842675  )
        61           O   tau(  61) = (   0.2534120   0.9450336   0.2822432  )
        62           O   tau(  62) = (   0.2201414   0.6108767   0.1682386  )
        63           O   tau(  63) = (   0.3832915   0.8990369   0.1615238  )
        64           O   tau(  64) = (   0.2014764   0.7349579   0.0364585  )
        65           O   tau(  65) = (   0.3580850   1.0283650   0.0365098  )
        66           O   tau(  66) = (   0.0322634   0.6924707   0.0852947  )
        67           O   tau(  67) = (   0.1934986   0.9782671   0.0836914  )
        68           O   tau(  68) = (   0.9190041   0.7802842   0.2046696  )
        69           O   tau(  69) = (   0.0883893   1.0651615   0.2052065  )
        70           O   tau(  70) = (   0.0512275   0.8225348   0.3289423  )
        71           O   tau(  71) = (   0.2120428   1.1125676   0.3288922  )
        72           Si  tau(  72) = (   0.4310743   0.6166228   0.1798363  )
        73           Si  tau(  73) = (   0.6525885   0.8628981   0.2460470  )
        74           Si  tau(  74) = (   0.2555136   0.7055425   0.1265534  )
        75           Si  tau(  75) = (   0.4215581   0.9943651   0.1201912  )
        76           Si  tau(  76) = (   0.4340348   0.7389317  -0.0196029  )
        77           Si  tau(  77) = (   0.5875211   1.0136727  -0.0000858  )
        78           O   tau(  78) = (   0.4139253   0.6596008   0.2777845  )
        79           O   tau(  79) = (   0.5879017   0.9436673   0.2824018  )
        80           O   tau(  80) = (   0.5342492   0.6241276   0.1440873  )
        81           O   tau(  81) = (   0.7136294   0.8938439   0.1594236  )
        82           O   tau(  82) = (   0.5304361   0.7637874   0.0378721  )
        83           O   tau(  83) = (   0.6895343   1.0277999   0.0388128  )
        84           O   tau(  84) = (   0.3703206   0.6849747   0.0972547  )
        85           O   tau(  85) = (   0.5233966   0.9774697   0.0823311  )
        86           O   tau(  86) = (   0.2560185   0.7831424   0.2030611  )
        87           O   tau(  87) = (   0.4221792   1.0694727   0.2007917  )
        88           O   tau(  88) = (   0.3803336   0.8270910   0.3270938  )
        89           O   tau(  89) = (   0.5494315   1.1136372   0.3226784  )
        90           Si  tau(  90) = (   0.8172128   0.5775643   0.2462676  )
        91           Si  tau(  91) = (   0.9829300   0.8603279   0.2448715  )
        92           Si  tau(  92) = (   0.5908146   0.7167394   0.1200626  )
        93           Si  tau(  93) = (   0.7531226   0.9894754   0.1207794  )
        94           Si  tau(  94) = (   0.7561606   0.7281016   0.0005567  )
        95           Si  tau(  95) = (   0.9190856   1.0110928   0.0011077  )
        96           O   tau(  96) = (   0.7552142   0.6581501   0.2880965  )
        97           O   tau(  97) = (   0.9181130   0.9402945   0.2826612  )
        98           O   tau(  98) = (   0.8834502   0.6117971   0.1646657  )
        99           O   tau(  99) = (   1.0490591   0.8951056   0.1633973  )
       100           O   tau( 100) = (   0.8580684   0.7413469   0.0394644  )
       101           O   tau( 101) = (   1.0203277   1.0272369   0.0406438  )
       102           O   tau( 102) = (   0.6910999   0.6939152   0.0842765  )
       103           O   tau( 103) = (   0.8548101   0.9729376   0.0825399  )
       104           O   tau( 104) = (   0.5883925   0.7800035   0.2093106  )
       105           O   tau( 105) = (   0.7528318   1.0611153   0.2046708  )
       106           O   tau( 106) = (   0.7167763   0.8278085   0.3286714  )
       107           O   tau( 107) = (   0.8814173   1.1085789   0.3247956  )
       108           Si  tau( 108) = (   0.1528442  -0.0017716   0.6089151  )
       109           Si  tau( 109) = (   0.3097752   0.2826779   0.6100896  )
       110           Si  tau( 110) = (   0.9190669   0.1262580   0.4903960  )
       111           Si  tau( 111) = (   0.0873485   0.4169436   0.4897359  )
       112           Si  tau( 112) = (   0.0869779   0.1513691   0.3667253  )
       113           Si  tau( 113) = (   0.2507721   0.4391597   0.3677330  )
       114           O   tau( 114) = (   0.0891067   0.0792103   0.6478172  )
       115           O   tau( 115) = (   0.2394944   0.3587614   0.6483913  )
       116           O   tau( 116) = (   0.2159578   0.0323368   0.5245301  )
       117           O   tau( 117) = (   0.3753090   0.3272574   0.5326048  )
       118           O   tau( 118) = (   0.1907391   0.1654282   0.4010530  )
       119           O   tau( 119) = (   0.3536553   0.4548333   0.4050513  )
       120           O   tau( 120) = (   0.0285066   0.1130589   0.4524186  )
       121           O   tau( 121) = (   0.1895746   0.4015612   0.4515122  )
       122           O   tau( 122) = (   0.9151560   0.2025224   0.5707888  )
       123           O   tau( 123) = (   0.0864319   0.4934296   0.5694359  )
       124           O   tau( 124) = (   0.0497534   0.2475048   0.6933343  )
       125           O   tau( 125) = (   0.2148734   0.5315859   0.6919826  )
       126           Si  tau( 126) = (   0.4847670  -0.0010002   0.6097094  )
       127           Si  tau( 127) = (   0.6424819   0.2864703   0.6036255  )
       128           Si  tau( 128) = (   0.2537275   0.1272710   0.4835877  )
       129           Si  tau( 129) = (   0.4102600   0.4228601   0.4932213  )
       130           Si  tau( 130) = (   0.4187494   0.1533089   0.3628328  )
       131           Si  tau( 131) = (   0.6076190   0.3931043   0.4114570  )
       132           O   tau( 132) = (   0.4228346   0.0810889   0.6486348  )
       133           O   tau( 133) = (   0.5851943   0.3633632   0.6549837  )
       134           O   tau( 134) = (   0.5482823   0.0348940   0.5260195  )
       135           O   tau( 135) = (   0.6805424   0.3398816   0.5026282  )
       136           O   tau( 136) = (   0.5211269   0.1681210   0.4024020  )
       137           O   tau( 137) = (   0.6854542   0.4722733   0.4093755  )
       138           O   tau( 138) = (   0.3560258   0.1131890   0.4444733  )
       139           O   tau( 139) = (   0.5165704   0.4108640   0.4639668  )
       140           O   tau( 140) = (   0.2524039   0.2007970   0.5659930  )
       141           O   tau( 141) = (   0.4103025   0.5011246   0.5711195  )
       142           O   tau( 142) = (   0.3737187   0.2474894   0.6928386  )
       143           O   tau( 143) = (   0.5488153   0.5337936   0.6868829  )
       144           Si  tau( 144) = (   0.8160575  -0.0056450   0.6109686  )
       145           Si  tau( 145) = (   0.9781229   0.2834507   0.6116432  )
       146           Si  tau( 146) = (   0.5838141   0.1295405   0.4844598  )
       147           Si  tau( 147) = (   0.7556654   0.4318178   0.4868322  )
       148           Si  tau( 148) = (   0.7552466   0.1475094   0.3658122  )
       149           Si  tau( 149) = (   0.9177026   0.4390478   0.3638374  )
       150           O   tau( 150) = (   0.7516163   0.0758983   0.6480557  )
       151           O   tau( 151) = (   0.9131152   0.3633452   0.6521830  )
       152           O   tau( 152) = (   0.8808653   0.0307301   0.5291388  )
       153           O   tau( 153) = (   1.0405736   0.3226869   0.5293531  )
       154           O   tau( 154) = (   0.8562239   0.1606489   0.4061318  )
       155           O   tau( 155) = (   1.0179916   0.4528626   0.4053726  )
       156           O   tau( 156) = (   0.6874113   0.1205104   0.4490401  )
       157           O   tau( 157) = (   0.8513859   0.4014328   0.4469800  )
       158           O   tau( 158) = (   0.5792831   0.2070992   0.5649432  )
       159           O   tau( 159) = (   0.7570629   0.4870057   0.5798486  )
       160           O   tau( 160) = (   0.7254298   0.2509686   0.6655792  )
       161           O   tau( 161) = (   0.8847381   0.5348083   0.6970015  )
       162           Si  tau( 162) = (   0.1526733   0.5714608   0.6096809  )
       163           Si  tau( 163) = (   0.3161158   0.8627256   0.6060926  )
       164           Si  tau( 164) = (   0.9179422   0.7044628   0.4926750  )
       165           Si  tau( 165) = (   0.0892209   0.9898221   0.4892479  )
       166           Si  tau( 166) = (   0.0874844   0.7264265   0.3676110  )
       167           Si  tau( 167) = (   0.2521630   1.0175027   0.3664335  )
       168           O   tau( 168) = (   0.0910627   0.6528518   0.6508092  )
       169           O   tau( 169) = (   0.2523881   0.9404887   0.6492875  )
       170           O   tau( 170) = (   0.2185954   0.6086158   0.5290327  )
       171           O   tau( 171) = (   0.3793732   0.8992067   0.5236434  )
       172           O   tau( 172) = (   0.1901695   0.7397019   0.4052208  )
       173           O   tau( 173) = (   0.3542107   1.0343336   0.4042616  )
       174           O   tau( 174) = (   0.0252605   0.6880243   0.4503907  )
       175           O   tau( 175) = (   0.1908213   0.9762525   0.4484473  )
       176           O   tau( 176) = (   0.9222421   0.7738889   0.5782854  )
       177           O   tau( 177) = (   0.0893235   1.0625005   0.5724972  )
       178           O   tau( 178) = (   0.0607301   0.8232257   0.6944392  )
       179           O   tau( 179) = (   0.2177397   1.1105428   0.6918893  )
       180           Si  tau( 180) = (   0.4843053   0.5738675   0.6074433  )
       181           Si  tau( 181) = (   0.6483717   0.8581890   0.6094108  )
       182           Si  tau( 182) = (   0.2544009   0.7039955   0.4873421  )
       183           Si  tau( 183) = (   0.4183473   0.9955945   0.4852285  )
       184           Si  tau( 184) = (   0.4175920   0.7305222   0.3640758  )
       185           Si  tau( 185) = (   0.5854428   1.0181082   0.3642917  )
       186           O   tau( 186) = (   0.4283802   0.6582468   0.6536507  )
       187           O   tau( 187) = (   0.5857959   0.9381302   0.6511018  )
       188           O   tau( 188) = (   0.5460769   0.6099705   0.5237095  )
       189           O   tau( 189) = (   0.7078848   0.8941934   0.5236285  )
       190           O   tau( 190) = (   0.5196077   0.7423685   0.4033429  )
       191           O   tau( 191) = (   0.6857626   1.0326332   0.4070300  )
       192           O   tau( 192) = (   0.3558339   0.6895079   0.4457926  )
       193           O   tau( 193) = (   0.5192893   0.9804269   0.4444968  )
       194           O   tau( 194) = (   0.2561709   0.7782772   0.5694992  )
       195           O   tau( 195) = (   0.4197755   1.0660611   0.5702827  )
       196           O   tau( 196) = (   0.3819239   0.8267802   0.6908049  )
       197           O   tau( 197) = (   0.5498404   1.1088141   0.6909607  )
       198           Si  tau( 198) = (   0.8202749   0.5720513   0.6165438  )
       199           Si  tau( 199) = (   0.9860121   0.8571588   0.6130396  )
       200           Si  tau( 200) = (   0.5830366   0.7078089   0.4873119  )
       201           Si  tau( 201) = (   0.7491746   0.9900294   0.4869164  )
       202           Si  tau( 202) = (   0.7529506   0.7323639   0.3701023  )
       203           Si  tau( 203) = (   0.9164311   1.0125676   0.3661534  )
       204           O   tau( 204) = (   0.7531887   0.6497800   0.6544573  )
       205           O   tau( 205) = (   0.9208643   0.9368661   0.6512240  )
       206           O   tau( 206) = (   0.8779637   0.6077080   0.5296034  )
       207           O   tau( 207) = (   1.0467671   0.8927192   0.5280233  )
       208           O   tau( 208) = (   0.8531694   0.7456092   0.4133549  )
       209           O   tau( 209) = (   1.0169787   1.0267385   0.4082934  )
       210           O   tau( 210) = (   0.6858557   0.6965206   0.4506072  )
       211           O   tau( 211) = (   0.8499569   0.9742567   0.4458030  )
       212           O   tau( 212) = (   0.5801116   0.7780046   0.5732944  )
       213           O   tau( 213) = (   0.7521559   1.0600575   0.5724454  )
       214           O   tau( 214) = (   0.7162937   0.8205808   0.6885857  )
       215           O   tau( 215) = (   0.8794591   1.1060808   0.6941272  )

     number of k points=     1
                       cart. coord. in units 2pi/alat
        k(    1) = (   0.0000000   0.0000000   0.0000000), wk =   2.0000000

     Dense  grid:  1740873 G-vectors     FFT dimensions: ( 160, 192, 120)

     Largest allocated arrays     est. size (Mb)     dimensions
        Kohn-Sham Wavefunctions        17.80 Mb     (    1944,  600)
        NL pseudopotentials            12.78 Mb     (    1944,  431)
        Each V/rho on FFT grid          0.94 Mb     (   61440)
        Each G-vector array             0.12 Mb     (   15547)
        G-vector shells                 0.06 Mb     (    7776)
     Largest temporary arrays     est. size (Mb)     dimensions
        Auxiliary wavefunctions        71.19 Mb     (    1944, 2400)
        Each subspace H/S matrix       87.89 Mb     (    2400, 2400)
        Each <psi_i|beta_j> matrix      3.95 Mb     (     431,  600)
        Arrays for rho mixing           7.50 Mb     (   61440,    8)

     Initial potential from superposition of free atoms

     starting charge 1145.96414, renormalised to 1144.00000
     Starting wfc are  860 randomized atomic wfcs

     total cpu time spent up to now is       38.2 secs

     per-process dynamical memory:   157.4 Mb

     Self-consistent Calculation

     iteration #  1     ecut=    80.00 Ry     beta=0.70
     Davidson diagonalization with overlap
     ethr =  1.00E-02,  avg # of iterations =  3.0
     Davidson diagonalization with overlap
     ethr =  1.00E-02,  avg # of iterations =  1.0
     Davidson diagonalization with overlap
     ethr =  1.00E-02,  avg # of iterations =  1.0

     Expectation value of exp(iGx): ( -1.8793138537721594E-004,  7.0712721202823188E-004)  0.99291773000000005     
     Electronic Dipole per cell (Ry a.u.)   22.792521810009937     
     Ionic Dipole per cell (Ry a.u.)   23645.761729977869     

     Expectation value of exp(iGx): (  2.5485923971533073E-003, -3.6727027514467867E-003)   1.1465709300000000     
     Electronic Dipole per cell (Ry a.u.)  -13.862579488051274     
     Ionic Dipole per cell (Ry a.u.)   25349.921826440634     

     Expectation value of exp(iGx): (  7.1755775739033935E-007, -1.5741483192872781E-006)  0.73188942899999998     
     Electronic Dipole per cell (Ry a.u.)  -10.491175368976760     
     Ionic Dipole per cell (Ry a.u.)   15831.044146500182     
Electronic Dipole on Cartesian axes
           1   22.792521810009937     
           2  -13.862579488051274     
           3  -10.491175368976760     
Ionic Dipole on Cartesian axes
           1   23645.761729977869     
           2   25349.921826440634     
           3   15831.044146500182     

     total cpu time spent up to now is      824.1 secs

     total energy              =   -5137.19138545 Ry
     Harris-Foulkes estimate   =   -5174.14042431 Ry
     estimated scf accuracy    <      51.88863805 Ry

     iteration #  2     ecut=    80.00 Ry     beta=0.70
     Davidson diagonalization with overlap
     ethr =  4.54E-03,  avg # of iterations =  2.0
     Davidson diagonalization with overlap
     ethr =  4.54E-03,  avg # of iterations =  1.0
     Davidson diagonalization with overlap
     ethr =  4.54E-03,  avg # of iterations =  1.0

     Expectation value of exp(iGx): ( -6.9719607691713003E-006,  3.1761657931252458E-005)  0.99291773000000005     
     Electronic Dipole per cell (Ry a.u.)   22.248643917448209     
     Ionic Dipole per cell (Ry a.u.)   23645.761729977869     

     Expectation value of exp(iGx): (  2.5971753004256476E-004, -3.4742615939132893E-004)   1.1465709300000000     
     Electronic Dipole per cell (Ry a.u.)  -13.355178907542555     
     Ionic Dipole per cell (Ry a.u.)   25349.921826440634     

     Expectation value of exp(iGx): (  2.7306015223847326E-009, -5.0159206535650446E-009)  0.73188942899999998     
     Electronic Dipole per cell (Ry a.u.)  -9.8411567352798350     
     Ionic Dipole per cell (Ry a.u.)   15831.044146500182     
Electronic Dipole on Cartesian axes
           1   22.248643917448209     
           2  -13.355178907542555     
           3  -9.8411567352798350     
Ionic Dipole on Cartesian axes
           1   23645.761729977869     
           2   25349.921826440634     
           3   15831.044146500182     

     total cpu time spent up to now is     1622.1 secs

     total energy              =   -5150.75307564 Ry
     Harris-Foulkes estimate   =   -5167.83773378 Ry
     estimated scf accuracy    <      33.06195802 Ry

     iteration #  3     ecut=    80.00 Ry     beta=0.70
     Davidson diagonalization with overlap
     ethr =  2.89E-03,  avg # of iterations =  2.0
     Davidson diagonalization with overlap
     ethr =  2.89E-03,  avg # of iterations =  1.0
     Davidson diagonalization with overlap
     ethr =  2.89E-03,  avg # of iterations =  1.0

     Expectation value of exp(iGx): ( -3.8268546377530059E-005,  1.5394047757333277E-004)  0.99291773000000005     
     Electronic Dipole per cell (Ry a.u.)   22.591952185647006     
     Ionic Dipole per cell (Ry a.u.)   23645.761729977869     

     Expectation value of exp(iGx): (  8.1618621185385563E-004, -1.1650421721871526E-003)   1.1465709300000000     
     Electronic Dipole per cell (Ry a.u.)  -13.798384998217690     
     Ionic Dipole per cell (Ry a.u.)   25349.921826440634     

     Expectation value of exp(iGx): (  4.7047666686460003E-008, -9.4197615896632709E-008)  0.73188942899999998     
     Electronic Dipole per cell (Ry a.u.)  -10.165229652407817     
     Ionic Dipole per cell (Ry a.u.)   15831.044146500182     
Electronic Dipole on Cartesian axes
           1   22.591952185647006     
           2  -13.798384998217690     
           3  -10.165229652407817     
Ionic Dipole on Cartesian axes
           1   23645.761729977869     
           2   25349.921826440634     
           3   15831.044146500182     

     total cpu time spent up to now is     2431.6 secs

     total energy              =   -5157.52878589 Ry
     Harris-Foulkes estimate   =   -5157.61060164 Ry
     estimated scf accuracy    <       0.22572567 Ry

     iteration #  4     ecut=    80.00 Ry     beta=0.70
     Davidson diagonalization with overlap
     ethr =  1.97E-05,  avg # of iterations =  8.0
     Davidson diagonalization with overlap
     ethr =  1.97E-05,  avg # of iterations =  1.0
     Davidson diagonalization with overlap
     ethr =  1.97E-05,  avg # of iterations =  1.0

     Expectation value of exp(iGx): ( -3.5573714118890825E-005,  1.4644765785246764E-004)  0.99291773000000005     
     Electronic Dipole per cell (Ry a.u.)   22.525230122326679     
     Ionic Dipole per cell (Ry a.u.)   23645.761729977869     

     Expectation value of exp(iGx): (  8.1451727628641872E-004, -1.1007314294472843E-003)   1.1465709300000000     
     Electronic Dipole per cell (Ry a.u.)  -13.425247717829439     
     Ionic Dipole per cell (Ry a.u.)   25349.921826440634     

     Expectation value of exp(iGx): (  4.2848219718455332E-008, -8.5585839403654154E-008)  0.73188942899999998     
     Electronic Dipole per cell (Ry a.u.)  -10.156499678964829     
     Ionic Dipole per cell (Ry a.u.)   15831.044146500182     
Electronic Dipole on Cartesian axes
           1   22.525230122326679     
           2  -13.425247717829439     
           3  -10.156499678964829     
Ionic Dipole on Cartesian axes
           1   23645.761729977869     
           2   25349.921826440634     
           3   15831.044146500182     

     total cpu time spent up to now is     3326.3 secs

     total energy              =   -5157.53574711 Ry
     Harris-Foulkes estimate   =   -5157.59734854 Ry
     estimated scf accuracy    <       0.12603449 Ry

     iteration #  5     ecut=    80.00 Ry     beta=0.70
     Davidson diagonalization with overlap
     ethr =  1.10E-05,  avg # of iterations = 10.0
     Davidson diagonalization with overlap
     ethr =  1.10E-05,  avg # of iterations =  1.0
     Davidson diagonalization with overlap
     ethr =  1.10E-05,  avg # of iterations =  1.0

     Expectation value of exp(iGx): ( -3.6085390391532080E-005,  1.4565178514545582E-004)  0.99291773000000005     
     Electronic Dipole per cell (Ry a.u.)   22.582076158210608     
     Ionic Dipole per cell (Ry a.u.)   23645.761729977869     

     Expectation value of exp(iGx): (  7.8994655021606447E-004, -1.1131086066219343E-003)   1.1465709300000000     
     Electronic Dipole per cell (Ry a.u.)  -13.710876071047666     
     Ionic Dipole per cell (Ry a.u.)   25349.921826440634     

     Expectation value of exp(iGx): (  4.2829922979546112E-008, -8.4704860521791630E-008)  0.73188942899999998     
     Electronic Dipole per cell (Ry a.u.)  -10.119946539564777     
     Ionic Dipole per cell (Ry a.u.)   15831.044146500182     
Electronic Dipole on Cartesian axes
           1   22.582076158210608     
           2  -13.710876071047666     
           3  -10.119946539564777     
Ionic Dipole on Cartesian axes
           1   23645.761729977869     
           2   25349.921826440634     
           3   15831.044146500182     

     total cpu time spent up to now is     4244.8 secs

     total energy              =   -5157.56254684 Ry
     Harris-Foulkes estimate   =   -5157.56399145 Ry
     estimated scf accuracy    <       0.00264278 Ry

     iteration #  6     ecut=    80.00 Ry     beta=0.70
     Davidson diagonalization with overlap
     ethr =  2.31E-07,  avg # of iterations =  5.0
     Davidson diagonalization with overlap
     ethr =  2.31E-07,  avg # of iterations =  1.0
     Davidson diagonalization with overlap
     ethr =  2.31E-07,  avg # of iterations =  1.0

     Expectation value of exp(iGx): ( -3.5850488871940811E-005,  1.4592754837826900E-004)  0.99291773000000005     
     Electronic Dipole per cell (Ry a.u.)   22.557688432711181     
     Ionic Dipole per cell (Ry a.u.)   23645.761729977869     

     Expectation value of exp(iGx): (  7.9430439425807141E-004, -1.1114726047853443E-003)   1.1465709300000000     
     Electronic Dipole per cell (Ry a.u.)  -13.663507959635838     
     Ionic Dipole per cell (Ry a.u.)   25349.921826440634     

     Expectation value of exp(iGx): (  4.2705507845479479E-008, -8.5085275628035532E-008)  0.73188942899999998     
     Electronic Dipole per cell (Ry a.u.)  -10.147198748979632     
     Ionic Dipole per cell (Ry a.u.)   15831.044146500182     
Electronic Dipole on Cartesian axes
           1   22.557688432711181     
           2  -13.663507959635838     
           3  -10.147198748979632     
Ionic Dipole on Cartesian axes
           1   23645.761729977869     
           2   25349.921826440634     
           3   15831.044146500182     

     total cpu time spent up to now is     5068.7 secs

     total energy              =   -5157.56315243 Ry
     Harris-Foulkes estimate   =   -5157.56328934 Ry
     estimated scf accuracy    <       0.00025312 Ry

     iteration #  7     ecut=    80.00 Ry     beta=0.70
     Davidson diagonalization with overlap
     ethr =  2.21E-08,  avg # of iterations =  3.0
     Davidson diagonalization with overlap
     ethr =  2.21E-08,  avg # of iterations =  1.0
     Davidson diagonalization with overlap
     ethr =  2.21E-08,  avg # of iterations =  1.0

     Expectation value of exp(iGx): ( -3.5967808010251294E-005,  1.4593803957861632E-004)  0.99291773000000005     
     Electronic Dipole per cell (Ry a.u.)   22.566919053999392     
     Ionic Dipole per cell (Ry a.u.)   23645.761729977869     

     Expectation value of exp(iGx): (  7.9369090593220165E-004, -1.1123630533520236E-003)   1.1465709300000000     
     Electronic Dipole per cell (Ry a.u.)  -13.674207204256060     
     Ionic Dipole per cell (Ry a.u.)   25349.921826440634     

     Expectation value of exp(iGx): (  4.2816946702970214E-008, -8.5087695802916539E-008)  0.73188942899999998     
     Electronic Dipole per cell (Ry a.u.)  -10.137706932823749     
     Ionic Dipole per cell (Ry a.u.)   15831.044146500182     
Electronic Dipole on Cartesian axes
           1   22.566919053999392     
           2  -13.674207204256060     
           3  -10.137706932823749     
Ionic Dipole on Cartesian axes
           1   23645.761729977869     
           2   25349.921826440634     
           3   15831.044146500182     

     total cpu time spent up to now is     5872.8 secs

     total energy              =   -5157.56321042 Ry
     Harris-Foulkes estimate   =   -5157.56322327 Ry
     estimated scf accuracy    <       0.00002716 Ry

     iteration #  8     ecut=    80.00 Ry     beta=0.70
     Davidson diagonalization with overlap
     ethr =  2.37E-09,  avg # of iterations =  3.0
     Davidson diagonalization with overlap
     ethr =  2.37E-09,  avg # of iterations =  1.0
     Davidson diagonalization with overlap
     ethr =  2.37E-09,  avg # of iterations =  1.0

     Expectation value of exp(iGx): ( -3.5953724104233875E-005,  1.4595992975935149E-004)  0.99291773000000005     
     Electronic Dipole per cell (Ry a.u.)   22.565352504616808     
     Ionic Dipole per cell (Ry a.u.)   23645.761729977869     

     Expectation value of exp(iGx): (  7.9385544392432568E-004, -1.1123556201777000E-003)   1.1465709300000000     
     Electronic Dipole per cell (Ry a.u.)  -13.672752598264909     
     Ionic Dipole per cell (Ry a.u.)   25349.921826440634     

     Expectation value of exp(iGx): (  4.2805943246292549E-008, -8.5114749779899784E-008)  0.73188942899999998     
     Electronic Dipole per cell (Ry a.u.)  -10.139825290075651     
     Ionic Dipole per cell (Ry a.u.)   15831.044146500182     
Electronic Dipole on Cartesian axes
           1   22.565352504616808     
           2  -13.672752598264909     
           3  -10.139825290075651     
Ionic Dipole on Cartesian axes
           1   23645.761729977869     
           2   25349.921826440634     
           3   15831.044146500182     

     total cpu time spent up to now is     6704.6 secs

     total energy              =   -5157.56321753 Ry
     Harris-Foulkes estimate   =   -5157.56321880 Ry
     estimated scf accuracy    <       0.00000423 Ry

     iteration #  9     ecut=    80.00 Ry     beta=0.70
     Davidson diagonalization with overlap
     ethr =  3.70E-10,  avg # of iterations =  3.0
     Davidson diagonalization with overlap
     ethr =  3.70E-10,  avg # of iterations =  1.0
     Davidson diagonalization with overlap
     ethr =  3.70E-10,  avg # of iterations =  1.0

     Expectation value of exp(iGx): ( -3.5951309320632803E-005,  1.4596370674019356E-004)  0.99291773000000005     
     Electronic Dipole per cell (Ry a.u.)   22.565083475672790     
     Ionic Dipole per cell (Ry a.u.)   23645.761729977869     

     Expectation value of exp(iGx): (  7.9387481133741508E-004, -1.1123748045010809E-003)   1.1465709300000000     
     Electronic Dipole per cell (Ry a.u.)  -13.672703989651465     
     Ionic Dipole per cell (Ry a.u.)   25349.921826440634     

     Expectation value of exp(iGx): (  4.2807676630047900E-008, -8.5116252129410402E-008)  0.73188942899999998     
     Electronic Dipole per cell (Ry a.u.)  -10.139741139026752     
     Ionic Dipole per cell (Ry a.u.)   15831.044146500182     
Electronic Dipole on Cartesian axes
           1   22.565083475672790     
           2  -13.672703989651465     
           3  -10.139741139026752     
Ionic Dipole on Cartesian axes
           1   23645.761729977869     
           2   25349.921826440634     
           3   15831.044146500182     

     total cpu time spent up to now is     7532.4 secs

     total energy              =   -5157.56321844 Ry
     Harris-Foulkes estimate   =   -5157.56321848 Ry
     estimated scf accuracy    <       0.00000025 Ry

     iteration # 10     ecut=    80.00 Ry     beta=0.70
     Davidson diagonalization with overlap
     ethr =  2.18E-11,  avg # of iterations =  3.0
     Davidson diagonalization with overlap
     ethr =  2.18E-11,  avg # of iterations =  1.0
     Davidson diagonalization with overlap
     ethr =  2.18E-11,  avg # of iterations =  1.0

     Expectation value of exp(iGx): ( -3.5955644928123903E-005,  1.4596214152999727E-004)  0.99291773000000005     
     Electronic Dipole per cell (Ry a.u.)   22.565463168336510     
     Ionic Dipole per cell (Ry a.u.)   23645.761729977869     

     Expectation value of exp(iGx): (  7.9386268843342040E-004, -1.1123804127277034E-003)   1.1465709300000000     
     Electronic Dipole per cell (Ry a.u.)  -13.672842082214606     
     Ionic Dipole per cell (Ry a.u.)   25349.921826440634     

     Expectation value of exp(iGx): (  4.2809676939368935E-008, -8.5115231462136367E-008)  0.73188942899999998     
     Electronic Dipole per cell (Ry a.u.)  -10.139524817233406     
     Ionic Dipole per cell (Ry a.u.)   15831.044146500182     
Electronic Dipole on Cartesian axes
           1   22.565463168336510     
           2  -13.672842082214606     
           3  -10.139524817233406     
Ionic Dipole on Cartesian axes
           1   23645.761729977869     
           2   25349.921826440634     
           3   15831.044146500182     

     total cpu time spent up to now is     8346.1 secs

     total energy              =   -5157.56321857 Ry
     Harris-Foulkes estimate   =   -5157.56321852 Ry
     estimated scf accuracy    <       0.00000004 Ry

     iteration # 11     ecut=    80.00 Ry     beta=0.70
     Davidson diagonalization with overlap
     ethr =  3.75E-12,  avg # of iterations =  3.0
     Davidson diagonalization with overlap
     ethr =  3.75E-12,  avg # of iterations =  1.0
     Davidson diagonalization with overlap
     ethr =  3.75E-12,  avg # of iterations =  1.0

     Expectation value of exp(iGx): ( -3.5953925440434049E-005,  1.4596284083256487E-004)  0.99291773000000005     
     Electronic Dipole per cell (Ry a.u.)   22.565311027184290     
     Ionic Dipole per cell (Ry a.u.)   23645.761729977869     

     Expectation value of exp(iGx): (  7.9386950632490756E-004, -1.1123774413785517E-003)   1.1465709300000000     
     Electronic Dipole per cell (Ry a.u.)  -13.672765535856080     
     Ionic Dipole per cell (Ry a.u.)   25349.921826440634     

     Expectation value of exp(iGx): (  4.2808886508803394E-008, -8.5115884036191172E-008)  0.73188942899999998     
     Electronic Dipole per cell (Ry a.u.)  -10.139621086148392     
     Ionic Dipole per cell (Ry a.u.)   15831.044146500182     
Electronic Dipole on Cartesian axes
           1   22.565311027184290     
           2  -13.672765535856080     
           3  -10.139621086148392     
Ionic Dipole on Cartesian axes
           1   23645.761729977869     
           2   25349.921826440634     
           3   15831.044146500182     

     total cpu time spent up to now is     9147.7 secs

     End of self-consistent calculation

          k = 0.0000 0.0000 0.0000 (217511 PWs)   bands (ev):

   -17.4873 -17.2742 -16.5769 -16.4979 -16.4360 -16.3960 -16.3853 -16.3218
   -16.2763 -16.2309 -16.2081 -16.1650 -16.1165 -16.1071 -16.0705 -16.0555
   -16.0228 -15.9937 -15.9734 -15.9690 -15.9369 -15.9178 -15.8929 -15.8560
   -15.8386 -15.8187 -15.8105 -15.8023 -15.7827 -15.7670 -15.7569 -15.7316
   -15.6947 -15.6679 -15.6295 -15.6148 -15.5819 -15.5456 -15.5139 -15.4749
   -15.4635 -15.4095 -15.3825 -15.3353 -15.3295 -15.3182 -15.3041 -15.2596
   -15.2337 -15.2244 -15.1973 -15.1623 -15.1336 -15.1072 -15.0769 -15.0629
   -15.0440 -14.9865 -14.9719 -14.9573 -14.9416 -14.9311 -14.9118 -14.8815
   -14.8706 -14.8613 -14.8358 -14.8243 -14.8051 -14.7765 -14.7705 -14.7561
   -14.7244 -14.7024 -14.6760 -14.6656 -14.6299 -14.6250 -14.5919 -14.5703
   -14.5666 -14.5365 -14.5267 -14.5153 -14.4804 -14.4726 -14.4569 -14.4466
   -14.4414 -14.4189 -14.4140 -14.4065 -14.3976 -14.3908 -14.3811 -14.3743
   -14.3701 -14.3526 -14.3451 -14.3418 -14.3380 -14.3360 -14.3343 -14.3278
   -14.3235 -14.3199 -14.2999 -14.2940 -14.2910 -14.2817 -14.2760 -14.2695
   -14.2608 -14.2587 -14.2510 -14.2410 -14.2349 -14.2343 -14.2269 -14.2261
   -14.2208 -14.2137 -14.2088 -14.2025 -14.1961 -14.1910 -14.1861 -14.1744
   -14.1712 -14.1659 -14.1628 -14.1584 -14.1526 -14.1398 -14.1376 -14.1311
   -14.1221 -14.1199 -14.1124 -14.1091 -14.1016 -14.0887 -14.0826  -6.8624
    -6.5073  -6.4007  -6.3698  -6.2162  -6.1580  -6.0761  -5.9609  -5.9345
    -5.8767  -5.8479  -5.8137  -5.7853  -5.7726  -5.7522  -5.7383  -5.6985
    -5.6678  -5.6430  -5.6219  -5.5913  -5.5590  -5.5181  -5.4265  -5.3013
    -5.2266  -5.2053  -5.1236  -5.1154  -5.1122  -5.0796  -5.0144  -4.9407
    -4.9190  -4.8845  -4.8324  -4.8057  -4.7121  -4.5889  -4.5410  -4.4455
    -4.4069  -4.3104  -4.2878  -4.2686  -4.2179  -4.1914  -4.1741  -4.1151
    -4.0941  -4.0489  -4.0260  -3.9505  -3.9106  -3.8849  -3.8512  -3.7952
    -3.7838  -3.7580  -3.7287  -3.7193  -3.6904  -3.6544  -3.5861  -3.5219
    -3.4220  -3.3976  -3.3478  -3.3130  -3.2881  -3.2699  -3.2063  -3.1739
    -3.1586  -3.1356  -3.1260  -3.0907  -3.0881  -3.0490  -3.0351  -3.0192
    -2.9862  -2.9758  -2.9637  -2.9431  -2.9342  -2.9253  -2.9122  -2.9001
    -2.8875  -2.8704  -2.8603  -2.8409  -2.8369  -2.8277  -2.8218  -2.8123
    -2.7920  -2.7869  -2.7798  -2.7634  -2.7549  -2.7463  -2.7413  -2.7304
    -2.7222  -2.6987  -2.6872  -2.6799  -2.6753  -2.6654  -2.6578  -2.6521
    -2.6388  -2.6352  -2.6097  -2.5960  -2.5767  -2.5575  -2.5268  -2.5196
    -2.4891  -2.4615  -2.4586  -2.4503  -2.4353  -2.4207  -2.4114  -2.3866
    -2.3677  -2.3472  -2.3422  -2.3145  -2.2666  -2.2503  -2.2248  -2.2155
    -2.2061  -2.1980  -2.1731  -2.1260  -2.0954  -2.0724  -1.9526  -1.9270
    -1.5538  -1.4179  -1.3856  -1.0779  -1.0574  -0.9687  -0.9324  -0.9184
    -0.8846  -0.8577  -0.8225  -0.7710  -0.7565  -0.7504  -0.7437  -0.7224
    -0.7112  -0.6923  -0.6731  -0.6648  -0.6500  -0.6300  -0.6248  -0.6086
    -0.5936  -0.5882  -0.5736  -0.5647  -0.5580  -0.5485  -0.5405  -0.5385
    -0.5266  -0.5042  -0.4956  -0.4816  -0.4694  -0.4502  -0.4339  -0.4309
    -0.4180  -0.4014  -0.3954  -0.3734  -0.3647  -0.3595  -0.3457  -0.3299
    -0.3241  -0.3081  -0.2952  -0.2773  -0.2625  -0.2559  -0.2365  -0.2248
    -0.2008  -0.1867  -0.1646  -0.1537  -0.1446  -0.1316  -0.1245  -0.0903
    -0.0818  -0.0682  -0.0405  -0.0284  -0.0169  -0.0045   0.0210   0.0279
     0.0391   0.0587   0.0667   0.0682   0.0999   0.1050   0.1243   0.1379
     0.1636   0.1866   0.1904   0.1996   0.2140   0.2236   0.2334   0.2536
     0.2649   0.2715   0.2784   0.2873   0.3105   0.3156   0.3394   0.3483
     0.3576   0.3654   0.3864   0.4017   0.4238   0.4367   0.4391   0.4472
     0.4546   0.4654   0.4726   0.4866   0.4902   0.4976   0.5086   0.5148
     0.5320   0.5360   0.5531   0.5629   0.5731   0.5836   0.5914   0.6090
     0.6190   0.6454   0.6560   0.6606   0.6794   0.6906   0.7174   0.7180
     0.7231   0.7433   0.7606   0.7723   0.7850   0.8114   0.8260   0.8279
     0.8508   0.8644   0.8819   0.8836   0.9066   0.9107   0.9239   0.9356
     0.9436   0.9555   0.9562   0.9760   0.9912   1.0026   1.0143   1.0163
     1.0325   1.0435   1.0584   1.0694   1.0731   1.0843   1.0913   1.0948
     1.1160   1.1253   1.1279   1.1359   1.1467   1.1564   1.1625   1.1683
     1.1873   1.1954   1.2079   1.2212   1.2325   1.2398   1.2516   1.2644
     1.2706   1.2785   1.2815   1.2904   1.3013   1.3101   1.3229   1.3297
     1.3403   1.3474   1.3540   1.3666   1.3775   1.3885   1.3956   1.4010
     1.4113   1.4174   1.4237   1.4328   1.4466   1.4521   1.4552   1.4599
     1.4794   1.4838   1.4953   1.5080   1.5107   1.5177   1.5235   1.5333
     1.5410   1.5527   1.5597   1.5709   1.5893   1.5931   1.6014   1.6069
     1.6138   1.6217   1.6312   1.6384   1.6517   1.6653   1.6662   1.6806
     1.6928   1.7070   1.7203   1.7314   1.7471   1.7644   1.7716   1.7874
     1.8054   1.8197   1.8252   1.8575   1.8665   1.8812   1.8947   1.9131
     1.9324   1.9506   1.9599   1.9701   1.9784   1.9855   1.9957   2.0125
     2.0278   2.0364   2.0546   2.0623   2.0650   2.0864   2.1065   2.1313
     2.1479   2.1630   2.1684   2.1963   2.2119   2.2254   2.2385   2.2393
     2.2514   2.2813   2.2880   2.2980   2.3081   2.3234   2.3421   2.3539
     2.3735   2.3817   2.3869   2.3949   2.4307   2.4394   2.4633   2.4875
     2.4975   2.5209   2.5429   2.5777   7.7596   8.2014   8.8018   9.1254
     9.2253   9.3751   9.4915   9.6389   9.7329   9.9029   9.9818  10.0271
    10.0527  10.0808  10.2344  10.3515  10.4068  10.4449  10.4756  10.5307
    10.5541  10.6060  10.6660  10.7483  10.7646  10.8014  10.8476  10.8569

     highest occupied, lowest unoccupied level (ev):     2.5777    7.7596

!    total energy              =   -5157.56321858 Ry
     Harris-Foulkes estimate   =   -5157.56321858 Ry
     estimated scf accuracy    <          1.4E-09 Ry

     The total energy is the sum of the following terms:

     one-electron contribution =   -2404.70413974 Ry
     hartree contribution      =    1797.43821694 Ry
     xc contribution           =   -1182.80691467 Ry
     ewald contribution        =   -3367.49038112 Ry

     convergence has been achieved in  11 iterations
  **** WARNING :: Problem open file vector.dat...
  **** WARNING :: Problem read vector parameters...
  VECTOR ::                  Infinity                  Infinity                       NaN
  PARALLEL PART OF FORCES:no remove

     Forces acting on atoms (Ry/au):

     atom    1 type  1   force =     0.00021468   -0.00027489   -0.00000983
     atom    2 type  1   force =     0.00031613    0.00124465   -0.00078753
     atom    3 type  1   force =     0.00008465    0.00007168    0.00014612
     atom    4 type  1   force =     0.00085093    0.00154146    0.00068564
     atom    5 type  1   force =    -0.00003165    0.00020966    0.00021912
     atom    6 type  1   force =    -0.00018407   -0.00020263    0.00179607
     atom    7 type  2   force =     0.00008569   -0.00009684    0.00013153
     atom    8 type  2   force =     0.00019288   -0.00036018    0.00052629
     atom    9 type  2   force =     0.00003345    0.00011820    0.00005135
     atom   10 type  2   force =    -0.00034586   -0.00070063    0.00051163
     atom   11 type  2   force =    -0.00011387   -0.00004807   -0.00023399
     atom   12 type  2   force =    -0.00047550   -0.00056086   -0.00315191
     atom   13 type  2   force =    -0.00000618   -0.00002594   -0.00008331
     atom   14 type  2   force =     0.00015297   -0.00047502   -0.00103041
     atom   15 type  2   force =     0.00003860   -0.00002401   -0.00023085
     atom   16 type  2   force =     0.00057639   -0.00023094   -0.00156973
     atom   17 type  2   force =     0.00003146   -0.00020593    0.00019035
     atom   18 type  2   force =     0.00121490   -0.00108187    0.00157454
     atom   19 type  1   force =    -0.00049871   -0.00092729   -0.00054107
     atom   20 type  1   force =    -0.00009465    0.00001887   -0.00057915
     atom   21 type  1   force =     0.00003463    0.00033483    0.00027217
     atom   22 type  1   force =    -0.00126103    0.00602987    0.00432585
     atom   23 type  1   force =    -0.00010147    0.00018568    0.00040799
     atom   24 type  1   force =     0.00128191   -0.00365085    0.00516971
     atom   25 type  2   force =    -0.00002262    0.00007409    0.00024622
     atom   26 type  2   force =     0.00004875    0.00001369    0.00050036
     atom   27 type  2   force =     0.00009661    0.00039848   -0.00008318
     atom   28 type  2   force =    -0.00029606   -0.00039177    0.00012466
     atom   29 type  2   force =    -0.00003587    0.00019031   -0.00006074
     atom   30 type  2   force =    -0.00097846    0.00014049   -0.00149212
     atom   31 type  2   force =     0.00007109    0.00000147   -0.00033608
     atom   32 type  2   force =     0.00179049    0.00043849   -0.00271952
     atom   33 type  2   force =    -0.00004487   -0.00014324   -0.00048858
     atom   34 type  2   force =    -0.00100461   -0.00770193   -0.00223321
     atom   35 type  2   force =     0.00030490   -0.00043816    0.00039789
     atom   36 type  1   force =    -0.00019745   -0.00037891   -0.00036218
     atom   37 type  1   force =     0.00034523    0.00052267   -0.00018853
     atom   38 type  1   force =    -0.00023456   -0.00029240    0.00019182
     atom   39 type  1   force =     0.00030170    0.00082865    0.00067023
     atom   40 type  1   force =     0.00014811   -0.00015610    0.00046427
     atom   41 type  1   force =     0.00038307    0.00025956    0.00040936
     atom   42 type  2   force =    -0.00012525    0.00019105    0.00016919
     atom   43 type  2   force =    -0.00016244   -0.00005100    0.00020019
     atom   44 type  2   force =    -0.00001586    0.00017334   -0.00003899
     atom   45 type  2   force =    -0.00007402    0.00010989    0.00063911
     atom   46 type  2   force =    -0.00015627    0.00014644   -0.00011518
     atom   47 type  2   force =    -0.00045502   -0.00020654   -0.00062340
     atom   48 type  2   force =     0.00002200    0.00018082   -0.00013726
     atom   49 type  2   force =    -0.00023341   -0.00017526   -0.00013945
     atom   50 type  2   force =     0.00007995    0.00025303    0.00025142
     atom   51 type  2   force =     0.00029335   -0.00073420   -0.00022157
     atom   52 type  2   force =     0.00005409    0.00010993    0.00005420
     atom   53 type  2   force =     0.00010604   -0.00022466    0.00026159
     atom   54 type  1   force =     0.00597302    0.00321197   -0.00577686
     atom   55 type  1   force =     0.00103618   -0.00429586   -0.00639495
     atom   56 type  1   force =     0.00012434   -0.00018398   -0.00059807
     atom   57 type  1   force =    -0.00005487   -0.00089170    0.00047183
     atom   58 type  1   force =     0.00190518    0.00004328    0.00273830
     atom   59 type  1   force =    -0.00048801    0.00230723    0.00369196
     atom   60 type  2   force =     0.00103104    0.00188623    0.00064201
     atom   61 type  2   force =    -0.00100991    0.00256896    0.00209931
     atom   62 type  2   force =    -0.00436103   -0.00400496    0.00505706
     atom   63 type  2   force =     0.00028990    0.00500630    0.00044814
     atom   64 type  2   force =    -0.00736125    0.00234439   -0.00643572
     atom   65 type  2   force =    -0.00108420   -0.00002385   -0.00236465
     atom   66 type  2   force =    -0.00080661    0.00005050   -0.00031756
     atom   67 type  2   force =     0.00058148    0.00012351   -0.00136962
     atom   68 type  2   force =     0.00030992    0.00018945    0.00029016
     atom   69 type  2   force =     0.00028108    0.00020321   -0.00001017
     atom   70 type  2   force =     0.00000757    0.00016314    0.00039171
     atom   71 type  2   force =     0.00045805    0.00023207    0.00041320
     atom   72 type  1   force =    -0.00704179    0.01902400   -0.02415600
     atom   73 type  1   force =    -0.00312707   -0.00392834   -0.00339701
     atom   74 type  1   force =     0.03064931   -0.00428752   -0.00449346
     atom   75 type  1   force =     0.00074671   -0.00539916    0.00316226
     atom   76 type  1   force =     0.11281121    0.10728772    0.26232851
     atom   77 type  1   force =    -0.00005758   -0.00039246    0.00299099
     atom   78 type  2   force =    -0.00223102    0.00540168    0.00887057
     atom   79 type  2   force =    -0.00009398    0.00136872    0.00179340
     atom   80 type  2   force =     0.00724358   -0.00487461    0.00518730
     atom   81 type  2   force =     0.00117110    0.00158726   -0.00004856
     atom   82 type  2   force =    -0.06246016   -0.01753784   -0.05131152
     atom   83 type  2   force =    -0.00002013    0.00043903   -0.00081367
     atom   84 type  2   force =    -0.01305007   -0.00639806    0.00222298
     atom   85 type  2   force =     0.00103190    0.00181695   -0.00192025
     atom   86 type  2   force =    -0.00112306    0.00577009    0.00445675
     atom   87 type  2   force =     0.00046393    0.00141796    0.00037079
     atom   88 type  2   force =     0.00090703    0.00098954    0.00449294
     atom   89 type  2   force =    -0.00000648   -0.00011514    0.00070218
     atom   90 type  1   force =     0.00021166    0.00042345   -0.00156677
     atom   91 type  1   force =     0.00031568   -0.00065295   -0.00065096
     atom   92 type  1   force =    -0.02359632    0.00174491   -0.01666328
     atom   93 type  1   force =    -0.00071024   -0.00163257    0.00055698
     atom   94 type  1   force =    -0.00300646   -0.00039733    0.00506711
     atom   95 type  1   force =    -0.00023670   -0.00034316    0.00052795
     atom   96 type  2   force =     0.00091997    0.00078745   -0.00026743
     atom   97 type  2   force =    -0.00001992    0.00051648    0.00031946
     atom   98 type  2   force =     0.00058466   -0.00078268   -0.00007165
     atom   99 type  2   force =     0.00011925    0.00043460   -0.00008857
     atom  100 type  2   force =     0.00064048    0.00013427   -0.00079331
     atom  101 type  2   force =    -0.00000619   -0.00001932   -0.00029242
     atom  102 type  2   force =     0.00696369    0.00029764   -0.00205761
     atom  103 type  2   force =     0.00034277    0.00020768   -0.00030269
     atom  104 type  2   force =     0.00364272    0.00355310    0.00425035
     atom  105 type  2   force =     0.00029190    0.00056308    0.00022204
     atom  106 type  2   force =     0.00093279   -0.00057676    0.00211883
     atom  107 type  2   force =     0.00024900    0.00032175   -0.00008119
     atom  108 type  1   force =    -0.00042528    0.00041016   -0.00013820
     atom  109 type  1   force =    -0.00053695   -0.00026808    0.00061203
     atom  110 type  1   force =     0.00013785    0.00010342   -0.00008679
     atom  111 type  1   force =    -0.00015608   -0.00014147   -0.00066674
     atom  112 type  1   force =    -0.00004929    0.00014953   -0.00028431
     atom  113 type  1   force =    -0.00066165    0.00100971   -0.00188132
     atom  114 type  2   force =     0.00016903   -0.00033023   -0.00018892
     atom  115 type  2   force =    -0.00006046   -0.00016596   -0.00105829
     atom  116 type  2   force =    -0.00008195   -0.00024150    0.00014677
     atom  117 type  2   force =     0.00063408    0.00161751    0.00019173
     atom  118 type  2   force =     0.00012177   -0.00003060    0.00014547
     atom  119 type  2   force =     0.00149849    0.00029841    0.00225764
     atom  120 type  2   force =    -0.00002685   -0.00000617    0.00016517
     atom  121 type  2   force =    -0.00002298    0.00012062    0.00055365
     atom  122 type  2   force =    -0.00013105   -0.00001478   -0.00015784
     atom  123 type  2   force =     0.00036728    0.00025014   -0.00011092
     atom  124 type  2   force =    -0.00001188   -0.00013939   -0.00011058
     atom  125 type  2   force =     0.00025722    0.00073720   -0.00155781
     atom  126 type  1   force =     0.00075561    0.00095518    0.00074738
     atom  127 type  1   force =     0.00044640   -0.00071005    0.00002744
     atom  128 type  1   force =    -0.00009992    0.00018292   -0.00037171
     atom  129 type  1   force =    -0.00104697   -0.00358901   -0.00402317
     atom  130 type  1   force =    -0.00019735    0.00008770   -0.00063513
     atom  131 type  1   force =    -0.00065766   -0.00071786   -0.00046993
     atom  132 type  2   force =     0.00014854   -0.00019059   -0.00046883
     atom  133 type  2   force =    -0.00055430    0.00135887   -0.00004407
     atom  134 type  2   force =    -0.00016453   -0.00015662    0.00004945
     atom  135 type  2   force =    -0.00024697    0.00022083    0.00007358
     atom  136 type  2   force =     0.00020345    0.00005222    0.00032226
     atom  137 type  2   force =    -0.00017693    0.00052171    0.00020167
     atom  138 type  2   force =    -0.00006402   -0.00010135    0.00015943
     atom  139 type  2   force =     0.00072654    0.00072292    0.00043772
     atom  140 type  2   force =     0.00016869   -0.00003626   -0.00026269
     atom  141 type  2   force =     0.00188455    0.00867704    0.00546816
     atom  142 type  2   force =    -0.00005023    0.00011411   -0.00023203
     atom  143 type  2   force =    -0.00801883    0.00973184   -0.00605030
     atom  144 type  1   force =     0.00040072    0.00030026    0.00035527
     atom  145 type  1   force =     0.00005508    0.00014816    0.00011555
     atom  146 type  1   force =    -0.00003448   -0.00006579   -0.00035166
     atom  147 type  1   force =     0.00115800   -0.00011857    0.00015569
     atom  148 type  1   force =     0.00021754   -0.00028692   -0.00019136
     atom  149 type  1   force =     0.00033632    0.00047079   -0.00059774
     atom  150 type  2   force =     0.00002409    0.00028244   -0.00002794
     atom  151 type  2   force =    -0.00010196   -0.00018058   -0.00025415
     atom  152 type  2   force =     0.00018535    0.00002924    0.00018186
     atom  153 type  2   force =    -0.00006374   -0.00008866    0.00010383
     atom  154 type  2   force =    -0.00011883   -0.00004086   -0.00006979
     atom  155 type  2   force =    -0.00007776   -0.00010636    0.00013844
     atom  156 type  2   force =    -0.00005788    0.00016201    0.00011431
     atom  157 type  2   force =    -0.00063584    0.00008776    0.00045941
     atom  158 type  2   force =    -0.00002421    0.00034562    0.00017947
     atom  159 type  2   force =    -0.00058163   -0.00018350   -0.00025724
     atom  160 type  2   force =    -0.00032296    0.00045442   -0.00017390
     atom  161 type  2   force =    -0.00014036   -0.00002391   -0.00041908
     atom  162 type  1   force =    -0.00255962   -0.00098049    0.00190274
     atom  163 type  1   force =    -0.01433812    0.01447037   -0.00882577
     atom  164 type  1   force =     0.00052080   -0.00025211   -0.00045252
     atom  165 type  1   force =    -0.00072873    0.00019005   -0.00061824
     atom  166 type  1   force =    -0.00044469   -0.00080154   -0.00293883
     atom  167 type  1   force =    -0.00041304   -0.00110320   -0.00233674
     atom  168 type  2   force =     0.00016910   -0.00077587   -0.00208603
     atom  169 type  2   force =     0.00346734   -0.00464849   -0.00134589
     atom  170 type  2   force =     0.00230208    0.00137603   -0.00034495
     atom  171 type  2   force =     0.00165076   -0.00561127    0.00748271
     atom  172 type  2   force =     0.00207222    0.00015765    0.00273644
     atom  173 type  2   force =     0.00080029   -0.00244801    0.00270378
     atom  174 type  2   force =    -0.00001337   -0.00055706   -0.00039497
     atom  175 type  2   force =    -0.00012386   -0.00038582    0.00073312
     atom  176 type  2   force =     0.00033393   -0.00030368   -0.00055649
     atom  177 type  2   force =     0.00012387   -0.00013166    0.00007784
     atom  178 type  2   force =    -0.00093819    0.00111988   -0.00148574
     atom  179 type  2   force =     0.00023652   -0.00089746   -0.00031899
     atom  180 type  1   force =     0.01268245   -0.03100817   -0.01369837
     atom  181 type  1   force =     0.00762970    0.00593261    0.00591921
     atom  182 type  1   force =    -0.00441764   -0.00256454   -0.00768477
     atom  183 type  1   force =     0.00150431    0.00304731   -0.00154922
     atom  184 type  1   force =    -0.00106773   -0.00175511   -0.01349323
     atom  185 type  1   force =     0.00041177   -0.00047526   -0.00209606
     atom  186 type  2   force =    -0.01581059   -0.14370999   -0.11826192
     atom  187 type  2   force =    -0.00002363   -0.00111217   -0.00356435
     atom  188 type  2   force =    -0.00662458    0.00289750    0.00777473
     atom  189 type  2   force =    -0.00004881   -0.00152106    0.00077801
     atom  190 type  2   force =     0.00291001   -0.00212451    0.00346939
     atom  191 type  2   force =     0.00012207    0.00011487    0.00062481
     atom  192 type  2   force =    -0.00052182   -0.00069539    0.00479304
     atom  193 type  2   force =    -0.00105505   -0.00097343    0.00171661
     atom  194 type  2   force =     0.00472018    0.00049464    0.00424537
     atom  195 type  2   force =    -0.00069743   -0.00129992   -0.00012465
     atom  196 type  2   force =    -0.03826290    0.04484087   -0.02656762
     atom  197 type  2   force =    -0.00018232    0.00015788   -0.00064894
     atom  198 type  1   force =     0.00090725    0.00070489    0.00070103
     atom  199 type  1   force =    -0.00061062   -0.00019978    0.00044562
     atom  200 type  1   force =     0.00577869    0.00050133   -0.01260907
     atom  201 type  1   force =     0.00110079    0.00177430   -0.00090204
     atom  202 type  1   force =     0.00163340    0.00054073   -0.00436249
     atom  203 type  1   force =     0.00029949    0.00003801   -0.00088766
     atom  204 type  2   force =     0.00018508   -0.00029734   -0.00186986
     atom  205 type  2   force =    -0.00022703    0.00024058   -0.00036470
     atom  206 type  2   force =     0.00016273   -0.00035863   -0.00021685
     atom  207 type  2   force =     0.00023924    0.00015390   -0.00044420
     atom  208 type  2   force =    -0.00041063   -0.00023391    0.00006843
     atom  209 type  2   force =     0.00041479    0.00021410   -0.00000908
     atom  210 type  2   force =    -0.00307427   -0.00346928    0.00104004
     atom  211 type  2   force =     0.00002593    0.00057884    0.00033272
     atom  212 type  2   force =    -0.00548015   -0.00273773   -0.00133273
     atom  213 type  2   force =    -0.00025645    0.00028579   -0.00037870
     atom  214 type  2   force =    -0.00061696    0.00196066   -0.00360800
     atom  215 type  2   force =    -0.00004032    0.00026585   -0.00015908

     Total force =     0.382714     Total SCF correction =     0.000102

     Writing output data file Qrtz_Ortho.save

     init_run     :     26.73s CPU     37.25s WALL (       1 calls)
     electrons    :   4509.17s CPU   9117.46s WALL (       1 calls)
     forces       :      8.40s CPU      9.85s WALL (       1 calls)

     Called by init_run:
     wfcinit      :     24.70s CPU     33.74s WALL (       1 calls)
     potinit      :      0.21s CPU      0.33s WALL (       1 calls)

     Called by electrons:
     c_bands      :   2266.27s CPU   2831.02s WALL (      33 calls)
     sum_band     :     10.92s CPU     40.59s WALL (      11 calls)
     v_of_rho     :      0.11s CPU      0.33s WALL (      12 calls)
     mix_rho      :      0.11s CPU      0.62s WALL (      11 calls)

     Called by c_bands:
     init_us_2    :      0.25s CPU      0.38s WALL (      45 calls)
     cegterg      :   2264.94s CPU   2821.08s WALL (      33 calls)

     Called by sum_band:

     Called by *egterg:
     h_psi        :    436.97s CPU    885.40s WALL (     101 calls)
     g_psi        :      0.30s CPU      0.31s WALL (      67 calls)
     cdiaghg      :    766.58s CPU    777.69s WALL (      98 calls)

     Called by h_psi:
     add_vuspsi   :    145.04s CPU    145.28s WALL (     101 calls)

     General routines
     calbec       :    149.65s CPU    167.76s WALL (     105 calls)
     fft          :      0.17s CPU      1.07s WALL (      49 calls)
     fftw         :    150.58s CPU    603.11s WALL (   98114 calls)
     davcio       :      0.02s CPU      2.05s WALL (     260 calls)

     Parallel routines
     fft_scatter  :     73.88s CPU    481.44s WALL (   98163 calls)

     Electric-field routines
     c_phase_fiel :   2231.62s CPU   6236.66s WALL (      33 calls)

     PWSCF        :     1h15m CPU        2h32m WALL


   This run was terminated on:  20:45:42   6Jul2018            

=------------------------------------------------------------------------------=
   JOB DONE.
=------------------------------------------------------------------------------=
