# Supplementary material for: Collective dipole effects in ionic transport under electric fields
Source: Nat Commun. 2020 Jul 3;11:3330. doi: 10.1038/s41467-020-17173-w (PMC7335081; doi:10.1038/s41467-020-17173-w)
Supplement: Supplementary file 3 — Source Data [file 41467_2020_17173_MOESM3_ESM.zip › Script_Pol_Analysis/QE_data/ZBC_NEB_VO_Q2-pos2/Zcharge_VO_Q2_pict4/dx0.2/output_file]

     Program PWSCF v.5.4.0 starts on  6Jul2018 at 15:19:25 

     This program is part of the open-source Quantum ESPRESSO suite
     for quantum simulation of materials; please cite
         "P. Giannozzi et al., J. Phys.:Condens. Matter 21 395502 (2009);
          URL http://www.quantum-espresso.org", 
     in publications or presentations arising from this work. More details at
     http://www.quantum-espresso.org/quote

     Parallel version (MPI), running on   112 processors
     R & G space division:  proc/nbgrp/npool/nimage =     112
     Reading input from input_file
Warning: card &IONS ignored
Warning: card / ignored
Warning: card &CELL ignored
Warning: card / ignored

     Current dimensions of program PWSCF are:
     Max number of different atomic species (ntypx) = 10
     Max number of k-points (npk) =  40000
     Max angular momentum in pseudopotentials (lmaxx) =  3

     Subspace diagonalization in iterative solution of the eigenvalue problem:
     a serial algorithm will be used


     Parallelization info
     --------------------
     sticks:   dense  smooth     PW     G-vecs:    dense   smooth      PW
     Min         200     200     50                15540    15540    1940
     Max         201     201     51                15547    15547    1944
     Sum       22485   22485   5629              1740873  1740873  217511


     Title: 
     Fkl_Ortho                                                                  


     bravais-lattice index     =            0
     lattice parameter (alat)  =      27.8567  a.u.
     unit-cell volume          =   18011.5231 (a.u.)^3
     number of atoms/cell      =          215
     number of atomic types    =            2
     number of electrons       =      1144.00
     number of Kohn-Sham states=          600
     kinetic-energy cutoff     =      80.0000  Ry
     charge density cutoff     =     320.0000  Ry
     convergence threshold     =      1.0E-08
     mixing beta               =       0.7000
     number of iterations used =            8  plain     mixing
     Exchange-correlation      =  SLA  PZ   NOGX NOGC ( 1  1  0  0 0 0)

     Using Berry phase electric field
     In a.u.(Ry)  cartesian system of reference
        0.0000000000
        0.0000000000
        0.0000000000
     In a.u.(Ry)  crystal system of reference
        0.0000000000
        0.0000000000
        0.0000000000
     Number of iterative cycles:   3


     celldm(1)=  27.856738  celldm(2)=   0.000000  celldm(3)=   0.000000
     celldm(4)=   0.000000  celldm(5)=   0.000000  celldm(6)=   0.000000

     crystal axes: (cart. coord. in units of alat)
               a(1) = (   0.992918   0.000000   0.000000 )  
               a(2) = (   0.000000   1.146571   0.000000 )  
               a(3) = (   0.000000   0.000000   0.731889 )  

     reciprocal axes: (cart. coord. in units 2 pi/alat)
               b(1) = (  1.007133  0.000000  0.000000 )  
               b(2) = (  0.000000  0.872166  0.000000 )  
               b(3) = (  0.000000  0.000000  1.366327 )  


     PseudoPot. # 1 for Si read from file:
     /home/users/lsamos/Nico/q-e-qe-5.4/pseudo/Si.pz-vbc.UPF
     MD5 check sum: 6dfa03ddd5817404712e03e4d12deb78
     Pseudo is Norm-conserving, Zval =  4.0
     Generated by new atomic code, or converted to UPF format
     Using radial grid of  431 points,  2 beta functions with: 
                l(1) =   0
                l(2) =   1

     PseudoPot. # 2 for O  read from file:
     /home/users/lsamos/Nico/q-e-qe-5.4/pseudo/O.pz-mt.UPF
     MD5 check sum: 6c85872a654a48428798af567c59afb1
     Pseudo is Norm-conserving, Zval =  6.0
     Generated by new atomic code, or converted to UPF format
     Using radial grid of  921 points,  1 beta functions with: 
                l(1) =   0

     atomic species   valence    mass     pseudopotential
        Si             4.00    28.08550     Si( 1.00)
        O              6.00    16.00000     O ( 1.00)

     No symmetry found


   Cartesian axes

     site n.     atom                  positions (alat units)
         1           Si  tau(   1) = (   0.1496019   0.0008828   0.2445403  )
         2           Si  tau(   2) = (   0.3174577   0.2885378   0.2453503  )
         3           Si  tau(   3) = (   0.9144101   0.1317407   0.1190650  )
         4           Si  tau(   4) = (   0.0904428   0.4150934   0.1252458  )
         5           Si  tau(   5) = (   0.0881032   0.1514237  -0.0004489  )
         6           Si  tau(   6) = (   0.2492545   0.4337539  -0.0032281  )
         7           O   tau(   7) = (   0.0833396   0.0804603   0.2820842  )
         8           O   tau(   8) = (   0.2503271   0.3665468   0.2848705  )
         9           O   tau(   9) = (   0.2150609   0.0379015   0.1637987  )
        10           O   tau(  10) = (   0.3847886   0.3323650   0.1691627  )
        11           O   tau(  11) = (   0.1893364   0.1677231   0.0394846  )
        12           O   tau(  12) = (   0.3557964   0.4419721   0.0245497  )
        13           O   tau(  13) = (   0.0232181   0.1140273   0.0809256  )
        14           O   tau(  14) = (   0.1931357   0.4032147   0.0867959  )
        15           O   tau(  15) = (   0.9145373   0.2054792   0.2016884  )
        16           O   tau(  16) = (   0.0881279   0.4924864   0.2044442  )
        17           O   tau(  17) = (   0.0452512   0.2469221   0.3308548  )
        18           O   tau(  18) = (   0.2123078   0.5353263   0.3303323  )
        19           Si  tau(  19) = (   0.4867462   0.0034733   0.2389897  )
        20           Si  tau(  20) = (   0.6532616   0.2821605   0.2487367  )
        21           Si  tau(  21) = (   0.2537922   0.1316431   0.1216374  )
        22           Si  tau(  22) = (   0.4150209   0.4220264   0.1150783  )
        23           Si  tau(  23) = (   0.4165767   0.1536818  -0.0004528  )
        24           Si  tau(  24) = (   0.5857531   0.4415671   0.0020280  )
        25           O   tau(  25) = (   0.4217757   0.0839638   0.2772242  )
        26           O   tau(  26) = (   0.5910174   0.3492472   0.3139843  )
        27           O   tau(  27) = (   0.5515034   0.0402283   0.1565078  )
        28           O   tau(  28) = (   0.7048876   0.3335049   0.1671045  )
        29           O   tau(  29) = (   0.5163871   0.1767848   0.0405042  )
        30           O   tau(  30) = (   0.6871952   0.4587334   0.0399656  )
        31           O   tau(  31) = (   0.3545472   0.1129045   0.0810649  )
        32           O   tau(  32) = (   0.5206599   0.4110789   0.0857333  )
        33           O   tau(  33) = (   0.2570999   0.2086723   0.2007943  )
        34           O   tau(  34) = (   0.4008452   0.5122881   0.1799111  )
        35           O   tau(  35) = (   0.3801233   0.2504964   0.3281165  )
        36           Si  tau(  36) = (   0.8156044  -0.0037280   0.2430266  )
        37           Si  tau(  37) = (   0.9790054   0.2832687   0.2450570  )
        38           Si  tau(  38) = (   0.5846526   0.1382248   0.1181617  )
        39           Si  tau(  39) = (   0.7497057   0.4246346   0.1249090  )
        40           Si  tau(  40) = (   0.7539584   0.1575217  -0.0101937  )
        41           Si  tau(  41) = (   0.9170175   0.4362106   0.0034742  )
        42           O   tau(  42) = (   0.7488298   0.0730934   0.2853393  )
        43           O   tau(  43) = (   0.9150434   0.3658001   0.2820191  )
        44           O   tau(  44) = (   0.8736907   0.0373027   0.1584317  )
        45           O   tau(  45) = (   1.0476327   0.3198943   0.1665572  )
        46           O   tau(  46) = (   0.8531205   0.1717152   0.0351723  )
        47           O   tau(  47) = (   1.0193290   0.4478086   0.0415686  )
        48           O   tau(  48) = (   0.6843444   0.1341845   0.0720613  )
        49           O   tau(  49) = (   0.8504262   0.4034289   0.0856440  )
        50           O   tau(  50) = (   0.5867626   0.2069505   0.2053987  )
        51           O   tau(  51) = (   0.7506277   0.5006270   0.2042748  )
        52           O   tau(  52) = (   0.7262840   0.2443534   0.3217691  )
        53           O   tau(  53) = (   0.8779615   0.5352346   0.3287750  )
        54           Si  tau(  54) = (   0.1501594   0.5722489   0.2471397  )
        55           Si  tau(  55) = (   0.3181716   0.8656060   0.2440728  )
        56           Si  tau(  56) = (   0.9219354   0.7064024   0.1232205  )
        57           Si  tau(  57) = (   0.0913561   0.9915361   0.1231416  )
        58           Si  tau(  58) = (   0.0952960   0.7262931   0.0008507  )
        59           Si  tau(  59) = (   0.2550990   1.0151178  -0.0003333  )
        60           O   tau(  60) = (   0.0858672   0.6531205   0.2842675  )
        61           O   tau(  61) = (   0.2534120   0.9450336   0.2822432  )
        62           O   tau(  62) = (   0.2201414   0.6108767   0.1682386  )
        63           O   tau(  63) = (   0.3832915   0.8990369   0.1615238  )
        64           O   tau(  64) = (   0.2014764   0.7349579   0.0364585  )
        65           O   tau(  65) = (   0.3580850   1.0283650   0.0365098  )
        66           O   tau(  66) = (   0.0322634   0.6924707   0.0852947  )
        67           O   tau(  67) = (   0.1934986   0.9782671   0.0836914  )
        68           O   tau(  68) = (   0.9190041   0.7802842   0.2046696  )
        69           O   tau(  69) = (   0.0883893   1.0651615   0.2052065  )
        70           O   tau(  70) = (   0.0512275   0.8225348   0.3289423  )
        71           O   tau(  71) = (   0.2120428   1.1125676   0.3288922  )
        72           Si  tau(  72) = (   0.4310743   0.6166228   0.1798363  )
        73           Si  tau(  73) = (   0.6525885   0.8628981   0.2460470  )
        74           Si  tau(  74) = (   0.2555136   0.7055425   0.1265534  )
        75           Si  tau(  75) = (   0.4215581   0.9943651   0.1201912  )
        76           Si  tau(  76) = (   0.4476022   0.7389317  -0.0060355  )
        77           Si  tau(  77) = (   0.5875211   1.0136727  -0.0000858  )
        78           O   tau(  78) = (   0.4139253   0.6596008   0.2777845  )
        79           O   tau(  79) = (   0.5879017   0.9436673   0.2824018  )
        80           O   tau(  80) = (   0.5342492   0.6241276   0.1440873  )
        81           O   tau(  81) = (   0.7136294   0.8938439   0.1594236  )
        82           O   tau(  82) = (   0.5304361   0.7637874   0.0378721  )
        83           O   tau(  83) = (   0.6895343   1.0277999   0.0388128  )
        84           O   tau(  84) = (   0.3703206   0.6849747   0.0972547  )
        85           O   tau(  85) = (   0.5233966   0.9774697   0.0823311  )
        86           O   tau(  86) = (   0.2560185   0.7831424   0.2030611  )
        87           O   tau(  87) = (   0.4221792   1.0694727   0.2007917  )
        88           O   tau(  88) = (   0.3803336   0.8270910   0.3270938  )
        89           O   tau(  89) = (   0.5494315   1.1136372   0.3226784  )
        90           Si  tau(  90) = (   0.8172128   0.5775643   0.2462676  )
        91           Si  tau(  91) = (   0.9829300   0.8603279   0.2448715  )
        92           Si  tau(  92) = (   0.5908146   0.7167394   0.1200626  )
        93           Si  tau(  93) = (   0.7531226   0.9894754   0.1207794  )
        94           Si  tau(  94) = (   0.7561606   0.7281016   0.0005567  )
        95           Si  tau(  95) = (   0.9190856   1.0110928   0.0011077  )
        96           O   tau(  96) = (   0.7552142   0.6581501   0.2880965  )
        97           O   tau(  97) = (   0.9181130   0.9402945   0.2826612  )
        98           O   tau(  98) = (   0.8834502   0.6117971   0.1646657  )
        99           O   tau(  99) = (   1.0490591   0.8951056   0.1633973  )
       100           O   tau( 100) = (   0.8580684   0.7413469   0.0394644  )
       101           O   tau( 101) = (   1.0203277   1.0272369   0.0406438  )
       102           O   tau( 102) = (   0.6910999   0.6939152   0.0842765  )
       103           O   tau( 103) = (   0.8548101   0.9729376   0.0825399  )
       104           O   tau( 104) = (   0.5883925   0.7800035   0.2093106  )
       105           O   tau( 105) = (   0.7528318   1.0611153   0.2046708  )
       106           O   tau( 106) = (   0.7167763   0.8278085   0.3286714  )
       107           O   tau( 107) = (   0.8814173   1.1085789   0.3247956  )
       108           Si  tau( 108) = (   0.1528442  -0.0017716   0.6089151  )
       109           Si  tau( 109) = (   0.3097752   0.2826779   0.6100896  )
       110           Si  tau( 110) = (   0.9190669   0.1262580   0.4903960  )
       111           Si  tau( 111) = (   0.0873485   0.4169436   0.4897359  )
       112           Si  tau( 112) = (   0.0869779   0.1513691   0.3667253  )
       113           Si  tau( 113) = (   0.2507721   0.4391597   0.3677330  )
       114           O   tau( 114) = (   0.0891067   0.0792103   0.6478172  )
       115           O   tau( 115) = (   0.2394944   0.3587614   0.6483913  )
       116           O   tau( 116) = (   0.2159578   0.0323368   0.5245301  )
       117           O   tau( 117) = (   0.3753090   0.3272574   0.5326048  )
       118           O   tau( 118) = (   0.1907391   0.1654282   0.4010530  )
       119           O   tau( 119) = (   0.3536553   0.4548333   0.4050513  )
       120           O   tau( 120) = (   0.0285066   0.1130589   0.4524186  )
       121           O   tau( 121) = (   0.1895746   0.4015612   0.4515122  )
       122           O   tau( 122) = (   0.9151560   0.2025224   0.5707888  )
       123           O   tau( 123) = (   0.0864319   0.4934296   0.5694359  )
       124           O   tau( 124) = (   0.0497534   0.2475048   0.6933343  )
       125           O   tau( 125) = (   0.2148734   0.5315859   0.6919826  )
       126           Si  tau( 126) = (   0.4847670  -0.0010002   0.6097094  )
       127           Si  tau( 127) = (   0.6424819   0.2864703   0.6036255  )
       128           Si  tau( 128) = (   0.2537275   0.1272710   0.4835877  )
       129           Si  tau( 129) = (   0.4102600   0.4228601   0.4932213  )
       130           Si  tau( 130) = (   0.4187494   0.1533089   0.3628328  )
       131           Si  tau( 131) = (   0.6076190   0.3931043   0.4114570  )
       132           O   tau( 132) = (   0.4228346   0.0810889   0.6486348  )
       133           O   tau( 133) = (   0.5851943   0.3633632   0.6549837  )
       134           O   tau( 134) = (   0.5482823   0.0348940   0.5260195  )
       135           O   tau( 135) = (   0.6805424   0.3398816   0.5026282  )
       136           O   tau( 136) = (   0.5211269   0.1681210   0.4024020  )
       137           O   tau( 137) = (   0.6854542   0.4722733   0.4093755  )
       138           O   tau( 138) = (   0.3560258   0.1131890   0.4444733  )
       139           O   tau( 139) = (   0.5165704   0.4108640   0.4639668  )
       140           O   tau( 140) = (   0.2524039   0.2007970   0.5659930  )
       141           O   tau( 141) = (   0.4103025   0.5011246   0.5711195  )
       142           O   tau( 142) = (   0.3737187   0.2474894   0.6928386  )
       143           O   tau( 143) = (   0.5488153   0.5337936   0.6868829  )
       144           Si  tau( 144) = (   0.8160575  -0.0056450   0.6109686  )
       145           Si  tau( 145) = (   0.9781229   0.2834507   0.6116432  )
       146           Si  tau( 146) = (   0.5838141   0.1295405   0.4844598  )
       147           Si  tau( 147) = (   0.7556654   0.4318178   0.4868322  )
       148           Si  tau( 148) = (   0.7552466   0.1475094   0.3658122  )
       149           Si  tau( 149) = (   0.9177026   0.4390478   0.3638374  )
       150           O   tau( 150) = (   0.7516163   0.0758983   0.6480557  )
       151           O   tau( 151) = (   0.9131152   0.3633452   0.6521830  )
       152           O   tau( 152) = (   0.8808653   0.0307301   0.5291388  )
       153           O   tau( 153) = (   1.0405736   0.3226869   0.5293531  )
       154           O   tau( 154) = (   0.8562239   0.1606489   0.4061318  )
       155           O   tau( 155) = (   1.0179916   0.4528626   0.4053726  )
       156           O   tau( 156) = (   0.6874113   0.1205104   0.4490401  )
       157           O   tau( 157) = (   0.8513859   0.4014328   0.4469800  )
       158           O   tau( 158) = (   0.5792831   0.2070992   0.5649432  )
       159           O   tau( 159) = (   0.7570629   0.4870057   0.5798486  )
       160           O   tau( 160) = (   0.7254298   0.2509686   0.6655792  )
       161           O   tau( 161) = (   0.8847381   0.5348083   0.6970015  )
       162           Si  tau( 162) = (   0.1526733   0.5714608   0.6096809  )
       163           Si  tau( 163) = (   0.3161158   0.8627256   0.6060926  )
       164           Si  tau( 164) = (   0.9179422   0.7044628   0.4926750  )
       165           Si  tau( 165) = (   0.0892209   0.9898221   0.4892479  )
       166           Si  tau( 166) = (   0.0874844   0.7264265   0.3676110  )
       167           Si  tau( 167) = (   0.2521630   1.0175027   0.3664335  )
       168           O   tau( 168) = (   0.0910627   0.6528518   0.6508092  )
       169           O   tau( 169) = (   0.2523881   0.9404887   0.6492875  )
       170           O   tau( 170) = (   0.2185954   0.6086158   0.5290327  )
       171           O   tau( 171) = (   0.3793732   0.8992067   0.5236434  )
       172           O   tau( 172) = (   0.1901695   0.7397019   0.4052208  )
       173           O   tau( 173) = (   0.3542107   1.0343336   0.4042616  )
       174           O   tau( 174) = (   0.0252605   0.6880243   0.4503907  )
       175           O   tau( 175) = (   0.1908213   0.9762525   0.4484473  )
       176           O   tau( 176) = (   0.9222421   0.7738889   0.5782854  )
       177           O   tau( 177) = (   0.0893235   1.0625005   0.5724972  )
       178           O   tau( 178) = (   0.0607301   0.8232257   0.6944392  )
       179           O   tau( 179) = (   0.2177397   1.1105428   0.6918893  )
       180           Si  tau( 180) = (   0.4843053   0.5738675   0.6074433  )
       181           Si  tau( 181) = (   0.6483717   0.8581890   0.6094108  )
       182           Si  tau( 182) = (   0.2544009   0.7039955   0.4873421  )
       183           Si  tau( 183) = (   0.4183473   0.9955945   0.4852285  )
       184           Si  tau( 184) = (   0.4175920   0.7305222   0.3640758  )
       185           Si  tau( 185) = (   0.5854428   1.0181082   0.3642917  )
       186           O   tau( 186) = (   0.4283802   0.6582468   0.6536507  )
       187           O   tau( 187) = (   0.5857959   0.9381302   0.6511018  )
       188           O   tau( 188) = (   0.5460769   0.6099705   0.5237095  )
       189           O   tau( 189) = (   0.7078848   0.8941934   0.5236285  )
       190           O   tau( 190) = (   0.5196077   0.7423685   0.4033429  )
       191           O   tau( 191) = (   0.6857626   1.0326332   0.4070300  )
       192           O   tau( 192) = (   0.3558339   0.6895079   0.4457926  )
       193           O   tau( 193) = (   0.5192893   0.9804269   0.4444968  )
       194           O   tau( 194) = (   0.2561709   0.7782772   0.5694992  )
       195           O   tau( 195) = (   0.4197755   1.0660611   0.5702827  )
       196           O   tau( 196) = (   0.3819239   0.8267802   0.6908049  )
       197           O   tau( 197) = (   0.5498404   1.1088141   0.6909607  )
       198           Si  tau( 198) = (   0.8202749   0.5720513   0.6165438  )
       199           Si  tau( 199) = (   0.9860121   0.8571588   0.6130396  )
       200           Si  tau( 200) = (   0.5830366   0.7078089   0.4873119  )
       201           Si  tau( 201) = (   0.7491746   0.9900294   0.4869164  )
       202           Si  tau( 202) = (   0.7529506   0.7323639   0.3701023  )
       203           Si  tau( 203) = (   0.9164311   1.0125676   0.3661534  )
       204           O   tau( 204) = (   0.7531887   0.6497800   0.6544573  )
       205           O   tau( 205) = (   0.9208643   0.9368661   0.6512240  )
       206           O   tau( 206) = (   0.8779637   0.6077080   0.5296034  )
       207           O   tau( 207) = (   1.0467671   0.8927192   0.5280233  )
       208           O   tau( 208) = (   0.8531694   0.7456092   0.4133549  )
       209           O   tau( 209) = (   1.0169787   1.0267385   0.4082934  )
       210           O   tau( 210) = (   0.6858557   0.6965206   0.4506072  )
       211           O   tau( 211) = (   0.8499569   0.9742567   0.4458030  )
       212           O   tau( 212) = (   0.5801116   0.7780046   0.5732944  )
       213           O   tau( 213) = (   0.7521559   1.0600575   0.5724454  )
       214           O   tau( 214) = (   0.7162937   0.8205808   0.6885857  )
       215           O   tau( 215) = (   0.8794591   1.1060808   0.6941272  )

     number of k points=     1
                       cart. coord. in units 2pi/alat
        k(    1) = (   0.0000000   0.0000000   0.0000000), wk =   2.0000000

     Dense  grid:  1740873 G-vectors     FFT dimensions: ( 160, 192, 120)

     Largest allocated arrays     est. size (Mb)     dimensions
        Kohn-Sham Wavefunctions        17.80 Mb     (    1944,  600)
        NL pseudopotentials            12.78 Mb     (    1944,  431)
        Each V/rho on FFT grid          0.94 Mb     (   61440)
        Each G-vector array             0.12 Mb     (   15547)
        G-vector shells                 0.06 Mb     (    7776)
     Largest temporary arrays     est. size (Mb)     dimensions
        Auxiliary wavefunctions        71.19 Mb     (    1944, 2400)
        Each subspace H/S matrix       87.89 Mb     (    2400, 2400)
        Each <psi_i|beta_j> matrix      3.95 Mb     (     431,  600)
        Arrays for rho mixing           7.50 Mb     (   61440,    8)

     Initial potential from superposition of free atoms

     starting charge 1145.96414, renormalised to 1144.00000
     Starting wfc are  860 randomized atomic wfcs

     total cpu time spent up to now is       39.2 secs

     per-process dynamical memory:   157.1 Mb

     Self-consistent Calculation

     iteration #  1     ecut=    80.00 Ry     beta=0.70
     Davidson diagonalization with overlap
     ethr =  1.00E-02,  avg # of iterations =  3.0
     Davidson diagonalization with overlap
     ethr =  1.00E-02,  avg # of iterations =  1.0
     Davidson diagonalization with overlap
     ethr =  1.00E-02,  avg # of iterations =  1.0

     Expectation value of exp(iGx): ( -1.7792331950626554E-004,  7.0950264547055308E-004)  0.99291773000000005     
     Electronic Dipole per cell (Ry a.u.)   22.617488151192369     
     Ionic Dipole per cell (Ry a.u.)   23647.899711038906     

     Expectation value of exp(iGx): (  2.5305807677785371E-003, -3.6799223342388354E-003)   1.1465709300000000     
     Electronic Dipole per cell (Ry a.u.)  -13.923470165147409     
     Ionic Dipole per cell (Ry a.u.)   25349.921826440634     

     Expectation value of exp(iGx): (  7.2888830884066926E-007, -1.5673912004235032E-006)  0.73188942899999998     
     Electronic Dipole per cell (Ry a.u.)  -10.421553608646439     
     Ionic Dipole per cell (Ry a.u.)   15833.182127561220     
Electronic Dipole on Cartesian axes
           1   22.617488151192369     
           2  -13.923470165147409     
           3  -10.421553608646439     
Ionic Dipole on Cartesian axes
           1   23647.899711038906     
           2   25349.921826440634     
           3   15833.182127561220     

     total cpu time spent up to now is      772.4 secs

     total energy              =   -5137.15893450 Ry
     Harris-Foulkes estimate   =   -5174.12059635 Ry
     estimated scf accuracy    <      51.90159257 Ry

     iteration #  2     ecut=    80.00 Ry     beta=0.70
     Davidson diagonalization with overlap
     ethr =  4.54E-03,  avg # of iterations =  2.0
     Davidson diagonalization with overlap
     ethr =  4.54E-03,  avg # of iterations =  1.0
     Davidson diagonalization with overlap
     ethr =  4.54E-03,  avg # of iterations =  1.0

     Expectation value of exp(iGx): ( -4.5440426505804161E-006,  3.2156279928669757E-005)  0.99291773000000005     
     Electronic Dipole per cell (Ry a.u.)   21.306094315002802     
     Ionic Dipole per cell (Ry a.u.)   23647.899711038906     

     Expectation value of exp(iGx): (  2.5716264844797242E-004, -3.4674108666834342E-004)   1.1465709300000000     
     Electronic Dipole per cell (Ry a.u.)  -13.409671370325116     
     Ionic Dipole per cell (Ry a.u.)   25349.921826440634     

     Expectation value of exp(iGx): (  2.5425572023082933E-009, -5.0599741121311466E-009)  0.73188942899999998     
     Electronic Dipole per cell (Ry a.u.)  -10.143020769530620     
     Ionic Dipole per cell (Ry a.u.)   15833.182127561220     
Electronic Dipole on Cartesian axes
           1   21.306094315002802     
           2  -13.409671370325116     
           3  -10.143020769530620     
Ionic Dipole on Cartesian axes
           1   23647.899711038906     
           2   25349.921826440634     
           3   15833.182127561220     

     total cpu time spent up to now is     1492.6 secs

     total energy              =   -5150.70742734 Ry
     Harris-Foulkes estimate   =   -5167.83028774 Ry
     estimated scf accuracy    <      33.14122017 Ry

     iteration #  3     ecut=    80.00 Ry     beta=0.70
     Davidson diagonalization with overlap
     ethr =  2.90E-03,  avg # of iterations =  2.0
     Davidson diagonalization with overlap
     ethr =  2.90E-03,  avg # of iterations =  1.0
     Davidson diagonalization with overlap
     ethr =  2.90E-03,  avg # of iterations =  1.0

     Expectation value of exp(iGx): ( -3.3235016686734503E-005,  1.5510925381863338E-004)  0.99291773000000005     
     Electronic Dipole per cell (Ry a.u.)   22.186327976906373     
     Ionic Dipole per cell (Ry a.u.)   23647.899711038906     

     Expectation value of exp(iGx): (  8.1312366713902449E-004, -1.1654296393281663E-003)   1.1465709300000000     
     Electronic Dipole per cell (Ry a.u.)  -13.826012521060406     
     Ionic Dipole per cell (Ry a.u.)   25349.921826440634     

     Expectation value of exp(iGx): (  4.5828009660321148E-008, -9.4727154407551571E-008)  0.73188942899999998     
     Electronic Dipole per cell (Ry a.u.)  -10.281034006794110     
     Ionic Dipole per cell (Ry a.u.)   15833.182127561220     
Electronic Dipole on Cartesian axes
           1   22.186327976906373     
           2  -13.826012521060406     
           3  -10.281034006794110     
Ionic Dipole on Cartesian axes
           1   23647.899711038906     
           2   25349.921826440634     
           3   15833.182127561220     

     total cpu time spent up to now is     2198.9 secs

     total energy              =   -5157.50032797 Ry
     Harris-Foulkes estimate   =   -5157.59078379 Ry
     estimated scf accuracy    <       0.23662175 Ry

     iteration #  4     ecut=    80.00 Ry     beta=0.70
     Davidson diagonalization with overlap
     ethr =  2.07E-05,  avg # of iterations =  7.0
     Davidson diagonalization with overlap
     ethr =  2.07E-05,  avg # of iterations =  1.0
     Davidson diagonalization with overlap
     ethr =  2.07E-05,  avg # of iterations =  1.0

     Expectation value of exp(iGx): ( -2.7355100884444859E-005,  1.4841593333287067E-004)  0.99291773000000005     
     Electronic Dipole per cell (Ry a.u.)   21.827627931456139     
     Ionic Dipole per cell (Ry a.u.)   23647.899711038906     

     Expectation value of exp(iGx): (  8.0389509615442676E-004, -1.1055752647453588E-003)   1.1465709300000000     
     Electronic Dipole per cell (Ry a.u.)  -13.545366894252910     
     Ionic Dipole per cell (Ry a.u.)   25349.921826440634     

     Expectation value of exp(iGx): (  4.1315122654980392E-008, -8.6152136040887597E-008)  0.73188942899999998     
     Electronic Dipole per cell (Ry a.u.)  -10.312541783908785     
     Ionic Dipole per cell (Ry a.u.)   15833.182127561220     
Electronic Dipole on Cartesian axes
           1   21.827627931456139     
           2  -13.545366894252910     
           3  -10.312541783908785     
Ionic Dipole on Cartesian axes
           1   23647.899711038906     
           2   25349.921826440634     
           3   15833.182127561220     

     total cpu time spent up to now is     3026.7 secs

     total energy              =   -5157.50924516 Ry
     Harris-Foulkes estimate   =   -5157.57938813 Ry
     estimated scf accuracy    <       0.14489421 Ry

     iteration #  5     ecut=    80.00 Ry     beta=0.70
     Davidson diagonalization with overlap
     ethr =  1.27E-05,  avg # of iterations =  8.0
     Davidson diagonalization with overlap
     ethr =  1.27E-05,  avg # of iterations =  1.0
     Davidson diagonalization with overlap
     ethr =  1.27E-05,  avg # of iterations =  1.0

     Expectation value of exp(iGx): ( -2.9985079239471936E-005,  1.4702844792099861E-004)  0.99291773000000005     
     Electronic Dipole per cell (Ry a.u.)   22.063123606096656     
     Ionic Dipole per cell (Ry a.u.)   23647.899711038906     

     Expectation value of exp(iGx): (  7.8546750562392064E-004, -1.1136259174668109E-003)   1.1465709300000000     
     Electronic Dipole per cell (Ry a.u.)  -13.752572916478611     
     Ionic Dipole per cell (Ry a.u.)   25349.921826440634     

     Expectation value of exp(iGx): (  4.1380454105650833E-008, -8.5232711578815283E-008)  0.73188942899999998     
     Electronic Dipole per cell (Ry a.u.)  -10.268324206186614     
     Ionic Dipole per cell (Ry a.u.)   15833.182127561220     
Electronic Dipole on Cartesian axes
           1   22.063123606096656     
           2  -13.752572916478611     
           3  -10.268324206186614     
Ionic Dipole on Cartesian axes
           1   23647.899711038906     
           2   25349.921826440634     
           3   15833.182127561220     

     total cpu time spent up to now is     3804.8 secs

     total energy              =   -5157.53943643 Ry
     Harris-Foulkes estimate   =   -5157.54093540 Ry
     estimated scf accuracy    <       0.00267076 Ry

     iteration #  6     ecut=    80.00 Ry     beta=0.70
     Davidson diagonalization with overlap
     ethr =  2.33E-07,  avg # of iterations =  7.0
     Davidson diagonalization with overlap
     ethr =  2.33E-07,  avg # of iterations =  1.0
     Davidson diagonalization with overlap
     ethr =  2.33E-07,  avg # of iterations =  1.0

     Expectation value of exp(iGx): ( -2.9831605231181903E-005,  1.4727993485836978E-004)  0.99291773000000005     
     Electronic Dipole per cell (Ry a.u.)   22.046499597648555     
     Ionic Dipole per cell (Ry a.u.)   23647.899711038906     

     Expectation value of exp(iGx): (  7.8865522984323275E-004, -1.1128053822099390E-003)   1.1465709300000000     
     Electronic Dipole per cell (Ry a.u.)  -13.720127223272806     
     Ionic Dipole per cell (Ry a.u.)   25349.921826440634     

     Expectation value of exp(iGx): (  4.1420528903802140E-008, -8.5520962541451011E-008)  0.73188942899999998     
     Electronic Dipole per cell (Ry a.u.)  -10.277001615893276     
     Ionic Dipole per cell (Ry a.u.)   15833.182127561220     
Electronic Dipole on Cartesian axes
           1   22.046499597648555     
           2  -13.720127223272806     
           3  -10.277001615893276     
Ionic Dipole on Cartesian axes
           1   23647.899711038906     
           2   25349.921826440634     
           3   15833.182127561220     

     total cpu time spent up to now is     4593.4 secs

     total energy              =   -5157.54006597 Ry
     Harris-Foulkes estimate   =   -5157.54021567 Ry
     estimated scf accuracy    <       0.00027706 Ry

     iteration #  7     ecut=    80.00 Ry     beta=0.70
     Davidson diagonalization with overlap
     ethr =  2.42E-08,  avg # of iterations =  3.0
     Davidson diagonalization with overlap
     ethr =  2.42E-08,  avg # of iterations =  1.0
     Davidson diagonalization with overlap
     ethr =  2.42E-08,  avg # of iterations =  1.0

     Expectation value of exp(iGx): ( -2.9827969849016202E-005,  1.4732321373547079E-004)  0.99291773000000005     
     Electronic Dipole per cell (Ry a.u.)   22.045492762979872     
     Ionic Dipole per cell (Ry a.u.)   23647.899711038906     

     Expectation value of exp(iGx): (  7.8809864757468538E-004, -1.1136231793520137E-003)   1.1465709300000000     
     Electronic Dipole per cell (Ry a.u.)  -13.729896444572105     
     Ionic Dipole per cell (Ry a.u.)   25349.921826440634     

     Expectation value of exp(iGx): (  4.1467961635838333E-008, -8.5559351800566938E-008)  0.73188942899999998     
     Electronic Dipole per cell (Ry a.u.)  -10.274496160346503     
     Ionic Dipole per cell (Ry a.u.)   15833.182127561220     
Electronic Dipole on Cartesian axes
           1   22.045492762979872     
           2  -13.729896444572105     
           3  -10.274496160346503     
Ionic Dipole on Cartesian axes
           1   23647.899711038906     
           2   25349.921826440634     
           3   15833.182127561220     

     total cpu time spent up to now is     5315.2 secs

     total energy              =   -5157.54012896 Ry
     Harris-Foulkes estimate   =   -5157.54014307 Ry
     estimated scf accuracy    <       0.00002945 Ry

     iteration #  8     ecut=    80.00 Ry     beta=0.70
     Davidson diagonalization with overlap
     ethr =  2.57E-09,  avg # of iterations =  3.0
     Davidson diagonalization with overlap
     ethr =  2.57E-09,  avg # of iterations =  1.0
     Davidson diagonalization with overlap
     ethr =  2.57E-09,  avg # of iterations =  1.0

     Expectation value of exp(iGx): ( -2.9851889222108998E-005,  1.4733754816515112E-004)  0.99291773000000005     
     Electronic Dipole per cell (Ry a.u.)   22.047198880968956     
     Ionic Dipole per cell (Ry a.u.)   23647.899711038906     

     Expectation value of exp(iGx): (  7.8835723812330661E-004, -1.1135783856055684E-003)   1.1465709300000000     
     Electronic Dipole per cell (Ry a.u.)  -13.727399404715555     
     Ionic Dipole per cell (Ry a.u.)   25349.921826440634     

     Expectation value of exp(iGx): (  4.1464828366541801E-008, -8.5583761424388733E-008)  0.73188942899999998     
     Electronic Dipole per cell (Ry a.u.)  -10.275795700241570     
     Ionic Dipole per cell (Ry a.u.)   15833.182127561220     
Electronic Dipole on Cartesian axes
           1   22.047198880968956     
           2  -13.727399404715555     
           3  -10.275795700241570     
Ionic Dipole on Cartesian axes
           1   23647.899711038906     
           2   25349.921826440634     
           3   15833.182127561220     

     total cpu time spent up to now is     6049.2 secs

     total energy              =   -5157.54013658 Ry
     Harris-Foulkes estimate   =   -5157.54013807 Ry
     estimated scf accuracy    <       0.00000455 Ry

     iteration #  9     ecut=    80.00 Ry     beta=0.70
     Davidson diagonalization with overlap
     ethr =  3.98E-10,  avg # of iterations =  3.0
     Davidson diagonalization with overlap
     ethr =  3.98E-10,  avg # of iterations =  1.0
     Davidson diagonalization with overlap
     ethr =  3.98E-10,  avg # of iterations =  1.0

     Expectation value of exp(iGx): ( -2.9846960723935883E-005,  1.4734148528571122E-004)  0.99291773000000005     
     Electronic Dipole per cell (Ry a.u.)   22.046734064844596     
     Ionic Dipole per cell (Ry a.u.)   23647.899711038906     

     Expectation value of exp(iGx): (  7.8833283196702911E-004, -1.1136279005129297E-003)   1.1465709300000000     
     Electronic Dipole per cell (Ry a.u.)  -13.727910800563921     
     Ionic Dipole per cell (Ry a.u.)   25349.921826440634     

     Expectation value of exp(iGx): (  4.1470556624750662E-008, -8.5583526796473771E-008)  0.73188942899999998     
     Electronic Dipole per cell (Ry a.u.)  -10.275288333381308     
     Ionic Dipole per cell (Ry a.u.)   15833.182127561220     
Electronic Dipole on Cartesian axes
           1   22.046734064844596     
           2  -13.727910800563921     
           3  -10.275288333381308     
Ionic Dipole on Cartesian axes
           1   23647.899711038906     
           2   25349.921826440634     
           3   15833.182127561220     

     total cpu time spent up to now is     6784.2 secs

     total energy              =   -5157.54013749 Ry
     Harris-Foulkes estimate   =   -5157.54013762 Ry
     estimated scf accuracy    <       0.00000028 Ry

     iteration # 10     ecut=    80.00 Ry     beta=0.70
     Davidson diagonalization with overlap
     ethr =  2.48E-11,  avg # of iterations =  3.0
     Davidson diagonalization with overlap
     ethr =  2.48E-11,  avg # of iterations =  1.0
     Davidson diagonalization with overlap
     ethr =  2.48E-11,  avg # of iterations =  1.0

     Expectation value of exp(iGx): ( -2.9846929621904173E-005,  1.4734135351965829E-004)  0.99291773000000005     
     Electronic Dipole per cell (Ry a.u.)   22.046733706850613     
     Ionic Dipole per cell (Ry a.u.)   23647.899711038906     

     Expectation value of exp(iGx): (  7.8832883417305564E-004, -1.1136256907835430E-003)   1.1465709300000000     
     Electronic Dipole per cell (Ry a.u.)  -13.727931731113923     
     Ionic Dipole per cell (Ry a.u.)   25349.921826440634     

     Expectation value of exp(iGx): (  4.1469595283544411E-008, -8.5583905331698254E-008)  0.73188942899999998     
     Electronic Dipole per cell (Ry a.u.)  -10.275387752650300     
     Ionic Dipole per cell (Ry a.u.)   15833.182127561220     
Electronic Dipole on Cartesian axes
           1   22.046733706850613     
           2  -13.727931731113923     
           3  -10.275387752650300     
Ionic Dipole on Cartesian axes
           1   23647.899711038906     
           2   25349.921826440634     
           3   15833.182127561220     

     total cpu time spent up to now is     7513.3 secs

     total energy              =   -5157.54013756 Ry
     Harris-Foulkes estimate   =   -5157.54013758 Ry
     estimated scf accuracy    <       0.00000004 Ry

     iteration # 11     ecut=    80.00 Ry     beta=0.70
     Davidson diagonalization with overlap
     ethr =  3.73E-12,  avg # of iterations =  2.0
     Davidson diagonalization with overlap
     ethr =  3.73E-12,  avg # of iterations =  1.0
     Davidson diagonalization with overlap
     ethr =  3.73E-12,  avg # of iterations =  1.0

     Expectation value of exp(iGx): ( -2.9846855546518347E-005,  1.4734149955690588E-004)  0.99291773000000005     
     Electronic Dipole per cell (Ry a.u.)   22.046725292475109     
     Ionic Dipole per cell (Ry a.u.)   23647.899711038906     

     Expectation value of exp(iGx): (  7.8833446634575966E-004, -1.1136241595611808E-003)   1.1465709300000000     
     Electronic Dipole per cell (Ry a.u.)  -13.727873966618098     
     Ionic Dipole per cell (Ry a.u.)   25349.921826440634     

     Expectation value of exp(iGx): (  4.1469727059443471E-008, -8.5584108414839960E-008)  0.73188942899999998     
     Electronic Dipole per cell (Ry a.u.)  -10.275384854374154     
     Ionic Dipole per cell (Ry a.u.)   15833.182127561220     
Electronic Dipole on Cartesian axes
           1   22.046725292475109     
           2  -13.727873966618098     
           3  -10.275384854374154     
Ionic Dipole on Cartesian axes
           1   23647.899711038906     
           2   25349.921826440634     
           3   15833.182127561220     

     total cpu time spent up to now is     8235.1 secs

     End of self-consistent calculation

          k = 0.0000 0.0000 0.0000 (217511 PWs)   bands (ev):

   -17.7173 -17.4863 -16.6322 -16.4940 -16.4675 -16.3929 -16.3537 -16.3364
   -16.3083 -16.2369 -16.1891 -16.1491 -16.1037 -16.0966 -16.0532 -16.0406
   -16.0226 -16.0131 -15.9740 -15.9731 -15.9492 -15.8949 -15.8913 -15.8640
   -15.8535 -15.8244 -15.8051 -15.7822 -15.7684 -15.7538 -15.7502 -15.7352
   -15.6859 -15.6613 -15.6276 -15.6179 -15.5884 -15.5457 -15.5259 -15.5089
   -15.4867 -15.4343 -15.3659 -15.3590 -15.3368 -15.3148 -15.2967 -15.2558
   -15.2367 -15.2256 -15.1659 -15.1509 -15.1340 -15.1087 -15.0726 -15.0586
   -15.0423 -15.0372 -14.9933 -14.9827 -14.9714 -14.9272 -14.9176 -14.8848
   -14.8690 -14.8655 -14.8383 -14.8298 -14.8029 -14.7832 -14.7595 -14.7559
   -14.7511 -14.7363 -14.7119 -14.6815 -14.6417 -14.6381 -14.5949 -14.5796
   -14.5580 -14.5499 -14.5317 -14.5263 -14.5144 -14.4791 -14.4668 -14.4460
   -14.4331 -14.4261 -14.4077 -14.3991 -14.3942 -14.3912 -14.3733 -14.3668
   -14.3612 -14.3477 -14.3385 -14.3334 -14.3262 -14.3237 -14.3135 -14.3076
   -14.3029 -14.2908 -14.2877 -14.2814 -14.2722 -14.2688 -14.2620 -14.2474
   -14.2404 -14.2383 -14.2334 -14.2291 -14.2246 -14.2192 -14.2175 -14.2150
   -14.2083 -14.2026 -14.1953 -14.1922 -14.1882 -14.1814 -14.1751 -14.1700
   -14.1627 -14.1555 -14.1526 -14.1476 -14.1413 -14.1338 -14.1213 -14.1174
   -14.1141 -14.0982 -14.0883 -14.0842 -14.0755 -14.0611 -14.0566  -6.8009
    -6.5261  -6.4015  -6.2978  -6.2248  -6.1995  -6.0811  -6.0283  -5.9618
    -5.8850  -5.8471  -5.8107  -5.7997  -5.7800  -5.7611  -5.7580  -5.7103
    -5.6538  -5.6389  -5.6089  -5.5823  -5.5481  -5.5202  -5.3859  -5.2660
    -5.2341  -5.1925  -5.1617  -5.1161  -5.1124  -5.0680  -5.0502  -4.9288
    -4.9164  -4.8982  -4.8169  -4.7361  -4.7085  -4.6304  -4.5578  -4.4933
    -4.4360  -4.3184  -4.3035  -4.2324  -4.2243  -4.1966  -4.1739  -4.1314
    -4.1061  -4.0316  -4.0029  -3.9665  -3.9251  -3.8952  -3.8683  -3.8027
    -3.7795  -3.7623  -3.7329  -3.7194  -3.7018  -3.6616  -3.6406  -3.5065
    -3.4370  -3.3818  -3.3526  -3.3377  -3.3274  -3.2873  -3.2589  -3.2236
    -3.2071  -3.1869  -3.1510  -3.1120  -3.0964  -3.0708  -3.0195  -3.0066
    -2.9892  -2.9803  -2.9690  -2.9440  -2.9343  -2.9274  -2.9033  -2.8906
    -2.8818  -2.8695  -2.8692  -2.8545  -2.8342  -2.8232  -2.8188  -2.8107
    -2.7990  -2.7905  -2.7799  -2.7661  -2.7471  -2.7390  -2.7321  -2.7230
    -2.7209  -2.7089  -2.6919  -2.6835  -2.6651  -2.6624  -2.6540  -2.6488
    -2.6355  -2.6190  -2.6090  -2.6014  -2.5784  -2.5679  -2.5371  -2.5072
    -2.4931  -2.4468  -2.4420  -2.4384  -2.4257  -2.4073  -2.4006  -2.3988
    -2.3748  -2.3612  -2.3246  -2.3215  -2.2688  -2.2563  -2.2371  -2.2044
    -2.1903  -2.1793  -2.1709  -2.1080  -2.0819  -2.0752  -1.9302  -1.9181
    -1.6693  -1.6100  -1.5366  -1.1190  -1.0591  -0.9964  -0.9648  -0.9123
    -0.8763  -0.8604  -0.8159  -0.8032  -0.7642  -0.7523  -0.7509  -0.7326
    -0.7025  -0.6948  -0.6848  -0.6659  -0.6454  -0.6402  -0.6190  -0.6090
    -0.5994  -0.5803  -0.5781  -0.5697  -0.5543  -0.5496  -0.5389  -0.5358
    -0.5299  -0.5089  -0.4998  -0.4806  -0.4647  -0.4559  -0.4425  -0.4252
    -0.4098  -0.3987  -0.3790  -0.3744  -0.3590  -0.3523  -0.3436  -0.3332
    -0.3142  -0.3073  -0.2879  -0.2681  -0.2562  -0.2473  -0.2252  -0.2122
    -0.1904  -0.1851  -0.1704  -0.1532  -0.1433  -0.1348  -0.1046  -0.0887
    -0.0771  -0.0702  -0.0463  -0.0360  -0.0134  -0.0006   0.0087   0.0223
     0.0354   0.0575   0.0608   0.0851   0.1027   0.1184   0.1235   0.1348
     0.1506   0.1818   0.1940   0.2143   0.2187   0.2310   0.2327   0.2546
     0.2634   0.2763   0.2886   0.3040   0.3091   0.3222   0.3461   0.3523
     0.3585   0.3694   0.3979   0.4038   0.4143   0.4244   0.4352   0.4470
     0.4689   0.4753   0.4823   0.4870   0.4931   0.4986   0.5116   0.5236
     0.5411   0.5436   0.5541   0.5566   0.5691   0.5809   0.5930   0.6090
     0.6324   0.6374   0.6516   0.6692   0.6873   0.7050   0.7083   0.7177
     0.7317   0.7423   0.7591   0.7642   0.8031   0.8160   0.8194   0.8333
     0.8512   0.8552   0.8748   0.8819   0.8926   0.9035   0.9099   0.9355
     0.9384   0.9572   0.9677   0.9692   0.9816   0.9905   1.0048   1.0280
     1.0341   1.0428   1.0502   1.0570   1.0744   1.0884   1.0976   1.0984
     1.1163   1.1230   1.1274   1.1387   1.1491   1.1519   1.1639   1.1784
     1.1865   1.1971   1.2088   1.2179   1.2294   1.2449   1.2554   1.2601
     1.2613   1.2740   1.2869   1.2929   1.2990   1.3107   1.3239   1.3309
     1.3379   1.3466   1.3595   1.3656   1.3784   1.3849   1.3913   1.4021
     1.4028   1.4179   1.4215   1.4350   1.4391   1.4563   1.4625   1.4691
     1.4819   1.4884   1.4963   1.5023   1.5134   1.5259   1.5292   1.5441
     1.5443   1.5598   1.5698   1.5774   1.5863   1.5928   1.6029   1.6039
     1.6215   1.6298   1.6364   1.6461   1.6488   1.6676   1.6752   1.6831
     1.6978   1.7106   1.7184   1.7325   1.7501   1.7728   1.7796   1.7955
     1.8079   1.8234   1.8479   1.8592   1.8704   1.8776   1.9139   1.9357
     1.9433   1.9547   1.9621   1.9710   1.9810   1.9912   2.0119   2.0219
     2.0333   2.0399   2.0489   2.0589   2.0705   2.0970   2.1374   2.1456
     2.1517   2.1692   2.1827   2.1928   2.2034   2.2196   2.2230   2.2452
     2.2647   2.2899   2.2996   2.3200   2.3306   2.3479   2.3503   2.3673
     2.3831   2.3912   2.3997   2.4105   2.4390   2.4521   2.4549   2.4972
     2.5095   2.5281   2.5693   2.5936   7.7396   8.1772   8.7897   9.1173
     9.2038   9.3802   9.5020   9.6938   9.7395   9.9060  10.0003  10.0147
    10.0361  10.0991  10.2169  10.3409  10.3917  10.4221  10.4675  10.4766
    10.5526  10.5888  10.6289  10.7062  10.7314  10.7633  10.7989  10.8141

     highest occupied, lowest unoccupied level (ev):     2.5936    7.7396

!    total energy              =   -5157.54013757 Ry
     Harris-Foulkes estimate   =   -5157.54013757 Ry
     estimated scf accuracy    <          1.7E-09 Ry

     The total energy is the sum of the following terms:

     one-electron contribution =   -2404.86752528 Ry
     hartree contribution      =    1797.48782280 Ry
     xc contribution           =   -1182.79657691 Ry
     ewald contribution        =   -3367.36385817 Ry

     convergence has been achieved in  11 iterations
  **** WARNING :: Problem open file vector.dat...
  **** WARNING :: Problem read vector parameters...
  VECTOR ::                  Infinity                  Infinity                       NaN
  PARALLEL PART OF FORCES:no remove

     Forces acting on atoms (Ry/au):

     atom    1 type  1   force =     0.00073596   -0.00074374    0.00014003
     atom    2 type  1   force =    -0.00045641    0.00072111   -0.00002734
     atom    3 type  1   force =     0.00092552    0.00032382   -0.00007559
     atom    4 type  1   force =     0.00174785    0.00124863    0.00011006
     atom    5 type  1   force =     0.00065432   -0.00028018   -0.00036228
     atom    6 type  1   force =    -0.00071790    0.00246791   -0.00076981
     atom    7 type  2   force =    -0.00021384    0.00017061    0.00018025
     atom    8 type  2   force =     0.00032429   -0.00051775   -0.00007505
     atom    9 type  2   force =     0.00003912    0.00041395    0.00012515
     atom   10 type  2   force =     0.00037006    0.00045165    0.00045609
     atom   11 type  2   force =    -0.00022180    0.00010754   -0.00007557
     atom   12 type  2   force =     0.00089824   -0.00104051   -0.00053873
     atom   13 type  2   force =    -0.00058648   -0.00001237    0.00024066
     atom   14 type  2   force =    -0.00030946   -0.00074822   -0.00007662
     atom   15 type  2   force =    -0.00022645   -0.00005835   -0.00026100
     atom   16 type  2   force =     0.00060793    0.00020784   -0.00166727
     atom   17 type  2   force =    -0.00030447    0.00004406   -0.00003012
     atom   18 type  2   force =     0.00100122   -0.00085802    0.00036676
     atom   19 type  1   force =    -0.00139532   -0.00003352   -0.00002517
     atom   20 type  1   force =    -0.00044494   -0.00053726    0.00007871
     atom   21 type  1   force =    -0.00021704   -0.00020669   -0.00007368
     atom   22 type  1   force =    -0.00312908    0.00147615   -0.00015846
     atom   23 type  1   force =    -0.00101918    0.00012050   -0.00020882
     atom   24 type  1   force =    -0.00052586   -0.00289247    0.00024036
     atom   25 type  2   force =     0.00040882   -0.00029277   -0.00012572
     atom   26 type  2   force =     0.00034215    0.00003976   -0.00029434
     atom   27 type  2   force =     0.00031382   -0.00000945   -0.00011175
     atom   28 type  2   force =    -0.00007949    0.00036290   -0.00016364
     atom   29 type  2   force =     0.00057277    0.00015646    0.00038201
     atom   30 type  2   force =    -0.00012093    0.00098910   -0.00017449
     atom   31 type  2   force =     0.00035165    0.00015079   -0.00018613
     atom   32 type  2   force =     0.00192776    0.00123635   -0.00094105
     atom   33 type  2   force =     0.00017259    0.00017662   -0.00039486
     atom   34 type  2   force =     0.00205376   -0.00166835   -0.00194191
     atom   35 type  2   force =     0.00043799   -0.00037759    0.00007471
     atom   36 type  1   force =     0.00094617    0.00096644    0.00025084
     atom   37 type  1   force =     0.00102039    0.00018548   -0.00006305
     atom   38 type  1   force =    -0.00068445    0.00007879   -0.00023825
     atom   39 type  1   force =     0.00107188   -0.00149575   -0.00006899
     atom   40 type  1   force =     0.00029979    0.00013844    0.00030695
     atom   41 type  1   force =     0.00191426   -0.00067303    0.00000990
     atom   42 type  2   force =    -0.00017854   -0.00022946   -0.00015268
     atom   43 type  2   force =    -0.00057685    0.00034599    0.00016424
     atom   44 type  2   force =    -0.00055287   -0.00035443    0.00018318
     atom   45 type  2   force =    -0.00035958    0.00015428    0.00076305
     atom   46 type  2   force =    -0.00040549    0.00011488   -0.00011909
     atom   47 type  2   force =    -0.00128632   -0.00013307   -0.00060337
     atom   48 type  2   force =     0.00007125    0.00004313   -0.00002420
     atom   49 type  2   force =    -0.00096419    0.00023157    0.00029934
     atom   50 type  2   force =     0.00025009    0.00036673    0.00024785
     atom   51 type  2   force =    -0.00044548    0.00062053   -0.00018579
     atom   52 type  2   force =     0.00001766    0.00022253   -0.00017947
     atom   53 type  2   force =    -0.00089420    0.00080493   -0.00064975
     atom   54 type  1   force =     0.00510479    0.00268943   -0.00327993
     atom   55 type  1   force =    -0.00180761   -0.00258767   -0.00258938
     atom   56 type  1   force =     0.00556274   -0.00044536    0.00078611
     atom   57 type  1   force =     0.00276057   -0.00085272   -0.00053997
     atom   58 type  1   force =     0.00794980    0.00036155    0.00052842
     atom   59 type  1   force =     0.00125755   -0.00556163   -0.00306542
     atom   60 type  2   force =     0.00079393    0.00114779   -0.00068001
     atom   61 type  2   force =    -0.00020542    0.00142177    0.00046878
     atom   62 type  2   force =     0.00063767   -0.00256219    0.00324354
     atom   63 type  2   force =     0.00373384    0.00215064    0.00062520
     atom   64 type  2   force =    -0.00895319    0.00011342   -0.00135742
     atom   65 type  2   force =     0.00183221    0.00171537    0.00175129
     atom   66 type  2   force =    -0.00422375   -0.00025713    0.00123365
     atom   67 type  2   force =    -0.00134744    0.00070967    0.00093980
     atom   68 type  2   force =    -0.00126623   -0.00060589   -0.00045388
     atom   69 type  2   force =    -0.00024179    0.00032200    0.00022457
     atom   70 type  2   force =    -0.00118408    0.00054645   -0.00055689
     atom   71 type  2   force =     0.00010725    0.00068159   -0.00022875
     atom   72 type  1   force =    -0.02606395    0.00773605   -0.00689490
     atom   73 type  1   force =     0.00319854    0.00677602    0.00440890
     atom   74 type  1   force =     0.01583060    0.00379629   -0.01330513
     atom   75 type  1   force =    -0.00688929   -0.00118266   -0.00139667
     atom   76 type  1   force =    -0.42342734   -0.01742212   -0.18734592
     atom   77 type  1   force =    -0.00117974    0.00531527    0.00054614
     atom   78 type  2   force =     0.00154742    0.00293622    0.00114582
     atom   79 type  2   force =     0.00096582   -0.00268058   -0.00156467
     atom   80 type  2   force =     0.01297876    0.01118475   -0.01021048
     atom   81 type  2   force =    -0.00184103   -0.00256964    0.00001572
     atom   82 type  2   force =     0.26206006    0.07057994    0.13458220
     atom   83 type  2   force =    -0.00033718   -0.00093719   -0.00030897
     atom   84 type  2   force =     0.02360480   -0.00677528    0.01089303
     atom   85 type  2   force =     0.00385899   -0.00219949   -0.00133283
     atom   86 type  2   force =     0.00132219    0.00381851    0.00354542
     atom   87 type  2   force =     0.00143054    0.00041701    0.00018927
     atom   88 type  2   force =     0.00190956    0.00081551    0.00142615
     atom   89 type  2   force =     0.00070341   -0.00077510    0.00023767
     atom   90 type  1   force =     0.00279015   -0.00162109   -0.00004967
     atom   91 type  1   force =     0.00272705    0.00008834   -0.00007645
     atom   92 type  1   force =     0.03095902   -0.01372876    0.03842510
     atom   93 type  1   force =     0.00244994    0.00290624   -0.00006430
     atom   94 type  1   force =     0.01090085   -0.00030716   -0.00423098
     atom   95 type  1   force =     0.00240953    0.00022814   -0.00051767
     atom   96 type  2   force =    -0.00039917    0.00147878   -0.00170808
     atom   97 type  2   force =    -0.00087667    0.00036276    0.00007785
     atom   98 type  2   force =    -0.00088542   -0.00051715   -0.00035210
     atom   99 type  2   force =    -0.00095791   -0.00013603    0.00050597
     atom  100 type  2   force =    -0.00462477    0.00022027   -0.00140766
     atom  101 type  2   force =    -0.00159586    0.00000938   -0.00046233
     atom  102 type  2   force =    -0.01078512    0.00261401   -0.00157310
     atom  103 type  2   force =    -0.00174679   -0.00065642    0.00069295
     atom  104 type  2   force =    -0.00464556   -0.00408153   -0.01064903
     atom  105 type  2   force =    -0.00063420   -0.00130620   -0.00061709
     atom  106 type  2   force =    -0.00156120   -0.00037636   -0.00135986
     atom  107 type  2   force =    -0.00032289    0.00024712   -0.00042963
     atom  108 type  1   force =     0.00106232   -0.00131123    0.00069440
     atom  109 type  1   force =    -0.00047981    0.00067090   -0.00008358
     atom  110 type  1   force =     0.00089580    0.00027508   -0.00003048
     atom  111 type  1   force =     0.00105423    0.00090876    0.00053453
     atom  112 type  1   force =     0.00057532   -0.00014322   -0.00017290
     atom  113 type  1   force =    -0.00004145    0.00126632   -0.00008131
     atom  114 type  2   force =    -0.00041287    0.00038140    0.00008286
     atom  115 type  2   force =     0.00003635   -0.00085679   -0.00080903
     atom  116 type  2   force =    -0.00008379    0.00040046   -0.00027509
     atom  117 type  2   force =     0.00032824    0.00032152    0.00010454
     atom  118 type  2   force =    -0.00016311    0.00012636   -0.00014285
     atom  119 type  2   force =     0.00083012   -0.00019074    0.00055723
     atom  120 type  2   force =    -0.00047372    0.00003623    0.00022413
     atom  121 type  2   force =    -0.00036798   -0.00014834    0.00008799
     atom  122 type  2   force =    -0.00041793   -0.00009681   -0.00017705
     atom  123 type  2   force =    -0.00095744   -0.00124106   -0.00071657
     atom  124 type  2   force =    -0.00037052    0.00006886   -0.00010044
     atom  125 type  2   force =    -0.00053741   -0.00154946   -0.00018725
     atom  126 type  1   force =    -0.00247632   -0.00037097   -0.00106738
     atom  127 type  1   force =    -0.00026507   -0.00061583   -0.00009335
     atom  128 type  1   force =    -0.00027896   -0.00039929    0.00027415
     atom  129 type  1   force =    -0.00167801    0.00054610    0.00008171
     atom  130 type  1   force =    -0.00086170    0.00007280    0.00007431
     atom  131 type  1   force =    -0.00237145   -0.00051875    0.00114023
     atom  132 type  2   force =     0.00067809    0.00011398   -0.00006440
     atom  133 type  2   force =    -0.00005923    0.00080630    0.00043596
     atom  134 type  2   force =     0.00062523    0.00023259   -0.00005567
     atom  135 type  2   force =     0.00022114    0.00043218    0.00001701
     atom  136 type  2   force =     0.00053630    0.00001121    0.00022330
     atom  137 type  2   force =     0.00035403    0.00066021   -0.00012246
     atom  138 type  2   force =     0.00033715    0.00010276   -0.00026145
     atom  139 type  2   force =     0.00274996   -0.00028515   -0.00099661
     atom  140 type  2   force =     0.00011573   -0.00016271   -0.00031030
     atom  141 type  2   force =     0.00158316    0.00158224    0.00108406
     atom  142 type  2   force =     0.00031951   -0.00020527    0.00023488
     atom  143 type  2   force =     0.00238107    0.00173306    0.00156543
     atom  144 type  1   force =     0.00114883    0.00112651    0.00016976
     atom  145 type  1   force =     0.00097137    0.00000746   -0.00015269
     atom  146 type  1   force =    -0.00066755   -0.00010808   -0.00008859
     atom  147 type  1   force =     0.00068793   -0.00069380   -0.00011805
     atom  148 type  1   force =     0.00033392   -0.00014009    0.00031368
     atom  149 type  1   force =     0.00161660   -0.00043487    0.00011344
     atom  150 type  2   force =    -0.00004154   -0.00000493   -0.00001210
     atom  151 type  2   force =    -0.00058218    0.00031310    0.00011676
     atom  152 type  2   force =    -0.00024639   -0.00028233    0.00037215
     atom  153 type  2   force =    -0.00056016   -0.00044976    0.00019226
     atom  154 type  2   force =    -0.00041461   -0.00007077   -0.00027021
     atom  155 type  2   force =    -0.00103913   -0.00003398   -0.00058375
     atom  156 type  2   force =     0.00024257    0.00012032   -0.00012137
     atom  157 type  2   force =    -0.00079814    0.00032329    0.00041449
     atom  158 type  2   force =     0.00024281    0.00035784    0.00018752
     atom  159 type  2   force =    -0.00027023    0.00076909    0.00044092
     atom  160 type  2   force =    -0.00011867    0.00033462    0.00002024
     atom  161 type  2   force =    -0.00122674    0.00108058   -0.00046272
     atom  162 type  1   force =     0.00231438    0.00227313    0.00053961
     atom  163 type  1   force =     0.01711570   -0.01829643    0.02249464
     atom  164 type  1   force =     0.00343090   -0.00011213   -0.00027759
     atom  165 type  1   force =     0.00184612   -0.00064059    0.00049712
     atom  166 type  1   force =     0.00349482   -0.00032193   -0.00065177
     atom  167 type  1   force =     0.00041878   -0.00141980    0.00055259
     atom  168 type  2   force =    -0.00174130   -0.00086683   -0.00125108
     atom  169 type  2   force =    -0.00250829    0.00448799    0.00047928
     atom  170 type  2   force =    -0.00068294   -0.00170716   -0.00088394
     atom  171 type  2   force =     0.00442921    0.00406366   -0.00323546
     atom  172 type  2   force =    -0.00142940   -0.00026115   -0.00149966
     atom  173 type  2   force =     0.00047788   -0.00085341    0.00044268
     atom  174 type  2   force =    -0.00197594   -0.00069313   -0.00027940
     atom  175 type  2   force =    -0.00102974    0.00033031   -0.00035039
     atom  176 type  2   force =    -0.00119591   -0.00087059   -0.00066197
     atom  177 type  2   force =    -0.00068203    0.00027846   -0.00020386
     atom  178 type  2   force =    -0.00308683    0.00148831   -0.00150474
     atom  179 type  2   force =    -0.00080256    0.00133055   -0.00030220
     atom  180 type  1   force =    -0.00605600   -0.00335285   -0.00292608
     atom  181 type  1   force =     0.00606269    0.00869391   -0.00672368
     atom  182 type  1   force =     0.00011541    0.00457537    0.00584637
     atom  183 type  1   force =    -0.00467573   -0.00575485    0.00350661
     atom  184 type  1   force =    -0.00572432   -0.00051301   -0.00082710
     atom  185 type  1   force =    -0.00209741    0.00159479    0.00202765
     atom  186 type  2   force =     0.02124352    0.01246444    0.02129414
     atom  187 type  2   force =     0.00133590   -0.00427284   -0.00087164
     atom  188 type  2   force =     0.00133109    0.00294863    0.00016952
     atom  189 type  2   force =     0.00001270   -0.00210931    0.00211772
     atom  190 type  2   force =     0.00461013   -0.00133354    0.00029147
     atom  191 type  2   force =     0.00035930   -0.00047831    0.00009451
     atom  192 type  2   force =     0.00219387   -0.00101719   -0.00260871
     atom  193 type  2   force =     0.00257212   -0.00017828   -0.00091541
     atom  194 type  2   force =    -0.00398452   -0.00275582   -0.00650190
     atom  195 type  2   force =     0.00140727    0.00182356    0.00065479
     atom  196 type  2   force =     0.05579745   -0.06260759    0.03245016
     atom  197 type  2   force =     0.00144283   -0.00156505    0.00098536
     atom  198 type  1   force =     0.00319258   -0.00256385   -0.00137077
     atom  199 type  1   force =     0.00333139   -0.00011715    0.00031318
     atom  200 type  1   force =    -0.00201530   -0.00629876   -0.00852264
     atom  201 type  1   force =     0.00213206    0.00309625   -0.00115912
     atom  202 type  1   force =     0.00312482   -0.00108196   -0.00018727
     atom  203 type  1   force =     0.00217803    0.00041347   -0.00039291
     atom  204 type  2   force =    -0.00234426    0.00296813    0.00177359
     atom  205 type  2   force =    -0.00156907    0.00055083    0.00016113
     atom  206 type  2   force =    -0.00098758   -0.00031658    0.00053644
     atom  207 type  2   force =    -0.00130950    0.00016086   -0.00033707
     atom  208 type  2   force =    -0.00194606    0.00001432   -0.00110353
     atom  209 type  2   force =    -0.00102590    0.00037215   -0.00083224
     atom  210 type  2   force =    -0.00087811   -0.00229229   -0.00082382
     atom  211 type  2   force =    -0.00091245    0.00026817    0.00054910
     atom  212 type  2   force =     0.00125843    0.00105928    0.00466902
     atom  213 type  2   force =    -0.00070697   -0.00035817   -0.00042053
     atom  214 type  2   force =    -0.00350803   -0.00037213    0.00149280
     atom  215 type  2   force =    -0.00056359    0.00003679    0.00002617

     Total force =     0.569171     Total SCF correction =     0.000110

     Writing output data file Qrtz_Ortho.save

     init_run     :     26.87s CPU     38.25s WALL (       1 calls)
     electrons    :   3829.34s CPU   8200.03s WALL (       1 calls)
     forces       :      8.32s CPU      8.89s WALL (       1 calls)

     Called by init_run:
     wfcinit      :     24.88s CPU     34.88s WALL (       1 calls)
     potinit      :      0.20s CPU      0.27s WALL (       1 calls)

     Called by electrons:
     c_bands      :   2220.35s CPU   2712.86s WALL (      33 calls)
     sum_band     :     10.90s CPU     38.12s WALL (      11 calls)
     v_of_rho     :      0.11s CPU      0.32s WALL (      12 calls)
     mix_rho      :      0.09s CPU      0.50s WALL (      11 calls)

     Called by c_bands:
     init_us_2    :      0.35s CPU      0.38s WALL (      45 calls)
     cegterg      :   2218.73s CPU   2703.01s WALL (      33 calls)

     Called by sum_band:

     Called by *egterg:
     h_psi        :    425.48s CPU    834.86s WALL (      99 calls)
     g_psi        :      0.30s CPU      0.31s WALL (      65 calls)
     cdiaghg      :    731.39s CPU    740.72s WALL (      96 calls)

     Called by h_psi:
     add_vuspsi   :    139.76s CPU    140.06s WALL (      99 calls)

     General routines
     calbec       :    146.13s CPU    159.95s WALL (     103 calls)
     fft          :      0.17s CPU      0.90s WALL (      49 calls)
     fftw         :    145.97s CPU    554.81s WALL (   98230 calls)
     davcio       :      0.03s CPU      1.97s WALL (     260 calls)

     Parallel routines
     fft_scatter  :     65.82s CPU    407.96s WALL (   98279 calls)

     Electric-field routines
     c_phase_fiel :   1597.74s CPU   5443.83s WALL (      33 calls)

     PWSCF        :     1h 4m CPU        2h17m WALL


   This run was terminated on:  17:36:59   6Jul2018            

=------------------------------------------------------------------------------=
   JOB DONE.
=------------------------------------------------------------------------------=
