# Supplementary material for: Collective dipole effects in ionic transport under electric fields
Source: Nat Commun. 2020 Jul 3;11:3330. doi: 10.1038/s41467-020-17173-w (PMC7335081; doi:10.1038/s41467-020-17173-w)
Supplement: Supplementary file 3 — Source Data [file 41467_2020_17173_MOESM3_ESM.zip › Script_Pol_Analysis/QE_data/ZBC_NEB_VO_Q2-pos2/Zcharge_VO_Q2_pict4/dy0.2/output_file]

     Program PWSCF v.5.4.0 starts on  6Jul2018 at 15:41: 0 

     This program is part of the open-source Quantum ESPRESSO suite
     for quantum simulation of materials; please cite
         "P. Giannozzi et al., J. Phys.:Condens. Matter 21 395502 (2009);
          URL http://www.quantum-espresso.org", 
     in publications or presentations arising from this work. More details at
     http://www.quantum-espresso.org/quote

     Parallel version (MPI), running on   112 processors
     R & G space division:  proc/nbgrp/npool/nimage =     112
     Reading input from input_file
Warning: card &IONS ignored
Warning: card / ignored
Warning: card &CELL ignored
Warning: card / ignored

     Current dimensions of program PWSCF are:
     Max number of different atomic species (ntypx) = 10
     Max number of k-points (npk) =  40000
     Max angular momentum in pseudopotentials (lmaxx) =  3

     Subspace diagonalization in iterative solution of the eigenvalue problem:
     a serial algorithm will be used


     Parallelization info
     --------------------
     sticks:   dense  smooth     PW     G-vecs:    dense   smooth      PW
     Min         200     200     50                15540    15540    1940
     Max         201     201     51                15547    15547    1944
     Sum       22485   22485   5629              1740873  1740873  217511


     Title: 
     Fkl_Ortho                                                                  


     bravais-lattice index     =            0
     lattice parameter (alat)  =      27.8567  a.u.
     unit-cell volume          =   18011.5231 (a.u.)^3
     number of atoms/cell      =          215
     number of atomic types    =            2
     number of electrons       =      1144.00
     number of Kohn-Sham states=          600
     kinetic-energy cutoff     =      80.0000  Ry
     charge density cutoff     =     320.0000  Ry
     convergence threshold     =      1.0E-08
     mixing beta               =       0.7000
     number of iterations used =            8  plain     mixing
     Exchange-correlation      =  SLA  PZ   NOGX NOGC ( 1  1  0  0 0 0)

     Using Berry phase electric field
     In a.u.(Ry)  cartesian system of reference
        0.0000000000
        0.0000000000
        0.0000000000
     In a.u.(Ry)  crystal system of reference
        0.0000000000
        0.0000000000
        0.0000000000
     Number of iterative cycles:   3


     celldm(1)=  27.856738  celldm(2)=   0.000000  celldm(3)=   0.000000
     celldm(4)=   0.000000  celldm(5)=   0.000000  celldm(6)=   0.000000

     crystal axes: (cart. coord. in units of alat)
               a(1) = (   0.992918   0.000000   0.000000 )  
               a(2) = (   0.000000   1.146571   0.000000 )  
               a(3) = (   0.000000   0.000000   0.731889 )  

     reciprocal axes: (cart. coord. in units 2 pi/alat)
               b(1) = (  1.007133  0.000000  0.000000 )  
               b(2) = (  0.000000  0.872166  0.000000 )  
               b(3) = (  0.000000  0.000000  1.366327 )  


     PseudoPot. # 1 for Si read from file:
     /home/users/lsamos/Nico/q-e-qe-5.4/pseudo/Si.pz-vbc.UPF
     MD5 check sum: 6dfa03ddd5817404712e03e4d12deb78
     Pseudo is Norm-conserving, Zval =  4.0
     Generated by new atomic code, or converted to UPF format
     Using radial grid of  431 points,  2 beta functions with: 
                l(1) =   0
                l(2) =   1

     PseudoPot. # 2 for O  read from file:
     /home/users/lsamos/Nico/q-e-qe-5.4/pseudo/O.pz-mt.UPF
     MD5 check sum: 6c85872a654a48428798af567c59afb1
     Pseudo is Norm-conserving, Zval =  6.0
     Generated by new atomic code, or converted to UPF format
     Using radial grid of  921 points,  1 beta functions with: 
                l(1) =   0

     atomic species   valence    mass     pseudopotential
        Si             4.00    28.08550     Si( 1.00)
        O              6.00    16.00000     O ( 1.00)

     No symmetry found


   Cartesian axes

     site n.     atom                  positions (alat units)
         1           Si  tau(   1) = (   0.1496019   0.0008828   0.2445403  )
         2           Si  tau(   2) = (   0.3174577   0.2885378   0.2453503  )
         3           Si  tau(   3) = (   0.9144101   0.1317407   0.1190650  )
         4           Si  tau(   4) = (   0.0904428   0.4150934   0.1252458  )
         5           Si  tau(   5) = (   0.0881032   0.1514237  -0.0004489  )
         6           Si  tau(   6) = (   0.2492545   0.4337539  -0.0032281  )
         7           O   tau(   7) = (   0.0833396   0.0804603   0.2820842  )
         8           O   tau(   8) = (   0.2503271   0.3665468   0.2848705  )
         9           O   tau(   9) = (   0.2150609   0.0379015   0.1637987  )
        10           O   tau(  10) = (   0.3847886   0.3323650   0.1691627  )
        11           O   tau(  11) = (   0.1893364   0.1677231   0.0394846  )
        12           O   tau(  12) = (   0.3557964   0.4419721   0.0245497  )
        13           O   tau(  13) = (   0.0232181   0.1140273   0.0809256  )
        14           O   tau(  14) = (   0.1931357   0.4032147   0.0867959  )
        15           O   tau(  15) = (   0.9145373   0.2054792   0.2016884  )
        16           O   tau(  16) = (   0.0881279   0.4924864   0.2044442  )
        17           O   tau(  17) = (   0.0452512   0.2469221   0.3308548  )
        18           O   tau(  18) = (   0.2123078   0.5353263   0.3303323  )
        19           Si  tau(  19) = (   0.4867462   0.0034733   0.2389897  )
        20           Si  tau(  20) = (   0.6532616   0.2821605   0.2487367  )
        21           Si  tau(  21) = (   0.2537922   0.1316431   0.1216374  )
        22           Si  tau(  22) = (   0.4150209   0.4220264   0.1150783  )
        23           Si  tau(  23) = (   0.4165767   0.1536818  -0.0004528  )
        24           Si  tau(  24) = (   0.5857531   0.4415671   0.0020280  )
        25           O   tau(  25) = (   0.4217757   0.0839638   0.2772242  )
        26           O   tau(  26) = (   0.5910174   0.3492472   0.3139843  )
        27           O   tau(  27) = (   0.5515034   0.0402283   0.1565078  )
        28           O   tau(  28) = (   0.7048876   0.3335049   0.1671045  )
        29           O   tau(  29) = (   0.5163871   0.1767848   0.0405042  )
        30           O   tau(  30) = (   0.6871952   0.4587334   0.0399656  )
        31           O   tau(  31) = (   0.3545472   0.1129045   0.0810649  )
        32           O   tau(  32) = (   0.5206599   0.4110789   0.0857333  )
        33           O   tau(  33) = (   0.2570999   0.2086723   0.2007943  )
        34           O   tau(  34) = (   0.4008452   0.5122881   0.1799111  )
        35           O   tau(  35) = (   0.3801233   0.2504964   0.3281165  )
        36           Si  tau(  36) = (   0.8156044  -0.0037280   0.2430266  )
        37           Si  tau(  37) = (   0.9790054   0.2832687   0.2450570  )
        38           Si  tau(  38) = (   0.5846526   0.1382248   0.1181617  )
        39           Si  tau(  39) = (   0.7497057   0.4246346   0.1249090  )
        40           Si  tau(  40) = (   0.7539584   0.1575217  -0.0101937  )
        41           Si  tau(  41) = (   0.9170175   0.4362106   0.0034742  )
        42           O   tau(  42) = (   0.7488298   0.0730934   0.2853393  )
        43           O   tau(  43) = (   0.9150434   0.3658001   0.2820191  )
        44           O   tau(  44) = (   0.8736907   0.0373027   0.1584317  )
        45           O   tau(  45) = (   1.0476327   0.3198943   0.1665572  )
        46           O   tau(  46) = (   0.8531205   0.1717152   0.0351723  )
        47           O   tau(  47) = (   1.0193290   0.4478086   0.0415686  )
        48           O   tau(  48) = (   0.6843444   0.1341845   0.0720613  )
        49           O   tau(  49) = (   0.8504262   0.4034289   0.0856440  )
        50           O   tau(  50) = (   0.5867626   0.2069505   0.2053987  )
        51           O   tau(  51) = (   0.7506277   0.5006270   0.2042748  )
        52           O   tau(  52) = (   0.7262840   0.2443534   0.3217691  )
        53           O   tau(  53) = (   0.8779615   0.5352346   0.3287750  )
        54           Si  tau(  54) = (   0.1501594   0.5722489   0.2471397  )
        55           Si  tau(  55) = (   0.3181716   0.8656060   0.2440728  )
        56           Si  tau(  56) = (   0.9219354   0.7064024   0.1232205  )
        57           Si  tau(  57) = (   0.0913561   0.9915361   0.1231416  )
        58           Si  tau(  58) = (   0.0952960   0.7262931   0.0008507  )
        59           Si  tau(  59) = (   0.2550990   1.0151178  -0.0003333  )
        60           O   tau(  60) = (   0.0858672   0.6531205   0.2842675  )
        61           O   tau(  61) = (   0.2534120   0.9450336   0.2822432  )
        62           O   tau(  62) = (   0.2201414   0.6108767   0.1682386  )
        63           O   tau(  63) = (   0.3832915   0.8990369   0.1615238  )
        64           O   tau(  64) = (   0.2014764   0.7349579   0.0364585  )
        65           O   tau(  65) = (   0.3580850   1.0283650   0.0365098  )
        66           O   tau(  66) = (   0.0322634   0.6924707   0.0852947  )
        67           O   tau(  67) = (   0.1934986   0.9782671   0.0836914  )
        68           O   tau(  68) = (   0.9190041   0.7802842   0.2046696  )
        69           O   tau(  69) = (   0.0883893   1.0651615   0.2052065  )
        70           O   tau(  70) = (   0.0512275   0.8225348   0.3289423  )
        71           O   tau(  71) = (   0.2120428   1.1125676   0.3288922  )
        72           Si  tau(  72) = (   0.4310743   0.6166228   0.1798363  )
        73           Si  tau(  73) = (   0.6525885   0.8628981   0.2460470  )
        74           Si  tau(  74) = (   0.2555136   0.7055425   0.1265534  )
        75           Si  tau(  75) = (   0.4215581   0.9943651   0.1201912  )
        76           Si  tau(  76) = (   0.4340348   0.7524992  -0.0060355  )
        77           Si  tau(  77) = (   0.5875211   1.0136727  -0.0000858  )
        78           O   tau(  78) = (   0.4139253   0.6596008   0.2777845  )
        79           O   tau(  79) = (   0.5879017   0.9436673   0.2824018  )
        80           O   tau(  80) = (   0.5342492   0.6241276   0.1440873  )
        81           O   tau(  81) = (   0.7136294   0.8938439   0.1594236  )
        82           O   tau(  82) = (   0.5304361   0.7637874   0.0378721  )
        83           O   tau(  83) = (   0.6895343   1.0277999   0.0388128  )
        84           O   tau(  84) = (   0.3703206   0.6849747   0.0972547  )
        85           O   tau(  85) = (   0.5233966   0.9774697   0.0823311  )
        86           O   tau(  86) = (   0.2560185   0.7831424   0.2030611  )
        87           O   tau(  87) = (   0.4221792   1.0694727   0.2007917  )
        88           O   tau(  88) = (   0.3803336   0.8270910   0.3270938  )
        89           O   tau(  89) = (   0.5494315   1.1136372   0.3226784  )
        90           Si  tau(  90) = (   0.8172128   0.5775643   0.2462676  )
        91           Si  tau(  91) = (   0.9829300   0.8603279   0.2448715  )
        92           Si  tau(  92) = (   0.5908146   0.7167394   0.1200626  )
        93           Si  tau(  93) = (   0.7531226   0.9894754   0.1207794  )
        94           Si  tau(  94) = (   0.7561606   0.7281016   0.0005567  )
        95           Si  tau(  95) = (   0.9190856   1.0110928   0.0011077  )
        96           O   tau(  96) = (   0.7552142   0.6581501   0.2880965  )
        97           O   tau(  97) = (   0.9181130   0.9402945   0.2826612  )
        98           O   tau(  98) = (   0.8834502   0.6117971   0.1646657  )
        99           O   tau(  99) = (   1.0490591   0.8951056   0.1633973  )
       100           O   tau( 100) = (   0.8580684   0.7413469   0.0394644  )
       101           O   tau( 101) = (   1.0203277   1.0272369   0.0406438  )
       102           O   tau( 102) = (   0.6910999   0.6939152   0.0842765  )
       103           O   tau( 103) = (   0.8548101   0.9729376   0.0825399  )
       104           O   tau( 104) = (   0.5883925   0.7800035   0.2093106  )
       105           O   tau( 105) = (   0.7528318   1.0611153   0.2046708  )
       106           O   tau( 106) = (   0.7167763   0.8278085   0.3286714  )
       107           O   tau( 107) = (   0.8814173   1.1085789   0.3247956  )
       108           Si  tau( 108) = (   0.1528442  -0.0017716   0.6089151  )
       109           Si  tau( 109) = (   0.3097752   0.2826779   0.6100896  )
       110           Si  tau( 110) = (   0.9190669   0.1262580   0.4903960  )
       111           Si  tau( 111) = (   0.0873485   0.4169436   0.4897359  )
       112           Si  tau( 112) = (   0.0869779   0.1513691   0.3667253  )
       113           Si  tau( 113) = (   0.2507721   0.4391597   0.3677330  )
       114           O   tau( 114) = (   0.0891067   0.0792103   0.6478172  )
       115           O   tau( 115) = (   0.2394944   0.3587614   0.6483913  )
       116           O   tau( 116) = (   0.2159578   0.0323368   0.5245301  )
       117           O   tau( 117) = (   0.3753090   0.3272574   0.5326048  )
       118           O   tau( 118) = (   0.1907391   0.1654282   0.4010530  )
       119           O   tau( 119) = (   0.3536553   0.4548333   0.4050513  )
       120           O   tau( 120) = (   0.0285066   0.1130589   0.4524186  )
       121           O   tau( 121) = (   0.1895746   0.4015612   0.4515122  )
       122           O   tau( 122) = (   0.9151560   0.2025224   0.5707888  )
       123           O   tau( 123) = (   0.0864319   0.4934296   0.5694359  )
       124           O   tau( 124) = (   0.0497534   0.2475048   0.6933343  )
       125           O   tau( 125) = (   0.2148734   0.5315859   0.6919826  )
       126           Si  tau( 126) = (   0.4847670  -0.0010002   0.6097094  )
       127           Si  tau( 127) = (   0.6424819   0.2864703   0.6036255  )
       128           Si  tau( 128) = (   0.2537275   0.1272710   0.4835877  )
       129           Si  tau( 129) = (   0.4102600   0.4228601   0.4932213  )
       130           Si  tau( 130) = (   0.4187494   0.1533089   0.3628328  )
       131           Si  tau( 131) = (   0.6076190   0.3931043   0.4114570  )
       132           O   tau( 132) = (   0.4228346   0.0810889   0.6486348  )
       133           O   tau( 133) = (   0.5851943   0.3633632   0.6549837  )
       134           O   tau( 134) = (   0.5482823   0.0348940   0.5260195  )
       135           O   tau( 135) = (   0.6805424   0.3398816   0.5026282  )
       136           O   tau( 136) = (   0.5211269   0.1681210   0.4024020  )
       137           O   tau( 137) = (   0.6854542   0.4722733   0.4093755  )
       138           O   tau( 138) = (   0.3560258   0.1131890   0.4444733  )
       139           O   tau( 139) = (   0.5165704   0.4108640   0.4639668  )
       140           O   tau( 140) = (   0.2524039   0.2007970   0.5659930  )
       141           O   tau( 141) = (   0.4103025   0.5011246   0.5711195  )
       142           O   tau( 142) = (   0.3737187   0.2474894   0.6928386  )
       143           O   tau( 143) = (   0.5488153   0.5337936   0.6868829  )
       144           Si  tau( 144) = (   0.8160575  -0.0056450   0.6109686  )
       145           Si  tau( 145) = (   0.9781229   0.2834507   0.6116432  )
       146           Si  tau( 146) = (   0.5838141   0.1295405   0.4844598  )
       147           Si  tau( 147) = (   0.7556654   0.4318178   0.4868322  )
       148           Si  tau( 148) = (   0.7552466   0.1475094   0.3658122  )
       149           Si  tau( 149) = (   0.9177026   0.4390478   0.3638374  )
       150           O   tau( 150) = (   0.7516163   0.0758983   0.6480557  )
       151           O   tau( 151) = (   0.9131152   0.3633452   0.6521830  )
       152           O   tau( 152) = (   0.8808653   0.0307301   0.5291388  )
       153           O   tau( 153) = (   1.0405736   0.3226869   0.5293531  )
       154           O   tau( 154) = (   0.8562239   0.1606489   0.4061318  )
       155           O   tau( 155) = (   1.0179916   0.4528626   0.4053726  )
       156           O   tau( 156) = (   0.6874113   0.1205104   0.4490401  )
       157           O   tau( 157) = (   0.8513859   0.4014328   0.4469800  )
       158           O   tau( 158) = (   0.5792831   0.2070992   0.5649432  )
       159           O   tau( 159) = (   0.7570629   0.4870057   0.5798486  )
       160           O   tau( 160) = (   0.7254298   0.2509686   0.6655792  )
       161           O   tau( 161) = (   0.8847381   0.5348083   0.6970015  )
       162           Si  tau( 162) = (   0.1526733   0.5714608   0.6096809  )
       163           Si  tau( 163) = (   0.3161158   0.8627256   0.6060926  )
       164           Si  tau( 164) = (   0.9179422   0.7044628   0.4926750  )
       165           Si  tau( 165) = (   0.0892209   0.9898221   0.4892479  )
       166           Si  tau( 166) = (   0.0874844   0.7264265   0.3676110  )
       167           Si  tau( 167) = (   0.2521630   1.0175027   0.3664335  )
       168           O   tau( 168) = (   0.0910627   0.6528518   0.6508092  )
       169           O   tau( 169) = (   0.2523881   0.9404887   0.6492875  )
       170           O   tau( 170) = (   0.2185954   0.6086158   0.5290327  )
       171           O   tau( 171) = (   0.3793732   0.8992067   0.5236434  )
       172           O   tau( 172) = (   0.1901695   0.7397019   0.4052208  )
       173           O   tau( 173) = (   0.3542107   1.0343336   0.4042616  )
       174           O   tau( 174) = (   0.0252605   0.6880243   0.4503907  )
       175           O   tau( 175) = (   0.1908213   0.9762525   0.4484473  )
       176           O   tau( 176) = (   0.9222421   0.7738889   0.5782854  )
       177           O   tau( 177) = (   0.0893235   1.0625005   0.5724972  )
       178           O   tau( 178) = (   0.0607301   0.8232257   0.6944392  )
       179           O   tau( 179) = (   0.2177397   1.1105428   0.6918893  )
       180           Si  tau( 180) = (   0.4843053   0.5738675   0.6074433  )
       181           Si  tau( 181) = (   0.6483717   0.8581890   0.6094108  )
       182           Si  tau( 182) = (   0.2544009   0.7039955   0.4873421  )
       183           Si  tau( 183) = (   0.4183473   0.9955945   0.4852285  )
       184           Si  tau( 184) = (   0.4175920   0.7305222   0.3640758  )
       185           Si  tau( 185) = (   0.5854428   1.0181082   0.3642917  )
       186           O   tau( 186) = (   0.4283802   0.6582468   0.6536507  )
       187           O   tau( 187) = (   0.5857959   0.9381302   0.6511018  )
       188           O   tau( 188) = (   0.5460769   0.6099705   0.5237095  )
       189           O   tau( 189) = (   0.7078848   0.8941934   0.5236285  )
       190           O   tau( 190) = (   0.5196077   0.7423685   0.4033429  )
       191           O   tau( 191) = (   0.6857626   1.0326332   0.4070300  )
       192           O   tau( 192) = (   0.3558339   0.6895079   0.4457926  )
       193           O   tau( 193) = (   0.5192893   0.9804269   0.4444968  )
       194           O   tau( 194) = (   0.2561709   0.7782772   0.5694992  )
       195           O   tau( 195) = (   0.4197755   1.0660611   0.5702827  )
       196           O   tau( 196) = (   0.3819239   0.8267802   0.6908049  )
       197           O   tau( 197) = (   0.5498404   1.1088141   0.6909607  )
       198           Si  tau( 198) = (   0.8202749   0.5720513   0.6165438  )
       199           Si  tau( 199) = (   0.9860121   0.8571588   0.6130396  )
       200           Si  tau( 200) = (   0.5830366   0.7078089   0.4873119  )
       201           Si  tau( 201) = (   0.7491746   0.9900294   0.4869164  )
       202           Si  tau( 202) = (   0.7529506   0.7323639   0.3701023  )
       203           Si  tau( 203) = (   0.9164311   1.0125676   0.3661534  )
       204           O   tau( 204) = (   0.7531887   0.6497800   0.6544573  )
       205           O   tau( 205) = (   0.9208643   0.9368661   0.6512240  )
       206           O   tau( 206) = (   0.8779637   0.6077080   0.5296034  )
       207           O   tau( 207) = (   1.0467671   0.8927192   0.5280233  )
       208           O   tau( 208) = (   0.8531694   0.7456092   0.4133549  )
       209           O   tau( 209) = (   1.0169787   1.0267385   0.4082934  )
       210           O   tau( 210) = (   0.6858557   0.6965206   0.4506072  )
       211           O   tau( 211) = (   0.8499569   0.9742567   0.4458030  )
       212           O   tau( 212) = (   0.5801116   0.7780046   0.5732944  )
       213           O   tau( 213) = (   0.7521559   1.0600575   0.5724454  )
       214           O   tau( 214) = (   0.7162937   0.8205808   0.6885857  )
       215           O   tau( 215) = (   0.8794591   1.1060808   0.6941272  )

     number of k points=     1
                       cart. coord. in units 2pi/alat
        k(    1) = (   0.0000000   0.0000000   0.0000000), wk =   2.0000000

     Dense  grid:  1740873 G-vectors     FFT dimensions: ( 160, 192, 120)

     Largest allocated arrays     est. size (Mb)     dimensions
        Kohn-Sham Wavefunctions        17.80 Mb     (    1944,  600)
        NL pseudopotentials            12.78 Mb     (    1944,  431)
        Each V/rho on FFT grid          0.94 Mb     (   61440)
        Each G-vector array             0.12 Mb     (   15547)
        G-vector shells                 0.06 Mb     (    7776)
     Largest temporary arrays     est. size (Mb)     dimensions
        Auxiliary wavefunctions        71.19 Mb     (    1944, 2400)
        Each subspace H/S matrix       87.89 Mb     (    2400, 2400)
        Each <psi_i|beta_j> matrix      3.95 Mb     (     431,  600)
        Arrays for rho mixing           7.50 Mb     (   61440,    8)

     Initial potential from superposition of free atoms

     starting charge 1145.96414, renormalised to 1144.00000
     Starting wfc are  860 randomized atomic wfcs

     total cpu time spent up to now is       37.8 secs

     per-process dynamical memory:   157.5 Mb

     Self-consistent Calculation

     iteration #  1     ecut=    80.00 Ry     beta=0.70
     Davidson diagonalization with overlap
     ethr =  1.00E-02,  avg # of iterations =  3.0
     Davidson diagonalization with overlap
     ethr =  1.00E-02,  avg # of iterations =  1.0
     Davidson diagonalization with overlap
     ethr =  1.00E-02,  avg # of iterations =  1.0

     Expectation value of exp(iGx): ( -1.8331634720347104E-004,  7.0872639475718919E-004)  0.99291773000000005     
     Electronic Dipole per cell (Ry a.u.)   22.709673174332458     
     Ionic Dipole per cell (Ry a.u.)   23645.761729977869     

     Expectation value of exp(iGx): (  2.5086118256856089E-003, -3.6957896905478495E-003)   1.1465709300000000     
     Electronic Dipole per cell (Ry a.u.)  -14.010678577308262     
     Ionic Dipole per cell (Ry a.u.)   25352.059807501671     

     Expectation value of exp(iGx): (  6.9558776153585467E-007, -1.5860555739660786E-006)  0.73188942899999998     
     Electronic Dipole per cell (Ry a.u.)  -10.623292006311054     
     Ionic Dipole per cell (Ry a.u.)   15833.182127561220     
Electronic Dipole on Cartesian axes
           1   22.709673174332458     
           2  -14.010678577308262     
           3  -10.623292006311054     
Ionic Dipole on Cartesian axes
           1   23645.761729977869     
           2   25352.059807501671     
           3   15833.182127561220     

     total cpu time spent up to now is      841.1 secs

     total energy              =   -5137.15770646 Ry
     Harris-Foulkes estimate   =   -5174.12895100 Ry
     estimated scf accuracy    <      51.91587288 Ry

     iteration #  2     ecut=    80.00 Ry     beta=0.70
     Davidson diagonalization with overlap
     ethr =  4.54E-03,  avg # of iterations =  2.0
     Davidson diagonalization with overlap
     ethr =  4.54E-03,  avg # of iterations =  1.0
     Davidson diagonalization with overlap
     ethr =  4.54E-03,  avg # of iterations =  1.0

     Expectation value of exp(iGx): ( -5.9991157259819510E-006,  3.1946251099763387E-005)  0.99291773000000005     
     Electronic Dipole per cell (Ry a.u.)   21.869436051812105     
     Ionic Dipole per cell (Ry a.u.)   23645.761729977869     

     Expectation value of exp(iGx): (  2.4139463855983329E-004, -3.5837683280160137E-004)   1.1465709300000000     
     Electronic Dipole per cell (Ry a.u.)  -14.061964823562635     
     Ionic Dipole per cell (Ry a.u.)   25352.059807501671     

     Expectation value of exp(iGx): (  2.4427791118106716E-009, -5.1315059643119002E-009)  0.73188942899999998     
     Electronic Dipole per cell (Ry a.u.)  -10.338877233933069     
     Ionic Dipole per cell (Ry a.u.)   15833.182127561220     
Electronic Dipole on Cartesian axes
           1   21.869436051812105     
           2  -14.061964823562636     
           3  -10.338877233933069     
Ionic Dipole on Cartesian axes
           1   23645.761729977869     
           2   25352.059807501671     
           3   15833.182127561220     

     total cpu time spent up to now is     1634.1 secs

     total energy              =   -5150.71472093 Ry
     Harris-Foulkes estimate   =   -5167.82862127 Ry
     estimated scf accuracy    <      33.12071062 Ry

     iteration #  3     ecut=    80.00 Ry     beta=0.70
     Davidson diagonalization with overlap
     ethr =  2.90E-03,  avg # of iterations =  2.0
     Davidson diagonalization with overlap
     ethr =  2.90E-03,  avg # of iterations =  1.0
     Davidson diagonalization with overlap
     ethr =  2.90E-03,  avg # of iterations =  1.0

     Expectation value of exp(iGx): ( -3.6728407064253322E-005,  1.5437983934251409E-004)  0.99291773000000005     
     Electronic Dipole per cell (Ry a.u.)   22.466359376863114     
     Ionic Dipole per cell (Ry a.u.)   23645.761729977869     

     Expectation value of exp(iGx): (  7.8990225210280021E-004, -1.1810604757744962E-003)   1.1465709300000000     
     Electronic Dipole per cell (Ry a.u.)  -14.109247597938342     
     Ionic Dipole per cell (Ry a.u.)   25352.059807501671     

     Expectation value of exp(iGx): (  4.4236977201094949E-008, -9.5614490617587288E-008)  0.73188942899999998     
     Electronic Dipole per cell (Ry a.u.)  -10.439476735689899     
     Ionic Dipole per cell (Ry a.u.)   15833.182127561220     
Electronic Dipole on Cartesian axes
           1   22.466359376863114     
           2  -14.109247597938342     
           3  -10.439476735689899     
Ionic Dipole on Cartesian axes
           1   23645.761729977869     
           2   25352.059807501671     
           3   15833.182127561220     

     total cpu time spent up to now is     2424.7 secs

     total energy              =   -5157.50168395 Ry
     Harris-Foulkes estimate   =   -5157.59237742 Ry
     estimated scf accuracy    <       0.23669108 Ry

     iteration #  4     ecut=    80.00 Ry     beta=0.70
     Davidson diagonalization with overlap
     ethr =  2.07E-05,  avg # of iterations =  8.0
     Davidson diagonalization with overlap
     ethr =  2.07E-05,  avg # of iterations =  1.0
     Davidson diagonalization with overlap
     ethr =  2.07E-05,  avg # of iterations =  1.0

     Expectation value of exp(iGx): ( -3.1733953858454037E-005,  1.4761188235585973E-004)  0.99291773000000005     
     Electronic Dipole per cell (Ry a.u.)   22.194825980512167     
     Ionic Dipole per cell (Ry a.u.)   23645.761729977869     

     Expectation value of exp(iGx): (  7.6750985972923234E-004, -1.1314901082140789E-003)   1.1465709300000000     
     Electronic Dipole per cell (Ry a.u.)  -14.015185710823365     
     Ionic Dipole per cell (Ry a.u.)   25352.059807501671     

     Expectation value of exp(iGx): (  3.9380057937900466E-008, -8.7312112258185506E-008)  0.73188942899999998     
     Electronic Dipole per cell (Ry a.u.)  -10.527810834852609     
     Ionic Dipole per cell (Ry a.u.)   15833.182127561220     
Electronic Dipole on Cartesian axes
           1   22.194825980512167     
           2  -14.015185710823365     
           3  -10.527810834852609     
Ionic Dipole on Cartesian axes
           1   23645.761729977869     
           2   25352.059807501671     
           3   15833.182127561220     

     total cpu time spent up to now is     3316.9 secs

     total energy              =   -5157.50985757 Ry
     Harris-Foulkes estimate   =   -5157.58254923 Ry
     estimated scf accuracy    <       0.15139656 Ry

     iteration #  5     ecut=    80.00 Ry     beta=0.70
     Davidson diagonalization with overlap
     ethr =  1.32E-05,  avg # of iterations =  9.0
     Davidson diagonalization with overlap
     ethr =  1.32E-05,  avg # of iterations =  1.0
     Davidson diagonalization with overlap
     ethr =  1.32E-05,  avg # of iterations =  1.0

     Expectation value of exp(iGx): ( -3.3872842412201625E-005,  1.4625961605334607E-004)  0.99291773000000005     
     Electronic Dipole per cell (Ry a.u.)   22.391832794925836     
     Ionic Dipole per cell (Ry a.u.)   23645.761729977869     

     Expectation value of exp(iGx): (  7.5833840876080819E-004, -1.1324254735110670E-003)   1.1465709300000000     
     Electronic Dipole per cell (Ry a.u.)  -14.100797520286642     
     Ionic Dipole per cell (Ry a.u.)   25352.059807501671     

     Expectation value of exp(iGx): (  3.9918371833738192E-008, -8.6119202816140832E-008)  0.73188942899999998     
     Electronic Dipole per cell (Ry a.u.)  -10.432940734249254     
     Ionic Dipole per cell (Ry a.u.)   15833.182127561220     
Electronic Dipole on Cartesian axes
           1   22.391832794925836     
           2  -14.100797520286644     
           3  -10.432940734249254     
Ionic Dipole on Cartesian axes
           1   23645.761729977869     
           2   25352.059807501671     
           3   15833.182127561220     

     total cpu time spent up to now is     4198.0 secs

     total energy              =   -5157.54123274 Ry
     Harris-Foulkes estimate   =   -5157.54264192 Ry
     estimated scf accuracy    <       0.00250873 Ry

     iteration #  6     ecut=    80.00 Ry     beta=0.70
     Davidson diagonalization with overlap
     ethr =  2.19E-07,  avg # of iterations =  7.0
     Davidson diagonalization with overlap
     ethr =  2.19E-07,  avg # of iterations =  1.0
     Davidson diagonalization with overlap
     ethr =  2.19E-07,  avg # of iterations =  1.0

     Expectation value of exp(iGx): ( -3.3530806989077009E-005,  1.4655207126977897E-004)  0.99291773000000005     
     Electronic Dipole per cell (Ry a.u.)   22.358770851589330     
     Ionic Dipole per cell (Ry a.u.)   23645.761729977869     

     Expectation value of exp(iGx): (  7.6133092907095196E-004, -1.1317606173897221E-003)   1.1465709300000000     
     Electronic Dipole per cell (Ry a.u.)  -14.070687971761695     
     Ionic Dipole per cell (Ry a.u.)   25352.059807501671     

     Expectation value of exp(iGx): (  3.9812006228612288E-008, -8.6468799971492028E-008)  0.73188942899999998     
     Electronic Dipole per cell (Ry a.u.)  -10.456419399897326     
     Ionic Dipole per cell (Ry a.u.)   15833.182127561220     
Electronic Dipole on Cartesian axes
           1   22.358770851589330     
           2  -14.070687971761693     
           3  -10.456419399897326     
Ionic Dipole on Cartesian axes
           1   23645.761729977869     
           2   25352.059807501671     
           3   15833.182127561220     

     total cpu time spent up to now is     5053.9 secs

     total energy              =   -5157.54182003 Ry
     Harris-Foulkes estimate   =   -5157.54196214 Ry
     estimated scf accuracy    <       0.00026156 Ry

     iteration #  7     ecut=    80.00 Ry     beta=0.70
     Davidson diagonalization with overlap
     ethr =  2.29E-08,  avg # of iterations =  3.0
     Davidson diagonalization with overlap
     ethr =  2.29E-08,  avg # of iterations =  1.0
     Davidson diagonalization with overlap
     ethr =  2.29E-08,  avg # of iterations =  1.0

     Expectation value of exp(iGx): ( -3.3632095815109501E-005,  1.4657412608651602E-004)  0.99291773000000005     
     Electronic Dipole per cell (Ry a.u.)   22.366538644503162     
     Ionic Dipole per cell (Ry a.u.)   23645.761729977869     

     Expectation value of exp(iGx): (  7.6070262593414082E-004, -1.1326415629556120E-003)   1.1465709300000000     
     Electronic Dipole per cell (Ry a.u.)  -14.081363337163539     
     Ionic Dipole per cell (Ry a.u.)   25352.059807501671     

     Expectation value of exp(iGx): (  3.9906598659717433E-008, -8.6489982687427419E-008)  0.73188942899999998     
     Electronic Dipole per cell (Ry a.u.)  -10.448994114490793     
     Ionic Dipole per cell (Ry a.u.)   15833.182127561220     
Electronic Dipole on Cartesian axes
           1   22.366538644503162     
           2  -14.081363337163539     
           3  -10.448994114490793     
Ionic Dipole on Cartesian axes
           1   23645.761729977869     
           2   25352.059807501671     
           3   15833.182127561220     

     total cpu time spent up to now is     5873.9 secs

     total energy              =   -5157.54188020 Ry
     Harris-Foulkes estimate   =   -5157.54189228 Ry
     estimated scf accuracy    <       0.00002607 Ry

     iteration #  8     ecut=    80.00 Ry     beta=0.70
     Davidson diagonalization with overlap
     ethr =  2.28E-09,  avg # of iterations =  3.0
     Davidson diagonalization with overlap
     ethr =  2.28E-09,  avg # of iterations =  1.0
     Davidson diagonalization with overlap
     ethr =  2.28E-09,  avg # of iterations =  1.0

     Expectation value of exp(iGx): ( -3.3629971883338239E-005,  1.4659232979213682E-004)  0.99291773000000005     
     Electronic Dipole per cell (Ry a.u.)   22.366030230890317     
     Ionic Dipole per cell (Ry a.u.)   23645.761729977869     

     Expectation value of exp(iGx): (  7.6095596968154080E-004, -1.1325903212712580E-003)   1.1465709300000000     
     Electronic Dipole per cell (Ry a.u.)  -14.078846170053911     
     Ionic Dipole per cell (Ry a.u.)   25352.059807501671     

     Expectation value of exp(iGx): (  3.9895186103002039E-008, -8.6514404332871044E-008)  0.73188942899999998     
     Electronic Dipole per cell (Ry a.u.)  -10.450978066041662     
     Ionic Dipole per cell (Ry a.u.)   15833.182127561220     
Electronic Dipole on Cartesian axes
           1   22.366030230890317     
           2  -14.078846170053911     
           3  -10.450978066041662     
Ionic Dipole on Cartesian axes
           1   23645.761729977869     
           2   25352.059807501671     
           3   15833.182127561220     

     total cpu time spent up to now is     6674.3 secs

     total energy              =   -5157.54188712 Ry
     Harris-Foulkes estimate   =   -5157.54188830 Ry
     estimated scf accuracy    <       0.00000418 Ry

     iteration #  9     ecut=    80.00 Ry     beta=0.70
     Davidson diagonalization with overlap
     ethr =  3.65E-10,  avg # of iterations =  3.0
     Davidson diagonalization with overlap
     ethr =  3.65E-10,  avg # of iterations =  1.0
     Davidson diagonalization with overlap
     ethr =  3.65E-10,  avg # of iterations =  1.0

     Expectation value of exp(iGx): ( -3.3625950428822250E-005,  1.4659639192798532E-004)  0.99291773000000005     
     Electronic Dipole per cell (Ry a.u.)   22.365630550860242     
     Ionic Dipole per cell (Ry a.u.)   23645.761729977869     

     Expectation value of exp(iGx): (  7.6093380552326765E-004, -1.1326349473525521E-003)   1.1465709300000000     
     Electronic Dipole per cell (Ry a.u.)  -14.079302265423816     
     Ionic Dipole per cell (Ry a.u.)   25352.059807501671     

     Expectation value of exp(iGx): (  3.9899861370898693E-008, -8.6515312239514803E-008)  0.73188942899999998     
     Electronic Dipole per cell (Ry a.u.)  -10.450605702644229     
     Ionic Dipole per cell (Ry a.u.)   15833.182127561220     
Electronic Dipole on Cartesian axes
           1   22.365630550860242     
           2  -14.079302265423816     
           3  -10.450605702644229     
Ionic Dipole on Cartesian axes
           1   23645.761729977869     
           2   25352.059807501671     
           3   15833.182127561220     

     total cpu time spent up to now is     7463.5 secs

     total energy              =   -5157.54188787 Ry
     Harris-Foulkes estimate   =   -5157.54188807 Ry
     estimated scf accuracy    <       0.00000026 Ry

     iteration # 10     ecut=    80.00 Ry     beta=0.70
     Davidson diagonalization with overlap
     ethr =  2.31E-11,  avg # of iterations =  2.0
     Davidson diagonalization with overlap
     ethr =  2.31E-11,  avg # of iterations =  1.0
     Davidson diagonalization with overlap
     ethr =  2.31E-11,  avg # of iterations =  1.0

     Expectation value of exp(iGx): ( -3.3628869777016812E-005,  1.4659541486262647E-004)  0.99291773000000005     
     Electronic Dipole per cell (Ry a.u.)   22.365884195501113     
     Ionic Dipole per cell (Ry a.u.)   23645.761729977869     

     Expectation value of exp(iGx): (  7.6093309427481450E-004, -1.1326324997564200E-003)   1.1465709300000000     
     Electronic Dipole per cell (Ry a.u.)  -14.079294103960889     
     Ionic Dipole per cell (Ry a.u.)   25352.059807501671     

     Expectation value of exp(iGx): (  3.9900149526672498E-008, -8.6515125669763134E-008)  0.73188942899999998     
     Electronic Dipole per cell (Ry a.u.)  -10.450572968582543     
     Ionic Dipole per cell (Ry a.u.)   15833.182127561220     
Electronic Dipole on Cartesian axes
           1   22.365884195501113     
           2  -14.079294103960889     
           3  -10.450572968582543     
Ionic Dipole on Cartesian axes
           1   23645.761729977869     
           2   25352.059807501671     
           3   15833.182127561220     

     total cpu time spent up to now is     8267.5 secs

     total energy              =   -5157.54188801 Ry
     Harris-Foulkes estimate   =   -5157.54188796 Ry
     estimated scf accuracy    <       0.00000004 Ry

     iteration # 11     ecut=    80.00 Ry     beta=0.70
     Davidson diagonalization with overlap
     ethr =  3.83E-12,  avg # of iterations =  3.0
     Davidson diagonalization with overlap
     ethr =  3.83E-12,  avg # of iterations =  1.0
     Davidson diagonalization with overlap
     ethr =  3.83E-12,  avg # of iterations =  1.0

     Expectation value of exp(iGx): ( -3.3627713682216503E-005,  1.4659588456753103E-004)  0.99291773000000005     
     Electronic Dipole per cell (Ry a.u.)   22.365782217113061     
     Ionic Dipole per cell (Ry a.u.)   23645.761729977869     

     Expectation value of exp(iGx): (  7.6093447212926320E-004, -1.1326333126816090E-003)   1.1465709300000000     
     Electronic Dipole per cell (Ry a.u.)  -14.079286829416354     
     Ionic Dipole per cell (Ry a.u.)   25352.059807501671     

     Expectation value of exp(iGx): (  3.9899944300146094E-008, -8.6515461114461741E-008)  0.73188942899999998     
     Electronic Dipole per cell (Ry a.u.)  -10.450604454356171     
     Ionic Dipole per cell (Ry a.u.)   15833.182127561220     
Electronic Dipole on Cartesian axes
           1   22.365782217113061     
           2  -14.079286829416354     
           3  -10.450604454356171     
Ionic Dipole on Cartesian axes
           1   23645.761729977869     
           2   25352.059807501671     
           3   15833.182127561220     

     total cpu time spent up to now is     9077.3 secs

     End of self-consistent calculation

          k = 0.0000 0.0000 0.0000 (217511 PWs)   bands (ev):

   -17.4156 -17.3177 -16.7296 -16.4618 -16.4253 -16.4163 -16.3389 -16.2803
   -16.2394 -16.2090 -16.1828 -16.1298 -16.1166 -16.0766 -16.0620 -16.0335
   -16.0062 -15.9912 -15.9762 -15.9523 -15.9429 -15.9211 -15.9010 -15.8725
   -15.8565 -15.8311 -15.8140 -15.8054 -15.7872 -15.7799 -15.7622 -15.7607
   -15.6824 -15.6673 -15.6365 -15.6303 -15.5757 -15.5584 -15.5210 -15.4762
   -15.4414 -15.4008 -15.3679 -15.3476 -15.3275 -15.3064 -15.2831 -15.2699
   -15.2483 -15.2318 -15.1983 -15.1559 -15.1448 -15.0961 -15.0660 -15.0553
   -15.0334 -15.0188 -14.9746 -14.9570 -14.9420 -14.9238 -14.8967 -14.8873
   -14.8800 -14.8661 -14.8570 -14.8497 -14.8289 -14.8012 -14.7810 -14.7354
   -14.7124 -14.6774 -14.6672 -14.6471 -14.6105 -14.5894 -14.5731 -14.5643
   -14.5305 -14.5197 -14.5103 -14.4920 -14.4725 -14.4468 -14.4407 -14.4212
   -14.4158 -14.3955 -14.3911 -14.3867 -14.3825 -14.3740 -14.3688 -14.3657
   -14.3591 -14.3500 -14.3367 -14.3354 -14.3304 -14.3232 -14.3199 -14.3143
   -14.3132 -14.3053 -14.3032 -14.2966 -14.2945 -14.2922 -14.2898 -14.2847
   -14.2761 -14.2693 -14.2623 -14.2597 -14.2561 -14.2483 -14.2457 -14.2397
   -14.2349 -14.2298 -14.2295 -14.2193 -14.2146 -14.2105 -14.2048 -14.2019
   -14.2010 -14.1904 -14.1884 -14.1771 -14.1708 -14.1658 -14.1611 -14.1493
   -14.1457 -14.1422 -14.1369 -14.1311 -14.1170 -14.1130 -14.0207  -6.7614
    -6.5365  -6.3462  -6.3234  -6.2038  -6.1584  -6.0879  -5.9381  -5.9157
    -5.8805  -5.8456  -5.8357  -5.8022  -5.7788  -5.7595  -5.7532  -5.7336
    -5.6758  -5.6486  -5.6177  -5.5985  -5.5745  -5.5683  -5.4014  -5.2820
    -5.2399  -5.1629  -5.1544  -5.1092  -5.1041  -5.0762  -5.0326  -4.9748
    -4.9207  -4.9042  -4.8454  -4.7356  -4.6950  -4.6090  -4.5209  -4.4325
    -4.3873  -4.3353  -4.3032  -4.2393  -4.2154  -4.1918  -4.1776  -4.1510
    -4.1091  -4.0407  -3.9756  -3.9502  -3.9091  -3.8954  -3.8781  -3.8163
    -3.7996  -3.7728  -3.7482  -3.7256  -3.7013  -3.6810  -3.5732  -3.4938
    -3.4517  -3.4029  -3.3531  -3.3127  -3.2758  -3.2702  -3.2539  -3.1907
    -3.1616  -3.1328  -3.1185  -3.0888  -3.0726  -3.0560  -3.0196  -2.9974
    -2.9887  -2.9764  -2.9434  -2.9307  -2.9239  -2.9028  -2.8993  -2.8919
    -2.8814  -2.8724  -2.8612  -2.8473  -2.8466  -2.8375  -2.8250  -2.8144
    -2.8020  -2.7916  -2.7892  -2.7835  -2.7650  -2.7612  -2.7479  -2.7409
    -2.7242  -2.7183  -2.7088  -2.6962  -2.6878  -2.6820  -2.6782  -2.6715
    -2.6536  -2.6445  -2.6368  -2.6310  -2.6060  -2.5613  -2.5571  -2.5306
    -2.4874  -2.4803  -2.4620  -2.4526  -2.4324  -2.4162  -2.4051  -2.4004
    -2.3758  -2.3546  -2.3328  -2.3053  -2.2938  -2.2663  -2.2584  -2.2447
    -2.2128  -2.2059  -2.1725  -2.1367  -2.1209  -2.0961  -1.9680  -1.9534
    -1.4665  -1.4276  -1.2115  -1.0994  -1.0157  -0.9301  -0.9025  -0.8657
    -0.8491  -0.8255  -0.8097  -0.7823  -0.7787  -0.7448  -0.7367  -0.7147
    -0.7113  -0.6960  -0.6803  -0.6554  -0.6462  -0.6392  -0.6244  -0.6232
    -0.6166  -0.6098  -0.5993  -0.5801  -0.5736  -0.5611  -0.5524  -0.5424
    -0.5378  -0.5246  -0.4918  -0.4820  -0.4709  -0.4672  -0.4522  -0.4314
    -0.4133  -0.4000  -0.3896  -0.3837  -0.3792  -0.3674  -0.3530  -0.3332
    -0.3232  -0.3119  -0.2975  -0.2778  -0.2715  -0.2651  -0.2437  -0.2347
    -0.2134  -0.2011  -0.1771  -0.1520  -0.1273  -0.1223  -0.0941  -0.0796
    -0.0705  -0.0455  -0.0420  -0.0156   0.0027   0.0140   0.0205   0.0329
     0.0510   0.0684   0.0834   0.1037   0.1126   0.1157   0.1290   0.1364
     0.1400   0.1732   0.1957   0.2022   0.2146   0.2253   0.2420   0.2544
     0.2602   0.2765   0.2796   0.3027   0.3123   0.3225   0.3455   0.3553
     0.3718   0.3811   0.3891   0.4092   0.4113   0.4185   0.4264   0.4415
     0.4604   0.4653   0.4719   0.4817   0.4873   0.5000   0.5130   0.5235
     0.5276   0.5410   0.5503   0.5602   0.5744   0.5778   0.6001   0.6167
     0.6221   0.6492   0.6566   0.6802   0.6844   0.6986   0.7045   0.7256
     0.7392   0.7522   0.7679   0.7799   0.7922   0.8222   0.8355   0.8546
     0.8582   0.8683   0.8847   0.8968   0.9053   0.9130   0.9314   0.9427
     0.9600   0.9679   0.9756   0.9835   0.9908   0.9972   1.0080   1.0189
     1.0284   1.0392   1.0556   1.0631   1.0797   1.0832   1.0974   1.1023
     1.1082   1.1182   1.1238   1.1411   1.1446   1.1596   1.1685   1.1741
     1.1956   1.2088   1.2148   1.2177   1.2277   1.2308   1.2538   1.2570
     1.2725   1.2761   1.3033   1.3065   1.3102   1.3216   1.3258   1.3363
     1.3444   1.3527   1.3563   1.3685   1.3715   1.3771   1.3940   1.3979
     1.4005   1.4134   1.4155   1.4228   1.4319   1.4371   1.4491   1.4589
     1.4660   1.4774   1.4823   1.4900   1.4961   1.5023   1.5176   1.5241
     1.5404   1.5464   1.5518   1.5598   1.5767   1.5812   1.5938   1.5976
     1.6023   1.6163   1.6239   1.6347   1.6480   1.6527   1.6738   1.6824
     1.7062   1.7144   1.7280   1.7286   1.7475   1.7610   1.7790   1.7942
     1.8047   1.8110   1.8540   1.8681   1.8723   1.9037   1.9274   1.9340
     1.9466   1.9546   1.9595   1.9682   1.9808   1.9902   2.0059   2.0133
     2.0258   2.0323   2.0373   2.0497   2.0726   2.0978   2.1056   2.1294
     2.1403   2.1607   2.1829   2.1900   2.2075   2.2297   2.2469   2.2471
     2.2530   2.2684   2.2738   2.2890   2.3030   2.3165   2.3355   2.3410
     2.3489   2.3671   2.3719   2.3985   2.4059   2.4237   2.4331   2.4480
     2.4651   2.4885   2.5265   2.5479   7.7358   8.1270   8.7530   9.1079
     9.2505   9.4179   9.4890   9.7275   9.7991   9.9205  10.0175  10.0390
    10.0621  10.1246  10.2395  10.3430  10.4254  10.4521  10.5247  10.5621
    10.5804  10.5914  10.6670  10.7196  10.7809  10.8226  10.8395  10.8547

     highest occupied, lowest unoccupied level (ev):     2.5479    7.7358

!    total energy              =   -5157.54188802 Ry
     Harris-Foulkes estimate   =   -5157.54188802 Ry
     estimated scf accuracy    <          1.5E-09 Ry

     The total energy is the sum of the following terms:

     one-electron contribution =   -2404.91610812 Ry
     hartree contribution      =    1797.51591366 Ry
     xc contribution           =   -1182.80033613 Ry
     ewald contribution        =   -3367.34135742 Ry

     convergence has been achieved in  11 iterations
  **** WARNING :: Problem open file vector.dat...
  **** WARNING :: Problem read vector parameters...
  VECTOR ::                  Infinity                  Infinity                       NaN
  PARALLEL PART OF FORCES:no remove

     Forces acting on atoms (Ry/au):

     atom    1 type  1   force =    -0.00042415    0.00159138    0.00002624
     atom    2 type  1   force =     0.00082314    0.00307023   -0.00071639
     atom    3 type  1   force =    -0.00005637    0.00136751    0.00001396
     atom    4 type  1   force =     0.00187985    0.00111238   -0.00072404
     atom    5 type  1   force =    -0.00019640    0.00184071    0.00026076
     atom    6 type  1   force =     0.00336939    0.00273379   -0.00057268
     atom    7 type  2   force =     0.00041661   -0.00108598   -0.00030928
     atom    8 type  2   force =    -0.00020182   -0.00095169   -0.00021439
     atom    9 type  2   force =    -0.00003386   -0.00106512    0.00025994
     atom   10 type  2   force =    -0.00085803   -0.00130887    0.00182552
     atom   11 type  2   force =    -0.00008268   -0.00076283   -0.00006295
     atom   12 type  2   force =    -0.00163900   -0.00236774   -0.00021244
     atom   13 type  2   force =     0.00009306   -0.00050740   -0.00002710
     atom   14 type  2   force =    -0.00133280   -0.00081720    0.00044785
     atom   15 type  2   force =    -0.00001766   -0.00068207   -0.00044869
     atom   16 type  2   force =     0.00091199    0.00101031   -0.00135087
     atom   17 type  2   force =     0.00018356   -0.00084774    0.00028948
     atom   18 type  2   force =     0.00024048    0.00030308   -0.00027983
     atom   19 type  1   force =     0.00095008    0.00321710    0.00087065
     atom   20 type  1   force =    -0.00047402    0.00210107   -0.00023911
     atom   21 type  1   force =     0.00010286    0.00258188    0.00025407
     atom   22 type  1   force =     0.00022982    0.00440913   -0.00302825
     atom   23 type  1   force =    -0.00028898    0.00353048    0.00001930
     atom   24 type  1   force =    -0.00479812    0.00827912   -0.00368164
     atom   25 type  2   force =     0.00027947   -0.00180380   -0.00075962
     atom   26 type  2   force =     0.00067905   -0.00112240   -0.00097992
     atom   27 type  2   force =    -0.00076433   -0.00165318    0.00038364
     atom   28 type  2   force =    -0.00013541   -0.00114159    0.00072473
     atom   29 type  2   force =    -0.00004333   -0.00092180    0.00025009
     atom   30 type  2   force =     0.00276508   -0.00095702    0.00172506
     atom   31 type  2   force =    -0.00002831   -0.00109624   -0.00003476
     atom   32 type  2   force =     0.00038519   -0.00116094    0.00118810
     atom   33 type  2   force =    -0.00037065   -0.00137323   -0.00096318
     atom   34 type  2   force =    -0.00140817   -0.00065178   -0.00132778
     atom   35 type  2   force =     0.00043281   -0.00166776    0.00039555
     atom   36 type  1   force =     0.00019876    0.00127119    0.00001103
     atom   37 type  1   force =     0.00028476    0.00149814   -0.00023382
     atom   38 type  1   force =     0.00025544    0.00252976   -0.00011781
     atom   39 type  1   force =    -0.00157732    0.00082957   -0.00187639
     atom   40 type  1   force =    -0.00022760    0.00208890   -0.00018803
     atom   41 type  1   force =    -0.00002767    0.00020467    0.00038982
     atom   42 type  2   force =     0.00001168   -0.00078972   -0.00030086
     atom   43 type  2   force =     0.00001471   -0.00038812   -0.00008974
     atom   44 type  2   force =    -0.00026097   -0.00064266    0.00018883
     atom   45 type  2   force =    -0.00032127   -0.00022806    0.00095896
     atom   46 type  2   force =     0.00009824   -0.00039636    0.00015504
     atom   47 type  2   force =    -0.00059333   -0.00016826   -0.00032557
     atom   48 type  2   force =    -0.00021500   -0.00061494    0.00017471
     atom   49 type  2   force =     0.00051577   -0.00022549    0.00003293
     atom   50 type  2   force =    -0.00021970   -0.00112708   -0.00027989
     atom   51 type  2   force =     0.00071938    0.00033122    0.00034052
     atom   52 type  2   force =     0.00050628   -0.00096131    0.00025116
     atom   53 type  2   force =     0.00011089    0.00035916   -0.00026222
     atom   54 type  1   force =     0.00463127    0.00018217   -0.00245624
     atom   55 type  1   force =    -0.00395001   -0.00626174    0.00487843
     atom   56 type  1   force =     0.00025361   -0.00155989   -0.00009886
     atom   57 type  1   force =    -0.00267878   -0.00032080    0.00129796
     atom   58 type  1   force =    -0.00055577   -0.00267315   -0.00030582
     atom   59 type  1   force =    -0.00515950    0.00632655    0.00303098
     atom   60 type  2   force =     0.00134482    0.00234096   -0.00028566
     atom   61 type  2   force =     0.00083518    0.00111790   -0.00065528
     atom   62 type  2   force =     0.00039768   -0.00013766    0.00195972
     atom   63 type  2   force =     0.00367199    0.00016348   -0.00675078
     atom   64 type  2   force =    -0.00284550    0.00397721   -0.00336504
     atom   65 type  2   force =     0.00114304   -0.00289781   -0.00132938
     atom   66 type  2   force =    -0.00015816    0.00066789   -0.00019347
     atom   67 type  2   force =     0.00299875   -0.00054378   -0.00209448
     atom   68 type  2   force =     0.00041175    0.00074702    0.00018152
     atom   69 type  2   force =     0.00062513   -0.00056553   -0.00047810
     atom   70 type  2   force =    -0.00010592    0.00096622   -0.00036152
     atom   71 type  2   force =     0.00107516   -0.00086817    0.00052147
     atom   72 type  1   force =    -0.00307783    0.00609831   -0.01433906
     atom   73 type  1   force =     0.00100098   -0.00200777    0.00132570
     atom   74 type  1   force =     0.01475837   -0.00861521   -0.00192080
     atom   75 type  1   force =     0.00103854    0.00722597    0.00577409
     atom   76 type  1   force =     0.11986337   -0.39398113    0.04830623
     atom   77 type  1   force =     0.00493367    0.00469927   -0.00102873
     atom   78 type  2   force =    -0.00231839    0.00521849    0.00255216
     atom   79 type  2   force =    -0.00071946    0.00055397    0.00020877
     atom   80 type  2   force =     0.00781304    0.00491819    0.00099357
     atom   81 type  2   force =    -0.00029860    0.00068468   -0.00049899
     atom   82 type  2   force =     0.02139075    0.02437449    0.01307450
     atom   83 type  2   force =    -0.00197749   -0.00017406   -0.00092440
     atom   84 type  2   force =    -0.00793100    0.01906598    0.00256318
     atom   85 type  2   force =    -0.00195823   -0.00284184   -0.00110175
     atom   86 type  2   force =     0.00122071    0.00701075    0.00217936
     atom   87 type  2   force =    -0.00067493   -0.00282518   -0.00192217
     atom   88 type  2   force =    -0.00058340    0.00470951   -0.00052576
     atom   89 type  2   force =    -0.00037799   -0.00094332    0.00019352
     atom   90 type  1   force =    -0.00008656   -0.00133799   -0.00049190
     atom   91 type  1   force =    -0.00026099   -0.00144613    0.00034697
     atom   92 type  1   force =    -0.00309207   -0.01024128    0.00354340
     atom   93 type  1   force =     0.00145764   -0.00037067    0.00129819
     atom   94 type  1   force =     0.00103341   -0.00247290   -0.00128751
     atom   95 type  1   force =    -0.00045282    0.00007726   -0.00040644
     atom   96 type  2   force =     0.00097336    0.00141907   -0.00147718
     atom   97 type  2   force =     0.00008295    0.00052441    0.00001172
     atom   98 type  2   force =     0.00088277    0.00022788   -0.00069695
     atom   99 type  2   force =     0.00095512    0.00082211   -0.00064569
     atom  100 type  2   force =    -0.00033283    0.00060240   -0.00028205
     atom  101 type  2   force =     0.00082043   -0.00026278    0.00007773
     atom  102 type  2   force =    -0.00242735    0.00309825   -0.00177785
     atom  103 type  2   force =    -0.00034113    0.00000479   -0.00000684
     atom  104 type  2   force =    -0.00011987    0.00198668   -0.00093162
     atom  105 type  2   force =    -0.00035307   -0.00058018   -0.00048897
     atom  106 type  2   force =    -0.00047767    0.00116736   -0.00067730
     atom  107 type  2   force =     0.00030022   -0.00007275   -0.00015212
     atom  108 type  1   force =    -0.00149541    0.00249839   -0.00143408
     atom  109 type  1   force =     0.00111375    0.00387104   -0.00087414
     atom  110 type  1   force =    -0.00000192    0.00131552    0.00001969
     atom  111 type  1   force =     0.00104823    0.00073781   -0.00005393
     atom  112 type  1   force =    -0.00009706    0.00149102    0.00010621
     atom  113 type  1   force =     0.00255786    0.00076991    0.00072609
     atom  114 type  2   force =     0.00058961   -0.00146009   -0.00041546
     atom  115 type  2   force =    -0.00069324   -0.00159989   -0.00100983
     atom  116 type  2   force =    -0.00032323   -0.00148852    0.00065169
     atom  117 type  2   force =    -0.00117971   -0.00243280    0.00048698
     atom  118 type  2   force =    -0.00002035   -0.00064750   -0.00000573
     atom  119 type  2   force =    -0.00132122   -0.00065461   -0.00132583
     atom  120 type  2   force =     0.00007679   -0.00042904    0.00011002
     atom  121 type  2   force =    -0.00103692   -0.00010592    0.00022428
     atom  122 type  2   force =    -0.00018763   -0.00078550   -0.00040049
     atom  123 type  2   force =    -0.00068702   -0.00027408   -0.00050566
     atom  124 type  2   force =     0.00017618   -0.00098081    0.00020812
     atom  125 type  2   force =    -0.00253748    0.00000133   -0.00090475
     atom  126 type  1   force =     0.00076914    0.00439333   -0.00071417
     atom  127 type  1   force =    -0.00153420    0.00354574    0.00102308
     atom  128 type  1   force =     0.00024407    0.00262057    0.00019567
     atom  129 type  1   force =     0.00054740    0.00633001    0.00515432
     atom  130 type  1   force =    -0.00017777    0.00255455    0.00020574
     atom  131 type  1   force =    -0.00346134    0.00149912    0.00217470
     atom  132 type  2   force =     0.00053105   -0.00210620   -0.00084831
     atom  133 type  2   force =     0.00138068   -0.00383985   -0.00122394
     atom  134 type  2   force =    -0.00082133   -0.00179779    0.00085009
     atom  135 type  2   force =     0.00058129   -0.00055657    0.00003155
     atom  136 type  2   force =    -0.00000976   -0.00091005    0.00006733
     atom  137 type  2   force =     0.00100870   -0.00006835   -0.00022386
     atom  138 type  2   force =    -0.00009126   -0.00095942    0.00002747
     atom  139 type  2   force =     0.00364534   -0.00184984   -0.00232743
     atom  140 type  2   force =    -0.00053493   -0.00199494   -0.00089319
     atom  141 type  2   force =    -0.00132278   -0.00723070   -0.00478086
     atom  142 type  2   force =     0.00038786   -0.00194248    0.00073110
     atom  143 type  2   force =     0.00780907   -0.00959017    0.00320656
     atom  144 type  1   force =     0.00035825    0.00163843   -0.00007286
     atom  145 type  1   force =     0.00011339    0.00146086   -0.00018954
     atom  146 type  1   force =     0.00028844    0.00273671    0.00014323
     atom  147 type  1   force =    -0.00103619    0.00069706    0.00058689
     atom  148 type  1   force =    -0.00008776    0.00130727    0.00003873
     atom  149 type  1   force =     0.00002355    0.00018181    0.00044184
     atom  150 type  2   force =     0.00019274   -0.00081965   -0.00021387
     atom  151 type  2   force =     0.00011601   -0.00058074   -0.00027116
     atom  152 type  2   force =     0.00005775   -0.00062425    0.00041599
     atom  153 type  2   force =    -0.00047152   -0.00077401    0.00029958
     atom  154 type  2   force =     0.00002595   -0.00049443   -0.00004941
     atom  155 type  2   force =    -0.00041848   -0.00006253   -0.00035093
     atom  156 type  2   force =     0.00000231   -0.00051640   -0.00001273
     atom  157 type  2   force =     0.00030214   -0.00002554   -0.00011526
     atom  158 type  2   force =    -0.00020929   -0.00181502   -0.00073516
     atom  159 type  2   force =     0.00081365    0.00018945   -0.00014747
     atom  160 type  2   force =     0.00084289   -0.00133771    0.00056999
     atom  161 type  2   force =     0.00018084    0.00032181   -0.00012751
     atom  162 type  1   force =     0.00328076   -0.00215911    0.00135206
     atom  163 type  1   force =    -0.02567367    0.01220169   -0.02714509
     atom  164 type  1   force =    -0.00017813   -0.00182002   -0.00071985
     atom  165 type  1   force =    -0.00194104   -0.00003165   -0.00064726
     atom  166 type  1   force =     0.00009294   -0.00198836   -0.00109192
     atom  167 type  1   force =    -0.00160532    0.00082154   -0.00064257
     atom  168 type  2   force =    -0.00086068    0.00166556   -0.00014422
     atom  169 type  2   force =     0.00609209   -0.00708167    0.00007097
     atom  170 type  2   force =    -0.00087399    0.00247448   -0.00126607
     atom  171 type  2   force =     0.00127265   -0.00729195    0.01338851
     atom  172 type  2   force =     0.00048619    0.00161366    0.00137331
     atom  173 type  2   force =     0.00086512   -0.00316509    0.00266047
     atom  174 type  2   force =     0.00001836   -0.00003500   -0.00081625
     atom  175 type  2   force =     0.00077626   -0.00044214    0.00019543
     atom  176 type  2   force =     0.00075648    0.00075829    0.00008910
     atom  177 type  2   force =     0.00052097   -0.00048144    0.00029504
     atom  178 type  2   force =    -0.00038085    0.00170665   -0.00087149
     atom  179 type  2   force =     0.00166947   -0.00292719    0.00081435
     atom  180 type  1   force =    -0.01672039    0.03358990    0.02294548
     atom  181 type  1   force =     0.00530050   -0.00446148   -0.00461177
     atom  182 type  1   force =     0.00359393   -0.00982475   -0.00376876
     atom  183 type  1   force =     0.00306005    0.00442321   -0.00257309
     atom  184 type  1   force =     0.00100697   -0.00612347   -0.00145614
     atom  185 type  1   force =     0.00141350    0.00045005   -0.00058364
     atom  186 type  2   force =    -0.00119093    0.08933342    0.05775781
     atom  187 type  2   force =    -0.00304225    0.00011792    0.00041389
     atom  188 type  2   force =     0.00633422    0.00329614   -0.00818139
     atom  189 type  2   force =     0.00132567    0.00123338    0.00088443
     atom  190 type  2   force =     0.00070547    0.00079992   -0.00245221
     atom  191 type  2   force =    -0.00063691    0.00012529   -0.00007737
     atom  192 type  2   force =    -0.00228605    0.00227169   -0.00128547
     atom  193 type  2   force =    -0.00182175   -0.00087700    0.00179079
     atom  194 type  2   force =     0.00758837    0.00999042    0.01044231
     atom  195 type  2   force =    -0.00110679   -0.00252685    0.00026756
     atom  196 type  2   force =    -0.14769335    0.21552862   -0.08777433
     atom  197 type  2   force =    -0.00002297   -0.00208132    0.00096374
     atom  198 type  1   force =    -0.00086977   -0.00120007   -0.00006854
     atom  199 type  1   force =    -0.00125090   -0.00138432   -0.00027095
     atom  200 type  1   force =    -0.00437893   -0.01195044    0.00107612
     atom  201 type  1   force =     0.00131825    0.00059767   -0.00029213
     atom  202 type  1   force =    -0.00033103   -0.00253529    0.00012171
     atom  203 type  1   force =    -0.00007600    0.00027469   -0.00060977
     atom  204 type  2   force =     0.00063997    0.00195507    0.00042202
     atom  205 type  2   force =    -0.00020674    0.00052534    0.00003999
     atom  206 type  2   force =     0.00077050    0.00060458   -0.00042991
     atom  207 type  2   force =     0.00062067    0.00069029   -0.00047487
     atom  208 type  2   force =     0.00026509    0.00038247   -0.00037266
     atom  209 type  2   force =     0.00083905    0.00013717    0.00005904
     atom  210 type  2   force =     0.00173553   -0.00141691   -0.00296388
     atom  211 type  2   force =     0.00021896    0.00075894    0.00007656
     atom  212 type  2   force =     0.00378030    0.00772040   -0.00032959
     atom  213 type  2   force =    -0.00048944    0.00020933   -0.00019991
     atom  214 type  2   force =    -0.00137413    0.00275267   -0.00033185
     atom  215 type  2   force =     0.00017679   -0.00036118    0.00029169

     Total force =     0.517728     Total SCF correction =     0.000097

     Writing output data file Qrtz_Ortho.save

     init_run     :     27.17s CPU     36.86s WALL (       1 calls)
     electrons    :   4535.64s CPU   9041.32s WALL (       1 calls)
     forces       :      8.41s CPU      9.51s WALL (       1 calls)

     Called by init_run:
     wfcinit      :     25.10s CPU     33.44s WALL (       1 calls)
     potinit      :      0.21s CPU      0.31s WALL (       1 calls)

     Called by electrons:
     c_bands      :   2280.68s CPU   2852.66s WALL (      33 calls)
     sum_band     :     11.21s CPU     41.33s WALL (      11 calls)
     v_of_rho     :      0.12s CPU      0.43s WALL (      12 calls)
     mix_rho      :      0.10s CPU      0.50s WALL (      11 calls)

     Called by c_bands:
     init_us_2    :      0.22s CPU      0.38s WALL (      45 calls)
     cegterg      :   2279.57s CPU   2843.48s WALL (      33 calls)

     Called by sum_band:

     Called by *egterg:
     h_psi        :    433.25s CPU    891.08s WALL (     101 calls)
     g_psi        :      0.30s CPU      0.31s WALL (      67 calls)
     cdiaghg      :    771.87s CPU    782.79s WALL (      98 calls)

     Called by h_psi:
     add_vuspsi   :    141.92s CPU    142.31s WALL (     101 calls)

     General routines
     calbec       :    148.61s CPU    174.31s WALL (     105 calls)
     fft          :      0.18s CPU      1.07s WALL (      49 calls)
     fftw         :    151.17s CPU    605.03s WALL (   98236 calls)
     davcio       :      0.03s CPU      1.82s WALL (     260 calls)

     Parallel routines
     fft_scatter  :     75.21s CPU    488.66s WALL (   98285 calls)

     Electric-field routines
     c_phase_fiel :   2243.39s CPU   6144.35s WALL (      33 calls)

     PWSCF        :     1h16m CPU        2h31m WALL


   This run was terminated on:  18:12:33   6Jul2018            

=------------------------------------------------------------------------------=
   JOB DONE.
=------------------------------------------------------------------------------=
