# Supplementary material for: Collective dipole effects in ionic transport under electric fields
Source: Nat Commun. 2020 Jul 3;11:3330. doi: 10.1038/s41467-020-17173-w (PMC7335081; doi:10.1038/s41467-020-17173-w)
Supplement: Supplementary file 3 — Source Data [file 41467_2020_17173_MOESM3_ESM.zip › Script_Pol_Analysis/QE_data/ZBC_NEB_VO_Q2-pos2/Zcharge_VO_Q2_pict3/dz0.2/output_file]

     Program PWSCF v.5.4.0 starts on  6Jul2018 at 12:59:49 

     This program is part of the open-source Quantum ESPRESSO suite
     for quantum simulation of materials; please cite
         "P. Giannozzi et al., J. Phys.:Condens. Matter 21 395502 (2009);
          URL http://www.quantum-espresso.org", 
     in publications or presentations arising from this work. More details at
     http://www.quantum-espresso.org/quote

     Parallel version (MPI), running on   112 processors
     R & G space division:  proc/nbgrp/npool/nimage =     112
     Reading input from input_file
Warning: card &IONS ignored
Warning: card / ignored
Warning: card &CELL ignored
Warning: card / ignored

     Current dimensions of program PWSCF are:
     Max number of different atomic species (ntypx) = 10
     Max number of k-points (npk) =  40000
     Max angular momentum in pseudopotentials (lmaxx) =  3

     Subspace diagonalization in iterative solution of the eigenvalue problem:
     a serial algorithm will be used


     Parallelization info
     --------------------
     sticks:   dense  smooth     PW     G-vecs:    dense   smooth      PW
     Min         200     200     50                15540    15540    1940
     Max         201     201     51                15547    15547    1944
     Sum       22485   22485   5629              1740873  1740873  217511


     Title: 
     Fkl_Ortho                                                                  


     bravais-lattice index     =            0
     lattice parameter (alat)  =      27.8567  a.u.
     unit-cell volume          =   18011.5231 (a.u.)^3
     number of atoms/cell      =          215
     number of atomic types    =            2
     number of electrons       =      1144.00
     number of Kohn-Sham states=          600
     kinetic-energy cutoff     =      80.0000  Ry
     charge density cutoff     =     320.0000  Ry
     convergence threshold     =      1.0E-08
     mixing beta               =       0.7000
     number of iterations used =            8  plain     mixing
     Exchange-correlation      =  SLA  PZ   NOGX NOGC ( 1  1  0  0 0 0)

     Using Berry phase electric field
     In a.u.(Ry)  cartesian system of reference
        0.0000000000
        0.0000000000
        0.0000000000
     In a.u.(Ry)  crystal system of reference
        0.0000000000
        0.0000000000
        0.0000000000
     Number of iterative cycles:   3


     celldm(1)=  27.856738  celldm(2)=   0.000000  celldm(3)=   0.000000
     celldm(4)=   0.000000  celldm(5)=   0.000000  celldm(6)=   0.000000

     crystal axes: (cart. coord. in units of alat)
               a(1) = (   0.992918   0.000000   0.000000 )  
               a(2) = (   0.000000   1.146571   0.000000 )  
               a(3) = (   0.000000   0.000000   0.731889 )  

     reciprocal axes: (cart. coord. in units 2 pi/alat)
               b(1) = (  1.007133  0.000000  0.000000 )  
               b(2) = (  0.000000  0.872166  0.000000 )  
               b(3) = (  0.000000  0.000000  1.366327 )  


     PseudoPot. # 1 for Si read from file:
     /home/users/lsamos/Nico/q-e-qe-5.4/pseudo/Si.pz-vbc.UPF
     MD5 check sum: 6dfa03ddd5817404712e03e4d12deb78
     Pseudo is Norm-conserving, Zval =  4.0
     Generated by new atomic code, or converted to UPF format
     Using radial grid of  431 points,  2 beta functions with: 
                l(1) =   0
                l(2) =   1

     PseudoPot. # 2 for O  read from file:
     /home/users/lsamos/Nico/q-e-qe-5.4/pseudo/O.pz-mt.UPF
     MD5 check sum: 6c85872a654a48428798af567c59afb1
     Pseudo is Norm-conserving, Zval =  6.0
     Generated by new atomic code, or converted to UPF format
     Using radial grid of  921 points,  1 beta functions with: 
                l(1) =   0

     atomic species   valence    mass     pseudopotential
        Si             4.00    28.08550     Si( 1.00)
        O              6.00    16.00000     O ( 1.00)

     No symmetry found


   Cartesian axes

     site n.     atom                  positions (alat units)
         1           Si  tau(   1) = (   0.1500729   0.0007201   0.2447972  )
         2           Si  tau(   2) = (   0.3175431   0.2886475   0.2453436  )
         3           Si  tau(   3) = (   0.9144529   0.1319544   0.1189599  )
         4           Si  tau(   4) = (   0.0907372   0.4153515   0.1249753  )
         5           Si  tau(   5) = (   0.0881220   0.1514010  -0.0005342  )
         6           Si  tau(   6) = (   0.2491014   0.4336363  -0.0038095  )
         7           O   tau(   7) = (   0.0835811   0.0801881   0.2822390  )
         8           O   tau(   8) = (   0.2504401   0.3665584   0.2850758  )
         9           O   tau(   9) = (   0.2153045   0.0380113   0.1640005  )
        10           O   tau(  10) = (   0.3848086   0.3328246   0.1692897  )
        11           O   tau(  11) = (   0.1893272   0.1676932   0.0394419  )
        12           O   tau(  12) = (   0.3557620   0.4415434   0.0237203  )
        13           O   tau(  13) = (   0.0232284   0.1140709   0.0808518  )
        14           O   tau(  14) = (   0.1932948   0.4029538   0.0863341  )
        15           O   tau(  15) = (   0.9147650   0.2057208   0.2015322  )
        16           O   tau(  16) = (   0.0892374   0.4934260   0.2034559  )
        17           O   tau(  17) = (   0.0452658   0.2468416   0.3308476  )
        18           O   tau(  18) = (   0.2130037   0.5354425   0.3302478  )
        19           Si  tau(  19) = (   0.4868687   0.0033869   0.2390460  )
        20           Si  tau(  20) = (   0.6532427   0.2821787   0.2487258  )
        21           Si  tau(  21) = (   0.2538610   0.1316989   0.1215728  )
        22           Si  tau(  22) = (   0.4148090   0.4219790   0.1143918  )
        23           Si  tau(  23) = (   0.4165700   0.1538127  -0.0005372  )
        24           Si  tau(  24) = (   0.5856858   0.4419680   0.0018214  )
        25           O   tau(  25) = (   0.4217712   0.0838147   0.2772191  )
        26           O   tau(  26) = (   0.5910494   0.3492587   0.3140314  )
        27           O   tau(  27) = (   0.5515981   0.0402922   0.1566108  )
        28           O   tau(  28) = (   0.7048046   0.3334512   0.1669937  )
        29           O   tau(  29) = (   0.5163264   0.1769609   0.0405733  )
        30           O   tau(  30) = (   0.6871885   0.4587366   0.0398095  )
        31           O   tau(  31) = (   0.3545675   0.1129029   0.0809295  )
        32           O   tau(  32) = (   0.5205949   0.4115425   0.0856499  )
        33           O   tau(  33) = (   0.2572161   0.2089431   0.2005144  )
        34           O   tau(  34) = (   0.3997811   0.5125930   0.1787789  )
        35           O   tau(  35) = (   0.3802645   0.2504185   0.3279514  )
        36           Si  tau(  36) = (   0.8156266  -0.0035382   0.2428242  )
        37           Si  tau(  37) = (   0.9790934   0.2834720   0.2451383  )
        38           Si  tau(  38) = (   0.5846053   0.1382976   0.1181839  )
        39           Si  tau(  39) = (   0.7496974   0.4244848   0.1246675  )
        40           Si  tau(  40) = (   0.7539417   0.1577965  -0.0100989  )
        41           Si  tau(  41) = (   0.9170254   0.4362400   0.0033162  )
        42           O   tau(  42) = (   0.7487661   0.0731055   0.2853118  )
        43           O   tau(  43) = (   0.9149272   0.3658325   0.2821233  )
        44           O   tau(  44) = (   0.8735478   0.0375732   0.1581911  )
        45           O   tau(  45) = (   1.0478977   0.3205354   0.1670346  )
        46           O   tau(  46) = (   0.8531239   0.1720659   0.0351822  )
        47           O   tau(  47) = (   1.0193551   0.4477441   0.0414015  )
        48           O   tau(  48) = (   0.6843125   0.1342930   0.0720926  )
        49           O   tau(  49) = (   0.8504299   0.4033108   0.0854217  )
        50           O   tau(  50) = (   0.5866740   0.2070121   0.2054440  )
        51           O   tau(  51) = (   0.7508683   0.5004695   0.2040194  )
        52           O   tau(  52) = (   0.7263344   0.2443740   0.3216952  )
        53           O   tau(  53) = (   0.8779465   0.5353192   0.3286493  )
        54           Si  tau(  54) = (   0.1513696   0.5725632   0.2468821  )
        55           Si  tau(  55) = (   0.3188215   0.8664624   0.2443736  )
        56           Si  tau(  56) = (   0.9218654   0.7062860   0.1230181  )
        57           Si  tau(  57) = (   0.0915147   0.9914904   0.1230856  )
        58           Si  tau(  58) = (   0.0946576   0.7263854   0.0002449  )
        59           Si  tau(  59) = (   0.2551399   1.0149736  -0.0004846  )
        60           O   tau(  60) = (   0.0873475   0.6539552   0.2832582  )
        61           O   tau(  61) = (   0.2535252   0.9456203   0.2819455  )
        62           O   tau(  62) = (   0.2220461   0.6111684   0.1685776  )
        63           O   tau(  63) = (   0.3842902   0.8990967   0.1619097  )
        64           O   tau(  64) = (   0.2006944   0.7351794   0.0365136  )
        65           O   tau(  65) = (   0.3581535   1.0280955   0.0364241  )
        66           O   tau(  66) = (   0.0321063   0.6924566   0.0848628  )
        67           O   tau(  67) = (   0.1936032   0.9781043   0.0835962  )
        68           O   tau(  68) = (   0.9191923   0.7800880   0.2045756  )
        69           O   tau(  69) = (   0.0888358   1.0650747   0.2052343  )
        70           O   tau(  70) = (   0.0512211   0.8226814   0.3288537  )
        71           O   tau(  71) = (   0.2127946   1.1125583   0.3291789  )
        72           Si  tau(  72) = (   0.4314493   0.6161438   0.1805636  )
        73           Si  tau(  73) = (   0.6524679   0.8629046   0.2461567  )
        74           Si  tau(  74) = (   0.2543829   0.7066159   0.1268932  )
        75           Si  tau(  75) = (   0.4220546   0.9943429   0.1198631  )
        76           Si  tau(  76) = (   0.4285541   0.7356196   0.0130986  )
        77           Si  tau(  77) = (   0.5879445   1.0137399  -0.0006247  )
        78           O   tau(  78) = (   0.4117477   0.6612137   0.2766905  )
        79           O   tau(  79) = (   0.5878504   0.9436484   0.2827160  )
        80           O   tau(  80) = (   0.5346353   0.6237157   0.1454819  )
        81           O   tau(  81) = (   0.7136331   0.8939634   0.1596331  )
        82           O   tau(  82) = (   0.5268254   0.7620919   0.0389842  )
        83           O   tau(  83) = (   0.6897817   1.0279029   0.0387345  )
        84           O   tau(  84) = (   0.3696532   0.6853155   0.0974511  )
        85           O   tau(  85) = (   0.5237275   0.9773284   0.0816637  )
        86           O   tau(  86) = (   0.2566056   0.7841283   0.2030010  )
        87           O   tau(  87) = (   0.4225123   1.0694010   0.2005227  )
        88           O   tau(  88) = (   0.3802908   0.8280542   0.3280357  )
        89           O   tau(  89) = (   0.5491598   1.1134383   0.3229753  )
        90           Si  tau(  90) = (   0.8176756   0.5773721   0.2456322  )
        91           Si  tau(  91) = (   0.9829534   0.8603430   0.2447065  )
        92           Si  tau(  92) = (   0.5898966   0.7171220   0.1197369  )
        93           Si  tau(  93) = (   0.7531720   0.9894775   0.1208002  )
        94           Si  tau(  94) = (   0.7559095   0.7285278   0.0001680  )
        95           Si  tau(  95) = (   0.9190332   1.0110733   0.0010761  )
        96           O   tau(  96) = (   0.7560552   0.6587475   0.2862592  )
        97           O   tau(  97) = (   0.9182648   0.9404618   0.2824411  )
        98           O   tau(  98) = (   0.8842267   0.6111973   0.1641279  )
        99           O   tau(  99) = (   1.0492101   0.8950153   0.1632928  )
       100           O   tau( 100) = (   0.8577353   0.7413194   0.0395398  )
       101           O   tau( 101) = (   1.0203356   1.0270448   0.0406018  )
       102           O   tau( 102) = (   0.6900316   0.6947247   0.0833043  )
       103           O   tau( 103) = (   0.8548659   0.9728450   0.0825558  )
       104           O   tau( 104) = (   0.5882212   0.7802596   0.2091154  )
       105           O   tau( 105) = (   0.7529827   1.0611549   0.2046604  )
       106           O   tau( 106) = (   0.7164235   0.8275020   0.3288728  )
       107           O   tau( 107) = (   0.8818835   1.1090301   0.3243109  )
       108           Si  tau( 108) = (   0.1528716  -0.0018463   0.6089053  )
       109           Si  tau( 109) = (   0.3097760   0.2827192   0.6098873  )
       110           Si  tau( 110) = (   0.9191463   0.1263449   0.4903265  )
       111           Si  tau( 111) = (   0.0873197   0.4169281   0.4896156  )
       112           Si  tau( 112) = (   0.0870499   0.1513094   0.3666948  )
       113           Si  tau( 113) = (   0.2511068   0.4392047   0.3679060  )
       114           O   tau( 114) = (   0.0891346   0.0791631   0.6477708  )
       115           O   tau( 115) = (   0.2391411   0.3587155   0.6478184  )
       116           O   tau( 116) = (   0.2159457   0.0322920   0.5244918  )
       117           O   tau( 117) = (   0.3754433   0.3274379   0.5326642  )
       118           O   tau( 118) = (   0.1908159   0.1654316   0.4009696  )
       119           O   tau( 119) = (   0.3539423   0.4549329   0.4052161  )
       120           O   tau( 120) = (   0.0285936   0.1131160   0.4524278  )
       121           O   tau( 121) = (   0.1896194   0.4018113   0.4515229  )
       122           O   tau( 122) = (   0.9151112   0.2026429   0.5706651  )
       123           O   tau( 123) = (   0.0862862   0.4933772   0.5693523  )
       124           O   tau( 124) = (   0.0497358   0.2474846   0.6932594  )
       125           O   tau( 125) = (   0.2146776   0.5316457   0.6918236  )
       126           Si  tau( 126) = (   0.4849004  -0.0008913   0.6097415  )
       127           Si  tau( 127) = (   0.6423556   0.2866252   0.6037181  )
       128           Si  tau( 128) = (   0.2537657   0.1271874   0.4834894  )
       129           Si  tau( 129) = (   0.4104731   0.4231774   0.4935829  )
       130           Si  tau( 130) = (   0.4188152   0.1532374   0.3627701  )
       131           Si  tau( 131) = (   0.6076438   0.3930785   0.4115475  )
       132           O   tau( 132) = (   0.4230116   0.0813252   0.6485021  )
       133           O   tau( 133) = (   0.5849832   0.3635552   0.6549527  )
       134           O   tau( 134) = (   0.5483716   0.0349084   0.5259792  )
       135           O   tau( 135) = (   0.6805644   0.3399453   0.5027167  )
       136           O   tau( 136) = (   0.5211564   0.1681264   0.4024049  )
       137           O   tau( 137) = (   0.6854996   0.4722551   0.4093436  )
       138           O   tau( 138) = (   0.3560463   0.1131078   0.4443642  )
       139           O   tau( 139) = (   0.5167164   0.4110235   0.4640621  )
       140           O   tau( 140) = (   0.2525116   0.2007662   0.5658145  )
       141           O   tau( 141) = (   0.4101115   0.5012266   0.5714990  )
       142           O   tau( 142) = (   0.3735130   0.2475957   0.6928603  )
       143           O   tau( 143) = (   0.5487498   0.5342862   0.6870679  )
       144           Si  tau( 144) = (   0.8162328  -0.0053052   0.6110788  )
       145           Si  tau( 145) = (   0.9781440   0.2834767   0.6115496  )
       146           Si  tau( 146) = (   0.5838515   0.1295789   0.4844797  )
       147           Si  tau( 147) = (   0.7556367   0.4319312   0.4869221  )
       148           Si  tau( 148) = (   0.7552552   0.1475236   0.3657780  )
       149           Si  tau( 149) = (   0.9176112   0.4391342   0.3638864  )
       150           O   tau( 150) = (   0.7518029   0.0762603   0.6480852  )
       151           O   tau( 151) = (   0.9131408   0.3633966   0.6520151  )
       152           O   tau( 152) = (   0.8811570   0.0308572   0.5292688  )
       153           O   tau( 153) = (   1.0406186   0.3226491   0.5292314  )
       154           O   tau( 154) = (   0.8562709   0.1605907   0.4060270  )
       155           O   tau( 155) = (   1.0180139   0.4528555   0.4052072  )
       156           O   tau( 156) = (   0.6874556   0.1206140   0.4490416  )
       157           O   tau( 157) = (   0.8513993   0.4016064   0.4471079  )
       158           O   tau( 158) = (   0.5793096   0.2071537   0.5649733  )
       159           O   tau( 159) = (   0.7570111   0.4871570   0.5799026  )
       160           O   tau( 160) = (   0.7252930   0.2512486   0.6657613  )
       161           O   tau( 161) = (   0.8847934   0.5348773   0.6968809  )
       162           Si  tau( 162) = (   0.1526324   0.5714346   0.6093231  )
       163           Si  tau( 163) = (   0.3160377   0.8612579   0.6086391  )
       164           Si  tau( 164) = (   0.9179656   0.7041772   0.4920895  )
       165           Si  tau( 165) = (   0.0890685   0.9899259   0.4890912  )
       166           Si  tau( 166) = (   0.0877671   0.7265825   0.3672138  )
       167           Si  tau( 167) = (   0.2523090   1.0172124   0.3669130  )
       168           O   tau( 168) = (   0.0910008   0.6529639   0.6502355  )
       169           O   tau( 169) = (   0.2522292   0.9406038   0.6489938  )
       170           O   tau( 170) = (   0.2185469   0.6084228   0.5286071  )
       171           O   tau( 171) = (   0.3822333   0.8976527   0.5281634  )
       172           O   tau( 172) = (   0.1902440   0.7399365   0.4052158  )
       173           O   tau( 173) = (   0.3541752   1.0317476   0.4058952  )
       174           O   tau( 174) = (   0.0251161   0.6875021   0.4493754  )
       175           O   tau( 175) = (   0.1905190   0.9757967   0.4483727  )
       176           O   tau( 176) = (   0.9223013   0.7737065   0.5776570  )
       177           O   tau( 177) = (   0.0892756   1.0624903   0.5724311  )
       178           O   tau( 178) = (   0.0602052   0.8233515   0.6940114  )
       179           O   tau( 179) = (   0.2177181   1.1104800   0.6919199  )
       180           Si  tau( 180) = (   0.4829762   0.5747903   0.6087047  )
       181           Si  tau( 181) = (   0.6492734   0.8587256   0.6084289  )
       182           Si  tau( 182) = (   0.2544348   0.7039617   0.4872310  )
       183           Si  tau( 183) = (   0.4188147   0.9940180   0.4870398  )
       184           Si  tau( 184) = (   0.4173497   0.7309636   0.3639777  )
       185           Si  tau( 185) = (   0.5852820   1.0179737   0.3647355  )
       186           O   tau( 186) = (   0.4254594   0.6567677   0.6565929  )
       187           O   tau( 187) = (   0.5865823   0.9386958   0.6500796  )
       188           O   tau( 188) = (   0.5443503   0.6112772   0.5248624  )
       189           O   tau( 189) = (   0.7098129   0.8945879   0.5234208  )
       190           O   tau( 190) = (   0.5199670   0.7410901   0.4017835  )
       191           O   tau( 191) = (   0.6857686   1.0329183   0.4070271  )
       192           O   tau( 192) = (   0.3557914   0.6893705   0.4454603  )
       193           O   tau( 193) = (   0.5195346   0.9798868   0.4451364  )
       194           O   tau( 194) = (   0.2559726   0.7780841   0.5693282  )
       195           O   tau( 195) = (   0.4198416   1.0661446   0.5706927  )
       196           O   tau( 196) = (   0.3757884   0.8233384   0.6964137  )
       197           O   tau( 197) = (   0.5500821   1.1090674   0.6909890  )
       198           Si  tau( 198) = (   0.8203733   0.5721985   0.6164043  )
       199           Si  tau( 199) = (   0.9855196   0.8573028   0.6125568  )
       200           Si  tau( 200) = (   0.5833039   0.7073593   0.4863343  )
       201           Si  tau( 201) = (   0.7497743   0.9907861   0.4866697  )
       202           Si  tau( 202) = (   0.7529155   0.7317204   0.3692759  )
       203           Si  tau( 203) = (   0.9168873   1.0130661   0.3656904  )
       204           O   tau( 204) = (   0.7534407   0.6501655   0.6540803  )
       205           O   tau( 205) = (   0.9204713   0.9369613   0.6510106  )
       206           O   tau( 206) = (   0.8781930   0.6074741   0.5293771  )
       207           O   tau( 207) = (   1.0462181   0.8929008   0.5275978  )
       208           O   tau( 208) = (   0.8528901   0.7452413   0.4130182  )
       209           O   tau( 209) = (   1.0174171   1.0271974   0.4078222  )
       210           O   tau( 210) = (   0.6855835   0.6936534   0.4486265  )
       211           O   tau( 211) = (   0.8505466   0.9753120   0.4455846  )
       212           O   tau( 212) = (   0.5819959   0.7789116   0.5708069  )
       213           O   tau( 213) = (   0.7521809   1.0607355   0.5722581  )
       214           O   tau( 214) = (   0.7164922   0.8211770   0.6882734  )
       215           O   tau( 215) = (   0.8795035   1.1061848   0.6942533  )

     number of k points=     1
                       cart. coord. in units 2pi/alat
        k(    1) = (   0.0000000   0.0000000   0.0000000), wk =   2.0000000

     Dense  grid:  1740873 G-vectors     FFT dimensions: ( 160, 192, 120)

     Largest allocated arrays     est. size (Mb)     dimensions
        Kohn-Sham Wavefunctions        17.80 Mb     (    1944,  600)
        NL pseudopotentials            12.78 Mb     (    1944,  431)
        Each V/rho on FFT grid          0.94 Mb     (   61440)
        Each G-vector array             0.12 Mb     (   15547)
        G-vector shells                 0.06 Mb     (    7776)
     Largest temporary arrays     est. size (Mb)     dimensions
        Auxiliary wavefunctions        71.19 Mb     (    1944, 2400)
        Each subspace H/S matrix       87.89 Mb     (    2400, 2400)
        Each <psi_i|beta_j> matrix      3.95 Mb     (     431,  600)
        Arrays for rho mixing           7.50 Mb     (   61440,    8)

     Initial potential from superposition of free atoms

     starting charge 1145.96414, renormalised to 1144.00000
     Starting wfc are  860 randomized atomic wfcs

     total cpu time spent up to now is       40.1 secs

     per-process dynamical memory:   157.1 Mb

     Self-consistent Calculation

     iteration #  1     ecut=    80.00 Ry     beta=0.70
     Davidson diagonalization with overlap
     ethr =  1.00E-02,  avg # of iterations =  3.0
     Davidson diagonalization with overlap
     ethr =  1.00E-02,  avg # of iterations =  1.0
     Davidson diagonalization with overlap
     ethr =  1.00E-02,  avg # of iterations =  1.0

     Expectation value of exp(iGx): ( -1.8930654421341818E-004,  7.0821722587531284E-004)  0.99291773000000005     
     Electronic Dipole per cell (Ry a.u.)   22.810339590187706     
     Ionic Dipole per cell (Ry a.u.)   23645.326172870256     

     Expectation value of exp(iGx): (  2.3539078850713358E-003, -3.7989643693771493E-003)   1.1465709300000000     
     Electronic Dipole per cell (Ry a.u.)  -14.609072813376606     
     Ionic Dipole per cell (Ry a.u.)   25350.415309611584     

     Expectation value of exp(iGx): (  9.6011412321000680E-007, -1.4398012774834460E-006)  0.73188942899999998     
     Electronic Dipole per cell (Ry a.u.)  -9.0188431383990348     
     Ionic Dipole per cell (Ry a.u.)   15834.524333748839     
Electronic Dipole on Cartesian axes
           1   22.810339590187706     
           2  -14.609072813376606     
           3  -9.0188431383990348     
Ionic Dipole on Cartesian axes
           1   23645.326172870256     
           2   25350.415309611584     
           3   15834.524333748839     

     total cpu time spent up to now is      780.0 secs

     total energy              =   -5137.18708063 Ry
     Harris-Foulkes estimate   =   -5174.16339834 Ry
     estimated scf accuracy    <      51.90750226 Ry

     iteration #  2     ecut=    80.00 Ry     beta=0.70
     Davidson diagonalization with overlap
     ethr =  4.54E-03,  avg # of iterations =  2.0
     Davidson diagonalization with overlap
     ethr =  4.54E-03,  avg # of iterations =  1.0
     Davidson diagonalization with overlap
     ethr =  4.54E-03,  avg # of iterations =  1.0

     Expectation value of exp(iGx): ( -5.9747665114597247E-006,  3.1956329772346946E-005)  0.99291773000000005     
     Electronic Dipole per cell (Ry a.u.)   21.859558260299298     
     Ionic Dipole per cell (Ry a.u.)   23645.326172870256     

     Expectation value of exp(iGx): (  2.4315267400357477E-004, -3.5497114012621905E-004)   1.1465709300000000     
     Electronic Dipole per cell (Ry a.u.)  -13.949659681222531     
     Ionic Dipole per cell (Ry a.u.)   25350.415309611584     

     Expectation value of exp(iGx): (  3.0492306526804705E-009, -4.6749340474405528E-009)  0.73188942899999998     
     Electronic Dipole per cell (Ry a.u.)  -9.1121370194234323     
     Ionic Dipole per cell (Ry a.u.)   15834.524333748839     
Electronic Dipole on Cartesian axes
           1   21.859558260299298     
           2  -13.949659681222531     
           3  -9.1121370194234323     
Ionic Dipole on Cartesian axes
           1   23645.326172870256     
           2   25350.415309611584     
           3   15834.524333748839     

     total cpu time spent up to now is     1499.8 secs

     total energy              =   -5150.69844622 Ry
     Harris-Foulkes estimate   =   -5167.90077528 Ry
     estimated scf accuracy    <      33.30616014 Ry

     iteration #  3     ecut=    80.00 Ry     beta=0.70
     Davidson diagonalization with overlap
     ethr =  2.91E-03,  avg # of iterations =  2.0
     Davidson diagonalization with overlap
     ethr =  2.91E-03,  avg # of iterations =  1.0
     Davidson diagonalization with overlap
     ethr =  2.91E-03,  avg # of iterations =  1.0

     Expectation value of exp(iGx): ( -3.7423331379508609E-005,  1.5469249890602316E-004)  0.99291773000000005     
     Electronic Dipole per cell (Ry a.u.)   22.513587840387704     
     Ionic Dipole per cell (Ry a.u.)   23645.326172870256     

     Expectation value of exp(iGx): (  7.6073168573745212E-004, -1.2019830709485457E-003)   1.1465709300000000     
     Electronic Dipole per cell (Ry a.u.)  -14.471935238833389     
     Ionic Dipole per cell (Ry a.u.)   25350.415309611584     

     Expectation value of exp(iGx): (  5.8623143790931008E-008, -8.7596177394252643E-008)  0.73188942899999998     
     Electronic Dipole per cell (Ry a.u.)  -9.0035799338704301     
     Ionic Dipole per cell (Ry a.u.)   15834.524333748839     
Electronic Dipole on Cartesian axes
           1   22.513587840387704     
           2  -14.471935238833387     
           3  -9.0035799338704301     
Ionic Dipole on Cartesian axes
           1   23645.326172870256     
           2   25350.415309611584     
           3   15834.524333748839     

     total cpu time spent up to now is     2227.0 secs

     total energy              =   -5157.52603087 Ry
     Harris-Foulkes estimate   =   -5157.64054225 Ry
     estimated scf accuracy    <       0.26713933 Ry

     iteration #  4     ecut=    80.00 Ry     beta=0.70
     Davidson diagonalization with overlap
     ethr =  2.34E-05,  avg # of iterations =  8.0
     Davidson diagonalization with overlap
     ethr =  2.34E-05,  avg # of iterations =  1.0
     Davidson diagonalization with overlap
     ethr =  2.34E-05,  avg # of iterations =  1.0

     Expectation value of exp(iGx): ( -3.2472002003766453E-005,  1.4827810150173012E-004)  0.99291773000000005     
     Electronic Dipole per cell (Ry a.u.)   22.242528058117944     
     Ionic Dipole per cell (Ry a.u.)   23645.326172870256     

     Expectation value of exp(iGx): (  7.5736820573548704E-004, -1.1417737439282979E-003)   1.1465709300000000     
     Electronic Dipole per cell (Ry a.u.)  -14.163841702020248     
     Ionic Dipole per cell (Ry a.u.)   25350.415309611584     

     Expectation value of exp(iGx): (  5.2037119907898101E-008, -8.0292277106160175E-008)  0.73188942899999998     
     Electronic Dipole per cell (Ry a.u.)  -9.1389395044786887     
     Ionic Dipole per cell (Ry a.u.)   15834.524333748839     
Electronic Dipole on Cartesian axes
           1   22.242528058117944     
           2  -14.163841702020248     
           3  -9.1389395044786887     
Ionic Dipole on Cartesian axes
           1   23645.326172870256     
           2   25350.415309611584     
           3   15834.524333748839     

     total cpu time spent up to now is     3058.0 secs

     total energy              =   -5157.54302038 Ry
     Harris-Foulkes estimate   =   -5157.63201215 Ry
     estimated scf accuracy    <       0.18766894 Ry

     iteration #  5     ecut=    80.00 Ry     beta=0.70
     Davidson diagonalization with overlap
     ethr =  1.64E-05,  avg # of iterations = 13.0
     Davidson diagonalization with overlap
     ethr =  1.64E-05,  avg # of iterations =  1.0
     Davidson diagonalization with overlap
     ethr =  1.64E-05,  avg # of iterations =  1.0

     Expectation value of exp(iGx): ( -3.4331161524392522E-005,  1.4658280189946512E-004)  0.99291773000000005     
     Electronic Dipole per cell (Ry a.u.)   22.422729869368634     
     Ionic Dipole per cell (Ry a.u.)   23645.326172870256     

     Expectation value of exp(iGx): (  7.3808276345125278E-004, -1.1466573633987490E-003)   1.1465709300000000     
     Electronic Dipole per cell (Ry a.u.)  -14.361758394860535     
     Ionic Dipole per cell (Ry a.u.)   25350.415309611584     

     Expectation value of exp(iGx): (  5.2489664162227801E-008, -7.8838704876667236E-008)  0.73188942899999998     
     Electronic Dipole per cell (Ry a.u.)  -9.0255326382994649     
     Ionic Dipole per cell (Ry a.u.)   15834.524333748839     
Electronic Dipole on Cartesian axes
           1   22.422729869368634     
           2  -14.361758394860534     
           3  -9.0255326382994649     
Ionic Dipole on Cartesian axes
           1   23645.326172870256     
           2   25350.415309611584     
           3   15834.524333748839     

     total cpu time spent up to now is     3919.5 secs

     total energy              =   -5157.58022832 Ry
     Harris-Foulkes estimate   =   -5157.58159789 Ry
     estimated scf accuracy    <       0.00225769 Ry

     iteration #  6     ecut=    80.00 Ry     beta=0.70
     Davidson diagonalization with overlap
     ethr =  1.97E-07,  avg # of iterations =  7.0
     Davidson diagonalization with overlap
     ethr =  1.97E-07,  avg # of iterations =  1.0
     Davidson diagonalization with overlap
     ethr =  1.97E-07,  avg # of iterations =  1.0

     Expectation value of exp(iGx): ( -3.4038598757287154E-005,  1.4683462963495630E-004)  0.99291773000000005     
     Electronic Dipole per cell (Ry a.u.)   22.394455252963649     
     Ionic Dipole per cell (Ry a.u.)   23645.326172870256     

     Expectation value of exp(iGx): (  7.4022524533784364E-004, -1.1465372270850786E-003)   1.1465709300000000     
     Electronic Dipole per cell (Ry a.u.)  -14.342093494244461     
     Ionic Dipole per cell (Ry a.u.)   25350.415309611584     

     Expectation value of exp(iGx): (  5.2469222862086664E-008, -7.9140204020756177E-008)  0.73188942899999998     
     Electronic Dipole per cell (Ry a.u.)  -9.0433273873830480     
     Ionic Dipole per cell (Ry a.u.)   15834.524333748839     
Electronic Dipole on Cartesian axes
           1   22.394455252963649     
           2  -14.342093494244459     
           3  -9.0433273873830480     
Ionic Dipole on Cartesian axes
           1   23645.326172870256     
           2   25350.415309611584     
           3   15834.524333748839     

     total cpu time spent up to now is     4718.1 secs

     total energy              =   -5157.58079444 Ry
     Harris-Foulkes estimate   =   -5157.58096799 Ry
     estimated scf accuracy    <       0.00032456 Ry

     iteration #  7     ecut=    80.00 Ry     beta=0.70
     Davidson diagonalization with overlap
     ethr =  2.84E-08,  avg # of iterations =  3.0
     Davidson diagonalization with overlap
     ethr =  2.84E-08,  avg # of iterations =  1.0
     Davidson diagonalization with overlap
     ethr =  2.84E-08,  avg # of iterations =  1.0

     Expectation value of exp(iGx): ( -3.4188474131073878E-005,  1.4686481336433150E-004)  0.99291773000000005     
     Electronic Dipole per cell (Ry a.u.)   22.405948195388735     
     Ionic Dipole per cell (Ry a.u.)   23645.326172870256     

     Expectation value of exp(iGx): (  7.3986783466019519E-004, -1.1472999963019707E-003)   1.1465709300000000     
     Electronic Dipole per cell (Ry a.u.)  -14.349613220069589     
     Ionic Dipole per cell (Ry a.u.)   25350.415309611584     

     Expectation value of exp(iGx): (  5.2582768512094131E-008, -7.9157641402420874E-008)  0.73188942899999998     
     Electronic Dipole per cell (Ry a.u.)  -9.0351182587944212     
     Ionic Dipole per cell (Ry a.u.)   15834.524333748839     
Electronic Dipole on Cartesian axes
           1   22.405948195388735     
           2  -14.349613220069589     
           3  -9.0351182587944212     
Ionic Dipole on Cartesian axes
           1   23645.326172870256     
           2   25350.415309611584     
           3   15834.524333748839     

     total cpu time spent up to now is     5463.2 secs

     total energy              =   -5157.58086820 Ry
     Harris-Foulkes estimate   =   -5157.58088364 Ry
     estimated scf accuracy    <       0.00003274 Ry

     iteration #  8     ecut=    80.00 Ry     beta=0.70
     Davidson diagonalization with overlap
     ethr =  2.86E-09,  avg # of iterations =  3.0
     Davidson diagonalization with overlap
     ethr =  2.86E-09,  avg # of iterations =  1.0
     Davidson diagonalization with overlap
     ethr =  2.86E-09,  avg # of iterations =  1.0

     Expectation value of exp(iGx): ( -3.4158521546078813E-005,  1.4688978481080137E-004)  0.99291773000000005     
     Electronic Dipole per cell (Ry a.u.)   22.403072204801596     
     Ionic Dipole per cell (Ry a.u.)   23645.326172870256     

     Expectation value of exp(iGx): (  7.4013493186667447E-004, -1.1472695006412373E-003)   1.1465709300000000     
     Electronic Dipole per cell (Ry a.u.)  -14.347075274100703     
     Ionic Dipole per cell (Ry a.u.)   25350.415309611584     

     Expectation value of exp(iGx): (  5.2563162667418497E-008, -7.9195501845800190E-008)  0.73188942899999998     
     Electronic Dipole per cell (Ry a.u.)  -9.0387178890529079     
     Ionic Dipole per cell (Ry a.u.)   15834.524333748839     
Electronic Dipole on Cartesian axes
           1   22.403072204801596     
           2  -14.347075274100701     
           3  -9.0387178890529079     
Ionic Dipole on Cartesian axes
           1   23645.326172870256     
           2   25350.415309611584     
           3   15834.524333748839     

     total cpu time spent up to now is     6201.4 secs

     total energy              =   -5157.58087654 Ry
     Harris-Foulkes estimate   =   -5157.58087825 Ry
     estimated scf accuracy    <       0.00000502 Ry

     iteration #  9     ecut=    80.00 Ry     beta=0.70
     Davidson diagonalization with overlap
     ethr =  4.39E-10,  avg # of iterations =  3.0
     Davidson diagonalization with overlap
     ethr =  4.39E-10,  avg # of iterations =  1.0
     Davidson diagonalization with overlap
     ethr =  4.39E-10,  avg # of iterations =  1.0

     Expectation value of exp(iGx): ( -3.4166193978952250E-005,  1.4689239601410798E-004)  0.99291773000000005     
     Electronic Dipole per cell (Ry a.u.)   22.403640347381476     
     Ionic Dipole per cell (Ry a.u.)   23645.326172870256     

     Expectation value of exp(iGx): (  7.4005449892067688E-004, -1.1473578888544897E-003)   1.1465709300000000     
     Electronic Dipole per cell (Ry a.u.)  -14.348291625540122     
     Ionic Dipole per cell (Ry a.u.)   25350.415309611584     

     Expectation value of exp(iGx): (  5.2575897554013788E-008, -7.9191179693199295E-008)  0.73188942899999998     
     Electronic Dipole per cell (Ry a.u.)  -9.0374626393156934     
     Ionic Dipole per cell (Ry a.u.)   15834.524333748839     
Electronic Dipole on Cartesian axes
           1   22.403640347381476     
           2  -14.348291625540121     
           3  -9.0374626393156934     
Ionic Dipole on Cartesian axes
           1   23645.326172870256     
           2   25350.415309611584     
           3   15834.524333748839     

     total cpu time spent up to now is     6949.7 secs

     total energy              =   -5157.58087753 Ry
     Harris-Foulkes estimate   =   -5157.58087773 Ry
     estimated scf accuracy    <       0.00000042 Ry

     iteration # 10     ecut=    80.00 Ry     beta=0.70
     Davidson diagonalization with overlap
     ethr =  3.68E-11,  avg # of iterations =  3.0
     Davidson diagonalization with overlap
     ethr =  3.68E-11,  avg # of iterations =  1.0
     Davidson diagonalization with overlap
     ethr =  3.68E-11,  avg # of iterations =  1.0

     Expectation value of exp(iGx): ( -3.4166184006614651E-005,  1.4689201052672104E-004)  0.99291773000000005     
     Electronic Dipole per cell (Ry a.u.)   22.403646755486939     
     Ionic Dipole per cell (Ry a.u.)   23645.326172870256     

     Expectation value of exp(iGx): (  7.4009087642504950E-004, -1.1473297211031211E-003)   1.1465709300000000     
     Electronic Dipole per cell (Ry a.u.)  -14.347808914760657     
     Ionic Dipole per cell (Ry a.u.)   25350.415309611584     

     Expectation value of exp(iGx): (  5.2573701671848268E-008, -7.9192326608280938E-008)  0.73188942899999998     
     Electronic Dipole per cell (Ry a.u.)  -9.0377005249672138     
     Ionic Dipole per cell (Ry a.u.)   15834.524333748839     
Electronic Dipole on Cartesian axes
           1   22.403646755486939     
           2  -14.347808914760657     
           3  -9.0377005249672138     
Ionic Dipole on Cartesian axes
           1   23645.326172870256     
           2   25350.415309611584     
           3   15834.524333748839     

     total cpu time spent up to now is     7689.2 secs

     total energy              =   -5157.58087756 Ry
     Harris-Foulkes estimate   =   -5157.58087766 Ry
     estimated scf accuracy    <       0.00000005 Ry

     iteration # 11     ecut=    80.00 Ry     beta=0.70
     Davidson diagonalization with overlap
     ethr =  4.15E-12,  avg # of iterations =  3.0
     Davidson diagonalization with overlap
     ethr =  4.15E-12,  avg # of iterations =  1.0
     Davidson diagonalization with overlap
     ethr =  4.15E-12,  avg # of iterations =  1.0

     Expectation value of exp(iGx): ( -3.4165656945734475E-005,  1.4689214067949488E-004)  0.99291773000000005     
     Electronic Dipole per cell (Ry a.u.)   22.403601938370070     
     Ionic Dipole per cell (Ry a.u.)   23645.326172870256     

     Expectation value of exp(iGx): (  7.4008105788398262E-004, -1.1473363806028185E-003)   1.1465709300000000     
     Electronic Dipole per cell (Ry a.u.)  -14.347933818129111     
     Ionic Dipole per cell (Ry a.u.)   25350.415309611584     

     Expectation value of exp(iGx): (  5.2573958412192376E-008, -7.9192148093914215E-008)  0.73188942899999998     
     Electronic Dipole per cell (Ry a.u.)  -9.0376703394964775     
     Ionic Dipole per cell (Ry a.u.)   15834.524333748839     
Electronic Dipole on Cartesian axes
           1   22.403601938370070     
           2  -14.347933818129111     
           3  -9.0376703394964775     
Ionic Dipole on Cartesian axes
           1   23645.326172870256     
           2   25350.415309611584     
           3   15834.524333748839     

     total cpu time spent up to now is     8418.2 secs

     End of self-consistent calculation

          k = 0.0000 0.0000 0.0000 (217511 PWs)   bands (ev):

   -18.1293 -17.4445 -16.7806 -16.5421 -16.4591 -16.3860 -16.3712 -16.3315
   -16.2786 -16.2357 -16.2056 -16.1517 -16.1326 -16.1070 -16.0872 -16.0708
   -16.0368 -16.0208 -15.9631 -15.9596 -15.9276 -15.9134 -15.8972 -15.8569
   -15.8375 -15.8236 -15.8161 -15.7983 -15.7934 -15.7757 -15.7534 -15.7472
   -15.7249 -15.6670 -15.6360 -15.6124 -15.5789 -15.5429 -15.5298 -15.5157
   -15.4711 -15.4347 -15.3920 -15.3523 -15.3352 -15.3062 -15.2905 -15.2752
   -15.2327 -15.2266 -15.2057 -15.1843 -15.1558 -15.1229 -15.0943 -15.0897
   -15.0677 -14.9969 -14.9807 -14.9683 -14.9303 -14.9199 -14.9056 -14.9003
   -14.8848 -14.8599 -14.8416 -14.8213 -14.8152 -14.8119 -14.7682 -14.7541
   -14.7288 -14.7186 -14.7021 -14.6653 -14.6412 -14.5943 -14.5769 -14.5512
   -14.5260 -14.5208 -14.4939 -14.4631 -14.4554 -14.4453 -14.4294 -14.4239
   -14.4208 -14.4034 -14.4010 -14.3986 -14.3866 -14.3748 -14.3640 -14.3587
   -14.3551 -14.3470 -14.3438 -14.3436 -14.3324 -14.3287 -14.3192 -14.3144
   -14.3089 -14.2878 -14.2855 -14.2788 -14.2676 -14.2636 -14.2630 -14.2532
   -14.2453 -14.2392 -14.2362 -14.2283 -14.2260 -14.2173 -14.2172 -14.2095
   -14.2020 -14.1995 -14.1890 -14.1867 -14.1833 -14.1722 -14.1694 -14.1639
   -14.1601 -14.1549 -14.1504 -14.1403 -14.1380 -14.1333 -14.1312 -14.1231
   -14.1213 -14.1104 -14.1031 -14.0908 -14.0770 -14.0685 -13.9225  -6.8548
    -6.7044  -6.5381  -6.3387  -6.2127  -6.1949  -6.1594  -6.0317  -5.9670
    -5.9256  -5.8564  -5.8378  -5.8261  -5.7741  -5.7515  -5.7342  -5.7090
    -5.6750  -5.6361  -5.6188  -5.6011  -5.5627  -5.5168  -5.4525  -5.3334
    -5.2638  -5.2275  -5.1500  -5.1335  -5.1100  -5.0674  -5.0223  -4.9787
    -4.9287  -4.9097  -4.8501  -4.7627  -4.7282  -4.6716  -4.5960  -4.5037
    -4.4640  -4.3849  -4.3162  -4.2650  -4.2470  -4.1933  -4.1817  -4.1400
    -4.1254  -4.1082  -4.0739  -3.9728  -3.9527  -3.9077  -3.8976  -3.8834
    -3.7921  -3.7910  -3.7768  -3.7329  -3.7202  -3.6793  -3.6611  -3.6440
    -3.5144  -3.4470  -3.3960  -3.3706  -3.3412  -3.2995  -3.2752  -3.2149
    -3.2074  -3.1573  -3.1287  -3.1170  -3.0693  -3.0547  -3.0491  -3.0029
    -2.9873  -2.9794  -2.9690  -2.9467  -2.9179  -2.9161  -2.9043  -2.8922
    -2.8867  -2.8776  -2.8713  -2.8562  -2.8408  -2.8315  -2.8282  -2.8236
    -2.8097  -2.7916  -2.7815  -2.7723  -2.7457  -2.7396  -2.7316  -2.7229
    -2.7216  -2.7157  -2.6970  -2.6942  -2.6862  -2.6714  -2.6643  -2.6522
    -2.6408  -2.6309  -2.6168  -2.6122  -2.5824  -2.5523  -2.5273  -2.5268
    -2.4861  -2.4715  -2.4566  -2.4519  -2.4362  -2.4330  -2.4224  -2.3837
    -2.3666  -2.3508  -2.3388  -2.3134  -2.2715  -2.2655  -2.2266  -2.2112
    -2.2063  -2.1978  -2.1834  -2.1251  -2.0869  -2.0781  -1.9507  -1.9358
    -1.8863  -1.4962  -1.2991  -1.1384  -1.0432  -1.0117  -0.9341  -0.9288
    -0.8906  -0.8644  -0.8232  -0.8114  -0.7955  -0.7450  -0.7334  -0.7192
    -0.7111  -0.6938  -0.6875  -0.6720  -0.6502  -0.6471  -0.6248  -0.6223
    -0.6083  -0.5928  -0.5739  -0.5725  -0.5589  -0.5452  -0.5327  -0.5212
    -0.4991  -0.4974  -0.4906  -0.4837  -0.4714  -0.4655  -0.4393  -0.4346
    -0.4199  -0.4008  -0.3829  -0.3774  -0.3684  -0.3594  -0.3553  -0.3266
    -0.3135  -0.3069  -0.2937  -0.2705  -0.2563  -0.2519  -0.2428  -0.2124
    -0.2029  -0.1904  -0.1746  -0.1424  -0.1262  -0.1253  -0.1067  -0.0954
    -0.0905  -0.0566  -0.0347  -0.0098   0.0056   0.0151   0.0241   0.0457
     0.0570   0.0643   0.0739   0.0953   0.1056   0.1161   0.1350   0.1535
     0.1605   0.1718   0.1976   0.2022   0.2181   0.2358   0.2365   0.2519
     0.2626   0.2708   0.2754   0.2945   0.3190   0.3364   0.3469   0.3568
     0.3650   0.3703   0.3882   0.4051   0.4173   0.4179   0.4367   0.4402
     0.4478   0.4630   0.4778   0.4819   0.4956   0.5031   0.5151   0.5276
     0.5334   0.5424   0.5563   0.5632   0.5684   0.5883   0.6023   0.6129
     0.6219   0.6247   0.6565   0.6688   0.6827   0.7034   0.7078   0.7244
     0.7334   0.7427   0.7515   0.7751   0.8008   0.8080   0.8316   0.8411
     0.8471   0.8627   0.8730   0.8861   0.8882   0.9143   0.9308   0.9342
     0.9518   0.9567   0.9669   0.9797   0.9966   1.0084   1.0164   1.0272
     1.0394   1.0437   1.0602   1.0669   1.0863   1.0912   1.1025   1.1038
     1.1167   1.1324   1.1374   1.1475   1.1549   1.1653   1.1811   1.1868
     1.2046   1.2134   1.2264   1.2286   1.2383   1.2401   1.2591   1.2719
     1.2797   1.2869   1.2976   1.3047   1.3088   1.3156   1.3248   1.3427
     1.3454   1.3578   1.3610   1.3738   1.3798   1.3906   1.4037   1.4083
     1.4159   1.4286   1.4313   1.4396   1.4499   1.4640   1.4656   1.4800
     1.4872   1.5026   1.5043   1.5128   1.5248   1.5303   1.5326   1.5482
     1.5585   1.5686   1.5744   1.5805   1.5880   1.5941   1.6051   1.6129
     1.6289   1.6363   1.6406   1.6463   1.6578   1.6622   1.6802   1.6882
     1.7033   1.7098   1.7304   1.7434   1.7598   1.7750   1.8057   1.8132
     1.8208   1.8293   1.8464   1.8609   1.8753   1.8994   1.9207   1.9347
     1.9561   1.9691   1.9753   1.9828   2.0036   2.0163   2.0288   2.0328
     2.0370   2.0549   2.0605   2.0734   2.0957   2.1007   2.1421   2.1437
     2.1681   2.1756   2.1852   2.2094   2.2285   2.2302   2.2564   2.2630
     2.2711   2.2868   2.3071   2.3132   2.3306   2.3358   2.3453   2.3640
     2.3724   2.3833   2.3929   2.3999   2.4423   2.4510   2.4662   2.4933
     2.5021   2.5257   2.5534   2.5817   7.7384   8.1620   8.7931   9.1293
     9.2327   9.3667   9.5296   9.7382   9.8379   9.8775   9.9452   9.9971
    10.0461  10.0841  10.1816  10.2555  10.3409  10.3662  10.4068  10.4637
    10.5428  10.5771  10.6000  10.6370  10.6975  10.7522  10.7929  10.8082

     highest occupied, lowest unoccupied level (ev):     2.5817    7.7384

!    total energy              =   -5157.58087764 Ry
     Harris-Foulkes estimate   =   -5157.58087757 Ry
     estimated scf accuracy    <          2.7E-09 Ry

     The total energy is the sum of the following terms:

     one-electron contribution =   -2406.86707009 Ry
     hartree contribution      =    1798.38955628 Ry
     xc contribution           =   -1182.79939448 Ry
     ewald contribution        =   -3366.30396935 Ry

     convergence has been achieved in  11 iterations
  **** WARNING :: Problem open file vector.dat...
  **** WARNING :: Problem read vector parameters...
  VECTOR ::                  Infinity                  Infinity                       NaN
  PARALLEL PART OF FORCES:no remove

     Forces acting on atoms (Ry/au):

     atom    1 type  1   force =     0.00035125    0.00016143    0.00027443
     atom    2 type  1   force =    -0.00030352   -0.00088762    0.00091091
     atom    3 type  1   force =     0.00000626    0.00020698   -0.00036127
     atom    4 type  1   force =    -0.00013329   -0.00116998   -0.00139572
     atom    5 type  1   force =     0.00012113   -0.00021396   -0.00042953
     atom    6 type  1   force =     0.00021057    0.00038957   -0.00303096
     atom    7 type  2   force =     0.00024225   -0.00031392    0.00010801
     atom    8 type  2   force =     0.00006250    0.00035587   -0.00057615
     atom    9 type  2   force =     0.00019239   -0.00002428    0.00032962
     atom   10 type  2   force =     0.00043669    0.00173840    0.00011493
     atom   11 type  2   force =     0.00000391   -0.00004718    0.00018491
     atom   12 type  2   force =     0.00035837    0.00008675    0.00233335
     atom   13 type  2   force =    -0.00012124    0.00001702    0.00004138
     atom   14 type  2   force =    -0.00012761    0.00011769    0.00053979
     atom   15 type  2   force =     0.00023539    0.00028844   -0.00005653
     atom   16 type  2   force =     0.00176908    0.00220891   -0.00047248
     atom   17 type  2   force =     0.00000941    0.00009260   -0.00025075
     atom   18 type  2   force =     0.00008060    0.00151413   -0.00215108
     atom   19 type  1   force =     0.00061169    0.00092140    0.00063648
     atom   20 type  1   force =    -0.00010022    0.00007830    0.00033368
     atom   21 type  1   force =     0.00005145   -0.00016885   -0.00051311
     atom   22 type  1   force =     0.00098561   -0.00638958   -0.00657313
     atom   23 type  1   force =    -0.00005924    0.00018296   -0.00069478
     atom   24 type  1   force =    -0.00179041    0.00525009   -0.00620677
     atom   25 type  2   force =     0.00006320   -0.00041955   -0.00036878
     atom   26 type  2   force =     0.00021072   -0.00021272   -0.00082768
     atom   27 type  2   force =    -0.00005340   -0.00038707    0.00035069
     atom   28 type  2   force =    -0.00005559    0.00004358    0.00006278
     atom   29 type  2   force =     0.00006045    0.00001065    0.00042711
     atom   30 type  2   force =     0.00139120   -0.00025391    0.00162437
     atom   31 type  2   force =    -0.00012445   -0.00001631    0.00023803
     atom   32 type  2   force =    -0.00173245    0.00045850    0.00293138
     atom   33 type  2   force =     0.00013942    0.00051152   -0.00011539
     atom   34 type  2   force =    -0.00115521    0.00992046   -0.00069428
     atom   35 type  2   force =    -0.00013838    0.00013943   -0.00057537
     atom   36 type  1   force =     0.00012886    0.00057953    0.00003726
     atom   37 type  1   force =    -0.00008339   -0.00024088    0.00026165
     atom   38 type  1   force =     0.00005320    0.00035555   -0.00030170
     atom   39 type  1   force =    -0.00029426   -0.00076239   -0.00133869
     atom   40 type  1   force =    -0.00019883    0.00054000   -0.00030546
     atom   41 type  1   force =    -0.00039131   -0.00013474   -0.00054576
     atom   42 type  2   force =    -0.00005031   -0.00013299   -0.00013643
     atom   43 type  2   force =     0.00005072    0.00013983   -0.00009498
     atom   44 type  2   force =    -0.00023266    0.00007831   -0.00011472
     atom   45 type  2   force =     0.00037783    0.00079249    0.00022843
     atom   46 type  2   force =     0.00012556    0.00025176    0.00013872
     atom   47 type  2   force =     0.00032619    0.00014667    0.00037368
     atom   48 type  2   force =    -0.00008092    0.00005287    0.00022074
     atom   49 type  2   force =     0.00015108   -0.00000971    0.00012393
     atom   50 type  2   force =    -0.00008184    0.00003674    0.00007673
     atom   51 type  2   force =    -0.00000412    0.00052804    0.00005813
     atom   52 type  2   force =     0.00015461    0.00002334   -0.00017291
     atom   53 type  2   force =     0.00000630    0.00041955   -0.00056715
     atom   54 type  1   force =    -0.00316714   -0.00273231    0.00496429
     atom   55 type  1   force =    -0.00028911    0.00655738    0.00765258
     atom   56 type  1   force =    -0.00031611    0.00000589    0.00004609
     atom   57 type  1   force =     0.00046715    0.00082998   -0.00069893
     atom   58 type  1   force =    -0.00319974   -0.00007663   -0.00419232
     atom   59 type  1   force =     0.00076408   -0.00340728   -0.00457763
     atom   60 type  2   force =     0.00204914   -0.00028570   -0.00267745
     atom   61 type  2   force =     0.00111847   -0.00219740   -0.00263422
     atom   62 type  2   force =     0.00999727    0.00486900   -0.00498332
     atom   63 type  2   force =     0.00116005   -0.00631663   -0.00027783
     atom   64 type  2   force =     0.00627564   -0.00201681    0.00615750
     atom   65 type  2   force =     0.00124987    0.00010317    0.00271054
     atom   66 type  2   force =     0.00062042    0.00002914   -0.00003756
     atom   67 type  2   force =    -0.00050548   -0.00040357    0.00142947
     atom   68 type  2   force =     0.00010590   -0.00039600   -0.00026739
     atom   69 type  2   force =     0.00035700   -0.00037152    0.00020380
     atom   70 type  2   force =     0.00005590   -0.00000240   -0.00062566
     atom   71 type  2   force =     0.00068275   -0.00029601   -0.00011156
     atom   72 type  1   force =     0.00942574   -0.02498981    0.02959466
     atom   73 type  1   force =     0.00306302    0.00373177    0.00319063
     atom   74 type  1   force =    -0.03731973    0.00601448    0.00479285
     atom   75 type  1   force =     0.00051883    0.00619826   -0.00506521
     atom   76 type  1   force =    -0.09010717   -0.00105787   -0.25104758
     atom   77 type  1   force =     0.00035600    0.00015676   -0.00356048
     atom   78 type  2   force =    -0.00192768   -0.00120590   -0.01254096
     atom   79 type  2   force =    -0.00010344   -0.00162336   -0.00121875
     atom   80 type  2   force =    -0.00663805    0.00313020   -0.00263228
     atom   81 type  2   force =    -0.00113294   -0.00141909    0.00054604
     atom   82 type  2   force =     0.06434073    0.01739339    0.04102963
     atom   83 type  2   force =     0.00034280   -0.00028359    0.00064444
     atom   84 type  2   force =    -0.01626531   -0.01622631    0.04689579
     atom   85 type  2   force =    -0.00047154   -0.00156106    0.00137153
     atom   86 type  2   force =     0.00419486   -0.00464304   -0.00517620
     atom   87 type  2   force =    -0.00028684   -0.00189131   -0.00050492
     atom   88 type  2   force =    -0.00074664    0.00049849   -0.00340994
     atom   89 type  2   force =    -0.00032075   -0.00036208   -0.00025001
     atom   90 type  1   force =     0.00064054   -0.00072469    0.00032422
     atom   91 type  1   force =    -0.00030307    0.00059656    0.00034781
     atom   92 type  1   force =     0.02446436    0.00118525    0.01042189
     atom   93 type  1   force =     0.00063538    0.00143589   -0.00066565
     atom   94 type  1   force =     0.00219864    0.00085199   -0.00513032
     atom   95 type  1   force =     0.00022957    0.00023936   -0.00048970
     atom   96 type  2   force =     0.00034920    0.00027239   -0.00217321
     atom   97 type  2   force =     0.00015742   -0.00026639   -0.00048904
     atom   98 type  2   force =     0.00048853   -0.00015024   -0.00058056
     atom   99 type  2   force =     0.00022629   -0.00064171    0.00011274
     atom  100 type  2   force =    -0.00082959   -0.00003646    0.00065395
     atom  101 type  2   force =    -0.00009812   -0.00023498    0.00032331
     atom  102 type  2   force =    -0.00682721    0.00040271    0.00105993
     atom  103 type  2   force =    -0.00033868   -0.00037440    0.00042754
     atom  104 type  2   force =    -0.00367378   -0.00346393   -0.00359025
     atom  105 type  2   force =    -0.00018178   -0.00045887   -0.00026073
     atom  106 type  2   force =    -0.00118448    0.00009074   -0.00160270
     atom  107 type  2   force =     0.00021646    0.00021550   -0.00054106
     atom  108 type  1   force =     0.00056135   -0.00065557    0.00020668
     atom  109 type  1   force =     0.00099301    0.00084178   -0.00118425
     atom  110 type  1   force =     0.00007315    0.00007801    0.00008944
     atom  111 type  1   force =     0.00035825    0.00025422    0.00055915
     atom  112 type  1   force =     0.00024980   -0.00012764    0.00031293
     atom  113 type  1   force =     0.00173509   -0.00107215    0.00251925
     atom  114 type  2   force =    -0.00016571    0.00019050    0.00005759
     atom  115 type  2   force =    -0.00032159    0.00003991    0.00020311
     atom  116 type  2   force =    -0.00007755    0.00008323   -0.00022822
     atom  117 type  2   force =    -0.00075235   -0.00169706   -0.00002827
     atom  118 type  2   force =    -0.00010080    0.00009332   -0.00026381
     atom  119 type  2   force =    -0.00141983   -0.00012914   -0.00235122
     atom  120 type  2   force =     0.00007335    0.00013255   -0.00005273
     atom  121 type  2   force =    -0.00020639    0.00021163   -0.00059325
     atom  122 type  2   force =    -0.00001614    0.00015131   -0.00009185
     atom  123 type  2   force =    -0.00054424   -0.00046322   -0.00013097
     atom  124 type  2   force =    -0.00000354    0.00005769   -0.00001051
     atom  125 type  2   force =    -0.00072616   -0.00052926    0.00139478
     atom  126 type  1   force =    -0.00072496   -0.00076016   -0.00055436
     atom  127 type  1   force =    -0.00091814    0.00118056    0.00032903
     atom  128 type  1   force =     0.00016675   -0.00007089    0.00048616
     atom  129 type  1   force =     0.00100683    0.00485060    0.00555547
     atom  130 type  1   force =     0.00015141   -0.00002546    0.00065303
     atom  131 type  1   force =    -0.00153010    0.00069169    0.00200007
     atom  132 type  2   force =     0.00014415    0.00038216    0.00021011
     atom  133 type  2   force =     0.00052657   -0.00173346    0.00001802
     atom  134 type  2   force =     0.00029474    0.00026402   -0.00016397
     atom  135 type  2   force =     0.00041568    0.00002091   -0.00010959
     atom  136 type  2   force =    -0.00010908   -0.00005178   -0.00028864
     atom  137 type  2   force =     0.00054824   -0.00001394   -0.00040265
     atom  138 type  2   force =     0.00009864   -0.00007591   -0.00037542
     atom  139 type  2   force =     0.00195725   -0.00108811   -0.00169597
     atom  140 type  2   force =    -0.00010516   -0.00038587   -0.00013954
     atom  141 type  2   force =    -0.00169818   -0.00917069   -0.00582387
     atom  142 type  2   force =    -0.00002274   -0.00016821    0.00051893
     atom  143 type  2   force =     0.00897816   -0.00965947    0.00626035
     atom  144 type  1   force =    -0.00006802    0.00024257   -0.00010287
     atom  145 type  1   force =     0.00007169    0.00002539   -0.00016854
     atom  146 type  1   force =    -0.00019320    0.00021780    0.00050290
     atom  147 type  1   force =    -0.00093600    0.00041243    0.00052911
     atom  148 type  1   force =    -0.00012048    0.00009630    0.00030244
     atom  149 type  1   force =    -0.00019842   -0.00032808    0.00070135
     atom  150 type  2   force =     0.00021455    0.00012525    0.00013130
     atom  151 type  2   force =     0.00010997    0.00018128    0.00008570
     atom  152 type  2   force =     0.00027623    0.00013830    0.00013393
     atom  153 type  2   force =    -0.00004960   -0.00003513   -0.00011945
     atom  154 type  2   force =     0.00005104   -0.00007222   -0.00015786
     atom  155 type  2   force =    -0.00011118    0.00015525   -0.00056381
     atom  156 type  2   force =     0.00025322    0.00011296   -0.00021683
     atom  157 type  2   force =     0.00048291    0.00021179   -0.00034161
     atom  158 type  2   force =     0.00005584   -0.00028358   -0.00022170
     atom  159 type  2   force =     0.00058283    0.00018364    0.00004811
     atom  160 type  2   force =     0.00031585   -0.00020632    0.00030410
     atom  161 type  2   force =     0.00016944    0.00011296    0.00036752
     atom  162 type  1   force =     0.00308968    0.00083793   -0.00226285
     atom  163 type  1   force =     0.01430153   -0.01723569    0.01750498
     atom  164 type  1   force =    -0.00011988   -0.00040100   -0.00012563
     atom  165 type  1   force =     0.00051943   -0.00010504    0.00055352
     atom  166 type  1   force =     0.00104848    0.00083755    0.00248107
     atom  167 type  1   force =     0.00050315    0.00102784    0.00338630
     atom  168 type  2   force =    -0.00040701    0.00093157    0.00123041
     atom  169 type  2   force =    -0.00360808    0.00536428    0.00056272
     atom  170 type  2   force =    -0.00225163   -0.00138434   -0.00067830
     atom  171 type  2   force =     0.00259909    0.00320005   -0.00130066
     atom  172 type  2   force =    -0.00177782    0.00017843   -0.00297301
     atom  173 type  2   force =    -0.00073992   -0.00126113   -0.00065461
     atom  174 type  2   force =    -0.00008538   -0.00039936   -0.00123571
     atom  175 type  2   force =    -0.00026593   -0.00011890   -0.00104587
     atom  176 type  2   force =     0.00017033   -0.00027041   -0.00019534
     atom  177 type  2   force =    -0.00034275    0.00006984   -0.00023638
     atom  178 type  2   force =     0.00020410   -0.00053500    0.00076747
     atom  179 type  2   force =    -0.00041617    0.00073420    0.00031604
     atom  180 type  1   force =    -0.01766477    0.03071589    0.01837541
     atom  181 type  1   force =    -0.00494261   -0.00335325   -0.00507228
     atom  182 type  1   force =     0.00383238    0.00234750    0.00818903
     atom  183 type  1   force =    -0.00118608   -0.00533393    0.00457247
     atom  184 type  1   force =     0.00059839    0.00245308    0.01352161
     atom  185 type  1   force =    -0.00064013    0.00035659    0.00264658
     atom  186 type  2   force =     0.00293215    0.04856597    0.07665340
     atom  187 type  2   force =     0.00125414    0.00168786    0.00118071
     atom  188 type  2   force =     0.00462607    0.00043099   -0.00717800
     atom  189 type  2   force =     0.00265437    0.00166046   -0.00056928
     atom  190 type  2   force =    -0.00183522   -0.00018615   -0.00600473
     atom  191 type  2   force =    -0.00005359    0.00016860   -0.00066113
     atom  192 type  2   force =     0.00101687    0.00035977   -0.00596381
     atom  193 type  2   force =     0.00138743    0.00015949   -0.00094583
     atom  194 type  2   force =    -0.00473320   -0.00114556   -0.00501778
     atom  195 type  2   force =     0.00070865    0.00143223    0.00050106
     atom  196 type  2   force =     0.02262041   -0.04538917    0.04796713
     atom  197 type  2   force =     0.00048217    0.00006496    0.00082247
     atom  198 type  1   force =    -0.00068141   -0.00048800   -0.00068727
     atom  199 type  1   force =     0.00015842    0.00038737   -0.00110637
     atom  200 type  1   force =    -0.00459325   -0.00384609    0.00904958
     atom  201 type  1   force =    -0.00008901   -0.00032561    0.00056638
     atom  202 type  1   force =    -0.00090237   -0.00142950    0.00270425
     atom  203 type  1   force =     0.00034472    0.00060435    0.00030945
     atom  204 type  2   force =     0.00042214    0.00109490    0.00097177
     atom  205 type  2   force =    -0.00026265   -0.00005453    0.00018286
     atom  206 type  2   force =     0.00051782   -0.00007188   -0.00014378
     atom  207 type  2   force =    -0.00088604    0.00005691   -0.00028859
     atom  208 type  2   force =    -0.00002925   -0.00020336   -0.00058784
     atom  209 type  2   force =    -0.00001027    0.00033425   -0.00070535
     atom  210 type  2   force =     0.00250219   -0.00137817   -0.00396376
     atom  211 type  2   force =     0.00062557    0.00076708   -0.00047034
     atom  212 type  2   force =     0.00664854    0.00353399   -0.00282233
     atom  213 type  2   force =     0.00016986    0.00075297   -0.00009928
     atom  214 type  2   force =     0.00054457   -0.00053721    0.00263517
     atom  215 type  2   force =     0.00007248   -0.00014494    0.00026813

     Total force =     0.319522     Total SCF correction =     0.000123

     Writing output data file Qrtz_Ortho.save

     init_run     :     26.96s CPU     39.10s WALL (       1 calls)
     electrons    :   3936.09s CPU   8378.63s WALL (       1 calls)
     forces       :      8.24s CPU      8.77s WALL (       1 calls)

     Called by init_run:
     wfcinit      :     24.96s CPU     35.77s WALL (       1 calls)
     potinit      :      0.20s CPU      0.27s WALL (       1 calls)

     Called by electrons:
     c_bands      :   2306.30s CPU   2832.24s WALL (      33 calls)
     sum_band     :     11.09s CPU     40.83s WALL (      11 calls)
     v_of_rho     :      0.11s CPU      0.34s WALL (      12 calls)
     mix_rho      :      0.12s CPU      0.48s WALL (      11 calls)

     Called by c_bands:
     init_us_2    :      0.42s CPU      0.46s WALL (      45 calls)
     cegterg      :   2304.73s CPU   2822.94s WALL (      33 calls)

     Called by sum_band:

     Called by *egterg:
     h_psi        :    431.47s CPU    875.61s WALL (     106 calls)
     g_psi        :      0.30s CPU      0.31s WALL (      72 calls)
     cdiaghg      :    815.01s CPU    825.63s WALL (     103 calls)

     Called by h_psi:
     add_vuspsi   :    142.55s CPU    142.71s WALL (     106 calls)

     General routines
     calbec       :    148.60s CPU    161.45s WALL (     110 calls)
     fft          :      0.19s CPU      0.92s WALL (      49 calls)
     fftw         :    150.35s CPU    607.54s WALL (   97930 calls)
     davcio       :      0.03s CPU      1.83s WALL (     260 calls)

     Parallel routines
     fft_scatter  :     79.78s CPU    518.90s WALL (   97979 calls)

     Electric-field routines
     c_phase_fiel :   1618.35s CPU   5504.04s WALL (      33 calls)

     PWSCF        :     1h 6m CPU        2h20m WALL


   This run was terminated on:  15:20:20   6Jul2018            

=------------------------------------------------------------------------------=
   JOB DONE.
=------------------------------------------------------------------------------=
