# Supplementary material for: Collective dipole effects in ionic transport under electric fields
Source: Nat Commun. 2020 Jul 3;11:3330. doi: 10.1038/s41467-020-17173-w (PMC7335081; doi:10.1038/s41467-020-17173-w)
Supplement: Supplementary file 3 — Source Data [file 41467_2020_17173_MOESM3_ESM.zip › Script_Pol_Analysis/QE_data/ZBC_NEB_VO_Q2-pos2/Zcharge_VO_Q2_pict3/output_file]

     Program PWSCF v.6.1 (svn rev. 13369) starts on 27Nov2017 at  7: 5: 3 

     This program is part of the open-source Quantum ESPRESSO suite
     for quantum simulation of materials; please cite
         "P. Giannozzi et al., J. Phys.:Condens. Matter 21 395502 (2009);
          URL http://www.quantum-espresso.org", 
     in publications or presentations arising from this work. More details at
     http://www.quantum-espresso.org/quote

     Parallel version (MPI), running on    72 processors
     R & G space division:  proc/nbgrp/npool/nimage =      72
     Reading input from /marconi_scratch/userexternal/nsalles0/E-NEB_VO_Q2-pos2/E0/Qrtz_Ortho_3/input_file
Warning: card &IONS ignored
Warning: card / ignored
Warning: card &CELL ignored
Warning: card / ignored

     Current dimensions of program PWSCF are:
     Max number of different atomic species (ntypx) = 10
     Max number of k-points (npk) =  40000
     Max angular momentum in pseudopotentials (lmaxx) =  3

     Subspace diagonalization in iterative solution of the eigenvalue problem:
     a serial algorithm will be used

 
     Parallelization info
     --------------------
     sticks:   dense  smooth     PW     G-vecs:    dense   smooth      PW
     Min         312     312     78                24178    24178    3020
     Max         313     313     79                24181    24181    3023
     Sum       22485   22485   5629              1740873  1740873  217511
 

     Title: 
     Fkl_Ortho                                                                  


     bravais-lattice index     =            0
     lattice parameter (alat)  =      27.8567  a.u.
     unit-cell volume          =   18011.5231 (a.u.)^3
     number of atoms/cell      =          215
     number of atomic types    =            2
     number of electrons       =      1144.00
     number of Kohn-Sham states=          600
     kinetic-energy cutoff     =      80.0000  Ry
     charge density cutoff     =     320.0000  Ry
     convergence threshold     =      1.0E-08
     mixing beta               =       0.7000
     number of iterations used =            8  plain     mixing
     Exchange-correlation      =  SLA  PZ   NOGX NOGC ( 1  1  0  0 0 0)
 
     Using Berry phase electric field
     In a.u.(Ry)  cartesian system of reference
        0.0000000000
        0.0000000000
        0.0000000000
     In a.u.(Ry)  crystal system of reference
        0.0000000000
        0.0000000000
        0.0000000000
     Number of iterative cycles:   3
 

     celldm(1)=  27.856738  celldm(2)=   0.000000  celldm(3)=   0.000000
     celldm(4)=   0.000000  celldm(5)=   0.000000  celldm(6)=   0.000000

     crystal axes: (cart. coord. in units of alat)
               a(1) = (   0.992918   0.000000   0.000000 )  
               a(2) = (   0.000000   1.146571   0.000000 )  
               a(3) = (   0.000000   0.000000   0.731889 )  

     reciprocal axes: (cart. coord. in units 2 pi/alat)
               b(1) = (  1.007133  0.000000  0.000000 )  
               b(2) = (  0.000000  0.872166  0.000000 )  
               b(3) = (  0.000000  0.000000  1.366327 )  


     PseudoPot. # 1 for Si read from file:
     /marconi/home/userexternal/nsalles0/qe-6.1/pseudo/Si.pz-vbc.UPF
     MD5 check sum: 6dfa03ddd5817404712e03e4d12deb78
     Pseudo is Norm-conserving, Zval =  4.0
     Generated by new atomic code, or converted to UPF format
     Using radial grid of  431 points,  2 beta functions with: 
                l(1) =   0
                l(2) =   1

     PseudoPot. # 2 for O  read from file:
     /marconi/home/userexternal/nsalles0/qe-6.1/pseudo/O.pz-mt.UPF
     MD5 check sum: 6c85872a654a48428798af567c59afb1
     Pseudo is Norm-conserving, Zval =  6.0
     Generated by new atomic code, or converted to UPF format
     Using radial grid of  921 points,  1 beta functions with: 
                l(1) =   0

     atomic species   valence    mass     pseudopotential
        Si             4.00    28.08550     Si( 1.00)
        O              6.00    16.00000     O ( 1.00)

     No symmetry found


   Cartesian axes

     site n.     atom                  positions (alat units)
         1           Si  tau(   1) = (   0.1500729   0.0007201   0.2447972  )
         2           Si  tau(   2) = (   0.3175431   0.2886475   0.2453436  )
         3           Si  tau(   3) = (   0.9144529   0.1319544   0.1189599  )
         4           Si  tau(   4) = (   0.0907372   0.4153515   0.1249753  )
         5           Si  tau(   5) = (   0.0881220   0.1514010  -0.0005342  )
         6           Si  tau(   6) = (   0.2491014   0.4336363  -0.0038095  )
         7           O   tau(   7) = (   0.0835811   0.0801881   0.2822390  )
         8           O   tau(   8) = (   0.2504401   0.3665584   0.2850758  )
         9           O   tau(   9) = (   0.2153045   0.0380113   0.1640005  )
        10           O   tau(  10) = (   0.3848086   0.3328246   0.1692897  )
        11           O   tau(  11) = (   0.1893272   0.1676932   0.0394419  )
        12           O   tau(  12) = (   0.3557620   0.4415434   0.0237203  )
        13           O   tau(  13) = (   0.0232284   0.1140709   0.0808518  )
        14           O   tau(  14) = (   0.1932948   0.4029538   0.0863341  )
        15           O   tau(  15) = (   0.9147650   0.2057208   0.2015322  )
        16           O   tau(  16) = (   0.0892374   0.4934260   0.2034559  )
        17           O   tau(  17) = (   0.0452658   0.2468416   0.3308476  )
        18           O   tau(  18) = (   0.2130037   0.5354425   0.3302478  )
        19           Si  tau(  19) = (   0.4868687   0.0033869   0.2390460  )
        20           Si  tau(  20) = (   0.6532427   0.2821787   0.2487258  )
        21           Si  tau(  21) = (   0.2538610   0.1316989   0.1215728  )
        22           Si  tau(  22) = (   0.4148090   0.4219790   0.1143918  )
        23           Si  tau(  23) = (   0.4165700   0.1538127  -0.0005372  )
        24           Si  tau(  24) = (   0.5856858   0.4419680   0.0018214  )
        25           O   tau(  25) = (   0.4217712   0.0838147   0.2772191  )
        26           O   tau(  26) = (   0.5910494   0.3492587   0.3140314  )
        27           O   tau(  27) = (   0.5515981   0.0402922   0.1566108  )
        28           O   tau(  28) = (   0.7048046   0.3334512   0.1669937  )
        29           O   tau(  29) = (   0.5163264   0.1769609   0.0405733  )
        30           O   tau(  30) = (   0.6871885   0.4587366   0.0398095  )
        31           O   tau(  31) = (   0.3545675   0.1129029   0.0809295  )
        32           O   tau(  32) = (   0.5205949   0.4115425   0.0856499  )
        33           O   tau(  33) = (   0.2572161   0.2089431   0.2005144  )
        34           O   tau(  34) = (   0.3997811   0.5125930   0.1787789  )
        35           O   tau(  35) = (   0.3802645   0.2504185   0.3279514  )
        36           Si  tau(  36) = (   0.8156266  -0.0035382   0.2428242  )
        37           Si  tau(  37) = (   0.9790934   0.2834720   0.2451383  )
        38           Si  tau(  38) = (   0.5846053   0.1382976   0.1181839  )
        39           Si  tau(  39) = (   0.7496974   0.4244848   0.1246675  )
        40           Si  tau(  40) = (   0.7539417   0.1577965  -0.0100989  )
        41           Si  tau(  41) = (   0.9170254   0.4362400   0.0033162  )
        42           O   tau(  42) = (   0.7487661   0.0731055   0.2853118  )
        43           O   tau(  43) = (   0.9149272   0.3658325   0.2821233  )
        44           O   tau(  44) = (   0.8735478   0.0375732   0.1581911  )
        45           O   tau(  45) = (   1.0478977   0.3205354   0.1670346  )
        46           O   tau(  46) = (   0.8531239   0.1720659   0.0351822  )
        47           O   tau(  47) = (   1.0193551   0.4477441   0.0414015  )
        48           O   tau(  48) = (   0.6843125   0.1342930   0.0720926  )
        49           O   tau(  49) = (   0.8504299   0.4033108   0.0854217  )
        50           O   tau(  50) = (   0.5866740   0.2070121   0.2054440  )
        51           O   tau(  51) = (   0.7508683   0.5004695   0.2040194  )
        52           O   tau(  52) = (   0.7263344   0.2443740   0.3216952  )
        53           O   tau(  53) = (   0.8779465   0.5353192   0.3286493  )
        54           Si  tau(  54) = (   0.1513696   0.5725632   0.2468821  )
        55           Si  tau(  55) = (   0.3188215   0.8664624   0.2443736  )
        56           Si  tau(  56) = (   0.9218654   0.7062860   0.1230181  )
        57           Si  tau(  57) = (   0.0915147   0.9914904   0.1230856  )
        58           Si  tau(  58) = (   0.0946576   0.7263854   0.0002449  )
        59           Si  tau(  59) = (   0.2551399   1.0149736  -0.0004846  )
        60           O   tau(  60) = (   0.0873475   0.6539552   0.2832582  )
        61           O   tau(  61) = (   0.2535252   0.9456203   0.2819455  )
        62           O   tau(  62) = (   0.2220461   0.6111684   0.1685776  )
        63           O   tau(  63) = (   0.3842902   0.8990967   0.1619097  )
        64           O   tau(  64) = (   0.2006944   0.7351794   0.0365136  )
        65           O   tau(  65) = (   0.3581535   1.0280955   0.0364241  )
        66           O   tau(  66) = (   0.0321063   0.6924566   0.0848628  )
        67           O   tau(  67) = (   0.1936032   0.9781043   0.0835962  )
        68           O   tau(  68) = (   0.9191923   0.7800880   0.2045756  )
        69           O   tau(  69) = (   0.0888358   1.0650747   0.2052343  )
        70           O   tau(  70) = (   0.0512211   0.8226814   0.3288537  )
        71           O   tau(  71) = (   0.2127946   1.1125583   0.3291789  )
        72           Si  tau(  72) = (   0.4314493   0.6161438   0.1805636  )
        73           Si  tau(  73) = (   0.6524679   0.8629046   0.2461567  )
        74           Si  tau(  74) = (   0.2543829   0.7066159   0.1268932  )
        75           Si  tau(  75) = (   0.4220546   0.9943429   0.1198631  )
        76           Si  tau(  76) = (   0.4285541   0.7356196  -0.0004689  )
        77           Si  tau(  77) = (   0.5879445   1.0137399  -0.0006247  )
        78           O   tau(  78) = (   0.4117477   0.6612137   0.2766905  )
        79           O   tau(  79) = (   0.5878504   0.9436484   0.2827160  )
        80           O   tau(  80) = (   0.5346353   0.6237157   0.1454819  )
        81           O   tau(  81) = (   0.7136331   0.8939634   0.1596331  )
        82           O   tau(  82) = (   0.5268254   0.7620919   0.0389842  )
        83           O   tau(  83) = (   0.6897817   1.0279029   0.0387345  )
        84           O   tau(  84) = (   0.3696532   0.6853155   0.0974511  )
        85           O   tau(  85) = (   0.5237275   0.9773284   0.0816637  )
        86           O   tau(  86) = (   0.2566056   0.7841283   0.2030010  )
        87           O   tau(  87) = (   0.4225123   1.0694010   0.2005227  )
        88           O   tau(  88) = (   0.3802908   0.8280542   0.3280357  )
        89           O   tau(  89) = (   0.5491598   1.1134383   0.3229753  )
        90           Si  tau(  90) = (   0.8176756   0.5773721   0.2456322  )
        91           Si  tau(  91) = (   0.9829534   0.8603430   0.2447065  )
        92           Si  tau(  92) = (   0.5898966   0.7171220   0.1197369  )
        93           Si  tau(  93) = (   0.7531720   0.9894775   0.1208002  )
        94           Si  tau(  94) = (   0.7559095   0.7285278   0.0001680  )
        95           Si  tau(  95) = (   0.9190332   1.0110733   0.0010761  )
        96           O   tau(  96) = (   0.7560552   0.6587475   0.2862592  )
        97           O   tau(  97) = (   0.9182648   0.9404618   0.2824411  )
        98           O   tau(  98) = (   0.8842267   0.6111973   0.1641279  )
        99           O   tau(  99) = (   1.0492101   0.8950153   0.1632928  )
       100           O   tau( 100) = (   0.8577353   0.7413194   0.0395398  )
       101           O   tau( 101) = (   1.0203356   1.0270448   0.0406018  )
       102           O   tau( 102) = (   0.6900316   0.6947247   0.0833043  )
       103           O   tau( 103) = (   0.8548659   0.9728450   0.0825558  )
       104           O   tau( 104) = (   0.5882212   0.7802596   0.2091154  )
       105           O   tau( 105) = (   0.7529827   1.0611549   0.2046604  )
       106           O   tau( 106) = (   0.7164235   0.8275020   0.3288728  )
       107           O   tau( 107) = (   0.8818835   1.1090301   0.3243109  )
       108           Si  tau( 108) = (   0.1528716  -0.0018463   0.6089053  )
       109           Si  tau( 109) = (   0.3097760   0.2827192   0.6098873  )
       110           Si  tau( 110) = (   0.9191463   0.1263449   0.4903265  )
       111           Si  tau( 111) = (   0.0873197   0.4169281   0.4896156  )
       112           Si  tau( 112) = (   0.0870499   0.1513094   0.3666948  )
       113           Si  tau( 113) = (   0.2511068   0.4392047   0.3679060  )
       114           O   tau( 114) = (   0.0891346   0.0791631   0.6477708  )
       115           O   tau( 115) = (   0.2391411   0.3587155   0.6478184  )
       116           O   tau( 116) = (   0.2159457   0.0322920   0.5244918  )
       117           O   tau( 117) = (   0.3754433   0.3274379   0.5326642  )
       118           O   tau( 118) = (   0.1908159   0.1654316   0.4009696  )
       119           O   tau( 119) = (   0.3539423   0.4549329   0.4052161  )
       120           O   tau( 120) = (   0.0285936   0.1131160   0.4524278  )
       121           O   tau( 121) = (   0.1896194   0.4018113   0.4515229  )
       122           O   tau( 122) = (   0.9151112   0.2026429   0.5706651  )
       123           O   tau( 123) = (   0.0862862   0.4933772   0.5693523  )
       124           O   tau( 124) = (   0.0497358   0.2474846   0.6932594  )
       125           O   tau( 125) = (   0.2146776   0.5316457   0.6918236  )
       126           Si  tau( 126) = (   0.4849004  -0.0008913   0.6097415  )
       127           Si  tau( 127) = (   0.6423556   0.2866252   0.6037181  )
       128           Si  tau( 128) = (   0.2537657   0.1271874   0.4834894  )
       129           Si  tau( 129) = (   0.4104731   0.4231774   0.4935829  )
       130           Si  tau( 130) = (   0.4188152   0.1532374   0.3627701  )
       131           Si  tau( 131) = (   0.6076438   0.3930785   0.4115475  )
       132           O   tau( 132) = (   0.4230116   0.0813252   0.6485021  )
       133           O   tau( 133) = (   0.5849832   0.3635552   0.6549527  )
       134           O   tau( 134) = (   0.5483716   0.0349084   0.5259792  )
       135           O   tau( 135) = (   0.6805644   0.3399453   0.5027167  )
       136           O   tau( 136) = (   0.5211564   0.1681264   0.4024049  )
       137           O   tau( 137) = (   0.6854996   0.4722551   0.4093436  )
       138           O   tau( 138) = (   0.3560463   0.1131078   0.4443642  )
       139           O   tau( 139) = (   0.5167164   0.4110235   0.4640621  )
       140           O   tau( 140) = (   0.2525116   0.2007662   0.5658145  )
       141           O   tau( 141) = (   0.4101115   0.5012266   0.5714990  )
       142           O   tau( 142) = (   0.3735130   0.2475957   0.6928603  )
       143           O   tau( 143) = (   0.5487498   0.5342862   0.6870679  )
       144           Si  tau( 144) = (   0.8162328  -0.0053052   0.6110788  )
       145           Si  tau( 145) = (   0.9781440   0.2834767   0.6115496  )
       146           Si  tau( 146) = (   0.5838515   0.1295789   0.4844797  )
       147           Si  tau( 147) = (   0.7556367   0.4319312   0.4869221  )
       148           Si  tau( 148) = (   0.7552552   0.1475236   0.3657780  )
       149           Si  tau( 149) = (   0.9176112   0.4391342   0.3638864  )
       150           O   tau( 150) = (   0.7518029   0.0762603   0.6480852  )
       151           O   tau( 151) = (   0.9131408   0.3633966   0.6520151  )
       152           O   tau( 152) = (   0.8811570   0.0308572   0.5292688  )
       153           O   tau( 153) = (   1.0406186   0.3226491   0.5292314  )
       154           O   tau( 154) = (   0.8562709   0.1605907   0.4060270  )
       155           O   tau( 155) = (   1.0180139   0.4528555   0.4052072  )
       156           O   tau( 156) = (   0.6874556   0.1206140   0.4490416  )
       157           O   tau( 157) = (   0.8513993   0.4016064   0.4471079  )
       158           O   tau( 158) = (   0.5793096   0.2071537   0.5649733  )
       159           O   tau( 159) = (   0.7570111   0.4871570   0.5799026  )
       160           O   tau( 160) = (   0.7252930   0.2512486   0.6657613  )
       161           O   tau( 161) = (   0.8847934   0.5348773   0.6968809  )
       162           Si  tau( 162) = (   0.1526324   0.5714346   0.6093231  )
       163           Si  tau( 163) = (   0.3160377   0.8612579   0.6086391  )
       164           Si  tau( 164) = (   0.9179656   0.7041772   0.4920895  )
       165           Si  tau( 165) = (   0.0890685   0.9899259   0.4890912  )
       166           Si  tau( 166) = (   0.0877671   0.7265825   0.3672138  )
       167           Si  tau( 167) = (   0.2523090   1.0172124   0.3669130  )
       168           O   tau( 168) = (   0.0910008   0.6529639   0.6502355  )
       169           O   tau( 169) = (   0.2522292   0.9406038   0.6489938  )
       170           O   tau( 170) = (   0.2185469   0.6084228   0.5286071  )
       171           O   tau( 171) = (   0.3822333   0.8976527   0.5281634  )
       172           O   tau( 172) = (   0.1902440   0.7399365   0.4052158  )
       173           O   tau( 173) = (   0.3541752   1.0317476   0.4058952  )
       174           O   tau( 174) = (   0.0251161   0.6875021   0.4493754  )
       175           O   tau( 175) = (   0.1905190   0.9757967   0.4483727  )
       176           O   tau( 176) = (   0.9223013   0.7737065   0.5776570  )
       177           O   tau( 177) = (   0.0892756   1.0624903   0.5724311  )
       178           O   tau( 178) = (   0.0602052   0.8233515   0.6940114  )
       179           O   tau( 179) = (   0.2177181   1.1104800   0.6919199  )
       180           Si  tau( 180) = (   0.4829762   0.5747903   0.6087047  )
       181           Si  tau( 181) = (   0.6492734   0.8587256   0.6084289  )
       182           Si  tau( 182) = (   0.2544348   0.7039617   0.4872310  )
       183           Si  tau( 183) = (   0.4188147   0.9940180   0.4870398  )
       184           Si  tau( 184) = (   0.4173497   0.7309636   0.3639777  )
       185           Si  tau( 185) = (   0.5852820   1.0179737   0.3647355  )
       186           O   tau( 186) = (   0.4254594   0.6567677   0.6565929  )
       187           O   tau( 187) = (   0.5865823   0.9386958   0.6500796  )
       188           O   tau( 188) = (   0.5443503   0.6112772   0.5248624  )
       189           O   tau( 189) = (   0.7098129   0.8945879   0.5234208  )
       190           O   tau( 190) = (   0.5199670   0.7410901   0.4017835  )
       191           O   tau( 191) = (   0.6857686   1.0329183   0.4070271  )
       192           O   tau( 192) = (   0.3557914   0.6893705   0.4454603  )
       193           O   tau( 193) = (   0.5195346   0.9798868   0.4451364  )
       194           O   tau( 194) = (   0.2559726   0.7780841   0.5693282  )
       195           O   tau( 195) = (   0.4198416   1.0661446   0.5706927  )
       196           O   tau( 196) = (   0.3757884   0.8233384   0.6964137  )
       197           O   tau( 197) = (   0.5500821   1.1090674   0.6909890  )
       198           Si  tau( 198) = (   0.8203733   0.5721985   0.6164043  )
       199           Si  tau( 199) = (   0.9855196   0.8573028   0.6125568  )
       200           Si  tau( 200) = (   0.5833039   0.7073593   0.4863343  )
       201           Si  tau( 201) = (   0.7497743   0.9907861   0.4866697  )
       202           Si  tau( 202) = (   0.7529155   0.7317204   0.3692759  )
       203           Si  tau( 203) = (   0.9168873   1.0130661   0.3656904  )
       204           O   tau( 204) = (   0.7534407   0.6501655   0.6540803  )
       205           O   tau( 205) = (   0.9204713   0.9369613   0.6510106  )
       206           O   tau( 206) = (   0.8781930   0.6074741   0.5293771  )
       207           O   tau( 207) = (   1.0462181   0.8929008   0.5275978  )
       208           O   tau( 208) = (   0.8528901   0.7452413   0.4130182  )
       209           O   tau( 209) = (   1.0174171   1.0271974   0.4078222  )
       210           O   tau( 210) = (   0.6855835   0.6936534   0.4486265  )
       211           O   tau( 211) = (   0.8505466   0.9753120   0.4455846  )
       212           O   tau( 212) = (   0.5819959   0.7789116   0.5708069  )
       213           O   tau( 213) = (   0.7521809   1.0607355   0.5722581  )
       214           O   tau( 214) = (   0.7164922   0.8211770   0.6882734  )
       215           O   tau( 215) = (   0.8795035   1.1061848   0.6942533  )

     number of k points=     1
                       cart. coord. in units 2pi/alat
        k(    1) = (   0.0000000   0.0000000   0.0000000), wk =   2.0000000

     Dense  grid:  1740873 G-vectors     FFT dimensions: ( 160, 192, 120)

     Estimated max dynamical RAM per process >     346.31MB

     Estimated total allocated dynamical RAM >   24934.12MB

     Initial potential from superposition of free atoms

     starting charge 1145.96414, renormalised to 1144.00000
     Starting wfc are  860 randomized atomic wfcs

     total cpu time spent up to now is       27.8 secs

     per-process dynamical memory:   267.0 Mb

     Self-consistent Calculation

     iteration #  1     ecut=    80.00 Ry     beta=0.70
     Davidson diagonalization with overlap
     ethr =  1.00E-02,  avg # of iterations =  3.0
     Davidson diagonalization with overlap
     ethr =  1.00E-02,  avg # of iterations =  1.0
     Davidson diagonalization with overlap
     ethr =  1.00E-02,  avg # of iterations =  1.0
 
     Expectation value of exp(iGx):
 (-1.897231970742222E-004,7.080325240090158E-004)  0.992917730000000     
     Electronic Dipole per cell (Ry a.u.)   22.8179871067813     
     Ionic Dipole per cell (Ry a.u.)   23645.3261728275     
 
     Expectation value of exp(iGx):
 (2.360184829893498E-003,-3.798534706873405E-003)   1.14657093000000     
     Electronic Dipole per cell (Ry a.u.)  -14.5911906380796     
     Ionic Dipole per cell (Ry a.u.)   25350.4153096116     
 
     Expectation value of exp(iGx):
 (9.690174306149219E-007,-1.436884685044179E-006)  0.731889429000000     
     Electronic Dipole per cell (Ry a.u.)  -8.97104704108402     
     Ionic Dipole per cell (Ry a.u.)   15832.3863527199     
Electronic Dipole on Cartesian axes
           1   22.8179871067813     
           2  -14.5911906380796     
           3  -8.97104704108402     
Ionic Dipole on Cartesian axes
           1   23645.3261728275     
           2   25350.4153096116     
           3   15832.3863527199     

     total cpu time spent up to now is      321.1 secs

     total energy              =   -5137.26358080 Ry
     Harris-Foulkes estimate   =   -5174.19489940 Ry
     estimated scf accuracy    <      51.85702491 Ry

     iteration #  2     ecut=    80.00 Ry     beta=0.70
     Davidson diagonalization with overlap
     ethr =  4.53E-03,  avg # of iterations =  2.0
     Davidson diagonalization with overlap
     ethr =  4.53E-03,  avg # of iterations =  1.0
     Davidson diagonalization with overlap
     ethr =  4.53E-03,  avg # of iterations =  1.0
 
     Expectation value of exp(iGx):
 (-6.436673049884013E-006,3.211060182643166E-005)  0.992917730000000     
     Electronic Dipole per cell (Ry a.u.)   22.0214064022745     
     Ionic Dipole per cell (Ry a.u.)   23645.3261728275     
 
     Expectation value of exp(iGx):
 (2.417443449189818E-004,-3.605760097621575E-004)   1.14657093000000     
     Electronic Dipole per cell (Ry a.u.)  -14.0930498174502     
     Ionic Dipole per cell (Ry a.u.)   25350.4153096116     
 
     Expectation value of exp(iGx):
 (3.376743543115943E-009,-4.645071642468976E-009)  0.731889429000000     
     Electronic Dipole per cell (Ry a.u.)  -8.64745941587583     
     Ionic Dipole per cell (Ry a.u.)   15832.3863527199     
Electronic Dipole on Cartesian axes
           1   22.0214064022745     
           2  -14.0930498174502     
           3  -8.64745941587583     
Ionic Dipole on Cartesian axes
           1   23645.3261728275     
           2   25350.4153096116     
           3   15832.3863527199     

     total cpu time spent up to now is      603.6 secs

     total energy              =   -5150.80795145 Ry
     Harris-Foulkes estimate   =   -5167.90514015 Ry
     estimated scf accuracy    <      33.08708654 Ry

     iteration #  3     ecut=    80.00 Ry     beta=0.70
     Davidson diagonalization with overlap
     ethr =  2.89E-03,  avg # of iterations =  2.0
     Davidson diagonalization with overlap
     ethr =  2.89E-03,  avg # of iterations =  1.0
     Davidson diagonalization with overlap
     ethr =  2.89E-03,  avg # of iterations =  1.0
 
     Expectation value of exp(iGx):
 (-3.788183684022361E-005,1.546321035263211E-004)  0.992917730000000     
     Electronic Dipole per cell (Ry a.u.)   22.5495520705161     
     Ionic Dipole per cell (Ry a.u.)   23645.3261728275     
 
     Expectation value of exp(iGx):
 (7.593756213777992E-004,-1.204818048968249E-003)   1.14657093000000     
     Electronic Dipole per cell (Ry a.u.)  -14.4988097314926     
     Ionic Dipole per cell (Ry a.u.)   25350.4153096116     
 
     Expectation value of exp(iGx):
 (6.070072227994074E-008,-8.657846822582253E-008)  0.731889429000000     
     Electronic Dipole per cell (Ry a.u.)  -8.80456801453978     
     Ionic Dipole per cell (Ry a.u.)   15832.3863527199     
Electronic Dipole on Cartesian axes
           1   22.5495520705161     
           2  -14.4988097314926     
           3  -8.80456801453978     
Ionic Dipole on Cartesian axes
           1   23645.3261728275     
           2   25350.4153096116     
           3   15832.3863527199     

     total cpu time spent up to now is      884.5 secs

     total energy              =   -5157.58829617 Ry
     Harris-Foulkes estimate   =   -5157.67848065 Ry
     estimated scf accuracy    <       0.23576921 Ry

     iteration #  4     ecut=    80.00 Ry     beta=0.70
     Davidson diagonalization with overlap
     ethr =  2.06E-05,  avg # of iterations =  7.0
     Davidson diagonalization with overlap
     ethr =  2.06E-05,  avg # of iterations =  1.0
     Davidson diagonalization with overlap
     ethr =  2.06E-05,  avg # of iterations =  1.0
 
     Expectation value of exp(iGx):
 (-3.391207518568855E-005,1.477618741292018E-004)  0.992917730000000     
     Electronic Dipole per cell (Ry a.u.)   22.3671346288816     
     Ionic Dipole per cell (Ry a.u.)   23645.3261728275     
 
     Expectation value of exp(iGx):
 (7.549602119575531E-004,-1.145135075657401E-003)   1.14657093000000     
     Electronic Dipole per cell (Ry a.u.)  -14.2043537959190     
     Ionic Dipole per cell (Ry a.u.)   25350.4153096116     
 
     Expectation value of exp(iGx):
 (5.499426667873991E-008,-7.904230983996398E-008)  0.731889429000000     
     Electronic Dipole per cell (Ry a.u.)  -8.83756515779402     
     Ionic Dipole per cell (Ry a.u.)   15832.3863527199     
Electronic Dipole on Cartesian axes
           1   22.3671346288816     
           2  -14.2043537959190     
           3  -8.83756515779402     
Ionic Dipole on Cartesian axes
           1   23645.3261728275     
           2   25350.4153096116     
           3   15832.3863527199     

     total cpu time spent up to now is     1217.7 secs

     total energy              =   -5157.59760232 Ry
     Harris-Foulkes estimate   =   -5157.66782609 Ry
     estimated scf accuracy    <       0.14536017 Ry

     iteration #  5     ecut=    80.00 Ry     beta=0.70
     Davidson diagonalization with overlap
     ethr =  1.27E-05,  avg # of iterations =  6.0
     Davidson diagonalization with overlap
     ethr =  1.27E-05,  avg # of iterations =  1.0
     Davidson diagonalization with overlap
     ethr =  1.27E-05,  avg # of iterations =  1.0
 
     Expectation value of exp(iGx):
 (-3.521946405176281E-005,1.465238528319539E-004)  0.992917730000000     
     Electronic Dipole per cell (Ry a.u.)   22.4953017956145     
     Ionic Dipole per cell (Ry a.u.)   23645.3261728275     
 
     Expectation value of exp(iGx):
 (7.351615027176687E-004,-1.151930623906137E-003)   1.14657093000000     
     Electronic Dipole per cell (Ry a.u.)  -14.4176330991154     
     Ionic Dipole per cell (Ry a.u.)   25350.4153096116     
 
     Expectation value of exp(iGx):
 (5.488260135735031E-008,-7.796630829320590E-008)  0.731889429000000     
     Electronic Dipole per cell (Ry a.u.)  -8.78723457965848     
     Ionic Dipole per cell (Ry a.u.)   15832.3863527199     
Electronic Dipole on Cartesian axes
           1   22.4953017956145     
           2  -14.4176330991154     
           3  -8.78723457965848     
Ionic Dipole on Cartesian axes
           1   23645.3261728275     
           2   25350.4153096116     
           3   15832.3863527199     

     total cpu time spent up to now is     1528.1 secs

     total energy              =   -5157.62757112 Ry
     Harris-Foulkes estimate   =   -5157.62882799 Ry
     estimated scf accuracy    <       0.00219121 Ry

     iteration #  6     ecut=    80.00 Ry     beta=0.70
     Davidson diagonalization with overlap
     ethr =  1.92E-07,  avg # of iterations =  7.0
     Davidson diagonalization with overlap
     ethr =  1.92E-07,  avg # of iterations =  1.0
     Davidson diagonalization with overlap
     ethr =  1.92E-07,  avg # of iterations =  1.0
 
     Expectation value of exp(iGx):
 (-3.498093626286700E-005,1.467836748406494E-004)  0.992917730000000     
     Electronic Dipole per cell (Ry a.u.)   22.4711540198372     
     Ionic Dipole per cell (Ry a.u.)   23645.3261728275     
 
     Expectation value of exp(iGx):
 (7.384893363860056E-004,-1.151170256616194E-003)   1.14657093000000     
     Electronic Dipole per cell (Ry a.u.)  -14.3838424926701     
     Ionic Dipole per cell (Ry a.u.)   25350.4153096116     
 
     Expectation value of exp(iGx):
 (5.485577139401876E-008,-7.830941799775561E-008)  0.731889429000000     
     Electronic Dipole per cell (Ry a.u.)  -8.80829879350947     
     Ionic Dipole per cell (Ry a.u.)   15832.3863527199     
Electronic Dipole on Cartesian axes
           1   22.4711540198372     
           2  -14.3838424926701     
           3  -8.80829879350947     
Ionic Dipole on Cartesian axes
           1   23645.3261728275     
           2   25350.4153096116     
           3   15832.3863527199     

     total cpu time spent up to now is     1855.5 secs

     total energy              =   -5157.62809277 Ry
     Harris-Foulkes estimate   =   -5157.62823063 Ry
     estimated scf accuracy    <       0.00025387 Ry

     iteration #  7     ecut=    80.00 Ry     beta=0.70
     Davidson diagonalization with overlap
     ethr =  2.22E-08,  avg # of iterations =  2.0
     Davidson diagonalization with overlap
     ethr =  2.22E-08,  avg # of iterations =  1.0
     Davidson diagonalization with overlap
     ethr =  2.22E-08,  avg # of iterations =  1.0
 
     Expectation value of exp(iGx):
 (-3.509073525782685E-005,1.468095503719112E-004)  0.992917730000000     
     Electronic Dipole per cell (Ry a.u.)   22.4794695558508     
     Ionic Dipole per cell (Ry a.u.)   23645.3261728275     
 
     Expectation value of exp(iGx):
 (7.377039841452120E-004,-1.152131345095429E-003)   1.14657093000000     
     Electronic Dipole per cell (Ry a.u.)  -14.3962435769411     
     Ionic Dipole per cell (Ry a.u.)   25350.4153096116     
 
     Expectation value of exp(iGx):
 (5.497376603392976E-008,-7.830481162593938E-008)  0.731889429000000     
     Electronic Dipole per cell (Ry a.u.)  -8.79877466387636     
     Ionic Dipole per cell (Ry a.u.)   15832.3863527199     
Electronic Dipole on Cartesian axes
           1   22.4794695558508     
           2  -14.3962435769411     
           3  -8.79877466387636     
Ionic Dipole on Cartesian axes
           1   23645.3261728275     
           2   25350.4153096116     
           3   15832.3863527199     

     total cpu time spent up to now is     2131.5 secs

     total energy              =   -5157.62815080 Ry
     Harris-Foulkes estimate   =   -5157.62816410 Ry
     estimated scf accuracy    <       0.00002809 Ry

     iteration #  8     ecut=    80.00 Ry     beta=0.70
     Davidson diagonalization with overlap
     ethr =  2.46E-09,  avg # of iterations =  3.0
     Davidson diagonalization with overlap
     ethr =  2.46E-09,  avg # of iterations =  1.0
     Davidson diagonalization with overlap
     ethr =  2.46E-09,  avg # of iterations =  1.0
 
     Expectation value of exp(iGx):
 (-3.507234896337490E-005,1.468292218642526E-004)  0.992917730000000     
     Electronic Dipole per cell (Ry a.u.)   22.4776174195980     
     Ionic Dipole per cell (Ry a.u.)   23645.3261728275     
 
     Expectation value of exp(iGx):
 (7.380853690294253E-004,-1.151994962810051E-003)   1.14657093000000     
     Electronic Dipole per cell (Ry a.u.)  -14.3920954002540     
     Ionic Dipole per cell (Ry a.u.)   25350.4153096116     
 
     Expectation value of exp(iGx):
 (5.495058023626788E-008,-7.834102085325232E-008)  0.731889429000000     
     Electronic Dipole per cell (Ry a.u.)  -8.80259014656263     
     Ionic Dipole per cell (Ry a.u.)   15832.3863527199     
Electronic Dipole on Cartesian axes
           1   22.4776174195980     
           2  -14.3920954002540     
           3  -8.80259014656263     
Ionic Dipole on Cartesian axes
           1   23645.3261728275     
           2   25350.4153096116     
           3   15832.3863527199     

     total cpu time spent up to now is     2418.4 secs

     total energy              =   -5157.62815833 Ry
     Harris-Foulkes estimate   =   -5157.62815971 Ry
     estimated scf accuracy    <       0.00000482 Ry

     iteration #  9     ecut=    80.00 Ry     beta=0.70
     Davidson diagonalization with overlap
     ethr =  4.21E-10,  avg # of iterations =  3.0
     Davidson diagonalization with overlap
     ethr =  4.21E-10,  avg # of iterations =  1.0
     Davidson diagonalization with overlap
     ethr =  4.21E-10,  avg # of iterations =  1.0
 
     Expectation value of exp(iGx):
 (-3.507628286190003E-005,1.468321580966884E-004)  0.992917730000000     
     Electronic Dipole per cell (Ry a.u.)   22.4778767362746     
     Ionic Dipole per cell (Ry a.u.)   23645.3261728275     
 
     Expectation value of exp(iGx):
 (7.379866913242096E-004,-1.152092712211297E-003)   1.14657093000000     
     Electronic Dipole per cell (Ry a.u.)  -14.3935226963533     
     Ionic Dipole per cell (Ry a.u.)   25350.4153096116     
 
     Expectation value of exp(iGx):
 (5.496234982586702E-008,-7.833669242310356E-008)  0.731889429000000     
     Electronic Dipole per cell (Ry a.u.)  -8.80142763846274     
     Ionic Dipole per cell (Ry a.u.)   15832.3863527199     
Electronic Dipole on Cartesian axes
           1   22.4778767362746     
           2  -14.3935226963533     
           3  -8.80142763846274     
Ionic Dipole on Cartesian axes
           1   23645.3261728275     
           2   25350.4153096116     
           3   15832.3863527199     

     total cpu time spent up to now is     2702.9 secs

     total energy              =   -5157.62815928 Ry
     Harris-Foulkes estimate   =   -5157.62815941 Ry
     estimated scf accuracy    <       0.00000029 Ry

     iteration # 10     ecut=    80.00 Ry     beta=0.70
     Davidson diagonalization with overlap
     ethr =  2.57E-11,  avg # of iterations =  3.0
     Davidson diagonalization with overlap
     ethr =  2.57E-11,  avg # of iterations =  1.0
     Davidson diagonalization with overlap
     ethr =  2.57E-11,  avg # of iterations =  1.0
 
     Expectation value of exp(iGx):
 (-3.507686781433581E-005,1.468316058756711E-004)  0.992917730000000     
     Electronic Dipole per cell (Ry a.u.)   22.4779342441101     
     Ionic Dipole per cell (Ry a.u.)   23645.3261728275     
 
     Expectation value of exp(iGx):
 (7.380123544311813E-004,-1.152072014325654E-003)   1.14657093000000     
     Electronic Dipole per cell (Ry a.u.)  -14.3931782823766     
     Ionic Dipole per cell (Ry a.u.)   25350.4153096116     
 
     Expectation value of exp(iGx):
 (5.496083707680767E-008,-7.833745621544764E-008)  0.731889429000000     
     Electronic Dipole per cell (Ry a.u.)  -8.80158847909347     
     Ionic Dipole per cell (Ry a.u.)   15832.3863527199     
Electronic Dipole on Cartesian axes
           1   22.4779342441101     
           2  -14.3931782823766     
           3  -8.80158847909347     
Ionic Dipole on Cartesian axes
           1   23645.3261728275     
           2   25350.4153096116     
           3   15832.3863527199     

     total cpu time spent up to now is     2992.5 secs

     total energy              =   -5157.62815942 Ry
     Harris-Foulkes estimate   =   -5157.62815937 Ry
     estimated scf accuracy    <       0.00000005 Ry

     iteration # 11     ecut=    80.00 Ry     beta=0.70
     Davidson diagonalization with overlap
     ethr =  4.06E-12,  avg # of iterations =  3.0
     Davidson diagonalization with overlap
     ethr =  4.06E-12,  avg # of iterations =  1.0
     Davidson diagonalization with overlap
     ethr =  4.06E-12,  avg # of iterations =  1.0
 
     Expectation value of exp(iGx):
 (-3.507647051445923E-005,1.468318754450937E-004)  0.992917730000000     
     Electronic Dipole per cell (Ry a.u.)   22.4778972064995     
     Ionic Dipole per cell (Ry a.u.)   23645.3261728275     
 
     Expectation value of exp(iGx):
 (7.380072795528006E-004,-1.152076828346748E-003)   1.14657093000000     
     Electronic Dipole per cell (Ry a.u.)  -14.3932504774254     
     Ionic Dipole per cell (Ry a.u.)   25350.4153096116     
 
     Expectation value of exp(iGx):
 (5.496119916675678E-008,-7.833747953007357E-008)  0.731889429000000     
     Electronic Dipole per cell (Ry a.u.)  -8.80156133501734     
     Ionic Dipole per cell (Ry a.u.)   15832.3863527199     
Electronic Dipole on Cartesian axes
           1   22.4778972064995     
           2  -14.3932504774254     
           3  -8.80156133501734     
Ionic Dipole on Cartesian axes
           1   23645.3261728275     
           2   25350.4153096116     
           3   15832.3863527199     

     total cpu time spent up to now is     3279.3 secs

     End of self-consistent calculation

          k = 0.0000 0.0000 0.0000 (217511 PWs)   bands (ev):

   -17.4651 -17.2377 -16.4982 -16.4712 -16.4559 -16.3727 -16.3416 -16.3050
   -16.2755 -16.2329 -16.1999 -16.1397 -16.1299 -16.1040 -16.0785 -16.0419
   -16.0296 -16.0202 -15.9663 -15.9608 -15.9326 -15.9047 -15.8921 -15.8435
   -15.8284 -15.8245 -15.8105 -15.8025 -15.7803 -15.7664 -15.7612 -15.7551
   -15.7104 -15.6632 -15.6330 -15.6078 -15.5776 -15.5437 -15.5199 -15.4865
   -15.4605 -15.4343 -15.3880 -15.3537 -15.3321 -15.3156 -15.2978 -15.2677
   -15.2380 -15.2209 -15.1943 -15.1809 -15.1573 -15.0996 -15.0861 -15.0732
   -15.0475 -15.0002 -14.9837 -14.9671 -14.9500 -14.9361 -14.9083 -14.8878
   -14.8762 -14.8601 -14.8492 -14.8192 -14.8186 -14.8072 -14.7778 -14.7673
   -14.7623 -14.7241 -14.6987 -14.6818 -14.6595 -14.6481 -14.6283 -14.5883
   -14.5705 -14.5411 -14.5280 -14.5139 -14.5072 -14.4819 -14.4613 -14.4480
   -14.4399 -14.4247 -14.4112 -14.4034 -14.4022 -14.3920 -14.3853 -14.3751
   -14.3702 -14.3630 -14.3519 -14.3445 -14.3420 -14.3377 -14.3285 -14.3229
   -14.3211 -14.3098 -14.2967 -14.2892 -14.2804 -14.2764 -14.2726 -14.2641
   -14.2568 -14.2550 -14.2529 -14.2451 -14.2387 -14.2349 -14.2292 -14.2276
   -14.2153 -14.2083 -14.2040 -14.2012 -14.1916 -14.1876 -14.1802 -14.1753
   -14.1692 -14.1650 -14.1588 -14.1560 -14.1441 -14.1392 -14.1347 -14.1317
   -14.1231 -14.1213 -14.1089 -14.1062 -14.0973 -14.0836 -14.0739  -6.7589
    -6.4497  -6.4037  -6.2984  -6.2349  -6.1907  -6.1325  -5.9895  -5.9412
    -5.8942  -5.8665  -5.8352  -5.8193  -5.8023  -5.7532  -5.7374  -5.7051
    -5.6744  -5.6401  -5.6163  -5.5998  -5.5614  -5.5155  -5.4095  -5.2631
    -5.2415  -5.1867  -5.1722  -5.1384  -5.1139  -5.0800  -5.0183  -4.9497
    -4.9213  -4.8975  -4.8224  -4.7473  -4.7260  -4.6213  -4.5308  -4.4740
    -4.4278  -4.3414  -4.2964  -4.2497  -4.2281  -4.1973  -4.1830  -4.1230
    -4.1204  -4.0750  -4.0219  -3.9774  -3.9465  -3.8845  -3.8766  -3.7939
    -3.7907  -3.7619  -3.7274  -3.7215  -3.6767  -3.6488  -3.5928  -3.5362
    -3.5094  -3.4661  -3.3875  -3.3786  -3.3281  -3.2898  -3.2613  -3.2103
    -3.1975  -3.1799  -3.1271  -3.1144  -3.1016  -3.0597  -3.0298  -3.0099
    -3.0016  -2.9743  -2.9652  -2.9609  -2.9325  -2.9217  -2.9161  -2.8961
    -2.8920  -2.8875  -2.8697  -2.8616  -2.8455  -2.8364  -2.8323  -2.8247
    -2.8174  -2.7977  -2.7827  -2.7755  -2.7666  -2.7459  -2.7356  -2.7316
    -2.7207  -2.7107  -2.7080  -2.6959  -2.6880  -2.6820  -2.6595  -2.6526
    -2.6498  -2.6320  -2.6272  -2.6186  -2.5870  -2.5578  -2.5416  -2.5252
    -2.5164  -2.4723  -2.4611  -2.4572  -2.4444  -2.4365  -2.4216  -2.3985
    -2.3845  -2.3662  -2.3526  -2.3185  -2.2703  -2.2688  -2.2247  -2.2146
    -2.2062  -2.2013  -2.1854  -2.1301  -2.0900  -2.0689  -1.9495  -1.9265
    -1.5239  -1.5066  -1.1037  -1.0631  -1.0233  -0.9557  -0.9252  -0.9010
    -0.8526  -0.8456  -0.8194  -0.7857  -0.7596  -0.7435  -0.7373  -0.7286
    -0.7076  -0.6964  -0.6868  -0.6633  -0.6512  -0.6256  -0.6202  -0.6093
    -0.6035  -0.5911  -0.5781  -0.5630  -0.5562  -0.5447  -0.5397  -0.5275
    -0.5242  -0.4982  -0.4916  -0.4717  -0.4692  -0.4640  -0.4407  -0.4290
    -0.4056  -0.3985  -0.3866  -0.3766  -0.3679  -0.3602  -0.3466  -0.3294
    -0.3247  -0.3040  -0.2924  -0.2798  -0.2528  -0.2409  -0.2285  -0.2125
    -0.2026  -0.1899  -0.1796  -0.1497  -0.1408  -0.1199  -0.1135  -0.0964
    -0.0746  -0.0714  -0.0355  -0.0149  -0.0044   0.0062   0.0243   0.0369
     0.0539   0.0580   0.0746   0.0854   0.1015   0.1229   0.1320   0.1457
     0.1592   0.1672   0.1848   0.2050   0.2165   0.2262   0.2414   0.2519
     0.2638   0.2676   0.2743   0.2954   0.3141   0.3315   0.3432   0.3550
     0.3661   0.3752   0.3919   0.4054   0.4100   0.4257   0.4351   0.4430
     0.4531   0.4667   0.4766   0.4798   0.4932   0.5002   0.5158   0.5230
     0.5341   0.5410   0.5554   0.5623   0.5758   0.5779   0.5948   0.6185
     0.6270   0.6352   0.6575   0.6783   0.6897   0.6977   0.7087   0.7243
     0.7289   0.7413   0.7491   0.7759   0.8009   0.8091   0.8228   0.8287
     0.8347   0.8579   0.8780   0.8816   0.8911   0.8989   0.9183   0.9389
     0.9524   0.9596   0.9642   0.9749   0.9861   0.9992   1.0112   1.0198
     1.0288   1.0490   1.0564   1.0599   1.0712   1.0782   1.0876   1.0905
     1.1047   1.1169   1.1309   1.1365   1.1491   1.1599   1.1657   1.1816
     1.1886   1.2019   1.2075   1.2158   1.2293   1.2405   1.2474   1.2540
     1.2651   1.2721   1.2849   1.2891   1.3052   1.3110   1.3142   1.3231
     1.3342   1.3427   1.3524   1.3527   1.3655   1.3773   1.3930   1.4005
     1.4060   1.4096   1.4169   1.4253   1.4382   1.4485   1.4571   1.4623
     1.4715   1.4858   1.4937   1.5021   1.5096   1.5193   1.5285   1.5334
     1.5463   1.5541   1.5698   1.5711   1.5816   1.5841   1.6005   1.6033
     1.6078   1.6248   1.6294   1.6359   1.6453   1.6584   1.6648   1.6858
     1.6922   1.6997   1.7096   1.7268   1.7445   1.7539   1.7583   1.7924
     1.8057   1.8167   1.8404   1.8516   1.8788   1.8819   1.9089   1.9231
     1.9373   1.9404   1.9625   1.9640   1.9729   1.9911   1.9951   2.0011
     2.0260   2.0389   2.0465   2.0608   2.0681   2.0894   2.1284   2.1331
     2.1413   2.1638   2.1747   2.1904   2.2102   2.2176   2.2330   2.2512
     2.2570   2.2826   2.2925   2.2991   2.3144   2.3273   2.3404   2.3521
     2.3729   2.3786   2.3878   2.3959   2.4340   2.4453   2.4643   2.4902
     2.5000   2.5244   2.5483   2.5800   7.7884   8.2702   8.8372   9.1439
     9.2441   9.3933   9.5464   9.7524   9.8490   9.9337  10.0167  10.0324
    10.1103  10.1757  10.2037  10.3495  10.4064  10.4305  10.4674  10.5498
    10.5888  10.6286  10.6634  10.7264  10.7529  10.7767  10.8234  10.8471

     highest occupied, lowest unoccupied level (ev):     2.5800    7.7884

!    total energy              =   -5157.62815943 Ry
     Harris-Foulkes estimate   =   -5157.62815943 Ry
     estimated scf accuracy    <          1.9E-09 Ry

     The total energy is the sum of the following terms:

     one-electron contribution =   -2406.72385057 Ry
     hartree contribution      =    1798.38267753 Ry
     xc contribution           =   -1182.82674778 Ry
     ewald contribution        =   -3366.46023861 Ry

     convergence has been achieved in  11 iterations

     Forces acting on atoms (cartesian axes, Ry/au):

     atom    1 type  1   force =     0.00040039   -0.00017170    0.00025956
     atom    2 type  1   force =     0.00004204    0.00009371   -0.00002201
     atom    3 type  1   force =     0.00001979    0.00014668   -0.00013504
     atom    4 type  1   force =     0.00025573    0.00017514   -0.00023985
     atom    5 type  1   force =     0.00002311   -0.00003929   -0.00010841
     atom    6 type  1   force =    -0.00003982   -0.00000668   -0.00042780
     atom    7 type  2   force =     0.00022817   -0.00023329    0.00019905
     atom    8 type  2   force =     0.00018019    0.00003650   -0.00000122
     atom    9 type  2   force =     0.00022176    0.00004693    0.00018758
     atom   10 type  2   force =     0.00006585    0.00015913    0.00002760
     atom   11 type  2   force =    -0.00001368   -0.00010026   -0.00000693
     atom   12 type  2   force =     0.00004046   -0.00013425   -0.00037357
     atom   13 type  2   force =    -0.00005800    0.00001753   -0.00008624
     atom   14 type  2   force =     0.00004162   -0.00014840   -0.00031877
     atom   15 type  2   force =     0.00016337    0.00019005   -0.00009493
     atom   16 type  2   force =     0.00070391    0.00054992   -0.00062393
     atom   17 type  2   force =     0.00004982   -0.00004032   -0.00009074
     atom   18 type  2   force =     0.00038321    0.00011124   -0.00006744
     atom   19 type  1   force =     0.00007375   -0.00007936    0.00005642
     atom   20 type  1   force =    -0.00005682    0.00005967   -0.00002465
     atom   21 type  1   force =     0.00000476    0.00000306   -0.00004220
     atom   22 type  1   force =    -0.00013046   -0.00003543   -0.00040870
     atom   23 type  1   force =    -0.00004170    0.00010977   -0.00005274
     atom   24 type  1   force =    -0.00007835    0.00032685   -0.00017578
     atom   25 type  2   force =     0.00003145   -0.00009495   -0.00004256
     atom   26 type  2   force =     0.00008791   -0.00003133   -0.00000714
     atom   27 type  2   force =     0.00017526    0.00002227    0.00018271
     atom   28 type  2   force =    -0.00013978   -0.00007454   -0.00000990
     atom   29 type  2   force =    -0.00002670    0.00007565    0.00014787
     atom   30 type  2   force =     0.00006901    0.00001349   -0.00007360
     atom   31 type  2   force =    -0.00000534   -0.00000622   -0.00006270
     atom   32 type  2   force =     0.00001174    0.00033678   -0.00002719
     atom   33 type  2   force =     0.00000875    0.00017744   -0.00018898
     atom   34 type  2   force =    -0.00064900    0.00012141   -0.00054761
     atom   35 type  2   force =     0.00005326   -0.00009723   -0.00009216
     atom   36 type  1   force =    -0.00002757    0.00014846   -0.00018393
     atom   37 type  1   force =     0.00014244    0.00008765    0.00000084
     atom   38 type  1   force =    -0.00000376    0.00003858    0.00004852
     atom   39 type  1   force =     0.00002917   -0.00005214   -0.00022982
     atom   40 type  1   force =    -0.00000110    0.00019747    0.00006257
     atom   41 type  1   force =     0.00000570    0.00005629   -0.00007888
     atom   42 type  2   force =    -0.00009884    0.00005906    0.00003173
     atom   43 type  2   force =    -0.00003266    0.00002962    0.00006070
     atom   44 type  2   force =    -0.00016587    0.00022646   -0.00018151
     atom   45 type  2   force =     0.00015683    0.00034814    0.00027118
     atom   46 type  2   force =    -0.00000283    0.00030294   -0.00001848
     atom   47 type  2   force =    -0.00001489    0.00000828   -0.00009263
     atom   48 type  2   force =    -0.00002811    0.00015588    0.00004732
     atom   49 type  2   force =    -0.00004741   -0.00012319   -0.00007299
     atom   50 type  2   force =    -0.00002885    0.00011085    0.00012386
     atom   51 type  2   force =     0.00015398   -0.00010199   -0.00012974
     atom   52 type  2   force =     0.00011058    0.00007416   -0.00006115
     atom   53 type  2   force =     0.00007082    0.00007026   -0.00014540
     atom   54 type  1   force =     0.00083924    0.00017375   -0.00014760
     atom   55 type  1   force =     0.00037190    0.00052763    0.00018029
     atom   56 type  1   force =    -0.00006465   -0.00001584   -0.00020673
     atom   57 type  1   force =     0.00013824   -0.00002644    0.00000542
     atom   58 type  1   force =    -0.00037442    0.00008477   -0.00046379
     atom   59 type  1   force =     0.00001379   -0.00012053   -0.00010484
     atom   60 type  2   force =     0.00096307    0.00055138   -0.00069734
     atom   61 type  2   force =     0.00006951    0.00032956   -0.00015603
     atom   62 type  2   force =     0.00128014    0.00012604    0.00021197
     atom   63 type  2   force =     0.00059965    0.00005659    0.00021556
     atom   64 type  2   force =    -0.00048087    0.00012998    0.00005533
     atom   65 type  2   force =     0.00007820   -0.00012899   -0.00002880
     atom   66 type  2   force =    -0.00023852    0.00002180   -0.00034217
     atom   67 type  2   force =     0.00009336   -0.00011330   -0.00004037
     atom   68 type  2   force =     0.00012458   -0.00015204   -0.00003252
     atom   69 type  2   force =     0.00042005   -0.00012228    0.00016346
     atom   70 type  2   force =    -0.00000631    0.00009864   -0.00006042
     atom   71 type  2   force =     0.00064193   -0.00000218    0.00025665
     atom   72 type  1   force =     0.00023706   -0.00043308    0.00061586
     atom   73 type  1   force =    -0.00010149   -0.00005736    0.00006782
     atom   74 type  1   force =    -0.00076584    0.00067490    0.00015324
     atom   75 type  1   force =     0.00028056   -0.00001410   -0.00024422
     atom   76 type  1   force =    -0.00372793   -0.00232885    0.00374912
     atom   77 type  1   force =     0.00025055    0.00005387   -0.00036372
     atom   78 type  2   force =    -0.00146702    0.00091297   -0.00058355
     atom   79 type  2   force =    -0.00010717   -0.00013174    0.00025480
     atom   80 type  2   force =     0.00024904   -0.00029581    0.00091216
     atom   81 type  2   force =     0.00002225    0.00006236    0.00024015
     atom   82 type  2   force =    -0.00226394   -0.00126831    0.00066430
     atom   83 type  2   force =     0.00017314   -0.00004478   -0.00010896
     atom   84 type  2   force =    -0.00038187    0.00027023    0.00006837
     atom   85 type  2   force =     0.00022188   -0.00006467   -0.00042182
     atom   86 type  2   force =     0.00040577    0.00060939   -0.00001802
     atom   87 type  2   force =     0.00020699   -0.00000309   -0.00017777
     atom   88 type  2   force =    -0.00003416    0.00055098    0.00054387
     atom   89 type  2   force =    -0.00027392   -0.00024123    0.00027709
     atom   90 type  1   force =     0.00031900   -0.00009921   -0.00047241
     atom   91 type  1   force =     0.00003194    0.00001184   -0.00011622
     atom   92 type  1   force =    -0.00059428    0.00015309   -0.00033858
     atom   93 type  1   force =     0.00005923   -0.00002725   -0.00000737
     atom   94 type  1   force =    -0.00021402    0.00025013   -0.00028795
     atom   95 type  1   force =     0.00002682   -0.00005863    0.00001901
     atom   96 type  2   force =     0.00052031    0.00031298   -0.00111134
     atom   97 type  2   force =     0.00006834    0.00009691   -0.00013234
     atom   98 type  2   force =     0.00040550   -0.00039870   -0.00034515
     atom   99 type  2   force =     0.00007742   -0.00009597   -0.00003894
     atom  100 type  2   force =    -0.00033969    0.00007550    0.00009369
     atom  101 type  2   force =    -0.00000871   -0.00007600    0.00007858
     atom  102 type  2   force =    -0.00073717    0.00025224   -0.00068712
     atom  103 type  2   force =     0.00000304   -0.00010229    0.00008026
     atom  104 type  2   force =    -0.00008981    0.00012104   -0.00021574
     atom  105 type  2   force =     0.00001838    0.00009773   -0.00008740
     atom  106 type  2   force =    -0.00027977   -0.00030906    0.00017690
     atom  107 type  2   force =     0.00025064    0.00028850   -0.00038658
     atom  108 type  1   force =     0.00000389   -0.00009478   -0.00003723
     atom  109 type  1   force =     0.00009731    0.00004899   -0.00017292
     atom  110 type  1   force =     0.00009826    0.00007156   -0.00000494
     atom  111 type  1   force =     0.00008181    0.00004738   -0.00006177
     atom  112 type  1   force =     0.00012949   -0.00005828    0.00001548
     atom  113 type  1   force =     0.00029542    0.00004465    0.00013826
     atom  114 type  2   force =     0.00000665   -0.00003375   -0.00006608
     atom  115 type  2   force =    -0.00006446    0.00003082   -0.00039816
     atom  116 type  2   force =    -0.00002331   -0.00006710   -0.00004932
     atom  117 type  2   force =     0.00011792   -0.00001761   -0.00001602
     atom  118 type  2   force =     0.00005874    0.00005028   -0.00002669
     atom  119 type  2   force =     0.00013618    0.00008452    0.00011309
     atom  120 type  2   force =     0.00006677    0.00010527    0.00004899
     atom  121 type  2   force =     0.00000220    0.00010605   -0.00002265
     atom  122 type  2   force =    -0.00004470    0.00014598   -0.00009391
     atom  123 type  2   force =    -0.00006549   -0.00003775   -0.00011325
     atom  124 type  2   force =     0.00001801    0.00000574   -0.00010182
     atom  125 type  2   force =    -0.00005737    0.00007532   -0.00013365
     atom  126 type  1   force =     0.00007745    0.00008299    0.00006177
     atom  127 type  1   force =    -0.00011000    0.00016495    0.00007189
     atom  128 type  1   force =     0.00004089   -0.00005337    0.00000216
     atom  129 type  1   force =     0.00008119    0.00017721    0.00025124
     atom  130 type  1   force =     0.00000766   -0.00004248   -0.00002129
     atom  131 type  1   force =    -0.00041348    0.00004483    0.00032847
     atom  132 type  2   force =     0.00012677    0.00014589   -0.00006828
     atom  133 type  2   force =    -0.00010820    0.00008882   -0.00002508
     atom  134 type  2   force =     0.00005869    0.00007897   -0.00004011
     atom  135 type  2   force =     0.00004127    0.00011480    0.00002234
     atom  136 type  2   force =     0.00002264    0.00001976   -0.00000880
     atom  137 type  2   force =     0.00009201    0.00017641   -0.00003313
     atom  138 type  2   force =     0.00006182   -0.00010884   -0.00010902
     atom  139 type  2   force =     0.00050548    0.00008924   -0.00012417
     atom  140 type  2   force =     0.00012101   -0.00012311   -0.00008822
     atom  141 type  2   force =    -0.00010036    0.00003805    0.00036718
     atom  142 type  2   force =    -0.00003851    0.00004616    0.00008298
     atom  143 type  2   force =     0.00003899    0.00029090    0.00011742
     atom  144 type  1   force =     0.00015936    0.00020521    0.00011418
     atom  145 type  1   force =     0.00005608    0.00007184   -0.00004997
     atom  146 type  1   force =    -0.00003908    0.00006036    0.00002431
     atom  147 type  1   force =     0.00002061    0.00018256    0.00019264
     atom  148 type  1   force =     0.00004192   -0.00003510    0.00000455
     atom  149 type  1   force =     0.00005995    0.00008122    0.00003389
     atom  150 type  2   force =     0.00013011    0.00022841    0.00007204
     atom  151 type  2   force =     0.00004353    0.00007453   -0.00010272
     atom  152 type  2   force =     0.00023914    0.00012825    0.00014426
     atom  153 type  2   force =     0.00000758   -0.00000247   -0.00006638
     atom  154 type  2   force =     0.00001142   -0.00005107   -0.00009040
     atom  155 type  2   force =    -0.00004045    0.00002961   -0.00019380
     atom  156 type  2   force =     0.00005599    0.00015617   -0.00000526
     atom  157 type  2   force =     0.00002000    0.00017153    0.00000781
     atom  158 type  2   force =    -0.00000456    0.00010220   -0.00000053
     atom  159 type  2   force =    -0.00002034    0.00005976   -0.00003457
     atom  160 type  2   force =    -0.00008893    0.00020666    0.00004553
     atom  161 type  2   force =    -0.00004383    0.00005724    0.00004904
     atom  162 type  1   force =     0.00003309    0.00002056   -0.00025841
     atom  163 type  1   force =     0.00001242   -0.00104332    0.00173531
     atom  164 type  1   force =     0.00012021   -0.00026107   -0.00029515
     atom  165 type  1   force =    -0.00012582    0.00005239   -0.00013118
     atom  166 type  1   force =     0.00026619    0.00011276   -0.00023955
     atom  167 type  1   force =     0.00013097   -0.00024179    0.00038703
     atom  168 type  2   force =     0.00000964    0.00011854   -0.00038613
     atom  169 type  2   force =    -0.00003407    0.00003921   -0.00013017
     atom  170 type  2   force =    -0.00001863   -0.00009026   -0.00032914
     atom  171 type  2   force =     0.00186001   -0.00105848    0.00288899
     atom  172 type  2   force =     0.00003207    0.00018907   -0.00004611
     atom  173 type  2   force =     0.00008046   -0.00176955    0.00110313
     atom  174 type  2   force =    -0.00006397   -0.00037287   -0.00067830
     atom  175 type  2   force =    -0.00019601   -0.00029623   -0.00004798
     atom  176 type  2   force =     0.00014558   -0.00026525   -0.00034808
     atom  177 type  2   force =    -0.00007199   -0.00001749   -0.00005594
     atom  178 type  2   force =    -0.00020264    0.00016272   -0.00033674
     atom  179 type  2   force =    -0.00004128   -0.00008396   -0.00001066
     atom  180 type  1   force =    -0.00096874    0.00053473    0.00075979
     atom  181 type  1   force =     0.00048717    0.00033859   -0.00059514
     atom  182 type  1   force =    -0.00000899    0.00003283    0.00002004
     atom  183 type  1   force =     0.00032082   -0.00109785    0.00126314
     atom  184 type  1   force =    -0.00022384    0.00025453    0.00002392
     atom  185 type  1   force =    -0.00012689   -0.00017575    0.00033172
     atom  186 type  2   force =    -0.00189445   -0.00093985    0.00192765
     atom  187 type  2   force =     0.00041406    0.00041683   -0.00071728
     atom  188 type  2   force =    -0.00115096    0.00085221    0.00061440
     atom  189 type  2   force =     0.00123444    0.00028019   -0.00008045
     atom  190 type  2   force =     0.00027343   -0.00076281   -0.00100553
     atom  191 type  2   force =     0.00000958    0.00014001   -0.00006800
     atom  192 type  2   force =     0.00005969    0.00005657   -0.00009685
     atom  193 type  2   force =     0.00028126   -0.00042269    0.00051794
     atom  194 type  2   force =    -0.00019986   -0.00008661    0.00000081
     atom  195 type  2   force =     0.00011714    0.00000947    0.00032476
     atom  196 type  2   force =    -0.00380648   -0.00233327    0.00367129
     atom  197 type  2   force =     0.00021016    0.00021444    0.00006282
     atom  198 type  1   force =     0.00010874    0.00010074   -0.00007492
     atom  199 type  1   force =    -0.00022646    0.00008104   -0.00029906
     atom  200 type  1   force =     0.00007500   -0.00035585   -0.00057302
     atom  201 type  1   force =     0.00039124    0.00048765   -0.00014211
     atom  202 type  1   force =    -0.00001011   -0.00045961   -0.00043746
     atom  203 type  1   force =     0.00030727    0.00033917   -0.00031916
     atom  204 type  2   force =     0.00023973    0.00036824   -0.00039946
     atom  205 type  2   force =    -0.00020373    0.00000933   -0.00006753
     atom  206 type  2   force =     0.00033028   -0.00027131   -0.00012606
     atom  207 type  2   force =    -0.00043960    0.00011942   -0.00036619
     atom  208 type  2   force =    -0.00025592   -0.00031022   -0.00013749
     atom  209 type  2   force =     0.00022522    0.00034678   -0.00037410
     atom  210 type  2   force =    -0.00016736   -0.00190586   -0.00123407
     atom  211 type  2   force =     0.00035602    0.00070342   -0.00013007
     atom  212 type  2   force =     0.00119033    0.00058491   -0.00161852
     atom  213 type  2   force =    -0.00000697    0.00048787   -0.00017685
     atom  214 type  2   force =    -0.00007296    0.00039389   -0.00012299
     atom  215 type  2   force =     0.00000113    0.00002861    0.00005548

     Total force =     0.012653     Total SCF correction =     0.000107

     Writing output data file Qrtz_Ortho.save
 
     init_run     :     22.79s CPU     25.50s WALL (       1 calls)
     electrons    :   3082.98s CPU   3252.63s WALL (       1 calls)
     forces       :      5.05s CPU      5.61s WALL (       1 calls)

     Called by init_run:
     wfcinit      :     14.32s CPU     15.19s WALL (       1 calls)
     potinit      :      1.43s CPU      1.60s WALL (       1 calls)

     Called by electrons:
     c_bands      :   1185.09s CPU   1250.63s WALL (      33 calls)
     sum_band     :     29.05s CPU     29.52s WALL (      11 calls)
     v_of_rho     :      0.39s CPU      0.46s WALL (      12 calls)
     mix_rho      :      0.44s CPU      0.69s WALL (      11 calls)

     Called by c_bands:
     init_us_2    :      1.32s CPU      1.33s WALL (      45 calls)
     cegterg      :   1162.28s CPU   1218.71s WALL (      33 calls)

     Called by sum_band:

     Called by *egterg:
     h_psi        :    426.97s CPU    438.06s WALL (      97 calls)
     g_psi        :      2.21s CPU      2.21s WALL (      63 calls)
     cdiaghg      :    486.89s CPU    487.43s WALL (      94 calls)

     Called by h_psi:
     h_psi:pot    :    424.83s CPU    435.91s WALL (      97 calls)
     h_psi:calbec :     33.82s CPU     38.54s WALL (      97 calls)
     vloc_psi     :    370.21s CPU    376.29s WALL (      97 calls)
     add_vuspsi   :     20.80s CPU     21.00s WALL (      97 calls)

     General routines
     calbec       :     35.61s CPU     40.59s WALL (     101 calls)
     fft          :      0.88s CPU      1.39s WALL (      49 calls)
     fftw         :    367.55s CPU    373.41s WALL (   97830 calls)
     davcio       :      0.04s CPU      4.19s WALL (     260 calls)
 
     Parallel routines
     fft_scatter  :    215.87s CPU    219.32s WALL (   97879 calls)

     Electric-field routines
     c_phase_fiel :   1866.84s CPU   1969.28s WALL (      33 calls)
 
     PWSCF        : 51m52.63s CPU    54m47.91s WALL

 
   This run was terminated on:   7:59:51  27Nov2017            

=------------------------------------------------------------------------------=
   JOB DONE.
=------------------------------------------------------------------------------=
