# Supplementary material for: Collective dipole effects in ionic transport under electric fields
Source: Nat Commun. 2020 Jul 3;11:3330. doi: 10.1038/s41467-020-17173-w (PMC7335081; doi:10.1038/s41467-020-17173-w)
Supplement: Supplementary file 3 — Source Data [file 41467_2020_17173_MOESM3_ESM.zip › Script_Pol_Analysis/QE_data/ZBC_NEB_VO_Q2-pos2/Zcharge_VO_Q2_pict3/dy-0.2/output_file]

     Program PWSCF v.5.4.0 starts on  6Jul2018 at 12:59:11 

     This program is part of the open-source Quantum ESPRESSO suite
     for quantum simulation of materials; please cite
         "P. Giannozzi et al., J. Phys.:Condens. Matter 21 395502 (2009);
          URL http://www.quantum-espresso.org", 
     in publications or presentations arising from this work. More details at
     http://www.quantum-espresso.org/quote

     Parallel version (MPI), running on   112 processors
     R & G space division:  proc/nbgrp/npool/nimage =     112
     Reading input from input_file
Warning: card &IONS ignored
Warning: card / ignored
Warning: card &CELL ignored
Warning: card / ignored

     Current dimensions of program PWSCF are:
     Max number of different atomic species (ntypx) = 10
     Max number of k-points (npk) =  40000
     Max angular momentum in pseudopotentials (lmaxx) =  3

     Subspace diagonalization in iterative solution of the eigenvalue problem:
     a serial algorithm will be used


     Parallelization info
     --------------------
     sticks:   dense  smooth     PW     G-vecs:    dense   smooth      PW
     Min         200     200     50                15540    15540    1940
     Max         201     201     51                15547    15547    1944
     Sum       22485   22485   5629              1740873  1740873  217511


     Title: 
     Fkl_Ortho                                                                  


     bravais-lattice index     =            0
     lattice parameter (alat)  =      27.8567  a.u.
     unit-cell volume          =   18011.5231 (a.u.)^3
     number of atoms/cell      =          215
     number of atomic types    =            2
     number of electrons       =      1144.00
     number of Kohn-Sham states=          600
     kinetic-energy cutoff     =      80.0000  Ry
     charge density cutoff     =     320.0000  Ry
     convergence threshold     =      1.0E-08
     mixing beta               =       0.7000
     number of iterations used =            8  plain     mixing
     Exchange-correlation      =  SLA  PZ   NOGX NOGC ( 1  1  0  0 0 0)

     Using Berry phase electric field
     In a.u.(Ry)  cartesian system of reference
        0.0000000000
        0.0000000000
        0.0000000000
     In a.u.(Ry)  crystal system of reference
        0.0000000000
        0.0000000000
        0.0000000000
     Number of iterative cycles:   3


     celldm(1)=  27.856738  celldm(2)=   0.000000  celldm(3)=   0.000000
     celldm(4)=   0.000000  celldm(5)=   0.000000  celldm(6)=   0.000000

     crystal axes: (cart. coord. in units of alat)
               a(1) = (   0.992918   0.000000   0.000000 )  
               a(2) = (   0.000000   1.146571   0.000000 )  
               a(3) = (   0.000000   0.000000   0.731889 )  

     reciprocal axes: (cart. coord. in units 2 pi/alat)
               b(1) = (  1.007133  0.000000  0.000000 )  
               b(2) = (  0.000000  0.872166  0.000000 )  
               b(3) = (  0.000000  0.000000  1.366327 )  


     PseudoPot. # 1 for Si read from file:
     /home/users/lsamos/Nico/q-e-qe-5.4/pseudo/Si.pz-vbc.UPF
     MD5 check sum: 6dfa03ddd5817404712e03e4d12deb78
     Pseudo is Norm-conserving, Zval =  4.0
     Generated by new atomic code, or converted to UPF format
     Using radial grid of  431 points,  2 beta functions with: 
                l(1) =   0
                l(2) =   1

     PseudoPot. # 2 for O  read from file:
     /home/users/lsamos/Nico/q-e-qe-5.4/pseudo/O.pz-mt.UPF
     MD5 check sum: 6c85872a654a48428798af567c59afb1
     Pseudo is Norm-conserving, Zval =  6.0
     Generated by new atomic code, or converted to UPF format
     Using radial grid of  921 points,  1 beta functions with: 
                l(1) =   0

     atomic species   valence    mass     pseudopotential
        Si             4.00    28.08550     Si( 1.00)
        O              6.00    16.00000     O ( 1.00)

     No symmetry found


   Cartesian axes

     site n.     atom                  positions (alat units)
         1           Si  tau(   1) = (   0.1500729   0.0007201   0.2447972  )
         2           Si  tau(   2) = (   0.3175431   0.2886475   0.2453436  )
         3           Si  tau(   3) = (   0.9144529   0.1319544   0.1189599  )
         4           Si  tau(   4) = (   0.0907372   0.4153515   0.1249753  )
         5           Si  tau(   5) = (   0.0881220   0.1514010  -0.0005342  )
         6           Si  tau(   6) = (   0.2491014   0.4336363  -0.0038095  )
         7           O   tau(   7) = (   0.0835811   0.0801881   0.2822390  )
         8           O   tau(   8) = (   0.2504401   0.3665584   0.2850758  )
         9           O   tau(   9) = (   0.2153045   0.0380113   0.1640005  )
        10           O   tau(  10) = (   0.3848086   0.3328246   0.1692897  )
        11           O   tau(  11) = (   0.1893272   0.1676932   0.0394419  )
        12           O   tau(  12) = (   0.3557620   0.4415434   0.0237203  )
        13           O   tau(  13) = (   0.0232284   0.1140709   0.0808518  )
        14           O   tau(  14) = (   0.1932948   0.4029538   0.0863341  )
        15           O   tau(  15) = (   0.9147650   0.2057208   0.2015322  )
        16           O   tau(  16) = (   0.0892374   0.4934260   0.2034559  )
        17           O   tau(  17) = (   0.0452658   0.2468416   0.3308476  )
        18           O   tau(  18) = (   0.2130037   0.5354425   0.3302478  )
        19           Si  tau(  19) = (   0.4868687   0.0033869   0.2390460  )
        20           Si  tau(  20) = (   0.6532427   0.2821787   0.2487258  )
        21           Si  tau(  21) = (   0.2538610   0.1316989   0.1215728  )
        22           Si  tau(  22) = (   0.4148090   0.4219790   0.1143918  )
        23           Si  tau(  23) = (   0.4165700   0.1538127  -0.0005372  )
        24           Si  tau(  24) = (   0.5856858   0.4419680   0.0018214  )
        25           O   tau(  25) = (   0.4217712   0.0838147   0.2772191  )
        26           O   tau(  26) = (   0.5910494   0.3492587   0.3140314  )
        27           O   tau(  27) = (   0.5515981   0.0402922   0.1566108  )
        28           O   tau(  28) = (   0.7048046   0.3334512   0.1669937  )
        29           O   tau(  29) = (   0.5163264   0.1769609   0.0405733  )
        30           O   tau(  30) = (   0.6871885   0.4587366   0.0398095  )
        31           O   tau(  31) = (   0.3545675   0.1129029   0.0809295  )
        32           O   tau(  32) = (   0.5205949   0.4115425   0.0856499  )
        33           O   tau(  33) = (   0.2572161   0.2089431   0.2005144  )
        34           O   tau(  34) = (   0.3997811   0.5125930   0.1787789  )
        35           O   tau(  35) = (   0.3802645   0.2504185   0.3279514  )
        36           Si  tau(  36) = (   0.8156266  -0.0035382   0.2428242  )
        37           Si  tau(  37) = (   0.9790934   0.2834720   0.2451383  )
        38           Si  tau(  38) = (   0.5846053   0.1382976   0.1181839  )
        39           Si  tau(  39) = (   0.7496974   0.4244848   0.1246675  )
        40           Si  tau(  40) = (   0.7539417   0.1577965  -0.0100989  )
        41           Si  tau(  41) = (   0.9170254   0.4362400   0.0033162  )
        42           O   tau(  42) = (   0.7487661   0.0731055   0.2853118  )
        43           O   tau(  43) = (   0.9149272   0.3658325   0.2821233  )
        44           O   tau(  44) = (   0.8735478   0.0375732   0.1581911  )
        45           O   tau(  45) = (   1.0478977   0.3205354   0.1670346  )
        46           O   tau(  46) = (   0.8531239   0.1720659   0.0351822  )
        47           O   tau(  47) = (   1.0193551   0.4477441   0.0414015  )
        48           O   tau(  48) = (   0.6843125   0.1342930   0.0720926  )
        49           O   tau(  49) = (   0.8504299   0.4033108   0.0854217  )
        50           O   tau(  50) = (   0.5866740   0.2070121   0.2054440  )
        51           O   tau(  51) = (   0.7508683   0.5004695   0.2040194  )
        52           O   tau(  52) = (   0.7263344   0.2443740   0.3216952  )
        53           O   tau(  53) = (   0.8779465   0.5353192   0.3286493  )
        54           Si  tau(  54) = (   0.1513696   0.5725632   0.2468821  )
        55           Si  tau(  55) = (   0.3188215   0.8664624   0.2443736  )
        56           Si  tau(  56) = (   0.9218654   0.7062860   0.1230181  )
        57           Si  tau(  57) = (   0.0915147   0.9914904   0.1230856  )
        58           Si  tau(  58) = (   0.0946576   0.7263854   0.0002449  )
        59           Si  tau(  59) = (   0.2551399   1.0149736  -0.0004846  )
        60           O   tau(  60) = (   0.0873475   0.6539552   0.2832582  )
        61           O   tau(  61) = (   0.2535252   0.9456203   0.2819455  )
        62           O   tau(  62) = (   0.2220461   0.6111684   0.1685776  )
        63           O   tau(  63) = (   0.3842902   0.8990967   0.1619097  )
        64           O   tau(  64) = (   0.2006944   0.7351794   0.0365136  )
        65           O   tau(  65) = (   0.3581535   1.0280955   0.0364241  )
        66           O   tau(  66) = (   0.0321063   0.6924566   0.0848628  )
        67           O   tau(  67) = (   0.1936032   0.9781043   0.0835962  )
        68           O   tau(  68) = (   0.9191923   0.7800880   0.2045756  )
        69           O   tau(  69) = (   0.0888358   1.0650747   0.2052343  )
        70           O   tau(  70) = (   0.0512211   0.8226814   0.3288537  )
        71           O   tau(  71) = (   0.2127946   1.1125583   0.3291789  )
        72           Si  tau(  72) = (   0.4314493   0.6161438   0.1805636  )
        73           Si  tau(  73) = (   0.6524679   0.8629046   0.2461567  )
        74           Si  tau(  74) = (   0.2543829   0.7066159   0.1268932  )
        75           Si  tau(  75) = (   0.4220546   0.9943429   0.1198631  )
        76           Si  tau(  76) = (   0.4285541   0.7220521  -0.0004689  )
        77           Si  tau(  77) = (   0.5879445   1.0137399  -0.0006247  )
        78           O   tau(  78) = (   0.4117477   0.6612137   0.2766905  )
        79           O   tau(  79) = (   0.5878504   0.9436484   0.2827160  )
        80           O   tau(  80) = (   0.5346353   0.6237157   0.1454819  )
        81           O   tau(  81) = (   0.7136331   0.8939634   0.1596331  )
        82           O   tau(  82) = (   0.5268254   0.7620919   0.0389842  )
        83           O   tau(  83) = (   0.6897817   1.0279029   0.0387345  )
        84           O   tau(  84) = (   0.3696532   0.6853155   0.0974511  )
        85           O   tau(  85) = (   0.5237275   0.9773284   0.0816637  )
        86           O   tau(  86) = (   0.2566056   0.7841283   0.2030010  )
        87           O   tau(  87) = (   0.4225123   1.0694010   0.2005227  )
        88           O   tau(  88) = (   0.3802908   0.8280542   0.3280357  )
        89           O   tau(  89) = (   0.5491598   1.1134383   0.3229753  )
        90           Si  tau(  90) = (   0.8176756   0.5773721   0.2456322  )
        91           Si  tau(  91) = (   0.9829534   0.8603430   0.2447065  )
        92           Si  tau(  92) = (   0.5898966   0.7171220   0.1197369  )
        93           Si  tau(  93) = (   0.7531720   0.9894775   0.1208002  )
        94           Si  tau(  94) = (   0.7559095   0.7285278   0.0001680  )
        95           Si  tau(  95) = (   0.9190332   1.0110733   0.0010761  )
        96           O   tau(  96) = (   0.7560552   0.6587475   0.2862592  )
        97           O   tau(  97) = (   0.9182648   0.9404618   0.2824411  )
        98           O   tau(  98) = (   0.8842267   0.6111973   0.1641279  )
        99           O   tau(  99) = (   1.0492101   0.8950153   0.1632928  )
       100           O   tau( 100) = (   0.8577353   0.7413194   0.0395398  )
       101           O   tau( 101) = (   1.0203356   1.0270448   0.0406018  )
       102           O   tau( 102) = (   0.6900316   0.6947247   0.0833043  )
       103           O   tau( 103) = (   0.8548659   0.9728450   0.0825558  )
       104           O   tau( 104) = (   0.5882212   0.7802596   0.2091154  )
       105           O   tau( 105) = (   0.7529827   1.0611549   0.2046604  )
       106           O   tau( 106) = (   0.7164235   0.8275020   0.3288728  )
       107           O   tau( 107) = (   0.8818835   1.1090301   0.3243109  )
       108           Si  tau( 108) = (   0.1528716  -0.0018463   0.6089053  )
       109           Si  tau( 109) = (   0.3097760   0.2827192   0.6098873  )
       110           Si  tau( 110) = (   0.9191463   0.1263449   0.4903265  )
       111           Si  tau( 111) = (   0.0873197   0.4169281   0.4896156  )
       112           Si  tau( 112) = (   0.0870499   0.1513094   0.3666948  )
       113           Si  tau( 113) = (   0.2511068   0.4392047   0.3679060  )
       114           O   tau( 114) = (   0.0891346   0.0791631   0.6477708  )
       115           O   tau( 115) = (   0.2391411   0.3587155   0.6478184  )
       116           O   tau( 116) = (   0.2159457   0.0322920   0.5244918  )
       117           O   tau( 117) = (   0.3754433   0.3274379   0.5326642  )
       118           O   tau( 118) = (   0.1908159   0.1654316   0.4009696  )
       119           O   tau( 119) = (   0.3539423   0.4549329   0.4052161  )
       120           O   tau( 120) = (   0.0285936   0.1131160   0.4524278  )
       121           O   tau( 121) = (   0.1896194   0.4018113   0.4515229  )
       122           O   tau( 122) = (   0.9151112   0.2026429   0.5706651  )
       123           O   tau( 123) = (   0.0862862   0.4933772   0.5693523  )
       124           O   tau( 124) = (   0.0497358   0.2474846   0.6932594  )
       125           O   tau( 125) = (   0.2146776   0.5316457   0.6918236  )
       126           Si  tau( 126) = (   0.4849004  -0.0008913   0.6097415  )
       127           Si  tau( 127) = (   0.6423556   0.2866252   0.6037181  )
       128           Si  tau( 128) = (   0.2537657   0.1271874   0.4834894  )
       129           Si  tau( 129) = (   0.4104731   0.4231774   0.4935829  )
       130           Si  tau( 130) = (   0.4188152   0.1532374   0.3627701  )
       131           Si  tau( 131) = (   0.6076438   0.3930785   0.4115475  )
       132           O   tau( 132) = (   0.4230116   0.0813252   0.6485021  )
       133           O   tau( 133) = (   0.5849832   0.3635552   0.6549527  )
       134           O   tau( 134) = (   0.5483716   0.0349084   0.5259792  )
       135           O   tau( 135) = (   0.6805644   0.3399453   0.5027167  )
       136           O   tau( 136) = (   0.5211564   0.1681264   0.4024049  )
       137           O   tau( 137) = (   0.6854996   0.4722551   0.4093436  )
       138           O   tau( 138) = (   0.3560463   0.1131078   0.4443642  )
       139           O   tau( 139) = (   0.5167164   0.4110235   0.4640621  )
       140           O   tau( 140) = (   0.2525116   0.2007662   0.5658145  )
       141           O   tau( 141) = (   0.4101115   0.5012266   0.5714990  )
       142           O   tau( 142) = (   0.3735130   0.2475957   0.6928603  )
       143           O   tau( 143) = (   0.5487498   0.5342862   0.6870679  )
       144           Si  tau( 144) = (   0.8162328  -0.0053052   0.6110788  )
       145           Si  tau( 145) = (   0.9781440   0.2834767   0.6115496  )
       146           Si  tau( 146) = (   0.5838515   0.1295789   0.4844797  )
       147           Si  tau( 147) = (   0.7556367   0.4319312   0.4869221  )
       148           Si  tau( 148) = (   0.7552552   0.1475236   0.3657780  )
       149           Si  tau( 149) = (   0.9176112   0.4391342   0.3638864  )
       150           O   tau( 150) = (   0.7518029   0.0762603   0.6480852  )
       151           O   tau( 151) = (   0.9131408   0.3633966   0.6520151  )
       152           O   tau( 152) = (   0.8811570   0.0308572   0.5292688  )
       153           O   tau( 153) = (   1.0406186   0.3226491   0.5292314  )
       154           O   tau( 154) = (   0.8562709   0.1605907   0.4060270  )
       155           O   tau( 155) = (   1.0180139   0.4528555   0.4052072  )
       156           O   tau( 156) = (   0.6874556   0.1206140   0.4490416  )
       157           O   tau( 157) = (   0.8513993   0.4016064   0.4471079  )
       158           O   tau( 158) = (   0.5793096   0.2071537   0.5649733  )
       159           O   tau( 159) = (   0.7570111   0.4871570   0.5799026  )
       160           O   tau( 160) = (   0.7252930   0.2512486   0.6657613  )
       161           O   tau( 161) = (   0.8847934   0.5348773   0.6968809  )
       162           Si  tau( 162) = (   0.1526324   0.5714346   0.6093231  )
       163           Si  tau( 163) = (   0.3160377   0.8612579   0.6086391  )
       164           Si  tau( 164) = (   0.9179656   0.7041772   0.4920895  )
       165           Si  tau( 165) = (   0.0890685   0.9899259   0.4890912  )
       166           Si  tau( 166) = (   0.0877671   0.7265825   0.3672138  )
       167           Si  tau( 167) = (   0.2523090   1.0172124   0.3669130  )
       168           O   tau( 168) = (   0.0910008   0.6529639   0.6502355  )
       169           O   tau( 169) = (   0.2522292   0.9406038   0.6489938  )
       170           O   tau( 170) = (   0.2185469   0.6084228   0.5286071  )
       171           O   tau( 171) = (   0.3822333   0.8976527   0.5281634  )
       172           O   tau( 172) = (   0.1902440   0.7399365   0.4052158  )
       173           O   tau( 173) = (   0.3541752   1.0317476   0.4058952  )
       174           O   tau( 174) = (   0.0251161   0.6875021   0.4493754  )
       175           O   tau( 175) = (   0.1905190   0.9757967   0.4483727  )
       176           O   tau( 176) = (   0.9223013   0.7737065   0.5776570  )
       177           O   tau( 177) = (   0.0892756   1.0624903   0.5724311  )
       178           O   tau( 178) = (   0.0602052   0.8233515   0.6940114  )
       179           O   tau( 179) = (   0.2177181   1.1104800   0.6919199  )
       180           Si  tau( 180) = (   0.4829762   0.5747903   0.6087047  )
       181           Si  tau( 181) = (   0.6492734   0.8587256   0.6084289  )
       182           Si  tau( 182) = (   0.2544348   0.7039617   0.4872310  )
       183           Si  tau( 183) = (   0.4188147   0.9940180   0.4870398  )
       184           Si  tau( 184) = (   0.4173497   0.7309636   0.3639777  )
       185           Si  tau( 185) = (   0.5852820   1.0179737   0.3647355  )
       186           O   tau( 186) = (   0.4254594   0.6567677   0.6565929  )
       187           O   tau( 187) = (   0.5865823   0.9386958   0.6500796  )
       188           O   tau( 188) = (   0.5443503   0.6112772   0.5248624  )
       189           O   tau( 189) = (   0.7098129   0.8945879   0.5234208  )
       190           O   tau( 190) = (   0.5199670   0.7410901   0.4017835  )
       191           O   tau( 191) = (   0.6857686   1.0329183   0.4070271  )
       192           O   tau( 192) = (   0.3557914   0.6893705   0.4454603  )
       193           O   tau( 193) = (   0.5195346   0.9798868   0.4451364  )
       194           O   tau( 194) = (   0.2559726   0.7780841   0.5693282  )
       195           O   tau( 195) = (   0.4198416   1.0661446   0.5706927  )
       196           O   tau( 196) = (   0.3757884   0.8233384   0.6964137  )
       197           O   tau( 197) = (   0.5500821   1.1090674   0.6909890  )
       198           Si  tau( 198) = (   0.8203733   0.5721985   0.6164043  )
       199           Si  tau( 199) = (   0.9855196   0.8573028   0.6125568  )
       200           Si  tau( 200) = (   0.5833039   0.7073593   0.4863343  )
       201           Si  tau( 201) = (   0.7497743   0.9907861   0.4866697  )
       202           Si  tau( 202) = (   0.7529155   0.7317204   0.3692759  )
       203           Si  tau( 203) = (   0.9168873   1.0130661   0.3656904  )
       204           O   tau( 204) = (   0.7534407   0.6501655   0.6540803  )
       205           O   tau( 205) = (   0.9204713   0.9369613   0.6510106  )
       206           O   tau( 206) = (   0.8781930   0.6074741   0.5293771  )
       207           O   tau( 207) = (   1.0462181   0.8929008   0.5275978  )
       208           O   tau( 208) = (   0.8528901   0.7452413   0.4130182  )
       209           O   tau( 209) = (   1.0174171   1.0271974   0.4078222  )
       210           O   tau( 210) = (   0.6855835   0.6936534   0.4486265  )
       211           O   tau( 211) = (   0.8505466   0.9753120   0.4455846  )
       212           O   tau( 212) = (   0.5819959   0.7789116   0.5708069  )
       213           O   tau( 213) = (   0.7521809   1.0607355   0.5722581  )
       214           O   tau( 214) = (   0.7164922   0.8211770   0.6882734  )
       215           O   tau( 215) = (   0.8795035   1.1061848   0.6942533  )

     number of k points=     1
                       cart. coord. in units 2pi/alat
        k(    1) = (   0.0000000   0.0000000   0.0000000), wk =   2.0000000

     Dense  grid:  1740873 G-vectors     FFT dimensions: ( 160, 192, 120)

     Largest allocated arrays     est. size (Mb)     dimensions
        Kohn-Sham Wavefunctions        17.80 Mb     (    1944,  600)
        NL pseudopotentials            12.78 Mb     (    1944,  431)
        Each V/rho on FFT grid          0.94 Mb     (   61440)
        Each G-vector array             0.12 Mb     (   15547)
        G-vector shells                 0.06 Mb     (    7776)
     Largest temporary arrays     est. size (Mb)     dimensions
        Auxiliary wavefunctions        71.19 Mb     (    1944, 2400)
        Each subspace H/S matrix       87.89 Mb     (    2400, 2400)
        Each <psi_i|beta_j> matrix      3.95 Mb     (     431,  600)
        Arrays for rho mixing           7.50 Mb     (   61440,    8)

     Initial potential from superposition of free atoms

     starting charge 1145.96414, renormalised to 1144.00000
     Starting wfc are  860 randomized atomic wfcs

     total cpu time spent up to now is       38.3 secs

     per-process dynamical memory:   157.1 Mb

     Self-consistent Calculation

     iteration #  1     ecut=    80.00 Ry     beta=0.70
     Davidson diagonalization with overlap
     ethr =  1.00E-02,  avg # of iterations =  3.0
     Davidson diagonalization with overlap
     ethr =  1.00E-02,  avg # of iterations =  1.0
     Davidson diagonalization with overlap
     ethr =  1.00E-02,  avg # of iterations =  1.0

     Expectation value of exp(iGx): ( -1.9382172055689524E-004,  7.0686864876796484E-004)  0.99291773000000005     
     Electronic Dipole per cell (Ry a.u.)   22.890355850943330     
     Ionic Dipole per cell (Ry a.u.)   23645.326172870256     

     Expectation value of exp(iGx): (  2.4033221097429108E-003, -3.7710602863093930E-003)   1.1465709300000000     
     Electronic Dipole per cell (Ry a.u.)  -14.426757512399519     
     Ionic Dipole per cell (Ry a.u.)   25348.277328550546     

     Expectation value of exp(iGx): (  9.7728117724171965E-007, -1.4286578520382664E-006)  0.73188942899999998     
     Electronic Dipole per cell (Ry a.u.)  -8.9103297555880694     
     Ionic Dipole per cell (Ry a.u.)   15832.386352687801     
Electronic Dipole on Cartesian axes
           1   22.890355850943330     
           2  -14.426757512399517     
           3  -8.9103297555880694     
Ionic Dipole on Cartesian axes
           1   23645.326172870256     
           2   25348.277328550546     
           3   15832.386352687801     

     total cpu time spent up to now is      781.4 secs

     total energy              =   -5137.17094436 Ry
     Harris-Foulkes estimate   =   -5174.15229237 Ry
     estimated scf accuracy    <      51.91760794 Ry

     iteration #  2     ecut=    80.00 Ry     beta=0.70
     Davidson diagonalization with overlap
     ethr =  4.54E-03,  avg # of iterations =  2.0
     Davidson diagonalization with overlap
     ethr =  4.54E-03,  avg # of iterations =  1.0
     Davidson diagonalization with overlap
     ethr =  4.54E-03,  avg # of iterations =  1.0

     Expectation value of exp(iGx): ( -6.9319162793633898E-006,  3.1805775030696025E-005)  0.99291773000000005     
     Electronic Dipole per cell (Ry a.u.)   22.230065314806783     
     Ionic Dipole per cell (Ry a.u.)   23645.326172870256     

     Expectation value of exp(iGx): (  2.5938215877730419E-004, -3.4328812926281651E-004)   1.1465709300000000     
     Electronic Dipole per cell (Ry a.u.)  -13.281361232079142     
     Ionic Dipole per cell (Ry a.u.)   25348.277328550546     

     Expectation value of exp(iGx): (  3.3924711769141083E-009, -4.5266506116466832E-009)  0.73188942899999998     
     Electronic Dipole per cell (Ry a.u.)  -8.5138411581186144     
     Ionic Dipole per cell (Ry a.u.)   15832.386352687801     
Electronic Dipole on Cartesian axes
           1   22.230065314806783     
           2  -13.281361232079142     
           3  -8.5138411581186144     
Ionic Dipole on Cartesian axes
           1   23645.326172870256     
           2   25348.277328550546     
           3   15832.386352687801     

     total cpu time spent up to now is     1514.1 secs

     total energy              =   -5150.69405341 Ry
     Harris-Foulkes estimate   =   -5167.87328444 Ry
     estimated scf accuracy    <      33.25566841 Ry

     iteration #  3     ecut=    80.00 Ry     beta=0.70
     Davidson diagonalization with overlap
     ethr =  2.91E-03,  avg # of iterations =  2.0
     Davidson diagonalization with overlap
     ethr =  2.91E-03,  avg # of iterations =  1.0
     Davidson diagonalization with overlap
     ethr =  2.91E-03,  avg # of iterations =  1.0

     Expectation value of exp(iGx): ( -3.8915316259800442E-005,  1.5432592457950494E-004)  0.99291773000000005     
     Electronic Dipole per cell (Ry a.u.)   22.633781009826404     
     Ionic Dipole per cell (Ry a.u.)   23645.326172870256     

     Expectation value of exp(iGx): (  7.8656806262036492E-004, -1.1864461201860966E-003)   1.1465709300000000     
     Electronic Dipole per cell (Ry a.u.)  -14.167481991862333     
     Ionic Dipole per cell (Ry a.u.)   25348.277328550546     

     Expectation value of exp(iGx): (  6.1442884338737309E-008, -8.5809864768576357E-008)  0.73188942899999998     
     Electronic Dipole per cell (Ry a.u.)  -8.7133510783658519     
     Ionic Dipole per cell (Ry a.u.)   15832.386352687801     
Electronic Dipole on Cartesian axes
           1   22.633781009826404     
           2  -14.167481991862333     
           3  -8.7133510783658519     
Ionic Dipole on Cartesian axes
           1   23645.326172870256     
           2   25348.277328550546     
           3   15832.386352687801     

     total cpu time spent up to now is     2266.7 secs

     total energy              =   -5157.50949930 Ry
     Harris-Foulkes estimate   =   -5157.62161182 Ry
     estimated scf accuracy    <       0.26396952 Ry

     iteration #  4     ecut=    80.00 Ry     beta=0.70
     Davidson diagonalization with overlap
     ethr =  2.31E-05,  avg # of iterations =  7.0
     Davidson diagonalization with overlap
     ethr =  2.31E-05,  avg # of iterations =  1.0
     Davidson diagonalization with overlap
     ethr =  2.31E-05,  avg # of iterations =  1.0

     Expectation value of exp(iGx): ( -3.6202029677426346E-005,  1.4727700623153053E-004)  0.99291773000000005     
     Electronic Dipole per cell (Ry a.u.)   22.559284193557954     
     Ionic Dipole per cell (Ry a.u.)   23645.326172870256     

     Expectation value of exp(iGx): (  8.0246418977956827E-004, -1.1082462945702920E-003)   1.1465709300000000     
     Electronic Dipole per cell (Ry a.u.)  -13.574034378015117     
     Ionic Dipole per cell (Ry a.u.)   25348.277328550546     

     Expectation value of exp(iGx): (  5.6052411707524556E-008, -7.8141779918599758E-008)  0.73188942899999998     
     Electronic Dipole per cell (Ry a.u.)  -8.7055801402436597     
     Ionic Dipole per cell (Ry a.u.)   15832.386352687801     
Electronic Dipole on Cartesian axes
           1   22.559284193557954     
           2  -13.574034378015117     
           3  -8.7055801402436597     
Ionic Dipole on Cartesian axes
           1   23645.326172870256     
           2   25348.277328550546     
           3   15832.386352687801     

     total cpu time spent up to now is     3083.7 secs

     total energy              =   -5157.52382422 Ry
     Harris-Foulkes estimate   =   -5157.61488441 Ry
     estimated scf accuracy    <       0.19348099 Ry

     iteration #  5     ecut=    80.00 Ry     beta=0.70
     Davidson diagonalization with overlap
     ethr =  1.69E-05,  avg # of iterations =  8.0
     Davidson diagonalization with overlap
     ethr =  1.69E-05,  avg # of iterations =  1.0
     Davidson diagonalization with overlap
     ethr =  1.69E-05,  avg # of iterations =  1.0

     Expectation value of exp(iGx): ( -3.6454886292671991E-005,  1.4605635084221838E-004)  0.99291773000000005     
     Electronic Dipole per cell (Ry a.u.)   22.603693811623163     
     Ionic Dipole per cell (Ry a.u.)   23645.326172870256     

     Expectation value of exp(iGx): (  7.6734458414833657E-004, -1.1278184025264046E-003)   1.1465709300000000     
     Electronic Dipole per cell (Ry a.u.)  -13.994902606572243     
     Ionic Dipole per cell (Ry a.u.)   25348.277328550546     

     Expectation value of exp(iGx): (  5.5563128538712928E-008, -7.7066954454440975E-008)  0.73188942899999998     
     Electronic Dipole per cell (Ry a.u.)  -8.6834676925336236     
     Ionic Dipole per cell (Ry a.u.)   15832.386352687801     
Electronic Dipole on Cartesian axes
           1   22.603693811623163     
           2  -13.994902606572243     
           3  -8.6834676925336236     
Ionic Dipole on Cartesian axes
           1   23645.326172870256     
           2   25348.277328550546     
           3   15832.386352687801     

     total cpu time spent up to now is     3892.1 secs

     total energy              =   -5157.56243341 Ry
     Harris-Foulkes estimate   =   -5157.56387338 Ry
     estimated scf accuracy    <       0.00241828 Ry

     iteration #  6     ecut=    80.00 Ry     beta=0.70
     Davidson diagonalization with overlap
     ethr =  2.11E-07,  avg # of iterations =  5.0
     Davidson diagonalization with overlap
     ethr =  2.11E-07,  avg # of iterations =  1.0
     Davidson diagonalization with overlap
     ethr =  2.11E-07,  avg # of iterations =  1.0

     Expectation value of exp(iGx): ( -3.6381677890679147E-005,  1.4626041120753075E-004)  0.99291773000000005     
     Electronic Dipole per cell (Ry a.u.)   22.593743499645999     
     Ionic Dipole per cell (Ry a.u.)   23645.326172870256     

     Expectation value of exp(iGx): (  7.7192699240723553E-004, -1.1258071975441813E-003)   1.1465709300000000     
     Electronic Dipole per cell (Ry a.u.)  -13.943079996764235     
     Ionic Dipole per cell (Ry a.u.)   25348.277328550546     

     Expectation value of exp(iGx): (  5.5593488748214904E-008, -7.7329703720221633E-008)  0.73188942899999998     
     Electronic Dipole per cell (Ry a.u.)  -8.6959023171524947     
     Ionic Dipole per cell (Ry a.u.)   15832.386352687801     
Electronic Dipole on Cartesian axes
           1   22.593743499645999     
           2  -13.943079996764235     
           3  -8.6959023171524947     
Ionic Dipole on Cartesian axes
           1   23645.326172870256     
           2   25348.277328550546     
           3   15832.386352687801     

     total cpu time spent up to now is     4674.4 secs

     total energy              =   -5157.56302673 Ry
     Harris-Foulkes estimate   =   -5157.56319658 Ry
     estimated scf accuracy    <       0.00031391 Ry

     iteration #  7     ecut=    80.00 Ry     beta=0.70
     Davidson diagonalization with overlap
     ethr =  2.74E-08,  avg # of iterations =  3.0
     Davidson diagonalization with overlap
     ethr =  2.74E-08,  avg # of iterations =  1.0
     Davidson diagonalization with overlap
     ethr =  2.74E-08,  avg # of iterations =  1.0

     Expectation value of exp(iGx): ( -3.6439506676362177E-005,  1.4630977179344300E-004)  0.99291773000000005     
     Electronic Dipole per cell (Ry a.u.)   22.597393761171176     
     Ionic Dipole per cell (Ry a.u.)   23645.326172870256     

     Expectation value of exp(iGx): (  7.7073777389498875E-004, -1.1272260541558892E-003)   1.1465709300000000     
     Electronic Dipole per cell (Ry a.u.)  -13.961855325473731     
     Ionic Dipole per cell (Ry a.u.)   25348.277328550546     

     Expectation value of exp(iGx): (  5.5684232061513437E-008, -7.7370117718415956E-008)  0.73188942899999998     
     Electronic Dipole per cell (Ry a.u.)  -8.6910798161547369     
     Ionic Dipole per cell (Ry a.u.)   15832.386352687801     
Electronic Dipole on Cartesian axes
           1   22.597393761171176     
           2  -13.961855325473731     
           3  -8.6910798161547369     
Ionic Dipole on Cartesian axes
           1   23645.326172870256     
           2   25348.277328550546     
           3   15832.386352687801     

     total cpu time spent up to now is     5417.6 secs

     total energy              =   -5157.56309887 Ry
     Harris-Foulkes estimate   =   -5157.56311468 Ry
     estimated scf accuracy    <       0.00003280 Ry

     iteration #  8     ecut=    80.00 Ry     beta=0.70
     Davidson diagonalization with overlap
     ethr =  2.87E-09,  avg # of iterations =  3.0
     Davidson diagonalization with overlap
     ethr =  2.87E-09,  avg # of iterations =  1.0
     Davidson diagonalization with overlap
     ethr =  2.87E-09,  avg # of iterations =  1.0

     Expectation value of exp(iGx): ( -3.6442867564536434E-005,  1.4632537725124865E-004)  0.99291773000000005     
     Electronic Dipole per cell (Ry a.u.)   22.597351635815965     
     Ionic Dipole per cell (Ry a.u.)   23645.326172870256     

     Expectation value of exp(iGx): (  7.7124491158670394E-004, -1.1269767971745304E-003)   1.1465709300000000     
     Electronic Dipole per cell (Ry a.u.)  -13.955966476673991     
     Ionic Dipole per cell (Ry a.u.)   25348.277328550546     

     Expectation value of exp(iGx): (  5.5679324718560306E-008, -7.7392881981146746E-008)  0.73188942899999998     
     Electronic Dipole per cell (Ry a.u.)  -8.6927433288584250     
     Ionic Dipole per cell (Ry a.u.)   15832.386352687801     
Electronic Dipole on Cartesian axes
           1   22.597351635815965     
           2  -13.955966476673991     
           3  -8.6927433288584250     
Ionic Dipole on Cartesian axes
           1   23645.326172870256     
           2   25348.277328550546     
           3   15832.386352687801     

     total cpu time spent up to now is     6169.0 secs

     total energy              =   -5157.56310743 Ry
     Harris-Foulkes estimate   =   -5157.56310885 Ry
     estimated scf accuracy    <       0.00000479 Ry

     iteration #  9     ecut=    80.00 Ry     beta=0.70
     Davidson diagonalization with overlap
     ethr =  4.18E-10,  avg # of iterations =  3.0
     Davidson diagonalization with overlap
     ethr =  4.18E-10,  avg # of iterations =  1.0
     Davidson diagonalization with overlap
     ethr =  4.18E-10,  avg # of iterations =  1.0

     Expectation value of exp(iGx): ( -3.6439684510115081E-005,  1.4633070692086407E-004)  0.99291773000000005     
     Electronic Dipole per cell (Ry a.u.)   22.596990260716804     
     Ionic Dipole per cell (Ry a.u.)   23645.326172870256     

     Expectation value of exp(iGx): (  7.7114596421575530E-004, -1.1270925147194124E-003)   1.1465709300000000     
     Electronic Dipole per cell (Ry a.u.)  -13.957514230903618     
     Ionic Dipole per cell (Ry a.u.)   25348.277328550546     

     Expectation value of exp(iGx): (  5.5685444903249354E-008, -7.7393787443664111E-008)  0.73188942899999998     
     Electronic Dipole per cell (Ry a.u.)  -8.6923160073913888     
     Ionic Dipole per cell (Ry a.u.)   15832.386352687801     
Electronic Dipole on Cartesian axes
           1   22.596990260716804     
           2  -13.957514230903618     
           3  -8.6923160073913888     
Ionic Dipole on Cartesian axes
           1   23645.326172870256     
           2   25348.277328550546     
           3   15832.386352687801     

     total cpu time spent up to now is     6902.9 secs

     total energy              =   -5157.56310813 Ry
     Harris-Foulkes estimate   =   -5157.56310851 Ry
     estimated scf accuracy    <       0.00000032 Ry

     iteration # 10     ecut=    80.00 Ry     beta=0.70
     Davidson diagonalization with overlap
     ethr =  2.77E-11,  avg # of iterations =  3.0
     Davidson diagonalization with overlap
     ethr =  2.77E-11,  avg # of iterations =  1.0
     Davidson diagonalization with overlap
     ethr =  2.77E-11,  avg # of iterations =  1.0

     Expectation value of exp(iGx): ( -3.6442080589865593E-005,  1.4632961275607312E-004)  0.99291773000000005     
     Electronic Dipole per cell (Ry a.u.)   22.597204067079058     
     Ionic Dipole per cell (Ry a.u.)   23645.326172870256     

     Expectation value of exp(iGx): (  7.7115895929921556E-004, -1.1270763891892629E-003)   1.1465709300000000     
     Electronic Dipole per cell (Ry a.u.)  -13.957305447471605     
     Ionic Dipole per cell (Ry a.u.)   25348.277328550546     

     Expectation value of exp(iGx): (  5.5685076619427376E-008, -7.7393525798148911E-008)  0.73188942899999998     
     Electronic Dipole per cell (Ry a.u.)  -8.6923300741071721     
     Ionic Dipole per cell (Ry a.u.)   15832.386352687801     
Electronic Dipole on Cartesian axes
           1   22.597204067079058     
           2  -13.957305447471605     
           3  -8.6923300741071721     
Ionic Dipole on Cartesian axes
           1   23645.326172870256     
           2   25348.277328550546     
           3   15832.386352687801     

     total cpu time spent up to now is     7663.8 secs

     total energy              =   -5157.56310828 Ry
     Harris-Foulkes estimate   =   -5157.56310823 Ry
     estimated scf accuracy    <       0.00000005 Ry

     iteration # 11     ecut=    80.00 Ry     beta=0.70
     Davidson diagonalization with overlap
     ethr =  3.98E-12,  avg # of iterations =  3.0
     Davidson diagonalization with overlap
     ethr =  3.98E-12,  avg # of iterations =  1.0
     Davidson diagonalization with overlap
     ethr =  3.98E-12,  avg # of iterations =  1.0

     Expectation value of exp(iGx): ( -3.6441209246151736E-005,  1.4632997124520012E-004)  0.99291773000000005     
     Electronic Dipole per cell (Ry a.u.)   22.597127101707130     
     Ionic Dipole per cell (Ry a.u.)   23645.326172870256     

     Expectation value of exp(iGx): (  7.7115846723072349E-004, -1.1270785744199900E-003)   1.1465709300000000     
     Electronic Dipole per cell (Ry a.u.)  -13.957322714644413     
     Ionic Dipole per cell (Ry a.u.)   25348.277328550546     

     Expectation value of exp(iGx): (  5.5685138429395196E-008, -7.7393770259857106E-008)  0.73188942899999998     
     Electronic Dipole per cell (Ry a.u.)  -8.6923389880158783     
     Ionic Dipole per cell (Ry a.u.)   15832.386352687801     
Electronic Dipole on Cartesian axes
           1   22.597127101707130     
           2  -13.957322714644411     
           3  -8.6923389880158783     
Ionic Dipole on Cartesian axes
           1   23645.326172870256     
           2   25348.277328550546     
           3   15832.386352687801     

     total cpu time spent up to now is     8396.9 secs

     End of self-consistent calculation

          k = 0.0000 0.0000 0.0000 (217511 PWs)   bands (ev):

   -17.6611 -17.5160 -17.0530 -16.5660 -16.4923 -16.4851 -16.4016 -16.3614
   -16.3300 -16.2643 -16.2251 -16.1760 -16.1521 -16.1048 -16.0861 -16.0741
   -16.0432 -16.0350 -15.9820 -15.9714 -15.9570 -15.9268 -15.8824 -15.8657
   -15.8248 -15.8125 -15.8064 -15.7913 -15.7770 -15.7502 -15.7426 -15.7240
   -15.6980 -15.6651 -15.6389 -15.6115 -15.5890 -15.5474 -15.5381 -15.5185
   -15.4752 -15.4356 -15.3992 -15.3603 -15.3455 -15.3252 -15.3069 -15.2619
   -15.2280 -15.2257 -15.1990 -15.1896 -15.1618 -15.1196 -15.0966 -15.0776
   -15.0633 -15.0261 -14.9908 -14.9763 -14.9678 -14.9397 -14.9068 -14.8861
   -14.8750 -14.8612 -14.8410 -14.8199 -14.7982 -14.7903 -14.7870 -14.7466
   -14.7390 -14.7276 -14.7171 -14.6916 -14.6724 -14.6689 -14.6335 -14.6009
   -14.5753 -14.5735 -14.5487 -14.5287 -14.5083 -14.5028 -14.4846 -14.4718
   -14.4595 -14.4373 -14.4316 -14.4214 -14.4076 -14.4029 -14.3921 -14.3892
   -14.3797 -14.3740 -14.3638 -14.3453 -14.3367 -14.3213 -14.3115 -14.3088
   -14.2974 -14.2876 -14.2828 -14.2640 -14.2576 -14.2503 -14.2413 -14.2377
   -14.2287 -14.2227 -14.2178 -14.2082 -14.2034 -14.1965 -14.1855 -14.1788
   -14.1744 -14.1648 -14.1596 -14.1540 -14.1487 -14.1407 -14.1350 -14.1273
   -14.1183 -14.1117 -14.1059 -14.1028 -14.1009 -14.0956 -14.0896 -14.0848
   -14.0744 -14.0692 -14.0488 -14.0384 -14.0255 -14.0113 -13.7208  -6.9066
    -6.6204  -6.4895  -6.4195  -6.3461  -6.1909  -6.1586  -6.0316  -5.9792
    -5.9067  -5.8527  -5.8450  -5.8028  -5.7684  -5.7435  -5.7307  -5.6917
    -5.6749  -5.6369  -5.6121  -5.5765  -5.5435  -5.4683  -5.4420  -5.2915
    -5.2659  -5.2045  -5.1703  -5.1456  -5.1362  -5.0911  -4.9997  -4.9559
    -4.9011  -4.8983  -4.8130  -4.8060  -4.7431  -4.6681  -4.5570  -4.4804
    -4.4418  -4.3881  -4.3103  -4.2666  -4.2264  -4.2185  -4.1688  -4.1330
    -4.1250  -4.1055  -4.0568  -4.0065  -3.9765  -3.8856  -3.8644  -3.7775
    -3.7749  -3.7660  -3.7336  -3.7243  -3.7004  -3.6840  -3.6142  -3.5869
    -3.5764  -3.5401  -3.4127  -3.3972  -3.3430  -3.3212  -3.2971  -3.2728
    -3.2200  -3.1827  -3.1708  -3.1507  -3.1288  -3.0827  -3.0558  -3.0264
    -3.0202  -2.9916  -2.9849  -2.9701  -2.9567  -2.9404  -2.9261  -2.9092
    -2.8919  -2.8880  -2.8740  -2.8479  -2.8469  -2.8364  -2.8220  -2.8166
    -2.7970  -2.7682  -2.7541  -2.7444  -2.7409  -2.7277  -2.7241  -2.7088
    -2.6940  -2.6770  -2.6752  -2.6658  -2.6573  -2.6497  -2.6439  -2.6379
    -2.6210  -2.6161  -2.5938  -2.5830  -2.5646  -2.5369  -2.5264  -2.5134
    -2.5015  -2.4756  -2.4556  -2.4395  -2.4371  -2.4157  -2.4038  -2.3946
    -2.3668  -2.3646  -2.2942  -2.2777  -2.2548  -2.2431  -2.2122  -2.1844
    -2.1767  -2.1515  -2.1111  -2.0752  -2.0457  -1.9980  -1.9129  -1.8800
    -1.6849  -1.5869  -1.4156  -1.3301  -1.1076  -1.0733  -1.0016  -0.9732
    -0.9049  -0.8806  -0.8629  -0.8458  -0.8070  -0.7815  -0.7527  -0.7483
    -0.7337  -0.7207  -0.7182  -0.6854  -0.6764  -0.6344  -0.6247  -0.6084
    -0.6054  -0.6043  -0.5936  -0.5766  -0.5488  -0.5410  -0.5271  -0.5233
    -0.4998  -0.4946  -0.4813  -0.4758  -0.4665  -0.4556  -0.4457  -0.4269
    -0.4104  -0.4034  -0.3878  -0.3779  -0.3707  -0.3648  -0.3555  -0.3335
    -0.3210  -0.2971  -0.2904  -0.2665  -0.2554  -0.2322  -0.2272  -0.2077
    -0.1978  -0.1972  -0.1888  -0.1630  -0.1536  -0.1389  -0.1204  -0.1011
    -0.1002  -0.0739  -0.0554  -0.0420  -0.0142   0.0003   0.0168   0.0323
     0.0386   0.0489   0.0638   0.0752   0.0971   0.1167   0.1237   0.1452
     0.1589   0.1624   0.1795   0.1922   0.2056   0.2096   0.2349   0.2512
     0.2578   0.2718   0.2743   0.2896   0.2981   0.3172   0.3355   0.3554
     0.3599   0.3802   0.3935   0.3990   0.4210   0.4266   0.4315   0.4496
     0.4541   0.4704   0.4791   0.4852   0.4979   0.5155   0.5263   0.5356
     0.5463   0.5535   0.5577   0.5727   0.5748   0.5808   0.6100   0.6141
     0.6364   0.6451   0.6542   0.6635   0.6664   0.6924   0.7037   0.7125
     0.7323   0.7498   0.7659   0.7714   0.7871   0.7915   0.8098   0.8247
     0.8347   0.8548   0.8652   0.8757   0.8867   0.8933   0.9086   0.9224
     0.9494   0.9596   0.9667   0.9854   0.9928   0.9987   1.0114   1.0188
     1.0428   1.0501   1.0556   1.0621   1.0686   1.0798   1.0930   1.1123
     1.1271   1.1320   1.1382   1.1454   1.1611   1.1651   1.1732   1.1817
     1.1888   1.2131   1.2141   1.2277   1.2326   1.2354   1.2613   1.2653
     1.2693   1.2761   1.2820   1.2947   1.2999   1.3075   1.3171   1.3210
     1.3466   1.3524   1.3571   1.3668   1.3865   1.3945   1.4054   1.4135
     1.4182   1.4357   1.4450   1.4511   1.4578   1.4698   1.4757   1.4882
     1.5013   1.5149   1.5218   1.5292   1.5321   1.5429   1.5534   1.5648
     1.5706   1.5790   1.5867   1.5930   1.5987   1.6035   1.6170   1.6264
     1.6308   1.6404   1.6531   1.6608   1.6620   1.6809   1.6856   1.6982
     1.7036   1.7153   1.7301   1.7339   1.7553   1.7722   1.7950   1.8057
     1.8164   1.8308   1.8390   1.8629   1.8676   1.8817   1.9018   1.9130
     1.9379   1.9470   1.9673   1.9773   1.9982   2.0045   2.0165   2.0517
     2.0535   2.0675   2.0812   2.0865   2.0981   2.1039   2.1228   2.1512
     2.1753   2.1853   2.2041   2.2150   2.2254   2.2277   2.2505   2.2593
     2.2881   2.3039   2.3141   2.3398   2.3470   2.3702   2.3754   2.3870
     2.3982   2.4042   2.4255   2.4286   2.4647   2.4825   2.5199   2.5350
     2.5657   2.5714   2.6081   2.6219   7.7221   8.1815   8.8076   9.1377
     9.2243   9.3505   9.4926   9.6768   9.8074   9.8452   9.9277   9.9861
    10.0242  10.1180  10.1531  10.2615  10.3432  10.3925  10.4230  10.5015
    10.5495  10.5909  10.6418  10.6941  10.7252  10.7515  10.7792  10.8111

     highest occupied, lowest unoccupied level (ev):     2.6219    7.7221

!    total energy              =   -5157.56310829 Ry
     Harris-Foulkes estimate   =   -5157.56310830 Ry
     estimated scf accuracy    <          2.1E-09 Ry

     The total energy is the sum of the following terms:

     one-electron contribution =   -2406.69167928 Ry
     hartree contribution      =    1798.35121026 Ry
     xc contribution           =   -1182.82597167 Ry
     ewald contribution        =   -3366.39666760 Ry

     convergence has been achieved in  11 iterations
  **** WARNING :: Problem open file vector.dat...
  **** WARNING :: Problem read vector parameters...
  VECTOR ::                  Infinity                  Infinity                       NaN
  PARALLEL PART OF FORCES:no remove

     Forces acting on atoms (Ry/au):

     atom    1 type  1   force =     0.00096194   -0.00183171    0.00033603
     atom    2 type  1   force =    -0.00092305   -0.00271039    0.00097311
     atom    3 type  1   force =     0.00014814   -0.00111280   -0.00018992
     atom    4 type  1   force =    -0.00135632   -0.00058438    0.00022263
     atom    5 type  1   force =     0.00021352   -0.00186054   -0.00047018
     atom    6 type  1   force =    -0.00407628   -0.00300207   -0.00061504
     atom    7 type  2   force =    -0.00008390    0.00070863    0.00054417
     atom    8 type  2   force =     0.00051824    0.00084681    0.00010180
     atom    9 type  2   force =     0.00032057    0.00121029    0.00004960
     atom   10 type  2   force =     0.00100392    0.00240629   -0.00141984
     atom   11 type  2   force =     0.00002373    0.00068159    0.00001304
     atom   12 type  2   force =     0.00178621    0.00243204   -0.00090319
     atom   13 type  2   force =    -0.00019676    0.00050877   -0.00003219
     atom   14 type  2   force =     0.00162142    0.00048853   -0.00113724
     atom   15 type  2   force =     0.00028864    0.00093701    0.00014434
     atom   16 type  2   force =     0.00137810    0.00077337   -0.00081333
     atom   17 type  2   force =    -0.00012905    0.00072478   -0.00034844
     atom   18 type  2   force =     0.00106048   -0.00009364   -0.00020853
     atom   19 type  1   force =    -0.00080380   -0.00323068   -0.00056887
     atom   20 type  1   force =     0.00031788   -0.00196292    0.00009142
     atom   21 type  1   force =    -0.00011833   -0.00244971   -0.00042875
     atom   22 type  1   force =    -0.00048924   -0.00489679    0.00186382
     atom   23 type  1   force =     0.00013310   -0.00318845   -0.00025086
     atom   24 type  1   force =     0.00497160   -0.00772203    0.00304250
     atom   25 type  2   force =    -0.00024143    0.00147207    0.00061118
     atom   26 type  2   force =    -0.00044233    0.00087011    0.00061186
     atom   27 type  2   force =     0.00081052    0.00163923   -0.00019514
     atom   28 type  2   force =    -0.00025362    0.00078910   -0.00059592
     atom   29 type  2   force =     0.00003389    0.00113820    0.00008127
     atom   30 type  2   force =    -0.00268308    0.00094200   -0.00180342
     atom   31 type  2   force =     0.00002735    0.00107623   -0.00010945
     atom   32 type  2   force =    -0.00035956    0.00220868   -0.00122761
     atom   33 type  2   force =     0.00049226    0.00175111    0.00033080
     atom   34 type  2   force =    -0.00071120    0.00202636   -0.00209730
     atom   35 type  2   force =    -0.00025671    0.00137519   -0.00059507
     atom   36 type  1   force =    -0.00020630   -0.00112578   -0.00025637
     atom   37 type  1   force =    -0.00004968   -0.00117244    0.00034287
     atom   38 type  1   force =    -0.00035170   -0.00243842    0.00007256
     atom   39 type  1   force =     0.00178590   -0.00070704    0.00145403
     atom   40 type  1   force =     0.00026226   -0.00174324    0.00033180
     atom   41 type  1   force =    -0.00000322    0.00003265   -0.00058068
     atom   42 type  2   force =    -0.00021020    0.00087668    0.00032989
     atom   43 type  2   force =    -0.00010806    0.00041600    0.00016113
     atom   44 type  2   force =     0.00001009    0.00092008   -0.00036911
     atom   45 type  2   force =     0.00066167    0.00111191   -0.00013251
     atom   46 type  2   force =    -0.00016011    0.00080532   -0.00014747
     atom   47 type  2   force =     0.00053357    0.00007132    0.00006845
     atom   48 type  2   force =     0.00010409    0.00084282   -0.00008295
     atom   49 type  2   force =    -0.00065888    0.00001273   -0.00005459
     atom   50 type  2   force =     0.00018197    0.00138723    0.00056131
     atom   51 type  2   force =    -0.00048698   -0.00067675   -0.00063724
     atom   52 type  2   force =    -0.00031748    0.00109480   -0.00039041
     atom   53 type  2   force =     0.00003805   -0.00027055   -0.00003531
     atom   54 type  1   force =    -0.00154438    0.00069093    0.00156496
     atom   55 type  1   force =     0.00497584    0.00714494   -0.00399384
     atom   56 type  1   force =    -0.00034840    0.00141972   -0.00042720
     atom   57 type  1   force =     0.00296338    0.00009631   -0.00140161
     atom   58 type  1   force =    -0.00039722    0.00278328   -0.00089972
     atom   59 type  1   force =     0.00463325   -0.00722420   -0.00384691
     atom   60 type  2   force =     0.00165243   -0.00082354   -0.00174487
     atom   61 type  2   force =    -0.00084546   -0.00040159    0.00025486
     atom   62 type  2   force =     0.00481438    0.00048059   -0.00152961
     atom   63 type  2   force =    -0.00175043    0.00020706    0.00589263
     atom   64 type  2   force =     0.00093674   -0.00359929    0.00244950
     atom   65 type  2   force =    -0.00055050    0.00270502    0.00137276
     atom   66 type  2   force =    -0.00015118   -0.00062586   -0.00015617
     atom   67 type  2   force =    -0.00268435    0.00035855    0.00197315
     atom   68 type  2   force =    -0.00001518   -0.00094950   -0.00019391
     atom   69 type  2   force =     0.00003955    0.00046166    0.00065184
     atom   70 type  2   force =     0.00008810   -0.00073508    0.00007760
     atom   71 type  2   force =     0.00003318    0.00092570   -0.00024792
     atom   72 type  1   force =     0.00460068   -0.00607176    0.01819083
     atom   73 type  1   force =    -0.00127190    0.00119656   -0.00114492
     atom   74 type  1   force =    -0.01655173    0.01178834    0.00034305
     atom   75 type  1   force =    -0.00088463   -0.00634396   -0.00563095
     atom   76 type  1   force =    -0.01167736    0.34521901    0.13806994
     atom   77 type  1   force =    -0.00362977   -0.00390762    0.00013249
     atom   78 type  2   force =    -0.00181922   -0.00145169   -0.00595592
     atom   79 type  2   force =     0.00051900   -0.00060679    0.00029998
     atom   80 type  2   force =    -0.00626808   -0.00737895    0.00057825
     atom   81 type  2   force =     0.00036610   -0.00032688    0.00074196
     atom   82 type  2   force =    -0.03963830   -0.03925656   -0.01467238
     atom   83 type  2   force =     0.00192060    0.00031746    0.00062144
     atom   84 type  2   force =     0.00114915   -0.02578281    0.00782050
     atom   85 type  2   force =     0.00238262    0.00232761    0.00007413
     atom   86 type  2   force =     0.00141304   -0.00565874   -0.00250129
     atom   87 type  2   force =     0.00098986    0.00245254    0.00154523
     atom   88 type  2   force =     0.00055225   -0.00281104    0.00152111
     atom   89 type  2   force =    -0.00001891    0.00059427    0.00015484
     atom   90 type  1   force =     0.00088586    0.00130730   -0.00058126
     atom   91 type  1   force =     0.00034393    0.00127855   -0.00056108
     atom   92 type  1   force =     0.00048007    0.01352122   -0.00730334
     atom   93 type  1   force =    -0.00125473    0.00000507   -0.00115036
     atom   94 type  1   force =    -0.00166504    0.00301906    0.00080821
     atom   95 type  1   force =     0.00049009   -0.00029024    0.00037187
     atom   96 type  2   force =     0.00045169   -0.00054394   -0.00119691
     atom   97 type  2   force =     0.00004106   -0.00020298   -0.00018894
     atom   98 type  2   force =     0.00016797   -0.00121630    0.00000343
     atom   99 type  2   force =    -0.00060287   -0.00092024    0.00060395
     atom  100 type  2   force =     0.00009753   -0.00051739    0.00017139
     atom  101 type  2   force =    -0.00090098    0.00004765   -0.00005351
     atom  102 type  2   force =     0.00224940   -0.00226825    0.00048537
     atom  103 type  2   force =     0.00026030   -0.00012682    0.00013208
     atom  104 type  2   force =     0.00063743   -0.00158717    0.00155726
     atom  105 type  2   force =     0.00041752    0.00069800    0.00037322
     atom  106 type  2   force =     0.00029493   -0.00148328    0.00101152
     atom  107 type  2   force =     0.00013097    0.00068699   -0.00052703
     atom  108 type  1   force =     0.00149951   -0.00277942    0.00138691
     atom  109 type  1   force =    -0.00069979   -0.00345681    0.00016559
     atom  110 type  1   force =     0.00020652   -0.00117180   -0.00002413
     atom  111 type  1   force =    -0.00089483   -0.00056518   -0.00015184
     atom  112 type  1   force =     0.00025526   -0.00148905   -0.00009655
     atom  113 type  1   force =    -0.00157893   -0.00053299   -0.00015510
     atom  114 type  2   force =    -0.00055651    0.00132734    0.00030054
     atom  115 type  2   force =     0.00038473    0.00161328    0.00026745
     atom  116 type  2   force =     0.00019639    0.00135806   -0.00070538
     atom  117 type  2   force =     0.00106962    0.00240753   -0.00022042
     atom  118 type  2   force =     0.00008258    0.00071916   -0.00008194
     atom  119 type  2   force =     0.00148825    0.00073755    0.00144064
     atom  120 type  2   force =    -0.00001655    0.00056673    0.00000515
     atom  121 type  2   force =     0.00082306    0.00038100   -0.00020931
     atom  122 type  2   force =     0.00004365    0.00092803    0.00016539
     atom  123 type  2   force =     0.00057859    0.00000541    0.00037702
     atom  124 type  2   force =    -0.00015870    0.00089144   -0.00031338
     atom  125 type  2   force =     0.00261221    0.00025280    0.00097542
     atom  126 type  1   force =    -0.00079732   -0.00404562    0.00062563
     atom  127 type  1   force =     0.00125717   -0.00318421   -0.00087300
     atom  128 type  1   force =    -0.00023186   -0.00256910   -0.00016392
     atom  129 type  1   force =    -0.00049254   -0.00516451   -0.00415247
     atom  130 type  1   force =     0.00013267   -0.00251219   -0.00019206
     atom  131 type  1   force =     0.00138498   -0.00129031   -0.00067425
     atom  132 type  2   force =    -0.00022827    0.00226884    0.00061493
     atom  133 type  2   force =    -0.00156825    0.00379973    0.00135090
     atom  134 type  2   force =     0.00090530    0.00186600   -0.00086360
     atom  135 type  2   force =    -0.00048020    0.00069562    0.00004943
     atom  136 type  2   force =     0.00009578    0.00091125   -0.00001769
     atom  137 type  2   force =    -0.00063771    0.00042623    0.00002655
     atom  138 type  2   force =     0.00013894    0.00079592   -0.00022424
     atom  139 type  2   force =    -0.00115968    0.00145181    0.00121809
     atom  140 type  2   force =     0.00063740    0.00164601    0.00055704
     atom  141 type  2   force =     0.00138899    0.00729472    0.00579287
     atom  142 type  2   force =    -0.00045909    0.00196369   -0.00042913
     atom  143 type  2   force =    -0.00801521    0.01025319   -0.00219813
     atom  144 type  1   force =     0.00000205   -0.00121394    0.00024840
     atom  145 type  1   force =    -0.00002543   -0.00125638    0.00010191
     atom  146 type  1   force =    -0.00044444   -0.00258490   -0.00007344
     atom  147 type  1   force =     0.00126303   -0.00021000    0.00002395
     atom  148 type  1   force =     0.00022923   -0.00152016    0.00005709
     atom  149 type  1   force =     0.00007668    0.00009352   -0.00033813
     atom  150 type  2   force =    -0.00000147    0.00128235    0.00035752
     atom  151 type  2   force =    -0.00009562    0.00054485    0.00010704
     atom  152 type  2   force =     0.00041024    0.00083015   -0.00009447
     atom  153 type  2   force =     0.00037016    0.00062297   -0.00028692
     atom  154 type  2   force =    -0.00010750    0.00038852   -0.00018011
     atom  155 type  2   force =     0.00026240    0.00006891   -0.00003385
     atom  156 type  2   force =     0.00014396    0.00080063   -0.00005796
     atom  157 type  2   force =    -0.00044967    0.00028154    0.00024861
     atom  158 type  2   force =     0.00020785    0.00190762    0.00075063
     atom  159 type  2   force =    -0.00084420   -0.00030115   -0.00002409
     atom  160 type  2   force =    -0.00091687    0.00163193   -0.00043669
     atom  161 type  2   force =    -0.00011274   -0.00034011    0.00014109
     atom  162 type  1   force =    -0.00315231    0.00247256   -0.00232580
     atom  163 type  1   force =     0.02337022   -0.01535218    0.03212969
     atom  164 type  1   force =     0.00047295    0.00124615   -0.00001313
     atom  165 type  1   force =     0.00171016   -0.00004521    0.00048032
     atom  166 type  1   force =     0.00075260    0.00204263    0.00064224
     atom  167 type  1   force =     0.00171973   -0.00118234    0.00150346
     atom  168 type  2   force =     0.00067673   -0.00172101   -0.00075759
     atom  169 type  2   force =    -0.00589414    0.00793264   -0.00052038
     atom  170 type  2   force =     0.00069801   -0.00287354    0.00060247
     atom  171 type  2   force =     0.00319848    0.00517610   -0.00677538
     atom  172 type  2   force =    -0.00050128   -0.00128433   -0.00162280
     atom  173 type  2   force =    -0.00078877   -0.00045140   -0.00053555
     atom  174 type  2   force =    -0.00016434   -0.00095617   -0.00076163
     atom  175 type  2   force =    -0.00118802    0.00000174   -0.00043926
     atom  176 type  2   force =    -0.00021494   -0.00129789   -0.00078528
     atom  177 type  2   force =    -0.00068347    0.00051101   -0.00036932
     atom  178 type  2   force =    -0.00041659   -0.00105278    0.00009686
     atom  179 type  2   force =    -0.00170329    0.00270829   -0.00073914
     atom  180 type  1   force =     0.01477987   -0.03034371   -0.02572242
     atom  181 type  1   force =    -0.00345785    0.00361626    0.00265347
     atom  182 type  1   force =    -0.00283215    0.00980278    0.00404348
     atom  183 type  1   force =    -0.00265174   -0.00702278    0.00514582
     atom  184 type  1   force =    -0.00124218    0.00653426    0.00174450
     atom  185 type  1   force =    -0.00158107   -0.00086314    0.00122463
     atom  186 type  2   force =    -0.00562874   -0.16078718   -0.15236054
     atom  187 type  2   force =     0.00328751    0.00077747   -0.00180189
     atom  188 type  2   force =    -0.00833071   -0.00152866    0.00925092
     atom  189 type  2   force =     0.00178899   -0.00018338   -0.00072461
     atom  190 type  2   force =     0.00028182   -0.00319552   -0.00055954
     atom  191 type  2   force =     0.00068016    0.00028900   -0.00002000
     atom  192 type  2   force =     0.00214630   -0.00266321   -0.00023023
     atom  193 type  2   force =     0.00210532    0.00025501   -0.00096761
     atom  194 type  2   force =    -0.00754618   -0.00994589   -0.01078473
     atom  195 type  2   force =     0.00115962    0.00272924    0.00038120
     atom  196 type  2   force =     0.03497033   -0.09746617    0.02800217
     atom  197 type  2   force =     0.00032887    0.00207213   -0.00059717
     atom  198 type  1   force =     0.00105291    0.00166745   -0.00004878
     atom  199 type  1   force =     0.00079326    0.00144079   -0.00041421
     atom  200 type  1   force =     0.00442718    0.01041676   -0.00220712
     atom  201 type  1   force =    -0.00042518    0.00032748   -0.00001137
     atom  202 type  1   force =     0.00048548    0.00156534   -0.00119823
     atom  203 type  1   force =     0.00068307    0.00021681    0.00008615
     atom  204 type  2   force =     0.00004867   -0.00124262   -0.00117812
     atom  205 type  2   force =    -0.00030254   -0.00024798   -0.00016382
     atom  206 type  2   force =    -0.00008054   -0.00113206    0.00014541
     atom  207 type  2   force =    -0.00125218   -0.00039787   -0.00025227
     atom  208 type  2   force =    -0.00051016   -0.00083557   -0.00012866
     atom  209 type  2   force =    -0.00041269    0.00045928   -0.00076273
     atom  210 type  2   force =    -0.00152748   -0.00364294   -0.00060424
     atom  211 type  2   force =     0.00052308    0.00069093   -0.00027147
     atom  212 type  2   force =     0.00106136   -0.00490746   -0.00486198
     atom  213 type  2   force =     0.00041414    0.00102648   -0.00014025
     atom  214 type  2   force =     0.00134650   -0.00113212    0.00002851
     atom  215 type  2   force =    -0.00016873    0.00053156   -0.00016997

     Total force =     0.458725     Total SCF correction =     0.000124

     Writing output data file Qrtz_Ortho.save

     init_run     :     27.01s CPU     37.35s WALL (       1 calls)
     electrons    :   4025.06s CPU   8359.25s WALL (       1 calls)
     forces       :      8.42s CPU      8.78s WALL (       1 calls)

     Called by init_run:
     wfcinit      :     25.02s CPU     33.96s WALL (       1 calls)
     potinit      :      0.21s CPU      0.26s WALL (       1 calls)

     Called by electrons:
     c_bands      :   2204.22s CPU   2712.15s WALL (      33 calls)
     sum_band     :     11.17s CPU     41.45s WALL (      11 calls)
     v_of_rho     :      0.10s CPU      0.32s WALL (      12 calls)
     mix_rho      :      0.11s CPU      0.53s WALL (      11 calls)

     Called by c_bands:
     init_us_2    :      0.30s CPU      0.34s WALL (      45 calls)
     cegterg      :   2202.46s CPU   2700.12s WALL (      33 calls)

     Called by sum_band:

     Called by *egterg:
     h_psi        :    425.72s CPU    843.39s WALL (      98 calls)
     g_psi        :      0.30s CPU      0.31s WALL (      64 calls)
     cdiaghg      :    714.50s CPU    723.75s WALL (      95 calls)

     Called by h_psi:
     add_vuspsi   :    139.62s CPU    139.94s WALL (      98 calls)

     General routines
     calbec       :    146.70s CPU    159.55s WALL (     102 calls)
     fft          :      0.16s CPU      0.90s WALL (      49 calls)
     fftw         :    149.57s CPU    580.41s WALL (   98196 calls)
     davcio       :      0.02s CPU      1.81s WALL (     260 calls)

     Parallel routines
     fft_scatter  :     78.98s CPU    492.21s WALL (   98245 calls)

     Electric-field routines
     c_phase_fiel :   1809.33s CPU   5604.05s WALL (      33 calls)

     PWSCF        :     1h 7m CPU        2h20m WALL


   This run was terminated on:  15:19:21   6Jul2018            

=------------------------------------------------------------------------------=
   JOB DONE.
=------------------------------------------------------------------------------=
