# Supplementary material for: Collective dipole effects in ionic transport under electric fields
Source: Nat Commun. 2020 Jul 3;11:3330. doi: 10.1038/s41467-020-17173-w (PMC7335081; doi:10.1038/s41467-020-17173-w)
Supplement: Supplementary file 3 — Source Data [file 41467_2020_17173_MOESM3_ESM.zip › Script_Pol_Analysis/QE_data/ZBC_NEB_VO_Q2-pos2/Zcharge_VO_Q2_pict3/dx-0.2/output_file]

     Program PWSCF v.5.4.0 starts on  6Jul2018 at 10:40:22 

     This program is part of the open-source Quantum ESPRESSO suite
     for quantum simulation of materials; please cite
         "P. Giannozzi et al., J. Phys.:Condens. Matter 21 395502 (2009);
          URL http://www.quantum-espresso.org", 
     in publications or presentations arising from this work. More details at
     http://www.quantum-espresso.org/quote

     Parallel version (MPI), running on   112 processors
     R & G space division:  proc/nbgrp/npool/nimage =     112
     Reading input from input_file
Warning: card &IONS ignored
Warning: card / ignored
Warning: card &CELL ignored
Warning: card / ignored

     Current dimensions of program PWSCF are:
     Max number of different atomic species (ntypx) = 10
     Max number of k-points (npk) =  40000
     Max angular momentum in pseudopotentials (lmaxx) =  3

     Subspace diagonalization in iterative solution of the eigenvalue problem:
     a serial algorithm will be used


     Parallelization info
     --------------------
     sticks:   dense  smooth     PW     G-vecs:    dense   smooth      PW
     Min         200     200     50                15540    15540    1940
     Max         201     201     51                15547    15547    1944
     Sum       22485   22485   5629              1740873  1740873  217511


     Title: 
     Fkl_Ortho                                                                  


     bravais-lattice index     =            0
     lattice parameter (alat)  =      27.8567  a.u.
     unit-cell volume          =   18011.5231 (a.u.)^3
     number of atoms/cell      =          215
     number of atomic types    =            2
     number of electrons       =      1144.00
     number of Kohn-Sham states=          600
     kinetic-energy cutoff     =      80.0000  Ry
     charge density cutoff     =     320.0000  Ry
     convergence threshold     =      1.0E-08
     mixing beta               =       0.7000
     number of iterations used =            8  plain     mixing
     Exchange-correlation      =  SLA  PZ   NOGX NOGC ( 1  1  0  0 0 0)

     Using Berry phase electric field
     In a.u.(Ry)  cartesian system of reference
        0.0000000000
        0.0000000000
        0.0000000000
     In a.u.(Ry)  crystal system of reference
        0.0000000000
        0.0000000000
        0.0000000000
     Number of iterative cycles:   3


     celldm(1)=  27.856738  celldm(2)=   0.000000  celldm(3)=   0.000000
     celldm(4)=   0.000000  celldm(5)=   0.000000  celldm(6)=   0.000000

     crystal axes: (cart. coord. in units of alat)
               a(1) = (   0.992918   0.000000   0.000000 )  
               a(2) = (   0.000000   1.146571   0.000000 )  
               a(3) = (   0.000000   0.000000   0.731889 )  

     reciprocal axes: (cart. coord. in units 2 pi/alat)
               b(1) = (  1.007133  0.000000  0.000000 )  
               b(2) = (  0.000000  0.872166  0.000000 )  
               b(3) = (  0.000000  0.000000  1.366327 )  


     PseudoPot. # 1 for Si read from file:
     /home/users/lsamos/Nico/q-e-qe-5.4/pseudo/Si.pz-vbc.UPF
     MD5 check sum: 6dfa03ddd5817404712e03e4d12deb78
     Pseudo is Norm-conserving, Zval =  4.0
     Generated by new atomic code, or converted to UPF format
     Using radial grid of  431 points,  2 beta functions with: 
                l(1) =   0
                l(2) =   1

     PseudoPot. # 2 for O  read from file:
     /home/users/lsamos/Nico/q-e-qe-5.4/pseudo/O.pz-mt.UPF
     MD5 check sum: 6c85872a654a48428798af567c59afb1
     Pseudo is Norm-conserving, Zval =  6.0
     Generated by new atomic code, or converted to UPF format
     Using radial grid of  921 points,  1 beta functions with: 
                l(1) =   0

     atomic species   valence    mass     pseudopotential
        Si             4.00    28.08550     Si( 1.00)
        O              6.00    16.00000     O ( 1.00)

     No symmetry found


   Cartesian axes

     site n.     atom                  positions (alat units)
         1           Si  tau(   1) = (   0.1500729   0.0007201   0.2447972  )
         2           Si  tau(   2) = (   0.3175431   0.2886475   0.2453436  )
         3           Si  tau(   3) = (   0.9144529   0.1319544   0.1189599  )
         4           Si  tau(   4) = (   0.0907372   0.4153515   0.1249753  )
         5           Si  tau(   5) = (   0.0881220   0.1514010  -0.0005342  )
         6           Si  tau(   6) = (   0.2491014   0.4336363  -0.0038095  )
         7           O   tau(   7) = (   0.0835811   0.0801881   0.2822390  )
         8           O   tau(   8) = (   0.2504401   0.3665584   0.2850758  )
         9           O   tau(   9) = (   0.2153045   0.0380113   0.1640005  )
        10           O   tau(  10) = (   0.3848086   0.3328246   0.1692897  )
        11           O   tau(  11) = (   0.1893272   0.1676932   0.0394419  )
        12           O   tau(  12) = (   0.3557620   0.4415434   0.0237203  )
        13           O   tau(  13) = (   0.0232284   0.1140709   0.0808518  )
        14           O   tau(  14) = (   0.1932948   0.4029538   0.0863341  )
        15           O   tau(  15) = (   0.9147650   0.2057208   0.2015322  )
        16           O   tau(  16) = (   0.0892374   0.4934260   0.2034559  )
        17           O   tau(  17) = (   0.0452658   0.2468416   0.3308476  )
        18           O   tau(  18) = (   0.2130037   0.5354425   0.3302478  )
        19           Si  tau(  19) = (   0.4868687   0.0033869   0.2390460  )
        20           Si  tau(  20) = (   0.6532427   0.2821787   0.2487258  )
        21           Si  tau(  21) = (   0.2538610   0.1316989   0.1215728  )
        22           Si  tau(  22) = (   0.4148090   0.4219790   0.1143918  )
        23           Si  tau(  23) = (   0.4165700   0.1538127  -0.0005372  )
        24           Si  tau(  24) = (   0.5856858   0.4419680   0.0018214  )
        25           O   tau(  25) = (   0.4217712   0.0838147   0.2772191  )
        26           O   tau(  26) = (   0.5910494   0.3492587   0.3140314  )
        27           O   tau(  27) = (   0.5515981   0.0402922   0.1566108  )
        28           O   tau(  28) = (   0.7048046   0.3334512   0.1669937  )
        29           O   tau(  29) = (   0.5163264   0.1769609   0.0405733  )
        30           O   tau(  30) = (   0.6871885   0.4587366   0.0398095  )
        31           O   tau(  31) = (   0.3545675   0.1129029   0.0809295  )
        32           O   tau(  32) = (   0.5205949   0.4115425   0.0856499  )
        33           O   tau(  33) = (   0.2572161   0.2089431   0.2005144  )
        34           O   tau(  34) = (   0.3997811   0.5125930   0.1787789  )
        35           O   tau(  35) = (   0.3802645   0.2504185   0.3279514  )
        36           Si  tau(  36) = (   0.8156266  -0.0035382   0.2428242  )
        37           Si  tau(  37) = (   0.9790934   0.2834720   0.2451383  )
        38           Si  tau(  38) = (   0.5846053   0.1382976   0.1181839  )
        39           Si  tau(  39) = (   0.7496974   0.4244848   0.1246675  )
        40           Si  tau(  40) = (   0.7539417   0.1577965  -0.0100989  )
        41           Si  tau(  41) = (   0.9170254   0.4362400   0.0033162  )
        42           O   tau(  42) = (   0.7487661   0.0731055   0.2853118  )
        43           O   tau(  43) = (   0.9149272   0.3658325   0.2821233  )
        44           O   tau(  44) = (   0.8735478   0.0375732   0.1581911  )
        45           O   tau(  45) = (   1.0478977   0.3205354   0.1670346  )
        46           O   tau(  46) = (   0.8531239   0.1720659   0.0351822  )
        47           O   tau(  47) = (   1.0193551   0.4477441   0.0414015  )
        48           O   tau(  48) = (   0.6843125   0.1342930   0.0720926  )
        49           O   tau(  49) = (   0.8504299   0.4033108   0.0854217  )
        50           O   tau(  50) = (   0.5866740   0.2070121   0.2054440  )
        51           O   tau(  51) = (   0.7508683   0.5004695   0.2040194  )
        52           O   tau(  52) = (   0.7263344   0.2443740   0.3216952  )
        53           O   tau(  53) = (   0.8779465   0.5353192   0.3286493  )
        54           Si  tau(  54) = (   0.1513696   0.5725632   0.2468821  )
        55           Si  tau(  55) = (   0.3188215   0.8664624   0.2443736  )
        56           Si  tau(  56) = (   0.9218654   0.7062860   0.1230181  )
        57           Si  tau(  57) = (   0.0915147   0.9914904   0.1230856  )
        58           Si  tau(  58) = (   0.0946576   0.7263854   0.0002449  )
        59           Si  tau(  59) = (   0.2551399   1.0149736  -0.0004846  )
        60           O   tau(  60) = (   0.0873475   0.6539552   0.2832582  )
        61           O   tau(  61) = (   0.2535252   0.9456203   0.2819455  )
        62           O   tau(  62) = (   0.2220461   0.6111684   0.1685776  )
        63           O   tau(  63) = (   0.3842902   0.8990967   0.1619097  )
        64           O   tau(  64) = (   0.2006944   0.7351794   0.0365136  )
        65           O   tau(  65) = (   0.3581535   1.0280955   0.0364241  )
        66           O   tau(  66) = (   0.0321063   0.6924566   0.0848628  )
        67           O   tau(  67) = (   0.1936032   0.9781043   0.0835962  )
        68           O   tau(  68) = (   0.9191923   0.7800880   0.2045756  )
        69           O   tau(  69) = (   0.0888358   1.0650747   0.2052343  )
        70           O   tau(  70) = (   0.0512211   0.8226814   0.3288537  )
        71           O   tau(  71) = (   0.2127946   1.1125583   0.3291789  )
        72           Si  tau(  72) = (   0.4314493   0.6161438   0.1805636  )
        73           Si  tau(  73) = (   0.6524679   0.8629046   0.2461567  )
        74           Si  tau(  74) = (   0.2543829   0.7066159   0.1268932  )
        75           Si  tau(  75) = (   0.4220546   0.9943429   0.1198631  )
        76           Si  tau(  76) = (   0.4149866   0.7356196  -0.0004689  )
        77           Si  tau(  77) = (   0.5879445   1.0137399  -0.0006247  )
        78           O   tau(  78) = (   0.4117477   0.6612137   0.2766905  )
        79           O   tau(  79) = (   0.5878504   0.9436484   0.2827160  )
        80           O   tau(  80) = (   0.5346353   0.6237157   0.1454819  )
        81           O   tau(  81) = (   0.7136331   0.8939634   0.1596331  )
        82           O   tau(  82) = (   0.5268254   0.7620919   0.0389842  )
        83           O   tau(  83) = (   0.6897817   1.0279029   0.0387345  )
        84           O   tau(  84) = (   0.3696532   0.6853155   0.0974511  )
        85           O   tau(  85) = (   0.5237275   0.9773284   0.0816637  )
        86           O   tau(  86) = (   0.2566056   0.7841283   0.2030010  )
        87           O   tau(  87) = (   0.4225123   1.0694010   0.2005227  )
        88           O   tau(  88) = (   0.3802908   0.8280542   0.3280357  )
        89           O   tau(  89) = (   0.5491598   1.1134383   0.3229753  )
        90           Si  tau(  90) = (   0.8176756   0.5773721   0.2456322  )
        91           Si  tau(  91) = (   0.9829534   0.8603430   0.2447065  )
        92           Si  tau(  92) = (   0.5898966   0.7171220   0.1197369  )
        93           Si  tau(  93) = (   0.7531720   0.9894775   0.1208002  )
        94           Si  tau(  94) = (   0.7559095   0.7285278   0.0001680  )
        95           Si  tau(  95) = (   0.9190332   1.0110733   0.0010761  )
        96           O   tau(  96) = (   0.7560552   0.6587475   0.2862592  )
        97           O   tau(  97) = (   0.9182648   0.9404618   0.2824411  )
        98           O   tau(  98) = (   0.8842267   0.6111973   0.1641279  )
        99           O   tau(  99) = (   1.0492101   0.8950153   0.1632928  )
       100           O   tau( 100) = (   0.8577353   0.7413194   0.0395398  )
       101           O   tau( 101) = (   1.0203356   1.0270448   0.0406018  )
       102           O   tau( 102) = (   0.6900316   0.6947247   0.0833043  )
       103           O   tau( 103) = (   0.8548659   0.9728450   0.0825558  )
       104           O   tau( 104) = (   0.5882212   0.7802596   0.2091154  )
       105           O   tau( 105) = (   0.7529827   1.0611549   0.2046604  )
       106           O   tau( 106) = (   0.7164235   0.8275020   0.3288728  )
       107           O   tau( 107) = (   0.8818835   1.1090301   0.3243109  )
       108           Si  tau( 108) = (   0.1528716  -0.0018463   0.6089053  )
       109           Si  tau( 109) = (   0.3097760   0.2827192   0.6098873  )
       110           Si  tau( 110) = (   0.9191463   0.1263449   0.4903265  )
       111           Si  tau( 111) = (   0.0873197   0.4169281   0.4896156  )
       112           Si  tau( 112) = (   0.0870499   0.1513094   0.3666948  )
       113           Si  tau( 113) = (   0.2511068   0.4392047   0.3679060  )
       114           O   tau( 114) = (   0.0891346   0.0791631   0.6477708  )
       115           O   tau( 115) = (   0.2391411   0.3587155   0.6478184  )
       116           O   tau( 116) = (   0.2159457   0.0322920   0.5244918  )
       117           O   tau( 117) = (   0.3754433   0.3274379   0.5326642  )
       118           O   tau( 118) = (   0.1908159   0.1654316   0.4009696  )
       119           O   tau( 119) = (   0.3539423   0.4549329   0.4052161  )
       120           O   tau( 120) = (   0.0285936   0.1131160   0.4524278  )
       121           O   tau( 121) = (   0.1896194   0.4018113   0.4515229  )
       122           O   tau( 122) = (   0.9151112   0.2026429   0.5706651  )
       123           O   tau( 123) = (   0.0862862   0.4933772   0.5693523  )
       124           O   tau( 124) = (   0.0497358   0.2474846   0.6932594  )
       125           O   tau( 125) = (   0.2146776   0.5316457   0.6918236  )
       126           Si  tau( 126) = (   0.4849004  -0.0008913   0.6097415  )
       127           Si  tau( 127) = (   0.6423556   0.2866252   0.6037181  )
       128           Si  tau( 128) = (   0.2537657   0.1271874   0.4834894  )
       129           Si  tau( 129) = (   0.4104731   0.4231774   0.4935829  )
       130           Si  tau( 130) = (   0.4188152   0.1532374   0.3627701  )
       131           Si  tau( 131) = (   0.6076438   0.3930785   0.4115475  )
       132           O   tau( 132) = (   0.4230116   0.0813252   0.6485021  )
       133           O   tau( 133) = (   0.5849832   0.3635552   0.6549527  )
       134           O   tau( 134) = (   0.5483716   0.0349084   0.5259792  )
       135           O   tau( 135) = (   0.6805644   0.3399453   0.5027167  )
       136           O   tau( 136) = (   0.5211564   0.1681264   0.4024049  )
       137           O   tau( 137) = (   0.6854996   0.4722551   0.4093436  )
       138           O   tau( 138) = (   0.3560463   0.1131078   0.4443642  )
       139           O   tau( 139) = (   0.5167164   0.4110235   0.4640621  )
       140           O   tau( 140) = (   0.2525116   0.2007662   0.5658145  )
       141           O   tau( 141) = (   0.4101115   0.5012266   0.5714990  )
       142           O   tau( 142) = (   0.3735130   0.2475957   0.6928603  )
       143           O   tau( 143) = (   0.5487498   0.5342862   0.6870679  )
       144           Si  tau( 144) = (   0.8162328  -0.0053052   0.6110788  )
       145           Si  tau( 145) = (   0.9781440   0.2834767   0.6115496  )
       146           Si  tau( 146) = (   0.5838515   0.1295789   0.4844797  )
       147           Si  tau( 147) = (   0.7556367   0.4319312   0.4869221  )
       148           Si  tau( 148) = (   0.7552552   0.1475236   0.3657780  )
       149           Si  tau( 149) = (   0.9176112   0.4391342   0.3638864  )
       150           O   tau( 150) = (   0.7518029   0.0762603   0.6480852  )
       151           O   tau( 151) = (   0.9131408   0.3633966   0.6520151  )
       152           O   tau( 152) = (   0.8811570   0.0308572   0.5292688  )
       153           O   tau( 153) = (   1.0406186   0.3226491   0.5292314  )
       154           O   tau( 154) = (   0.8562709   0.1605907   0.4060270  )
       155           O   tau( 155) = (   1.0180139   0.4528555   0.4052072  )
       156           O   tau( 156) = (   0.6874556   0.1206140   0.4490416  )
       157           O   tau( 157) = (   0.8513993   0.4016064   0.4471079  )
       158           O   tau( 158) = (   0.5793096   0.2071537   0.5649733  )
       159           O   tau( 159) = (   0.7570111   0.4871570   0.5799026  )
       160           O   tau( 160) = (   0.7252930   0.2512486   0.6657613  )
       161           O   tau( 161) = (   0.8847934   0.5348773   0.6968809  )
       162           Si  tau( 162) = (   0.1526324   0.5714346   0.6093231  )
       163           Si  tau( 163) = (   0.3160377   0.8612579   0.6086391  )
       164           Si  tau( 164) = (   0.9179656   0.7041772   0.4920895  )
       165           Si  tau( 165) = (   0.0890685   0.9899259   0.4890912  )
       166           Si  tau( 166) = (   0.0877671   0.7265825   0.3672138  )
       167           Si  tau( 167) = (   0.2523090   1.0172124   0.3669130  )
       168           O   tau( 168) = (   0.0910008   0.6529639   0.6502355  )
       169           O   tau( 169) = (   0.2522292   0.9406038   0.6489938  )
       170           O   tau( 170) = (   0.2185469   0.6084228   0.5286071  )
       171           O   tau( 171) = (   0.3822333   0.8976527   0.5281634  )
       172           O   tau( 172) = (   0.1902440   0.7399365   0.4052158  )
       173           O   tau( 173) = (   0.3541752   1.0317476   0.4058952  )
       174           O   tau( 174) = (   0.0251161   0.6875021   0.4493754  )
       175           O   tau( 175) = (   0.1905190   0.9757967   0.4483727  )
       176           O   tau( 176) = (   0.9223013   0.7737065   0.5776570  )
       177           O   tau( 177) = (   0.0892756   1.0624903   0.5724311  )
       178           O   tau( 178) = (   0.0602052   0.8233515   0.6940114  )
       179           O   tau( 179) = (   0.2177181   1.1104800   0.6919199  )
       180           Si  tau( 180) = (   0.4829762   0.5747903   0.6087047  )
       181           Si  tau( 181) = (   0.6492734   0.8587256   0.6084289  )
       182           Si  tau( 182) = (   0.2544348   0.7039617   0.4872310  )
       183           Si  tau( 183) = (   0.4188147   0.9940180   0.4870398  )
       184           Si  tau( 184) = (   0.4173497   0.7309636   0.3639777  )
       185           Si  tau( 185) = (   0.5852820   1.0179737   0.3647355  )
       186           O   tau( 186) = (   0.4254594   0.6567677   0.6565929  )
       187           O   tau( 187) = (   0.5865823   0.9386958   0.6500796  )
       188           O   tau( 188) = (   0.5443503   0.6112772   0.5248624  )
       189           O   tau( 189) = (   0.7098129   0.8945879   0.5234208  )
       190           O   tau( 190) = (   0.5199670   0.7410901   0.4017835  )
       191           O   tau( 191) = (   0.6857686   1.0329183   0.4070271  )
       192           O   tau( 192) = (   0.3557914   0.6893705   0.4454603  )
       193           O   tau( 193) = (   0.5195346   0.9798868   0.4451364  )
       194           O   tau( 194) = (   0.2559726   0.7780841   0.5693282  )
       195           O   tau( 195) = (   0.4198416   1.0661446   0.5706927  )
       196           O   tau( 196) = (   0.3757884   0.8233384   0.6964137  )
       197           O   tau( 197) = (   0.5500821   1.1090674   0.6909890  )
       198           Si  tau( 198) = (   0.8203733   0.5721985   0.6164043  )
       199           Si  tau( 199) = (   0.9855196   0.8573028   0.6125568  )
       200           Si  tau( 200) = (   0.5833039   0.7073593   0.4863343  )
       201           Si  tau( 201) = (   0.7497743   0.9907861   0.4866697  )
       202           Si  tau( 202) = (   0.7529155   0.7317204   0.3692759  )
       203           Si  tau( 203) = (   0.9168873   1.0130661   0.3656904  )
       204           O   tau( 204) = (   0.7534407   0.6501655   0.6540803  )
       205           O   tau( 205) = (   0.9204713   0.9369613   0.6510106  )
       206           O   tau( 206) = (   0.8781930   0.6074741   0.5293771  )
       207           O   tau( 207) = (   1.0462181   0.8929008   0.5275978  )
       208           O   tau( 208) = (   0.8528901   0.7452413   0.4130182  )
       209           O   tau( 209) = (   1.0174171   1.0271974   0.4078222  )
       210           O   tau( 210) = (   0.6855835   0.6936534   0.4486265  )
       211           O   tau( 211) = (   0.8505466   0.9753120   0.4455846  )
       212           O   tau( 212) = (   0.5819959   0.7789116   0.5708069  )
       213           O   tau( 213) = (   0.7521809   1.0607355   0.5722581  )
       214           O   tau( 214) = (   0.7164922   0.8211770   0.6882734  )
       215           O   tau( 215) = (   0.8795035   1.1061848   0.6942533  )

     number of k points=     1
                       cart. coord. in units 2pi/alat
        k(    1) = (   0.0000000   0.0000000   0.0000000), wk =   2.0000000

     Dense  grid:  1740873 G-vectors     FFT dimensions: ( 160, 192, 120)

     Largest allocated arrays     est. size (Mb)     dimensions
        Kohn-Sham Wavefunctions        17.80 Mb     (    1944,  600)
        NL pseudopotentials            12.78 Mb     (    1944,  431)
        Each V/rho on FFT grid          0.94 Mb     (   61440)
        Each G-vector array             0.12 Mb     (   15547)
        G-vector shells                 0.06 Mb     (    7776)
     Largest temporary arrays     est. size (Mb)     dimensions
        Auxiliary wavefunctions        71.19 Mb     (    1944, 2400)
        Each subspace H/S matrix       87.89 Mb     (    2400, 2400)
        Each <psi_i|beta_j> matrix      3.95 Mb     (     431,  600)
        Arrays for rho mixing           7.50 Mb     (   61440,    8)

     Initial potential from superposition of free atoms

     starting charge 1145.96414, renormalised to 1144.00000
     Starting wfc are  860 randomized atomic wfcs

     total cpu time spent up to now is       38.1 secs

     per-process dynamical memory:   157.1 Mb

     Self-consistent Calculation

     iteration #  1     ecut=    80.00 Ry     beta=0.70
     Davidson diagonalization with overlap
     ethr =  1.00E-02,  avg # of iterations =  3.0
     Davidson diagonalization with overlap
     ethr =  1.00E-02,  avg # of iterations =  1.0
     Davidson diagonalization with overlap
     ethr =  1.00E-02,  avg # of iterations =  1.0

     Expectation value of exp(iGx): ( -1.9921521599479563E-004,  7.0523935555806831E-004)  0.99291773000000005     
     Electronic Dipole per cell (Ry a.u.)   22.986052201612868     
     Ionic Dipole per cell (Ry a.u.)   23643.188191809219     

     Expectation value of exp(iGx): (  2.3695963082811214E-003, -3.7938965544132867E-003)   1.1465709300000000     
     Electronic Dipole per cell (Ry a.u.)  -14.557627191905130     
     Ionic Dipole per cell (Ry a.u.)   25350.415309611584     

     Expectation value of exp(iGx): (  9.5404245632804374E-007, -1.4469594233183810E-006)  0.73188942899999998     
     Electronic Dipole per cell (Ry a.u.)  -9.0666230470822136     
     Ionic Dipole per cell (Ry a.u.)   15832.386352687801     
Electronic Dipole on Cartesian axes
           1   22.986052201612868     
           2  -14.557627191905128     
           3  -9.0666230470822136     
Ionic Dipole on Cartesian axes
           1   23643.188191809219     
           2   25350.415309611584     
           3   15832.386352687801     

     total cpu time spent up to now is      759.9 secs

     total energy              =   -5137.18826157 Ry
     Harris-Foulkes estimate   =   -5174.16606779 Ry
     estimated scf accuracy    <      51.91398038 Ry

     iteration #  2     ecut=    80.00 Ry     beta=0.70
     Davidson diagonalization with overlap
     ethr =  4.54E-03,  avg # of iterations =  2.0
     Davidson diagonalization with overlap
     ethr =  4.54E-03,  avg # of iterations =  1.0
     Davidson diagonalization with overlap
     ethr =  4.54E-03,  avg # of iterations =  1.0

     Expectation value of exp(iGx): ( -8.1505654701763817E-006,  3.1365088289997690E-005)  0.99291773000000005     
     Electronic Dipole per cell (Ry a.u.)   22.723732458290023     
     Ionic Dipole per cell (Ry a.u.)   23643.188191809219     

     Expectation value of exp(iGx): (  2.4394202862777930E-004, -3.5672848764035155E-004)   1.1465709300000000     
     Electronic Dipole per cell (Ry a.u.)  -13.961034502701771     
     Ionic Dipole per cell (Ry a.u.)   25350.415309611584     

     Expectation value of exp(iGx): (  3.2445965035998638E-009, -4.6628078309662723E-009)  0.73188942899999998     
     Electronic Dipole per cell (Ry a.u.)  -8.8370164128326039     
     Ionic Dipole per cell (Ry a.u.)   15832.386352687801     
Electronic Dipole on Cartesian axes
           1   22.723732458290023     
           2  -13.961034502701771     
           3  -8.8370164128326039     
Ionic Dipole on Cartesian axes
           1   23643.188191809219     
           2   25350.415309611584     
           3   15832.386352687801     

     total cpu time spent up to now is     1500.8 secs

     total energy              =   -5150.71770888 Ry
     Harris-Foulkes estimate   =   -5167.88360227 Ry
     estimated scf accuracy    <      33.22821495 Ry

     iteration #  3     ecut=    80.00 Ry     beta=0.70
     Davidson diagonalization with overlap
     ethr =  2.90E-03,  avg # of iterations =  2.0
     Davidson diagonalization with overlap
     ethr =  2.90E-03,  avg # of iterations =  1.0
     Davidson diagonalization with overlap
     ethr =  2.90E-03,  avg # of iterations =  1.0

     Expectation value of exp(iGx): ( -4.1992855216304377E-005,  1.5335026774563183E-004)  0.99291773000000005     
     Electronic Dipole per cell (Ry a.u.)   22.886169785713360     
     Ionic Dipole per cell (Ry a.u.)   23643.188191809219     

     Expectation value of exp(iGx): (  7.6070641582602172E-004, -1.2035272622322915E-003)   1.1465709300000000     
     Electronic Dipole per cell (Ry a.u.)  -14.480490304468505     
     Ionic Dipole per cell (Ry a.u.)   25350.415309611584     

     Expectation value of exp(iGx): (  5.9868936836548755E-008, -8.6988615079211469E-008)  0.73188942899999998     
     Electronic Dipole per cell (Ry a.u.)  -8.8842256228060581     
     Ionic Dipole per cell (Ry a.u.)   15832.386352687801     
Electronic Dipole on Cartesian axes
           1   22.886169785713360     
           2  -14.480490304468505     
           3  -8.8842256228060581     
Ionic Dipole on Cartesian axes
           1   23643.188191809219     
           2   25350.415309611584     
           3   15832.386352687801     

     total cpu time spent up to now is     2238.9 secs

     total energy              =   -5157.52651762 Ry
     Harris-Foulkes estimate   =   -5157.63540101 Ry
     estimated scf accuracy    <       0.25959508 Ry

     iteration #  4     ecut=    80.00 Ry     beta=0.70
     Davidson diagonalization with overlap
     ethr =  2.27E-05,  avg # of iterations =  8.0
     Davidson diagonalization with overlap
     ethr =  2.27E-05,  avg # of iterations =  1.0
     Davidson diagonalization with overlap
     ethr =  2.27E-05,  avg # of iterations =  1.0

     Expectation value of exp(iGx): ( -3.9884394497298780E-005,  1.4573779591525501E-004)  0.99291773000000005     
     Electronic Dipole per cell (Ry a.u.)   22.884271009416949     
     Ionic Dipole per cell (Ry a.u.)   23643.188191809219     

     Expectation value of exp(iGx): (  7.6475361083055764E-004, -1.1393736090234943E-003)   1.1465709300000000     
     Electronic Dipole per cell (Ry a.u.)  -14.085454745109740     
     Ionic Dipole per cell (Ry a.u.)   25350.415309611584     

     Expectation value of exp(iGx): (  5.3622570957647124E-008, -8.0082610929572832E-008)  0.73188942899999998     
     Electronic Dipole per cell (Ry a.u.)  -9.0013774372158686     
     Ionic Dipole per cell (Ry a.u.)   15832.386352687801     
Electronic Dipole on Cartesian axes
           1   22.884271009416949     
           2  -14.085454745109741     
           3  -9.0013774372158686     
Ionic Dipole on Cartesian axes
           1   23643.188191809219     
           2   25350.415309611584     
           3   15832.386352687801     

     total cpu time spent up to now is     3081.7 secs

     total energy              =   -5157.54002139 Ry
     Harris-Foulkes estimate   =   -5157.62893963 Ry
     estimated scf accuracy    <       0.18864257 Ry

     iteration #  5     ecut=    80.00 Ry     beta=0.70
     Davidson diagonalization with overlap
     ethr =  1.65E-05,  avg # of iterations =  8.0
     Davidson diagonalization with overlap
     ethr =  1.65E-05,  avg # of iterations =  1.0
     Davidson diagonalization with overlap
     ethr =  1.65E-05,  avg # of iterations =  1.0

     Expectation value of exp(iGx): ( -3.9622136474027122E-005,  1.4498723246628251E-004)  0.99291773000000005     
     Electronic Dipole per cell (Ry a.u.)   22.879728633222584     
     Ionic Dipole per cell (Ry a.u.)   23643.188191809219     

     Expectation value of exp(iGx): (  7.3780204484165358E-004, -1.1491223043374589E-003)   1.1465709300000000     
     Electronic Dipole per cell (Ry a.u.)  -14.378290524054217     
     Ionic Dipole per cell (Ry a.u.)   25350.415309611584     

     Expectation value of exp(iGx): (  5.3911062943670558E-008, -7.8389218503001355E-008)  0.73188942899999998     
     Electronic Dipole per cell (Ry a.u.)  -8.8873594607988107     
     Ionic Dipole per cell (Ry a.u.)   15832.386352687801     
Electronic Dipole on Cartesian axes
           1   22.879728633222584     
           2  -14.378290524054217     
           3  -8.8873594607988107     
Ionic Dipole on Cartesian axes
           1   23643.188191809219     
           2   25350.415309611584     
           3   15832.386352687801     

     total cpu time spent up to now is     3875.2 secs

     total energy              =   -5157.57761251 Ry
     Harris-Foulkes estimate   =   -5157.57897258 Ry
     estimated scf accuracy    <       0.00227200 Ry

     iteration #  6     ecut=    80.00 Ry     beta=0.70
     Davidson diagonalization with overlap
     ethr =  1.99E-07,  avg # of iterations =  6.0
     Davidson diagonalization with overlap
     ethr =  1.99E-07,  avg # of iterations =  1.0
     Davidson diagonalization with overlap
     ethr =  1.99E-07,  avg # of iterations =  1.0

     Expectation value of exp(iGx): ( -3.9525142232117060E-005,  1.4517161791484766E-004)  0.99291773000000005     
     Electronic Dipole per cell (Ry a.u.)   22.867963232781044     
     Ionic Dipole per cell (Ry a.u.)   23643.188191809219     

     Expectation value of exp(iGx): (  7.4269917454832012E-004, -1.1472737264546038E-003)   1.1465709300000000     
     Electronic Dipole per cell (Ry a.u.)  -14.324430746555310     
     Ionic Dipole per cell (Ry a.u.)   25350.415309611584     

     Expectation value of exp(iGx): (  5.3744679555849453E-008, -7.8801774339347373E-008)  0.73188942899999998     
     Electronic Dipole per cell (Ry a.u.)  -8.9230445520092800     
     Ionic Dipole per cell (Ry a.u.)   15832.386352687801     
Electronic Dipole on Cartesian axes
           1   22.867963232781044     
           2  -14.324430746555310     
           3  -8.9230445520092800     
Ionic Dipole on Cartesian axes
           1   23643.188191809219     
           2   25350.415309611584     
           3   15832.386352687801     

     total cpu time spent up to now is     4673.1 secs

     total energy              =   -5157.57816934 Ry
     Harris-Foulkes estimate   =   -5157.57835060 Ry
     estimated scf accuracy    <       0.00033647 Ry

     iteration #  7     ecut=    80.00 Ry     beta=0.70
     Davidson diagonalization with overlap
     ethr =  2.94E-08,  avg # of iterations =  3.0
     Davidson diagonalization with overlap
     ethr =  2.94E-08,  avg # of iterations =  1.0
     Davidson diagonalization with overlap
     ethr =  2.94E-08,  avg # of iterations =  1.0

     Expectation value of exp(iGx): ( -3.9585209420617838E-005,  1.4522613649604554E-004)  0.99291773000000005     
     Electronic Dipole per cell (Ry a.u.)   22.871572669664459     
     Ionic Dipole per cell (Ry a.u.)   23643.188191809219     

     Expectation value of exp(iGx): (  7.4114209284664853E-004, -1.1488061310465378E-003)   1.1465709300000000     
     Electronic Dipole per cell (Ry a.u.)  -14.346935301024525     
     Ionic Dipole per cell (Ry a.u.)   25350.415309611584     

     Expectation value of exp(iGx): (  5.3913597051559845E-008, -7.8780998172503013E-008)  0.73188942899999998     
     Electronic Dipole per cell (Ry a.u.)  -8.9085025644057900     
     Ionic Dipole per cell (Ry a.u.)   15832.386352687801     
Electronic Dipole on Cartesian axes
           1   22.871572669664459     
           2  -14.346935301024525     
           3  -8.9085025644057900     
Ionic Dipole on Cartesian axes
           1   23643.188191809219     
           2   25350.415309611584     
           3   15832.386352687801     

     total cpu time spent up to now is     5407.8 secs

     total energy              =   -5157.57824724 Ry
     Harris-Foulkes estimate   =   -5157.57826318 Ry
     estimated scf accuracy    <       0.00003461 Ry

     iteration #  8     ecut=    80.00 Ry     beta=0.70
     Davidson diagonalization with overlap
     ethr =  3.03E-09,  avg # of iterations =  3.0
     Davidson diagonalization with overlap
     ethr =  3.03E-09,  avg # of iterations =  1.0
     Davidson diagonalization with overlap
     ethr =  3.03E-09,  avg # of iterations =  1.0

     Expectation value of exp(iGx): ( -3.9599364122751900E-005,  1.4523672114584232E-004)  0.99291773000000005     
     Electronic Dipole per cell (Ry a.u.)   22.872471973745238     
     Ionic Dipole per cell (Ry a.u.)   23643.188191809219     

     Expectation value of exp(iGx): (  7.4175517863049058E-004, -1.1485308257015068E-003)   1.1465709300000000     
     Electronic Dipole per cell (Ry a.u.)  -14.339948143397848     
     Ionic Dipole per cell (Ry a.u.)   25350.415309611584     

     Expectation value of exp(iGx): (  5.3888895277172331E-008, -7.8818411874312894E-008)  0.73188942899999998     
     Electronic Dipole per cell (Ry a.u.)  -8.9124931426631395     
     Ionic Dipole per cell (Ry a.u.)   15832.386352687801     
Electronic Dipole on Cartesian axes
           1   22.872471973745238     
           2  -14.339948143397848     
           3  -8.9124931426631395     
Ionic Dipole on Cartesian axes
           1   23643.188191809219     
           2   25350.415309611584     
           3   15832.386352687801     

     total cpu time spent up to now is     6143.0 secs

     total energy              =   -5157.57825584 Ry
     Harris-Foulkes estimate   =   -5157.57825750 Ry
     estimated scf accuracy    <       0.00000467 Ry

     iteration #  9     ecut=    80.00 Ry     beta=0.70
     Davidson diagonalization with overlap
     ethr =  4.08E-10,  avg # of iterations =  3.0
     Davidson diagonalization with overlap
     ethr =  4.08E-10,  avg # of iterations =  1.0
     Davidson diagonalization with overlap
     ethr =  4.08E-10,  avg # of iterations =  1.0

     Expectation value of exp(iGx): ( -3.9591008829162832E-005,  1.4524417995181058E-004)  0.99291773000000005     
     Electronic Dipole per cell (Ry a.u.)   22.871642985599820     
     Ionic Dipole per cell (Ry a.u.)   23643.188191809219     

     Expectation value of exp(iGx): (  7.4162500559987645E-004, -1.1486542244342629E-003)   1.1465709300000000     
     Electronic Dipole per cell (Ry a.u.)  -14.341802056147987     
     Ionic Dipole per cell (Ry a.u.)   25350.415309611584     

     Expectation value of exp(iGx): (  5.3897211711332003E-008, -7.8817866145022961E-008)  0.73188942899999998     
     Electronic Dipole per cell (Ry a.u.)  -8.9118036565687948     
     Ionic Dipole per cell (Ry a.u.)   15832.386352687801     
Electronic Dipole on Cartesian axes
           1   22.871642985599820     
           2  -14.341802056147987     
           3  -8.9118036565687948     
Ionic Dipole on Cartesian axes
           1   23643.188191809219     
           2   25350.415309611584     
           3   15832.386352687801     

     total cpu time spent up to now is     6880.7 secs

     total energy              =   -5157.57825689 Ry
     Harris-Foulkes estimate   =   -5157.57825691 Ry
     estimated scf accuracy    <       0.00000036 Ry

     iteration # 10     ecut=    80.00 Ry     beta=0.70
     Davidson diagonalization with overlap
     ethr =  3.14E-11,  avg # of iterations =  3.0
     Davidson diagonalization with overlap
     ethr =  3.14E-11,  avg # of iterations =  1.0
     Davidson diagonalization with overlap
     ethr =  3.14E-11,  avg # of iterations =  1.0

     Expectation value of exp(iGx): ( -3.9594337739413152E-005,  1.4524271665205941E-004)  0.99291773000000005     
     Electronic Dipole per cell (Ry a.u.)   22.871940450470134     
     Ionic Dipole per cell (Ry a.u.)   23643.188191809219     

     Expectation value of exp(iGx): (  7.4164973356174123E-004, -1.1486340890483537E-003)   1.1465709300000000     
     Electronic Dipole per cell (Ry a.u.)  -14.341468745978204     
     Ionic Dipole per cell (Ry a.u.)   25350.415309611584     

     Expectation value of exp(iGx): (  5.3897445055358344E-008, -7.8817325735286985E-008)  0.73188942899999998     
     Electronic Dipole per cell (Ry a.u.)  -8.9117558218808348     
     Ionic Dipole per cell (Ry a.u.)   15832.386352687801     
Electronic Dipole on Cartesian axes
           1   22.871940450470134     
           2  -14.341468745978204     
           3  -8.9117558218808348     
Ionic Dipole on Cartesian axes
           1   23643.188191809219     
           2   25350.415309611584     
           3   15832.386352687801     

     total cpu time spent up to now is     7624.5 secs

     total energy              =   -5157.57825705 Ry
     Harris-Foulkes estimate   =   -5157.57825700 Ry
     estimated scf accuracy    <       0.00000005 Ry

     iteration # 11     ecut=    80.00 Ry     beta=0.70
     Davidson diagonalization with overlap
     ethr =  3.96E-12,  avg # of iterations =  2.0
     Davidson diagonalization with overlap
     ethr =  3.96E-12,  avg # of iterations =  1.0
     Davidson diagonalization with overlap
     ethr =  3.96E-12,  avg # of iterations =  1.0

     Expectation value of exp(iGx): ( -3.9593563731197030E-005,  1.4524306295202099E-004)  0.99291773000000005     
     Electronic Dipole per cell (Ry a.u.)   22.871871154463189     
     Ionic Dipole per cell (Ry a.u.)   23643.188191809219     

     Expectation value of exp(iGx): (  7.4164568089209746E-004, -1.1486379511220005E-003)   1.1465709300000000     
     Electronic Dipole per cell (Ry a.u.)  -14.341526578538021     
     Ionic Dipole per cell (Ry a.u.)   25350.415309611584     

     Expectation value of exp(iGx): (  5.3897253197455835E-008, -7.8817704566897800E-008)  0.73188942899999998     
     Electronic Dipole per cell (Ry a.u.)  -8.9117915983699376     
     Ionic Dipole per cell (Ry a.u.)   15832.386352687801     
Electronic Dipole on Cartesian axes
           1   22.871871154463189     
           2  -14.341526578538019     
           3  -8.9117915983699376     
Ionic Dipole on Cartesian axes
           1   23643.188191809219     
           2   25350.415309611584     
           3   15832.386352687801     

     total cpu time spent up to now is     8351.0 secs

     End of self-consistent calculation

          k = 0.0000 0.0000 0.0000 (217511 PWs)   bands (ev):

   -17.6545 -17.4442 -16.6438 -16.5315 -16.4730 -16.3937 -16.3661 -16.3367
   -16.2975 -16.2549 -16.2031 -16.1686 -16.1388 -16.1138 -16.0894 -16.0699
   -16.0358 -15.9888 -15.9627 -15.9613 -15.9531 -15.8976 -15.8688 -15.8545
   -15.8375 -15.8310 -15.8190 -15.8033 -15.8018 -15.7777 -15.7670 -15.7591
   -15.7257 -15.6645 -15.6470 -15.6162 -15.5845 -15.5410 -15.5279 -15.5072
   -15.4747 -15.4277 -15.4027 -15.3509 -15.3366 -15.3248 -15.2948 -15.2808
   -15.2369 -15.2295 -15.1976 -15.1873 -15.1577 -15.1106 -15.0841 -15.0729
   -15.0502 -15.0149 -14.9809 -14.9613 -14.9142 -14.9133 -14.9009 -14.8853
   -14.8722 -14.8607 -14.8451 -14.8293 -14.8087 -14.7945 -14.7806 -14.7774
   -14.7332 -14.7214 -14.6909 -14.6783 -14.6628 -14.6377 -14.6030 -14.5585
   -14.5449 -14.5146 -14.5027 -14.4984 -14.4809 -14.4666 -14.4572 -14.4470
   -14.4418 -14.4216 -14.4163 -14.4087 -14.3954 -14.3925 -14.3829 -14.3821
   -14.3744 -14.3663 -14.3501 -14.3424 -14.3366 -14.3302 -14.3261 -14.3192
   -14.3098 -14.3037 -14.2919 -14.2867 -14.2767 -14.2703 -14.2607 -14.2589
   -14.2515 -14.2459 -14.2373 -14.2325 -14.2300 -14.2240 -14.2180 -14.2112
   -14.2034 -14.1974 -14.1937 -14.1889 -14.1802 -14.1731 -14.1708 -14.1677
   -14.1640 -14.1549 -14.1488 -14.1423 -14.1404 -14.1340 -14.1267 -14.1253
   -14.1193 -14.1186 -14.1100 -14.1053 -14.0846 -14.0751 -13.7420  -6.7799
    -6.6082  -6.4718  -6.3606  -6.2389  -6.2080  -6.1528  -6.0755  -5.9166
    -5.9017  -5.8651  -5.8297  -5.8289  -5.7781  -5.7522  -5.7403  -5.6944
    -5.6718  -5.6303  -5.6162  -5.6119  -5.5734  -5.5106  -5.4473  -5.2858
    -5.2565  -5.2059  -5.1743  -5.1410  -5.1189  -5.0868  -5.0268  -4.9730
    -4.9165  -4.8922  -4.8259  -4.7804  -4.7247  -4.7124  -4.5712  -4.4849
    -4.4388  -4.3882  -4.3163  -4.2662  -4.2472  -4.2036  -4.1905  -4.1552
    -4.1045  -4.0899  -4.0492  -3.9678  -3.9579  -3.8977  -3.8786  -3.8165
    -3.7961  -3.7596  -3.7464  -3.7305  -3.7227  -3.6593  -3.6300  -3.5842
    -3.5224  -3.4940  -3.4249  -3.3724  -3.3341  -3.2727  -3.2540  -3.2219
    -3.1943  -3.1768  -3.1401  -3.1171  -3.0830  -3.0817  -3.0278  -3.0193
    -2.9956  -2.9810  -2.9695  -2.9412  -2.9322  -2.9252  -2.9199  -2.9100
    -2.8873  -2.8803  -2.8704  -2.8475  -2.8441  -2.8290  -2.8274  -2.8130
    -2.8045  -2.7877  -2.7799  -2.7588  -2.7505  -2.7458  -2.7368  -2.7263
    -2.7213  -2.7173  -2.7048  -2.6849  -2.6794  -2.6731  -2.6586  -2.6497
    -2.6481  -2.6372  -2.5980  -2.5842  -2.5669  -2.5644  -2.5276  -2.5152
    -2.5059  -2.4974  -2.4730  -2.4504  -2.4459  -2.4335  -2.4173  -2.3865
    -2.3632  -2.3524  -2.3403  -2.3118  -2.2823  -2.2634  -2.2205  -2.2101
    -2.1921  -2.1911  -2.1653  -2.1028  -2.0935  -2.0529  -1.9567  -1.9179
    -1.7183  -1.4966  -1.2081  -1.1154  -1.0397  -1.0200  -0.9247  -0.8966
    -0.8694  -0.8344  -0.8123  -0.8031  -0.7714  -0.7559  -0.7317  -0.7188
    -0.7060  -0.6957  -0.6747  -0.6531  -0.6425  -0.6298  -0.6164  -0.6100
    -0.5984  -0.5874  -0.5753  -0.5675  -0.5519  -0.5389  -0.5324  -0.5233
    -0.5124  -0.4974  -0.4923  -0.4778  -0.4713  -0.4668  -0.4417  -0.4301
    -0.4085  -0.3956  -0.3790  -0.3732  -0.3581  -0.3491  -0.3367  -0.3263
    -0.3183  -0.3089  -0.3047  -0.2860  -0.2572  -0.2546  -0.2368  -0.2232
    -0.2108  -0.1920  -0.1760  -0.1592  -0.1517  -0.1323  -0.1218  -0.1080
    -0.0945  -0.0623  -0.0561  -0.0131  -0.0077   0.0082   0.0285   0.0310
     0.0567   0.0613   0.0814   0.0843   0.0925   0.1102   0.1424   0.1464
     0.1529   0.1726   0.1847   0.1889   0.2032   0.2115   0.2251   0.2466
     0.2529   0.2663   0.2691   0.2961   0.3032   0.3213   0.3447   0.3593
     0.3747   0.3783   0.3929   0.3966   0.4151   0.4229   0.4258   0.4369
     0.4397   0.4587   0.4668   0.4750   0.4873   0.5059   0.5185   0.5237
     0.5363   0.5565   0.5627   0.5689   0.5701   0.5807   0.5990   0.6059
     0.6249   0.6408   0.6642   0.6762   0.6828   0.6975   0.7110   0.7280
     0.7301   0.7397   0.7480   0.7810   0.7991   0.8131   0.8178   0.8259
     0.8393   0.8435   0.8725   0.8796   0.8953   0.9013   0.9296   0.9358
     0.9460   0.9574   0.9749   0.9879   1.0039   1.0080   1.0122   1.0183
     1.0252   1.0423   1.0524   1.0621   1.0736   1.0804   1.0915   1.1036
     1.1196   1.1325   1.1385   1.1461   1.1481   1.1653   1.1798   1.1844
     1.1963   1.2002   1.2166   1.2246   1.2327   1.2401   1.2429   1.2582
     1.2763   1.2797   1.2966   1.2996   1.3075   1.3156   1.3233   1.3338
     1.3376   1.3536   1.3573   1.3717   1.3802   1.3891   1.3983   1.4116
     1.4197   1.4256   1.4329   1.4434   1.4521   1.4523   1.4704   1.4759
     1.4874   1.4907   1.4973   1.5029   1.5143   1.5226   1.5390   1.5424
     1.5489   1.5550   1.5697   1.5854   1.5917   1.5958   1.6017   1.6080
     1.6117   1.6228   1.6349   1.6362   1.6542   1.6646   1.6774   1.6870
     1.7002   1.7215   1.7286   1.7413   1.7477   1.7822   1.7997   1.8109
     1.8196   1.8309   1.8492   1.8772   1.8841   1.9070   1.9180   1.9317
     1.9379   1.9582   1.9693   1.9775   1.9818   1.9884   2.0151   2.0237
     2.0370   2.0395   2.0587   2.0655   2.0788   2.0984   2.1193   2.1387
     2.1534   2.1689   2.1942   2.2023   2.2164   2.2375   2.2396   2.2525
     2.2729   2.2852   2.3045   2.3169   2.3301   2.3368   2.3522   2.3711
     2.3771   2.3825   2.3996   2.4206   2.4358   2.4576   2.4645   2.4999
     2.5137   2.5318   2.5568   2.5769   7.7213   8.1204   8.7691   9.1259
     9.2541   9.3790   9.4996   9.7388   9.8222   9.9043   9.9772  10.0091
    10.0627  10.1389  10.1570  10.3396  10.3907  10.4057  10.4506  10.4871
    10.5492  10.5820  10.6680  10.6830  10.7529  10.7639  10.7980  10.8275

     highest occupied, lowest unoccupied level (ev):     2.5769    7.7213

!    total energy              =   -5157.57825706 Ry
     Harris-Foulkes estimate   =   -5157.57825706 Ry
     estimated scf accuracy    <          2.1E-09 Ry

     The total energy is the sum of the following terms:

     one-electron contribution =   -2406.76876488 Ry
     hartree contribution      =    1798.38092598 Ry
     xc contribution           =   -1182.81669654 Ry
     ewald contribution        =   -3366.37372161 Ry

     convergence has been achieved in  11 iterations
  **** WARNING :: Problem open file vector.dat...
  **** WARNING :: Problem read vector parameters...
  VECTOR ::                  Infinity                  Infinity                       NaN
  PARALLEL PART OF FORCES:no remove

     Forces acting on atoms (Ry/au):

     atom    1 type  1   force =    -0.00000381    0.00059091    0.00024389
     atom    2 type  1   force =     0.00055328   -0.00037176    0.00015496
     atom    3 type  1   force =    -0.00085068   -0.00006580   -0.00013365
     atom    4 type  1   force =    -0.00105693   -0.00097525   -0.00066214
     atom    5 type  1   force =    -0.00052496    0.00022813    0.00017339
     atom    6 type  1   force =     0.00097840   -0.00295825   -0.00022321
     atom    7 type  2   force =     0.00050283   -0.00054639    0.00005939
     atom    8 type  2   force =    -0.00011523    0.00051908    0.00003762
     atom    9 type  2   force =     0.00015016   -0.00029816    0.00022377
     atom   10 type  2   force =    -0.00031923    0.00052014    0.00011947
     atom   11 type  2   force =     0.00006936   -0.00017814   -0.00000773
     atom   12 type  2   force =    -0.00122202    0.00068787   -0.00053287
     atom   13 type  2   force =     0.00045599    0.00001111   -0.00029110
     atom   14 type  2   force =     0.00033888    0.00048863   -0.00054081
     atom   15 type  2   force =     0.00051182    0.00034894   -0.00002624
     atom   16 type  2   force =     0.00167666    0.00175336   -0.00045519
     atom   17 type  2   force =     0.00032576   -0.00011924   -0.00004719
     atom   18 type  2   force =     0.00018768    0.00126674   -0.00096829
     atom   19 type  1   force =     0.00136371   -0.00025150    0.00011729
     atom   20 type  1   force =     0.00016703    0.00060716   -0.00027388
     atom   21 type  1   force =     0.00037538    0.00031684   -0.00011689
     atom   22 type  1   force =     0.00290279   -0.00139814   -0.00150703
     atom   23 type  1   force =     0.00089383    0.00014026   -0.00007404
     atom   24 type  1   force =    -0.00002646    0.00424912   -0.00114548
     atom   25 type  2   force =    -0.00038486    0.00005970    0.00004777
     atom   26 type  2   force =    -0.00005548   -0.00026069   -0.00003932
     atom   27 type  2   force =    -0.00018422    0.00012642    0.00030862
     atom   28 type  2   force =    -0.00021973   -0.00065049    0.00029616
     atom   29 type  2   force =    -0.00054411    0.00007517   -0.00002931
     atom   30 type  2   force =     0.00055237   -0.00101980    0.00026251
     atom   31 type  2   force =    -0.00043496   -0.00013326    0.00007676
     atom   32 type  2   force =    -0.00178592   -0.00036304    0.00098201
     atom   33 type  2   force =    -0.00010853    0.00020112   -0.00022158
     atom   34 type  2   force =    -0.00433710    0.00317646   -0.00108124
     atom   35 type  2   force =    -0.00029764    0.00011113   -0.00025785
     atom   36 type  1   force =    -0.00106697   -0.00076025   -0.00053914
     atom   37 type  1   force =    -0.00077150    0.00002852    0.00017659
     atom   38 type  1   force =     0.00043331   -0.00010888    0.00017633
     atom   39 type  1   force =    -0.00114523    0.00146755   -0.00050731
     atom   40 type  1   force =    -0.00040569    0.00021957   -0.00012698
     atom   41 type  1   force =    -0.00198724    0.00063076   -0.00013032
     atom   42 type  2   force =     0.00003195    0.00028833    0.00017630
     atom   43 type  2   force =     0.00047360   -0.00023284   -0.00006051
     atom   44 type  2   force =     0.00032209    0.00061370   -0.00035618
     atom   45 type  2   force =     0.00068619    0.00080540    0.00005438
     atom   46 type  2   force =     0.00039730    0.00029349    0.00014341
     atom   47 type  2   force =     0.00118582    0.00014434    0.00031027
     atom   48 type  2   force =    -0.00007926    0.00020801    0.00007540
     atom   49 type  2   force =     0.00093351   -0.00037601   -0.00035934
     atom   50 type  2   force =    -0.00022142   -0.00003976    0.00008199
     atom   51 type  2   force =     0.00079550   -0.00078576   -0.00003418
     atom   52 type  2   force =     0.00021607   -0.00008214    0.00005493
     atom   53 type  2   force =     0.00103789   -0.00060073    0.00031667
     atom   54 type  1   force =    -0.00206760   -0.00220836    0.00262808
     atom   55 type  1   force =     0.00396184    0.00475850    0.00300605
     atom   56 type  1   force =    -0.00609893    0.00030899   -0.00087863
     atom   57 type  1   force =    -0.00231546    0.00099514    0.00048629
     atom   58 type  1   force =    -0.01161015   -0.00041836   -0.00296103
     atom   59 type  1   force =    -0.00056015    0.00507113    0.00246549
     atom   60 type  2   force =     0.00218582    0.00044095   -0.00140349
     atom   61 type  2   force =    -0.00006236   -0.00078260   -0.00072704
     atom   62 type  2   force =     0.00420764    0.00333063   -0.00324502
     atom   63 type  2   force =    -0.00287021   -0.00185304   -0.00014624
     atom   64 type  2   force =     0.01008214    0.00057060   -0.00022549
     atom   65 type  2   force =    -0.00200697   -0.00155220   -0.00171300
     atom   66 type  2   force =     0.00485727    0.00044550   -0.00191099
     atom   67 type  2   force =     0.00135932   -0.00115860   -0.00099804
     atom   68 type  2   force =     0.00169211    0.00026502    0.00028092
     atom   69 type  2   force =     0.00081922   -0.00057043   -0.00013140
     atom   70 type  2   force =     0.00116215   -0.00038987    0.00026078
     atom   71 type  2   force =     0.00089922   -0.00061278    0.00048053
     atom   72 type  1   force =     0.02869096   -0.00828300    0.00726176
     atom   73 type  1   force =    -0.00385612   -0.00728508   -0.00441695
     atom   74 type  1   force =    -0.01889778   -0.00348340    0.01940600
     atom   75 type  1   force =     0.00751230    0.00060326    0.00039793
     atom   76 type  1   force =     0.24605366   -0.10120255    0.06612741
     atom   77 type  1   force =     0.00120745   -0.00510481   -0.00095613
     atom   78 type  2   force =    -0.00589579    0.00093944   -0.00464894
     atom   79 type  2   force =    -0.00101126    0.00250994    0.00212957
     atom   80 type  2   force =    -0.01010646   -0.01192804    0.01132814
     atom   81 type  2   force =     0.00203355    0.00276506    0.00021813
     atom   82 type  2   force =    -0.09574403   -0.02320075   -0.02401625
     atom   83 type  2   force =     0.00074112    0.00103283    0.00011820
     atom   84 type  2   force =    -0.03997217    0.00191864    0.00446207
     atom   85 type  2   force =    -0.00279534    0.00237422    0.00046083
     atom   86 type  2   force =     0.00058303   -0.00280235   -0.00460677
     atom   87 type  2   force =    -0.00105747   -0.00046100   -0.00029087
     atom   88 type  2   force =    -0.00193368    0.00071410   -0.00023942
     atom   89 type  2   force =    -0.00098406    0.00039435    0.00019873
     atom   90 type  1   force =    -0.00213632    0.00130312   -0.00090955
     atom   91 type  1   force =    -0.00267179    0.00000002    0.00000099
     atom   92 type  1   force =    -0.03064694    0.01701682   -0.03603913
     atom   93 type  1   force =    -0.00262188   -0.00300369    0.00008995
     atom   94 type  1   force =    -0.01081690    0.00063030    0.00392595
     atom   95 type  1   force =    -0.00246789   -0.00015819    0.00061223
     atom   96 type  2   force =     0.00184003   -0.00054685   -0.00090852
     atom   97 type  2   force =     0.00104501   -0.00018111   -0.00032155
     atom   98 type  2   force =     0.00207570   -0.00028783   -0.00052213
     atom   99 type  2   force =     0.00129809   -0.00017778   -0.00058135
     atom  100 type  2   force =     0.00440701   -0.00013975    0.00123744
     atom  101 type  2   force =     0.00149359   -0.00032172    0.00046356
     atom  102 type  2   force =     0.01043122   -0.00182055   -0.00039735
     atom  103 type  2   force =     0.00181121    0.00043781   -0.00062010
     atom  104 type  2   force =     0.00533204    0.00434710    0.01157741
     atom  105 type  2   force =     0.00077938    0.00139140    0.00053378
     atom  106 type  2   force =     0.00152679   -0.00010999    0.00189814
     atom  107 type  2   force =     0.00080726    0.00027776   -0.00020047
     atom  108 type  1   force =    -0.00087483    0.00111981   -0.00070147
     atom  109 type  1   force =     0.00105190   -0.00025274   -0.00054721
     atom  110 type  1   force =    -0.00069432   -0.00012079   -0.00000753
     atom  111 type  1   force =    -0.00082286   -0.00095919   -0.00082541
     atom  112 type  1   force =    -0.00032179    0.00010822    0.00018839
     atom  113 type  1   force =     0.00128155   -0.00126373    0.00062375
     atom  114 type  2   force =     0.00039876   -0.00051142   -0.00019980
     atom  115 type  2   force =    -0.00051052    0.00094541    0.00002754
     atom  116 type  2   force =    -0.00012219   -0.00055309    0.00024006
     atom  117 type  2   force =    -0.00047578   -0.00036711    0.00011596
     atom  118 type  2   force =     0.00014807   -0.00004067    0.00002609
     atom  119 type  2   force =    -0.00080459    0.00030175   -0.00055959
     atom  120 type  2   force =     0.00050511    0.00010093   -0.00009657
     atom  121 type  2   force =     0.00004804    0.00049707   -0.00003540
     atom  122 type  2   force =     0.00028733    0.00027639   -0.00004759
     atom  123 type  2   force =     0.00084963    0.00121497    0.00068960
     atom  124 type  2   force =     0.00034151   -0.00010264   -0.00003426
     atom  125 type  2   force =     0.00018574    0.00233124    0.00009061
     atom  126 type  1   force =     0.00235450    0.00035260    0.00112410
     atom  127 type  1   force =    -0.00022473    0.00101967    0.00038539
     atom  128 type  1   force =     0.00042621    0.00043695   -0.00021913
     atom  129 type  1   force =     0.00173430    0.00081701    0.00128056
     atom  130 type  1   force =     0.00083260   -0.00010724   -0.00011220
     atom  131 type  1   force =     0.00011612    0.00059230    0.00035940
     atom  132 type  2   force =    -0.00040020    0.00016700   -0.00014274
     atom  133 type  2   force =     0.00001936   -0.00108289   -0.00042376
     atom  134 type  2   force =    -0.00043442   -0.00004134   -0.00006402
     atom  135 type  2   force =    -0.00001778   -0.00019335   -0.00000473
     atom  136 type  2   force =    -0.00042088    0.00001753   -0.00017044
     atom  137 type  2   force =     0.00010316   -0.00019911   -0.00004884
     atom  138 type  2   force =    -0.00034793   -0.00024188    0.00007792
     atom  139 type  2   force =    -0.00012643   -0.00011731   -0.00020282
     atom  140 type  2   force =    -0.00006614   -0.00019290   -0.00004782
     atom  141 type  2   force =    -0.00151384   -0.00183345   -0.00087595
     atom  142 type  2   force =    -0.00044552    0.00022957    0.00002388
     atom  143 type  2   force =    -0.00112359   -0.00191454   -0.00088652
     atom  144 type  1   force =    -0.00088980   -0.00056348    0.00002397
     atom  145 type  1   force =    -0.00085827    0.00006455    0.00008712
     atom  146 type  1   force =     0.00037406    0.00016386    0.00021921
     atom  147 type  1   force =    -0.00061363    0.00097550    0.00067706
     atom  148 type  1   force =    -0.00029782   -0.00007517   -0.00019525
     atom  149 type  1   force =    -0.00152670    0.00053883   -0.00001164
     atom  150 type  2   force =     0.00030533    0.00041048    0.00012141
     atom  151 type  2   force =     0.00059320   -0.00023946   -0.00025316
     atom  152 type  2   force =     0.00072173    0.00045199   -0.00004293
     atom  153 type  2   force =     0.00046108    0.00038577   -0.00019526
     atom  154 type  2   force =     0.00037533   -0.00003510    0.00005813
     atom  155 type  2   force =     0.00087462    0.00010425    0.00020499
     atom  156 type  2   force =    -0.00000317    0.00017577    0.00000791
     atom  157 type  2   force =     0.00069523   -0.00000893   -0.00029064
     atom  158 type  2   force =    -0.00018837   -0.00024004   -0.00019332
     atom  159 type  2   force =     0.00034452   -0.00067120   -0.00053527
     atom  160 type  2   force =     0.00012232   -0.00006356    0.00011426
     atom  161 type  2   force =     0.00125798   -0.00087913    0.00042352
     atom  162 type  1   force =    -0.00195139   -0.00286704   -0.00174924
     atom  163 type  1   force =    -0.01198530    0.01652754   -0.01841795
     atom  164 type  1   force =    -0.00313760   -0.00052834   -0.00059193
     atom  165 type  1   force =    -0.00181273    0.00084384   -0.00076879
     atom  166 type  1   force =    -0.00261175    0.00044447    0.00018787
     atom  167 type  1   force =     0.00002697    0.00103910    0.00028706
     atom  168 type  2   force =     0.00173212    0.00131720    0.00083661
     atom  169 type  2   force =     0.00223295   -0.00462546   -0.00064163
     atom  170 type  2   force =     0.00045022    0.00150373    0.00036409
     atom  171 type  2   force =    -0.00089934   -0.00603907    0.00930392
     atom  172 type  2   force =     0.00141568    0.00057254    0.00134636
     atom  173 type  2   force =    -0.00048068   -0.00266249    0.00157349
     atom  174 type  2   force =     0.00181532   -0.00029608   -0.00124119
     atom  175 type  2   force =     0.00037644   -0.00082382    0.00020672
     atom  176 type  2   force =     0.00176416    0.00032003    0.00009381
     atom  177 type  2   force =     0.00042729   -0.00037645    0.00009841
     atom  178 type  2   force =     0.00281062   -0.00125746    0.00116245
     atom  179 type  2   force =     0.00057945   -0.00158625    0.00027436
     atom  180 type  1   force =     0.00110255    0.00724162    0.00674408
     atom  181 type  1   force =    -0.00376000   -0.00612794    0.00508805
     atom  182 type  1   force =     0.00072418   -0.00463684   -0.00611077
     atom  183 type  1   force =     0.00473405    0.00282822   -0.00047180
     atom  184 type  1   force =     0.00522025    0.00123498    0.00078500
     atom  185 type  1   force =     0.00160382   -0.00188427   -0.00145889
     atom  186 type  2   force =    -0.02454986    0.00715422    0.00587463
     atom  187 type  2   force =     0.00010438    0.00442329   -0.00108392
     atom  188 type  2   force =    -0.00288768   -0.00034081    0.00047867
     atom  189 type  2   force =     0.00280967    0.00242247   -0.00178159
     atom  190 type  2   force =    -0.00322996   -0.00103035   -0.00281569
     atom  191 type  2   force =    -0.00013659    0.00078306   -0.00006285
     atom  192 type  2   force =    -0.00242446    0.00057871    0.00127916
     atom  193 type  2   force =    -0.00206088   -0.00051439    0.00163980
     atom  194 type  2   force =     0.00322380    0.00208925    0.00693214
     atom  195 type  2   force =    -0.00130442   -0.00144075   -0.00015262
     atom  196 type  2   force =    -0.06931998    0.09650067   -0.03700816
     atom  197 type  2   force =    -0.00104066    0.00174602   -0.00077865
     atom  198 type  1   force =    -0.00294356    0.00251356    0.00112998
     atom  199 type  1   force =    -0.00400415    0.00058838   -0.00142269
     atom  200 type  1   force =     0.00179707    0.00316166    0.00544581
     atom  201 type  1   force =    -0.00128672   -0.00168260    0.00071301
     atom  202 type  1   force =    -0.00287571    0.00028915   -0.00127449
     atom  203 type  1   force =    -0.00156255    0.00027971   -0.00013008
     atom  204 type  2   force =     0.00278503   -0.00193074   -0.00241817
     atom  205 type  2   force =     0.00114083   -0.00051814   -0.00033543
     atom  206 type  2   force =     0.00167876   -0.00011087   -0.00078225
     atom  207 type  2   force =     0.00058145   -0.00009837   -0.00020919
     atom  208 type  2   force =     0.00170150   -0.00048155    0.00067817
     atom  209 type  2   force =     0.00138018    0.00015247    0.00012954
     atom  210 type  2   force =     0.00076503   -0.00258483   -0.00229996
     atom  211 type  2   force =     0.00164293    0.00107056   -0.00069670
     atom  212 type  2   force =     0.00252032    0.00047242   -0.00743240
     atom  213 type  2   force =     0.00066601    0.00143221    0.00000892
     atom  214 type  2   force =     0.00307229    0.00156387   -0.00181984
     atom  215 type  2   force =     0.00063907    0.00002242    0.00011392

     Total force =     0.333155     Total SCF correction =     0.000105

     Writing output data file Qrtz_Ortho.save

     init_run     :     26.79s CPU     37.21s WALL (       1 calls)
     electrons    :   3997.46s CPU   8313.38s WALL (       1 calls)
     forces       :      8.33s CPU      8.99s WALL (       1 calls)

     Called by init_run:
     wfcinit      :     24.75s CPU     33.31s WALL (       1 calls)
     potinit      :      0.20s CPU      0.27s WALL (       1 calls)

     Called by electrons:
     c_bands      :   2214.23s CPU   2684.13s WALL (      33 calls)
     sum_band     :     10.93s CPU     37.03s WALL (      11 calls)
     v_of_rho     :      0.10s CPU      0.34s WALL (      12 calls)
     mix_rho      :      0.10s CPU      0.49s WALL (      11 calls)

     Called by c_bands:
     init_us_2    :      0.34s CPU      0.38s WALL (      45 calls)
     cegterg      :   2212.69s CPU   2675.12s WALL (      33 calls)

     Called by sum_band:

     Called by *egterg:
     h_psi        :    426.36s CPU    820.09s WALL (      99 calls)
     g_psi        :      0.31s CPU      0.31s WALL (      65 calls)
     cdiaghg      :    724.11s CPU    733.55s WALL (      96 calls)

     Called by h_psi:
     add_vuspsi   :    140.48s CPU    140.60s WALL (      99 calls)

     General routines
     calbec       :    147.47s CPU    158.58s WALL (     103 calls)
     fft          :      0.17s CPU      0.94s WALL (      49 calls)
     fftw         :    148.12s CPU    553.01s WALL (   98034 calls)
     davcio       :      0.02s CPU      1.74s WALL (     260 calls)

     Parallel routines
     fft_scatter  :     77.32s CPU    466.78s WALL (   98083 calls)

     Electric-field routines
     c_phase_fiel :   1771.97s CPU   5590.68s WALL (      33 calls)

     PWSCF        :     1h 7m CPU        2h19m WALL


   This run was terminated on:  12:59:45   6Jul2018            

=------------------------------------------------------------------------------=
   JOB DONE.
=------------------------------------------------------------------------------=
