# Supplementary material for: Collective dipole effects in ionic transport under electric fields
Source: Nat Commun. 2020 Jul 3;11:3330. doi: 10.1038/s41467-020-17173-w (PMC7335081; doi:10.1038/s41467-020-17173-w)
Supplement: Supplementary file 3 — Source Data [file 41467_2020_17173_MOESM3_ESM.zip › Script_Pol_Analysis/QE_data/ZBC_NEB_VO_Q2-pos2/Zcharge_VO_Q2_pict3/dz-0.2/output_file]

     Program PWSCF v.5.4.0 starts on  6Jul2018 at 13: 7: 1 

     This program is part of the open-source Quantum ESPRESSO suite
     for quantum simulation of materials; please cite
         "P. Giannozzi et al., J. Phys.:Condens. Matter 21 395502 (2009);
          URL http://www.quantum-espresso.org", 
     in publications or presentations arising from this work. More details at
     http://www.quantum-espresso.org/quote

     Parallel version (MPI), running on   112 processors
     R & G space division:  proc/nbgrp/npool/nimage =     112
     Reading input from input_file
Warning: card &IONS ignored
Warning: card / ignored
Warning: card &CELL ignored
Warning: card / ignored

     Current dimensions of program PWSCF are:
     Max number of different atomic species (ntypx) = 10
     Max number of k-points (npk) =  40000
     Max angular momentum in pseudopotentials (lmaxx) =  3

     Subspace diagonalization in iterative solution of the eigenvalue problem:
     a serial algorithm will be used


     Parallelization info
     --------------------
     sticks:   dense  smooth     PW     G-vecs:    dense   smooth      PW
     Min         200     200     50                15540    15540    1940
     Max         201     201     51                15547    15547    1944
     Sum       22485   22485   5629              1740873  1740873  217511


     Title: 
     Fkl_Ortho                                                                  


     bravais-lattice index     =            0
     lattice parameter (alat)  =      27.8567  a.u.
     unit-cell volume          =   18011.5231 (a.u.)^3
     number of atoms/cell      =          215
     number of atomic types    =            2
     number of electrons       =      1144.00
     number of Kohn-Sham states=          600
     kinetic-energy cutoff     =      80.0000  Ry
     charge density cutoff     =     320.0000  Ry
     convergence threshold     =      1.0E-08
     mixing beta               =       0.7000
     number of iterations used =            8  plain     mixing
     Exchange-correlation      =  SLA  PZ   NOGX NOGC ( 1  1  0  0 0 0)

     Using Berry phase electric field
     In a.u.(Ry)  cartesian system of reference
        0.0000000000
        0.0000000000
        0.0000000000
     In a.u.(Ry)  crystal system of reference
        0.0000000000
        0.0000000000
        0.0000000000
     Number of iterative cycles:   3


     celldm(1)=  27.856738  celldm(2)=   0.000000  celldm(3)=   0.000000
     celldm(4)=   0.000000  celldm(5)=   0.000000  celldm(6)=   0.000000

     crystal axes: (cart. coord. in units of alat)
               a(1) = (   0.992918   0.000000   0.000000 )  
               a(2) = (   0.000000   1.146571   0.000000 )  
               a(3) = (   0.000000   0.000000   0.731889 )  

     reciprocal axes: (cart. coord. in units 2 pi/alat)
               b(1) = (  1.007133  0.000000  0.000000 )  
               b(2) = (  0.000000  0.872166  0.000000 )  
               b(3) = (  0.000000  0.000000  1.366327 )  


     PseudoPot. # 1 for Si read from file:
     /home/users/lsamos/Nico/q-e-qe-5.4/pseudo/Si.pz-vbc.UPF
     MD5 check sum: 6dfa03ddd5817404712e03e4d12deb78
     Pseudo is Norm-conserving, Zval =  4.0
     Generated by new atomic code, or converted to UPF format
     Using radial grid of  431 points,  2 beta functions with: 
                l(1) =   0
                l(2) =   1

     PseudoPot. # 2 for O  read from file:
     /home/users/lsamos/Nico/q-e-qe-5.4/pseudo/O.pz-mt.UPF
     MD5 check sum: 6c85872a654a48428798af567c59afb1
     Pseudo is Norm-conserving, Zval =  6.0
     Generated by new atomic code, or converted to UPF format
     Using radial grid of  921 points,  1 beta functions with: 
                l(1) =   0

     atomic species   valence    mass     pseudopotential
        Si             4.00    28.08550     Si( 1.00)
        O              6.00    16.00000     O ( 1.00)

     No symmetry found


   Cartesian axes

     site n.     atom                  positions (alat units)
         1           Si  tau(   1) = (   0.1500729   0.0007201   0.2447972  )
         2           Si  tau(   2) = (   0.3175431   0.2886475   0.2453436  )
         3           Si  tau(   3) = (   0.9144529   0.1319544   0.1189599  )
         4           Si  tau(   4) = (   0.0907372   0.4153515   0.1249753  )
         5           Si  tau(   5) = (   0.0881220   0.1514010  -0.0005342  )
         6           Si  tau(   6) = (   0.2491014   0.4336363  -0.0038095  )
         7           O   tau(   7) = (   0.0835811   0.0801881   0.2822390  )
         8           O   tau(   8) = (   0.2504401   0.3665584   0.2850758  )
         9           O   tau(   9) = (   0.2153045   0.0380113   0.1640005  )
        10           O   tau(  10) = (   0.3848086   0.3328246   0.1692897  )
        11           O   tau(  11) = (   0.1893272   0.1676932   0.0394419  )
        12           O   tau(  12) = (   0.3557620   0.4415434   0.0237203  )
        13           O   tau(  13) = (   0.0232284   0.1140709   0.0808518  )
        14           O   tau(  14) = (   0.1932948   0.4029538   0.0863341  )
        15           O   tau(  15) = (   0.9147650   0.2057208   0.2015322  )
        16           O   tau(  16) = (   0.0892374   0.4934260   0.2034559  )
        17           O   tau(  17) = (   0.0452658   0.2468416   0.3308476  )
        18           O   tau(  18) = (   0.2130037   0.5354425   0.3302478  )
        19           Si  tau(  19) = (   0.4868687   0.0033869   0.2390460  )
        20           Si  tau(  20) = (   0.6532427   0.2821787   0.2487258  )
        21           Si  tau(  21) = (   0.2538610   0.1316989   0.1215728  )
        22           Si  tau(  22) = (   0.4148090   0.4219790   0.1143918  )
        23           Si  tau(  23) = (   0.4165700   0.1538127  -0.0005372  )
        24           Si  tau(  24) = (   0.5856858   0.4419680   0.0018214  )
        25           O   tau(  25) = (   0.4217712   0.0838147   0.2772191  )
        26           O   tau(  26) = (   0.5910494   0.3492587   0.3140314  )
        27           O   tau(  27) = (   0.5515981   0.0402922   0.1566108  )
        28           O   tau(  28) = (   0.7048046   0.3334512   0.1669937  )
        29           O   tau(  29) = (   0.5163264   0.1769609   0.0405733  )
        30           O   tau(  30) = (   0.6871885   0.4587366   0.0398095  )
        31           O   tau(  31) = (   0.3545675   0.1129029   0.0809295  )
        32           O   tau(  32) = (   0.5205949   0.4115425   0.0856499  )
        33           O   tau(  33) = (   0.2572161   0.2089431   0.2005144  )
        34           O   tau(  34) = (   0.3997811   0.5125930   0.1787789  )
        35           O   tau(  35) = (   0.3802645   0.2504185   0.3279514  )
        36           Si  tau(  36) = (   0.8156266  -0.0035382   0.2428242  )
        37           Si  tau(  37) = (   0.9790934   0.2834720   0.2451383  )
        38           Si  tau(  38) = (   0.5846053   0.1382976   0.1181839  )
        39           Si  tau(  39) = (   0.7496974   0.4244848   0.1246675  )
        40           Si  tau(  40) = (   0.7539417   0.1577965  -0.0100989  )
        41           Si  tau(  41) = (   0.9170254   0.4362400   0.0033162  )
        42           O   tau(  42) = (   0.7487661   0.0731055   0.2853118  )
        43           O   tau(  43) = (   0.9149272   0.3658325   0.2821233  )
        44           O   tau(  44) = (   0.8735478   0.0375732   0.1581911  )
        45           O   tau(  45) = (   1.0478977   0.3205354   0.1670346  )
        46           O   tau(  46) = (   0.8531239   0.1720659   0.0351822  )
        47           O   tau(  47) = (   1.0193551   0.4477441   0.0414015  )
        48           O   tau(  48) = (   0.6843125   0.1342930   0.0720926  )
        49           O   tau(  49) = (   0.8504299   0.4033108   0.0854217  )
        50           O   tau(  50) = (   0.5866740   0.2070121   0.2054440  )
        51           O   tau(  51) = (   0.7508683   0.5004695   0.2040194  )
        52           O   tau(  52) = (   0.7263344   0.2443740   0.3216952  )
        53           O   tau(  53) = (   0.8779465   0.5353192   0.3286493  )
        54           Si  tau(  54) = (   0.1513696   0.5725632   0.2468821  )
        55           Si  tau(  55) = (   0.3188215   0.8664624   0.2443736  )
        56           Si  tau(  56) = (   0.9218654   0.7062860   0.1230181  )
        57           Si  tau(  57) = (   0.0915147   0.9914904   0.1230856  )
        58           Si  tau(  58) = (   0.0946576   0.7263854   0.0002449  )
        59           Si  tau(  59) = (   0.2551399   1.0149736  -0.0004846  )
        60           O   tau(  60) = (   0.0873475   0.6539552   0.2832582  )
        61           O   tau(  61) = (   0.2535252   0.9456203   0.2819455  )
        62           O   tau(  62) = (   0.2220461   0.6111684   0.1685776  )
        63           O   tau(  63) = (   0.3842902   0.8990967   0.1619097  )
        64           O   tau(  64) = (   0.2006944   0.7351794   0.0365136  )
        65           O   tau(  65) = (   0.3581535   1.0280955   0.0364241  )
        66           O   tau(  66) = (   0.0321063   0.6924566   0.0848628  )
        67           O   tau(  67) = (   0.1936032   0.9781043   0.0835962  )
        68           O   tau(  68) = (   0.9191923   0.7800880   0.2045756  )
        69           O   tau(  69) = (   0.0888358   1.0650747   0.2052343  )
        70           O   tau(  70) = (   0.0512211   0.8226814   0.3288537  )
        71           O   tau(  71) = (   0.2127946   1.1125583   0.3291789  )
        72           Si  tau(  72) = (   0.4314493   0.6161438   0.1805636  )
        73           Si  tau(  73) = (   0.6524679   0.8629046   0.2461567  )
        74           Si  tau(  74) = (   0.2543829   0.7066159   0.1268932  )
        75           Si  tau(  75) = (   0.4220546   0.9943429   0.1198631  )
        76           Si  tau(  76) = (   0.4285541   0.7356196  -0.0140363  )
        77           Si  tau(  77) = (   0.5879445   1.0137399  -0.0006247  )
        78           O   tau(  78) = (   0.4117477   0.6612137   0.2766905  )
        79           O   tau(  79) = (   0.5878504   0.9436484   0.2827160  )
        80           O   tau(  80) = (   0.5346353   0.6237157   0.1454819  )
        81           O   tau(  81) = (   0.7136331   0.8939634   0.1596331  )
        82           O   tau(  82) = (   0.5268254   0.7620919   0.0389842  )
        83           O   tau(  83) = (   0.6897817   1.0279029   0.0387345  )
        84           O   tau(  84) = (   0.3696532   0.6853155   0.0974511  )
        85           O   tau(  85) = (   0.5237275   0.9773284   0.0816637  )
        86           O   tau(  86) = (   0.2566056   0.7841283   0.2030010  )
        87           O   tau(  87) = (   0.4225123   1.0694010   0.2005227  )
        88           O   tau(  88) = (   0.3802908   0.8280542   0.3280357  )
        89           O   tau(  89) = (   0.5491598   1.1134383   0.3229753  )
        90           Si  tau(  90) = (   0.8176756   0.5773721   0.2456322  )
        91           Si  tau(  91) = (   0.9829534   0.8603430   0.2447065  )
        92           Si  tau(  92) = (   0.5898966   0.7171220   0.1197369  )
        93           Si  tau(  93) = (   0.7531720   0.9894775   0.1208002  )
        94           Si  tau(  94) = (   0.7559095   0.7285278   0.0001680  )
        95           Si  tau(  95) = (   0.9190332   1.0110733   0.0010761  )
        96           O   tau(  96) = (   0.7560552   0.6587475   0.2862592  )
        97           O   tau(  97) = (   0.9182648   0.9404618   0.2824411  )
        98           O   tau(  98) = (   0.8842267   0.6111973   0.1641279  )
        99           O   tau(  99) = (   1.0492101   0.8950153   0.1632928  )
       100           O   tau( 100) = (   0.8577353   0.7413194   0.0395398  )
       101           O   tau( 101) = (   1.0203356   1.0270448   0.0406018  )
       102           O   tau( 102) = (   0.6900316   0.6947247   0.0833043  )
       103           O   tau( 103) = (   0.8548659   0.9728450   0.0825558  )
       104           O   tau( 104) = (   0.5882212   0.7802596   0.2091154  )
       105           O   tau( 105) = (   0.7529827   1.0611549   0.2046604  )
       106           O   tau( 106) = (   0.7164235   0.8275020   0.3288728  )
       107           O   tau( 107) = (   0.8818835   1.1090301   0.3243109  )
       108           Si  tau( 108) = (   0.1528716  -0.0018463   0.6089053  )
       109           Si  tau( 109) = (   0.3097760   0.2827192   0.6098873  )
       110           Si  tau( 110) = (   0.9191463   0.1263449   0.4903265  )
       111           Si  tau( 111) = (   0.0873197   0.4169281   0.4896156  )
       112           Si  tau( 112) = (   0.0870499   0.1513094   0.3666948  )
       113           Si  tau( 113) = (   0.2511068   0.4392047   0.3679060  )
       114           O   tau( 114) = (   0.0891346   0.0791631   0.6477708  )
       115           O   tau( 115) = (   0.2391411   0.3587155   0.6478184  )
       116           O   tau( 116) = (   0.2159457   0.0322920   0.5244918  )
       117           O   tau( 117) = (   0.3754433   0.3274379   0.5326642  )
       118           O   tau( 118) = (   0.1908159   0.1654316   0.4009696  )
       119           O   tau( 119) = (   0.3539423   0.4549329   0.4052161  )
       120           O   tau( 120) = (   0.0285936   0.1131160   0.4524278  )
       121           O   tau( 121) = (   0.1896194   0.4018113   0.4515229  )
       122           O   tau( 122) = (   0.9151112   0.2026429   0.5706651  )
       123           O   tau( 123) = (   0.0862862   0.4933772   0.5693523  )
       124           O   tau( 124) = (   0.0497358   0.2474846   0.6932594  )
       125           O   tau( 125) = (   0.2146776   0.5316457   0.6918236  )
       126           Si  tau( 126) = (   0.4849004  -0.0008913   0.6097415  )
       127           Si  tau( 127) = (   0.6423556   0.2866252   0.6037181  )
       128           Si  tau( 128) = (   0.2537657   0.1271874   0.4834894  )
       129           Si  tau( 129) = (   0.4104731   0.4231774   0.4935829  )
       130           Si  tau( 130) = (   0.4188152   0.1532374   0.3627701  )
       131           Si  tau( 131) = (   0.6076438   0.3930785   0.4115475  )
       132           O   tau( 132) = (   0.4230116   0.0813252   0.6485021  )
       133           O   tau( 133) = (   0.5849832   0.3635552   0.6549527  )
       134           O   tau( 134) = (   0.5483716   0.0349084   0.5259792  )
       135           O   tau( 135) = (   0.6805644   0.3399453   0.5027167  )
       136           O   tau( 136) = (   0.5211564   0.1681264   0.4024049  )
       137           O   tau( 137) = (   0.6854996   0.4722551   0.4093436  )
       138           O   tau( 138) = (   0.3560463   0.1131078   0.4443642  )
       139           O   tau( 139) = (   0.5167164   0.4110235   0.4640621  )
       140           O   tau( 140) = (   0.2525116   0.2007662   0.5658145  )
       141           O   tau( 141) = (   0.4101115   0.5012266   0.5714990  )
       142           O   tau( 142) = (   0.3735130   0.2475957   0.6928603  )
       143           O   tau( 143) = (   0.5487498   0.5342862   0.6870679  )
       144           Si  tau( 144) = (   0.8162328  -0.0053052   0.6110788  )
       145           Si  tau( 145) = (   0.9781440   0.2834767   0.6115496  )
       146           Si  tau( 146) = (   0.5838515   0.1295789   0.4844797  )
       147           Si  tau( 147) = (   0.7556367   0.4319312   0.4869221  )
       148           Si  tau( 148) = (   0.7552552   0.1475236   0.3657780  )
       149           Si  tau( 149) = (   0.9176112   0.4391342   0.3638864  )
       150           O   tau( 150) = (   0.7518029   0.0762603   0.6480852  )
       151           O   tau( 151) = (   0.9131408   0.3633966   0.6520151  )
       152           O   tau( 152) = (   0.8811570   0.0308572   0.5292688  )
       153           O   tau( 153) = (   1.0406186   0.3226491   0.5292314  )
       154           O   tau( 154) = (   0.8562709   0.1605907   0.4060270  )
       155           O   tau( 155) = (   1.0180139   0.4528555   0.4052072  )
       156           O   tau( 156) = (   0.6874556   0.1206140   0.4490416  )
       157           O   tau( 157) = (   0.8513993   0.4016064   0.4471079  )
       158           O   tau( 158) = (   0.5793096   0.2071537   0.5649733  )
       159           O   tau( 159) = (   0.7570111   0.4871570   0.5799026  )
       160           O   tau( 160) = (   0.7252930   0.2512486   0.6657613  )
       161           O   tau( 161) = (   0.8847934   0.5348773   0.6968809  )
       162           Si  tau( 162) = (   0.1526324   0.5714346   0.6093231  )
       163           Si  tau( 163) = (   0.3160377   0.8612579   0.6086391  )
       164           Si  tau( 164) = (   0.9179656   0.7041772   0.4920895  )
       165           Si  tau( 165) = (   0.0890685   0.9899259   0.4890912  )
       166           Si  tau( 166) = (   0.0877671   0.7265825   0.3672138  )
       167           Si  tau( 167) = (   0.2523090   1.0172124   0.3669130  )
       168           O   tau( 168) = (   0.0910008   0.6529639   0.6502355  )
       169           O   tau( 169) = (   0.2522292   0.9406038   0.6489938  )
       170           O   tau( 170) = (   0.2185469   0.6084228   0.5286071  )
       171           O   tau( 171) = (   0.3822333   0.8976527   0.5281634  )
       172           O   tau( 172) = (   0.1902440   0.7399365   0.4052158  )
       173           O   tau( 173) = (   0.3541752   1.0317476   0.4058952  )
       174           O   tau( 174) = (   0.0251161   0.6875021   0.4493754  )
       175           O   tau( 175) = (   0.1905190   0.9757967   0.4483727  )
       176           O   tau( 176) = (   0.9223013   0.7737065   0.5776570  )
       177           O   tau( 177) = (   0.0892756   1.0624903   0.5724311  )
       178           O   tau( 178) = (   0.0602052   0.8233515   0.6940114  )
       179           O   tau( 179) = (   0.2177181   1.1104800   0.6919199  )
       180           Si  tau( 180) = (   0.4829762   0.5747903   0.6087047  )
       181           Si  tau( 181) = (   0.6492734   0.8587256   0.6084289  )
       182           Si  tau( 182) = (   0.2544348   0.7039617   0.4872310  )
       183           Si  tau( 183) = (   0.4188147   0.9940180   0.4870398  )
       184           Si  tau( 184) = (   0.4173497   0.7309636   0.3639777  )
       185           Si  tau( 185) = (   0.5852820   1.0179737   0.3647355  )
       186           O   tau( 186) = (   0.4254594   0.6567677   0.6565929  )
       187           O   tau( 187) = (   0.5865823   0.9386958   0.6500796  )
       188           O   tau( 188) = (   0.5443503   0.6112772   0.5248624  )
       189           O   tau( 189) = (   0.7098129   0.8945879   0.5234208  )
       190           O   tau( 190) = (   0.5199670   0.7410901   0.4017835  )
       191           O   tau( 191) = (   0.6857686   1.0329183   0.4070271  )
       192           O   tau( 192) = (   0.3557914   0.6893705   0.4454603  )
       193           O   tau( 193) = (   0.5195346   0.9798868   0.4451364  )
       194           O   tau( 194) = (   0.2559726   0.7780841   0.5693282  )
       195           O   tau( 195) = (   0.4198416   1.0661446   0.5706927  )
       196           O   tau( 196) = (   0.3757884   0.8233384   0.6964137  )
       197           O   tau( 197) = (   0.5500821   1.1090674   0.6909890  )
       198           Si  tau( 198) = (   0.8203733   0.5721985   0.6164043  )
       199           Si  tau( 199) = (   0.9855196   0.8573028   0.6125568  )
       200           Si  tau( 200) = (   0.5833039   0.7073593   0.4863343  )
       201           Si  tau( 201) = (   0.7497743   0.9907861   0.4866697  )
       202           Si  tau( 202) = (   0.7529155   0.7317204   0.3692759  )
       203           Si  tau( 203) = (   0.9168873   1.0130661   0.3656904  )
       204           O   tau( 204) = (   0.7534407   0.6501655   0.6540803  )
       205           O   tau( 205) = (   0.9204713   0.9369613   0.6510106  )
       206           O   tau( 206) = (   0.8781930   0.6074741   0.5293771  )
       207           O   tau( 207) = (   1.0462181   0.8929008   0.5275978  )
       208           O   tau( 208) = (   0.8528901   0.7452413   0.4130182  )
       209           O   tau( 209) = (   1.0174171   1.0271974   0.4078222  )
       210           O   tau( 210) = (   0.6855835   0.6936534   0.4486265  )
       211           O   tau( 211) = (   0.8505466   0.9753120   0.4455846  )
       212           O   tau( 212) = (   0.5819959   0.7789116   0.5708069  )
       213           O   tau( 213) = (   0.7521809   1.0607355   0.5722581  )
       214           O   tau( 214) = (   0.7164922   0.8211770   0.6882734  )
       215           O   tau( 215) = (   0.8795035   1.1061848   0.6942533  )

     number of k points=     1
                       cart. coord. in units 2pi/alat
        k(    1) = (   0.0000000   0.0000000   0.0000000), wk =   2.0000000

     Dense  grid:  1740873 G-vectors     FFT dimensions: ( 160, 192, 120)

     Largest allocated arrays     est. size (Mb)     dimensions
        Kohn-Sham Wavefunctions        17.80 Mb     (    1944,  600)
        NL pseudopotentials            12.78 Mb     (    1944,  431)
        Each V/rho on FFT grid          0.94 Mb     (   61440)
        Each G-vector array             0.12 Mb     (   15547)
        G-vector shells                 0.06 Mb     (    7776)
     Largest temporary arrays     est. size (Mb)     dimensions
        Auxiliary wavefunctions        71.19 Mb     (    1944, 2400)
        Each subspace H/S matrix       87.89 Mb     (    2400, 2400)
        Each <psi_i|beta_j> matrix      3.95 Mb     (     431,  600)
        Arrays for rho mixing           7.50 Mb     (   61440,    8)

     Initial potential from superposition of free atoms

     starting charge 1145.96414, renormalised to 1144.00000
     Starting wfc are  860 randomized atomic wfcs

     total cpu time spent up to now is       38.3 secs

     per-process dynamical memory:   157.2 Mb

     Self-consistent Calculation

     iteration #  1     ecut=    80.00 Ry     beta=0.70
     Davidson diagonalization with overlap
     ethr =  1.00E-02,  avg # of iterations =  3.0
     Davidson diagonalization with overlap
     ethr =  1.00E-02,  avg # of iterations =  1.0
     Davidson diagonalization with overlap
     ethr =  1.00E-02,  avg # of iterations =  1.0

     Expectation value of exp(iGx): ( -1.9079680909282618E-004,  7.0794557250264953E-004)  0.99291773000000005     
     Electronic Dipole per cell (Ry a.u.)   22.835979850832352     
     Ionic Dipole per cell (Ry a.u.)   23645.326172870256     

     Expectation value of exp(iGx): (  2.3648787547338023E-003, -3.8011060498165700E-003)   1.1465709300000000     
     Electronic Dipole per cell (Ry a.u.)  -14.582744084863844     
     Ionic Dipole per cell (Ry a.u.)   25350.415309611584     

     Expectation value of exp(iGx): (  9.8035896663103677E-007, -1.4318505168640133E-006)  0.73188942899999998     
     Electronic Dipole per cell (Ry a.u.)  -8.9064279493933558     
     Ionic Dipole per cell (Ry a.u.)   15830.248371626763     
Electronic Dipole on Cartesian axes
           1   22.835979850832352     
           2  -14.582744084863844     
           3  -8.9064279493933558     
Ionic Dipole on Cartesian axes
           1   23645.326172870256     
           2   25350.415309611584     
           3   15830.248371626763     

     total cpu time spent up to now is      842.2 secs

     total energy              =   -5137.20591152 Ry
     Harris-Foulkes estimate   =   -5174.15825177 Ry
     estimated scf accuracy    <      51.89253472 Ry

     iteration #  2     ecut=    80.00 Ry     beta=0.70
     Davidson diagonalization with overlap
     ethr =  4.54E-03,  avg # of iterations =  2.0
     Davidson diagonalization with overlap
     ethr =  4.54E-03,  avg # of iterations =  1.0
     Davidson diagonalization with overlap
     ethr =  4.54E-03,  avg # of iterations =  1.0

     Expectation value of exp(iGx): ( -6.8994137874118559E-006,  3.1997520209820098E-005)  0.99291773000000005     
     Electronic Dipole per cell (Ry a.u.)   22.202453688982260     
     Ionic Dipole per cell (Ry a.u.)   23645.326172870256     

     Expectation value of exp(iGx): (  2.4164114871553030E-004, -3.6223364923320371E-004)   1.1465709300000000     
     Electronic Dipole per cell (Ry a.u.)  -14.126360133861745     
     Ionic Dipole per cell (Ry a.u.)   25350.415309611584     

     Expectation value of exp(iGx): (  3.5673412692218028E-009, -4.5331853290271196E-009)  0.73188942899999998     
     Electronic Dipole per cell (Ry a.u.)  -8.2974185772034161     
     Ionic Dipole per cell (Ry a.u.)   15830.248371626763     
Electronic Dipole on Cartesian axes
           1   22.202453688982260     
           2  -14.126360133861747     
           3  -8.2974185772034161     
Ionic Dipole on Cartesian axes
           1   23645.326172870256     
           2   25350.415309611584     
           3   15830.248371626763     

     total cpu time spent up to now is     1654.9 secs

     total energy              =   -5150.77351577 Ry
     Harris-Foulkes estimate   =   -5167.84395807 Ry
     estimated scf accuracy    <      33.02920440 Ry

     iteration #  3     ecut=    80.00 Ry     beta=0.70
     Davidson diagonalization with overlap
     ethr =  2.89E-03,  avg # of iterations =  2.0
     Davidson diagonalization with overlap
     ethr =  2.89E-03,  avg # of iterations =  1.0
     Davidson diagonalization with overlap
     ethr =  2.89E-03,  avg # of iterations =  1.0

     Expectation value of exp(iGx): ( -3.8540834928416308E-005,  1.5440123426463005E-004)  0.99291773000000005     
     Electronic Dipole per cell (Ry a.u.)   22.603929915322322     
     Ionic Dipole per cell (Ry a.u.)   23645.326172870256     

     Expectation value of exp(iGx): (  7.5773917502972900E-004, -1.2072380370631984E-003)   1.1465709300000000     
     Electronic Dipole per cell (Ry a.u.)  -14.525791102976243     
     Ionic Dipole per cell (Ry a.u.)   25350.415309611584     

     Expectation value of exp(iGx): (  6.2751061491073294E-008, -8.5168099759783631E-008)  0.73188942899999998     
     Electronic Dipole per cell (Ry a.u.)  -8.5886569434465443     
     Ionic Dipole per cell (Ry a.u.)   15830.248371626763     
Electronic Dipole on Cartesian axes
           1   22.603929915322322     
           2  -14.525791102976243     
           3  -8.5886569434465443     
Ionic Dipole on Cartesian axes
           1   23645.326172870256     
           2   25350.415309611584     
           3   15830.248371626763     

     total cpu time spent up to now is     2483.0 secs

     total energy              =   -5157.54231076 Ry
     Harris-Foulkes estimate   =   -5157.62356051 Ry
     estimated scf accuracy    <       0.22490576 Ry

     iteration #  4     ecut=    80.00 Ry     beta=0.70
     Davidson diagonalization with overlap
     ethr =  1.97E-05,  avg # of iterations =  8.0
     Davidson diagonalization with overlap
     ethr =  1.97E-05,  avg # of iterations =  1.0
     Davidson diagonalization with overlap
     ethr =  1.97E-05,  avg # of iterations =  1.0

     Expectation value of exp(iGx): ( -3.5577692816179848E-005,  1.4702018881200847E-004)  0.99291773000000005     
     Electronic Dipole per cell (Ry a.u.)   22.514424124193955     
     Ionic Dipole per cell (Ry a.u.)   23645.326172870256     

     Expectation value of exp(iGx): (  7.5763773847950544E-004, -1.1441724252455206E-003)   1.1465709300000000     
     Electronic Dipole per cell (Ry a.u.)  -14.175380611253836     
     Ionic Dipole per cell (Ry a.u.)   25350.415309611584     

     Expectation value of exp(iGx): (  5.6909996059510070E-008, -7.7562020450436514E-008)  0.73188942899999998     
     Electronic Dipole per cell (Ry a.u.)  -8.6068583562950760     
     Ionic Dipole per cell (Ry a.u.)   15830.248371626763     
Electronic Dipole on Cartesian axes
           1   22.514424124193955     
           2  -14.175380611253837     
           3  -8.6068583562950760     
Ionic Dipole on Cartesian axes
           1   23645.326172870256     
           2   25350.415309611584     
           3   15830.248371626763     

     total cpu time spent up to now is     3373.7 secs

     total energy              =   -5157.54931370 Ry
     Harris-Foulkes estimate   =   -5157.61020916 Ry
     estimated scf accuracy    <       0.12452433 Ry

     iteration #  5     ecut=    80.00 Ry     beta=0.70
     Davidson diagonalization with overlap
     ethr =  1.09E-05,  avg # of iterations = 10.0
     Davidson diagonalization with overlap
     ethr =  1.09E-05,  avg # of iterations =  1.0
     Davidson diagonalization with overlap
     ethr =  1.09E-05,  avg # of iterations =  1.0

     Expectation value of exp(iGx): ( -3.6270236105169395E-005,  1.4614991381682824E-004)  0.99291773000000005     
     Electronic Dipole per cell (Ry a.u.)   22.587006801484026     
     Ionic Dipole per cell (Ry a.u.)   23645.326172870256     

     Expectation value of exp(iGx): (  7.3376642350441378E-004, -1.1543815059647060E-003)   1.1465709300000000     
     Electronic Dipole per cell (Ry a.u.)  -14.443853796416526     
     Ionic Dipole per cell (Ry a.u.)   25350.415309611584     

     Expectation value of exp(iGx): (  5.6898567312345990E-008, -7.6580998571515055E-008)  0.73188942899999998     
     Electronic Dipole per cell (Ry a.u.)  -8.5519156555384850     
     Ionic Dipole per cell (Ry a.u.)   15830.248371626763     
Electronic Dipole on Cartesian axes
           1   22.587006801484026     
           2  -14.443853796416526     
           3  -8.5519156555384850     
Ionic Dipole on Cartesian axes
           1   23645.326172870256     
           2   25350.415309611584     
           3   15830.248371626763     

     total cpu time spent up to now is     4321.6 secs

     total energy              =   -5157.57580081 Ry
     Harris-Foulkes estimate   =   -5157.57715496 Ry
     estimated scf accuracy    <       0.00247205 Ry

     iteration #  6     ecut=    80.00 Ry     beta=0.70
     Davidson diagonalization with overlap
     ethr =  2.16E-07,  avg # of iterations =  7.0
     Davidson diagonalization with overlap
     ethr =  2.16E-07,  avg # of iterations =  1.0
     Davidson diagonalization with overlap
     ethr =  2.16E-07,  avg # of iterations =  1.0

     Expectation value of exp(iGx): ( -3.6000499400007202E-005,  1.4643381224797275E-004)  0.99291773000000005     
     Electronic Dipole per cell (Ry a.u.)   22.559744004110595     
     Ionic Dipole per cell (Ry a.u.)   23645.326172870256     

     Expectation value of exp(iGx): (  7.3806953240670406E-004, -1.1530483019651803E-003)   1.1465709300000000     
     Electronic Dipole per cell (Ry a.u.)  -14.398203299390918     
     Ionic Dipole per cell (Ry a.u.)   25350.415309611584     

     Expectation value of exp(iGx): (  5.6815208165112751E-008, -7.6987211293400895E-008)  0.73188942899999998     
     Electronic Dipole per cell (Ry a.u.)  -8.5815717826068276     
     Ionic Dipole per cell (Ry a.u.)   15830.248371626763     
Electronic Dipole on Cartesian axes
           1   22.559744004110595     
           2  -14.398203299390918     
           3  -8.5815717826068276     
Ionic Dipole on Cartesian axes
           1   23645.326172870256     
           2   25350.415309611584     
           3   15830.248371626763     

     total cpu time spent up to now is     5194.7 secs

     total energy              =   -5157.57636516 Ry
     Harris-Foulkes estimate   =   -5157.57649444 Ry
     estimated scf accuracy    <       0.00023827 Ry

     iteration #  7     ecut=    80.00 Ry     beta=0.70
     Davidson diagonalization with overlap
     ethr =  2.08E-08,  avg # of iterations =  3.0
     Davidson diagonalization with overlap
     ethr =  2.08E-08,  avg # of iterations =  1.0
     Davidson diagonalization with overlap
     ethr =  2.08E-08,  avg # of iterations =  1.0

     Expectation value of exp(iGx): ( -3.6138220177884604E-005,  1.4643942509099121E-004)  0.99291773000000005     
     Electronic Dipole per cell (Ry a.u.)   22.570673400778588     
     Ionic Dipole per cell (Ry a.u.)   23645.326172870256     

     Expectation value of exp(iGx): (  7.3732653488338862E-004, -1.1539556867376012E-003)   1.1465709300000000     
     Electronic Dipole per cell (Ry a.u.)  -14.409909740786036     
     Ionic Dipole per cell (Ry a.u.)   25350.415309611584     

     Expectation value of exp(iGx): (  5.6940419074807055E-008, -7.6962585773715009E-008)  0.73188942899999998     
     Electronic Dipole per cell (Ry a.u.)  -8.5705117981384387     
     Ionic Dipole per cell (Ry a.u.)   15830.248371626763     
Electronic Dipole on Cartesian axes
           1   22.570673400778588     
           2  -14.409909740786036     
           3  -8.5705117981384387     
Ionic Dipole on Cartesian axes
           1   23645.326172870256     
           2   25350.415309611584     
           3   15830.248371626763     

     total cpu time spent up to now is     5995.5 secs

     total energy              =   -5157.57642010 Ry
     Harris-Foulkes estimate   =   -5157.57643209 Ry
     estimated scf accuracy    <       0.00002520 Ry

     iteration #  8     ecut=    80.00 Ry     beta=0.70
     Davidson diagonalization with overlap
     ethr =  2.20E-09,  avg # of iterations =  3.0
     Davidson diagonalization with overlap
     ethr =  2.20E-09,  avg # of iterations =  1.0
     Davidson diagonalization with overlap
     ethr =  2.20E-09,  avg # of iterations =  1.0

     Expectation value of exp(iGx): ( -3.6113730559093836E-005,  1.4646321575273921E-004)  0.99291773000000005     
     Electronic Dipole per cell (Ry a.u.)   22.568240424954777     
     Ionic Dipole per cell (Ry a.u.)   23645.326172870256     

     Expectation value of exp(iGx): (  7.3757532965313365E-004, -1.1538985839048578E-003)   1.1465709300000000     
     Electronic Dipole per cell (Ry a.u.)  -14.407385861764050     
     Ionic Dipole per cell (Ry a.u.)   25350.415309611584     

     Expectation value of exp(iGx): (  5.6923874391821494E-008, -7.6996658975271778E-008)  0.73188942899999998     
     Electronic Dipole per cell (Ry a.u.)  -8.5737290186137880     
     Ionic Dipole per cell (Ry a.u.)   15830.248371626763     
Electronic Dipole on Cartesian axes
           1   22.568240424954777     
           2  -14.407385861764050     
           3  -8.5737290186137880     
Ionic Dipole on Cartesian axes
           1   23645.326172870256     
           2   25350.415309611584     
           3   15830.248371626763     

     total cpu time spent up to now is     6801.5 secs

     total energy              =   -5157.57642647 Ry
     Harris-Foulkes estimate   =   -5157.57642800 Ry
     estimated scf accuracy    <       0.00000423 Ry

     iteration #  9     ecut=    80.00 Ry     beta=0.70
     Davidson diagonalization with overlap
     ethr =  3.69E-10,  avg # of iterations =  2.0
     Davidson diagonalization with overlap
     ethr =  3.69E-10,  avg # of iterations =  1.0
     Davidson diagonalization with overlap
     ethr =  3.69E-10,  avg # of iterations =  1.0

     Expectation value of exp(iGx): ( -3.6115443351046667E-005,  1.4646582529952891E-004)  0.99291773000000005     
     Electronic Dipole per cell (Ry a.u.)   22.568326120685683     
     Ionic Dipole per cell (Ry a.u.)   23645.326172870256     

     Expectation value of exp(iGx): (  7.3754690408713659E-004, -1.1539480418877434E-003)   1.1465709300000000     
     Electronic Dipole per cell (Ry a.u.)  -14.407916958896889     
     Ionic Dipole per cell (Ry a.u.)   25350.415309611584     

     Expectation value of exp(iGx): (  5.6931014277979961E-008, -7.6994291330823677E-008)  0.73188942899999998     
     Electronic Dipole per cell (Ry a.u.)  -8.5730438379602667     
     Ionic Dipole per cell (Ry a.u.)   15830.248371626763     
Electronic Dipole on Cartesian axes
           1   22.568326120685683     
           2  -14.407916958896891     
           3  -8.5730438379602667     
Ionic Dipole on Cartesian axes
           1   23645.326172870256     
           2   25350.415309611584     
           3   15830.248371626763     

     total cpu time spent up to now is     7598.4 secs

     total energy              =   -5157.57642731 Ry
     Harris-Foulkes estimate   =   -5157.57642744 Ry
     estimated scf accuracy    <       0.00000026 Ry

     iteration # 10     ecut=    80.00 Ry     beta=0.70
     Davidson diagonalization with overlap
     ethr =  2.31E-11,  avg # of iterations =  3.0
     Davidson diagonalization with overlap
     ethr =  2.31E-11,  avg # of iterations =  1.0
     Davidson diagonalization with overlap
     ethr =  2.31E-11,  avg # of iterations =  1.0

     Expectation value of exp(iGx): ( -3.6118450405096502E-005,  1.4646454459871802E-004)  0.99291773000000005     
     Electronic Dipole per cell (Ry a.u.)   22.568592407897171     
     Ionic Dipole per cell (Ry a.u.)   23645.326172870256     

     Expectation value of exp(iGx): (  7.3755269046913612E-004, -1.1539408796163368E-003)   1.1465709300000000     
     Electronic Dipole per cell (Ry a.u.)  -14.407825276972652     
     Ionic Dipole per cell (Ry a.u.)   25350.415309611584     

     Expectation value of exp(iGx): (  5.6930654311159344E-008, -7.6994352295305690E-008)  0.73188942899999998     
     Electronic Dipole per cell (Ry a.u.)  -8.5730750533786590     
     Ionic Dipole per cell (Ry a.u.)   15830.248371626763     
Electronic Dipole on Cartesian axes
           1   22.568592407897171     
           2  -14.407825276972650     
           3  -8.5730750533786590     
Ionic Dipole on Cartesian axes
           1   23645.326172870256     
           2   25350.415309611584     
           3   15830.248371626763     

     total cpu time spent up to now is     8411.9 secs

     total energy              =   -5157.57642738 Ry
     Harris-Foulkes estimate   =   -5157.57642740 Ry
     estimated scf accuracy    <       0.00000004 Ry

     iteration # 11     ecut=    80.00 Ry     beta=0.70
     Davidson diagonalization with overlap
     ethr =  3.86E-12,  avg # of iterations =  3.0
     Davidson diagonalization with overlap
     ethr =  3.86E-12,  avg # of iterations =  1.0
     Davidson diagonalization with overlap
     ethr =  3.86E-12,  avg # of iterations =  1.0

     Expectation value of exp(iGx): ( -3.6117319008688491E-005,  1.4646513465600897E-004)  0.99291773000000005     
     Electronic Dipole per cell (Ry a.u.)   22.568490079668436     
     Ionic Dipole per cell (Ry a.u.)   23645.326172870256     

     Expectation value of exp(iGx): (  7.3755209286142779E-004, -1.1539433368311339E-003)   1.1465709300000000     
     Electronic Dipole per cell (Ry a.u.)  -14.407844456549359     
     Ionic Dipole per cell (Ry a.u.)   25350.415309611584     

     Expectation value of exp(iGx): (  5.6930856008259427E-008, -7.6994588210923350E-008)  0.73188942899999998     
     Electronic Dipole per cell (Ry a.u.)  -8.5730729527057541     
     Ionic Dipole per cell (Ry a.u.)   15830.248371626763     
Electronic Dipole on Cartesian axes
           1   22.568490079668436     
           2  -14.407844456549359     
           3  -8.5730729527057541     
Ionic Dipole on Cartesian axes
           1   23645.326172870256     
           2   25350.415309611584     
           3   15830.248371626763     

     total cpu time spent up to now is     9221.5 secs

     End of self-consistent calculation

          k = 0.0000 0.0000 0.0000 (217511 PWs)   bands (ev):

   -17.4867 -17.2539 -16.6135 -16.4907 -16.4332 -16.4044 -16.3856 -16.3188
   -16.2806 -16.2345 -16.2108 -16.1711 -16.1167 -16.1071 -16.0741 -16.0660
   -16.0246 -16.0056 -15.9699 -15.9684 -15.9356 -15.9211 -15.8929 -15.8480
   -15.8402 -15.8212 -15.8140 -15.8054 -15.7868 -15.7671 -15.7583 -15.7302
   -15.6950 -15.6709 -15.6338 -15.6129 -15.5828 -15.5452 -15.5173 -15.4799
   -15.4623 -15.4120 -15.3868 -15.3409 -15.3260 -15.3198 -15.3044 -15.2837
   -15.2309 -15.2284 -15.1999 -15.1648 -15.1433 -15.1276 -15.0786 -15.0665
   -15.0519 -15.0005 -14.9786 -14.9619 -14.9427 -14.9332 -14.9116 -14.8888
   -14.8729 -14.8652 -14.8343 -14.8201 -14.8045 -14.7958 -14.7697 -14.7557
   -14.7276 -14.7101 -14.6882 -14.6743 -14.6372 -14.6209 -14.5947 -14.5829
   -14.5738 -14.5390 -14.5361 -14.5203 -14.4863 -14.4707 -14.4527 -14.4448
   -14.4372 -14.4212 -14.4167 -14.4030 -14.3986 -14.3877 -14.3840 -14.3787
   -14.3756 -14.3535 -14.3503 -14.3426 -14.3420 -14.3404 -14.3301 -14.3280
   -14.3241 -14.3212 -14.3036 -14.2947 -14.2873 -14.2851 -14.2782 -14.2700
   -14.2590 -14.2542 -14.2483 -14.2393 -14.2363 -14.2350 -14.2277 -14.2271
   -14.2182 -14.2076 -14.2066 -14.2002 -14.1942 -14.1880 -14.1833 -14.1703
   -14.1685 -14.1666 -14.1606 -14.1573 -14.1495 -14.1376 -14.1361 -14.1304
   -14.1221 -14.1198 -14.1100 -14.1081 -14.0989 -14.0858 -14.0792  -6.8624
    -6.5122  -6.4006  -6.3746  -6.2223  -6.1722  -6.0870  -5.9594  -5.9355
    -5.8947  -5.8573  -5.8170  -5.7925  -5.7824  -5.7516  -5.7396  -5.6967
    -5.6716  -5.6450  -5.6235  -5.5939  -5.5600  -5.5165  -5.4274  -5.2990
    -5.2297  -5.2144  -5.1280  -5.1226  -5.1173  -5.0847  -5.0146  -4.9431
    -4.9198  -4.8872  -4.8331  -4.8068  -4.7169  -4.5975  -4.5400  -4.4510
    -4.4088  -4.3150  -4.2888  -4.2678  -4.2221  -4.1914  -4.1792  -4.1194
    -4.0963  -4.0517  -4.0372  -3.9568  -3.9223  -3.8860  -3.8577  -3.7943
    -3.7847  -3.7559  -3.7302  -3.7179  -3.6976  -3.6504  -3.5856  -3.5245
    -3.4285  -3.4031  -3.3561  -3.3177  -3.2953  -3.2749  -3.2144  -3.1868
    -3.1753  -3.1457  -3.1357  -3.1108  -3.0989  -3.0531  -3.0384  -3.0238
    -2.9911  -2.9824  -2.9675  -2.9513  -2.9383  -2.9261  -2.9129  -2.9034
    -2.8907  -2.8766  -2.8622  -2.8451  -2.8388  -2.8340  -2.8244  -2.8153
    -2.7991  -2.7911  -2.7840  -2.7672  -2.7576  -2.7465  -2.7358  -2.7323
    -2.7198  -2.7025  -2.6877  -2.6835  -2.6813  -2.6692  -2.6617  -2.6534
    -2.6450  -2.6354  -2.6108  -2.5990  -2.5825  -2.5572  -2.5299  -2.5197
    -2.4980  -2.4712  -2.4632  -2.4502  -2.4388  -2.4265  -2.4187  -2.3882
    -2.3783  -2.3649  -2.3494  -2.3184  -2.2694  -2.2565  -2.2221  -2.2134
    -2.2075  -2.2011  -2.1778  -2.1284  -2.0923  -2.0700  -1.9522  -1.9261
    -1.5528  -1.4135  -1.3292  -1.1278  -1.0661  -0.9736  -0.9361  -0.9333
    -0.8850  -0.8611  -0.8297  -0.7802  -0.7564  -0.7483  -0.7452  -0.7187
    -0.7139  -0.6963  -0.6768  -0.6658  -0.6553  -0.6249  -0.6205  -0.6088
    -0.5990  -0.5914  -0.5748  -0.5643  -0.5537  -0.5433  -0.5395  -0.5349
    -0.5217  -0.5056  -0.4955  -0.4794  -0.4728  -0.4537  -0.4360  -0.4305
    -0.4177  -0.3973  -0.3960  -0.3746  -0.3631  -0.3597  -0.3426  -0.3307
    -0.3257  -0.3015  -0.2959  -0.2797  -0.2649  -0.2566  -0.2295  -0.2233
    -0.1999  -0.1868  -0.1677  -0.1556  -0.1484  -0.1311  -0.1255  -0.0907
    -0.0788  -0.0763  -0.0484  -0.0317  -0.0159  -0.0040   0.0147   0.0275
     0.0403   0.0580   0.0633   0.0729   0.0982   0.1087   0.1261   0.1390
     0.1658   0.1841   0.1891   0.1961   0.2125   0.2227   0.2326   0.2490
     0.2608   0.2654   0.2761   0.2833   0.3101   0.3182   0.3373   0.3448
     0.3573   0.3687   0.3849   0.3982   0.4244   0.4318   0.4375   0.4482
     0.4506   0.4629   0.4714   0.4835   0.4926   0.5006   0.5077   0.5149
     0.5296   0.5345   0.5509   0.5588   0.5738   0.5763   0.5947   0.6102
     0.6173   0.6388   0.6560   0.6625   0.6778   0.6877   0.7071   0.7162
     0.7207   0.7403   0.7583   0.7724   0.7805   0.8098   0.8234   0.8261
     0.8492   0.8647   0.8745   0.8810   0.9024   0.9125   0.9214   0.9343
     0.9478   0.9494   0.9569   0.9761   0.9913   1.0037   1.0139   1.0176
     1.0276   1.0427   1.0608   1.0651   1.0688   1.0827   1.0865   1.0930
     1.1146   1.1225   1.1287   1.1338   1.1456   1.1560   1.1609   1.1731
     1.1884   1.1946   1.2097   1.2193   1.2311   1.2402   1.2489   1.2658
     1.2691   1.2766   1.2801   1.2916   1.2991   1.3088   1.3225   1.3260
     1.3364   1.3507   1.3533   1.3679   1.3693   1.3856   1.3943   1.4012
     1.4082   1.4154   1.4260   1.4360   1.4454   1.4527   1.4551   1.4628
     1.4833   1.4883   1.4941   1.5056   1.5127   1.5193   1.5232   1.5324
     1.5414   1.5537   1.5638   1.5742   1.5890   1.5951   1.6014   1.6063
     1.6117   1.6225   1.6320   1.6395   1.6514   1.6647   1.6676   1.6813
     1.6918   1.7019   1.7134   1.7324   1.7483   1.7613   1.7711   1.7875
     1.8038   1.8161   1.8261   1.8568   1.8653   1.8812   1.8991   1.9098
     1.9294   1.9470   1.9599   1.9710   1.9782   1.9808   1.9990   2.0069
     2.0253   2.0362   2.0549   2.0621   2.0666   2.0882   2.1118   2.1312
     2.1448   2.1659   2.1709   2.1983   2.2111   2.2248   2.2359   2.2429
     2.2528   2.2829   2.2876   2.2979   2.3089   2.3248   2.3417   2.3528
     2.3741   2.3792   2.3872   2.3956   2.4337   2.4414   2.4644   2.4895
     2.5000   2.5238   2.5456   2.5785   7.7889   8.3011   8.8628   9.1434
     9.2384   9.4010   9.5497   9.6989   9.7690   9.9108   9.9935  10.0302
    10.0806  10.1173  10.2585  10.3516  10.4293  10.4496  10.4849  10.5274
    10.5576  10.6076  10.6661  10.7551  10.7633  10.8012  10.8375  10.8548

     highest occupied, lowest unoccupied level (ev):     2.5785    7.7889

!    total energy              =   -5157.57642746 Ry
     Harris-Foulkes estimate   =   -5157.57642739 Ry
     estimated scf accuracy    <          1.7E-09 Ry

     The total energy is the sum of the following terms:

     one-electron contribution =   -2406.76838724 Ry
     hartree contribution      =    1798.43430960 Ry
     xc contribution           =   -1182.86619716 Ry
     ewald contribution        =   -3366.37615267 Ry

     convergence has been achieved in  11 iterations
  **** WARNING :: Problem open file vector.dat...
  **** WARNING :: Problem read vector parameters...
  VECTOR ::                  Infinity                  Infinity                       NaN
  PARALLEL PART OF FORCES:no remove

     Forces acting on atoms (Ry/au):

     atom    1 type  1   force =     0.00040557   -0.00044895    0.00018150
     atom    2 type  1   force =     0.00038785    0.00110766   -0.00097950
     atom    3 type  1   force =     0.00004709    0.00011058    0.00008146
     atom    4 type  1   force =     0.00070108    0.00155425    0.00088856
     atom    5 type  1   force =    -0.00006020    0.00014707    0.00019899
     atom    6 type  1   force =    -0.00015369   -0.00023734    0.00214878
     atom    7 type  2   force =     0.00022400   -0.00017743    0.00028849
     atom    8 type  2   force =     0.00029399   -0.00028432    0.00057603
     atom    9 type  2   force =     0.00024680    0.00009140    0.00007726
     atom   10 type  2   force =    -0.00031298   -0.00144905   -0.00000263
     atom   11 type  2   force =    -0.00003168   -0.00016322   -0.00018636
     atom   12 type  2   force =    -0.00029587   -0.00046760   -0.00298247
     atom   13 type  2   force =    -0.00000526    0.00001078   -0.00020397
     atom   14 type  2   force =     0.00015769   -0.00044124   -0.00113404
     atom   15 type  2   force =     0.00008439    0.00007870   -0.00013216
     atom   16 type  2   force =    -0.00039958   -0.00114691   -0.00073743
     atom   17 type  2   force =     0.00009088   -0.00018634    0.00007506
     atom   18 type  2   force =     0.00070461   -0.00126421    0.00206080
     atom   19 type  1   force =    -0.00040564   -0.00093199   -0.00053123
     atom   20 type  1   force =    -0.00000780    0.00006152   -0.00040757
     atom   21 type  1   force =    -0.00004350    0.00021163    0.00039709
     atom   22 type  1   force =    -0.00126636    0.00627627    0.00543433
     atom   23 type  1   force =    -0.00004826    0.00009196    0.00057081
     atom   24 type  1   force =     0.00151095   -0.00436788    0.00575102
     atom   25 type  2   force =     0.00001304    0.00016456    0.00025647
     atom   26 type  2   force =    -0.00002509    0.00015425    0.00080227
     atom   27 type  2   force =     0.00036686    0.00037571    0.00005659
     atom   28 type  2   force =    -0.00022753   -0.00021229   -0.00005416
     atom   29 type  2   force =    -0.00010047    0.00011906   -0.00011393
     atom   30 type  2   force =    -0.00116141    0.00023716   -0.00169002
     atom   31 type  2   force =     0.00011655   -0.00001066   -0.00034712
     atom   32 type  2   force =     0.00175689    0.00018047   -0.00288305
     atom   33 type  2   force =    -0.00012354   -0.00017547   -0.00025886
     atom   34 type  2   force =    -0.00000690   -0.00964495   -0.00027240
     atom   35 type  2   force =     0.00025609   -0.00036180    0.00039731
     atom   36 type  1   force =    -0.00017542   -0.00025357   -0.00043205
     atom   37 type  1   force =     0.00038686    0.00043691   -0.00028312
     atom   38 type  1   force =    -0.00005773   -0.00022144    0.00036639
     atom   39 type  1   force =     0.00032640    0.00066741    0.00078912
     atom   40 type  1   force =     0.00019434   -0.00010550    0.00042630
     atom   41 type  1   force =     0.00042190    0.00025904    0.00040438
     atom   42 type  2   force =    -0.00015023    0.00023381    0.00019923
     atom   43 type  2   force =    -0.00012430   -0.00007524    0.00022568
     atom   44 type  2   force =    -0.00010888    0.00035712   -0.00023406
     atom   45 type  2   force =    -0.00008464   -0.00012220    0.00033332
     atom   46 type  2   force =    -0.00013361    0.00034417   -0.00017339
     atom   47 type  2   force =    -0.00038231   -0.00013713   -0.00056379
     atom   48 type  2   force =     0.00001965    0.00024556   -0.00011653
     atom   49 type  2   force =    -0.00024129   -0.00024089   -0.00025789
     atom   50 type  2   force =     0.00002111    0.00016430    0.00017296
     atom   51 type  2   force =     0.00030407   -0.00070469   -0.00026669
     atom   52 type  2   force =     0.00006936    0.00011179    0.00005803
     atom   53 type  2   force =     0.00011376   -0.00025100    0.00028200
     atom   54 type  1   force =     0.00485490    0.00304117   -0.00545189
     atom   55 type  1   force =     0.00032510   -0.00539630   -0.00667885
     atom   56 type  1   force =     0.00018218   -0.00005769   -0.00056876
     atom   57 type  1   force =    -0.00014768   -0.00088366    0.00061869
     atom   58 type  1   force =     0.00265840    0.00021973    0.00335288
     atom   59 type  1   force =    -0.00066449    0.00272573    0.00396297
     atom   60 type  2   force =    -0.00014345    0.00146981    0.00137023
     atom   61 type  2   force =    -0.00078487    0.00267698    0.00213286
     atom   62 type  2   force =    -0.00785849   -0.00477905    0.00558134
     atom   63 type  2   force =     0.00028589    0.00521691    0.00053529
     atom   64 type  2   force =    -0.00733641    0.00222212   -0.00580364
     atom   65 type  2   force =    -0.00101738   -0.00029792   -0.00245647
     atom   66 type  2   force =    -0.00118776    0.00001124   -0.00060476
     atom   67 type  2   force =     0.00063706    0.00018987   -0.00136573
     atom   68 type  2   force =     0.00015112    0.00013031    0.00025900
     atom   69 type  2   force =     0.00048956    0.00012931    0.00016009
     atom   70 type  2   force =    -0.00003014    0.00020101    0.00053316
     atom   71 type  2   force =     0.00065253    0.00021519    0.00064287
     atom   72 type  1   force =    -0.01009781    0.02076967   -0.02579717
     atom   73 type  1   force =    -0.00309714   -0.00371624   -0.00325969
     atom   74 type  1   force =     0.03379950   -0.00557103   -0.00426271
     atom   75 type  1   force =     0.00047011   -0.00551950    0.00359986
     atom   76 type  1   force =     0.10223824    0.10610473    0.27061574
     atom   77 type  1   force =     0.00002780   -0.00021111    0.00291187
     atom   78 type  2   force =    -0.00076492    0.00335067    0.01162365
     atom   79 type  2   force =    -0.00017040    0.00131967    0.00175270
     atom   80 type  2   force =     0.00635415   -0.00414397    0.00486620
     atom   81 type  2   force =     0.00114283    0.00152999    0.00004970
     atom   82 type  2   force =    -0.05389052   -0.01475446   -0.04759911
     atom   83 type  2   force =     0.00001223    0.00020260   -0.00086798
     atom   84 type  2   force =    -0.00818032   -0.00422419   -0.00716802
     atom   85 type  2   force =     0.00080650    0.00151250   -0.00199407
     atom   86 type  2   force =    -0.00302508    0.00617213    0.00521322
     atom   87 type  2   force =     0.00059016    0.00163180    0.00016980
     atom   88 type  2   force =     0.00076012    0.00059059    0.00441777
     atom   89 type  2   force =    -0.00022790   -0.00018188    0.00082295
     atom   90 type  1   force =     0.00006643    0.00046033   -0.00138734
     atom   91 type  1   force =     0.00033886   -0.00059589   -0.00065130
     atom   92 type  1   force =    -0.02315302   -0.00034808   -0.01372421
     atom   93 type  1   force =    -0.00052495   -0.00151527    0.00060956
     atom   94 type  1   force =    -0.00301936   -0.00052829    0.00498210
     atom   95 type  1   force =    -0.00014936   -0.00036528    0.00053510
     atom   96 type  2   force =     0.00060417    0.00043483    0.00007221
     atom   97 type  2   force =    -0.00002991    0.00046410    0.00024673
     atom   98 type  2   force =     0.00030798   -0.00065901   -0.00005051
     atom   99 type  2   force =    -0.00007023    0.00044274   -0.00015108
     atom  100 type  2   force =     0.00023385    0.00021893   -0.00048234
     atom  101 type  2   force =     0.00006186    0.00008461   -0.00015699
     atom  102 type  2   force =     0.00622895   -0.00025878   -0.00210747
     atom  103 type  2   force =     0.00033639    0.00017411   -0.00025804
     atom  104 type  2   force =     0.00320640    0.00360889    0.00359977
     atom  105 type  2   force =     0.00021079    0.00065474    0.00010509
     atom  106 type  2   force =     0.00057678   -0.00074363    0.00202863
     atom  107 type  2   force =     0.00028466    0.00034126   -0.00021458
     atom  108 type  1   force =    -0.00050263    0.00042584   -0.00020738
     atom  109 type  1   force =    -0.00077789   -0.00064461    0.00083524
     atom  110 type  1   force =     0.00013729    0.00009441   -0.00008948
     atom  111 type  1   force =    -0.00017479   -0.00015884   -0.00065475
     atom  112 type  1   force =     0.00001147    0.00004165   -0.00027115
     atom  113 type  1   force =    -0.00112817    0.00111413   -0.00222474
     atom  114 type  2   force =     0.00016618   -0.00025271   -0.00019596
     atom  115 type  2   force =     0.00017965   -0.00003677   -0.00102520
     atom  116 type  2   force =     0.00003709   -0.00022009    0.00009988
     atom  117 type  2   force =     0.00095646    0.00155512   -0.00003014
     atom  118 type  2   force =     0.00021431   -0.00000339    0.00019859
     atom  119 type  2   force =     0.00164954    0.00032177    0.00245973
     atom  120 type  2   force =     0.00005562    0.00006937    0.00014749
     atom  121 type  2   force =     0.00020363    0.00000557    0.00053656
     atom  122 type  2   force =    -0.00008097    0.00012246   -0.00010791
     atom  123 type  2   force =     0.00039778    0.00038993   -0.00014449
     atom  124 type  2   force =     0.00003316   -0.00005546   -0.00019381
     atom  125 type  2   force =     0.00050034    0.00064323   -0.00173719
     atom  126 type  1   force =     0.00087083    0.00096159    0.00073228
     atom  127 type  1   force =     0.00064821   -0.00078398   -0.00012963
     atom  128 type  1   force =    -0.00009716    0.00000203   -0.00043507
     atom  129 type  1   force =    -0.00088346   -0.00442780   -0.00480569
     atom  130 type  1   force =    -0.00015173    0.00000390   -0.00066132
     atom  131 type  1   force =     0.00064853   -0.00065928   -0.00130386
     atom  132 type  2   force =     0.00012434   -0.00011943   -0.00036402
     atom  133 type  2   force =    -0.00069810    0.00178721   -0.00011934
     atom  134 type  2   force =    -0.00017654   -0.00013208    0.00007004
     atom  135 type  2   force =    -0.00031425    0.00022638    0.00012094
     atom  136 type  2   force =     0.00015361    0.00007222    0.00025995
     atom  137 type  2   force =    -0.00036656    0.00041010    0.00032468
     atom  138 type  2   force =     0.00004011   -0.00016161    0.00013831
     atom  139 type  2   force =    -0.00081824    0.00125013    0.00135636
     atom  140 type  2   force =     0.00033385    0.00009714   -0.00006116
     atom  141 type  2   force =     0.00140784    0.00846622    0.00579067
     atom  142 type  2   force =    -0.00003841    0.00021245   -0.00033525
     atom  143 type  2   force =    -0.00864462    0.01016084   -0.00606986
     atom  144 type  1   force =     0.00042254    0.00022388    0.00036815
     atom  145 type  1   force =     0.00005469    0.00013888    0.00008229
     atom  146 type  1   force =     0.00011295   -0.00004389   -0.00042838
     atom  147 type  1   force =     0.00099202   -0.00008848   -0.00009857
     atom  148 type  1   force =     0.00020966   -0.00013656   -0.00028976
     atom  149 type  1   force =     0.00034181    0.00046612   -0.00063551
     atom  150 type  2   force =     0.00004870    0.00030262   -0.00000255
     atom  151 type  2   force =    -0.00002570   -0.00004283   -0.00030196
     atom  152 type  2   force =     0.00018603    0.00009487    0.00015552
     atom  153 type  2   force =     0.00005660    0.00002423   -0.00001828
     atom  154 type  2   force =    -0.00003389   -0.00003843   -0.00002625
     atom  155 type  2   force =     0.00001534   -0.00008949    0.00016551
     atom  156 type  2   force =    -0.00013950    0.00018373    0.00020103
     atom  157 type  2   force =    -0.00044966    0.00013715    0.00035078
     atom  158 type  2   force =    -0.00006344    0.00044922    0.00019310
     atom  159 type  2   force =    -0.00062538   -0.00005701   -0.00015027
     atom  160 type  2   force =    -0.00047173    0.00058847   -0.00020724
     atom  161 type  2   force =    -0.00026079    0.00000344   -0.00029009
     atom  162 type  1   force =    -0.00296816   -0.00086418    0.00202846
     atom  163 type  1   force =    -0.01566183    0.01676503   -0.01168154
     atom  164 type  1   force =     0.00041747   -0.00016331   -0.00036321
     atom  165 type  1   force =    -0.00080265    0.00023484   -0.00069722
     atom  166 type  1   force =    -0.00065154   -0.00068534   -0.00302271
     atom  167 type  1   force =    -0.00035782   -0.00131728   -0.00243807
     atom  168 type  2   force =     0.00039716   -0.00070216   -0.00208079
     atom  169 type  2   force =     0.00287251   -0.00448782   -0.00114013
     atom  170 type  2   force =     0.00235733    0.00135189   -0.00013430
     atom  171 type  2   force =     0.00134005   -0.00555469    0.00664579
     atom  172 type  2   force =     0.00200529    0.00021520    0.00287746
     atom  173 type  2   force =     0.00091755   -0.00233690    0.00282321
     atom  174 type  2   force =    -0.00002308   -0.00032476   -0.00013876
     atom  175 type  2   force =    -0.00004440   -0.00049804    0.00085326
     atom  176 type  2   force =     0.00009494   -0.00026913   -0.00055013
     atom  177 type  2   force =     0.00017322   -0.00011661    0.00007163
     atom  178 type  2   force =    -0.00067417    0.00089721   -0.00149153
     atom  179 type  2   force =     0.00029466   -0.00079193   -0.00032772
     atom  180 type  1   force =     0.01532951   -0.03308140   -0.01631962
     atom  181 type  1   force =     0.00660057    0.00502424    0.00508968
     atom  182 type  1   force =    -0.00452421   -0.00243946   -0.00812556
     atom  183 type  1   force =     0.00183571    0.00340159   -0.00192983
     atom  184 type  1   force =    -0.00108266   -0.00197775   -0.01356944
     atom  185 type  1   force =     0.00043876   -0.00058786   -0.00201288
     atom  186 type  2   force =    -0.00987683   -0.14312228   -0.12933654
     atom  187 type  2   force =    -0.00033921   -0.00098534   -0.00294104
     atom  188 type  2   force =    -0.00676407    0.00185388    0.00804812
     atom  189 type  2   force =    -0.00042747   -0.00141202    0.00043152
     atom  190 type  2   force =     0.00240589   -0.00124050    0.00419038
     atom  191 type  2   force =     0.00004290    0.00006668    0.00053286
     atom  192 type  2   force =    -0.00059522   -0.00020248    0.00594158
     atom  193 type  2   force =    -0.00082749   -0.00109347    0.00198441
     atom  194 type  2   force =     0.00430690    0.00046633    0.00446434
     atom  195 type  2   force =    -0.00047861   -0.00149007    0.00004955
     atom  196 type  2   force =    -0.03418270    0.04730390   -0.03060088
     atom  197 type  2   force =    -0.00005182    0.00036361   -0.00071372
     atom  198 type  1   force =     0.00087981    0.00068577    0.00063758
     atom  199 type  1   force =    -0.00055120   -0.00024456    0.00059807
     atom  200 type  1   force =     0.00519109    0.00223117   -0.01115004
     atom  201 type  1   force =     0.00098025    0.00149151   -0.00087226
     atom  202 type  1   force =     0.00116357    0.00052969   -0.00381372
     atom  203 type  1   force =     0.00030682    0.00010322   -0.00098589
     atom  204 type  2   force =     0.00008811   -0.00037898   -0.00190790
     atom  205 type  2   force =    -0.00016246    0.00008414   -0.00033400
     atom  206 type  2   force =     0.00014790   -0.00043818   -0.00016219
     atom  207 type  2   force =     0.00001052    0.00018477   -0.00048790
     atom  208 type  2   force =    -0.00058461   -0.00040299    0.00028937
     atom  209 type  2   force =     0.00045608    0.00035143   -0.00005543
     atom  210 type  2   force =    -0.00316496   -0.00231472    0.00178060
     atom  211 type  2   force =     0.00002125    0.00060851    0.00024326
     atom  212 type  2   force =    -0.00595421   -0.00282462    0.00003132
     atom  213 type  2   force =    -0.00021799    0.00013775   -0.00030644
     atom  214 type  2   force =    -0.00071998    0.00142448   -0.00328634
     atom  215 type  2   force =    -0.00008459    0.00020149   -0.00017069

     Total force =     0.387640     Total SCF correction =     0.000112

     Writing output data file Qrtz_Ortho.save

     init_run     :     26.69s CPU     37.47s WALL (       1 calls)
     electrons    :   4594.41s CPU   9183.80s WALL (       1 calls)
     forces       :      8.51s CPU      9.29s WALL (       1 calls)

     Called by init_run:
     wfcinit      :     24.68s CPU     33.98s WALL (       1 calls)
     potinit      :      0.20s CPU      0.26s WALL (       1 calls)

     Called by electrons:
     c_bands      :   2294.22s CPU   2843.64s WALL (      33 calls)
     sum_band     :     11.10s CPU     41.07s WALL (      11 calls)
     v_of_rho     :      0.11s CPU      0.34s WALL (      12 calls)
     mix_rho      :      0.11s CPU      0.82s WALL (      11 calls)

     Called by c_bands:
     init_us_2    :      0.22s CPU      0.36s WALL (      45 calls)
     cegterg      :   2293.01s CPU   2834.33s WALL (      33 calls)

     Called by sum_band:

     Called by *egterg:
     h_psi        :    443.12s CPU    883.40s WALL (     102 calls)
     g_psi        :      0.30s CPU      0.31s WALL (      68 calls)
     cdiaghg      :    779.64s CPU    791.14s WALL (      99 calls)

     Called by h_psi:
     add_vuspsi   :    149.62s CPU    149.81s WALL (     102 calls)

     General routines
     calbec       :    153.60s CPU    170.93s WALL (     106 calls)
     fft          :      0.18s CPU      0.98s WALL (      49 calls)
     fftw         :    147.28s CPU    587.70s WALL (   98064 calls)
     davcio       :      0.02s CPU      1.76s WALL (     260 calls)

     Parallel routines
     fft_scatter  :     68.55s CPU    449.67s WALL (   98113 calls)

     Electric-field routines
     c_phase_fiel :   2288.73s CPU   6297.03s WALL (      33 calls)

     PWSCF        :     1h17m CPU        2h33m WALL


   This run was terminated on:  15:40:56   6Jul2018            

=------------------------------------------------------------------------------=
   JOB DONE.
=------------------------------------------------------------------------------=
