# Supplementary material for: Collective dipole effects in ionic transport under electric fields
Source: Nat Commun. 2020 Jul 3;11:3330. doi: 10.1038/s41467-020-17173-w (PMC7335081; doi:10.1038/s41467-020-17173-w)
Supplement: Supplementary file 3 — Source Data [file 41467_2020_17173_MOESM3_ESM.zip › Script_Pol_Analysis/QE_data/ZBC_NEB_VO_Q2-pos2/Zcharge_VO_Q2_pict3/dz-0.2/input_file]

&CONTROL
title="Fkl_Ortho",
calculation="scf",
tprnfor=.t.,
nstep=500
disk_io='high'
restart_mode='from_scratch'
PSEUDO_DIR='/home/users/lsamos/Nico/q-e-qe-5.4/pseudo',
prefix='Qrtz_Ortho',
outdir='/home/users/lsamos/Nico/Zcharge_VO_Q2_pict3/dz-0.2'
lelfield=.true.,
nberrycyc=3
/
&SYSTEM
                      ibrav = 0,
                  celldm(1) = 27.85673786,
                        nat = 215,
                       ntyp = 2,
                    ecutwfc = 80.0 ,
                      nosym = .true. ,
                 tot_charge = 2.0 ,
                       nbnd = 600, 
/
&ELECTRONS
conv_thr=1.0D-8,
mixing_beta=0.7D0,
efield_cart(1)=0.0d0,
efield_cart(2)=0.0d0,
efield_cart(3)=0.0d0
/
&IONS
/
&CELL
/
ATOMIC_SPECIES
   Si   28.08550  Si.pz-vbc.UPF
    O   16.00000  O.pz-mt.UPF
CELL_PARAMETERS alat
   0.992917730   0.000000000   0.000000000
   0.000000000   1.146570930   0.000000000
   0.000000000   0.000000000   0.731889429
ATOMIC_POSITIONS angstrom
Si       2.212246651   0.010614598   3.608592668
Si       4.680950766   4.254996897   3.616646265
Si      13.480087977   1.945160122   1.753606112
Si       1.337570655   6.122759135   1.842279616
Si       1.299019693   2.231824332  -0.007875166
Si       3.672041670   6.392298021  -0.056156534
O        1.232081281   1.182065420   4.160527954
O        3.691775994   5.403492346   4.202345846
O        3.173835568   0.560330146   2.417556469
O        5.672521175   4.906217199   2.495525343
O        2.790900251   2.471990652   0.581419339
O        5.244341991   6.508858251   0.349663930
O        0.342413849   1.681535924   1.191848730
O        2.849388128   5.940002218   1.272664095
O       13.484688773   3.032561310   2.970816010
O        1.315461409   7.273667310   2.999174824
O        0.667269937   3.638729138   4.877074974
O        3.139920032   7.893038703   4.868232219
Si       7.177005544   0.049926201   3.523813795
Si       9.629549546   4.159638724   3.666504095
Si       3.742202599   1.941393902   1.792122805
Si       6.114762721   6.220456536   1.686267176
Si       6.140721254   2.267375870  -0.007919258
Si       8.633683047   6.515117241   0.026849444
O        6.217392589   1.235524899   4.086528076
O        8.712747804   5.148474618   4.629184142
O        8.131190190   0.593953505   2.308622770
O       10.389630228   4.915453744   2.461679716
O        7.611245150   2.608606735   0.598096987
O       10.129948803   6.762304887   0.586837553
O        5.226733219   1.664319255   1.192994546
O        7.674167543   6.066610043   1.262577624
O        3.791660925   3.080061607   2.955812589
O        5.893233525   7.556210552   2.635406790
O        5.605536866   3.691456499   4.834381503
Si      12.023275092  -0.052157684   3.579508868
Si      14.432963387   4.178703366   3.613620012
Si       8.617755609   2.038665262   1.742166852
Si      11.051402045   6.257394712   1.837742617
Si      11.113968443   2.326102020  -0.148869188
Si      13.518009634   6.430679570   0.048884088
O       11.037673903   1.077659590   4.205824853
O       13.487079943   5.392792050   4.158822642
O       12.877100157   0.553872414   2.331918897
O       15.447218267   4.725061316   2.462281950
O       12.576028292   2.536450096   0.518625866
O       15.026466965   6.600263145   0.610306219
O       10.087553458   1.979634078   1.062727350
O       12.536315463   5.945266023   1.259214816
O        8.648249807   3.051597234   3.028480994
O       11.068662287   7.377496887   3.007480269
O       10.707004804   3.602353949   4.742156978
O       12.941941012   7.891221355   4.844669479
Si       2.231362605   8.440240303   3.639325738
Si       4.699795252  12.772652951   3.602347437
Si      13.589357291  10.411469087   1.813427707
Si       1.349031958  14.615710029   1.814423634
Si       1.395362561  10.707757135   0.003610148
Si       3.761056138  14.961878533  -0.007144271
O        1.287602392   9.640052221   4.175551113
O        3.737253714  13.939530922   4.156201295
O        3.273214601   9.009325345   2.485028416
O        5.664879276  13.253720368   2.386735885
O        2.958465734  10.837389813   0.538253055
O        5.279594359  15.155311115   0.536933004
O        0.473283930  10.207607145   1.250975633
O        2.853934549  14.418382631   1.232303857
O       13.549951794  11.499394966   3.015680172
O        1.309541293  15.700426442   3.025389313
O        0.755058115  12.127270781   4.847681447
O        3.136837833  16.400389493   4.852475220
Si       6.360058573   9.082668399   2.661715074
Si       9.618128419  12.720207128   3.628632546
Si       3.749895988  10.416331715   1.870552514
Si       6.221570618  14.657758937   1.766919884
Si       6.31738004    10.84387891     -0.20691195 
Si       8.666977960  14.943692363  -0.009208684
O        6.069634642   9.747050185   4.078735952
O        8.665591263  13.910463949   4.167558945
O        7.881138968   9.194286685   2.144570744
O       10.519773166  13.178048957   2.353176079
O        7.766013235  11.234111679   0.574672370
O       10.168175350  15.152470943   0.570991023
O        5.449113423  10.102339141   1.436541606
O        7.720345655  14.406944863   1.203817150
O        3.782661421  11.558953902   2.992468676
O        6.228317584  15.764200900   2.955935272
O        5.605924537  12.206471574   4.835624322
O        8.095246686  16.413362594   4.761028277
Si      12.053478744   8.511129858   3.620900991
Si      14.489864605  12.682446280   3.607255412
Si       8.695754519  10.571203102   1.765059915
Si      11.102621915  14.586036799   1.780733245
Si      11.142975417  10.739337646   0.002475956
Si      13.547606664  14.904384368   0.015863071
O       11.145123212   9.710696593   4.219790764
O       13.536279999  13.863488603   4.163507059
O       13.034518764   9.009751286   2.419434344
O       15.466564884  13.193554953   2.407123963
O       12.644005873  10.927900418   0.582862317
O       15.040920546  15.139821847   0.598517597
O       10.171859245  10.241041136   1.228001085
O       12.601706684  14.340855221   1.216967432
O        8.671057799  11.501923954   3.082601720
O       11.099831070  15.642643907   3.016929739
O       10.560906420  12.198331839   4.847962865
O       12.999977159  16.348380660   4.780716127
Si       2.253503627  -0.027216959   8.975964288
Si       4.566455337   4.167606573   8.990440594
Si      13.549274055   1.862469544   7.227976148
Si       1.287193305   6.145999882   7.217497578
Si       1.283215113   2.230474744   5.405503229
Si       3.701603330   6.474382212   5.423358514
O        1.313945919   1.166955842   9.548887296
O        3.525215528   5.287879736   9.549588265
O        3.183288040   0.476021206   7.731612506
O        5.534465804   4.826810937   7.852082954
O        2.812845521   2.438651920   5.910752710
O        5.217517382   6.706235122   5.973351115
O        0.421502421   1.667459414   6.669306503
O        2.795208374   5.923161370   6.655967440
O       13.489792312   2.987189499   8.412259841
O        1.271958594   7.272947930   8.392908465
O        0.733162301   3.648208536  10.219441226
O        3.164595035   7.837069143  10.198275709
Si       7.147989684  -0.013138801   8.988290975
Si       9.469061121   4.225185417   8.899500157
Si       3.740798938   1.874888995   7.127189554
Si       6.050845967   6.238121779   7.275979349
Si       6.173818296   2.258895003   5.347648988
Si       8.957368223   5.794430067   6.066683437
O        6.235678392   1.198827020   9.559667367
O        8.623325940   5.359222068   9.654756823
O        8.083627887   0.514590056   7.753538120
O       10.032302841   5.011185435   7.410623319
O        7.682445756   2.478376487   5.931911918
O       10.105052456   6.961584032   6.034195389
O        5.248531933   1.667338607   6.550439209
O        7.616994862   6.058958998   6.840809341
O        3.722310937   2.959524181   8.340756927
O        6.045515159   7.388656203   8.424553141
O        5.506010783   3.649845476  10.213558548
O        8.089202810   7.875993892  10.128172220
Si      12.032210588  -0.078204323   9.008004649
Si      14.418968231   4.178773356   9.014945448
Si       8.606643562   1.910142619   7.141789031
Si      11.138954045   6.367162667   7.177791805
Si      11.133330463   2.174668192   5.391988290
Si      13.526645653   6.473343446   5.364104231
O       11.082440046   1.124164151   9.553521234
O       13.460746452   5.356883466   9.611452365
O       12.989267726   0.454871190   7.802031803
O       15.339915068   4.756219631   7.801479823
O       12.622417866   2.367292274   5.985305061
O       15.006695932   6.675610909   5.973221057
O       10.133886792   1.777989807   6.619390528
O       12.550606124   5.920140958   6.590884702
O        8.539690320   3.053684115   8.328357133
O       11.159215047   7.181254920   8.548431887
O       10.691653132   3.703693781   9.814088412
O       13.042873393   7.884707075  10.272827008
Si       2.249977642   8.423603118   8.982123636
Si       4.658759360  12.695933177   8.972041016
Si      13.531869782  10.380382041   7.253965619
Si       1.312972882  14.592647185   7.209766608
Si       1.293788204  10.710662078   5.413154061
Si       3.719324882  14.994881966   5.408719169
O        1.341456134   9.625439411   9.585219477
O        3.718148758  13.865582859   9.566915709
O        3.221632780   8.968852060   7.792276706
O        5.634559445  13.232433335   7.785736731
O        2.804415655  10.907516168   5.973346663
O        5.220950174  15.209147244   5.983362357
O        0.370239886  10.134571396   6.624310863
O        2.808468831  14.384367000   6.609528995
O       13.595782257  11.405323968   8.515329212
O        1.316024792  15.662329542   8.438293379
O        0.887494041  12.137148077  10.230526107
O        3.209415508  16.369753274  10.199695290
Si       7.119624849   8.473070050   8.973007935
Si       9.571036920  12.658604071   8.968942022
Si       3.750662402  10.377205980   7.182346321
Si       6.173811189  14.652969615   7.179527011
Si       6.152214481  10.775244490   5.365450846
Si       8.627729841  15.006104325   5.376620728
O        6.271760803   9.681511904   9.678934372
O        8.646897517  13.837456426   9.582920883
O        8.024349708   9.010929832   7.737076402
O       10.463458580  13.187254985   7.715824235
O        7.664912096  10.924520422   5.922751405
O       10.109018028  15.226404282   6.000048190
O        5.244774119  10.162114504   6.566596977
O        7.658537293  14.444659252   6.561822846
O        3.773330599  11.469854502   8.392552785
O        6.188948089  15.716198499   8.412666417
O        5.539553532  12.136955628  10.265939319
O        8.108842491  16.348930147  10.185973621
Si      12.093246048   8.434864620   9.086508248
Si      14.527692483  12.637629219   9.029792349
Si       8.598570163  10.427290111   7.169127431
Si      11.052536069  14.605326667   7.174072133
Si      11.098841315  10.786400579   5.443551182
Si      13.515974504  14.933760074   5.390696617
O       11.106583297   9.584187725   9.641896250
O       13.568806114  13.811888158   9.596645713
O       12.945575638   8.954867695   7.803628297
O       15.422458814  13.162384645   7.777398933
O       12.572581419  10.985713940   6.088363278
O       14.997899447  15.142071161   6.011768907
O       10.106290168  10.225248878   6.613270869
O       12.538035729  14.377220718   6.568429168
O        8.579289666  11.482053114   8.414351243
O       11.088012262  15.636461448   8.435742660
O       10.561919049  12.105094441  10.145941994
O       12.964894027  16.306436421  10.234093053
K_POINTS  automatic
1 1 1 0 0 0
