# Supplementary material for: Collective dipole effects in ionic transport under electric fields
Source: Nat Commun. 2020 Jul 3;11:3330. doi: 10.1038/s41467-020-17173-w (PMC7335081; doi:10.1038/s41467-020-17173-w)
Supplement: Supplementary file 3 — Source Data [file 41467_2020_17173_MOESM3_ESM.zip › Script_Pol_Analysis/QE_data/ZBC_NEB_VO_Q2-pos2/Zcharge_VO_Q2_pict3/dx0.2/output_file]

     Program PWSCF v.5.4.0 starts on  6Jul2018 at 10:35:50 

     This program is part of the open-source Quantum ESPRESSO suite
     for quantum simulation of materials; please cite
         "P. Giannozzi et al., J. Phys.:Condens. Matter 21 395502 (2009);
          URL http://www.quantum-espresso.org", 
     in publications or presentations arising from this work. More details at
     http://www.quantum-espresso.org/quote

     Parallel version (MPI), running on   112 processors
     R & G space division:  proc/nbgrp/npool/nimage =     112
     Reading input from input_file
Warning: card &IONS ignored
Warning: card / ignored
Warning: card &CELL ignored
Warning: card / ignored

     Current dimensions of program PWSCF are:
     Max number of different atomic species (ntypx) = 10
     Max number of k-points (npk) =  40000
     Max angular momentum in pseudopotentials (lmaxx) =  3

     Subspace diagonalization in iterative solution of the eigenvalue problem:
     a serial algorithm will be used


     Parallelization info
     --------------------
     sticks:   dense  smooth     PW     G-vecs:    dense   smooth      PW
     Min         200     200     50                15540    15540    1940
     Max         201     201     51                15547    15547    1944
     Sum       22485   22485   5629              1740873  1740873  217511


     Title: 
     Fkl_Ortho                                                                  


     bravais-lattice index     =            0
     lattice parameter (alat)  =      27.8567  a.u.
     unit-cell volume          =   18011.5231 (a.u.)^3
     number of atoms/cell      =          215
     number of atomic types    =            2
     number of electrons       =      1144.00
     number of Kohn-Sham states=          600
     kinetic-energy cutoff     =      80.0000  Ry
     charge density cutoff     =     320.0000  Ry
     convergence threshold     =      1.0E-08
     mixing beta               =       0.7000
     number of iterations used =            8  plain     mixing
     Exchange-correlation      =  SLA  PZ   NOGX NOGC ( 1  1  0  0 0 0)

     Using Berry phase electric field
     In a.u.(Ry)  cartesian system of reference
        0.0000000000
        0.0000000000
        0.0000000000
     In a.u.(Ry)  crystal system of reference
        0.0000000000
        0.0000000000
        0.0000000000
     Number of iterative cycles:   3


     celldm(1)=  27.856738  celldm(2)=   0.000000  celldm(3)=   0.000000
     celldm(4)=   0.000000  celldm(5)=   0.000000  celldm(6)=   0.000000

     crystal axes: (cart. coord. in units of alat)
               a(1) = (   0.992918   0.000000   0.000000 )  
               a(2) = (   0.000000   1.146571   0.000000 )  
               a(3) = (   0.000000   0.000000   0.731889 )  

     reciprocal axes: (cart. coord. in units 2 pi/alat)
               b(1) = (  1.007133  0.000000  0.000000 )  
               b(2) = (  0.000000  0.872166  0.000000 )  
               b(3) = (  0.000000  0.000000  1.366327 )  


     PseudoPot. # 1 for Si read from file:
     /home/users/lsamos/Nico/q-e-qe-5.4/pseudo/Si.pz-vbc.UPF
     MD5 check sum: 6dfa03ddd5817404712e03e4d12deb78
     Pseudo is Norm-conserving, Zval =  4.0
     Generated by new atomic code, or converted to UPF format
     Using radial grid of  431 points,  2 beta functions with: 
                l(1) =   0
                l(2) =   1

     PseudoPot. # 2 for O  read from file:
     /home/users/lsamos/Nico/q-e-qe-5.4/pseudo/O.pz-mt.UPF
     MD5 check sum: 6c85872a654a48428798af567c59afb1
     Pseudo is Norm-conserving, Zval =  6.0
     Generated by new atomic code, or converted to UPF format
     Using radial grid of  921 points,  1 beta functions with: 
                l(1) =   0

     atomic species   valence    mass     pseudopotential
        Si             4.00    28.08550     Si( 1.00)
        O              6.00    16.00000     O ( 1.00)

     No symmetry found


   Cartesian axes

     site n.     atom                  positions (alat units)
         1           Si  tau(   1) = (   0.1500729   0.0007201   0.2447972  )
         2           Si  tau(   2) = (   0.3175431   0.2886475   0.2453436  )
         3           Si  tau(   3) = (   0.9144529   0.1319544   0.1189599  )
         4           Si  tau(   4) = (   0.0907372   0.4153515   0.1249753  )
         5           Si  tau(   5) = (   0.0881220   0.1514010  -0.0005342  )
         6           Si  tau(   6) = (   0.2491014   0.4336363  -0.0038095  )
         7           O   tau(   7) = (   0.0835811   0.0801881   0.2822390  )
         8           O   tau(   8) = (   0.2504401   0.3665584   0.2850758  )
         9           O   tau(   9) = (   0.2153045   0.0380113   0.1640005  )
        10           O   tau(  10) = (   0.3848086   0.3328246   0.1692897  )
        11           O   tau(  11) = (   0.1893272   0.1676932   0.0394419  )
        12           O   tau(  12) = (   0.3557620   0.4415434   0.0237203  )
        13           O   tau(  13) = (   0.0232284   0.1140709   0.0808518  )
        14           O   tau(  14) = (   0.1932948   0.4029538   0.0863341  )
        15           O   tau(  15) = (   0.9147650   0.2057208   0.2015322  )
        16           O   tau(  16) = (   0.0892374   0.4934260   0.2034559  )
        17           O   tau(  17) = (   0.0452658   0.2468416   0.3308476  )
        18           O   tau(  18) = (   0.2130037   0.5354425   0.3302478  )
        19           Si  tau(  19) = (   0.4868687   0.0033869   0.2390460  )
        20           Si  tau(  20) = (   0.6532427   0.2821787   0.2487258  )
        21           Si  tau(  21) = (   0.2538610   0.1316989   0.1215728  )
        22           Si  tau(  22) = (   0.4148090   0.4219790   0.1143918  )
        23           Si  tau(  23) = (   0.4165700   0.1538127  -0.0005372  )
        24           Si  tau(  24) = (   0.5856858   0.4419680   0.0018214  )
        25           O   tau(  25) = (   0.4217712   0.0838147   0.2772191  )
        26           O   tau(  26) = (   0.5910494   0.3492587   0.3140314  )
        27           O   tau(  27) = (   0.5515981   0.0402922   0.1566108  )
        28           O   tau(  28) = (   0.7048046   0.3334512   0.1669937  )
        29           O   tau(  29) = (   0.5163264   0.1769609   0.0405733  )
        30           O   tau(  30) = (   0.6871885   0.4587366   0.0398095  )
        31           O   tau(  31) = (   0.3545675   0.1129029   0.0809295  )
        32           O   tau(  32) = (   0.5205949   0.4115425   0.0856499  )
        33           O   tau(  33) = (   0.2572161   0.2089431   0.2005144  )
        34           O   tau(  34) = (   0.3997811   0.5125930   0.1787789  )
        35           O   tau(  35) = (   0.3802645   0.2504185   0.3279514  )
        36           Si  tau(  36) = (   0.8156266  -0.0035382   0.2428242  )
        37           Si  tau(  37) = (   0.9790934   0.2834720   0.2451383  )
        38           Si  tau(  38) = (   0.5846053   0.1382976   0.1181839  )
        39           Si  tau(  39) = (   0.7496974   0.4244848   0.1246675  )
        40           Si  tau(  40) = (   0.7539417   0.1577965  -0.0100989  )
        41           Si  tau(  41) = (   0.9170254   0.4362400   0.0033162  )
        42           O   tau(  42) = (   0.7487661   0.0731055   0.2853118  )
        43           O   tau(  43) = (   0.9149272   0.3658325   0.2821233  )
        44           O   tau(  44) = (   0.8735478   0.0375732   0.1581911  )
        45           O   tau(  45) = (   1.0478977   0.3205354   0.1670346  )
        46           O   tau(  46) = (   0.8531239   0.1720659   0.0351822  )
        47           O   tau(  47) = (   1.0193551   0.4477441   0.0414015  )
        48           O   tau(  48) = (   0.6843125   0.1342930   0.0720926  )
        49           O   tau(  49) = (   0.8504299   0.4033108   0.0854217  )
        50           O   tau(  50) = (   0.5866740   0.2070121   0.2054440  )
        51           O   tau(  51) = (   0.7508683   0.5004695   0.2040194  )
        52           O   tau(  52) = (   0.7263344   0.2443740   0.3216952  )
        53           O   tau(  53) = (   0.8779465   0.5353192   0.3286493  )
        54           Si  tau(  54) = (   0.1513696   0.5725632   0.2468821  )
        55           Si  tau(  55) = (   0.3188215   0.8664624   0.2443736  )
        56           Si  tau(  56) = (   0.9218654   0.7062860   0.1230181  )
        57           Si  tau(  57) = (   0.0915147   0.9914904   0.1230856  )
        58           Si  tau(  58) = (   0.0946576   0.7263854   0.0002449  )
        59           Si  tau(  59) = (   0.2551399   1.0149736  -0.0004846  )
        60           O   tau(  60) = (   0.0873475   0.6539552   0.2832582  )
        61           O   tau(  61) = (   0.2535252   0.9456203   0.2819455  )
        62           O   tau(  62) = (   0.2220461   0.6111684   0.1685776  )
        63           O   tau(  63) = (   0.3842902   0.8990967   0.1619097  )
        64           O   tau(  64) = (   0.2006944   0.7351794   0.0365136  )
        65           O   tau(  65) = (   0.3581535   1.0280955   0.0364241  )
        66           O   tau(  66) = (   0.0321063   0.6924566   0.0848628  )
        67           O   tau(  67) = (   0.1936032   0.9781043   0.0835962  )
        68           O   tau(  68) = (   0.9191923   0.7800880   0.2045756  )
        69           O   tau(  69) = (   0.0888358   1.0650747   0.2052343  )
        70           O   tau(  70) = (   0.0512211   0.8226814   0.3288537  )
        71           O   tau(  71) = (   0.2127946   1.1125583   0.3291789  )
        72           Si  tau(  72) = (   0.4314493   0.6161438   0.1805636  )
        73           Si  tau(  73) = (   0.6524679   0.8629046   0.2461567  )
        74           Si  tau(  74) = (   0.2543829   0.7066159   0.1268932  )
        75           Si  tau(  75) = (   0.4220546   0.9943429   0.1198631  )
        76           Si  tau(  76) = (   0.4421215   0.7356196  -0.0004689  )
        77           Si  tau(  77) = (   0.5879445   1.0137399  -0.0006247  )
        78           O   tau(  78) = (   0.4117477   0.6612137   0.2766905  )
        79           O   tau(  79) = (   0.5878504   0.9436484   0.2827160  )
        80           O   tau(  80) = (   0.5346353   0.6237157   0.1454819  )
        81           O   tau(  81) = (   0.7136331   0.8939634   0.1596331  )
        82           O   tau(  82) = (   0.5268254   0.7620919   0.0389842  )
        83           O   tau(  83) = (   0.6897817   1.0279029   0.0387345  )
        84           O   tau(  84) = (   0.3696532   0.6853155   0.0974511  )
        85           O   tau(  85) = (   0.5237275   0.9773284   0.0816637  )
        86           O   tau(  86) = (   0.2566056   0.7841283   0.2030010  )
        87           O   tau(  87) = (   0.4225123   1.0694010   0.2005227  )
        88           O   tau(  88) = (   0.3802908   0.8280542   0.3280357  )
        89           O   tau(  89) = (   0.5491598   1.1134383   0.3229753  )
        90           Si  tau(  90) = (   0.8176756   0.5773721   0.2456322  )
        91           Si  tau(  91) = (   0.9829534   0.8603430   0.2447065  )
        92           Si  tau(  92) = (   0.5898966   0.7171220   0.1197369  )
        93           Si  tau(  93) = (   0.7531720   0.9894775   0.1208002  )
        94           Si  tau(  94) = (   0.7559095   0.7285278   0.0001680  )
        95           Si  tau(  95) = (   0.9190332   1.0110733   0.0010761  )
        96           O   tau(  96) = (   0.7560552   0.6587475   0.2862592  )
        97           O   tau(  97) = (   0.9182648   0.9404618   0.2824411  )
        98           O   tau(  98) = (   0.8842267   0.6111973   0.1641279  )
        99           O   tau(  99) = (   1.0492101   0.8950153   0.1632928  )
       100           O   tau( 100) = (   0.8577353   0.7413194   0.0395398  )
       101           O   tau( 101) = (   1.0203356   1.0270448   0.0406018  )
       102           O   tau( 102) = (   0.6900316   0.6947247   0.0833043  )
       103           O   tau( 103) = (   0.8548659   0.9728450   0.0825558  )
       104           O   tau( 104) = (   0.5882212   0.7802596   0.2091154  )
       105           O   tau( 105) = (   0.7529827   1.0611549   0.2046604  )
       106           O   tau( 106) = (   0.7164235   0.8275020   0.3288728  )
       107           O   tau( 107) = (   0.8818835   1.1090301   0.3243109  )
       108           Si  tau( 108) = (   0.1528716  -0.0018463   0.6089053  )
       109           Si  tau( 109) = (   0.3097760   0.2827192   0.6098873  )
       110           Si  tau( 110) = (   0.9191463   0.1263449   0.4903265  )
       111           Si  tau( 111) = (   0.0873197   0.4169281   0.4896156  )
       112           Si  tau( 112) = (   0.0870499   0.1513094   0.3666948  )
       113           Si  tau( 113) = (   0.2511068   0.4392047   0.3679060  )
       114           O   tau( 114) = (   0.0891346   0.0791631   0.6477708  )
       115           O   tau( 115) = (   0.2391411   0.3587155   0.6478184  )
       116           O   tau( 116) = (   0.2159457   0.0322920   0.5244918  )
       117           O   tau( 117) = (   0.3754433   0.3274379   0.5326642  )
       118           O   tau( 118) = (   0.1908159   0.1654316   0.4009696  )
       119           O   tau( 119) = (   0.3539423   0.4549329   0.4052161  )
       120           O   tau( 120) = (   0.0285936   0.1131160   0.4524278  )
       121           O   tau( 121) = (   0.1896194   0.4018113   0.4515229  )
       122           O   tau( 122) = (   0.9151112   0.2026429   0.5706651  )
       123           O   tau( 123) = (   0.0862862   0.4933772   0.5693523  )
       124           O   tau( 124) = (   0.0497358   0.2474846   0.6932594  )
       125           O   tau( 125) = (   0.2146776   0.5316457   0.6918236  )
       126           Si  tau( 126) = (   0.4849004  -0.0008913   0.6097415  )
       127           Si  tau( 127) = (   0.6423556   0.2866252   0.6037181  )
       128           Si  tau( 128) = (   0.2537657   0.1271874   0.4834894  )
       129           Si  tau( 129) = (   0.4104731   0.4231774   0.4935829  )
       130           Si  tau( 130) = (   0.4188152   0.1532374   0.3627701  )
       131           Si  tau( 131) = (   0.6076438   0.3930785   0.4115475  )
       132           O   tau( 132) = (   0.4230116   0.0813252   0.6485021  )
       133           O   tau( 133) = (   0.5849832   0.3635552   0.6549527  )
       134           O   tau( 134) = (   0.5483716   0.0349084   0.5259792  )
       135           O   tau( 135) = (   0.6805644   0.3399453   0.5027167  )
       136           O   tau( 136) = (   0.5211564   0.1681264   0.4024049  )
       137           O   tau( 137) = (   0.6854996   0.4722551   0.4093436  )
       138           O   tau( 138) = (   0.3560463   0.1131078   0.4443642  )
       139           O   tau( 139) = (   0.5167164   0.4110235   0.4640621  )
       140           O   tau( 140) = (   0.2525116   0.2007662   0.5658145  )
       141           O   tau( 141) = (   0.4101115   0.5012266   0.5714990  )
       142           O   tau( 142) = (   0.3735130   0.2475957   0.6928603  )
       143           O   tau( 143) = (   0.5487498   0.5342862   0.6870679  )
       144           Si  tau( 144) = (   0.8162328  -0.0053052   0.6110788  )
       145           Si  tau( 145) = (   0.9781440   0.2834767   0.6115496  )
       146           Si  tau( 146) = (   0.5838515   0.1295789   0.4844797  )
       147           Si  tau( 147) = (   0.7556367   0.4319312   0.4869221  )
       148           Si  tau( 148) = (   0.7552552   0.1475236   0.3657780  )
       149           Si  tau( 149) = (   0.9176112   0.4391342   0.3638864  )
       150           O   tau( 150) = (   0.7518029   0.0762603   0.6480852  )
       151           O   tau( 151) = (   0.9131408   0.3633966   0.6520151  )
       152           O   tau( 152) = (   0.8811570   0.0308572   0.5292688  )
       153           O   tau( 153) = (   1.0406186   0.3226491   0.5292314  )
       154           O   tau( 154) = (   0.8562709   0.1605907   0.4060270  )
       155           O   tau( 155) = (   1.0180139   0.4528555   0.4052072  )
       156           O   tau( 156) = (   0.6874556   0.1206140   0.4490416  )
       157           O   tau( 157) = (   0.8513993   0.4016064   0.4471079  )
       158           O   tau( 158) = (   0.5793096   0.2071537   0.5649733  )
       159           O   tau( 159) = (   0.7570111   0.4871570   0.5799026  )
       160           O   tau( 160) = (   0.7252930   0.2512486   0.6657613  )
       161           O   tau( 161) = (   0.8847934   0.5348773   0.6968809  )
       162           Si  tau( 162) = (   0.1526324   0.5714346   0.6093231  )
       163           Si  tau( 163) = (   0.3160377   0.8612579   0.6086391  )
       164           Si  tau( 164) = (   0.9179656   0.7041772   0.4920895  )
       165           Si  tau( 165) = (   0.0890685   0.9899259   0.4890912  )
       166           Si  tau( 166) = (   0.0877671   0.7265825   0.3672138  )
       167           Si  tau( 167) = (   0.2523090   1.0172124   0.3669130  )
       168           O   tau( 168) = (   0.0910008   0.6529639   0.6502355  )
       169           O   tau( 169) = (   0.2522292   0.9406038   0.6489938  )
       170           O   tau( 170) = (   0.2185469   0.6084228   0.5286071  )
       171           O   tau( 171) = (   0.3822333   0.8976527   0.5281634  )
       172           O   tau( 172) = (   0.1902440   0.7399365   0.4052158  )
       173           O   tau( 173) = (   0.3541752   1.0317476   0.4058952  )
       174           O   tau( 174) = (   0.0251161   0.6875021   0.4493754  )
       175           O   tau( 175) = (   0.1905190   0.9757967   0.4483727  )
       176           O   tau( 176) = (   0.9223013   0.7737065   0.5776570  )
       177           O   tau( 177) = (   0.0892756   1.0624903   0.5724311  )
       178           O   tau( 178) = (   0.0602052   0.8233515   0.6940114  )
       179           O   tau( 179) = (   0.2177181   1.1104800   0.6919199  )
       180           Si  tau( 180) = (   0.4829762   0.5747903   0.6087047  )
       181           Si  tau( 181) = (   0.6492734   0.8587256   0.6084289  )
       182           Si  tau( 182) = (   0.2544348   0.7039617   0.4872310  )
       183           Si  tau( 183) = (   0.4188147   0.9940180   0.4870398  )
       184           Si  tau( 184) = (   0.4173497   0.7309636   0.3639777  )
       185           Si  tau( 185) = (   0.5852820   1.0179737   0.3647355  )
       186           O   tau( 186) = (   0.4254594   0.6567677   0.6565929  )
       187           O   tau( 187) = (   0.5865823   0.9386958   0.6500796  )
       188           O   tau( 188) = (   0.5443503   0.6112772   0.5248624  )
       189           O   tau( 189) = (   0.7098129   0.8945879   0.5234208  )
       190           O   tau( 190) = (   0.5199670   0.7410901   0.4017835  )
       191           O   tau( 191) = (   0.6857686   1.0329183   0.4070271  )
       192           O   tau( 192) = (   0.3557914   0.6893705   0.4454603  )
       193           O   tau( 193) = (   0.5195346   0.9798868   0.4451364  )
       194           O   tau( 194) = (   0.2559726   0.7780841   0.5693282  )
       195           O   tau( 195) = (   0.4198416   1.0661446   0.5706927  )
       196           O   tau( 196) = (   0.3757884   0.8233384   0.6964137  )
       197           O   tau( 197) = (   0.5500821   1.1090674   0.6909890  )
       198           Si  tau( 198) = (   0.8203733   0.5721985   0.6164043  )
       199           Si  tau( 199) = (   0.9855196   0.8573028   0.6125568  )
       200           Si  tau( 200) = (   0.5833039   0.7073593   0.4863343  )
       201           Si  tau( 201) = (   0.7497743   0.9907861   0.4866697  )
       202           Si  tau( 202) = (   0.7529155   0.7317204   0.3692759  )
       203           Si  tau( 203) = (   0.9168873   1.0130661   0.3656904  )
       204           O   tau( 204) = (   0.7534407   0.6501655   0.6540803  )
       205           O   tau( 205) = (   0.9204713   0.9369613   0.6510106  )
       206           O   tau( 206) = (   0.8781930   0.6074741   0.5293771  )
       207           O   tau( 207) = (   1.0462181   0.8929008   0.5275978  )
       208           O   tau( 208) = (   0.8528901   0.7452413   0.4130182  )
       209           O   tau( 209) = (   1.0174171   1.0271974   0.4078222  )
       210           O   tau( 210) = (   0.6855835   0.6936534   0.4486265  )
       211           O   tau( 211) = (   0.8505466   0.9753120   0.4455846  )
       212           O   tau( 212) = (   0.5819959   0.7789116   0.5708069  )
       213           O   tau( 213) = (   0.7521809   1.0607355   0.5722581  )
       214           O   tau( 214) = (   0.7164922   0.8211770   0.6882734  )
       215           O   tau( 215) = (   0.8795035   1.1061848   0.6942533  )

     number of k points=     1
                       cart. coord. in units 2pi/alat
        k(    1) = (   0.0000000   0.0000000   0.0000000), wk =   2.0000000

     Dense  grid:  1740873 G-vectors     FFT dimensions: ( 160, 192, 120)

     Largest allocated arrays     est. size (Mb)     dimensions
        Kohn-Sham Wavefunctions        17.80 Mb     (    1944,  600)
        NL pseudopotentials            12.78 Mb     (    1944,  431)
        Each V/rho on FFT grid          0.94 Mb     (   61440)
        Each G-vector array             0.12 Mb     (   15547)
        G-vector shells                 0.06 Mb     (    7776)
     Largest temporary arrays     est. size (Mb)     dimensions
        Auxiliary wavefunctions        71.19 Mb     (    1944, 2400)
        Each subspace H/S matrix       87.89 Mb     (    2400, 2400)
        Each <psi_i|beta_j> matrix      3.95 Mb     (     431,  600)
        Arrays for rho mixing           7.50 Mb     (   61440,    8)

     Initial potential from superposition of free atoms

     starting charge 1145.96414, renormalised to 1144.00000
     Starting wfc are  860 randomized atomic wfcs

     total cpu time spent up to now is       38.0 secs

     per-process dynamical memory:   157.4 Mb

     Self-consistent Calculation

     iteration #  1     ecut=    80.00 Ry     beta=0.70
     Davidson diagonalization with overlap
     ethr =  1.00E-02,  avg # of iterations =  3.0
     Davidson diagonalization with overlap
     ethr =  1.00E-02,  avg # of iterations =  1.0
     Davidson diagonalization with overlap
     ethr =  1.00E-02,  avg # of iterations =  1.0

     Expectation value of exp(iGx): ( -1.8005336742786524E-004,  7.1060537291069658E-004)  0.99291773000000005     
     Electronic Dipole per cell (Ry a.u.)   22.648024793024749     
     Ionic Dipole per cell (Ry a.u.)   23647.464153931294     

     Expectation value of exp(iGx): (  2.3463677845544789E-003, -3.8078035075787670E-003)   1.1465709300000000     
     Electronic Dipole per cell (Ry a.u.)  -14.644642793887702     
     Ionic Dipole per cell (Ry a.u.)   25350.415309611584     

     Expectation value of exp(iGx): (  9.8920687112032890E-007, -1.4244176236779213E-006)  0.73188942899999998     
     Electronic Dipole per cell (Ry a.u.)  -8.8455677667944137     
     Ionic Dipole per cell (Ry a.u.)   15832.386352687801     
Electronic Dipole on Cartesian axes
           1   22.648024793024749     
           2  -14.644642793887702     
           3  -8.8455677667944137     
Ionic Dipole on Cartesian axes
           1   23647.464153931294     
           2   25350.415309611584     
           3   15832.386352687801     

     total cpu time spent up to now is      859.6 secs

     total energy              =   -5137.17365396 Ry
     Harris-Foulkes estimate   =   -5174.13924060 Ry
     estimated scf accuracy    <      51.90595881 Ry

     iteration #  2     ecut=    80.00 Ry     beta=0.70
     Davidson diagonalization with overlap
     ethr =  4.54E-03,  avg # of iterations =  2.0
     Davidson diagonalization with overlap
     ethr =  4.54E-03,  avg # of iterations =  1.0
     Davidson diagonalization with overlap
     ethr =  4.54E-03,  avg # of iterations =  1.0

     Expectation value of exp(iGx): ( -4.6336620354491678E-006,  3.2348111869012320E-005)  0.99291773000000005     
     Electronic Dipole per cell (Ry a.u.)   21.329678187859340     
     Ionic Dipole per cell (Ry a.u.)   23647.464153931294     

     Expectation value of exp(iGx): (  2.3928166691181195E-004, -3.6150414770335190E-004)   1.1465709300000000     
     Electronic Dipole per cell (Ry a.u.)  -14.178031853215268     
     Ionic Dipole per cell (Ry a.u.)   25350.415309611584     

     Expectation value of exp(iGx): (  3.4185899136818219E-009, -4.5890615156863747E-009)  0.73188942899999998     
     Electronic Dipole per cell (Ry a.u.)  -8.5403497318119488     
     Ionic Dipole per cell (Ry a.u.)   15832.386352687801     
Electronic Dipole on Cartesian axes
           1   21.329678187859340     
           2  -14.178031853215270     
           3  -8.5403497318119488     
Ionic Dipole on Cartesian axes
           1   23647.464153931294     
           2   25350.415309611584     
           3   15832.386352687801     

     total cpu time spent up to now is     1655.5 secs

     total energy              =   -5150.72840419 Ry
     Harris-Foulkes estimate   =   -5167.83780957 Ry
     estimated scf accuracy    <      33.10992296 Ry

     iteration #  3     ecut=    80.00 Ry     beta=0.70
     Davidson diagonalization with overlap
     ethr =  2.89E-03,  avg # of iterations =  2.0
     Davidson diagonalization with overlap
     ethr =  2.89E-03,  avg # of iterations =  1.0
     Davidson diagonalization with overlap
     ethr =  2.89E-03,  avg # of iterations =  1.0

     Expectation value of exp(iGx): ( -3.3460106029508268E-005,  1.5559444395907209E-004)  0.99291773000000005     
     Electronic Dipole per cell (Ry a.u.)   22.195594067346523     
     Ionic Dipole per cell (Ry a.u.)   23647.464153931294     

     Expectation value of exp(iGx): (  7.5455781893008660E-004, -1.2076161957593895E-003)   1.1465709300000000     
     Electronic Dipole per cell (Ry a.u.)  -14.555028086677565     
     Ionic Dipole per cell (Ry a.u.)   25350.415309611584     

     Expectation value of exp(iGx): (  6.1572963504152425E-008, -8.5972918278261459E-008)  0.73188942899999998     
     Electronic Dipole per cell (Ry a.u.)  -8.7124106435240609     
     Ionic Dipole per cell (Ry a.u.)   15832.386352687801     
Electronic Dipole on Cartesian axes
           1   22.195594067346523     
           2  -14.555028086677565     
           3  -8.7124106435240609     
Ionic Dipole on Cartesian axes
           1   23647.464153931294     
           2   25350.415309611584     
           3   15832.386352687801     

     total cpu time spent up to now is     2447.3 secs

     total energy              =   -5157.51478794 Ry
     Harris-Foulkes estimate   =   -5157.60425754 Ry
     estimated scf accuracy    <       0.23526614 Ry

     iteration #  4     ecut=    80.00 Ry     beta=0.70
     Davidson diagonalization with overlap
     ethr =  2.06E-05,  avg # of iterations =  8.0
     Davidson diagonalization with overlap
     ethr =  2.06E-05,  avg # of iterations =  1.0
     Davidson diagonalization with overlap
     ethr =  2.06E-05,  avg # of iterations =  1.0

     Expectation value of exp(iGx): ( -2.7813350074969890E-005,  1.4885260478199284E-004)  0.99291773000000005     
     Electronic Dipole per cell (Ry a.u.)   21.858174863921203     
     Ionic Dipole per cell (Ry a.u.)   23647.464153931294     

     Expectation value of exp(iGx): (  7.4758950248545678E-004, -1.1483109698772460E-003)   1.1465709300000000     
     Electronic Dipole per cell (Ry a.u.)  -14.287268829943743     
     Ionic Dipole per cell (Ry a.u.)   25350.415309611584     

     Expectation value of exp(iGx): (  5.5795539602401177E-008, -7.8179883214388792E-008)  0.73188942899999998     
     Electronic Dipole per cell (Ry a.u.)  -8.7276470853791537     
     Ionic Dipole per cell (Ry a.u.)   15832.386352687801     
Electronic Dipole on Cartesian axes
           1   21.858174863921203     
           2  -14.287268829943743     
           3  -8.7276470853791537     
Ionic Dipole on Cartesian axes
           1   23647.464153931294     
           2   25350.415309611584     
           3   15832.386352687801     

     total cpu time spent up to now is     3336.4 secs

     total energy              =   -5157.52386272 Ry
     Harris-Foulkes estimate   =   -5157.59246983 Ry
     estimated scf accuracy    <       0.14131463 Ry

     iteration #  5     ecut=    80.00 Ry     beta=0.70
     Davidson diagonalization with overlap
     ethr =  1.24E-05,  avg # of iterations =  8.0
     Davidson diagonalization with overlap
     ethr =  1.24E-05,  avg # of iterations =  1.0
     Davidson diagonalization with overlap
     ethr =  1.24E-05,  avg # of iterations =  1.0

     Expectation value of exp(iGx): ( -3.0285785938314770E-005,  1.4749994635540579E-004)  0.99291773000000005     
     Electronic Dipole per cell (Ry a.u.)   22.079696502811807     
     Ionic Dipole per cell (Ry a.u.)   23647.464153931294     

     Expectation value of exp(iGx): (  7.2935778019009800E-004, -1.1547790040086644E-003)   1.1465709300000000     
     Electronic Dipole per cell (Ry a.u.)  -14.485265299223787     
     Ionic Dipole per cell (Ry a.u.)   25350.415309611584     

     Expectation value of exp(iGx): (  5.5626727712716684E-008, -7.7323549520921613E-008)  0.73188942899999998     
     Electronic Dipole per cell (Ry a.u.)  -8.6929558075528206     
     Ionic Dipole per cell (Ry a.u.)   15832.386352687801     
Electronic Dipole on Cartesian axes
           1   22.079696502811807     
           2  -14.485265299223787     
           3  -8.6929558075528206     
Ionic Dipole on Cartesian axes
           1   23647.464153931294     
           2   25350.415309611584     
           3   15832.386352687801     

     total cpu time spent up to now is     4195.4 secs

     total energy              =   -5157.55333378 Ry
     Harris-Foulkes estimate   =   -5157.55474103 Ry
     estimated scf accuracy    <       0.00249638 Ry

     iteration #  6     ecut=    80.00 Ry     beta=0.70
     Davidson diagonalization with overlap
     ethr =  2.18E-07,  avg # of iterations =  7.0
     Davidson diagonalization with overlap
     ethr =  2.18E-07,  avg # of iterations =  1.0
     Davidson diagonalization with overlap
     ethr =  2.18E-07,  avg # of iterations =  1.0

     Expectation value of exp(iGx): ( -3.0104053832576606E-005,  1.4775300737979085E-004)  0.99291773000000005     
     Electronic Dipole per cell (Ry a.u.)   22.060794059669597     
     Ionic Dipole per cell (Ry a.u.)   23647.464153931294     

     Expectation value of exp(iGx): (  7.3266371831970357E-004, -1.1540827148661444E-003)   1.1465709300000000     
     Electronic Dipole per cell (Ry a.u.)  -14.451956033847848     
     Ionic Dipole per cell (Ry a.u.)   25350.415309611584     

     Expectation value of exp(iGx): (  5.5680552943916487E-008, -7.7615860429796766E-008)  0.73188942899999998     
     Electronic Dipole per cell (Ry a.u.)  -8.7051591673675262     
     Ionic Dipole per cell (Ry a.u.)   15832.386352687801     
Electronic Dipole on Cartesian axes
           1   22.060794059669597     
           2  -14.451956033847846     
           3  -8.7051591673675262     
Ionic Dipole on Cartesian axes
           1   23647.464153931294     
           2   25350.415309611584     
           3   15832.386352687801     

     total cpu time spent up to now is     5061.4 secs

     total energy              =   -5157.55392284 Ry
     Harris-Foulkes estimate   =   -5157.55406464 Ry
     estimated scf accuracy    <       0.00026276 Ry

     iteration #  7     ecut=    80.00 Ry     beta=0.70
     Davidson diagonalization with overlap
     ethr =  2.30E-08,  avg # of iterations =  3.0
     Davidson diagonalization with overlap
     ethr =  2.30E-08,  avg # of iterations =  1.0
     Davidson diagonalization with overlap
     ethr =  2.30E-08,  avg # of iterations =  1.0

     Expectation value of exp(iGx): ( -3.0129901518381108E-005,  1.4779211272712624E-004)  0.99291773000000005     
     Electronic Dipole per cell (Ry a.u.)   22.062240343393345     
     Ionic Dipole per cell (Ry a.u.)   23647.464153931294     

     Expectation value of exp(iGx): (  7.3192550239049956E-004, -1.1549578926993991E-003)   1.1465709300000000     
     Electronic Dipole per cell (Ry a.u.)  -14.463441724517747     
     Ionic Dipole per cell (Ry a.u.)   25350.415309611584     

     Expectation value of exp(iGx): (  5.5762053021414482E-008, -7.7628205647057297E-008)  0.73188942899999998     
     Electronic Dipole per cell (Ry a.u.)  -8.6994913351001681     
     Ionic Dipole per cell (Ry a.u.)   15832.386352687801     
Electronic Dipole on Cartesian axes
           1   22.062240343393345     
           2  -14.463441724517747     
           3  -8.6994913351001681     
Ionic Dipole on Cartesian axes
           1   23647.464153931294     
           2   25350.415309611584     
           3   15832.386352687801     

     total cpu time spent up to now is     5865.2 secs

     total energy              =   -5157.55398321 Ry
     Harris-Foulkes estimate   =   -5157.55399602 Ry
     estimated scf accuracy    <       0.00002731 Ry

     iteration #  8     ecut=    80.00 Ry     beta=0.70
     Davidson diagonalization with overlap
     ethr =  2.39E-09,  avg # of iterations =  3.0
     Davidson diagonalization with overlap
     ethr =  2.39E-09,  avg # of iterations =  1.0
     Davidson diagonalization with overlap
     ethr =  2.39E-09,  avg # of iterations =  1.0

     Expectation value of exp(iGx): ( -3.0140113301787009E-005,  1.4780763674518389E-004)  0.99291773000000005     
     Electronic Dipole per cell (Ry a.u.)   22.062810276706763     
     Ionic Dipole per cell (Ry a.u.)   23647.464153931294     

     Expectation value of exp(iGx): (  7.3228103561207892E-004, -1.1548605231393408E-003)   1.1465709300000000     
     Electronic Dipole per cell (Ry a.u.)  -14.459736162123733     
     Ionic Dipole per cell (Ry a.u.)   25350.415309611584     

     Expectation value of exp(iGx): (  5.5748111954482679E-008, -7.7662210661285522E-008)  0.73188942899999998     
     Electronic Dipole per cell (Ry a.u.)  -8.7024829263691856     
     Ionic Dipole per cell (Ry a.u.)   15832.386352687801     
Electronic Dipole on Cartesian axes
           1   22.062810276706763     
           2  -14.459736162123733     
           3  -8.7024829263691856     
Ionic Dipole on Cartesian axes
           1   23647.464153931294     
           2   25350.415309611584     
           3   15832.386352687801     

     total cpu time spent up to now is     6668.7 secs

     total energy              =   -5157.55399043 Ry
     Harris-Foulkes estimate   =   -5157.55399183 Ry
     estimated scf accuracy    <       0.00000464 Ry

     iteration #  9     ecut=    80.00 Ry     beta=0.70
     Davidson diagonalization with overlap
     ethr =  4.05E-10,  avg # of iterations =  2.0
     Davidson diagonalization with overlap
     ethr =  4.05E-10,  avg # of iterations =  1.0
     Davidson diagonalization with overlap
     ethr =  4.05E-10,  avg # of iterations =  1.0

     Expectation value of exp(iGx): ( -3.0139625073746080E-005,  1.4781097469726423E-004)  0.99291773000000005     
     Electronic Dipole per cell (Ry a.u.)   22.062715744188864     
     Ionic Dipole per cell (Ry a.u.)   23647.464153931294     

     Expectation value of exp(iGx): (  7.3220496959414301E-004, -1.1549395336985979E-003)   1.1465709300000000     
     Electronic Dipole per cell (Ry a.u.)  -14.460856453454326     
     Ionic Dipole per cell (Ry a.u.)   25350.415309611584     

     Expectation value of exp(iGx): (  5.5759741537701932E-008, -7.7656683991975114E-008)  0.73188942899999998     
     Electronic Dipole per cell (Ry a.u.)  -8.7012665621881826     
     Ionic Dipole per cell (Ry a.u.)   15832.386352687801     
Electronic Dipole on Cartesian axes
           1   22.062715744188864     
           2  -14.460856453454324     
           3  -8.7012665621881826     
Ionic Dipole on Cartesian axes
           1   23647.464153931294     
           2   25350.415309611584     
           3   15832.386352687801     

     total cpu time spent up to now is     7446.4 secs

     total energy              =   -5157.55399137 Ry
     Harris-Foulkes estimate   =   -5157.55399151 Ry
     estimated scf accuracy    <       0.00000030 Ry

     iteration # 10     ecut=    80.00 Ry     beta=0.70
     Davidson diagonalization with overlap
     ethr =  2.66E-11,  avg # of iterations =  3.0
     Davidson diagonalization with overlap
     ethr =  2.66E-11,  avg # of iterations =  1.0
     Davidson diagonalization with overlap
     ethr =  2.66E-11,  avg # of iterations =  1.0

     Expectation value of exp(iGx): ( -3.0138501775721740E-005,  1.4781088897224435E-004)  0.99291773000000005     
     Electronic Dipole per cell (Ry a.u.)   22.062626311803552     
     Ionic Dipole per cell (Ry a.u.)   23647.464153931294     

     Expectation value of exp(iGx): (  7.3221793673471590E-004, -1.1549261056199851E-003)   1.1465709300000000     
     Electronic Dipole per cell (Ry a.u.)  -14.460665708911366     
     Ionic Dipole per cell (Ry a.u.)   25350.415309611584     

     Expectation value of exp(iGx): (  5.5757148748022480E-008, -7.7658341614005395E-008)  0.73188942899999998     
     Electronic Dipole per cell (Ry a.u.)  -8.7015615646056883     
     Ionic Dipole per cell (Ry a.u.)   15832.386352687801     
Electronic Dipole on Cartesian axes
           1   22.062626311803552     
           2  -14.460665708911364     
           3  -8.7015615646056883     
Ionic Dipole on Cartesian axes
           1   23647.464153931294     
           2   25350.415309611584     
           3   15832.386352687801     

     total cpu time spent up to now is     8257.7 secs

     total energy              =   -5157.55399144 Ry
     Harris-Foulkes estimate   =   -5157.55399146 Ry
     estimated scf accuracy    <       0.00000004 Ry

     iteration # 11     ecut=    80.00 Ry     beta=0.70
     Davidson diagonalization with overlap
     ethr =  3.87E-12,  avg # of iterations =  3.0
     Davidson diagonalization with overlap
     ethr =  3.87E-12,  avg # of iterations =  1.0
     Davidson diagonalization with overlap
     ethr =  3.87E-12,  avg # of iterations =  1.0

     Expectation value of exp(iGx): ( -3.0138811637475563E-005,  1.4781102471029945E-004)  0.99291773000000005     
     Electronic Dipole per cell (Ry a.u.)   22.062649133343172     
     Ionic Dipole per cell (Ry a.u.)   23647.464153931294     

     Expectation value of exp(iGx): (  7.3221701834634025E-004, -1.1549290996257522E-003)   1.1465709300000000     
     Electronic Dipole per cell (Ry a.u.)  -14.460690719856245     
     Ionic Dipole per cell (Ry a.u.)   25350.415309611584     

     Expectation value of exp(iGx): (  5.5757884563562385E-008, -7.7658151443175326E-008)  0.73188942899999998     
     Electronic Dipole per cell (Ry a.u.)  -8.7014935362757058     
     Ionic Dipole per cell (Ry a.u.)   15832.386352687801     
Electronic Dipole on Cartesian axes
           1   22.062649133343172     
           2  -14.460690719856245     
           3  -8.7014935362757058     
Ionic Dipole on Cartesian axes
           1   23647.464153931294     
           2   25350.415309611584     
           3   15832.386352687801     

     total cpu time spent up to now is     9053.6 secs

     End of self-consistent calculation

          k = 0.0000 0.0000 0.0000 (217511 PWs)   bands (ev):

   -17.7036 -17.4861 -16.6901 -16.4912 -16.4801 -16.3888 -16.3541 -16.3352
   -16.3166 -16.2506 -16.1935 -16.1508 -16.1077 -16.0987 -16.0729 -16.0416
   -16.0261 -16.0169 -15.9800 -15.9719 -15.9563 -15.8982 -15.8881 -15.8684
   -15.8491 -15.8270 -15.8087 -15.7825 -15.7733 -15.7532 -15.7513 -15.7355
   -15.6979 -15.6645 -15.6431 -15.6185 -15.5994 -15.5441 -15.5260 -15.5113
   -15.4887 -15.4369 -15.3939 -15.3675 -15.3346 -15.3192 -15.3080 -15.2551
   -15.2392 -15.2281 -15.1725 -15.1577 -15.1421 -15.1058 -15.0774 -15.0676
   -15.0497 -15.0434 -14.9975 -14.9817 -14.9732 -14.9295 -14.9213 -14.8903
   -14.8728 -14.8641 -14.8413 -14.8307 -14.8069 -14.7817 -14.7619 -14.7554
   -14.7519 -14.7386 -14.7288 -14.6843 -14.6466 -14.6267 -14.5946 -14.5750
   -14.5592 -14.5592 -14.5389 -14.5269 -14.5172 -14.4823 -14.4685 -14.4470
   -14.4319 -14.4311 -14.4127 -14.4024 -14.3955 -14.3906 -14.3798 -14.3649
   -14.3638 -14.3506 -14.3403 -14.3369 -14.3295 -14.3273 -14.3159 -14.3125
   -14.3042 -14.2944 -14.2863 -14.2783 -14.2711 -14.2698 -14.2563 -14.2513
   -14.2438 -14.2394 -14.2330 -14.2296 -14.2282 -14.2205 -14.2170 -14.2089
   -14.2057 -14.1948 -14.1934 -14.1905 -14.1834 -14.1742 -14.1695 -14.1660
   -14.1572 -14.1519 -14.1473 -14.1440 -14.1372 -14.1271 -14.1204 -14.1151
   -14.1057 -14.0982 -14.0837 -14.0759 -14.0674 -14.0549 -14.0444  -6.8043
    -6.5195  -6.4065  -6.3026  -6.2369  -6.1998  -6.0975  -6.0599  -5.9602
    -5.9067  -5.8507  -5.8137  -5.8056  -5.7849  -5.7605  -5.7561  -5.7152
    -5.6585  -5.6395  -5.6097  -5.5847  -5.5494  -5.5190  -5.3946  -5.2619
    -5.2351  -5.1945  -5.1702  -5.1241  -5.1167  -5.0735  -5.0494  -4.9317
    -4.9170  -4.9034  -4.8197  -4.7398  -4.7093  -4.6287  -4.5630  -4.4982
    -4.4437  -4.3191  -4.3146  -4.2400  -4.2287  -4.1999  -4.1810  -4.1334
    -4.1087  -4.0429  -4.0061  -3.9783  -3.9365  -3.8969  -3.8790  -3.8132
    -3.7972  -3.7696  -3.7404  -3.7205  -3.7052  -3.6626  -3.6386  -3.5133
    -3.4640  -3.3914  -3.3677  -3.3490  -3.3358  -3.3110  -3.2698  -3.2411
    -3.2173  -3.1904  -3.1520  -3.1122  -3.0995  -3.0910  -3.0194  -3.0058
    -2.9988  -2.9836  -2.9756  -2.9411  -2.9375  -2.9297  -2.9106  -2.8959
    -2.8817  -2.8735  -2.8697  -2.8533  -2.8365  -2.8288  -2.8222  -2.8143
    -2.8052  -2.7938  -2.7810  -2.7696  -2.7497  -2.7374  -2.7338  -2.7248
    -2.7173  -2.7064  -2.6919  -2.6850  -2.6691  -2.6628  -2.6537  -2.6500
    -2.6354  -2.6181  -2.6066  -2.5963  -2.5803  -2.5612  -2.5357  -2.5047
    -2.4940  -2.4529  -2.4460  -2.4394  -2.4273  -2.4104  -2.4048  -2.3945
    -2.3777  -2.3678  -2.3368  -2.3191  -2.2686  -2.2589  -2.2340  -2.2069
    -2.1897  -2.1818  -2.1749  -2.1089  -2.0793  -2.0725  -1.9289  -1.9174
    -1.6706  -1.5993  -1.5330  -1.1378  -1.0757  -1.0255  -0.9648  -0.9209
    -0.8768  -0.8584  -0.8170  -0.8010  -0.7605  -0.7562  -0.7497  -0.7322
    -0.7051  -0.7001  -0.6922  -0.6704  -0.6536  -0.6469  -0.6216  -0.6047
    -0.6018  -0.5786  -0.5784  -0.5699  -0.5577  -0.5508  -0.5382  -0.5349
    -0.5289  -0.5078  -0.4999  -0.4827  -0.4694  -0.4585  -0.4435  -0.4256
    -0.4121  -0.3995  -0.3794  -0.3748  -0.3576  -0.3546  -0.3453  -0.3358
    -0.3170  -0.3054  -0.2840  -0.2669  -0.2584  -0.2473  -0.2215  -0.2118
    -0.1983  -0.1824  -0.1673  -0.1525  -0.1379  -0.1361  -0.1029  -0.0985
    -0.0804  -0.0732  -0.0534  -0.0458  -0.0098  -0.0005   0.0080   0.0254
     0.0318   0.0549   0.0600   0.0864   0.1000   0.1178   0.1205   0.1357
     0.1497   0.1786   0.1952   0.2132   0.2136   0.2234   0.2297   0.2531
     0.2655   0.2762   0.2898   0.3022   0.3082   0.3216   0.3440   0.3459
     0.3560   0.3670   0.3949   0.4001   0.4079   0.4210   0.4301   0.4444
     0.4657   0.4704   0.4816   0.4867   0.4897   0.4946   0.5129   0.5224
     0.5383   0.5433   0.5501   0.5538   0.5696   0.5812   0.5895   0.6106
     0.6274   0.6351   0.6497   0.6641   0.6807   0.6963   0.7053   0.7151
     0.7327   0.7407   0.7559   0.7640   0.8064   0.8134   0.8175   0.8329
     0.8410   0.8536   0.8751   0.8762   0.8891   0.9032   0.9055   0.9329
     0.9436   0.9573   0.9653   0.9713   0.9778   0.9893   1.0039   1.0281
     1.0322   1.0415   1.0496   1.0547   1.0710   1.0875   1.0943   1.0961
     1.1173   1.1201   1.1280   1.1358   1.1500   1.1555   1.1683   1.1787
     1.1914   1.1953   1.2081   1.2223   1.2341   1.2453   1.2540   1.2582
     1.2632   1.2745   1.2853   1.2906   1.2980   1.3155   1.3197   1.3319
     1.3351   1.3471   1.3612   1.3645   1.3800   1.3856   1.3871   1.4013
     1.4094   1.4166   1.4235   1.4332   1.4392   1.4548   1.4636   1.4711
     1.4803   1.4880   1.4994   1.5076   1.5131   1.5302   1.5326   1.5447
     1.5488   1.5616   1.5762   1.5779   1.5852   1.5969   1.6036   1.6052
     1.6275   1.6322   1.6402   1.6454   1.6488   1.6659   1.6782   1.6867
     1.6948   1.7104   1.7169   1.7239   1.7531   1.7670   1.7819   1.7981
     1.8104   1.8230   1.8477   1.8574   1.8728   1.8774   1.9096   1.9335
     1.9448   1.9541   1.9585   1.9687   1.9798   1.9911   2.0070   2.0238
     2.0350   2.0374   2.0502   2.0608   2.0738   2.0972   2.1420   2.1435
     2.1520   2.1713   2.1844   2.1982   2.2118   2.2227   2.2254   2.2454
     2.2669   2.2885   2.2949   2.3205   2.3331   2.3493   2.3508   2.3706
     2.3858   2.3926   2.4010   2.4108   2.4433   2.4555   2.4568   2.5004
     2.5109   2.5299   2.5747   2.5950   7.7750   8.2816   8.8453   9.1394
     9.2136   9.3986   9.5463   9.7371   9.8004   9.9141  10.0059  10.0241
    10.0784  10.1244  10.2290  10.3402  10.3932  10.4242  10.4414  10.5325
    10.5596  10.5951  10.6211  10.7073  10.7326  10.7618  10.8078  10.8194

     highest occupied, lowest unoccupied level (ev):     2.5950    7.7750

!    total energy              =   -5157.55399145 Ry
     Harris-Foulkes estimate   =   -5157.55399145 Ry
     estimated scf accuracy    <          2.1E-09 Ry

     The total energy is the sum of the following terms:

     one-electron contribution =   -2406.93172484 Ry
     hartree contribution      =    1798.48231289 Ry
     xc contribution           =   -1182.85747327 Ry
     ewald contribution        =   -3366.24710623 Ry

     convergence has been achieved in  11 iterations
  **** WARNING :: Problem open file vector.dat...
  **** WARNING :: Problem read vector parameters...
  VECTOR ::                  Infinity                  Infinity                       NaN
  PARALLEL PART OF FORCES:no remove

     Forces acting on atoms (Ry/au):

     atom    1 type  1   force =     0.00089277   -0.00092303    0.00029896
     atom    2 type  1   force =    -0.00041546    0.00055743   -0.00020814
     atom    3 type  1   force =     0.00089492    0.00035551   -0.00014344
     atom    4 type  1   force =     0.00161523    0.00125593    0.00024284
     atom    5 type  1   force =     0.00062256   -0.00033905   -0.00038866
     atom    6 type  1   force =    -0.00070839    0.00266528   -0.00051849
     atom    7 type  2   force =    -0.00007075    0.00009017    0.00034100
     atom    8 type  2   force =     0.00043459   -0.00043250   -0.00003489
     atom    9 type  2   force =     0.00026067    0.00039143    0.00015838
     atom   10 type  2   force =     0.00042971   -0.00024432   -0.00004584
     atom   11 type  2   force =    -0.00013218   -0.00001014   -0.00001969
     atom   12 type  2   force =     0.00114308   -0.00102001   -0.00023407
     atom   13 type  2   force =    -0.00058809    0.00002606    0.00012336
     atom   14 type  2   force =    -0.00031986   -0.00073978   -0.00012187
     atom   15 type  2   force =    -0.00018314    0.00004611   -0.00015956
     atom   16 type  2   force =    -0.00032232   -0.00066177   -0.00080461
     atom   17 type  2   force =    -0.00024428    0.00006249   -0.00014465
     atom   18 type  2   force =     0.00051566   -0.00100295    0.00081329
     atom   19 type  1   force =    -0.00128797   -0.00001205   -0.00004060
     atom   20 type  1   force =    -0.00033818   -0.00051516    0.00024217
     atom   21 type  1   force =    -0.00031040   -0.00033537    0.00003434
     atom   22 type  1   force =    -0.00319850    0.00150115    0.00067383
     atom   23 type  1   force =    -0.00098288    0.00004497   -0.00004859
     atom   24 type  1   force =    -0.00027192   -0.00356987    0.00072234
     atom   25 type  2   force =     0.00044658   -0.00021374   -0.00011517
     atom   26 type  2   force =     0.00026129    0.00019644    0.00000299
     atom   27 type  2   force =     0.00057418   -0.00003640    0.00004129
     atom   28 type  2   force =    -0.00002260    0.00054208   -0.00033471
     atom   29 type  2   force =     0.00051171    0.00008501    0.00033319
     atom   30 type  2   force =    -0.00032078    0.00107441   -0.00035295
     atom   31 type  2   force =     0.00040429    0.00013778   -0.00019416
     atom   32 type  2   force =     0.00188318    0.00101743   -0.00103351
     atom   33 type  2   force =     0.00010621    0.00015661   -0.00015645
     atom   34 type  2   force =     0.00316266   -0.00329403    0.00009387
     atom   35 type  2   force =     0.00039309   -0.00029802    0.00006973
     atom   36 type  1   force =     0.00097454    0.00107965    0.00016488
     atom   37 type  1   force =     0.00106852    0.00010060   -0.00016461
     atom   38 type  1   force =    -0.00049937    0.00014546   -0.00007597
     atom   39 type  1   force =     0.00113650   -0.00165933    0.00002316
     atom   40 type  1   force =     0.00035939    0.00018026    0.00026675
     atom   41 type  1   force =     0.00197919   -0.00063856   -0.00001033
     atom   42 type  2   force =    -0.00021109   -0.00017906   -0.00011676
     atom   43 type  2   force =    -0.00054534    0.00032456    0.00019043
     atom   44 type  2   force =    -0.00064793   -0.00016632   -0.00000815
     atom   45 type  2   force =    -0.00037593   -0.00008205    0.00047092
     atom   46 type  2   force =    -0.00038967    0.00031471   -0.00017813
     atom   47 type  2   force =    -0.00122637   -0.00007728   -0.00052577
     atom   48 type  2   force =     0.00006020    0.00011048    0.00000234
     atom   49 type  2   force =    -0.00099536    0.00016004    0.00019831
     atom   50 type  2   force =     0.00018856    0.00028477    0.00017485
     atom   51 type  2   force =    -0.00046529    0.00064455   -0.00021405
     atom   52 type  2   force =     0.00002293    0.00023335   -0.00017796
     atom   53 type  2   force =    -0.00089941    0.00078383   -0.00063251
     atom   54 type  1   force =     0.00384549    0.00248351   -0.00293066
     atom   55 type  1   force =    -0.00269996   -0.00349245   -0.00285037
     atom   56 type  1   force =     0.00568135   -0.00032009    0.00072442
     atom   57 type  1   force =     0.00271877   -0.00088388   -0.00045921
     atom   58 type  1   force =     0.00912355    0.00052878    0.00125945
     atom   59 type  1   force =     0.00102964   -0.00541013   -0.00276237
     atom   60 type  2   force =    -0.00031820    0.00071100    0.00001843
     atom   61 type  2   force =     0.00007426    0.00146744    0.00047824
     atom   62 type  2   force =    -0.00240329   -0.00311881    0.00357709
     atom   63 type  2   force =     0.00381246    0.00211319    0.00084756
     atom   64 type  2   force =    -0.00918582   -0.00015186   -0.00034861
     atom   65 type  2   force =     0.00201013    0.00148946    0.00168142
     atom   66 type  2   force =    -0.00475356   -0.00032076    0.00101674
     atom   67 type  2   force =    -0.00132777    0.00084026    0.00098796
     atom   68 type  2   force =    -0.00142845   -0.00064921   -0.00044357
     atom   69 type  2   force =    -0.00002647    0.00027281    0.00042888
     atom   70 type  2   force =    -0.00119798    0.00056955   -0.00039730
     atom   71 type  2   force =     0.00032714    0.00063888    0.00001107
     atom   72 type  1   force =    -0.02971548    0.00807973   -0.00679534
     atom   73 type  1   force =     0.00339829    0.00715259    0.00447815
     atom   74 type  1   force =     0.01776645    0.00320654   -0.01421413
     atom   75 type  1   force =    -0.00712202   -0.00119001   -0.00112784
     atom   76 type  1   force =    -0.42688726   -0.01921102   -0.16985917
     atom   77 type  1   force =    -0.00100533    0.00530350    0.00050984
     atom   78 type  2   force =     0.00317677    0.00087304    0.00388681
     atom   79 type  2   force =     0.00086190   -0.00276592   -0.00160841
     atom   80 type  2   force =     0.01132917    0.01182450   -0.01064853
     atom   81 type  2   force =    -0.00190181   -0.00264225    0.00021826
     atom   82 type  2   force =     0.27025894    0.07772921    0.11870526
     atom   83 type  2   force =    -0.00031154   -0.00114748   -0.00036367
     atom   84 type  2   force =     0.03101415   -0.00680139    0.00736206
     atom   85 type  2   force =     0.00351977   -0.00244220   -0.00137406
     atom   86 type  2   force =    -0.00030680    0.00405003    0.00427854
     atom   87 type  2   force =     0.00152895    0.00058835    0.00001168
     atom   88 type  2   force =     0.00180909    0.00034228    0.00136117
     atom   89 type  2   force =     0.00047699   -0.00086393    0.00037248
     atom   90 type  1   force =     0.00271729   -0.00158084    0.00005101
     atom   91 type  1   force =     0.00274352    0.00013918   -0.00013906
     atom   92 type  1   force =     0.03360871   -0.01480159    0.04003439
     atom   93 type  1   force =     0.00262721    0.00297577   -0.00006204
     atom   94 type  1   force =     0.01063756   -0.00021886   -0.00446094
     atom   95 type  1   force =     0.00250938    0.00016865   -0.00050913
     atom   96 type  2   force =    -0.00077945    0.00115875   -0.00133469
     atom   97 type  2   force =    -0.00089263    0.00031910    0.00002359
     atom   98 type  2   force =    -0.00117894   -0.00043043   -0.00026749
     atom   99 type  2   force =    -0.00115930   -0.00012121    0.00047731
     atom  100 type  2   force =    -0.00504234    0.00029870   -0.00107552
     atom  101 type  2   force =    -0.00154583    0.00012717   -0.00032587
     atom  102 type  2   force =    -0.01168297    0.00188711   -0.00121781
     atom  103 type  2   force =    -0.00175619   -0.00067695    0.00074763
     atom  104 type  2   force =    -0.00540596   -0.00426512   -0.01132237
     atom  105 type  2   force =    -0.00071755   -0.00119990   -0.00071437
     atom  106 type  2   force =    -0.00195936   -0.00055459   -0.00144320
     atom  107 type  2   force =    -0.00029135    0.00026936   -0.00055805
     atom  108 type  1   force =     0.00098158   -0.00131683    0.00065335
     atom  109 type  1   force =    -0.00074777    0.00034698    0.00015135
     atom  110 type  1   force =     0.00090007    0.00026615   -0.00002260
     atom  111 type  1   force =     0.00103721    0.00093443    0.00061010
     atom  112 type  1   force =     0.00062884   -0.00024865   -0.00015805
     atom  113 type  1   force =    -0.00053050    0.00132812   -0.00036110
     atom  114 type  2   force =    -0.00041500    0.00046194    0.00007292
     atom  115 type  2   force =     0.00029683   -0.00079355   -0.00079533
     atom  116 type  2   force =     0.00004620    0.00042303   -0.00033666
     atom  117 type  2   force =     0.00065596    0.00023558   -0.00014064
     atom  118 type  2   force =    -0.00006384    0.00015125   -0.00009198
     atom  119 type  2   force =     0.00098003   -0.00015700    0.00070161
     atom  120 type  2   force =    -0.00039008    0.00011160    0.00020315
     atom  121 type  2   force =    -0.00012081   -0.00026487    0.00003472
     atom  122 type  2   force =    -0.00037308    0.00003407   -0.00013205
     atom  123 type  2   force =    -0.00095967   -0.00115309   -0.00081137
     atom  124 type  2   force =    -0.00032670    0.00014631   -0.00018181
     atom  125 type  2   force =    -0.00037808   -0.00181054   -0.00037495
     atom  126 type  1   force =    -0.00231592   -0.00030551   -0.00102774
     atom  127 type  1   force =    -0.00006053   -0.00069193   -0.00023900
     atom  128 type  1   force =    -0.00029610   -0.00056474    0.00023123
     atom  129 type  1   force =    -0.00156447   -0.00022967   -0.00055018
     atom  130 type  1   force =    -0.00082185   -0.00000304    0.00005787
     atom  131 type  1   force =    -0.00106786   -0.00050209    0.00033533
     atom  132 type  2   force =     0.00065771    0.00016701    0.00002489
     atom  133 type  2   force =    -0.00020451    0.00123621    0.00037129
     atom  134 type  2   force =     0.00059870    0.00024012   -0.00003826
     atom  135 type  2   force =     0.00014869    0.00044704    0.00004851
     atom  136 type  2   force =     0.00048503    0.00002917    0.00015790
     atom  137 type  2   force =     0.00013939    0.00057093   -0.00001189
     atom  138 type  2   force =     0.00045424    0.00003523   -0.00029218
     atom  139 type  2   force =     0.00125266    0.00024314   -0.00011558
     atom  140 type  2   force =     0.00028276   -0.00004918   -0.00012224
     atom  141 type  2   force =     0.00120102    0.00118815    0.00116179
     atom  142 type  2   force =     0.00034803   -0.00012831    0.00014193
     atom  143 type  2   force =     0.00199836    0.00219402    0.00144608
     atom  144 type  1   force =     0.00118878    0.00103685    0.00020242
     atom  145 type  1   force =     0.00098238    0.00001422   -0.00018321
     atom  146 type  1   force =    -0.00050898   -0.00007250   -0.00016291
     atom  147 type  1   force =     0.00056626   -0.00067257   -0.00033558
     atom  148 type  1   force =     0.00034260    0.00000238    0.00021432
     atom  149 type  1   force =     0.00164245   -0.00044228    0.00008305
     atom  150 type  2   force =    -0.00002351    0.00002236    0.00001228
     atom  151 type  2   force =    -0.00051156    0.00043927    0.00006569
     atom  152 type  2   force =    -0.00024911   -0.00021354    0.00034074
     atom  153 type  2   force =    -0.00044612   -0.00034995    0.00006468
     atom  154 type  2   force =    -0.00033843   -0.00006657   -0.00023178
     atom  155 type  2   force =    -0.00095965   -0.00001840   -0.00057738
     atom  156 type  2   force =     0.00015170    0.00014091   -0.00003256
     atom  157 type  2   force =    -0.00062844    0.00037249    0.00030320
     atom  158 type  2   force =     0.00020220    0.00045719    0.00019645
     atom  159 type  2   force =    -0.00033533    0.00087196    0.00051681
     atom  160 type  2   force =    -0.00027371    0.00047345   -0.00001674
     atom  161 type  2   force =    -0.00134724    0.00108034   -0.00033392
     atom  162 type  1   force =     0.00204909    0.00248592    0.00088835
     atom  163 type  1   force =     0.01464505   -0.01643948    0.02114205
     atom  164 type  1   force =     0.00335874   -0.00002312   -0.00010644
     atom  165 type  1   force =     0.00171714   -0.00061229    0.00047278
     atom  166 type  1   force =     0.00321438   -0.00019886   -0.00069667
     atom  167 type  1   force =     0.00042241   -0.00156237    0.00047324
     atom  168 type  2   force =    -0.00158369   -0.00082871   -0.00131744
     atom  169 type  2   force =    -0.00307495    0.00480631    0.00040903
     atom  170 type  2   force =    -0.00059053   -0.00167024   -0.00083378
     atom  171 type  2   force =     0.00457594    0.00430933   -0.00440477
     atom  172 type  2   force =    -0.00142161   -0.00019133   -0.00139869
     atom  173 type  2   force =     0.00056554   -0.00077484    0.00053051
     atom  174 type  2   force =    -0.00196797   -0.00045681   -0.00005890
     atom  175 type  2   force =    -0.00088475    0.00020651   -0.00025509
     atom  176 type  2   force =    -0.00144529   -0.00084858   -0.00070563
     atom  177 type  2   force =    -0.00062916    0.00029873   -0.00022935
     atom  178 type  2   force =    -0.00290949    0.00132558   -0.00157636
     atom  179 type  2   force =    -0.00074171    0.00146473   -0.00032461
     atom  180 type  1   force =    -0.00454695   -0.00567692   -0.00483528
     atom  181 type  1   force =     0.00509532    0.00769695   -0.00639141
     atom  182 type  1   force =    -0.00034421    0.00457634    0.00569166
     atom  183 type  1   force =    -0.00432575   -0.00543395    0.00322233
     atom  184 type  1   force =    -0.00574774   -0.00069846   -0.00081756
     atom  185 type  1   force =    -0.00201859    0.00151902    0.00210597
     atom  186 type  2   force =     0.02201889    0.00939201    0.01542716
     atom  187 type  2   force =     0.00086257   -0.00394056   -0.00048734
     atom  188 type  2   force =     0.00129811    0.00218656    0.00029967
     atom  189 type  2   force =    -0.00045275   -0.00208341    0.00173378
     atom  190 type  2   force =     0.00400125   -0.00043895    0.00096407
     atom  191 type  2   force =     0.00025190   -0.00053406   -0.00000816
     atom  192 type  2   force =     0.00232732   -0.00045616   -0.00146269
     atom  193 type  2   force =     0.00278417   -0.00030120   -0.00066652
     atom  194 type  2   force =    -0.00418358   -0.00272978   -0.00664715
     atom  195 type  2   force =     0.00160645    0.00160710    0.00081773
     atom  196 type  2   force =     0.05789190   -0.05731025    0.02709570
     atom  197 type  2   force =     0.00153881   -0.00133132    0.00089128
     atom  198 type  1   force =     0.00316264   -0.00251720   -0.00136361
     atom  199 type  1   force =     0.00342517   -0.00021047    0.00056760
     atom  200 type  1   force =    -0.00218648   -0.00477065   -0.00719056
     atom  201 type  1   force =     0.00204899    0.00284197   -0.00110821
     atom  202 type  1   force =     0.00279139   -0.00110886    0.00031468
     atom  203 type  1   force =     0.00219006    0.00046980   -0.00050662
     atom  204 type  2   force =    -0.00241028    0.00280726    0.00168178
     atom  205 type  2   force =    -0.00151202    0.00041983    0.00018335
     atom  206 type  2   force =    -0.00100660   -0.00039533    0.00055973
     atom  207 type  2   force =    -0.00151593    0.00021558   -0.00042322
     atom  208 type  2   force =    -0.00217583   -0.00014846   -0.00091369
     atom  209 type  2   force =    -0.00096861    0.00051373   -0.00087989
     atom  210 type  2   force =    -0.00108801   -0.00112009   -0.00004718
     atom  211 type  2   force =    -0.00093769    0.00029801    0.00046468
     atom  212 type  2   force =    -0.00040943    0.00066253    0.00537617
     atom  213 type  2   force =    -0.00067879   -0.00051829   -0.00036905
     atom  214 type  2   force =    -0.00334838   -0.00087566    0.00156945
     atom  215 type  2   force =    -0.00061931   -0.00000960    0.00000253

     Total force =     0.567395     Total SCF correction =     0.000117

     Writing output data file Qrtz_Ortho.save

     init_run     :     26.94s CPU     37.09s WALL (       1 calls)
     electrons    :   4535.59s CPU   9016.15s WALL (       1 calls)
     forces       :      8.36s CPU      9.27s WALL (       1 calls)

     Called by init_run:
     wfcinit      :     24.92s CPU     33.60s WALL (       1 calls)
     potinit      :      0.21s CPU      0.27s WALL (       1 calls)

     Called by electrons:
     c_bands      :   2257.25s CPU   2797.62s WALL (      33 calls)
     sum_band     :     10.81s CPU     39.45s WALL (      11 calls)
     v_of_rho     :      0.11s CPU      0.34s WALL (      12 calls)
     mix_rho      :      0.09s CPU      0.53s WALL (      11 calls)

     Called by c_bands:
     init_us_2    :      0.34s CPU      0.51s WALL (      45 calls)
     cegterg      :   2256.14s CPU   2790.14s WALL (      33 calls)

     Called by sum_band:

     Called by *egterg:
     h_psi        :    426.67s CPU    860.20s WALL (     100 calls)
     g_psi        :      0.30s CPU      0.31s WALL (      66 calls)
     cdiaghg      :    757.57s CPU    768.23s WALL (      97 calls)

     Called by h_psi:
     add_vuspsi   :    140.15s CPU    140.59s WALL (     100 calls)

     General routines
     calbec       :    147.28s CPU    170.48s WALL (     104 calls)
     fft          :      0.19s CPU      0.95s WALL (      49 calls)
     fftw         :    147.88s CPU    578.92s WALL (   98104 calls)
     davcio       :      0.02s CPU      1.74s WALL (     260 calls)

     Parallel routines
     fft_scatter  :     73.38s CPU    470.24s WALL (   98153 calls)

     Electric-field routines
     c_phase_fiel :   2267.19s CPU   6177.36s WALL (      33 calls)

     PWSCF        :     1h16m CPU        2h31m WALL


   This run was terminated on:  13: 6:57   6Jul2018            

=------------------------------------------------------------------------------=
   JOB DONE.
=------------------------------------------------------------------------------=
