# Supplementary material for: Collective dipole effects in ionic transport under electric fields
Source: Nat Commun. 2020 Jul 3;11:3330. doi: 10.1038/s41467-020-17173-w (PMC7335081; doi:10.1038/s41467-020-17173-w)
Supplement: Supplementary file 3 — Source Data [file 41467_2020_17173_MOESM3_ESM.zip › Script_Pol_Analysis/QE_data/ZBC_NEB_VO_Q2-pos2/Zcharge_VO_Q2_pict3/dy0.2/output_file]

     Program PWSCF v.5.4.0 starts on  6Jul2018 at 10:40:46 

     This program is part of the open-source Quantum ESPRESSO suite
     for quantum simulation of materials; please cite
         "P. Giannozzi et al., J. Phys.:Condens. Matter 21 395502 (2009);
          URL http://www.quantum-espresso.org", 
     in publications or presentations arising from this work. More details at
     http://www.quantum-espresso.org/quote

     Parallel version (MPI), running on   112 processors
     R & G space division:  proc/nbgrp/npool/nimage =     112
     Reading input from input_file
Warning: card &IONS ignored
Warning: card / ignored
Warning: card &CELL ignored
Warning: card / ignored

     Current dimensions of program PWSCF are:
     Max number of different atomic species (ntypx) = 10
     Max number of k-points (npk) =  40000
     Max angular momentum in pseudopotentials (lmaxx) =  3

     Subspace diagonalization in iterative solution of the eigenvalue problem:
     a serial algorithm will be used


     Parallelization info
     --------------------
     sticks:   dense  smooth     PW     G-vecs:    dense   smooth      PW
     Min         200     200     50                15540    15540    1940
     Max         201     201     51                15547    15547    1944
     Sum       22485   22485   5629              1740873  1740873  217511


     Title: 
     Fkl_Ortho                                                                  


     bravais-lattice index     =            0
     lattice parameter (alat)  =      27.8567  a.u.
     unit-cell volume          =   18011.5231 (a.u.)^3
     number of atoms/cell      =          215
     number of atomic types    =            2
     number of electrons       =      1144.00
     number of Kohn-Sham states=          600
     kinetic-energy cutoff     =      80.0000  Ry
     charge density cutoff     =     320.0000  Ry
     convergence threshold     =      1.0E-08
     mixing beta               =       0.7000
     number of iterations used =            8  plain     mixing
     Exchange-correlation      =  SLA  PZ   NOGX NOGC ( 1  1  0  0 0 0)

     Using Berry phase electric field
     In a.u.(Ry)  cartesian system of reference
        0.0000000000
        0.0000000000
        0.0000000000
     In a.u.(Ry)  crystal system of reference
        0.0000000000
        0.0000000000
        0.0000000000
     Number of iterative cycles:   3


     celldm(1)=  27.856738  celldm(2)=   0.000000  celldm(3)=   0.000000
     celldm(4)=   0.000000  celldm(5)=   0.000000  celldm(6)=   0.000000

     crystal axes: (cart. coord. in units of alat)
               a(1) = (   0.992918   0.000000   0.000000 )  
               a(2) = (   0.000000   1.146571   0.000000 )  
               a(3) = (   0.000000   0.000000   0.731889 )  

     reciprocal axes: (cart. coord. in units 2 pi/alat)
               b(1) = (  1.007133  0.000000  0.000000 )  
               b(2) = (  0.000000  0.872166  0.000000 )  
               b(3) = (  0.000000  0.000000  1.366327 )  


     PseudoPot. # 1 for Si read from file:
     /home/users/lsamos/Nico/q-e-qe-5.4/pseudo/Si.pz-vbc.UPF
     MD5 check sum: 6dfa03ddd5817404712e03e4d12deb78
     Pseudo is Norm-conserving, Zval =  4.0
     Generated by new atomic code, or converted to UPF format
     Using radial grid of  431 points,  2 beta functions with: 
                l(1) =   0
                l(2) =   1

     PseudoPot. # 2 for O  read from file:
     /home/users/lsamos/Nico/q-e-qe-5.4/pseudo/O.pz-mt.UPF
     MD5 check sum: 6c85872a654a48428798af567c59afb1
     Pseudo is Norm-conserving, Zval =  6.0
     Generated by new atomic code, or converted to UPF format
     Using radial grid of  921 points,  1 beta functions with: 
                l(1) =   0

     atomic species   valence    mass     pseudopotential
        Si             4.00    28.08550     Si( 1.00)
        O              6.00    16.00000     O ( 1.00)

     No symmetry found


   Cartesian axes

     site n.     atom                  positions (alat units)
         1           Si  tau(   1) = (   0.1500729   0.0007201   0.2447972  )
         2           Si  tau(   2) = (   0.3175431   0.2886475   0.2453436  )
         3           Si  tau(   3) = (   0.9144529   0.1319544   0.1189599  )
         4           Si  tau(   4) = (   0.0907372   0.4153515   0.1249753  )
         5           Si  tau(   5) = (   0.0881220   0.1514010  -0.0005342  )
         6           Si  tau(   6) = (   0.2491014   0.4336363  -0.0038095  )
         7           O   tau(   7) = (   0.0835811   0.0801881   0.2822390  )
         8           O   tau(   8) = (   0.2504401   0.3665584   0.2850758  )
         9           O   tau(   9) = (   0.2153045   0.0380113   0.1640005  )
        10           O   tau(  10) = (   0.3848086   0.3328246   0.1692897  )
        11           O   tau(  11) = (   0.1893272   0.1676932   0.0394419  )
        12           O   tau(  12) = (   0.3557620   0.4415434   0.0237203  )
        13           O   tau(  13) = (   0.0232284   0.1140709   0.0808518  )
        14           O   tau(  14) = (   0.1932948   0.4029538   0.0863341  )
        15           O   tau(  15) = (   0.9147650   0.2057208   0.2015322  )
        16           O   tau(  16) = (   0.0892374   0.4934260   0.2034559  )
        17           O   tau(  17) = (   0.0452658   0.2468416   0.3308476  )
        18           O   tau(  18) = (   0.2130037   0.5354425   0.3302478  )
        19           Si  tau(  19) = (   0.4868687   0.0033869   0.2390460  )
        20           Si  tau(  20) = (   0.6532427   0.2821787   0.2487258  )
        21           Si  tau(  21) = (   0.2538610   0.1316989   0.1215728  )
        22           Si  tau(  22) = (   0.4148090   0.4219790   0.1143918  )
        23           Si  tau(  23) = (   0.4165700   0.1538127  -0.0005372  )
        24           Si  tau(  24) = (   0.5856858   0.4419680   0.0018214  )
        25           O   tau(  25) = (   0.4217712   0.0838147   0.2772191  )
        26           O   tau(  26) = (   0.5910494   0.3492587   0.3140314  )
        27           O   tau(  27) = (   0.5515981   0.0402922   0.1566108  )
        28           O   tau(  28) = (   0.7048046   0.3334512   0.1669937  )
        29           O   tau(  29) = (   0.5163264   0.1769609   0.0405733  )
        30           O   tau(  30) = (   0.6871885   0.4587366   0.0398095  )
        31           O   tau(  31) = (   0.3545675   0.1129029   0.0809295  )
        32           O   tau(  32) = (   0.5205949   0.4115425   0.0856499  )
        33           O   tau(  33) = (   0.2572161   0.2089431   0.2005144  )
        34           O   tau(  34) = (   0.3997811   0.5125930   0.1787789  )
        35           O   tau(  35) = (   0.3802645   0.2504185   0.3279514  )
        36           Si  tau(  36) = (   0.8156266  -0.0035382   0.2428242  )
        37           Si  tau(  37) = (   0.9790934   0.2834720   0.2451383  )
        38           Si  tau(  38) = (   0.5846053   0.1382976   0.1181839  )
        39           Si  tau(  39) = (   0.7496974   0.4244848   0.1246675  )
        40           Si  tau(  40) = (   0.7539417   0.1577965  -0.0100989  )
        41           Si  tau(  41) = (   0.9170254   0.4362400   0.0033162  )
        42           O   tau(  42) = (   0.7487661   0.0731055   0.2853118  )
        43           O   tau(  43) = (   0.9149272   0.3658325   0.2821233  )
        44           O   tau(  44) = (   0.8735478   0.0375732   0.1581911  )
        45           O   tau(  45) = (   1.0478977   0.3205354   0.1670346  )
        46           O   tau(  46) = (   0.8531239   0.1720659   0.0351822  )
        47           O   tau(  47) = (   1.0193551   0.4477441   0.0414015  )
        48           O   tau(  48) = (   0.6843125   0.1342930   0.0720926  )
        49           O   tau(  49) = (   0.8504299   0.4033108   0.0854217  )
        50           O   tau(  50) = (   0.5866740   0.2070121   0.2054440  )
        51           O   tau(  51) = (   0.7508683   0.5004695   0.2040194  )
        52           O   tau(  52) = (   0.7263344   0.2443740   0.3216952  )
        53           O   tau(  53) = (   0.8779465   0.5353192   0.3286493  )
        54           Si  tau(  54) = (   0.1513696   0.5725632   0.2468821  )
        55           Si  tau(  55) = (   0.3188215   0.8664624   0.2443736  )
        56           Si  tau(  56) = (   0.9218654   0.7062860   0.1230181  )
        57           Si  tau(  57) = (   0.0915147   0.9914904   0.1230856  )
        58           Si  tau(  58) = (   0.0946576   0.7263854   0.0002449  )
        59           Si  tau(  59) = (   0.2551399   1.0149736  -0.0004846  )
        60           O   tau(  60) = (   0.0873475   0.6539552   0.2832582  )
        61           O   tau(  61) = (   0.2535252   0.9456203   0.2819455  )
        62           O   tau(  62) = (   0.2220461   0.6111684   0.1685776  )
        63           O   tau(  63) = (   0.3842902   0.8990967   0.1619097  )
        64           O   tau(  64) = (   0.2006944   0.7351794   0.0365136  )
        65           O   tau(  65) = (   0.3581535   1.0280955   0.0364241  )
        66           O   tau(  66) = (   0.0321063   0.6924566   0.0848628  )
        67           O   tau(  67) = (   0.1936032   0.9781043   0.0835962  )
        68           O   tau(  68) = (   0.9191923   0.7800880   0.2045756  )
        69           O   tau(  69) = (   0.0888358   1.0650747   0.2052343  )
        70           O   tau(  70) = (   0.0512211   0.8226814   0.3288537  )
        71           O   tau(  71) = (   0.2127946   1.1125583   0.3291789  )
        72           Si  tau(  72) = (   0.4314493   0.6161438   0.1805636  )
        73           Si  tau(  73) = (   0.6524679   0.8629046   0.2461567  )
        74           Si  tau(  74) = (   0.2543829   0.7066159   0.1268932  )
        75           Si  tau(  75) = (   0.4220546   0.9943429   0.1198631  )
        76           Si  tau(  76) = (   0.4285541   0.7491870  -0.0004689  )
        77           Si  tau(  77) = (   0.5879445   1.0137399  -0.0006247  )
        78           O   tau(  78) = (   0.4117477   0.6612137   0.2766905  )
        79           O   tau(  79) = (   0.5878504   0.9436484   0.2827160  )
        80           O   tau(  80) = (   0.5346353   0.6237157   0.1454819  )
        81           O   tau(  81) = (   0.7136331   0.8939634   0.1596331  )
        82           O   tau(  82) = (   0.5268254   0.7620919   0.0389842  )
        83           O   tau(  83) = (   0.6897817   1.0279029   0.0387345  )
        84           O   tau(  84) = (   0.3696532   0.6853155   0.0974511  )
        85           O   tau(  85) = (   0.5237275   0.9773284   0.0816637  )
        86           O   tau(  86) = (   0.2566056   0.7841283   0.2030010  )
        87           O   tau(  87) = (   0.4225123   1.0694010   0.2005227  )
        88           O   tau(  88) = (   0.3802908   0.8280542   0.3280357  )
        89           O   tau(  89) = (   0.5491598   1.1134383   0.3229753  )
        90           Si  tau(  90) = (   0.8176756   0.5773721   0.2456322  )
        91           Si  tau(  91) = (   0.9829534   0.8603430   0.2447065  )
        92           Si  tau(  92) = (   0.5898966   0.7171220   0.1197369  )
        93           Si  tau(  93) = (   0.7531720   0.9894775   0.1208002  )
        94           Si  tau(  94) = (   0.7559095   0.7285278   0.0001680  )
        95           Si  tau(  95) = (   0.9190332   1.0110733   0.0010761  )
        96           O   tau(  96) = (   0.7560552   0.6587475   0.2862592  )
        97           O   tau(  97) = (   0.9182648   0.9404618   0.2824411  )
        98           O   tau(  98) = (   0.8842267   0.6111973   0.1641279  )
        99           O   tau(  99) = (   1.0492101   0.8950153   0.1632928  )
       100           O   tau( 100) = (   0.8577353   0.7413194   0.0395398  )
       101           O   tau( 101) = (   1.0203356   1.0270448   0.0406018  )
       102           O   tau( 102) = (   0.6900316   0.6947247   0.0833043  )
       103           O   tau( 103) = (   0.8548659   0.9728450   0.0825558  )
       104           O   tau( 104) = (   0.5882212   0.7802596   0.2091154  )
       105           O   tau( 105) = (   0.7529827   1.0611549   0.2046604  )
       106           O   tau( 106) = (   0.7164235   0.8275020   0.3288728  )
       107           O   tau( 107) = (   0.8818835   1.1090301   0.3243109  )
       108           Si  tau( 108) = (   0.1528716  -0.0018463   0.6089053  )
       109           Si  tau( 109) = (   0.3097760   0.2827192   0.6098873  )
       110           Si  tau( 110) = (   0.9191463   0.1263449   0.4903265  )
       111           Si  tau( 111) = (   0.0873197   0.4169281   0.4896156  )
       112           Si  tau( 112) = (   0.0870499   0.1513094   0.3666948  )
       113           Si  tau( 113) = (   0.2511068   0.4392047   0.3679060  )
       114           O   tau( 114) = (   0.0891346   0.0791631   0.6477708  )
       115           O   tau( 115) = (   0.2391411   0.3587155   0.6478184  )
       116           O   tau( 116) = (   0.2159457   0.0322920   0.5244918  )
       117           O   tau( 117) = (   0.3754433   0.3274379   0.5326642  )
       118           O   tau( 118) = (   0.1908159   0.1654316   0.4009696  )
       119           O   tau( 119) = (   0.3539423   0.4549329   0.4052161  )
       120           O   tau( 120) = (   0.0285936   0.1131160   0.4524278  )
       121           O   tau( 121) = (   0.1896194   0.4018113   0.4515229  )
       122           O   tau( 122) = (   0.9151112   0.2026429   0.5706651  )
       123           O   tau( 123) = (   0.0862862   0.4933772   0.5693523  )
       124           O   tau( 124) = (   0.0497358   0.2474846   0.6932594  )
       125           O   tau( 125) = (   0.2146776   0.5316457   0.6918236  )
       126           Si  tau( 126) = (   0.4849004  -0.0008913   0.6097415  )
       127           Si  tau( 127) = (   0.6423556   0.2866252   0.6037181  )
       128           Si  tau( 128) = (   0.2537657   0.1271874   0.4834894  )
       129           Si  tau( 129) = (   0.4104731   0.4231774   0.4935829  )
       130           Si  tau( 130) = (   0.4188152   0.1532374   0.3627701  )
       131           Si  tau( 131) = (   0.6076438   0.3930785   0.4115475  )
       132           O   tau( 132) = (   0.4230116   0.0813252   0.6485021  )
       133           O   tau( 133) = (   0.5849832   0.3635552   0.6549527  )
       134           O   tau( 134) = (   0.5483716   0.0349084   0.5259792  )
       135           O   tau( 135) = (   0.6805644   0.3399453   0.5027167  )
       136           O   tau( 136) = (   0.5211564   0.1681264   0.4024049  )
       137           O   tau( 137) = (   0.6854996   0.4722551   0.4093436  )
       138           O   tau( 138) = (   0.3560463   0.1131078   0.4443642  )
       139           O   tau( 139) = (   0.5167164   0.4110235   0.4640621  )
       140           O   tau( 140) = (   0.2525116   0.2007662   0.5658145  )
       141           O   tau( 141) = (   0.4101115   0.5012266   0.5714990  )
       142           O   tau( 142) = (   0.3735130   0.2475957   0.6928603  )
       143           O   tau( 143) = (   0.5487498   0.5342862   0.6870679  )
       144           Si  tau( 144) = (   0.8162328  -0.0053052   0.6110788  )
       145           Si  tau( 145) = (   0.9781440   0.2834767   0.6115496  )
       146           Si  tau( 146) = (   0.5838515   0.1295789   0.4844797  )
       147           Si  tau( 147) = (   0.7556367   0.4319312   0.4869221  )
       148           Si  tau( 148) = (   0.7552552   0.1475236   0.3657780  )
       149           Si  tau( 149) = (   0.9176112   0.4391342   0.3638864  )
       150           O   tau( 150) = (   0.7518029   0.0762603   0.6480852  )
       151           O   tau( 151) = (   0.9131408   0.3633966   0.6520151  )
       152           O   tau( 152) = (   0.8811570   0.0308572   0.5292688  )
       153           O   tau( 153) = (   1.0406186   0.3226491   0.5292314  )
       154           O   tau( 154) = (   0.8562709   0.1605907   0.4060270  )
       155           O   tau( 155) = (   1.0180139   0.4528555   0.4052072  )
       156           O   tau( 156) = (   0.6874556   0.1206140   0.4490416  )
       157           O   tau( 157) = (   0.8513993   0.4016064   0.4471079  )
       158           O   tau( 158) = (   0.5793096   0.2071537   0.5649733  )
       159           O   tau( 159) = (   0.7570111   0.4871570   0.5799026  )
       160           O   tau( 160) = (   0.7252930   0.2512486   0.6657613  )
       161           O   tau( 161) = (   0.8847934   0.5348773   0.6968809  )
       162           Si  tau( 162) = (   0.1526324   0.5714346   0.6093231  )
       163           Si  tau( 163) = (   0.3160377   0.8612579   0.6086391  )
       164           Si  tau( 164) = (   0.9179656   0.7041772   0.4920895  )
       165           Si  tau( 165) = (   0.0890685   0.9899259   0.4890912  )
       166           Si  tau( 166) = (   0.0877671   0.7265825   0.3672138  )
       167           Si  tau( 167) = (   0.2523090   1.0172124   0.3669130  )
       168           O   tau( 168) = (   0.0910008   0.6529639   0.6502355  )
       169           O   tau( 169) = (   0.2522292   0.9406038   0.6489938  )
       170           O   tau( 170) = (   0.2185469   0.6084228   0.5286071  )
       171           O   tau( 171) = (   0.3822333   0.8976527   0.5281634  )
       172           O   tau( 172) = (   0.1902440   0.7399365   0.4052158  )
       173           O   tau( 173) = (   0.3541752   1.0317476   0.4058952  )
       174           O   tau( 174) = (   0.0251161   0.6875021   0.4493754  )
       175           O   tau( 175) = (   0.1905190   0.9757967   0.4483727  )
       176           O   tau( 176) = (   0.9223013   0.7737065   0.5776570  )
       177           O   tau( 177) = (   0.0892756   1.0624903   0.5724311  )
       178           O   tau( 178) = (   0.0602052   0.8233515   0.6940114  )
       179           O   tau( 179) = (   0.2177181   1.1104800   0.6919199  )
       180           Si  tau( 180) = (   0.4829762   0.5747903   0.6087047  )
       181           Si  tau( 181) = (   0.6492734   0.8587256   0.6084289  )
       182           Si  tau( 182) = (   0.2544348   0.7039617   0.4872310  )
       183           Si  tau( 183) = (   0.4188147   0.9940180   0.4870398  )
       184           Si  tau( 184) = (   0.4173497   0.7309636   0.3639777  )
       185           Si  tau( 185) = (   0.5852820   1.0179737   0.3647355  )
       186           O   tau( 186) = (   0.4254594   0.6567677   0.6565929  )
       187           O   tau( 187) = (   0.5865823   0.9386958   0.6500796  )
       188           O   tau( 188) = (   0.5443503   0.6112772   0.5248624  )
       189           O   tau( 189) = (   0.7098129   0.8945879   0.5234208  )
       190           O   tau( 190) = (   0.5199670   0.7410901   0.4017835  )
       191           O   tau( 191) = (   0.6857686   1.0329183   0.4070271  )
       192           O   tau( 192) = (   0.3557914   0.6893705   0.4454603  )
       193           O   tau( 193) = (   0.5195346   0.9798868   0.4451364  )
       194           O   tau( 194) = (   0.2559726   0.7780841   0.5693282  )
       195           O   tau( 195) = (   0.4198416   1.0661446   0.5706927  )
       196           O   tau( 196) = (   0.3757884   0.8233384   0.6964137  )
       197           O   tau( 197) = (   0.5500821   1.1090674   0.6909890  )
       198           Si  tau( 198) = (   0.8203733   0.5721985   0.6164043  )
       199           Si  tau( 199) = (   0.9855196   0.8573028   0.6125568  )
       200           Si  tau( 200) = (   0.5833039   0.7073593   0.4863343  )
       201           Si  tau( 201) = (   0.7497743   0.9907861   0.4866697  )
       202           Si  tau( 202) = (   0.7529155   0.7317204   0.3692759  )
       203           Si  tau( 203) = (   0.9168873   1.0130661   0.3656904  )
       204           O   tau( 204) = (   0.7534407   0.6501655   0.6540803  )
       205           O   tau( 205) = (   0.9204713   0.9369613   0.6510106  )
       206           O   tau( 206) = (   0.8781930   0.6074741   0.5293771  )
       207           O   tau( 207) = (   1.0462181   0.8929008   0.5275978  )
       208           O   tau( 208) = (   0.8528901   0.7452413   0.4130182  )
       209           O   tau( 209) = (   1.0174171   1.0271974   0.4078222  )
       210           O   tau( 210) = (   0.6855835   0.6936534   0.4486265  )
       211           O   tau( 211) = (   0.8505466   0.9753120   0.4455846  )
       212           O   tau( 212) = (   0.5819959   0.7789116   0.5708069  )
       213           O   tau( 213) = (   0.7521809   1.0607355   0.5722581  )
       214           O   tau( 214) = (   0.7164922   0.8211770   0.6882734  )
       215           O   tau( 215) = (   0.8795035   1.1061848   0.6942533  )

     number of k points=     1
                       cart. coord. in units 2pi/alat
        k(    1) = (   0.0000000   0.0000000   0.0000000), wk =   2.0000000

     Dense  grid:  1740873 G-vectors     FFT dimensions: ( 160, 192, 120)

     Largest allocated arrays     est. size (Mb)     dimensions
        Kohn-Sham Wavefunctions        17.80 Mb     (    1944,  600)
        NL pseudopotentials            12.78 Mb     (    1944,  431)
        Each V/rho on FFT grid          0.94 Mb     (   61440)
        Each G-vector array             0.12 Mb     (   15547)
        G-vector shells                 0.06 Mb     (    7776)
     Largest temporary arrays     est. size (Mb)     dimensions
        Auxiliary wavefunctions        71.19 Mb     (    1944, 2400)
        Each subspace H/S matrix       87.89 Mb     (    2400, 2400)
        Each <psi_i|beta_j> matrix      3.95 Mb     (     431,  600)
        Arrays for rho mixing           7.50 Mb     (   61440,    8)

     Initial potential from superposition of free atoms

     starting charge 1145.96414, renormalised to 1144.00000
     Starting wfc are  860 randomized atomic wfcs

     total cpu time spent up to now is       38.1 secs

     per-process dynamical memory:   157.1 Mb

     Self-consistent Calculation

     iteration #  1     ecut=    80.00 Ry     beta=0.70
     Davidson diagonalization with overlap
     ethr =  1.00E-02,  avg # of iterations =  3.0
     Davidson diagonalization with overlap
     ethr =  1.00E-02,  avg # of iterations =  1.0
     Davidson diagonalization with overlap
     ethr =  1.00E-02,  avg # of iterations =  1.0

     Expectation value of exp(iGx): ( -1.8589164626789208E-004,  7.0957757371904479E-004)  0.99291773000000005     
     Electronic Dipole per cell (Ry a.u.)   22.748376583565193     
     Ionic Dipole per cell (Ry a.u.)   23645.326172870256     

     Expectation value of exp(iGx): (  2.3214192407871406E-003, -3.8239738149568126E-003)   1.1465709300000000     
     Electronic Dipole per cell (Ry a.u.)  -14.740174467957040     
     Ionic Dipole per cell (Ry a.u.)   25352.553290672626     

     Expectation value of exp(iGx): (  9.5974921213544724E-007, -1.4487936702801010E-006)  0.73188942899999998     
     Electronic Dipole per cell (Ry a.u.)  -9.0467940438279033     
     Ionic Dipole per cell (Ry a.u.)   15832.386352687801     
Electronic Dipole on Cartesian axes
           1   22.748376583565193     
           2  -14.740174467957040     
           3  -9.0467940438279033     
Ionic Dipole on Cartesian axes
           1   23645.326172870256     
           2   25352.553290672626     
           3   15832.386352687801     

     total cpu time spent up to now is      755.2 secs

     total energy              =   -5137.17547854 Ry
     Harris-Foulkes estimate   =   -5174.14792059 Ry
     estimated scf accuracy    <      51.91699772 Ry

     iteration #  2     ecut=    80.00 Ry     beta=0.70
     Davidson diagonalization with overlap
     ethr =  4.54E-03,  avg # of iterations =  2.0
     Davidson diagonalization with overlap
     ethr =  4.54E-03,  avg # of iterations =  1.0
     Davidson diagonalization with overlap
     ethr =  4.54E-03,  avg # of iterations =  1.0

     Expectation value of exp(iGx): ( -5.9803949013044207E-006,  3.2156001936787863E-005)  0.99291773000000005     
     Electronic Dipole per cell (Ry a.u.)   21.847694815454755     
     Ionic Dipole per cell (Ry a.u.)   23645.326172870256     

     Expectation value of exp(iGx): (  2.2488101023113326E-004, -3.7113276554845480E-004)   1.1465709300000000     
     Electronic Dipole per cell (Ry a.u.)  -14.752140844056772     
     Ionic Dipole per cell (Ry a.u.)   25352.553290672626     

     Expectation value of exp(iGx): (  3.3148796596861025E-009, -4.6953637112946915E-009)  0.73188942899999998     
     Electronic Dipole per cell (Ry a.u.)  -8.7745875506965731     
     Ionic Dipole per cell (Ry a.u.)   15832.386352687801     
Electronic Dipole on Cartesian axes
           1   21.847694815454755     
           2  -14.752140844056774     
           3  -8.7745875506965731     
Ionic Dipole on Cartesian axes
           1   23645.326172870256     
           2   25352.553290672626     
           3   15832.386352687801     

     total cpu time spent up to now is     1495.0 secs

     total energy              =   -5150.73767092 Ry
     Harris-Foulkes estimate   =   -5167.83684208 Ry
     estimated scf accuracy    <      33.08710866 Ry

     iteration #  3     ecut=    80.00 Ry     beta=0.70
     Davidson diagonalization with overlap
     ethr =  2.89E-03,  avg # of iterations =  2.0
     Davidson diagonalization with overlap
     ethr =  2.89E-03,  avg # of iterations =  1.0
     Davidson diagonalization with overlap
     ethr =  2.89E-03,  avg # of iterations =  1.0

     Expectation value of exp(iGx): ( -3.6944623203446419E-005,  1.5484569272474614E-004)  0.99291773000000005     
     Electronic Dipole per cell (Ry a.u.)   22.474378222278535     
     Ionic Dipole per cell (Ry a.u.)   23645.326172870256     

     Expectation value of exp(iGx): (  7.3064825877563837E-004, -1.2221822114967616E-003)   1.1465709300000000     
     Electronic Dipole per cell (Ry a.u.)  -14.837724615231796     
     Ionic Dipole per cell (Ry a.u.)   25352.553290672626     

     Expectation value of exp(iGx): (  6.0078724948147912E-008, -8.7213107243369684E-008)  0.73188942899999998     
     Electronic Dipole per cell (Ry a.u.)  -8.8802789765421579     
     Ionic Dipole per cell (Ry a.u.)   15832.386352687801     
Electronic Dipole on Cartesian axes
           1   22.474378222278535     
           2  -14.837724615231796     
           3  -8.8802789765421579     
Ionic Dipole on Cartesian axes
           1   23645.326172870256     
           2   25352.553290672626     
           3   15832.386352687801     

     total cpu time spent up to now is     2213.2 secs

     total energy              =   -5157.51756569 Ry
     Harris-Foulkes estimate   =   -5157.60758584 Ry
     estimated scf accuracy    <       0.23578267 Ry

     iteration #  4     ecut=    80.00 Ry     beta=0.70
     Davidson diagonalization with overlap
     ethr =  2.06E-05,  avg # of iterations =  8.0
     Davidson diagonalization with overlap
     ethr =  2.06E-05,  avg # of iterations =  1.0
     Davidson diagonalization with overlap
     ethr =  2.06E-05,  avg # of iterations =  1.0

     Expectation value of exp(iGx): ( -3.2037916242932679E-005,  1.4805910499559444E-004)  0.99291773000000005     
     Electronic Dipole per cell (Ry a.u.)   22.211525653925758     
     Ionic Dipole per cell (Ry a.u.)   23645.326172870256     

     Expectation value of exp(iGx): (  7.1382098938306494E-004, -1.1699732175779682E-003)   1.1465709300000000     
     Electronic Dipole per cell (Ry a.u.)  -14.708200272702561     
     Ionic Dipole per cell (Ry a.u.)   25352.553290672626     

     Expectation value of exp(iGx): (  5.3909139650225693E-008, -7.9838878162558843E-008)  0.73188942899999998     
     Electronic Dipole per cell (Ry a.u.)  -8.9657724382416646     
     Ionic Dipole per cell (Ry a.u.)   15832.386352687801     
Electronic Dipole on Cartesian axes
           1   22.211525653925758     
           2  -14.708200272702561     
           3  -8.9657724382416646     
Ionic Dipole on Cartesian axes
           1   23645.326172870256     
           2   25352.553290672626     
           3   15832.386352687801     

     total cpu time spent up to now is     3040.1 secs

     total energy              =   -5157.52599962 Ry
     Harris-Foulkes estimate   =   -5157.59743001 Ry
     estimated scf accuracy    <       0.14846412 Ry

     iteration #  5     ecut=    80.00 Ry     beta=0.70
     Davidson diagonalization with overlap
     ethr =  1.30E-05,  avg # of iterations = 11.0
     Davidson diagonalization with overlap
     ethr =  1.30E-05,  avg # of iterations =  1.0
     Davidson diagonalization with overlap
     ethr =  1.30E-05,  avg # of iterations =  1.0

     Expectation value of exp(iGx): ( -3.4084355778784479E-005,  1.4673311923741507E-004)  0.99291773000000005     
     Electronic Dipole per cell (Ry a.u.)   22.400034365889546     
     Ionic Dipole per cell (Ry a.u.)   23645.326172870256     

     Expectation value of exp(iGx): (  7.0253715024897780E-004, -1.1715639955423021E-003)   1.1465709300000000     
     Electronic Dipole per cell (Ry a.u.)  -14.818305317108466     
     Ionic Dipole per cell (Ry a.u.)   25352.553290672626     

     Expectation value of exp(iGx): (  5.4207619883683506E-008, -7.8580366294902379E-008)  0.73188942899999998     
     Electronic Dipole per cell (Ry a.u.)  -8.8742813510879888     
     Ionic Dipole per cell (Ry a.u.)   15832.386352687801     
Electronic Dipole on Cartesian axes
           1   22.400034365889546     
           2  -14.818305317108468     
           3  -8.8742813510879888     
Ionic Dipole on Cartesian axes
           1   23645.326172870256     
           2   25352.553290672626     
           3   15832.386352687801     

     total cpu time spent up to now is     3879.8 secs

     total energy              =   -5157.55676787 Ry
     Harris-Foulkes estimate   =   -5157.55806769 Ry
     estimated scf accuracy    <       0.00230250 Ry

     iteration #  6     ecut=    80.00 Ry     beta=0.70
     Davidson diagonalization with overlap
     ethr =  2.01E-07,  avg # of iterations =  6.0
     Davidson diagonalization with overlap
     ethr =  2.01E-07,  avg # of iterations =  1.0
     Davidson diagonalization with overlap
     ethr =  2.01E-07,  avg # of iterations =  1.0

     Expectation value of exp(iGx): ( -3.3747419423860301E-005,  1.4701816414296496E-004)  0.99291773000000005     
     Electronic Dipole per cell (Ry a.u.)   22.367619704565040     
     Ionic Dipole per cell (Ry a.u.)   23645.326172870256     

     Expectation value of exp(iGx): (  7.0574797927311220E-004, -1.1709313432215925E-003)   1.1465709300000000     
     Electronic Dipole per cell (Ry a.u.)  -14.785924437569030     
     Ionic Dipole per cell (Ry a.u.)   25352.553290672626     

     Expectation value of exp(iGx): (  5.4148328202835858E-008, -7.8943868628978681E-008)  0.73188942899999998     
     Electronic Dipole per cell (Ry a.u.)  -8.8987494462468231     
     Ionic Dipole per cell (Ry a.u.)   15832.386352687801     
Electronic Dipole on Cartesian axes
           1   22.367619704565040     
           2  -14.785924437569030     
           3  -8.8987494462468231     
Ionic Dipole on Cartesian axes
           1   23645.326172870256     
           2   25352.553290672626     
           3   15832.386352687801     

     total cpu time spent up to now is     4655.9 secs

     total energy              =   -5157.55730730 Ry
     Harris-Foulkes estimate   =   -5157.55744319 Ry
     estimated scf accuracy    <       0.00025179 Ry

     iteration #  7     ecut=    80.00 Ry     beta=0.70
     Davidson diagonalization with overlap
     ethr =  2.20E-08,  avg # of iterations =  3.0
     Davidson diagonalization with overlap
     ethr =  2.20E-08,  avg # of iterations =  1.0
     Davidson diagonalization with overlap
     ethr =  2.20E-08,  avg # of iterations =  1.0

     Expectation value of exp(iGx): ( -3.3862807555494727E-005,  1.4703813397988594E-004)  0.99291773000000005     
     Electronic Dipole per cell (Ry a.u.)   22.376531437515816     
     Ionic Dipole per cell (Ry a.u.)   23645.326172870256     

     Expectation value of exp(iGx): (  7.0493019998003935E-004, -1.1718630311098890E-003)   1.1465709300000000     
     Electronic Dipole per cell (Ry a.u.)  -14.798344670660738     
     Ionic Dipole per cell (Ry a.u.)   25352.553290672626     

     Expectation value of exp(iGx): (  5.4259719243165620E-008, -7.8940039154019190E-008)  0.73188942899999998     
     Electronic Dipole per cell (Ry a.u.)  -8.8897406533675980     
     Ionic Dipole per cell (Ry a.u.)   15832.386352687801     
Electronic Dipole on Cartesian axes
           1   22.376531437515816     
           2  -14.798344670660740     
           3  -8.8897406533675980     
Ionic Dipole on Cartesian axes
           1   23645.326172870256     
           2   25352.553290672626     
           3   15832.386352687801     

     total cpu time spent up to now is     5387.4 secs

     total energy              =   -5157.55736618 Ry
     Harris-Foulkes estimate   =   -5157.55737718 Ry
     estimated scf accuracy    <       0.00002503 Ry

     iteration #  8     ecut=    80.00 Ry     beta=0.70
     Davidson diagonalization with overlap
     ethr =  2.19E-09,  avg # of iterations =  3.0
     Davidson diagonalization with overlap
     ethr =  2.19E-09,  avg # of iterations =  1.0
     Davidson diagonalization with overlap
     ethr =  2.19E-09,  avg # of iterations =  1.0

     Expectation value of exp(iGx): ( -3.3850973218742204E-005,  1.4705774461136787E-004)  0.99291773000000005     
     Electronic Dipole per cell (Ry a.u.)   22.375216750169550     
     Ionic Dipole per cell (Ry a.u.)   23645.326172870256     

     Expectation value of exp(iGx): (  7.0529152138971204E-004, -1.1717578500167493E-003)   1.1465709300000000     
     Electronic Dipole per cell (Ry a.u.)  -14.794519687186003     
     Ionic Dipole per cell (Ry a.u.)   25352.553290672626     

     Expectation value of exp(iGx): (  5.4243089445707714E-008, -7.8971871089627292E-008)  0.73188942899999998     
     Electronic Dipole per cell (Ry a.u.)  -8.8927807976164601     
     Ionic Dipole per cell (Ry a.u.)   15832.386352687801     
Electronic Dipole on Cartesian axes
           1   22.375216750169550     
           2  -14.794519687186002     
           3  -8.8927807976164601     
Ionic Dipole on Cartesian axes
           1   23645.326172870256     
           2   25352.553290672626     
           3   15832.386352687801     

     total cpu time spent up to now is     6114.6 secs

     total energy              =   -5157.55737240 Ry
     Harris-Foulkes estimate   =   -5157.55737403 Ry
     estimated scf accuracy    <       0.00000427 Ry

     iteration #  9     ecut=    80.00 Ry     beta=0.70
     Davidson diagonalization with overlap
     ethr =  3.73E-10,  avg # of iterations =  3.0
     Davidson diagonalization with overlap
     ethr =  3.73E-10,  avg # of iterations =  1.0
     Davidson diagonalization with overlap
     ethr =  3.73E-10,  avg # of iterations =  1.0

     Expectation value of exp(iGx): ( -3.3851339865197439E-005,  1.4706092057670419E-004)  0.99291773000000005     
     Electronic Dipole per cell (Ry a.u.)   22.375187448304597     
     Ionic Dipole per cell (Ry a.u.)   23645.326172870256     

     Expectation value of exp(iGx): (  7.0520814965963367E-004, -1.1718376261157437E-003)   1.1465709300000000     
     Electronic Dipole per cell (Ry a.u.)  -14.795703111993037     
     Ionic Dipole per cell (Ry a.u.)   25352.553290672626     

     Expectation value of exp(iGx): (  5.4252733119637991E-008, -7.8968715446888967E-008)  0.73188942899999998     
     Electronic Dipole per cell (Ry a.u.)  -8.8918481784424692     
     Ionic Dipole per cell (Ry a.u.)   15832.386352687801     
Electronic Dipole on Cartesian axes
           1   22.375187448304597     
           2  -14.795703111993037     
           3  -8.8918481784424692     
Ionic Dipole on Cartesian axes
           1   23645.326172870256     
           2   25352.553290672626     
           3   15832.386352687801     

     total cpu time spent up to now is     6847.8 secs

     total energy              =   -5157.55737310 Ry
     Harris-Foulkes estimate   =   -5157.55737340 Ry
     estimated scf accuracy    <       0.00000032 Ry

     iteration # 10     ecut=    80.00 Ry     beta=0.70
     Davidson diagonalization with overlap
     ethr =  2.78E-11,  avg # of iterations =  3.0
     Davidson diagonalization with overlap
     ethr =  2.78E-11,  avg # of iterations =  1.0
     Davidson diagonalization with overlap
     ethr =  2.78E-11,  avg # of iterations =  1.0

     Expectation value of exp(iGx): ( -3.3852661478711616E-005,  1.4706024387250386E-004)  0.99291773000000005     
     Electronic Dipole per cell (Ry a.u.)   22.375306239045965     
     Ionic Dipole per cell (Ry a.u.)   23645.326172870256     

     Expectation value of exp(iGx): (  7.0522963210135046E-004, -1.1718211530110771E-003)   1.1465709300000000     
     Electronic Dipole per cell (Ry a.u.)  -14.795420314933894     
     Ionic Dipole per cell (Ry a.u.)   25352.553290672626     

     Expectation value of exp(iGx): (  5.4251078749880259E-008, -7.8969702157941525E-008)  0.73188942899999998     
     Electronic Dipole per cell (Ry a.u.)  -8.8920323224225690     
     Ionic Dipole per cell (Ry a.u.)   15832.386352687801     
Electronic Dipole on Cartesian axes
           1   22.375306239045965     
           2  -14.795420314933894     
           3  -8.8920323224225690     
Ionic Dipole on Cartesian axes
           1   23645.326172870256     
           2   25352.553290672626     
           3   15832.386352687801     

     total cpu time spent up to now is     7571.5 secs

     total energy              =   -5157.55737318 Ry
     Harris-Foulkes estimate   =   -5157.55737320 Ry
     estimated scf accuracy    <       0.00000005 Ry

     iteration # 11     ecut=    80.00 Ry     beta=0.70
     Davidson diagonalization with overlap
     ethr =  4.00E-12,  avg # of iterations =  3.0
     Davidson diagonalization with overlap
     ethr =  4.00E-12,  avg # of iterations =  1.0
     Davidson diagonalization with overlap
     ethr =  4.00E-12,  avg # of iterations =  1.0

     Expectation value of exp(iGx): ( -3.3852179062077225E-005,  1.4706056546364389E-004)  0.99291773000000005     
     Electronic Dipole per cell (Ry a.u.)   22.375261497480608     
     Ionic Dipole per cell (Ry a.u.)   23645.326172870256     

     Expectation value of exp(iGx): (  7.0522388607550035E-004, -1.1718263721585155E-003)   1.1465709300000000     
     Electronic Dipole per cell (Ry a.u.)  -14.795500363401946     
     Ionic Dipole per cell (Ry a.u.)   25352.553290672626     

     Expectation value of exp(iGx): (  5.4251579004443392E-008, -7.8969641994361973E-008)  0.73188942899999998     
     Electronic Dipole per cell (Ry a.u.)  -8.8919895608346824     
     Ionic Dipole per cell (Ry a.u.)   15832.386352687801     
Electronic Dipole on Cartesian axes
           1   22.375261497480608     
           2  -14.795500363401947     
           3  -8.8919895608346824     
Ionic Dipole on Cartesian axes
           1   23645.326172870256     
           2   25352.553290672626     
           3   15832.386352687801     

     total cpu time spent up to now is     8288.1 secs

     End of self-consistent calculation

          k = 0.0000 0.0000 0.0000 (217511 PWs)   bands (ev):

   -17.4153 -17.3023 -16.7820 -16.4649 -16.4398 -16.4197 -16.3415 -16.2805
   -16.2492 -16.2145 -16.1900 -16.1358 -16.1176 -16.0808 -16.0662 -16.0366
   -16.0149 -16.0053 -15.9728 -15.9464 -15.9432 -15.9226 -15.9024 -15.8777
   -15.8513 -15.8320 -15.8171 -15.8093 -15.7873 -15.7845 -15.7644 -15.7589
   -15.6944 -15.6711 -15.6389 -15.6296 -15.5894 -15.5592 -15.5253 -15.4808
   -15.4692 -15.4068 -15.3639 -15.3474 -15.3319 -15.3124 -15.2884 -15.2678
   -15.2458 -15.2373 -15.2031 -15.1648 -15.1549 -15.1008 -15.0747 -15.0606
   -15.0411 -15.0219 -14.9776 -14.9569 -14.9497 -14.9253 -14.8958 -14.8904
   -14.8806 -14.8698 -14.8619 -14.8522 -14.8305 -14.8017 -14.7942 -14.7415
   -14.7162 -14.6974 -14.6741 -14.6558 -14.6254 -14.5945 -14.5799 -14.5734
   -14.5344 -14.5189 -14.5050 -14.4954 -14.4726 -14.4415 -14.4343 -14.4264
   -14.4136 -14.3941 -14.3901 -14.3885 -14.3852 -14.3718 -14.3669 -14.3628
   -14.3579 -14.3519 -14.3381 -14.3309 -14.3292 -14.3243 -14.3198 -14.3164
   -14.3150 -14.3064 -14.3023 -14.3004 -14.2954 -14.2920 -14.2872 -14.2847
   -14.2747 -14.2673 -14.2587 -14.2550 -14.2521 -14.2497 -14.2447 -14.2393
   -14.2366 -14.2333 -14.2294 -14.2194 -14.2149 -14.2087 -14.2059 -14.2026
   -14.1984 -14.1901 -14.1840 -14.1776 -14.1714 -14.1665 -14.1601 -14.1495
   -14.1444 -14.1426 -14.1370 -14.1296 -14.1153 -14.1126 -13.9695  -6.7589
    -6.5323  -6.3707  -6.3266  -6.2020  -6.1687  -6.0990  -5.9755  -5.9184
    -5.8934  -5.8494  -5.8377  -5.8088  -5.7897  -5.7595  -5.7527  -5.7343
    -5.6752  -5.6524  -5.6215  -5.5996  -5.5782  -5.5673  -5.4046  -5.2916
    -5.2410  -5.1715  -5.1567  -5.1174  -5.1042  -5.0762  -5.0319  -4.9816
    -4.9237  -4.9072  -4.8434  -4.7409  -4.6932  -4.6197  -4.5207  -4.4400
    -4.3929  -4.3454  -4.3022  -4.2355  -4.2314  -4.1952  -4.1791  -4.1541
    -4.1157  -4.0536  -4.0016  -3.9531  -3.9079  -3.8981  -3.8818  -3.8186
    -3.8047  -3.7718  -3.7481  -3.7263  -3.6993  -3.6794  -3.5740  -3.5404
    -3.4605  -3.4158  -3.3786  -3.3375  -3.2893  -3.2865  -3.2565  -3.2053
    -3.1733  -3.1431  -3.1280  -3.0924  -3.0888  -3.0596  -3.0178  -3.0015
    -2.9919  -2.9762  -2.9457  -2.9382  -2.9286  -2.9055  -2.9002  -2.8964
    -2.8827  -2.8746  -2.8631  -2.8554  -2.8454  -2.8382  -2.8275  -2.8179
    -2.8089  -2.7989  -2.7930  -2.7875  -2.7669  -2.7640  -2.7503  -2.7416
    -2.7270  -2.7183  -2.7096  -2.7074  -2.6958  -2.6847  -2.6794  -2.6731
    -2.6542  -2.6470  -2.6416  -2.6298  -2.6136  -2.5619  -2.5566  -2.5307
    -2.4881  -2.4830  -2.4620  -2.4532  -2.4375  -2.4202  -2.4140  -2.4036
    -2.3801  -2.3574  -2.3430  -2.3082  -2.2967  -2.2673  -2.2574  -2.2428
    -2.2171  -2.2060  -2.1777  -2.1374  -2.1196  -2.0948  -1.9677  -1.9538
    -1.4656  -1.4430  -1.1727  -1.1324  -1.0178  -0.9483  -0.9048  -0.8526
    -0.8289  -0.8253  -0.7984  -0.7875  -0.7842  -0.7487  -0.7386  -0.7187
    -0.7139  -0.6876  -0.6807  -0.6547  -0.6451  -0.6341  -0.6304  -0.6261
    -0.6142  -0.6113  -0.5944  -0.5823  -0.5756  -0.5599  -0.5522  -0.5425
    -0.5380  -0.5245  -0.4924  -0.4810  -0.4722  -0.4672  -0.4547  -0.4345
    -0.4182  -0.4021  -0.3917  -0.3835  -0.3749  -0.3683  -0.3522  -0.3376
    -0.3250  -0.3119  -0.2992  -0.2846  -0.2698  -0.2671  -0.2455  -0.2383
    -0.2187  -0.2055  -0.1802  -0.1588  -0.1285  -0.1265  -0.0951  -0.0896
    -0.0715  -0.0517  -0.0501  -0.0232   0.0018   0.0122   0.0255   0.0385
     0.0492   0.0697   0.0790   0.1011   0.1123   0.1207   0.1286   0.1313
     0.1407   0.1736   0.1922   0.2028   0.2138   0.2254   0.2418   0.2470
     0.2587   0.2701   0.2793   0.2990   0.3116   0.3220   0.3469   0.3522
     0.3676   0.3768   0.3935   0.4074   0.4129   0.4158   0.4269   0.4401
     0.4568   0.4616   0.4696   0.4856   0.4877   0.4940   0.5149   0.5181
     0.5288   0.5433   0.5444   0.5637   0.5728   0.5744   0.5934   0.6070
     0.6152   0.6466   0.6556   0.6731   0.6796   0.6968   0.7055   0.7231
     0.7325   0.7518   0.7612   0.7769   0.7901   0.8158   0.8318   0.8469
     0.8585   0.8648   0.8796   0.8960   0.9029   0.9155   0.9282   0.9414
     0.9616   0.9653   0.9735   0.9827   0.9889   0.9973   1.0064   1.0168
     1.0258   1.0371   1.0491   1.0599   1.0750   1.0793   1.0968   1.1006
     1.1083   1.1156   1.1255   1.1390   1.1442   1.1581   1.1689   1.1751
     1.1982   1.2073   1.2142   1.2157   1.2261   1.2312   1.2543   1.2576
     1.2697   1.2737   1.2998   1.3034   1.3138   1.3233   1.3260   1.3382
     1.3427   1.3486   1.3556   1.3694   1.3708   1.3808   1.3935   1.3977
     1.4004   1.4088   1.4164   1.4242   1.4321   1.4368   1.4503   1.4633
     1.4677   1.4749   1.4830   1.4910   1.4956   1.5031   1.5161   1.5280
     1.5399   1.5477   1.5518   1.5630   1.5764   1.5842   1.5947   1.5970
     1.6041   1.6153   1.6161   1.6349   1.6454   1.6526   1.6748   1.6828
     1.7091   1.7136   1.7250   1.7277   1.7471   1.7588   1.7772   1.7953
     1.8059   1.8087   1.8544   1.8682   1.8731   1.9044   1.9271   1.9340
     1.9455   1.9561   1.9616   1.9653   1.9775   1.9922   2.0130   2.0165
     2.0225   2.0284   2.0386   2.0561   2.0730   2.1045   2.1103   2.1319
     2.1390   2.1610   2.1828   2.1926   2.2070   2.2386   2.2447   2.2510
     2.2547   2.2726   2.2803   2.2901   2.3060   2.3163   2.3355   2.3412
     2.3520   2.3671   2.3706   2.3983   2.4044   2.4233   2.4348   2.4498
     2.4653   2.4907   2.5271   2.5484   7.8083   8.2507   8.8213   9.1264
     9.2559   9.4242   9.5435   9.7583   9.8126   9.9354  10.0283  10.0511
    10.1025  10.1479  10.2553  10.3437  10.4322  10.4453  10.5186  10.5636
    10.5733  10.6384  10.6561  10.7306  10.7806  10.8281  10.8439  10.8589

     highest occupied, lowest unoccupied level (ev):     2.5484    7.8083

!    total energy              =   -5157.55737319 Ry
     Harris-Foulkes estimate   =   -5157.55737319 Ry
     estimated scf accuracy    <          2.0E-09 Ry

     The total energy is the sum of the following terms:

     one-electron contribution =   -2407.08783655 Ry
     hartree contribution      =    1798.55249750 Ry
     xc contribution           =   -1182.86120906 Ry
     ewald contribution        =   -3366.16082508 Ry

     convergence has been achieved in  11 iterations
  **** WARNING :: Problem open file vector.dat...
  **** WARNING :: Problem read vector parameters...
  VECTOR ::                  Infinity                  Infinity                       NaN
  PARALLEL PART OF FORCES:no remove

     Forces acting on atoms (Ry/au):

     atom    1 type  1   force =    -0.00023495    0.00148346    0.00020343
     atom    2 type  1   force =     0.00092058    0.00296526   -0.00094155
     atom    3 type  1   force =    -0.00009370    0.00142316   -0.00005762
     atom    4 type  1   force =     0.00181833    0.00108554   -0.00060655
     atom    5 type  1   force =    -0.00020815    0.00180944    0.00024104
     atom    6 type  1   force =     0.00361441    0.00298214   -0.00029663
     atom    7 type  2   force =     0.00055941   -0.00119125   -0.00015907
     atom    8 type  2   force =    -0.00011574   -0.00086319   -0.00015924
     atom    9 type  2   force =     0.00016322   -0.00112742    0.00030687
     atom   10 type  2   force =    -0.00083220   -0.00207177    0.00138727
     atom   11 type  2   force =    -0.00001223   -0.00089395   -0.00001188
     atom   12 type  2   force =    -0.00149430   -0.00247511    0.00008908
     atom   13 type  2   force =     0.00008879   -0.00048010   -0.00014288
     atom   14 type  2   force =    -0.00142211   -0.00081423    0.00043493
     atom   15 type  2   force =     0.00002518   -0.00058501   -0.00034875
     atom   16 type  2   force =    -0.00004118    0.00016652   -0.00047266
     atom   17 type  2   force =     0.00024010   -0.00083626    0.00017608
     atom   18 type  2   force =    -0.00027845    0.00019497    0.00015261
     atom   19 type  1   force =     0.00107206    0.00326987    0.00085745
     atom   20 type  1   force =    -0.00039797    0.00213967   -0.00009139
     atom   21 type  1   force =     0.00005097    0.00250762    0.00035835
     atom   22 type  1   force =     0.00016750    0.00470413   -0.00228187
     atom   23 type  1   force =    -0.00024645    0.00347667    0.00015073
     atom   24 type  1   force =    -0.00470938    0.00773253   -0.00310627
     atom   25 type  2   force =     0.00031883   -0.00173939   -0.00075778
     atom   26 type  2   force =     0.00061841   -0.00097029   -0.00067077
     atom   27 type  2   force =    -0.00050983   -0.00168837    0.00055336
     atom   28 type  2   force =    -0.00006000   -0.00096346    0.00055925
     atom   29 type  2   force =    -0.00009332   -0.00100234    0.00021142
     atom   30 type  2   force =     0.00264709   -0.00088743    0.00155710
     atom   31 type  2   force =     0.00000203   -0.00112478   -0.00002704
     atom   32 type  2   force =     0.00038942   -0.00144768    0.00106605
     atom   33 type  2   force =    -0.00045923   -0.00142788   -0.00073284
     atom   34 type  2   force =    -0.00042846   -0.00222665    0.00076901
     atom   35 type  2   force =     0.00038829   -0.00160820    0.00040324
     atom   36 type  1   force =     0.00019593    0.00141060   -0.00008978
     atom   37 type  1   force =     0.00034341    0.00141736   -0.00034274
     atom   38 type  1   force =     0.00041138    0.00260880    0.00003342
     atom   39 type  1   force =    -0.00159175    0.00066501   -0.00180590
     atom   40 type  1   force =    -0.00020151    0.00215183   -0.00021838
     atom   41 type  1   force =     0.00004841    0.00017343    0.00040335
     atom   42 type  2   force =    -0.00000726   -0.00075651   -0.00026940
     atom   43 type  2   force =     0.00004202   -0.00039982   -0.00005515
     atom   44 type  2   force =    -0.00035223   -0.00046877    0.00000188
     atom   45 type  2   force =    -0.00035320   -0.00046603    0.00067439
     atom   46 type  2   force =     0.00012707   -0.00020427    0.00009959
     atom   47 type  2   force =    -0.00056261   -0.00009232   -0.00026306
     atom   48 type  2   force =    -0.00020558   -0.00055096    0.00019448
     atom   49 type  2   force =     0.00051124   -0.00028518   -0.00008261
     atom   50 type  2   force =    -0.00027026   -0.00121396   -0.00034797
     atom   51 type  2   force =     0.00074605    0.00038804    0.00033092
     atom   52 type  2   force =     0.00052755   -0.00096211    0.00026169
     atom   53 type  2   force =     0.00010318    0.00036389   -0.00024369
     atom   54 type  1   force =     0.00343240   -0.00012599   -0.00212226
     atom   55 type  1   force =    -0.00485079   -0.00699354    0.00503423
     atom   56 type  1   force =     0.00027157   -0.00146312   -0.00008094
     atom   57 type  1   force =    -0.00282561   -0.00025675    0.00143817
     atom   58 type  1   force =     0.00008061   -0.00261409    0.00015454
     atom   59 type  1   force =    -0.00526733    0.00682426    0.00321289
     atom   60 type  2   force =     0.00020336    0.00196013    0.00042356
     atom   61 type  2   force =     0.00113531    0.00109733   -0.00072941
     atom   62 type  2   force =    -0.00295015   -0.00066508    0.00233862
     atom   63 type  2   force =     0.00351229   -0.00021516   -0.00663164
     atom   64 type  2   force =    -0.00248333    0.00399100   -0.00247615
     atom   65 type  2   force =     0.00112579   -0.00321232   -0.00133809
     atom   66 type  2   force =    -0.00048856    0.00065418   -0.00047875
     atom   67 type  2   force =     0.00306443   -0.00053394   -0.00206024
     atom   68 type  2   force =     0.00026844    0.00070219    0.00016576
     atom   69 type  2   force =     0.00083598   -0.00067281   -0.00031826
     atom   70 type  2   force =    -0.00012485    0.00100033   -0.00021892
     atom   71 type  2   force =     0.00128143   -0.00093276    0.00074929
     atom   72 type  1   force =    -0.00574597    0.00675838   -0.01563458
     atom   73 type  1   force =     0.00101622   -0.00178449    0.00126760
     atom   74 type  1   force =     0.01647407   -0.01082479   -0.00105742
     atom   75 type  1   force =     0.00130447    0.00740076    0.00569868
     atom   76 type  1   force =     0.12189281   -0.38276682    0.04451351
     atom   77 type  1   force =     0.00478117    0.00447656   -0.00113150
     atom   78 type  2   force =    -0.00082850    0.00328226    0.00530898
     atom   79 type  2   force =    -0.00081165    0.00049155    0.00021097
     atom   80 type  2   force =     0.00656498    0.00554968    0.00083316
     atom   81 type  2   force =    -0.00030373    0.00062074   -0.00033033
     atom   82 type  2   force =     0.02750538    0.02753118    0.01138077
     atom   83 type  2   force =    -0.00184307   -0.00039225   -0.00093150
     atom   84 type  2   force =    -0.00597592    0.02184956   -0.00035877
     atom   85 type  2   force =    -0.00229062   -0.00294418   -0.00097901
     atom   86 type  2   force =    -0.00050124    0.00744514    0.00274671
     atom   87 type  2   force =    -0.00063346   -0.00273522   -0.00210158
     atom   88 type  2   force =    -0.00069214    0.00426278   -0.00064273
     atom   89 type  2   force =    -0.00059059   -0.00104372    0.00033109
     atom   90 type  1   force =    -0.00021577   -0.00137172   -0.00038393
     atom   91 type  1   force =    -0.00028136   -0.00138377    0.00033855
     atom   92 type  1   force =    -0.00242516   -0.01191114    0.00546358
     atom   93 type  1   force =     0.00154066   -0.00024705    0.00128827
     atom   94 type  1   force =     0.00088883   -0.00260526   -0.00115125
     atom   95 type  1   force =    -0.00040613    0.00007851   -0.00037994
     atom   96 type  2   force =     0.00060670    0.00112954   -0.00103877
     atom   97 type  2   force =     0.00008078    0.00045621   -0.00005808
     atom   98 type  2   force =     0.00061950    0.00036761   -0.00065396
     atom   99 type  2   force =     0.00079267    0.00081495   -0.00070656
     atom  100 type  2   force =    -0.00071949    0.00069405    0.00001075
     atom  101 type  2   force =     0.00091492   -0.00017251    0.00022535
     atom  102 type  2   force =    -0.00297472    0.00242342   -0.00169441
     atom  103 type  2   force =    -0.00030454   -0.00003332    0.00002865
     atom  104 type  2   force =    -0.00056771    0.00206725   -0.00134177
     atom  105 type  2   force =    -0.00041550   -0.00047938   -0.00057582
     atom  106 type  2   force =    -0.00081989    0.00095759   -0.00065261
     atom  107 type  2   force =     0.00034938   -0.00007941   -0.00026387
     atom  108 type  1   force =    -0.00155771    0.00255539   -0.00150686
     atom  109 type  1   force =     0.00088074    0.00360587   -0.00061887
     atom  110 type  1   force =     0.00000188    0.00132990    0.00002032
     atom  111 type  1   force =     0.00107401    0.00074516    0.00001625
     atom  112 type  1   force =    -0.00002448    0.00141038    0.00013076
     atom  113 type  1   force =     0.00213417    0.00080687    0.00044098
     atom  114 type  2   force =     0.00058553   -0.00140220   -0.00042886
     atom  115 type  2   force =    -0.00046828   -0.00155855   -0.00102043
     atom  116 type  2   force =    -0.00021887   -0.00149198    0.00060834
     atom  117 type  2   force =    -0.00086645   -0.00256091    0.00022668
     atom  118 type  2   force =     0.00005827   -0.00063177    0.00003566
     atom  119 type  2   force =    -0.00119861   -0.00062745   -0.00121110
     atom  120 type  2   force =     0.00015464   -0.00036261    0.00009154
     atom  121 type  2   force =    -0.00082312   -0.00021629    0.00018018
     atom  122 type  2   force =    -0.00014392   -0.00066030   -0.00035746
     atom  123 type  2   force =    -0.00071696   -0.00015400   -0.00059694
     atom  124 type  2   force =     0.00021166   -0.00090823    0.00012485
     atom  125 type  2   force =    -0.00251906   -0.00019396   -0.00113207
     atom  126 type  1   force =     0.00090518    0.00435366   -0.00066417
     atom  127 type  1   force =    -0.00138261    0.00348954    0.00090592
     atom  128 type  1   force =     0.00026790    0.00248663    0.00016386
     atom  129 type  1   force =     0.00061346    0.00562900    0.00464849
     atom  130 type  1   force =    -0.00014028    0.00249943    0.00019302
     atom  131 type  1   force =    -0.00222033    0.00148059    0.00134707
     atom  132 type  2   force =     0.00050370   -0.00203503   -0.00074656
     atom  133 type  2   force =     0.00126612   -0.00345214   -0.00132386
     atom  134 type  2   force =    -0.00081592   -0.00176188    0.00084190
     atom  135 type  2   force =     0.00053726   -0.00051988    0.00005190
     atom  136 type  2   force =    -0.00005473   -0.00089491   -0.00000094
     atom  137 type  2   force =     0.00081566   -0.00012345   -0.00009432
     atom  138 type  2   force =     0.00001152   -0.00103020   -0.00000353
     atom  139 type  2   force =     0.00221382   -0.00132188   -0.00147248
     atom  140 type  2   force =    -0.00038711   -0.00191071   -0.00072029
     atom  141 type  2   force =    -0.00160473   -0.00783524   -0.00494805
     atom  142 type  2   force =     0.00041422   -0.00189209    0.00063832
     atom  143 type  2   force =     0.00770479   -0.00914433    0.00288799
     atom  144 type  1   force =     0.00037664    0.00160664   -0.00003388
     atom  145 type  1   force =     0.00014086    0.00146325   -0.00022161
     atom  146 type  1   force =     0.00041194    0.00276234    0.00008891
     atom  147 type  1   force =    -0.00118352    0.00065673    0.00034288
     atom  148 type  1   force =    -0.00010525    0.00146928   -0.00005599
     atom  149 type  1   force =     0.00006539    0.00014492    0.00040350
     atom  150 type  2   force =     0.00023174   -0.00081896   -0.00020244
     atom  151 type  2   force =     0.00018055   -0.00043650   -0.00032049
     atom  152 type  2   force =     0.00005350   -0.00057633    0.00039033
     atom  153 type  2   force =    -0.00036868   -0.00067276    0.00017428
     atom  154 type  2   force =     0.00011295   -0.00049666   -0.00000567
     atom  155 type  2   force =    -0.00035478   -0.00003757   -0.00034834
     atom  156 type  2   force =    -0.00006527   -0.00049907    0.00006577
     atom  157 type  2   force =     0.00047224    0.00003637   -0.00022078
     atom  158 type  2   force =    -0.00023599   -0.00171820   -0.00073363
     atom  159 type  2   force =     0.00076480    0.00035337   -0.00004982
     atom  160 type  2   force =     0.00070813   -0.00121237    0.00053556
     atom  161 type  2   force =     0.00003351    0.00038731   -0.00002532
     atom  162 type  1   force =     0.00319605   -0.00214311    0.00167819
     atom  163 type  1   force =    -0.02617134    0.01423600   -0.03052195
     atom  164 type  1   force =    -0.00021485   -0.00176345   -0.00058532
     atom  165 type  1   force =    -0.00201056    0.00004462   -0.00070683
     atom  166 type  1   force =    -0.00015490   -0.00190243   -0.00113664
     atom  167 type  1   force =    -0.00154355    0.00070351   -0.00061129
     atom  168 type  2   force =    -0.00069809    0.00185412   -0.00008255
     atom  169 type  2   force =     0.00541148   -0.00695217    0.00031370
     atom  170 type  2   force =    -0.00083652    0.00254812   -0.00122065
     atom  171 type  2   force =     0.00077823   -0.00712546    0.01245496
     atom  172 type  2   force =     0.00048233    0.00170171    0.00147246
     atom  173 type  2   force =     0.00096919   -0.00304748    0.00272127
     atom  174 type  2   force =     0.00000464    0.00021534   -0.00058164
     atom  175 type  2   force =     0.00085884   -0.00056264    0.00028378
     atom  176 type  2   force =     0.00049960    0.00079301    0.00008076
     atom  177 type  2   force =     0.00056179   -0.00049081    0.00027714
     atom  178 type  2   force =    -0.00009435    0.00148661   -0.00085244
     atom  179 type  2   force =     0.00172043   -0.00284212    0.00081907
     atom  180 type  1   force =    -0.01650928    0.03090510    0.02212060
     atom  181 type  1   force =     0.00464593   -0.00393558   -0.00405699
     atom  182 type  1   force =     0.00321945   -0.00987222   -0.00385747
     atom  183 type  1   force =     0.00330588    0.00478188   -0.00279789
     atom  184 type  1   force =     0.00085870   -0.00645207   -0.00164978
     atom  185 type  1   force =     0.00142146    0.00040337   -0.00054127
     atom  186 type  2   force =    -0.00125397    0.08395264    0.05322242
     atom  187 type  2   force =    -0.00299108    0.00017697    0.00064774
     atom  188 type  2   force =     0.00659983    0.00294732   -0.00827540
     atom  189 type  2   force =     0.00069230    0.00092895    0.00057855
     atom  190 type  2   force =     0.00029539    0.00174451   -0.00150631
     atom  191 type  2   force =    -0.00070372    0.00002878   -0.00013383
     atom  192 type  2   force =    -0.00209480    0.00283272   -0.00012944
     atom  193 type  2   force =    -0.00156502   -0.00105047    0.00204074
     atom  194 type  2   force =     0.00708900    0.00995644    0.01092480
     atom  195 type  2   force =    -0.00089897   -0.00270891    0.00038036
     atom  196 type  2   force =    -0.14221997    0.21319091   -0.08883806
     atom  197 type  2   force =     0.00009252   -0.00180179    0.00085673
     atom  198 type  1   force =    -0.00084475   -0.00130298   -0.00008609
     atom  199 type  1   force =    -0.00118553   -0.00141183   -0.00011623
     atom  200 type  1   force =    -0.00460269   -0.01112375    0.00139122
     atom  201 type  1   force =     0.00125882    0.00053203   -0.00029736
     atom  202 type  1   force =    -0.00058954   -0.00251946    0.00038369
     atom  203 type  1   force =    -0.00005602    0.00038767   -0.00073409
     atom  204 type  2   force =     0.00048741    0.00188562    0.00030982
     atom  205 type  2   force =    -0.00013469    0.00034913    0.00005674
     atom  206 type  2   force =     0.00073711    0.00055227   -0.00039540
     atom  207 type  2   force =     0.00038741    0.00070986   -0.00052027
     atom  208 type  2   force =     0.00001947    0.00022471   -0.00014845
     atom  209 type  2   force =     0.00087191    0.00026165    0.00000958
     atom  210 type  2   force =     0.00133754   -0.00015802   -0.00195341
     atom  211 type  2   force =     0.00017239    0.00074855    0.00001672
     atom  212 type  2   force =     0.00156454    0.00654305    0.00154174
     atom  213 type  2   force =    -0.00046110   -0.00001940   -0.00017975
     atom  214 type  2   force =    -0.00146188    0.00216493   -0.00036645
     atom  215 type  2   force =     0.00014222   -0.00044195    0.00027582

     Total force =     0.506214     Total SCF correction =     0.000104

     Writing output data file Qrtz_Ortho.save

     init_run     :     26.72s CPU     37.18s WALL (       1 calls)
     electrons    :   3907.59s CPU   8250.58s WALL (       1 calls)
     forces       :      8.39s CPU      8.92s WALL (       1 calls)

     Called by init_run:
     wfcinit      :     24.68s CPU     33.74s WALL (       1 calls)
     potinit      :      0.20s CPU      0.29s WALL (       1 calls)

     Called by electrons:
     c_bands      :   2267.01s CPU   2783.46s WALL (      33 calls)
     sum_band     :     11.29s CPU     40.49s WALL (      11 calls)
     v_of_rho     :      0.11s CPU      0.33s WALL (      12 calls)
     mix_rho      :      0.10s CPU      0.48s WALL (      11 calls)

     Called by c_bands:
     init_us_2    :      0.32s CPU      0.38s WALL (      45 calls)
     cegterg      :   2265.48s CPU   2773.85s WALL (      33 calls)

     Called by sum_band:

     Called by *egterg:
     h_psi        :    427.25s CPU    858.93s WALL (     103 calls)
     g_psi        :      0.30s CPU      0.31s WALL (      69 calls)
     cdiaghg      :    782.32s CPU    792.47s WALL (     100 calls)

     Called by h_psi:
     add_vuspsi   :    140.40s CPU    140.63s WALL (     103 calls)

     General routines
     calbec       :    146.92s CPU    158.57s WALL (     107 calls)
     fft          :      0.17s CPU      0.94s WALL (      49 calls)
     fftw         :    148.56s CPU    586.73s WALL (   98108 calls)
     davcio       :      0.02s CPU      1.78s WALL (     260 calls)

     Parallel routines
     fft_scatter  :     75.25s CPU    465.12s WALL (   98157 calls)

     Electric-field routines
     c_phase_fiel :   1628.95s CPU   5424.95s WALL (      33 calls)

     PWSCF        :     1h 5m CPU        2h18m WALL


   This run was terminated on:  12:59: 8   6Jul2018            

=------------------------------------------------------------------------------=
   JOB DONE.
=------------------------------------------------------------------------------=
