# Supplementary material for: Collective dipole effects in ionic transport under electric fields
Source: Nat Commun. 2020 Jul 3;11:3330. doi: 10.1038/s41467-020-17173-w (PMC7335081; doi:10.1038/s41467-020-17173-w)
Supplement: Supplementary file 3 — Source Data [file 41467_2020_17173_MOESM3_ESM.zip › Script_Pol_Analysis/QE_data/ZBC_NEB_VO_Q2-pos2/Zcharge_VO_Q2_pict2/dz0.2/output_file]

     Program PWSCF v.5.4.0 starts on  6Jul2018 at  8:20: 5 

     This program is part of the open-source Quantum ESPRESSO suite
     for quantum simulation of materials; please cite
         "P. Giannozzi et al., J. Phys.:Condens. Matter 21 395502 (2009);
          URL http://www.quantum-espresso.org", 
     in publications or presentations arising from this work. More details at
     http://www.quantum-espresso.org/quote

     Parallel version (MPI), running on   112 processors
     R & G space division:  proc/nbgrp/npool/nimage =     112
     Reading input from input_file
Warning: card &IONS ignored
Warning: card / ignored
Warning: card &CELL ignored
Warning: card / ignored

     Current dimensions of program PWSCF are:
     Max number of different atomic species (ntypx) = 10
     Max number of k-points (npk) =  40000
     Max angular momentum in pseudopotentials (lmaxx) =  3

     Subspace diagonalization in iterative solution of the eigenvalue problem:
     a serial algorithm will be used


     Parallelization info
     --------------------
     sticks:   dense  smooth     PW     G-vecs:    dense   smooth      PW
     Min         200     200     50                15540    15540    1940
     Max         201     201     51                15547    15547    1944
     Sum       22485   22485   5629              1740873  1740873  217511


     Title: 
     Fkl_Ortho                                                                  


     bravais-lattice index     =            0
     lattice parameter (alat)  =      27.8567  a.u.
     unit-cell volume          =   18011.5231 (a.u.)^3
     number of atoms/cell      =          215
     number of atomic types    =            2
     number of electrons       =      1144.00
     number of Kohn-Sham states=          600
     kinetic-energy cutoff     =      80.0000  Ry
     charge density cutoff     =     320.0000  Ry
     convergence threshold     =      1.0E-08
     mixing beta               =       0.7000
     number of iterations used =            8  plain     mixing
     Exchange-correlation      =  SLA  PZ   NOGX NOGC ( 1  1  0  0 0 0)

     Using Berry phase electric field
     In a.u.(Ry)  cartesian system of reference
        0.0000000000
        0.0000000000
        0.0000000000
     In a.u.(Ry)  crystal system of reference
        0.0000000000
        0.0000000000
        0.0000000000
     Number of iterative cycles:   3


     celldm(1)=  27.856738  celldm(2)=   0.000000  celldm(3)=   0.000000
     celldm(4)=   0.000000  celldm(5)=   0.000000  celldm(6)=   0.000000

     crystal axes: (cart. coord. in units of alat)
               a(1) = (   0.992918   0.000000   0.000000 )  
               a(2) = (   0.000000   1.146571   0.000000 )  
               a(3) = (   0.000000   0.000000   0.731889 )  

     reciprocal axes: (cart. coord. in units 2 pi/alat)
               b(1) = (  1.007133  0.000000  0.000000 )  
               b(2) = (  0.000000  0.872166  0.000000 )  
               b(3) = (  0.000000  0.000000  1.366327 )  


     PseudoPot. # 1 for Si read from file:
     /home/users/lsamos/Nico/q-e-qe-5.4/pseudo/Si.pz-vbc.UPF
     MD5 check sum: 6dfa03ddd5817404712e03e4d12deb78
     Pseudo is Norm-conserving, Zval =  4.0
     Generated by new atomic code, or converted to UPF format
     Using radial grid of  431 points,  2 beta functions with: 
                l(1) =   0
                l(2) =   1

     PseudoPot. # 2 for O  read from file:
     /home/users/lsamos/Nico/q-e-qe-5.4/pseudo/O.pz-mt.UPF
     MD5 check sum: 6c85872a654a48428798af567c59afb1
     Pseudo is Norm-conserving, Zval =  6.0
     Generated by new atomic code, or converted to UPF format
     Using radial grid of  921 points,  1 beta functions with: 
                l(1) =   0

     atomic species   valence    mass     pseudopotential
        Si             4.00    28.08550     Si( 1.00)
        O              6.00    16.00000     O ( 1.00)

     No symmetry found


   Cartesian axes

     site n.     atom                  positions (alat units)
         1           Si  tau(   1) = (   0.1513892   0.0001441   0.2456329  )
         2           Si  tau(   2) = (   0.3177936   0.2884297   0.2452876  )
         3           Si  tau(   3) = (   0.9144702   0.1325750   0.1186238  )
         4           Si  tau(   4) = (   0.0910692   0.4155188   0.1246789  )
         5           Si  tau(   5) = (   0.0882973   0.1514577  -0.0006891  )
         6           Si  tau(   6) = (   0.2493125   0.4335752  -0.0044268  )
         7           O   tau(   7) = (   0.0846263   0.0794800   0.2829193  )
         8           O   tau(   8) = (   0.2510615   0.3666370   0.2850793  )
         9           O   tau(   9) = (   0.2160827   0.0377042   0.1644978  )
        10           O   tau(  10) = (   0.3849053   0.3322306   0.1688671  )
        11           O   tau(  11) = (   0.1894056   0.1673528   0.0396395  )
        12           O   tau(  12) = (   0.3559452   0.4413529   0.0233440  )
        13           O   tau(  13) = (   0.0231295   0.1142338   0.0805040  )
        14           O   tau(  14) = (   0.1934235   0.4028020   0.0856378  )
        15           O   tau(  15) = (   0.9152432   0.2058732   0.2015623  )
        16           O   tau(  16) = (   0.0898874   0.4934414   0.2032787  )
        17           O   tau(  17) = (   0.0460641   0.2466807   0.3304798  )
        18           O   tau(  18) = (   0.2133589   0.5354278   0.3305599  )
        19           Si  tau(  19) = (   0.4873268   0.0030584   0.2392700  )
        20           Si  tau(  20) = (   0.6534049   0.2823051   0.2487328  )
        21           Si  tau(  21) = (   0.2540392   0.1314950   0.1217511  )
        22           Si  tau(  22) = (   0.4146737   0.4215767   0.1141802  )
        23           Si  tau(  23) = (   0.4168317   0.1538724  -0.0003622  )
        24           Si  tau(  24) = (   0.5854504   0.4424583   0.0017895  )
        25           O   tau(  25) = (   0.4220808   0.0835531   0.2771062  )
        26           O   tau(  26) = (   0.5912553   0.3495263   0.3139584  )
        27           O   tau(  27) = (   0.5526490   0.0401246   0.1573616  )
        28           O   tau(  28) = (   0.7048052   0.3331882   0.1666260  )
        29           O   tau(  29) = (   0.5165467   0.1767070   0.0410014  )
        30           O   tau(  30) = (   0.6871098   0.4587940   0.0395904  )
        31           O   tau(  31) = (   0.3547117   0.1129043   0.0809486  )
        32           O   tau(  32) = (   0.5205916   0.4117496   0.0857251  )
        33           O   tau(  33) = (   0.2571806   0.2088691   0.2005978  )
        34           O   tau(  34) = (   0.3988899   0.5117417   0.1790680  )
        35           O   tau(  35) = (   0.3805922   0.2501462   0.3278020  )
        36           Si  tau(  36) = (   0.8155298  -0.0028842   0.2422601  )
        37           Si  tau(  37) = (   0.9796448   0.2835761   0.2450928  )
        38           Si  tau(  38) = (   0.5849894   0.1382221   0.1185627  )
        39           Si  tau(  39) = (   0.7497652   0.4241455   0.1241955  )
        40           Si  tau(  40) = (   0.7540648   0.1586105  -0.0099391  )
        41           Si  tau(  41) = (   0.9171873   0.4364983   0.0031086  )
        42           O   tau(  42) = (   0.7487161   0.0734798   0.2853299  )
        43           O   tau(  43) = (   0.9153500   0.3657625   0.2822432  )
        44           O   tau(  44) = (   0.8728376   0.0383175   0.1573008  )
        45           O   tau(  45) = (   1.0482548   0.3207958   0.1669255  )
        46           O   tau(  46) = (   0.8532767   0.1734151   0.0351168  )
        47           O   tau(  47) = (   1.0194161   0.4481368   0.0414112  )
        48           O   tau(  48) = (   0.6846591   0.1346118   0.0723140  )
        49           O   tau(  49) = (   0.8504364   0.4029536   0.0848426  )
        50           O   tau(  50) = (   0.5867801   0.2070350   0.2057628  )
        51           O   tau(  51) = (   0.7513177   0.4999168   0.2037147  )
        52           O   tau(  52) = (   0.7265922   0.2447514   0.3217796  )
        53           O   tau(  53) = (   0.8781981   0.5353581   0.3283267  )
        54           Si  tau(  54) = (   0.1516859   0.5724458   0.2472342  )
        55           Si  tau(  55) = (   0.3192363   0.8668213   0.2446224  )
        56           Si  tau(  56) = (   0.9212069   0.7063715   0.1227293  )
        57           Si  tau(  57) = (   0.0917415   0.9914713   0.1232969  )
        58           Si  tau(  58) = (   0.0939956   0.7265011  -0.0003312  )
        59           Si  tau(  59) = (   0.2550769   1.0149301  -0.0004653  )
        60           O   tau(  60) = (   0.0877976   0.6542183   0.2829115  )
        61           O   tau(  61) = (   0.2539966   0.9461008   0.2818528  )
        62           O   tau(  62) = (   0.2223086   0.6112155   0.1692397  )
        63           O   tau(  63) = (   0.3853387   0.8989184   0.1625094  )
        64           O   tau(  64) = (   0.1995671   0.7350997   0.0371457  )
        65           O   tau(  65) = (   0.3582044   1.0274275   0.0363369  )
        66           O   tau(  66) = (   0.0311207   0.6927573   0.0839611  )
        67           O   tau(  67) = (   0.1936780   0.9778364   0.0835658  )
        68           O   tau(  68) = (   0.9189877   0.7800054   0.2045075  )
        69           O   tau(  69) = (   0.0900541   1.0645328   0.2059665  )
        70           O   tau(  70) = (   0.0510882   0.8228553   0.3285303  )
        71           O   tau(  71) = (   0.2146213   1.1123522   0.3299755  )
        72           Si  tau(  72) = (   0.4303120   0.6152759   0.1816692  )
        73           Si  tau(  73) = (   0.6519459   0.8627121   0.2462706  )
        74           Si  tau(  74) = (   0.2531662   0.7070289   0.1276632  )
        75           Si  tau(  75) = (   0.4226359   0.9939327   0.1194930  )
        76           Si  tau(  76) = (   0.4251579   0.7336200   0.0154014  )
        77           Si  tau(  77) = (   0.5885148   1.0137783  -0.0012743  )
        78           O   tau(  78) = (   0.4091230   0.6610617   0.2770410  )
        79           O   tau(  79) = (   0.5874768   0.9434334   0.2831833  )
        80           O   tau(  80) = (   0.5336770   0.6234443   0.1472399  )
        81           O   tau(  81) = (   0.7138618   0.8941297   0.1604181  )
        82           O   tau(  82) = (   0.5240496   0.7605591   0.0392496  )
        83           O   tau(  83) = (   0.6901643   1.0274758   0.0386454  )
        84           O   tau(  84) = (   0.3682191   0.6842371   0.0987976  )
        85           O   tau(  85) = (   0.5239675   0.9765805   0.0804656  )
        86           O   tau(  86) = (   0.2563821   0.7850075   0.2030982  )
        87           O   tau(  87) = (   0.4233293   1.0692719   0.1998696  )
        88           O   tau(  88) = (   0.3800316   0.8282505   0.3287611  )
        89           O   tau(  89) = (   0.5483604   1.1127591   0.3239732  )
        90           Si  tau(  90) = (   0.8181340   0.5769620   0.2449203  )
        91           Si  tau(  91) = (   0.9827524   0.8604207   0.2443962  )
        92           Si  tau(  92) = (   0.5883144   0.7168028   0.1195847  )
        93           Si  tau(  93) = (   0.7532843   0.9894752   0.1211044  )
        94           Si  tau(  94) = (   0.7548173   0.7286435  -0.0001883  )
        95           Si  tau(  95) = (   0.9190565   1.0112401   0.0014057  )
        96           O   tau(  96) = (   0.7565483   0.6588463   0.2844788  )
        97           O   tau(  97) = (   0.9184615   0.9408861   0.2821615  )
        98           O   tau(  98) = (   0.8847478   0.6106519   0.1634704  )
        99           O   tau(  99) = (   1.0490434   0.8948825   0.1629302  )
       100           O   tau( 100) = (   0.8562956   0.7415200   0.0399942  )
       101           O   tau( 101) = (   1.0203539   1.0273719   0.0410482  )
       102           O   tau( 102) = (   0.6880554   0.6944777   0.0820524  )
       103           O   tau( 103) = (   0.8550678   0.9729394   0.0830126  )
       104           O   tau( 104) = (   0.5874358   0.7807632   0.2083324  )
       105           O   tau( 105) = (   0.7528722   1.0616262   0.2045630  )
       106           O   tau( 106) = (   0.7151105   0.8264490   0.3292313  )
       107           O   tau( 107) = (   0.8827249   1.1099905   0.3230885  )
       108           Si  tau( 108) = (   0.1529977  -0.0018814   0.6088835  )
       109           Si  tau( 109) = (   0.3103913   0.2825545   0.6097325  )
       110           Si  tau( 110) = (   0.9195171   0.1267367   0.4903183  )
       111           Si  tau( 111) = (   0.0876208   0.4168583   0.4893828  )
       112           Si  tau( 112) = (   0.0876979   0.1512585   0.3667852  )
       113           Si  tau( 113) = (   0.2516206   0.4391601   0.3680158  )
       114           O   tau( 114) = (   0.0893447   0.0792856   0.6475635  )
       115           O   tau( 115) = (   0.2395914   0.3587134   0.6471118  )
       116           O   tau( 116) = (   0.2162640   0.0320499   0.5245106  )
       117           O   tau( 117) = (   0.3762029   0.3269534   0.5324152  )
       118           O   tau( 118) = (   0.1913881   0.1655505   0.4012080  )
       119           O   tau( 119) = (   0.3543987   0.4549296   0.4054071  )
       120           O   tau( 120) = (   0.0289966   0.1135841   0.4525568  )
       121           O   tau( 121) = (   0.1899906   0.4017634   0.4515037  )
       122           O   tau( 122) = (   0.9151814   0.2031074   0.5705623  )
       123           O   tau( 123) = (   0.0863012   0.4931466   0.5692626  )
       124           O   tau( 124) = (   0.0501333   0.2476447   0.6930389  )
       125           O   tau( 125) = (   0.2148362   0.5316433   0.6913932  )
       126           Si  tau( 126) = (   0.4854572  -0.0006926   0.6100388  )
       127           Si  tau( 127) = (   0.6421803   0.2872015   0.6037402  )
       128           Si  tau( 128) = (   0.2542899   0.1269017   0.4835560  )
       129           Si  tau( 129) = (   0.4109013   0.4230183   0.4937531  )
       130           Si  tau( 130) = (   0.4191706   0.1529829   0.3626666  )
       131           Si  tau( 131) = (   0.6079730   0.3933118   0.4114811  )
       132           O   tau( 132) = (   0.4233866   0.0815178   0.6485536  )
       133           O   tau( 133) = (   0.5846158   0.3643232   0.6545720  )
       134           O   tau( 134) = (   0.5487937   0.0351051   0.5261817  )
       135           O   tau( 135) = (   0.6807619   0.3401905   0.5026963  )
       136           O   tau( 136) = (   0.5214665   0.1680469   0.4023584  )
       137           O   tau( 137) = (   0.6859132   0.4724010   0.4091773  )
       138           O   tau( 138) = (   0.3564819   0.1127002   0.4442567  )
       139           O   tau( 139) = (   0.5171806   0.4115835   0.4641063  )
       140           O   tau( 140) = (   0.2532729   0.2003448   0.5659933  )
       141           O   tau( 141) = (   0.4098606   0.5005675   0.5720798  )
       142           O   tau( 142) = (   0.3739076   0.2477569   0.6930475  )
       143           O   tau( 143) = (   0.5481880   0.5350513   0.6877512  )
       144           Si  tau( 144) = (   0.8166365  -0.0046124   0.6112654  )
       145           Si  tau( 145) = (   0.9785171   0.2837210   0.6113571  )
       146           Si  tau( 146) = (   0.5841279   0.1297939   0.4845974  )
       147           Si  tau( 147) = (   0.7559185   0.4321284   0.4868985  )
       148           Si  tau( 148) = (   0.7554790   0.1478461   0.3658351  )
       149           Si  tau( 149) = (   0.9179154   0.4392548   0.3638205  )
       150           O   tau( 150) = (   0.7523860   0.0771430   0.6481765  )
       151           O   tau( 151) = (   0.9137305   0.3639052   0.6515945  )
       152           O   tau( 152) = (   0.8818685   0.0312860   0.5295929  )
       153           O   tau( 153) = (   1.0409640   0.3225066   0.5288291  )
       154           O   tau( 154) = (   0.8565865   0.1606775   0.4059253  )
       155           O   tau( 155) = (   1.0184072   0.4529757   0.4049611  )
       156           O   tau( 156) = (   0.6877829   0.1210118   0.4492119  )
       157           O   tau( 157) = (   0.8517533   0.4019171   0.4471518  )
       158           O   tau( 158) = (   0.5793822   0.2075303   0.5649654  )
       159           O   tau( 159) = (   0.7570857   0.4872673   0.5799230  )
       160           O   tau( 160) = (   0.7249328   0.2520419   0.6661442  )
       161           O   tau( 161) = (   0.8846500   0.5351767   0.6969913  )
       162           Si  tau( 162) = (   0.1525572   0.5713637   0.6090328  )
       163           Si  tau( 163) = (   0.3152687   0.8602384   0.6107595  )
       164           Si  tau( 164) = (   0.9176657   0.7040099   0.4916126  )
       165           Si  tau( 165) = (   0.0887383   0.9902748   0.4887091  )
       166           Si  tau( 166) = (   0.0877110   0.7268156   0.3668655  )
       167           Si  tau( 167) = (   0.2529351   1.0164212   0.3678531  )
       168           O   tau( 168) = (   0.0908925   0.6529106   0.6498063  )
       169           O   tau( 169) = (   0.2517080   0.9409652   0.6486628  )
       170           O   tau( 170) = (   0.2181996   0.6084169   0.5281494  )
       171           O   tau( 171) = (   0.3853874   0.8958597   0.5331375  )
       172           O   tau( 172) = (   0.1901141   0.7402169   0.4050550  )
       173           O   tau( 173) = (   0.3545178   1.0281534   0.4082420  )
       174           O   tau( 174) = (   0.0247488   0.6875205   0.4486650  )
       175           O   tau( 175) = (   0.1901359   0.9749777   0.4484378  )
       176           O   tau( 176) = (   0.9218020   0.7737953   0.5770308  )
       177           O   tau( 177) = (   0.0892671   1.0625864   0.5722812  )
       178           O   tau( 178) = (   0.0599914   0.8234198   0.6929494  )
       179           O   tau( 179) = (   0.2176487   1.1105196   0.6921196  )
       180           Si  tau( 180) = (   0.4815248   0.5750543   0.6097464  )
       181           Si  tau( 181) = (   0.6502106   0.8595237   0.6071101  )
       182           Si  tau( 182) = (   0.2540107   0.7041735   0.4872559  )
       183           Si  tau( 183) = (   0.4199357   0.9919991   0.4894949  )
       184           Si  tau( 184) = (   0.4167161   0.7308057   0.3641399  )
       185           Si  tau( 185) = (   0.5851246   1.0174238   0.3655275  )
       186           O   tau( 186) = (   0.4221892   0.6553593   0.6581979  )
       187           O   tau( 187) = (   0.5875040   0.9397774   0.6484081  )
       188           O   tau( 188) = (   0.5424509   0.6125757   0.5261624  )
       189           O   tau( 189) = (   0.7124628   0.8951298   0.5233341  )
       190           O   tau( 190) = (   0.5199594   0.7397015   0.4003165  )
       191           O   tau( 191) = (   0.6859233   1.0329943   0.4069032  )
       192           O   tau( 192) = (   0.3556524   0.6897813   0.4462057  )
       193           O   tau( 193) = (   0.5204195   0.9786164   0.4465286  )
       194           O   tau( 194) = (   0.2549625   0.7783669   0.5692213  )
       195           O   tau( 195) = (   0.4206425   1.0659218   0.5715590  )
       196           O   tau( 196) = (   0.3702587   0.8208107   0.7008010  )
       197           O   tau( 197) = (   0.5507920   1.1096368   0.6913857  )
       198           Si  tau( 198) = (   0.8204418   0.5723837   0.6162824  )
       199           Si  tau( 199) = (   0.9847899   0.8575584   0.6119843  )
       200           Si  tau( 200) = (   0.5831293   0.7069020   0.4854030  )
       201           Si  tau( 201) = (   0.7507457   0.9918847   0.4863993  )
       202           Si  tau( 202) = (   0.7523189   0.7304997   0.3685315  )
       203           Si  tau( 203) = (   0.9176621   1.0142081   0.3648291  )
       204           O   tau( 204) = (   0.7534600   0.6505868   0.6533765  )
       205           O   tau( 205) = (   0.9201022   0.9370900   0.6513121  )
       206           O   tau( 206) = (   0.8785640   0.6071697   0.5292611  )
       207           O   tau( 207) = (   1.0446914   0.8935311   0.5266761  )
       208           O   tau( 208) = (   0.8520145   0.7444628   0.4127494  )
       209           O   tau( 209) = (   1.0182336   1.0283951   0.4068796  )
       210           O   tau( 210) = (   0.6848274   0.6905017   0.4469099  )
       211           O   tau( 211) = (   0.8515552   0.9773473   0.4452527  )
       212           O   tau( 212) = (   0.5833279   0.7802511   0.5681212  )
       213           O   tau( 213) = (   0.7522905   1.0619484   0.5719024  )
       214           O   tau( 214) = (   0.7158392   0.8214705   0.6880161  )
       215           O   tau( 215) = (   0.8795172   1.1063529   0.6945166  )

     number of k points=     1
                       cart. coord. in units 2pi/alat
        k(    1) = (   0.0000000   0.0000000   0.0000000), wk =   2.0000000

     Dense  grid:  1740873 G-vectors     FFT dimensions: ( 160, 192, 120)

     Largest allocated arrays     est. size (Mb)     dimensions
        Kohn-Sham Wavefunctions        17.80 Mb     (    1944,  600)
        NL pseudopotentials            12.78 Mb     (    1944,  431)
        Each V/rho on FFT grid          0.94 Mb     (   61440)
        Each G-vector array             0.12 Mb     (   15547)
        G-vector shells                 0.06 Mb     (    7776)
     Largest temporary arrays     est. size (Mb)     dimensions
        Auxiliary wavefunctions        71.19 Mb     (    1944, 2400)
        Each subspace H/S matrix       87.89 Mb     (    2400, 2400)
        Each <psi_i|beta_j> matrix      3.95 Mb     (     431,  600)
        Arrays for rho mixing           7.50 Mb     (   61440,    8)

     Initial potential from superposition of free atoms

     starting charge 1145.96414, renormalised to 1144.00000
     Starting wfc are  860 randomized atomic wfcs

     total cpu time spent up to now is       40.9 secs

     per-process dynamical memory:   157.1 Mb

     Self-consistent Calculation

     iteration #  1     ecut=    80.00 Ry     beta=0.70
     Davidson diagonalization with overlap
     ethr =  1.00E-02,  avg # of iterations =  3.0
     Davidson diagonalization with overlap
     ethr =  1.00E-02,  avg # of iterations =  1.0
     Davidson diagonalization with overlap
     ethr =  1.00E-02,  avg # of iterations =  1.0

     Expectation value of exp(iGx): ( -1.1018867696141785E-004,  7.2576645158990965E-004)  0.99291773000000005     
     Electronic Dipole per cell (Ry a.u.)   21.434235131155042     
     Ionic Dipole per cell (Ry a.u.)   23646.600328392800     

     Expectation value of exp(iGx): (  2.6048587557443146E-003, -3.6356192420950620E-003)   1.1465709300000000     
     Electronic Dipole per cell (Ry a.u.)  -13.645998246889974     
     Ionic Dipole per cell (Ry a.u.)   25349.414595110735     

     Expectation value of exp(iGx): (  7.9959152939207992E-007, -1.5392540473735312E-006)  0.73188942899999998     
     Electronic Dipole per cell (Ry a.u.)  -10.019426814234480     
     Ionic Dipole per cell (Ry a.u.)   15835.705587270344     
Electronic Dipole on Cartesian axes
           1   21.434235131155042     
           2  -13.645998246889974     
           3  -10.019426814234480     
Ionic Dipole on Cartesian axes
           1   23646.600328392800     
           2   25349.414595110735     
           3   15835.705587270344     

     total cpu time spent up to now is      778.6 secs

     total energy              =   -5137.18805982 Ry
     Harris-Foulkes estimate   =   -5174.16702266 Ry
     estimated scf accuracy    <      51.91251408 Ry

     iteration #  2     ecut=    80.00 Ry     beta=0.70
     Davidson diagonalization with overlap
     ethr =  4.54E-03,  avg # of iterations =  2.0
     Davidson diagonalization with overlap
     ethr =  4.54E-03,  avg # of iterations =  2.0
     Davidson diagonalization with overlap
     ethr =  4.54E-03,  avg # of iterations =  1.0

     Expectation value of exp(iGx): ( -2.4003934401494630E-006,  3.2522333252493660E-005)  0.99291773000000005     
     Electronic Dipole per cell (Ry a.u.)   20.475507619387773     
     Ionic Dipole per cell (Ry a.u.)   23646.600328392800     

     Expectation value of exp(iGx): (  2.6590380558070062E-004, -3.3927665641493153E-004)   1.1465709300000000     
     Electronic Dipole per cell (Ry a.u.)  -13.027129904327291     
     Ionic Dipole per cell (Ry a.u.)   25349.414595110735     

     Expectation value of exp(iGx): (  2.5249938339991960E-009, -5.0193931266899417E-009)  0.73188942899999998     
     Electronic Dipole per cell (Ry a.u.)  -10.138893272382671     
     Ionic Dipole per cell (Ry a.u.)   15835.705587270344     
Electronic Dipole on Cartesian axes
           1   20.475507619387773     
           2  -13.027129904327291     
           3  -10.138893272382671     
Ionic Dipole on Cartesian axes
           1   23646.600328392800     
           2   25349.414595110735     
           3   15835.705587270344     

     total cpu time spent up to now is     1511.7 secs

     total energy              =   -5150.70665986 Ry
     Harris-Foulkes estimate   =   -5167.89714183 Ry
     estimated scf accuracy    <      33.28031731 Ry

     iteration #  3     ecut=    80.00 Ry     beta=0.70
     Davidson diagonalization with overlap
     ethr =  2.91E-03,  avg # of iterations =  2.0
     Davidson diagonalization with overlap
     ethr =  2.91E-03,  avg # of iterations =  1.0
     Davidson diagonalization with overlap
     ethr =  2.91E-03,  avg # of iterations =  1.0

     Expectation value of exp(iGx): ( -2.0151366302740016E-005,  1.5815857885994935E-004)  0.99291773000000005     
     Electronic Dipole per cell (Ry a.u.)   21.136109998058576     
     Ionic Dipole per cell (Ry a.u.)   23646.600328392800     

     Expectation value of exp(iGx): (  8.3968272616672887E-004, -1.1496339269165174E-003)   1.1465709300000000     
     Electronic Dipole per cell (Ry a.u.)  -13.514724623028439     
     Ionic Dipole per cell (Ry a.u.)   25349.414595110735     

     Expectation value of exp(iGx): (  4.8703515275216832E-008, -9.3808229832286870E-008)  0.73188942899999998     
     Electronic Dipole per cell (Ry a.u.)  -10.021488425359939     
     Ionic Dipole per cell (Ry a.u.)   15835.705587270344     
Electronic Dipole on Cartesian axes
           1   21.136109998058576     
           2  -13.514724623028439     
           3  -10.021488425359939     
Ionic Dipole on Cartesian axes
           1   23646.600328392800     
           2   25349.414595110735     
           3   15835.705587270344     

     total cpu time spent up to now is     2230.0 secs

     total energy              =   -5157.52912161 Ry
     Harris-Foulkes estimate   =   -5157.64020576 Ry
     estimated scf accuracy    <       0.26273307 Ry

     iteration #  4     ecut=    80.00 Ry     beta=0.70
     Davidson diagonalization with overlap
     ethr =  2.30E-05,  avg # of iterations =  8.0
     Davidson diagonalization with overlap
     ethr =  2.30E-05,  avg # of iterations =  1.0
     Davidson diagonalization with overlap
     ethr =  2.30E-05,  avg # of iterations =  1.0

     Expectation value of exp(iGx): ( -1.5826570018448479E-005,  1.5117218304337864E-004)  0.99291773000000005     
     Electronic Dipole per cell (Ry a.u.)   20.856990116341674     
     Ionic Dipole per cell (Ry a.u.)   23646.600328392800     

     Expectation value of exp(iGx): (  8.3119055061414671E-004, -1.0904131143529105E-003)   1.1465709300000000     
     Electronic Dipole per cell (Ry a.u.)  -13.220329164218899     
     Ionic Dipole per cell (Ry a.u.)   25349.414595110735     

     Expectation value of exp(iGx): (  4.2940665657471046E-008, -8.5802051720014443E-008)  0.73188942899999998     
     Electronic Dipole per cell (Ry a.u.)  -10.157851115127322     
     Ionic Dipole per cell (Ry a.u.)   15835.705587270344     
Electronic Dipole on Cartesian axes
           1   20.856990116341674     
           2  -13.220329164218899     
           3  -10.157851115127322     
Ionic Dipole on Cartesian axes
           1   23646.600328392800     
           2   25349.414595110735     
           3   15835.705587270344     

     total cpu time spent up to now is     3071.3 secs

     total energy              =   -5157.54532084 Ry
     Harris-Foulkes estimate   =   -5157.63089185 Ry
     estimated scf accuracy    <       0.17947821 Ry

     iteration #  5     ecut=    80.00 Ry     beta=0.70
     Davidson diagonalization with overlap
     ethr =  1.57E-05,  avg # of iterations = 13.0
     Davidson diagonalization with overlap
     ethr =  1.57E-05,  avg # of iterations =  1.0
     Davidson diagonalization with overlap
     ethr =  1.57E-05,  avg # of iterations =  1.0

     Expectation value of exp(iGx): ( -1.7990054170447810E-005,  1.4974376853271352E-004)  0.99291773000000005     
     Electronic Dipole per cell (Ry a.u.)   21.046913661875916     
     Ionic Dipole per cell (Ry a.u.)   23646.600328392800     

     Expectation value of exp(iGx): (  8.1289176418251788E-004, -1.0963661116158807E-003)   1.1465709300000000     
     Electronic Dipole per cell (Ry a.u.)  -13.411658686852183     
     Ionic Dipole per cell (Ry a.u.)   25349.414595110735     

     Expectation value of exp(iGx): (  4.3573339358940390E-008, -8.4427358317933043E-008)  0.73188942899999998     
     Electronic Dipole per cell (Ry a.u.)  -10.043762095584158     
     Ionic Dipole per cell (Ry a.u.)   15835.705587270344     
Electronic Dipole on Cartesian axes
           1   21.046913661875916     
           2  -13.411658686852183     
           3  -10.043762095584158     
Ionic Dipole on Cartesian axes
           1   23646.600328392800     
           2   25349.414595110735     
           3   15835.705587270344     

     total cpu time spent up to now is     3916.7 secs

     total energy              =   -5157.58112115 Ry
     Harris-Foulkes estimate   =   -5157.58248911 Ry
     estimated scf accuracy    <       0.00226135 Ry

     iteration #  6     ecut=    80.00 Ry     beta=0.70
     Davidson diagonalization with overlap
     ethr =  1.98E-07,  avg # of iterations =  7.0
     Davidson diagonalization with overlap
     ethr =  1.98E-07,  avg # of iterations =  1.0
     Davidson diagonalization with overlap
     ethr =  1.98E-07,  avg # of iterations =  1.0

     Expectation value of exp(iGx): ( -1.7613923955992532E-005,  1.4996738594398528E-004)  0.99291773000000005     
     Electronic Dipole per cell (Ry a.u.)   21.013920375472061     
     Ionic Dipole per cell (Ry a.u.)   23646.600328392800     

     Expectation value of exp(iGx): (  8.1514891013680796E-004, -1.0960238254406386E-003)   1.1465709300000000     
     Electronic Dipole per cell (Ry a.u.)  -13.390427350693859     
     Ionic Dipole per cell (Ry a.u.)   25349.414595110735     

     Expectation value of exp(iGx): (  4.3497635805395021E-008, -8.4735258250489924E-008)  0.73188942899999998     
     Electronic Dipole per cell (Ry a.u.)  -10.063851091607606     
     Ionic Dipole per cell (Ry a.u.)   15835.705587270344     
Electronic Dipole on Cartesian axes
           1   21.013920375472061     
           2  -13.390427350693859     
           3  -10.063851091607606     
Ionic Dipole on Cartesian axes
           1   23646.600328392800     
           2   25349.414595110735     
           3   15835.705587270344     

     total cpu time spent up to now is     4736.2 secs

     total energy              =   -5157.58168473 Ry
     Harris-Foulkes estimate   =   -5157.58186978 Ry
     estimated scf accuracy    <       0.00034635 Ry

     iteration #  7     ecut=    80.00 Ry     beta=0.70
     Davidson diagonalization with overlap
     ethr =  3.03E-08,  avg # of iterations =  3.0
     Davidson diagonalization with overlap
     ethr =  3.03E-08,  avg # of iterations =  1.0
     Davidson diagonalization with overlap
     ethr =  3.03E-08,  avg # of iterations =  1.0

     Expectation value of exp(iGx): ( -1.7779576244770712E-005,  1.5001097958017160E-004)  0.99291773000000005     
     Electronic Dipole per cell (Ry a.u.)   21.027061831871510     
     Ionic Dipole per cell (Ry a.u.)   23646.600328392800     

     Expectation value of exp(iGx): (  8.1478597361945703E-004, -1.0968348653117520E-003)   1.1465709300000000     
     Electronic Dipole per cell (Ry a.u.)  -13.398585002892061     
     Ionic Dipole per cell (Ry a.u.)   25349.414595110735     

     Expectation value of exp(iGx): (  4.3619229418149149E-008, -8.4758039618120023E-008)  0.73188942899999998     
     Electronic Dipole per cell (Ry a.u.)  -10.054437715849900     
     Ionic Dipole per cell (Ry a.u.)   15835.705587270344     
Electronic Dipole on Cartesian axes
           1   21.027061831871510     
           2  -13.398585002892061     
           3  -10.054437715849900     
Ionic Dipole on Cartesian axes
           1   23646.600328392800     
           2   25349.414595110735     
           3   15835.705587270344     

     total cpu time spent up to now is     5472.1 secs

     total energy              =   -5157.58176342 Ry
     Harris-Foulkes estimate   =   -5157.58177973 Ry
     estimated scf accuracy    <       0.00003405 Ry

     iteration #  8     ecut=    80.00 Ry     beta=0.70
     Davidson diagonalization with overlap
     ethr =  2.98E-09,  avg # of iterations =  3.0
     Davidson diagonalization with overlap
     ethr =  2.98E-09,  avg # of iterations =  1.0
     Davidson diagonalization with overlap
     ethr =  2.98E-09,  avg # of iterations =  1.0

     Expectation value of exp(iGx): ( -1.7745803927761594E-005,  1.5003262874004094E-004)  0.99291773000000005     
     Electronic Dipole per cell (Ry a.u.)   21.024087834770935     
     Ionic Dipole per cell (Ry a.u.)   23646.600328392800     

     Expectation value of exp(iGx): (  8.1506579411541418E-004, -1.0967786072923864E-003)   1.1465709300000000     
     Electronic Dipole per cell (Ry a.u.)  -13.395868535063123     
     Ionic Dipole per cell (Ry a.u.)   25349.414595110735     

     Expectation value of exp(iGx): (  4.3593648225385276E-008, -8.4795025222431987E-008)  0.73188942899999998     
     Electronic Dipole per cell (Ry a.u.)  -10.058256352129558     
     Ionic Dipole per cell (Ry a.u.)   15835.705587270344     
Electronic Dipole on Cartesian axes
           1   21.024087834770935     
           2  -13.395868535063123     
           3  -10.058256352129558     
Ionic Dipole on Cartesian axes
           1   23646.600328392800     
           2   25349.414595110735     
           3   15835.705587270344     

     total cpu time spent up to now is     6204.0 secs

     total energy              =   -5157.58177225 Ry
     Harris-Foulkes estimate   =   -5157.58177364 Ry
     estimated scf accuracy    <       0.00000483 Ry

     iteration #  9     ecut=    80.00 Ry     beta=0.70
     Davidson diagonalization with overlap
     ethr =  4.22E-10,  avg # of iterations =  3.0
     Davidson diagonalization with overlap
     ethr =  4.22E-10,  avg # of iterations =  1.0
     Davidson diagonalization with overlap
     ethr =  4.22E-10,  avg # of iterations =  1.0

     Expectation value of exp(iGx): ( -1.7751608321210245E-005,  1.5003631417908749E-004)  0.99291773000000005     
     Electronic Dipole per cell (Ry a.u.)   21.024527202517898     
     Ionic Dipole per cell (Ry a.u.)   23646.600328392800     

     Expectation value of exp(iGx): (  8.1498846406136832E-004, -1.0968743798340707E-003)   1.1465709300000000     
     Electronic Dipole per cell (Ry a.u.)  -13.397122648617117     
     Ionic Dipole per cell (Ry a.u.)   25349.414595110735     

     Expectation value of exp(iGx): (  4.3606473904734614E-008, -8.4792244754258720E-008)  0.73188942899999998     
     Electronic Dipole per cell (Ry a.u.)  -10.057036030083280     
     Ionic Dipole per cell (Ry a.u.)   15835.705587270344     
Electronic Dipole on Cartesian axes
           1   21.024527202517898     
           2  -13.397122648617117     
           3  -10.057036030083280     
Ionic Dipole on Cartesian axes
           1   23646.600328392800     
           2   25349.414595110735     
           3   15835.705587270344     

     total cpu time spent up to now is     6936.7 secs

     total energy              =   -5157.58177321 Ry
     Harris-Foulkes estimate   =   -5157.58177341 Ry
     estimated scf accuracy    <       0.00000043 Ry

     iteration # 10     ecut=    80.00 Ry     beta=0.70
     Davidson diagonalization with overlap
     ethr =  3.73E-11,  avg # of iterations =  3.0
     Davidson diagonalization with overlap
     ethr =  3.73E-11,  avg # of iterations =  1.0
     Davidson diagonalization with overlap
     ethr =  3.73E-11,  avg # of iterations =  1.0

     Expectation value of exp(iGx): ( -1.7752494695236142E-005,  1.5003587036341911E-004)  0.99291773000000005     
     Electronic Dipole per cell (Ry a.u.)   21.024604042624556     
     Ionic Dipole per cell (Ry a.u.)   23646.600328392800     

     Expectation value of exp(iGx): (  8.1502370496321390E-004, -1.0968434849671074E-003)   1.1465709300000000     
     Electronic Dipole per cell (Ry a.u.)  -13.396631147036610     
     Ionic Dipole per cell (Ry a.u.)   25349.414595110735     

     Expectation value of exp(iGx): (  4.3604426093810091E-008, -8.4793068082361558E-008)  0.73188942899999998     
     Electronic Dipole per cell (Ry a.u.)  -10.057247567436647     
     Ionic Dipole per cell (Ry a.u.)   15835.705587270344     
Electronic Dipole on Cartesian axes
           1   21.024604042624556     
           2  -13.396631147036610     
           3  -10.057247567436647     
Ionic Dipole on Cartesian axes
           1   23646.600328392800     
           2   25349.414595110735     
           3   15835.705587270344     

     total cpu time spent up to now is     7674.2 secs

     total energy              =   -5157.58177331 Ry
     Harris-Foulkes estimate   =   -5157.58177333 Ry
     estimated scf accuracy    <       0.00000005 Ry

     iteration # 11     ecut=    80.00 Ry     beta=0.70
     Davidson diagonalization with overlap
     ethr =  3.98E-12,  avg # of iterations =  3.0
     Davidson diagonalization with overlap
     ethr =  3.98E-12,  avg # of iterations =  1.0
     Davidson diagonalization with overlap
     ethr =  3.98E-12,  avg # of iterations =  1.0

     Expectation value of exp(iGx): ( -1.7751653078344709E-005,  1.5003598469228550E-004)  0.99291773000000005     
     Electronic Dipole per cell (Ry a.u.)   21.024534056002075     
     Ionic Dipole per cell (Ry a.u.)   23646.600328392800     

     Expectation value of exp(iGx): (  8.1501440363471699E-004, -1.0968509198056732E-003)   1.1465709300000000     
     Electronic Dipole per cell (Ry a.u.)  -13.396756357449426     
     Ionic Dipole per cell (Ry a.u.)   25349.414595110735     

     Expectation value of exp(iGx): (  4.3604621932340574E-008, -8.4792980332511787E-008)  0.73188942899999998     
     Electronic Dipole per cell (Ry a.u.)  -10.057226940693976     
     Ionic Dipole per cell (Ry a.u.)   15835.705587270344     
Electronic Dipole on Cartesian axes
           1   21.024534056002075     
           2  -13.396756357449426     
           3  -10.057226940693976     
Ionic Dipole on Cartesian axes
           1   23646.600328392800     
           2   25349.414595110735     
           3   15835.705587270344     

     total cpu time spent up to now is     8423.1 secs

     End of self-consistent calculation

          k = 0.0000 0.0000 0.0000 (217511 PWs)   bands (ev):

   -18.2643 -17.4472 -16.7696 -16.5522 -16.4612 -16.3917 -16.3750 -16.3326
   -16.2819 -16.2364 -16.2089 -16.1515 -16.1347 -16.1104 -16.0890 -16.0743
   -16.0390 -16.0224 -15.9648 -15.9587 -15.9267 -15.9092 -15.8991 -15.8589
   -15.8358 -15.8238 -15.8150 -15.7980 -15.7939 -15.7751 -15.7524 -15.7486
   -15.7254 -15.6685 -15.6350 -15.6114 -15.5784 -15.5420 -15.5317 -15.5120
   -15.4726 -15.4356 -15.3946 -15.3547 -15.3379 -15.3072 -15.2922 -15.2762
   -15.2343 -15.2285 -15.2071 -15.1861 -15.1580 -15.1261 -15.0986 -15.0915
   -15.0696 -14.9976 -14.9800 -14.9703 -14.9295 -14.9207 -14.9083 -14.9034
   -14.8875 -14.8602 -14.8447 -14.8225 -14.8158 -14.8107 -14.7683 -14.7559
   -14.7311 -14.7183 -14.7040 -14.6690 -14.6439 -14.5941 -14.5779 -14.5514
   -14.5256 -14.5223 -14.4927 -14.4664 -14.4561 -14.4487 -14.4337 -14.4250
   -14.4232 -14.4046 -14.4034 -14.3997 -14.3934 -14.3742 -14.3675 -14.3629
   -14.3569 -14.3486 -14.3466 -14.3456 -14.3315 -14.3285 -14.3180 -14.3141
   -14.3090 -14.2898 -14.2833 -14.2789 -14.2725 -14.2652 -14.2629 -14.2541
   -14.2453 -14.2387 -14.2376 -14.2287 -14.2257 -14.2186 -14.2156 -14.2098
   -14.2023 -14.1979 -14.1896 -14.1840 -14.1809 -14.1706 -14.1685 -14.1614
   -14.1586 -14.1523 -14.1504 -14.1404 -14.1377 -14.1311 -14.1279 -14.1220
   -14.1196 -14.1078 -14.1034 -14.0897 -14.0764 -14.0646 -13.9221  -6.8870
    -6.7541  -6.5496  -6.3407  -6.2197  -6.1956  -6.1626  -6.0426  -5.9735
    -5.9259  -5.8611  -5.8385  -5.8277  -5.7785  -5.7513  -5.7326  -5.7143
    -5.6764  -5.6387  -5.6199  -5.6039  -5.5623  -5.5190  -5.4597  -5.3449
    -5.2667  -5.2314  -5.1539  -5.1369  -5.1101  -5.0697  -5.0230  -4.9847
    -4.9309  -4.9105  -4.8530  -4.7718  -4.7371  -4.6728  -4.6055  -4.5031
    -4.4675  -4.3892  -4.3201  -4.2667  -4.2469  -4.1953  -4.1818  -4.1446
    -4.1285  -4.1129  -4.0770  -3.9728  -3.9584  -3.9107  -3.9024  -3.8846
    -3.7950  -3.7922  -3.7786  -3.7306  -3.7204  -3.6855  -3.6676  -3.6446
    -3.5167  -3.4475  -3.4045  -3.3753  -3.3427  -3.3006  -3.2781  -3.2195
    -3.2125  -3.1588  -3.1304  -3.1191  -3.0691  -3.0603  -3.0487  -3.0037
    -2.9922  -2.9804  -2.9723  -2.9477  -2.9220  -2.9191  -2.9049  -2.8934
    -2.8874  -2.8793  -2.8717  -2.8562  -2.8441  -2.8362  -2.8284  -2.8272
    -2.8122  -2.7921  -2.7855  -2.7720  -2.7466  -2.7402  -2.7347  -2.7250
    -2.7225  -2.7179  -2.6981  -2.6916  -2.6848  -2.6716  -2.6657  -2.6516
    -2.6402  -2.6318  -2.6194  -2.6147  -2.5831  -2.5523  -2.5296  -2.5265
    -2.5003  -2.4714  -2.4591  -2.4513  -2.4378  -2.4358  -2.4240  -2.3822
    -2.3696  -2.3534  -2.3428  -2.3129  -2.2729  -2.2658  -2.2267  -2.2113
    -2.2075  -2.1986  -2.1849  -2.1258  -2.0861  -2.0792  -1.9554  -1.9367
    -1.8914  -1.4990  -1.3016  -1.1471  -1.0446  -1.0131  -0.9362  -0.9298
    -0.8865  -0.8623  -0.8168  -0.8134  -0.7998  -0.7460  -0.7346  -0.7209
    -0.7114  -0.6943  -0.6891  -0.6715  -0.6510  -0.6489  -0.6259  -0.6214
    -0.6086  -0.5957  -0.5741  -0.5731  -0.5587  -0.5462  -0.5332  -0.5219
    -0.5000  -0.4954  -0.4903  -0.4851  -0.4714  -0.4679  -0.4426  -0.4369
    -0.4201  -0.4018  -0.3875  -0.3779  -0.3680  -0.3612  -0.3574  -0.3271
    -0.3155  -0.3069  -0.2949  -0.2730  -0.2547  -0.2532  -0.2450  -0.2140
    -0.2039  -0.1896  -0.1743  -0.1466  -0.1268  -0.1261  -0.1099  -0.0998
    -0.0911  -0.0584  -0.0358  -0.0106   0.0021   0.0142   0.0250   0.0444
     0.0572   0.0647   0.0744   0.0964   0.1026   0.1209   0.1336   0.1538
     0.1621   0.1708   0.1955   0.2026   0.2204   0.2340   0.2356   0.2499
     0.2601   0.2696   0.2744   0.2941   0.3164   0.3340   0.3485   0.3577
     0.3635   0.3699   0.3885   0.4038   0.4174   0.4183   0.4361   0.4424
     0.4456   0.4644   0.4760   0.4826   0.4939   0.5034   0.5145   0.5290
     0.5344   0.5412   0.5552   0.5630   0.5678   0.5846   0.6026   0.6139
     0.6208   0.6232   0.6552   0.6663   0.6807   0.7020   0.7070   0.7274
     0.7318   0.7429   0.7499   0.7722   0.7973   0.8056   0.8303   0.8402
     0.8457   0.8600   0.8743   0.8830   0.8875   0.9170   0.9307   0.9338
     0.9490   0.9562   0.9668   0.9793   0.9966   1.0093   1.0156   1.0278
     1.0401   1.0426   1.0587   1.0669   1.0818   1.0892   1.1006   1.1046
     1.1158   1.1322   1.1383   1.1465   1.1556   1.1655   1.1807   1.1855
     1.2067   1.2108   1.2239   1.2278   1.2352   1.2380   1.2594   1.2697
     1.2813   1.2859   1.2945   1.3057   1.3079   1.3153   1.3240   1.3400
     1.3443   1.3579   1.3625   1.3709   1.3781   1.3892   1.4042   1.4086
     1.4157   1.4258   1.4327   1.4383   1.4501   1.4612   1.4674   1.4807
     1.4889   1.5029   1.5040   1.5129   1.5244   1.5326   1.5327   1.5494
     1.5592   1.5648   1.5737   1.5856   1.5904   1.5947   1.6038   1.6146
     1.6295   1.6352   1.6384   1.6453   1.6577   1.6611   1.6811   1.6851
     1.7020   1.7105   1.7314   1.7416   1.7558   1.7743   1.8035   1.8121
     1.8188   1.8268   1.8456   1.8614   1.8733   1.8977   1.9187   1.9326
     1.9551   1.9688   1.9722   1.9848   2.0004   2.0194   2.0262   2.0334
     2.0387   2.0541   2.0595   2.0761   2.0948   2.1008   2.1415   2.1465
     2.1669   2.1792   2.1834   2.2100   2.2287   2.2319   2.2529   2.2622
     2.2716   2.2919   2.3049   2.3124   2.3307   2.3363   2.3472   2.3640
     2.3710   2.3828   2.3934   2.4006   2.4438   2.4528   2.4644   2.4950
     2.5026   2.5263   2.5570   2.5810   7.7635   8.2054   8.8089   9.1343
     9.2342   9.3672   9.5319   9.7536   9.8443   9.8927   9.9491  10.0012
    10.0460  10.0932  10.2196  10.3031  10.3363  10.3748  10.4087  10.4720
    10.5504  10.5803  10.6147  10.6332  10.7003  10.7502  10.7893  10.8107

     highest occupied, lowest unoccupied level (ev):     2.5810    7.7635

!    total energy              =   -5157.58177332 Ry
     Harris-Foulkes estimate   =   -5157.58177332 Ry
     estimated scf accuracy    <          2.8E-09 Ry

     The total energy is the sum of the following terms:

     one-electron contribution =   -2407.55823002 Ry
     hartree contribution      =    1798.69747092 Ry
     xc contribution           =   -1182.83635819 Ry
     ewald contribution        =   -3365.88465603 Ry

     convergence has been achieved in  11 iterations
  **** WARNING :: Problem open file vector.dat...
  **** WARNING :: Problem read vector parameters...
  VECTOR ::                  Infinity                  Infinity                       NaN
  PARALLEL PART OF FORCES:no remove

     Forces acting on atoms (Ry/au):

     atom    1 type  1   force =     0.00022319    0.00021171    0.00022046
     atom    2 type  1   force =    -0.00033167   -0.00101039    0.00087552
     atom    3 type  1   force =    -0.00006221    0.00020107   -0.00033376
     atom    4 type  1   force =    -0.00035493   -0.00133792   -0.00125295
     atom    5 type  1   force =     0.00009481   -0.00017701   -0.00038293
     atom    6 type  1   force =     0.00034870    0.00057300   -0.00273979
     atom    7 type  2   force =     0.00021760   -0.00027594    0.00006836
     atom    8 type  2   force =     0.00001047    0.00040693   -0.00065418
     atom    9 type  2   force =     0.00015524   -0.00015833    0.00029586
     atom   10 type  2   force =     0.00040647    0.00143745    0.00001643
     atom   11 type  2   force =    -0.00001288   -0.00010341    0.00022323
     atom   12 type  2   force =     0.00030677    0.00024095    0.00284363
     atom   13 type  2   force =    -0.00015132    0.00001529    0.00002175
     atom   14 type  2   force =    -0.00023351    0.00024249    0.00078119
     atom   15 type  2   force =     0.00009811    0.00012568    0.00000480
     atom   16 type  2   force =     0.00111202    0.00169615    0.00012940
     atom   17 type  2   force =     0.00006023    0.00005430   -0.00026004
     atom   18 type  2   force =    -0.00036922    0.00143368   -0.00205117
     atom   19 type  1   force =     0.00060433    0.00094802    0.00060189
     atom   20 type  1   force =    -0.00002937    0.00006901    0.00037404
     atom   21 type  1   force =     0.00004336   -0.00021471   -0.00042961
     atom   22 type  1   force =     0.00111075   -0.00637764   -0.00630249
     atom   23 type  1   force =    -0.00000666    0.00012711   -0.00059929
     atom   24 type  1   force =    -0.00182945    0.00513845   -0.00603183
     atom   25 type  2   force =     0.00006488   -0.00036550   -0.00038869
     atom   26 type  2   force =     0.00017879   -0.00016645   -0.00074778
     atom   27 type  2   force =     0.00001308   -0.00041916    0.00034284
     atom   28 type  2   force =    -0.00002995    0.00013163    0.00001685
     atom   29 type  2   force =     0.00008684   -0.00009884    0.00041020
     atom   30 type  2   force =     0.00131861   -0.00024549    0.00163411
     atom   31 type  2   force =    -0.00012618   -0.00001780    0.00029979
     atom   32 type  2   force =    -0.00175163    0.00019487    0.00298373
     atom   33 type  2   force =     0.00005400    0.00034240    0.00004795
     atom   34 type  2   force =    -0.00069107    0.00975927    0.00009623
     atom   35 type  2   force =    -0.00022159    0.00016668   -0.00050980
     atom   36 type  1   force =     0.00011339    0.00053836    0.00008035
     atom   37 type  1   force =    -0.00015472   -0.00032416    0.00023539
     atom   38 type  1   force =     0.00010700    0.00034599   -0.00025411
     atom   39 type  1   force =    -0.00038427   -0.00070461   -0.00121952
     atom   40 type  1   force =    -0.00020578    0.00051186   -0.00037287
     atom   41 type  1   force =    -0.00041390   -0.00016943   -0.00047244
     atom   42 type  2   force =     0.00000303   -0.00018127   -0.00012552
     atom   43 type  2   force =     0.00013956    0.00008478   -0.00012896
     atom   44 type  2   force =    -0.00028236    0.00002585   -0.00015014
     atom   45 type  2   force =     0.00024711    0.00046407   -0.00007068
     atom   46 type  2   force =     0.00013041    0.00024192    0.00009032
     atom   47 type  2   force =     0.00028051    0.00018121    0.00046862
     atom   48 type  2   force =    -0.00001734    0.00004384    0.00019493
     atom   49 type  2   force =     0.00013683    0.00000238    0.00011048
     atom   50 type  2   force =    -0.00005972   -0.00003871    0.00004754
     atom   51 type  2   force =    -0.00010094    0.00055513    0.00012985
     atom   52 type  2   force =     0.00017548    0.00000746   -0.00018033
     atom   53 type  2   force =    -0.00001985    0.00036824   -0.00050566
     atom   54 type  1   force =    -0.00408266   -0.00297050    0.00514400
     atom   55 type  1   force =    -0.00050553    0.00625133    0.00742580
     atom   56 type  1   force =    -0.00036531    0.00003535    0.00018167
     atom   57 type  1   force =     0.00040731    0.00082303   -0.00063880
     atom   58 type  1   force =    -0.00277353   -0.00013800   -0.00388781
     atom   59 type  1   force =     0.00071943   -0.00324036   -0.00428774
     atom   60 type  2   force =     0.00114105   -0.00077566   -0.00207443
     atom   61 type  2   force =     0.00115113   -0.00245893   -0.00247246
     atom   62 type  2   force =     0.00887476    0.00485745   -0.00518189
     atom   63 type  2   force =     0.00063312   -0.00640170   -0.00027242
     atom   64 type  2   force =     0.00646013   -0.00223002    0.00637299
     atom   65 type  2   force =     0.00120665    0.00013677    0.00262834
     atom   66 type  2   force =     0.00061853    0.00008029    0.00008599
     atom   67 type  2   force =    -0.00057395   -0.00032362    0.00143595
     atom   68 type  2   force =     0.00000911   -0.00028992   -0.00019133
     atom   69 type  2   force =     0.00023947   -0.00042476    0.00024712
     atom   70 type  2   force =     0.00007943   -0.00006522   -0.00056722
     atom   71 type  2   force =     0.00042205   -0.00034283   -0.00016295
     atom   72 type  1   force =     0.00944808   -0.02535234    0.02990714
     atom   73 type  1   force =     0.00298815    0.00358991    0.00305800
     atom   74 type  1   force =    -0.03772867    0.00563685    0.00478720
     atom   75 type  1   force =     0.00035366    0.00600292   -0.00491446
     atom   76 type  1   force =    -0.07304654    0.00891397   -0.26434501
     atom   77 type  1   force =     0.00021823    0.00017846   -0.00313159
     atom   78 type  2   force =    -0.00090985   -0.00227514   -0.01189096
     atom   79 type  2   force =    -0.00010665   -0.00153416   -0.00132550
     atom   80 type  2   force =    -0.00736096    0.00311371   -0.00306365
     atom   81 type  2   force =    -0.00108624   -0.00140116    0.00045485
     atom   82 type  2   force =     0.06170845    0.01731017    0.03809901
     atom   83 type  2   force =     0.00024289   -0.00036721    0.00065029
     atom   84 type  2   force =    -0.02377578   -0.02349837    0.05907385
     atom   85 type  2   force =    -0.00063836   -0.00153662    0.00151457
     atom   86 type  2   force =     0.00380187   -0.00528593   -0.00520073
     atom   87 type  2   force =    -0.00036620   -0.00188594   -0.00048860
     atom   88 type  2   force =    -0.00076122   -0.00010755   -0.00387971
     atom   89 type  2   force =    -0.00025691   -0.00028143   -0.00033010
     atom   90 type  1   force =     0.00037444   -0.00068044    0.00061876
     atom   91 type  1   force =    -0.00035494    0.00057426    0.00041311
     atom   92 type  1   force =     0.02435186    0.00140076    0.00971565
     atom   93 type  1   force =     0.00058341    0.00135762   -0.00058979
     atom   94 type  1   force =     0.00212083    0.00056013   -0.00469335
     atom   95 type  1   force =     0.00022625    0.00027114   -0.00041822
     atom   96 type  2   force =    -0.00012746   -0.00003102   -0.00126673
     atom   97 type  2   force =     0.00013528   -0.00031705   -0.00039515
     atom   98 type  2   force =     0.00016179    0.00016474   -0.00033753
     atom   99 type  2   force =     0.00016326   -0.00059901    0.00010952
     atom  100 type  2   force =    -0.00078533   -0.00000901    0.00067835
     atom  101 type  2   force =    -0.00009566   -0.00009740    0.00039698
     atom  102 type  2   force =    -0.00623290   -0.00009120    0.00153659
     atom  103 type  2   force =    -0.00029211   -0.00032966    0.00040945
     atom  104 type  2   force =    -0.00359943   -0.00347327   -0.00330288
     atom  105 type  2   force =    -0.00022017   -0.00046995   -0.00023276
     atom  106 type  2   force =    -0.00108709    0.00019281   -0.00164306
     atom  107 type  2   force =     0.00014863    0.00007550   -0.00043954
     atom  108 type  1   force =     0.00054410   -0.00055954    0.00019716
     atom  109 type  1   force =     0.00098128    0.00081824   -0.00103378
     atom  110 type  1   force =     0.00004841    0.00007660    0.00010313
     atom  111 type  1   force =     0.00032861    0.00025077    0.00058884
     atom  112 type  1   force =     0.00023100   -0.00008742    0.00032115
     atom  113 type  1   force =     0.00148203   -0.00114197    0.00241592
     atom  114 type  2   force =    -0.00016794    0.00019993    0.00004352
     atom  115 type  2   force =    -0.00011782    0.00001397    0.00048116
     atom  116 type  2   force =    -0.00003522    0.00007911   -0.00019392
     atom  117 type  2   force =    -0.00077317   -0.00179783   -0.00012543
     atom  118 type  2   force =    -0.00007386    0.00008983   -0.00019192
     atom  119 type  2   force =    -0.00155045   -0.00014706   -0.00245528
     atom  120 type  2   force =     0.00008007    0.00010546   -0.00005213
     atom  121 type  2   force =    -0.00017232    0.00005533   -0.00062799
     atom  122 type  2   force =     0.00002712    0.00010237   -0.00003987
     atom  123 type  2   force =    -0.00047815   -0.00040976   -0.00011871
     atom  124 type  2   force =     0.00005608    0.00006194    0.00001658
     atom  125 type  2   force =    -0.00075251   -0.00064471    0.00145694
     atom  126 type  1   force =    -0.00067008   -0.00073321   -0.00055077
     atom  127 type  1   force =    -0.00089501    0.00114743    0.00024267
     atom  128 type  1   force =     0.00019864   -0.00003686    0.00049872
     atom  129 type  1   force =     0.00086943    0.00467306    0.00542567
     atom  130 type  1   force =     0.00014936   -0.00002186    0.00062848
     atom  131 type  1   force =    -0.00116477    0.00072078    0.00174092
     atom  132 type  2   force =     0.00010295    0.00025120    0.00029525
     atom  133 type  2   force =     0.00055366   -0.00171534   -0.00002043
     atom  134 type  2   force =     0.00027918    0.00024672   -0.00010371
     atom  135 type  2   force =     0.00037795    0.00001509   -0.00015700
     atom  136 type  2   force =    -0.00012060   -0.00007961   -0.00032928
     atom  137 type  2   force =     0.00047182   -0.00004551   -0.00035608
     atom  138 type  2   force =     0.00009150   -0.00007018   -0.00030777
     atom  139 type  2   force =     0.00155869   -0.00103009   -0.00159526
     atom  140 type  2   force =    -0.00010901   -0.00037202   -0.00001362
     atom  141 type  2   force =    -0.00157523   -0.00940040   -0.00618628
     atom  142 type  2   force =     0.00009531   -0.00020743    0.00047208
     atom  143 type  2   force =     0.00905789   -0.00974996    0.00607787
     atom  144 type  1   force =    -0.00013426    0.00014621   -0.00015946
     atom  145 type  1   force =     0.00007591    0.00002723   -0.00016119
     atom  146 type  1   force =    -0.00015296    0.00026516    0.00045931
     atom  147 type  1   force =    -0.00090857    0.00030521    0.00033551
     atom  148 type  1   force =    -0.00011438    0.00018540    0.00028930
     atom  149 type  1   force =    -0.00019590   -0.00037648    0.00063556
     atom  150 type  2   force =     0.00018056   -0.00000139    0.00010457
     atom  151 type  2   force =     0.00012439    0.00019150    0.00012067
     atom  152 type  2   force =     0.00016627    0.00006606    0.00009040
     atom  153 type  2   force =    -0.00003676   -0.00000948   -0.00010703
     atom  154 type  2   force =     0.00009098   -0.00005966   -0.00009621
     atom  155 type  2   force =    -0.00003220    0.00016152   -0.00045342
     atom  156 type  2   force =     0.00022358    0.00011696   -0.00020057
     atom  157 type  2   force =     0.00047106    0.00014971   -0.00035678
     atom  158 type  2   force =     0.00001096   -0.00026725   -0.00027325
     atom  159 type  2   force =     0.00059241    0.00016177    0.00010255
     atom  160 type  2   force =     0.00033587   -0.00029517    0.00023277
     atom  161 type  2   force =     0.00011269    0.00010727    0.00040176
     atom  162 type  1   force =     0.00318373    0.00084702   -0.00194741
     atom  163 type  1   force =     0.01390946   -0.01659244    0.01581269
     atom  164 type  1   force =    -0.00022878   -0.00024475    0.00014522
     atom  165 type  1   force =     0.00057388   -0.00012570    0.00057392
     atom  166 type  1   force =     0.00073896    0.00075397    0.00268995
     atom  167 type  1   force =     0.00054591    0.00111766    0.00318439
     atom  168 type  2   force =    -0.00043470    0.00089044    0.00148207
     atom  169 type  2   force =    -0.00330684    0.00517919    0.00053155
     atom  170 type  2   force =    -0.00222849   -0.00120966   -0.00048827
     atom  171 type  2   force =     0.00124077    0.00406432   -0.00356191
     atom  172 type  2   force =    -0.00177787    0.00003091   -0.00295728
     atom  173 type  2   force =    -0.00071364   -0.00001837   -0.00142374
     atom  174 type  2   force =    -0.00004582   -0.00004011   -0.00067803
     atom  175 type  2   force =    -0.00008689   -0.00000077   -0.00097544
     atom  176 type  2   force =     0.00000126   -0.00007113    0.00009376
     atom  177 type  2   force =    -0.00025097    0.00003733   -0.00021361
     atom  178 type  2   force =     0.00042999   -0.00058636    0.00087759
     atom  179 type  2   force =    -0.00038107    0.00078233    0.00033655
     atom  180 type  1   force =    -0.01777402    0.03021285    0.01823416
     atom  181 type  1   force =    -0.00481736   -0.00317290   -0.00427633
     atom  182 type  1   force =     0.00370331    0.00222665    0.00828908
     atom  183 type  1   force =    -0.00128801   -0.00458137    0.00375769
     atom  184 type  1   force =     0.00074631    0.00221181    0.01354026
     atom  185 type  1   force =    -0.00052403    0.00041200    0.00239563
     atom  186 type  2   force =     0.00436776    0.04866435    0.07553801
     atom  187 type  2   force =     0.00088164    0.00136353    0.00140075
     atom  188 type  2   force =     0.00565997   -0.00002277   -0.00792996
     atom  189 type  2   force =     0.00166592    0.00129553   -0.00041844
     atom  190 type  2   force =    -0.00208632    0.00051275   -0.00506954
     atom  191 type  2   force =    -0.00001469    0.00002536   -0.00062028
     atom  192 type  2   force =     0.00102907    0.00053485   -0.00563080
     atom  193 type  2   force =     0.00132086    0.00037679   -0.00114988
     atom  194 type  2   force =    -0.00457640   -0.00076332   -0.00484574
     atom  195 type  2   force =     0.00078773    0.00135270    0.00038820
     atom  196 type  2   force =     0.02559298   -0.04201872    0.04370644
     atom  197 type  2   force =     0.00046610   -0.00003071    0.00080435
     atom  198 type  1   force =    -0.00073711   -0.00057364   -0.00059099
     atom  199 type  1   force =     0.00031128    0.00029743   -0.00087295
     atom  200 type  1   force =    -0.00463946   -0.00395964    0.00904949
     atom  201 type  1   force =    -0.00027250   -0.00054752    0.00059390
     atom  202 type  1   force =    -0.00091794   -0.00116744    0.00289683
     atom  203 type  1   force =     0.00017624    0.00046873    0.00043244
     atom  204 type  2   force =     0.00023045    0.00086882    0.00111379
     atom  205 type  2   force =    -0.00007867   -0.00007166    0.00029785
     atom  206 type  2   force =     0.00032958    0.00005751   -0.00002043
     atom  207 type  2   force =    -0.00072152    0.00001131   -0.00016170
     atom  208 type  2   force =     0.00004853   -0.00008760   -0.00041863
     atom  209 type  2   force =    -0.00008835    0.00019369   -0.00050001
     atom  210 type  2   force =     0.00237818    0.00007793   -0.00283719
     atom  211 type  2   force =     0.00039363    0.00040917   -0.00040225
     atom  212 type  2   force =     0.00507782    0.00296140   -0.00133255
     atom  213 type  2   force =     0.00017221    0.00042002   -0.00000737
     atom  214 type  2   force =     0.00036150   -0.00083630    0.00259616
     atom  215 type  2   force =     0.00007100   -0.00020935    0.00025663

     Total force =     0.326592     Total SCF correction =     0.000123

     Writing output data file Qrtz_Ortho.save

     init_run     :     27.21s CPU     40.10s WALL (       1 calls)
     electrons    :   3993.47s CPU   8383.01s WALL (       1 calls)
     forces       :      8.30s CPU      8.88s WALL (       1 calls)

     Called by init_run:
     wfcinit      :     25.10s CPU     35.88s WALL (       1 calls)
     potinit      :      0.21s CPU      0.27s WALL (       1 calls)

     Called by electrons:
     c_bands      :   2301.98s CPU   2811.82s WALL (      33 calls)
     sum_band     :     11.32s CPU     41.15s WALL (      11 calls)
     v_of_rho     :      0.10s CPU      0.33s WALL (      12 calls)
     mix_rho      :      0.10s CPU      0.49s WALL (      11 calls)

     Called by c_bands:
     init_us_2    :      0.43s CPU      0.52s WALL (      45 calls)
     cegterg      :   2300.17s CPU   2800.19s WALL (      33 calls)

     Called by sum_band:

     Called by *egterg:
     h_psi        :    426.36s CPU    852.00s WALL (     107 calls)
     g_psi        :      0.31s CPU      0.31s WALL (      73 calls)
     cdiaghg      :    820.82s CPU    830.86s WALL (     104 calls)

     Called by h_psi:
     add_vuspsi   :    139.85s CPU    139.97s WALL (     107 calls)

     General routines
     calbec       :    146.82s CPU    158.93s WALL (     111 calls)
     fft          :      0.18s CPU      0.91s WALL (      49 calls)
     fftw         :    149.97s CPU    589.28s WALL (   97932 calls)
     davcio       :      0.02s CPU      2.26s WALL (     260 calls)

     Parallel routines
     fft_scatter  :     78.78s CPU    498.91s WALL (   97981 calls)

     Electric-field routines
     c_phase_fiel :   1679.81s CPU   5528.06s WALL (      33 calls)

     PWSCF        :     1h 7m CPU        2h20m WALL


   This run was terminated on:  10:40:43   6Jul2018            

=------------------------------------------------------------------------------=
   JOB DONE.
=------------------------------------------------------------------------------=
