# Supplementary material for: Collective dipole effects in ionic transport under electric fields
Source: Nat Commun. 2020 Jul 3;11:3330. doi: 10.1038/s41467-020-17173-w (PMC7335081; doi:10.1038/s41467-020-17173-w)
Supplement: Supplementary file 3 — Source Data [file 41467_2020_17173_MOESM3_ESM.zip › Script_Pol_Analysis/QE_data/ZBC_NEB_VO_Q2-pos2/Zcharge_VO_Q2_pict2/output_file]

     Program PWSCF v.6.1 (svn rev. 13369) starts on 27Nov2017 at  7: 5: 2 

     This program is part of the open-source Quantum ESPRESSO suite
     for quantum simulation of materials; please cite
         "P. Giannozzi et al., J. Phys.:Condens. Matter 21 395502 (2009);
          URL http://www.quantum-espresso.org", 
     in publications or presentations arising from this work. More details at
     http://www.quantum-espresso.org/quote

     Parallel version (MPI), running on    72 processors
     R & G space division:  proc/nbgrp/npool/nimage =      72
     Reading input from /marconi_scratch/userexternal/nsalles0/E-NEB_VO_Q2-pos2/E0/Qrtz_Ortho_2/input_file
Warning: card &IONS ignored
Warning: card / ignored
Warning: card &CELL ignored
Warning: card / ignored

     Current dimensions of program PWSCF are:
     Max number of different atomic species (ntypx) = 10
     Max number of k-points (npk) =  40000
     Max angular momentum in pseudopotentials (lmaxx) =  3

     Subspace diagonalization in iterative solution of the eigenvalue problem:
     a serial algorithm will be used

 
     Parallelization info
     --------------------
     sticks:   dense  smooth     PW     G-vecs:    dense   smooth      PW
     Min         312     312     78                24178    24178    3020
     Max         313     313     79                24181    24181    3023
     Sum       22485   22485   5629              1740873  1740873  217511
 

     Title: 
     Fkl_Ortho                                                                  


     bravais-lattice index     =            0
     lattice parameter (alat)  =      27.8567  a.u.
     unit-cell volume          =   18011.5231 (a.u.)^3
     number of atoms/cell      =          215
     number of atomic types    =            2
     number of electrons       =      1144.00
     number of Kohn-Sham states=          600
     kinetic-energy cutoff     =      80.0000  Ry
     charge density cutoff     =     320.0000  Ry
     convergence threshold     =      1.0E-08
     mixing beta               =       0.7000
     number of iterations used =            8  plain     mixing
     Exchange-correlation      =  SLA  PZ   NOGX NOGC ( 1  1  0  0 0 0)
 
     Using Berry phase electric field
     In a.u.(Ry)  cartesian system of reference
        0.0000000000
        0.0000000000
        0.0000000000
     In a.u.(Ry)  crystal system of reference
        0.0000000000
        0.0000000000
        0.0000000000
     Number of iterative cycles:   3
 

     celldm(1)=  27.856738  celldm(2)=   0.000000  celldm(3)=   0.000000
     celldm(4)=   0.000000  celldm(5)=   0.000000  celldm(6)=   0.000000

     crystal axes: (cart. coord. in units of alat)
               a(1) = (   0.992918   0.000000   0.000000 )  
               a(2) = (   0.000000   1.146571   0.000000 )  
               a(3) = (   0.000000   0.000000   0.731889 )  

     reciprocal axes: (cart. coord. in units 2 pi/alat)
               b(1) = (  1.007133  0.000000  0.000000 )  
               b(2) = (  0.000000  0.872166  0.000000 )  
               b(3) = (  0.000000  0.000000  1.366327 )  


     PseudoPot. # 1 for Si read from file:
     /marconi/home/userexternal/nsalles0/qe-6.1/pseudo/Si.pz-vbc.UPF
     MD5 check sum: 6dfa03ddd5817404712e03e4d12deb78
     Pseudo is Norm-conserving, Zval =  4.0
     Generated by new atomic code, or converted to UPF format
     Using radial grid of  431 points,  2 beta functions with: 
                l(1) =   0
                l(2) =   1

     PseudoPot. # 2 for O  read from file:
     /marconi/home/userexternal/nsalles0/qe-6.1/pseudo/O.pz-mt.UPF
     MD5 check sum: 6c85872a654a48428798af567c59afb1
     Pseudo is Norm-conserving, Zval =  6.0
     Generated by new atomic code, or converted to UPF format
     Using radial grid of  921 points,  1 beta functions with: 
                l(1) =   0

     atomic species   valence    mass     pseudopotential
        Si             4.00    28.08550     Si( 1.00)
        O              6.00    16.00000     O ( 1.00)

     No symmetry found


   Cartesian axes

     site n.     atom                  positions (alat units)
         1           Si  tau(   1) = (   0.1513892   0.0001441   0.2456329  )
         2           Si  tau(   2) = (   0.3177936   0.2884297   0.2452876  )
         3           Si  tau(   3) = (   0.9144702   0.1325750   0.1186238  )
         4           Si  tau(   4) = (   0.0910692   0.4155188   0.1246789  )
         5           Si  tau(   5) = (   0.0882973   0.1514577  -0.0006891  )
         6           Si  tau(   6) = (   0.2493125   0.4335752  -0.0044268  )
         7           O   tau(   7) = (   0.0846263   0.0794800   0.2829193  )
         8           O   tau(   8) = (   0.2510615   0.3666370   0.2850793  )
         9           O   tau(   9) = (   0.2160827   0.0377042   0.1644978  )
        10           O   tau(  10) = (   0.3849053   0.3322306   0.1688671  )
        11           O   tau(  11) = (   0.1894056   0.1673528   0.0396395  )
        12           O   tau(  12) = (   0.3559452   0.4413529   0.0233440  )
        13           O   tau(  13) = (   0.0231295   0.1142338   0.0805040  )
        14           O   tau(  14) = (   0.1934235   0.4028020   0.0856378  )
        15           O   tau(  15) = (   0.9152432   0.2058732   0.2015623  )
        16           O   tau(  16) = (   0.0898874   0.4934414   0.2032787  )
        17           O   tau(  17) = (   0.0460641   0.2466807   0.3304798  )
        18           O   tau(  18) = (   0.2133589   0.5354278   0.3305599  )
        19           Si  tau(  19) = (   0.4873268   0.0030584   0.2392700  )
        20           Si  tau(  20) = (   0.6534049   0.2823051   0.2487328  )
        21           Si  tau(  21) = (   0.2540392   0.1314950   0.1217511  )
        22           Si  tau(  22) = (   0.4146737   0.4215767   0.1141802  )
        23           Si  tau(  23) = (   0.4168317   0.1538724  -0.0003622  )
        24           Si  tau(  24) = (   0.5854504   0.4424583   0.0017895  )
        25           O   tau(  25) = (   0.4220808   0.0835531   0.2771062  )
        26           O   tau(  26) = (   0.5912553   0.3495263   0.3139584  )
        27           O   tau(  27) = (   0.5526490   0.0401246   0.1573616  )
        28           O   tau(  28) = (   0.7048052   0.3331882   0.1666260  )
        29           O   tau(  29) = (   0.5165467   0.1767070   0.0410014  )
        30           O   tau(  30) = (   0.6871098   0.4587940   0.0395904  )
        31           O   tau(  31) = (   0.3547117   0.1129043   0.0809486  )
        32           O   tau(  32) = (   0.5205916   0.4117496   0.0857251  )
        33           O   tau(  33) = (   0.2571806   0.2088691   0.2005978  )
        34           O   tau(  34) = (   0.3988899   0.5117417   0.1790680  )
        35           O   tau(  35) = (   0.3805922   0.2501462   0.3278020  )
        36           Si  tau(  36) = (   0.8155298  -0.0028842   0.2422601  )
        37           Si  tau(  37) = (   0.9796448   0.2835761   0.2450928  )
        38           Si  tau(  38) = (   0.5849894   0.1382221   0.1185627  )
        39           Si  tau(  39) = (   0.7497652   0.4241455   0.1241955  )
        40           Si  tau(  40) = (   0.7540648   0.1586105  -0.0099391  )
        41           Si  tau(  41) = (   0.9171873   0.4364983   0.0031086  )
        42           O   tau(  42) = (   0.7487161   0.0734798   0.2853299  )
        43           O   tau(  43) = (   0.9153500   0.3657625   0.2822432  )
        44           O   tau(  44) = (   0.8728376   0.0383175   0.1573008  )
        45           O   tau(  45) = (   1.0482548   0.3207958   0.1669255  )
        46           O   tau(  46) = (   0.8532767   0.1734151   0.0351168  )
        47           O   tau(  47) = (   1.0194161   0.4481368   0.0414112  )
        48           O   tau(  48) = (   0.6846591   0.1346118   0.0723140  )
        49           O   tau(  49) = (   0.8504364   0.4029536   0.0848426  )
        50           O   tau(  50) = (   0.5867801   0.2070350   0.2057628  )
        51           O   tau(  51) = (   0.7513177   0.4999168   0.2037147  )
        52           O   tau(  52) = (   0.7265922   0.2447514   0.3217796  )
        53           O   tau(  53) = (   0.8781981   0.5353581   0.3283267  )
        54           Si  tau(  54) = (   0.1516859   0.5724458   0.2472342  )
        55           Si  tau(  55) = (   0.3192363   0.8668213   0.2446224  )
        56           Si  tau(  56) = (   0.9212069   0.7063715   0.1227293  )
        57           Si  tau(  57) = (   0.0917415   0.9914713   0.1232969  )
        58           Si  tau(  58) = (   0.0939956   0.7265011  -0.0003312  )
        59           Si  tau(  59) = (   0.2550769   1.0149301  -0.0004653  )
        60           O   tau(  60) = (   0.0877976   0.6542183   0.2829115  )
        61           O   tau(  61) = (   0.2539966   0.9461008   0.2818528  )
        62           O   tau(  62) = (   0.2223086   0.6112155   0.1692397  )
        63           O   tau(  63) = (   0.3853387   0.8989184   0.1625094  )
        64           O   tau(  64) = (   0.1995671   0.7350997   0.0371457  )
        65           O   tau(  65) = (   0.3582044   1.0274275   0.0363369  )
        66           O   tau(  66) = (   0.0311207   0.6927573   0.0839611  )
        67           O   tau(  67) = (   0.1936780   0.9778364   0.0835658  )
        68           O   tau(  68) = (   0.9189877   0.7800054   0.2045075  )
        69           O   tau(  69) = (   0.0900541   1.0645328   0.2059665  )
        70           O   tau(  70) = (   0.0510882   0.8228553   0.3285303  )
        71           O   tau(  71) = (   0.2146213   1.1123522   0.3299755  )
        72           Si  tau(  72) = (   0.4303120   0.6152759   0.1816692  )
        73           Si  tau(  73) = (   0.6519459   0.8627121   0.2462706  )
        74           Si  tau(  74) = (   0.2531662   0.7070289   0.1276632  )
        75           Si  tau(  75) = (   0.4226359   0.9939327   0.1194930  )
        76           Si  tau(  76) = (   0.4251579   0.7336200   0.0018340  )
        77           Si  tau(  77) = (   0.5885148   1.0137783  -0.0012743  )
        78           O   tau(  78) = (   0.4091230   0.6610617   0.2770410  )
        79           O   tau(  79) = (   0.5874768   0.9434334   0.2831833  )
        80           O   tau(  80) = (   0.5336770   0.6234443   0.1472399  )
        81           O   tau(  81) = (   0.7138618   0.8941297   0.1604181  )
        82           O   tau(  82) = (   0.5240496   0.7605591   0.0392496  )
        83           O   tau(  83) = (   0.6901643   1.0274758   0.0386454  )
        84           O   tau(  84) = (   0.3682191   0.6842371   0.0987976  )
        85           O   tau(  85) = (   0.5239675   0.9765805   0.0804656  )
        86           O   tau(  86) = (   0.2563821   0.7850075   0.2030982  )
        87           O   tau(  87) = (   0.4233293   1.0692719   0.1998696  )
        88           O   tau(  88) = (   0.3800316   0.8282505   0.3287611  )
        89           O   tau(  89) = (   0.5483604   1.1127591   0.3239732  )
        90           Si  tau(  90) = (   0.8181340   0.5769620   0.2449203  )
        91           Si  tau(  91) = (   0.9827524   0.8604207   0.2443962  )
        92           Si  tau(  92) = (   0.5883144   0.7168028   0.1195847  )
        93           Si  tau(  93) = (   0.7532843   0.9894752   0.1211044  )
        94           Si  tau(  94) = (   0.7548173   0.7286435  -0.0001883  )
        95           Si  tau(  95) = (   0.9190565   1.0112401   0.0014057  )
        96           O   tau(  96) = (   0.7565483   0.6588463   0.2844788  )
        97           O   tau(  97) = (   0.9184615   0.9408861   0.2821615  )
        98           O   tau(  98) = (   0.8847478   0.6106519   0.1634704  )
        99           O   tau(  99) = (   1.0490434   0.8948825   0.1629302  )
       100           O   tau( 100) = (   0.8562956   0.7415200   0.0399942  )
       101           O   tau( 101) = (   1.0203539   1.0273719   0.0410482  )
       102           O   tau( 102) = (   0.6880554   0.6944777   0.0820524  )
       103           O   tau( 103) = (   0.8550678   0.9729394   0.0830126  )
       104           O   tau( 104) = (   0.5874358   0.7807632   0.2083324  )
       105           O   tau( 105) = (   0.7528722   1.0616262   0.2045630  )
       106           O   tau( 106) = (   0.7151105   0.8264490   0.3292313  )
       107           O   tau( 107) = (   0.8827249   1.1099905   0.3230885  )
       108           Si  tau( 108) = (   0.1529977  -0.0018814   0.6088835  )
       109           Si  tau( 109) = (   0.3103913   0.2825545   0.6097325  )
       110           Si  tau( 110) = (   0.9195171   0.1267367   0.4903183  )
       111           Si  tau( 111) = (   0.0876208   0.4168583   0.4893828  )
       112           Si  tau( 112) = (   0.0876979   0.1512585   0.3667852  )
       113           Si  tau( 113) = (   0.2516206   0.4391601   0.3680158  )
       114           O   tau( 114) = (   0.0893447   0.0792856   0.6475635  )
       115           O   tau( 115) = (   0.2395914   0.3587134   0.6471118  )
       116           O   tau( 116) = (   0.2162640   0.0320499   0.5245106  )
       117           O   tau( 117) = (   0.3762029   0.3269534   0.5324152  )
       118           O   tau( 118) = (   0.1913881   0.1655505   0.4012080  )
       119           O   tau( 119) = (   0.3543987   0.4549296   0.4054071  )
       120           O   tau( 120) = (   0.0289966   0.1135841   0.4525568  )
       121           O   tau( 121) = (   0.1899906   0.4017634   0.4515037  )
       122           O   tau( 122) = (   0.9151814   0.2031074   0.5705623  )
       123           O   tau( 123) = (   0.0863012   0.4931466   0.5692626  )
       124           O   tau( 124) = (   0.0501333   0.2476447   0.6930389  )
       125           O   tau( 125) = (   0.2148362   0.5316433   0.6913932  )
       126           Si  tau( 126) = (   0.4854572  -0.0006926   0.6100388  )
       127           Si  tau( 127) = (   0.6421803   0.2872015   0.6037402  )
       128           Si  tau( 128) = (   0.2542899   0.1269017   0.4835560  )
       129           Si  tau( 129) = (   0.4109013   0.4230183   0.4937531  )
       130           Si  tau( 130) = (   0.4191706   0.1529829   0.3626666  )
       131           Si  tau( 131) = (   0.6079730   0.3933118   0.4114811  )
       132           O   tau( 132) = (   0.4233866   0.0815178   0.6485536  )
       133           O   tau( 133) = (   0.5846158   0.3643232   0.6545720  )
       134           O   tau( 134) = (   0.5487937   0.0351051   0.5261817  )
       135           O   tau( 135) = (   0.6807619   0.3401905   0.5026963  )
       136           O   tau( 136) = (   0.5214665   0.1680469   0.4023584  )
       137           O   tau( 137) = (   0.6859132   0.4724010   0.4091773  )
       138           O   tau( 138) = (   0.3564819   0.1127002   0.4442567  )
       139           O   tau( 139) = (   0.5171806   0.4115835   0.4641063  )
       140           O   tau( 140) = (   0.2532729   0.2003448   0.5659933  )
       141           O   tau( 141) = (   0.4098606   0.5005675   0.5720798  )
       142           O   tau( 142) = (   0.3739076   0.2477569   0.6930475  )
       143           O   tau( 143) = (   0.5481880   0.5350513   0.6877512  )
       144           Si  tau( 144) = (   0.8166365  -0.0046124   0.6112654  )
       145           Si  tau( 145) = (   0.9785171   0.2837210   0.6113571  )
       146           Si  tau( 146) = (   0.5841279   0.1297939   0.4845974  )
       147           Si  tau( 147) = (   0.7559185   0.4321284   0.4868985  )
       148           Si  tau( 148) = (   0.7554790   0.1478461   0.3658351  )
       149           Si  tau( 149) = (   0.9179154   0.4392548   0.3638205  )
       150           O   tau( 150) = (   0.7523860   0.0771430   0.6481765  )
       151           O   tau( 151) = (   0.9137305   0.3639052   0.6515945  )
       152           O   tau( 152) = (   0.8818685   0.0312860   0.5295929  )
       153           O   tau( 153) = (   1.0409640   0.3225066   0.5288291  )
       154           O   tau( 154) = (   0.8565865   0.1606775   0.4059253  )
       155           O   tau( 155) = (   1.0184072   0.4529757   0.4049611  )
       156           O   tau( 156) = (   0.6877829   0.1210118   0.4492119  )
       157           O   tau( 157) = (   0.8517533   0.4019171   0.4471518  )
       158           O   tau( 158) = (   0.5793822   0.2075303   0.5649654  )
       159           O   tau( 159) = (   0.7570857   0.4872673   0.5799230  )
       160           O   tau( 160) = (   0.7249328   0.2520419   0.6661442  )
       161           O   tau( 161) = (   0.8846500   0.5351767   0.6969913  )
       162           Si  tau( 162) = (   0.1525572   0.5713637   0.6090328  )
       163           Si  tau( 163) = (   0.3152687   0.8602384   0.6107595  )
       164           Si  tau( 164) = (   0.9176657   0.7040099   0.4916126  )
       165           Si  tau( 165) = (   0.0887383   0.9902748   0.4887091  )
       166           Si  tau( 166) = (   0.0877110   0.7268156   0.3668655  )
       167           Si  tau( 167) = (   0.2529351   1.0164212   0.3678531  )
       168           O   tau( 168) = (   0.0908925   0.6529106   0.6498063  )
       169           O   tau( 169) = (   0.2517080   0.9409652   0.6486628  )
       170           O   tau( 170) = (   0.2181996   0.6084169   0.5281494  )
       171           O   tau( 171) = (   0.3853874   0.8958597   0.5331375  )
       172           O   tau( 172) = (   0.1901141   0.7402169   0.4050550  )
       173           O   tau( 173) = (   0.3545178   1.0281534   0.4082420  )
       174           O   tau( 174) = (   0.0247488   0.6875205   0.4486650  )
       175           O   tau( 175) = (   0.1901359   0.9749777   0.4484378  )
       176           O   tau( 176) = (   0.9218020   0.7737953   0.5770308  )
       177           O   tau( 177) = (   0.0892671   1.0625864   0.5722812  )
       178           O   tau( 178) = (   0.0599914   0.8234198   0.6929494  )
       179           O   tau( 179) = (   0.2176487   1.1105196   0.6921196  )
       180           Si  tau( 180) = (   0.4815248   0.5750543   0.6097464  )
       181           Si  tau( 181) = (   0.6502106   0.8595237   0.6071101  )
       182           Si  tau( 182) = (   0.2540107   0.7041735   0.4872559  )
       183           Si  tau( 183) = (   0.4199357   0.9919991   0.4894949  )
       184           Si  tau( 184) = (   0.4167161   0.7308057   0.3641399  )
       185           Si  tau( 185) = (   0.5851246   1.0174238   0.3655275  )
       186           O   tau( 186) = (   0.4221892   0.6553593   0.6581979  )
       187           O   tau( 187) = (   0.5875040   0.9397774   0.6484081  )
       188           O   tau( 188) = (   0.5424509   0.6125757   0.5261624  )
       189           O   tau( 189) = (   0.7124628   0.8951298   0.5233341  )
       190           O   tau( 190) = (   0.5199594   0.7397015   0.4003165  )
       191           O   tau( 191) = (   0.6859233   1.0329943   0.4069032  )
       192           O   tau( 192) = (   0.3556524   0.6897813   0.4462057  )
       193           O   tau( 193) = (   0.5204195   0.9786164   0.4465286  )
       194           O   tau( 194) = (   0.2549625   0.7783669   0.5692213  )
       195           O   tau( 195) = (   0.4206425   1.0659218   0.5715590  )
       196           O   tau( 196) = (   0.3702587   0.8208107   0.7008010  )
       197           O   tau( 197) = (   0.5507920   1.1096368   0.6913857  )
       198           Si  tau( 198) = (   0.8204418   0.5723837   0.6162824  )
       199           Si  tau( 199) = (   0.9847899   0.8575584   0.6119843  )
       200           Si  tau( 200) = (   0.5831293   0.7069020   0.4854030  )
       201           Si  tau( 201) = (   0.7507457   0.9918847   0.4863993  )
       202           Si  tau( 202) = (   0.7523189   0.7304997   0.3685315  )
       203           Si  tau( 203) = (   0.9176621   1.0142081   0.3648291  )
       204           O   tau( 204) = (   0.7534600   0.6505868   0.6533765  )
       205           O   tau( 205) = (   0.9201022   0.9370900   0.6513121  )
       206           O   tau( 206) = (   0.8785640   0.6071697   0.5292611  )
       207           O   tau( 207) = (   1.0446914   0.8935311   0.5266761  )
       208           O   tau( 208) = (   0.8520145   0.7444628   0.4127494  )
       209           O   tau( 209) = (   1.0182336   1.0283951   0.4068796  )
       210           O   tau( 210) = (   0.6848274   0.6905017   0.4469099  )
       211           O   tau( 211) = (   0.8515552   0.9773473   0.4452527  )
       212           O   tau( 212) = (   0.5833279   0.7802511   0.5681212  )
       213           O   tau( 213) = (   0.7522905   1.0619484   0.5719024  )
       214           O   tau( 214) = (   0.7158392   0.8214705   0.6880161  )
       215           O   tau( 215) = (   0.8795172   1.1063529   0.6945166  )

     number of k points=     1
                       cart. coord. in units 2pi/alat
        k(    1) = (   0.0000000   0.0000000   0.0000000), wk =   2.0000000

     Dense  grid:  1740873 G-vectors     FFT dimensions: ( 160, 192, 120)

     Estimated max dynamical RAM per process >     346.31MB

     Estimated total allocated dynamical RAM >   24934.12MB

     Initial potential from superposition of free atoms

     starting charge 1145.96414, renormalised to 1144.00000
     Starting wfc are  860 randomized atomic wfcs

     total cpu time spent up to now is       33.4 secs

     per-process dynamical memory:   267.0 Mb

     Self-consistent Calculation

     iteration #  1     ecut=    80.00 Ry     beta=0.70
     Davidson diagonalization with overlap
     ethr =  1.00E-02,  avg # of iterations =  3.0
     Davidson diagonalization with overlap
     ethr =  1.00E-02,  avg # of iterations =  1.0
     Davidson diagonalization with overlap
     ethr =  1.00E-02,  avg # of iterations =  1.0
 
     Expectation value of exp(iGx):
 (-1.107956546400466E-004,7.255543257635818E-004)  0.992917730000000     
     Electronic Dipole per cell (Ry a.u.)   21.4449555136380     
     Ionic Dipole per cell (Ry a.u.)   23646.6003283500     
 
     Expectation value of exp(iGx):
 (2.608612923491906E-003,-3.636139164459717E-003)   1.14657093000000     
     Electronic Dipole per cell (Ry a.u.)  -13.6371663330349     
     Ionic Dipole per cell (Ry a.u.)   25349.4145950787     
 
     Expectation value of exp(iGx):
 (8.109949673835751E-007,-1.535792787262456E-006)  0.731889429000000     
     Electronic Dipole per cell (Ry a.u.)  -9.95751867592984     
     Ionic Dipole per cell (Ry a.u.)   15833.5676062521     
Electronic Dipole on Cartesian axes
           1   21.4449555136380     
           2  -13.6371663330349     
           3  -9.95751867592984     
Ionic Dipole on Cartesian axes
           1   23646.6003283500     
           2   25349.4145950787     
           3   15833.5676062521     

     total cpu time spent up to now is      381.8 secs

     total energy              =   -5137.26666062 Ry
     Harris-Foulkes estimate   =   -5174.20149095 Ry
     estimated scf accuracy    <      51.86239342 Ry

     iteration #  2     ecut=    80.00 Ry     beta=0.70
     Davidson diagonalization with overlap
     ethr =  4.53E-03,  avg # of iterations =  2.0
     Davidson diagonalization with overlap
     ethr =  4.53E-03,  avg # of iterations =  1.0
     Davidson diagonalization with overlap
     ethr =  4.53E-03,  avg # of iterations =  1.0
 
     Expectation value of exp(iGx):
 (-2.835276940701648E-006,3.272137068100725E-005)  0.992917730000000     
     Electronic Dipole per cell (Ry a.u.)   20.6343746652407     
     Ionic Dipole per cell (Ry a.u.)   23646.6003283500     
 
     Expectation value of exp(iGx):
 (2.644961036186678E-004,-3.450292022081666E-004)   1.14657093000000     
     Electronic Dipole per cell (Ry a.u.)  -13.1811321854234     
     Ionic Dipole per cell (Ry a.u.)   25349.4145950787     
 
     Expectation value of exp(iGx):
 (2.855873648835649E-009,-5.015689973342854E-009)  0.731889429000000     
     Electronic Dipole per cell (Ry a.u.)  -9.66601624368481     
     Ionic Dipole per cell (Ry a.u.)   15833.5676062521     
Electronic Dipole on Cartesian axes
           1   20.6343746652407     
           2  -13.1811321854234     
           3  -9.66601624368481     
Ionic Dipole on Cartesian axes
           1   23646.6003283500     
           2   25349.4145950787     
           3   15833.5676062521     

     total cpu time spent up to now is      718.8 secs

     total energy              =   -5150.81557274 Ry
     Harris-Foulkes estimate   =   -5167.90647544 Ry
     estimated scf accuracy    <      33.07297607 Ry

     iteration #  3     ecut=    80.00 Ry     beta=0.70
     Davidson diagonalization with overlap
     ethr =  2.89E-03,  avg # of iterations =  2.0
     Davidson diagonalization with overlap
     ethr =  2.89E-03,  avg # of iterations =  1.0
     Davidson diagonalization with overlap
     ethr =  2.89E-03,  avg # of iterations =  1.0
 
     Expectation value of exp(iGx):
 (-2.057615413903833E-005,1.581495812514027E-004)  0.992917730000000     
     Electronic Dipole per cell (Ry a.u.)   21.1690969229136     
     Ionic Dipole per cell (Ry a.u.)   23646.6003283500     
 
     Expectation value of exp(iGx):
 (8.372663820064587E-004,-1.153356455989790E-003)   1.14657093000000     
     Electronic Dipole per cell (Ry a.u.)  -13.5565595629436     
     Ionic Dipole per cell (Ry a.u.)   25349.4145950787     
 
     Expectation value of exp(iGx):
 (5.107346719627398E-008,-9.290358814339784E-008)  0.731889429000000     
     Electronic Dipole per cell (Ry a.u.)  -9.80329432260190     
     Ionic Dipole per cell (Ry a.u.)   15833.5676062521     
Electronic Dipole on Cartesian axes
           1   21.1690969229136     
           2  -13.5565595629436     
           3  -9.80329432260190     
Ionic Dipole on Cartesian axes
           1   23646.6003283500     
           2   25349.4145950787     
           3   15833.5676062521     

     total cpu time spent up to now is     1041.7 secs

     total energy              =   -5157.59308097 Ry
     Harris-Foulkes estimate   =   -5157.68183460 Ry
     estimated scf accuracy    <       0.23401594 Ry

     iteration #  4     ecut=    80.00 Ry     beta=0.70
     Davidson diagonalization with overlap
     ethr =  2.05E-05,  avg # of iterations =  8.0
     Davidson diagonalization with overlap
     ethr =  2.05E-05,  avg # of iterations =  1.0
     Davidson diagonalization with overlap
     ethr =  2.05E-05,  avg # of iterations =  1.0
 
     Expectation value of exp(iGx):
 (-1.734052023617623E-005,1.508550191555625E-004)  0.992917730000000     
     Electronic Dipole per cell (Ry a.u.)   20.9831649121607     
     Ionic Dipole per cell (Ry a.u.)   23646.6003283500     
 
     Expectation value of exp(iGx):
 (8.282324262003580E-004,-1.094525151837954E-003)   1.14657093000000     
     Electronic Dipole per cell (Ry a.u.)  -13.2710856743513     
     Ionic Dipole per cell (Ry a.u.)   25349.4145950787     
 
     Expectation value of exp(iGx):
 (4.610955566017340E-008,-8.481149332863610E-008)  0.731889429000000     
     Electronic Dipole per cell (Ry a.u.)  -9.84622614649722     
     Ionic Dipole per cell (Ry a.u.)   15833.5676062521     
Electronic Dipole on Cartesian axes
           1   20.9831649121607     
           2  -13.2710856743513     
           3  -9.84622614649722     
Ionic Dipole on Cartesian axes
           1   23646.6003283500     
           2   25349.4145950787     
           3   15833.5676062521     

     total cpu time spent up to now is     1386.7 secs

     total energy              =   -5157.60227713 Ry
     Harris-Foulkes estimate   =   -5157.67050345 Ry
     estimated scf accuracy    <       0.14070587 Ry

     iteration #  5     ecut=    80.00 Ry     beta=0.70
     Davidson diagonalization with overlap
     ethr =  1.23E-05,  avg # of iterations =  7.0
     Davidson diagonalization with overlap
     ethr =  1.23E-05,  avg # of iterations =  1.0
     Davidson diagonalization with overlap
     ethr =  1.23E-05,  avg # of iterations =  1.0
 
     Expectation value of exp(iGx):
 (-1.883533164300136E-005,1.497888267113596E-004)  0.992917730000000     
     Electronic Dipole per cell (Ry a.u.)   21.1156873137210     
     Ionic Dipole per cell (Ry a.u.)   23646.6003283500     
 
     Expectation value of exp(iGx):
 (8.092224676230536E-004,-1.102490731050039E-003)   1.14657093000000     
     Electronic Dipole per cell (Ry a.u.)  -13.4809967695943     
     Ionic Dipole per cell (Ry a.u.)   25349.4145950787     
 
     Expectation value of exp(iGx):
 (4.619704370714690E-008,-8.371268731573555E-008)  0.731889429000000     
     Electronic Dipole per cell (Ry a.u.)  -9.78846917834692     
     Ionic Dipole per cell (Ry a.u.)   15833.5676062521     
Electronic Dipole on Cartesian axes
           1   21.1156873137210     
           2  -13.4809967695943     
           3  -9.78846917834692     
Ionic Dipole on Cartesian axes
           1   23646.6003283500     
           2   25349.4145950787     
           3   15833.5676062521     

     total cpu time spent up to now is     1706.4 secs

     total energy              =   -5157.63142165 Ry
     Harris-Foulkes estimate   =   -5157.63266719 Ry
     estimated scf accuracy    <       0.00217488 Ry

     iteration #  6     ecut=    80.00 Ry     beta=0.70
     Davidson diagonalization with overlap
     ethr =  1.90E-07,  avg # of iterations =  8.0
     Davidson diagonalization with overlap
     ethr =  1.90E-07,  avg # of iterations =  1.0
     Davidson diagonalization with overlap
     ethr =  1.90E-07,  avg # of iterations =  1.0
 
     Expectation value of exp(iGx):
 (-1.853626529045343E-005,1.500226435442712E-004)  0.992917730000000     
     Electronic Dipole per cell (Ry a.u.)   21.0888432405049     
     Ionic Dipole per cell (Ry a.u.)   23646.6003283500     
 
     Expectation value of exp(iGx):
 (8.126384454126495E-004,-1.101401934123971E-003)   1.14657093000000     
     Electronic Dipole per cell (Ry a.u.)  -13.4453021454602     
     Ionic Dipole per cell (Ry a.u.)   25349.4145950787     
 
     Expectation value of exp(iGx):
 (4.611289344542885E-008,-8.405707882245302E-008)  0.731889429000000     
     Electronic Dipole per cell (Ry a.u.)  -9.81145079997463     
     Ionic Dipole per cell (Ry a.u.)   15833.5676062521     
Electronic Dipole on Cartesian axes
           1   21.0888432405049     
           2  -13.4453021454602     
           3  -9.81145079997463     
Ionic Dipole on Cartesian axes
           1   23646.6003283500     
           2   25349.4145950787     
           3   15833.5676062521     

     total cpu time spent up to now is     2044.8 secs

     total energy              =   -5157.63193569 Ry
     Harris-Foulkes estimate   =   -5157.63207866 Ry
     estimated scf accuracy    <       0.00026323 Ry

     iteration #  7     ecut=    80.00 Ry     beta=0.70
     Davidson diagonalization with overlap
     ethr =  2.30E-08,  avg # of iterations =  3.0
     Davidson diagonalization with overlap
     ethr =  2.30E-08,  avg # of iterations =  1.0
     Davidson diagonalization with overlap
     ethr =  2.30E-08,  avg # of iterations =  1.0
 
     Expectation value of exp(iGx):
 (-1.865554270777289E-005,1.500588995814802E-004)  0.992917730000000     
     Electronic Dipole per cell (Ry a.u.)   21.0982244714398     
     Ionic Dipole per cell (Ry a.u.)   23646.6003283500     
 
     Expectation value of exp(iGx):
 (8.118351423370169E-004,-1.102467116214784E-003)   1.14657093000000     
     Electronic Dipole per cell (Ry a.u.)  -13.4587316083984     
     Ionic Dipole per cell (Ry a.u.)   25349.4145950787     
 
     Expectation value of exp(iGx):
 (4.623914080376780E-008,-8.406087012390424E-008)  0.731889429000000     
     Electronic Dipole per cell (Ry a.u.)  -9.80103666432476     
     Ionic Dipole per cell (Ry a.u.)   15833.5676062521     
Electronic Dipole on Cartesian axes
           1   21.0982244714398     
           2  -13.4587316083984     
           3  -9.80103666432476     
Ionic Dipole on Cartesian axes
           1   23646.6003283500     
           2   25349.4145950787     
           3   15833.5676062521     

     total cpu time spent up to now is     2331.2 secs

     total energy              =   -5157.63199622 Ry
     Harris-Foulkes estimate   =   -5157.63201027 Ry
     estimated scf accuracy    <       0.00002976 Ry

     iteration #  8     ecut=    80.00 Ry     beta=0.70
     Davidson diagonalization with overlap
     ethr =  2.60E-09,  avg # of iterations =  3.0
     Davidson diagonalization with overlap
     ethr =  2.60E-09,  avg # of iterations =  1.0
     Davidson diagonalization with overlap
     ethr =  2.60E-09,  avg # of iterations =  1.0
 
     Expectation value of exp(iGx):
 (-1.863311491910908E-005,1.500765340353515E-004)  0.992917730000000     
     Electronic Dipole per cell (Ry a.u.)   21.0962129073272     
     Ionic Dipole per cell (Ry a.u.)   23646.6003283500     
 
     Expectation value of exp(iGx):
 (8.122321058653744E-004,-1.102289746982312E-003)   1.14657093000000     
     Electronic Dipole per cell (Ry a.u.)  -13.4542706434533     
     Ionic Dipole per cell (Ry a.u.)   25349.4145950787     
 
     Expectation value of exp(iGx):
 (4.621044467897376E-008,-8.409546726371856E-008)  0.731889429000000     
     Electronic Dipole per cell (Ry a.u.)  -9.80503641540686     
     Ionic Dipole per cell (Ry a.u.)   15833.5676062521     
Electronic Dipole on Cartesian axes
           1   21.0962129073272     
           2  -13.4542706434533     
           3  -9.80503641540686     
Ionic Dipole on Cartesian axes
           1   23646.6003283500     
           2   25349.4145950787     
           3   15833.5676062521     

     total cpu time spent up to now is     2617.8 secs

     total energy              =   -5157.63200396 Ry
     Harris-Foulkes estimate   =   -5157.63200543 Ry
     estimated scf accuracy    <       0.00000469 Ry

     iteration #  9     ecut=    80.00 Ry     beta=0.70
     Davidson diagonalization with overlap
     ethr =  4.10E-10,  avg # of iterations =  3.0
     Davidson diagonalization with overlap
     ethr =  4.10E-10,  avg # of iterations =  1.0
     Davidson diagonalization with overlap
     ethr =  4.10E-10,  avg # of iterations =  1.0
 
     Expectation value of exp(iGx):
 (-1.863607098916575E-005,1.500801328839699E-004)  0.992917730000000     
     Electronic Dipole per cell (Ry a.u.)   21.0964179216704     
     Ionic Dipole per cell (Ry a.u.)   23646.6003283500     
 
     Expectation value of exp(iGx):
 (8.121386140366918E-004,-1.102395306780566E-003)   1.14657093000000     
     Electronic Dipole per cell (Ry a.u.)  -13.4557185113083     
     Ionic Dipole per cell (Ry a.u.)   25349.4145950787     
 
     Expectation value of exp(iGx):
 (4.622237069977691E-008,-8.409266261000618E-008)  0.731889429000000     
     Electronic Dipole per cell (Ry a.u.)  -9.80390756691515     
     Ionic Dipole per cell (Ry a.u.)   15833.5676062521     
Electronic Dipole on Cartesian axes
           1   21.0964179216704     
           2  -13.4557185113083     
           3  -9.80390756691515     
Ionic Dipole on Cartesian axes
           1   23646.6003283500     
           2   25349.4145950787     
           3   15833.5676062521     

     total cpu time spent up to now is     2903.3 secs

     total energy              =   -5157.63200480 Ry
     Harris-Foulkes estimate   =   -5157.63200502 Ry
     estimated scf accuracy    <       0.00000030 Ry

     iteration # 10     ecut=    80.00 Ry     beta=0.70
     Davidson diagonalization with overlap
     ethr =  2.64E-11,  avg # of iterations =  3.0
     Davidson diagonalization with overlap
     ethr =  2.64E-11,  avg # of iterations =  1.0
     Davidson diagonalization with overlap
     ethr =  2.64E-11,  avg # of iterations =  1.0
 
     Expectation value of exp(iGx):
 (-1.863727959994406E-005,1.500795978536212E-004)  0.992917730000000     
     Electronic Dipole per cell (Ry a.u.)   21.0965220976510     
     Ionic Dipole per cell (Ry a.u.)   23646.6003283500     
 
     Expectation value of exp(iGx):
 (8.121621759785546E-004,-1.102373534746459E-003)   1.14657093000000     
     Electronic Dipole per cell (Ry a.u.)  -13.4553837147949     
     Ionic Dipole per cell (Ry a.u.)   25349.4145950787     
 
     Expectation value of exp(iGx):
 (4.622102844732886E-008,-8.409315866607730E-008)  0.731889429000000     
     Electronic Dipole per cell (Ry a.u.)  -9.80404292376465     
     Ionic Dipole per cell (Ry a.u.)   15833.5676062521     
Electronic Dipole on Cartesian axes
           1   21.0965220976510     
           2  -13.4553837147949     
           3  -9.80404292376465     
Ionic Dipole on Cartesian axes
           1   23646.6003283500     
           2   25349.4145950787     
           3   15833.5676062521     

     total cpu time spent up to now is     3192.5 secs

     total energy              =   -5157.63200488 Ry
     Harris-Foulkes estimate   =   -5157.63200490 Ry
     estimated scf accuracy    <       0.00000004 Ry

     iteration # 11     ecut=    80.00 Ry     beta=0.70
     Davidson diagonalization with overlap
     ethr =  3.88E-12,  avg # of iterations =  3.0
     Davidson diagonalization with overlap
     ethr =  3.88E-12,  avg # of iterations =  1.0
     Davidson diagonalization with overlap
     ethr =  3.88E-12,  avg # of iterations =  1.0
 
     Expectation value of exp(iGx):
 (-1.863662093604409E-005,1.500798421836815E-004)  0.992917730000000     
     Electronic Dipole per cell (Ry a.u.)   21.0964658035479     
     Ionic Dipole per cell (Ry a.u.)   23646.6003283500     
 
     Expectation value of exp(iGx):
 (8.121578562510449E-004,-1.102378370421645E-003)   1.14657093000000     
     Electronic Dipole per cell (Ry a.u.)  -13.4554503521818     
     Ionic Dipole per cell (Ry a.u.)   25349.4145950787     
 
     Expectation value of exp(iGx):
 (4.622126813492415E-008,-8.409327438537778E-008)  0.731889429000000     
     Electronic Dipole per cell (Ry a.u.)  -9.80402816493240     
     Ionic Dipole per cell (Ry a.u.)   15833.5676062521     
Electronic Dipole on Cartesian axes
           1   21.0964658035479     
           2  -13.4554503521818     
           3  -9.80402816493240     
Ionic Dipole on Cartesian axes
           1   23646.6003283500     
           2   25349.4145950787     
           3   15833.5676062521     

     total cpu time spent up to now is     3479.9 secs

     End of self-consistent calculation

          k = 0.0000 0.0000 0.0000 (217511 PWs)   bands (ev):

   -17.4677 -17.3137 -16.5043 -16.4748 -16.4559 -16.3725 -16.3436 -16.3076
   -16.2877 -16.2357 -16.2014 -16.1418 -16.1341 -16.1038 -16.0813 -16.0463
   -16.0297 -16.0246 -15.9655 -15.9617 -15.9324 -15.9046 -15.8962 -15.8404
   -15.8317 -15.8243 -15.8092 -15.8039 -15.7833 -15.7696 -15.7627 -15.7540
   -15.7110 -15.6640 -15.6321 -15.6082 -15.5798 -15.5444 -15.5203 -15.4864
   -15.4642 -15.4366 -15.3877 -15.3539 -15.3345 -15.3174 -15.2967 -15.2696
   -15.2390 -15.2220 -15.1951 -15.1826 -15.1595 -15.1021 -15.0904 -15.0755
   -15.0488 -15.0005 -14.9854 -14.9679 -14.9483 -14.9369 -14.9099 -14.8873
   -14.8780 -14.8600 -14.8485 -14.8212 -14.8171 -14.8052 -14.7802 -14.7691
   -14.7652 -14.7256 -14.7006 -14.6826 -14.6637 -14.6522 -14.6308 -14.5885
   -14.5705 -14.5424 -14.5284 -14.5143 -14.5095 -14.4834 -14.4629 -14.4503
   -14.4389 -14.4287 -14.4151 -14.4052 -14.4032 -14.3929 -14.3865 -14.3785
   -14.3709 -14.3664 -14.3569 -14.3461 -14.3435 -14.3378 -14.3291 -14.3252
   -14.3204 -14.3107 -14.2965 -14.2914 -14.2829 -14.2777 -14.2699 -14.2641
   -14.2549 -14.2525 -14.2502 -14.2461 -14.2383 -14.2339 -14.2287 -14.2269
   -14.2142 -14.2056 -14.2018 -14.2004 -14.1901 -14.1842 -14.1759 -14.1718
   -14.1688 -14.1636 -14.1591 -14.1543 -14.1418 -14.1368 -14.1325 -14.1299
   -14.1227 -14.1193 -14.1070 -14.1058 -14.0953 -14.0817 -14.0700  -6.7632
    -6.4604  -6.4121  -6.3150  -6.2342  -6.1919  -6.1422  -5.9990  -5.9422
    -5.9000  -5.8690  -5.8346  -5.8223  -5.8068  -5.7523  -5.7362  -5.7088
    -5.6763  -5.6422  -5.6178  -5.6010  -5.5608  -5.5171  -5.4138  -5.2645
    -5.2449  -5.1899  -5.1759  -5.1430  -5.1158  -5.0816  -5.0191  -4.9532
    -4.9237  -4.8973  -4.8231  -4.7504  -4.7260  -4.6334  -4.5298  -4.4782
    -4.4334  -4.3444  -4.2997  -4.2502  -4.2302  -4.2001  -4.1829  -4.1274
    -4.1231  -4.0809  -4.0278  -3.9788  -3.9488  -3.8855  -3.8817  -3.7950
    -3.7917  -3.7627  -3.7272  -3.7213  -3.6800  -3.6516  -3.6112  -3.5471
    -3.5158  -3.4670  -3.3916  -3.3830  -3.3300  -3.2913  -3.2644  -3.2131
    -3.2015  -3.1820  -3.1267  -3.1177  -3.1028  -3.0591  -3.0314  -3.0101
    -3.0041  -2.9770  -2.9685  -2.9644  -2.9346  -2.9236  -2.9174  -2.8961
    -2.8933  -2.8891  -2.8724  -2.8612  -2.8480  -2.8414  -2.8350  -2.8278
    -2.8177  -2.8019  -2.7846  -2.7744  -2.7667  -2.7461  -2.7351  -2.7322
    -2.7211  -2.7122  -2.7056  -2.6923  -2.6857  -2.6806  -2.6592  -2.6527
    -2.6496  -2.6314  -2.6283  -2.6212  -2.5878  -2.5559  -2.5437  -2.5250
    -2.5190  -2.4767  -2.4626  -2.4570  -2.4440  -2.4374  -2.4228  -2.3972
    -2.3865  -2.3691  -2.3537  -2.3173  -2.2715  -2.2678  -2.2248  -2.2130
    -2.2057  -2.2019  -2.1878  -2.1304  -2.0877  -2.0681  -1.9495  -1.9257
    -1.5488  -1.5231  -1.1089  -1.0685  -1.0282  -0.9556  -0.9198  -0.9066
    -0.8547  -0.8473  -0.8240  -0.7934  -0.7611  -0.7470  -0.7381  -0.7299
    -0.7074  -0.6987  -0.6883  -0.6639  -0.6514  -0.6254  -0.6184  -0.6091
    -0.6042  -0.5937  -0.5787  -0.5626  -0.5549  -0.5452  -0.5395  -0.5255
    -0.5235  -0.4986  -0.4905  -0.4719  -0.4684  -0.4634  -0.4443  -0.4305
    -0.4069  -0.3990  -0.3847  -0.3801  -0.3694  -0.3602  -0.3492  -0.3304
    -0.3244  -0.3036  -0.2921  -0.2816  -0.2520  -0.2425  -0.2299  -0.2167
    -0.2023  -0.1893  -0.1789  -0.1509  -0.1422  -0.1214  -0.1167  -0.0940
    -0.0755  -0.0733  -0.0385  -0.0144  -0.0054   0.0065   0.0243   0.0369
     0.0561   0.0573   0.0746   0.0878   0.1000   0.1217   0.1346   0.1477
     0.1612   0.1665   0.1831   0.2048   0.2121   0.2236   0.2409   0.2552
     0.2628   0.2651   0.2721   0.2911   0.3113   0.3311   0.3426   0.3539
     0.3663   0.3753   0.3907   0.4025   0.4095   0.4250   0.4333   0.4412
     0.4531   0.4659   0.4752   0.4799   0.4927   0.5001   0.5145   0.5239
     0.5358   0.5399   0.5549   0.5622   0.5751   0.5784   0.5983   0.6154
     0.6252   0.6369   0.6548   0.6778   0.6871   0.6954   0.7095   0.7222
     0.7278   0.7410   0.7483   0.7745   0.8018   0.8094   0.8198   0.8270
     0.8330   0.8547   0.8756   0.8804   0.8907   0.8987   0.9190   0.9394
     0.9525   0.9578   0.9621   0.9752   0.9852   0.9981   1.0100   1.0202
     1.0278   1.0474   1.0529   1.0585   1.0706   1.0786   1.0848   1.0888
     1.1054   1.1162   1.1303   1.1365   1.1505   1.1580   1.1659   1.1811
     1.1882   1.2008   1.2076   1.2129   1.2291   1.2366   1.2472   1.2550
     1.2653   1.2724   1.2846   1.2875   1.3067   1.3115   1.3136   1.3261
     1.3304   1.3399   1.3504   1.3557   1.3662   1.3748   1.3949   1.4001
     1.4048   1.4081   1.4176   1.4282   1.4378   1.4470   1.4587   1.4616
     1.4734   1.4860   1.4963   1.5001   1.5120   1.5207   1.5290   1.5346
     1.5467   1.5550   1.5688   1.5750   1.5835   1.5868   1.6000   1.6035
     1.6098   1.6247   1.6281   1.6352   1.6454   1.6548   1.6655   1.6832
     1.6910   1.7025   1.7083   1.7279   1.7433   1.7520   1.7594   1.7918
     1.8028   1.8142   1.8394   1.8526   1.8777   1.8799   1.9061   1.9226
     1.9353   1.9372   1.9628   1.9649   1.9724   1.9915   1.9951   1.9990
     2.0270   2.0396   2.0435   2.0624   2.0682   2.0897   2.1282   2.1344
     2.1421   2.1644   2.1790   2.1903   2.2102   2.2184   2.2334   2.2512
     2.2569   2.2857   2.2937   2.2992   2.3153   2.3301   2.3411   2.3511
     2.3724   2.3777   2.3897   2.3969   2.4359   2.4469   2.4637   2.4924
     2.5006   2.5257   2.5521   2.5796   7.8004   8.3167   8.8638   9.1512
     9.2443   9.3958   9.5617   9.7638   9.8507   9.9361  10.0164  10.0299
    10.1184  10.1835  10.2403  10.3484  10.4149  10.4362  10.4608  10.5507
    10.5924  10.6329  10.6649  10.7377  10.7528  10.7674  10.8297  10.8530

     highest occupied, lowest unoccupied level (ev):     2.5796    7.8004

!    total energy              =   -5157.63200489 Ry
     Harris-Foulkes estimate   =   -5157.63200489 Ry
     estimated scf accuracy    <          1.9E-09 Ry

     The total energy is the sum of the following terms:

     one-electron contribution =   -2407.28952071 Ry
     hartree contribution      =    1798.63799731 Ry
     xc contribution           =   -1182.85857676 Ry
     ewald contribution        =   -3366.12190472 Ry

     convergence has been achieved in  11 iterations

     Forces acting on atoms (cartesian axes, Ry/au):

     atom    1 type  1   force =     0.00028159   -0.00013476    0.00021201
     atom    2 type  1   force =     0.00000340   -0.00003231   -0.00003954
     atom    3 type  1   force =    -0.00004892    0.00013342   -0.00010919
     atom    4 type  1   force =     0.00001346    0.00001357   -0.00005280
     atom    5 type  1   force =    -0.00000232   -0.00002249   -0.00006730
     atom    6 type  1   force =     0.00002935    0.00002959   -0.00007434
     atom    7 type  2   force =     0.00020104   -0.00018870    0.00016041
     atom    8 type  2   force =     0.00012791    0.00007716   -0.00007696
     atom    9 type  2   force =     0.00018514   -0.00007986    0.00015097
     atom   10 type  2   force =     0.00004671   -0.00013489   -0.00011040
     atom   11 type  2   force =    -0.00003035   -0.00014860    0.00003093
     atom   12 type  2   force =     0.00000112    0.00010488    0.00006039
     atom   13 type  2   force =    -0.00008863    0.00001947   -0.00010497
     atom   14 type  2   force =    -0.00003115   -0.00000546   -0.00012245
     atom   15 type  2   force =     0.00002698    0.00003244   -0.00003301
     atom   16 type  2   force =     0.00002462    0.00000436   -0.00004657
     atom   17 type  2   force =     0.00009879   -0.00007283   -0.00010305
     atom   18 type  2   force =    -0.00007177    0.00000278    0.00005537
     atom   19 type  1   force =     0.00006734   -0.00005508    0.00002808
     atom   20 type  1   force =     0.00000787    0.00003951    0.00003368
     atom   21 type  1   force =    -0.00000370   -0.00005838    0.00004179
     atom   22 type  1   force =    -0.00003351   -0.00004829    0.00003462
     atom   23 type  1   force =     0.00001719    0.00001935    0.00004025
     atom   24 type  1   force =    -0.00006910    0.00011242   -0.00003634
     atom   25 type  2   force =     0.00003305   -0.00003771   -0.00006535
     atom   26 type  2   force =     0.00005548    0.00001212    0.00006677
     atom   27 type  2   force =     0.00024306   -0.00000781    0.00017375
     atom   28 type  2   force =    -0.00011026    0.00002874   -0.00006805
     atom   29 type  2   force =    -0.00000177   -0.00002628    0.00013168
     atom   30 type  2   force =    -0.00002894    0.00005143   -0.00006479
     atom   31 type  2   force =    -0.00000687   -0.00000026   -0.00000150
     atom   32 type  2   force =    -0.00000944    0.00010467    0.00000377
     atom   33 type  2   force =    -0.00007522    0.00001560   -0.00002585
     atom   34 type  2   force =    -0.00010835   -0.00017047    0.00019852
     atom   35 type  2   force =    -0.00003066   -0.00006452   -0.00003163
     atom   36 type  1   force =    -0.00003586    0.00010705   -0.00012608
     atom   37 type  1   force =     0.00006947   -0.00000430   -0.00001895
     atom   38 type  1   force =     0.00005171    0.00001875    0.00009388
     atom   39 type  1   force =    -0.00003964   -0.00002710   -0.00009443
     atom   40 type  1   force =    -0.00000592    0.00015303   -0.00000984
     atom   41 type  1   force =    -0.00002444    0.00001840   -0.00001618
     atom   42 type  2   force =    -0.00004572    0.00001270    0.00004027
     atom   43 type  2   force =     0.00005679   -0.00002292    0.00002469
     atom   44 type  2   force =    -0.00021616    0.00017599   -0.00021918
     atom   45 type  2   force =     0.00003183    0.00002460   -0.00003751
     atom   46 type  2   force =     0.00000265    0.00029718   -0.00006542
     atom   47 type  2   force =    -0.00005103    0.00004658   -0.00000338
     atom   48 type  2   force =     0.00003444    0.00015100    0.00002303
     atom   49 type  2   force =    -0.00006822   -0.00010673   -0.00008477
     atom   50 type  2   force =    -0.00000567    0.00004132    0.00009400
     atom   51 type  2   force =     0.00004394   -0.00006797   -0.00007367
     atom   52 type  2   force =     0.00013048    0.00006348   -0.00007402
     atom   53 type  2   force =     0.00004255    0.00001926   -0.00009268
     atom   54 type  1   force =    -0.00001739   -0.00001975    0.00004504
     atom   55 type  1   force =     0.00006363    0.00004105    0.00000856
     atom   56 type  1   force =    -0.00011373    0.00003105   -0.00004874
     atom   57 type  1   force =     0.00007105   -0.00002664    0.00007477
     atom   58 type  1   force =    -0.00007498    0.00006563   -0.00013381
     atom   59 type  1   force =    -0.00000376    0.00001035   -0.00000954
     atom   60 type  2   force =     0.00001591    0.00006271   -0.00008290
     atom   61 type  2   force =     0.00012566    0.00007403   -0.00000577
     atom   62 type  2   force =     0.00001287    0.00000741    0.00008974
     atom   63 type  2   force =     0.00016391   -0.00003371    0.00005135
     atom   64 type  2   force =    -0.00015514    0.00001076    0.00008299
     atom   65 type  2   force =     0.00002296   -0.00010177   -0.00004351
     atom   66 type  2   force =    -0.00020229    0.00006727   -0.00023758
     atom   67 type  2   force =     0.00002931   -0.00005429   -0.00001424
     atom   68 type  2   force =     0.00001926   -0.00006321    0.00002387
     atom   69 type  2   force =     0.00030013   -0.00017588    0.00020117
     atom   70 type  2   force =     0.00000192    0.00004075   -0.00001175
     atom   71 type  2   force =     0.00037480   -0.00003448    0.00020221
     atom   72 type  1   force =    -0.00022066   -0.00013344    0.00026519
     atom   73 type  1   force =    -0.00009851   -0.00005377    0.00003528
     atom   74 type  1   force =    -0.00017895    0.00005409    0.00010729
     atom   75 type  1   force =     0.00009875   -0.00006940   -0.00009523
     atom   76 type  1   force =    -0.00045341   -0.00026343    0.00030077
     atom   77 type  1   force =     0.00010747    0.00002193   -0.00013555
     atom   78 type  2   force =    -0.00040415   -0.00016374    0.00018439
     atom   79 type  2   force =    -0.00009742   -0.00009181    0.00010818
     atom   80 type  2   force =    -0.00021887   -0.00001765    0.00023806
     atom   81 type  2   force =     0.00003187    0.00002011    0.00014716
     atom   82 type  2   force =    -0.00033382   -0.00021109   -0.00002113
     atom   83 type  2   force =     0.00009446   -0.00012770   -0.00005645
     atom   84 type  2   force =    -0.00019734   -0.00013602    0.00019291
     atom   85 type  2   force =     0.00004919   -0.00010843   -0.00022365
     atom   86 type  2   force =    -0.00005952    0.00011478   -0.00001005
     atom   87 type  2   force =     0.00013179   -0.00000538   -0.00017055
     atom   88 type  2   force =    -0.00005801   -0.00002299    0.00004757
     atom   89 type  2   force =    -0.00021134   -0.00015625    0.00018487
     atom   90 type  1   force =     0.00006291   -0.00004754   -0.00012524
     atom   91 type  1   force =    -0.00000200    0.00000117   -0.00002277
     atom   92 type  1   force =    -0.00024842   -0.00007288   -0.00006034
     atom   93 type  1   force =     0.00002664   -0.00004077    0.00003686
     atom   94 type  1   force =    -0.00021039    0.00001095   -0.00005777
     atom   95 type  1   force =     0.00002565   -0.00001852    0.00007673
     atom   96 type  2   force =     0.00005546   -0.00001592   -0.00026337
     atom   97 type  2   force =     0.00004657    0.00004236   -0.00005199
     atom   98 type  2   force =     0.00007160   -0.00008223   -0.00012081
     atom   99 type  2   force =     0.00001128   -0.00005652   -0.00004791
     atom  100 type  2   force =    -0.00030712    0.00009359    0.00014316
     atom  101 type  2   force =    -0.00000550    0.00005899    0.00015537
     atom  102 type  2   force =    -0.00033910   -0.00021723   -0.00024954
     atom  103 type  2   force =     0.00003856   -0.00006634    0.00007421
     atom  104 type  2   force =    -0.00011917    0.00004916   -0.00018017
     atom  105 type  2   force =    -0.00002612    0.00007043   -0.00006578
     atom  106 type  2   force =    -0.00021683   -0.00020685    0.00006399
     atom  107 type  2   force =     0.00017987    0.00015562   -0.00029601
     atom  108 type  1   force =     0.00000430   -0.00002907   -0.00003555
     atom  109 type  1   force =     0.00009855   -0.00002897   -0.00004218
     atom  110 type  1   force =     0.00007138    0.00005517    0.00000855
     atom  111 type  1   force =     0.00004508    0.00002187   -0.00006606
     atom  112 type  1   force =     0.00011199   -0.00002972    0.00002426
     atom  113 type  1   force =     0.00004337    0.00000402   -0.00000446
     atom  114 type  2   force =    -0.00000231   -0.00000913   -0.00007425
     atom  115 type  2   force =     0.00013945    0.00005755   -0.00009865
     atom  116 type  2   force =     0.00002074   -0.00005592   -0.00001983
     atom  117 type  2   force =     0.00008856   -0.00010370   -0.00009193
     atom  118 type  2   force =     0.00008518    0.00005244    0.00004532
     atom  119 type  2   force =     0.00000971    0.00005690    0.00004497
     atom  120 type  2   force =     0.00007395    0.00008328    0.00004842
     atom  121 type  2   force =     0.00003016   -0.00005149   -0.00003842
     atom  122 type  2   force =     0.00000184    0.00010702   -0.00003777
     atom  123 type  2   force =     0.00002236    0.00003842   -0.00006566
     atom  124 type  2   force =     0.00007787    0.00002010   -0.00007589
     atom  125 type  2   force =     0.00000779    0.00003466   -0.00006351
     atom  126 type  1   force =     0.00012444    0.00005655    0.00006058
     atom  127 type  1   force =    -0.00006990    0.00010874   -0.00003094
     atom  128 type  1   force =     0.00007159   -0.00004728    0.00000787
     atom  129 type  1   force =    -0.00000582   -0.00001797    0.00002353
     atom  130 type  1   force =     0.00000738   -0.00005158   -0.00004288
     atom  131 type  1   force =    -0.00003790    0.00009807    0.00007061
     atom  132 type  2   force =     0.00007928    0.00003919    0.00002773
     atom  133 type  2   force =    -0.00009631    0.00013020   -0.00004355
     atom  134 type  2   force =     0.00005167    0.00008052    0.00001417
     atom  135 type  2   force =    -0.00000149    0.00010274   -0.00001469
     atom  136 type  2   force =     0.00000996   -0.00000228   -0.00005127
     atom  137 type  2   force =     0.00002358    0.00012666    0.00000899
     atom  138 type  2   force =     0.00005367   -0.00009466   -0.00004115
     atom  139 type  2   force =     0.00007762    0.00013821   -0.00000301
     atom  140 type  2   force =     0.00012058   -0.00008601    0.00004977
     atom  141 type  2   force =    -0.00009287   -0.00010368    0.00014083
     atom  142 type  2   force =     0.00006948    0.00003195    0.00003054
     atom  143 type  2   force =    -0.00006722    0.00013013    0.00003205
     atom  144 type  1   force =     0.00007546    0.00008121    0.00004319
     atom  145 type  1   force =     0.00005265    0.00005687   -0.00004420
     atom  146 type  1   force =    -0.00000216    0.00008269   -0.00001755
     atom  147 type  1   force =     0.00003179    0.00009451   -0.00000690
     atom  148 type  1   force =     0.00004690    0.00004565   -0.00000337
     atom  149 type  1   force =     0.00005559    0.00003014   -0.00002732
     atom  150 type  2   force =     0.00009535    0.00011553    0.00005324
     atom  151 type  2   force =     0.00006037    0.00009132   -0.00006293
     atom  152 type  2   force =     0.00013578    0.00006748    0.00009793
     atom  153 type  2   force =     0.00002620    0.00003289   -0.00005193
     atom  154 type  2   force =     0.00005139   -0.00003509   -0.00003027
     atom  155 type  2   force =     0.00004409    0.00003551   -0.00007339
     atom  156 type  2   force =     0.00002849    0.00016571    0.00000825
     atom  157 type  2   force =     0.00001607    0.00010872   -0.00000992
     atom  158 type  2   force =    -0.00004998    0.00013383   -0.00004427
     atom  159 type  2   force =    -0.00000181    0.00003226    0.00002915
     atom  160 type  2   force =    -0.00007482    0.00012800   -0.00002723
     atom  161 type  2   force =    -0.00009192    0.00004632    0.00009498
     atom  162 type  1   force =     0.00001229    0.00002278   -0.00007066
     atom  163 type  1   force =    -0.00009442   -0.00012020    0.00028622
     atom  164 type  1   force =    -0.00000883   -0.00009195   -0.00004725
     atom  165 type  1   force =    -0.00004300    0.00002865   -0.00010464
     atom  166 type  1   force =     0.00000559    0.00003510   -0.00004491
     atom  167 type  1   force =     0.00016883   -0.00014645    0.00018467
     atom  168 type  2   force =     0.00002536    0.00006464   -0.00011610
     atom  169 type  2   force =    -0.00005306    0.00007778   -0.00006160
     atom  170 type  2   force =     0.00000097    0.00002190   -0.00005007
     atom  171 type  2   force =     0.00042785   -0.00029423    0.00064921
     atom  172 type  2   force =    -0.00000647    0.00002022   -0.00003459
     atom  173 type  2   force =     0.00013181   -0.00053286    0.00037299
     atom  174 type  2   force =    -0.00003441   -0.00002190   -0.00010499
     atom  175 type  2   force =    -0.00003157   -0.00017203    0.00000876
     atom  176 type  2   force =    -0.00001582   -0.00006935   -0.00004187
     atom  177 type  2   force =     0.00001214   -0.00004101   -0.00003341
     atom  178 type  2   force =     0.00005986    0.00007544   -0.00020125
     atom  179 type  2   force =    -0.00002208    0.00000391    0.00001928
     atom  180 type  1   force =    -0.00024900    0.00004117    0.00007142
     atom  181 type  1   force =     0.00010809    0.00012192   -0.00020159
     atom  182 type  1   force =    -0.00007098    0.00009741    0.00005610
     atom  183 type  1   force =     0.00023340   -0.00029468    0.00039648
     atom  184 type  1   force =    -0.00011182   -0.00000986    0.00009062
     atom  185 type  1   force =    -0.00002404   -0.00010827    0.00013932
     atom  186 type  2   force =    -0.00042584   -0.00012701    0.00015376
     atom  187 type  2   force =     0.00011874    0.00020881   -0.00031830
     atom  188 type  2   force =    -0.00035074    0.00013694    0.00005935
     atom  189 type  2   force =     0.00038901    0.00007358   -0.00000409
     atom  190 type  2   force =    -0.00000332   -0.00008820   -0.00018197
     atom  191 type  2   force =     0.00004110    0.00001307   -0.00006009
     atom  192 type  2   force =     0.00002272    0.00020620    0.00027751
     atom  193 type  2   force =     0.00022050   -0.00020454    0.00030215
     atom  194 type  2   force =    -0.00025050    0.00010168    0.00005251
     atom  195 type  2   force =     0.00019983   -0.00006881    0.00020146
     atom  196 type  2   force =    -0.00066274   -0.00030819    0.00057844
     atom  197 type  2   force =     0.00019359    0.00014396    0.00006826
     atom  198 type  1   force =     0.00003269    0.00002535   -0.00001158
     atom  199 type  1   force =    -0.00007898    0.00002219   -0.00012101
     atom  200 type  1   force =    -0.00006108   -0.00006414   -0.00014159
     atom  201 type  1   force =     0.00014622    0.00016970   -0.00006061
     atom  202 type  1   force =    -0.00010400   -0.00021112   -0.00008726
     atom  203 type  1   force =     0.00013331    0.00019552   -0.00016886
     atom  204 type  2   force =     0.00006377    0.00014620   -0.00020229
     atom  205 type  2   force =    -0.00001632   -0.00001552    0.00005764
     atom  206 type  2   force =     0.00014854   -0.00015075    0.00000963
     atom  207 type  2   force =    -0.00029633    0.00006486   -0.00022546
     atom  208 type  2   force =    -0.00015513   -0.00019922    0.00002322
     atom  209 type  2   force =     0.00014036    0.00020717   -0.00017586
     atom  210 type  2   force =    -0.00014007   -0.00049170   -0.00024877
     atom  211 type  2   force =     0.00015274    0.00035700   -0.00008532
     atom  212 type  2   force =     0.00020183    0.00014435   -0.00034167
     atom  213 type  2   force =     0.00001728    0.00019643   -0.00007006
     atom  214 type  2   force =    -0.00019358    0.00004631    0.00003424
     atom  215 type  2   force =     0.00000465   -0.00003635    0.00005225

     Total force =     0.003255     Total SCF correction =     0.000106

     Writing output data file Qrtz_Ortho.save
 
     init_run     :     25.14s CPU     29.43s WALL (       1 calls)
     electrons    :   3241.94s CPU   3447.59s WALL (       1 calls)
     forces       :      5.06s CPU      5.79s WALL (       1 calls)

     Called by init_run:
     wfcinit      :     16.75s CPU     19.22s WALL (       1 calls)
     potinit      :      1.46s CPU      1.63s WALL (       1 calls)

     Called by electrons:
     c_bands      :   1297.87s CPU   1390.99s WALL (      33 calls)
     sum_band     :     28.89s CPU     29.34s WALL (      11 calls)
     v_of_rho     :      0.41s CPU      0.50s WALL (      12 calls)
     mix_rho      :      0.38s CPU      0.84s WALL (      11 calls)

     Called by c_bands:
     init_us_2    :      1.31s CPU      1.33s WALL (      45 calls)
     cegterg      :   1266.28s CPU   1346.33s WALL (      33 calls)

     Called by sum_band:

     Called by *egterg:
     h_psi        :    438.31s CPU    452.69s WALL (     101 calls)
     g_psi        :      2.22s CPU      2.22s WALL (      67 calls)
     cdiaghg      :    526.67s CPU    527.24s WALL (      98 calls)

     Called by h_psi:
     h_psi:pot    :    436.15s CPU    450.52s WALL (     101 calls)
     h_psi:calbec :     41.88s CPU     49.93s WALL (     101 calls)
     vloc_psi     :    372.92s CPU    378.96s WALL (     101 calls)
     add_vuspsi   :     21.34s CPU     21.54s WALL (     101 calls)

     General routines
     calbec       :     43.65s CPU     51.94s WALL (     105 calls)
     fft          :      0.95s CPU      1.49s WALL (      49 calls)
     fftw         :    370.59s CPU    376.39s WALL (   97826 calls)
     davcio       :      0.04s CPU      4.09s WALL (     260 calls)
 
     Parallel routines
     fft_scatter  :    219.03s CPU    222.36s WALL (   97875 calls)

     Electric-field routines
     c_phase_fiel :   1913.17s CPU   2023.90s WALL (      33 calls)
 
     PWSCF        : 54m34.62s CPU    58m 8.63s WALL

 
   This run was terminated on:   8: 3:11  27Nov2017            

=------------------------------------------------------------------------------=
   JOB DONE.
=------------------------------------------------------------------------------=
