# Supplementary material for: Collective dipole effects in ionic transport under electric fields
Source: Nat Commun. 2020 Jul 3;11:3330. doi: 10.1038/s41467-020-17173-w (PMC7335081; doi:10.1038/s41467-020-17173-w)
Supplement: Supplementary file 3 — Source Data [file 41467_2020_17173_MOESM3_ESM.zip › Script_Pol_Analysis/QE_data/ZBC_NEB_VO_Q2-pos2/Zcharge_VO_Q2_pict2/dy-0.2/output_file]

     Program PWSCF v.5.4.0 starts on  6Jul2018 at  8: 2:58 

     This program is part of the open-source Quantum ESPRESSO suite
     for quantum simulation of materials; please cite
         "P. Giannozzi et al., J. Phys.:Condens. Matter 21 395502 (2009);
          URL http://www.quantum-espresso.org", 
     in publications or presentations arising from this work. More details at
     http://www.quantum-espresso.org/quote

     Parallel version (MPI), running on   112 processors
     R & G space division:  proc/nbgrp/npool/nimage =     112
     Reading input from input_file
Warning: card &IONS ignored
Warning: card / ignored
Warning: card &CELL ignored
Warning: card / ignored

     Current dimensions of program PWSCF are:
     Max number of different atomic species (ntypx) = 10
     Max number of k-points (npk) =  40000
     Max angular momentum in pseudopotentials (lmaxx) =  3

     Subspace diagonalization in iterative solution of the eigenvalue problem:
     a serial algorithm will be used


     Parallelization info
     --------------------
     sticks:   dense  smooth     PW     G-vecs:    dense   smooth      PW
     Min         200     200     50                15540    15540    1940
     Max         201     201     51                15547    15547    1944
     Sum       22485   22485   5629              1740873  1740873  217511


     Title: 
     Fkl_Ortho                                                                  


     bravais-lattice index     =            0
     lattice parameter (alat)  =      27.8567  a.u.
     unit-cell volume          =   18011.5231 (a.u.)^3
     number of atoms/cell      =          215
     number of atomic types    =            2
     number of electrons       =      1144.00
     number of Kohn-Sham states=          600
     kinetic-energy cutoff     =      80.0000  Ry
     charge density cutoff     =     320.0000  Ry
     convergence threshold     =      1.0E-08
     mixing beta               =       0.7000
     number of iterations used =            8  plain     mixing
     Exchange-correlation      =  SLA  PZ   NOGX NOGC ( 1  1  0  0 0 0)

     Using Berry phase electric field
     In a.u.(Ry)  cartesian system of reference
        0.0000000000
        0.0000000000
        0.0000000000
     In a.u.(Ry)  crystal system of reference
        0.0000000000
        0.0000000000
        0.0000000000
     Number of iterative cycles:   3


     celldm(1)=  27.856738  celldm(2)=   0.000000  celldm(3)=   0.000000
     celldm(4)=   0.000000  celldm(5)=   0.000000  celldm(6)=   0.000000

     crystal axes: (cart. coord. in units of alat)
               a(1) = (   0.992918   0.000000   0.000000 )  
               a(2) = (   0.000000   1.146571   0.000000 )  
               a(3) = (   0.000000   0.000000   0.731889 )  

     reciprocal axes: (cart. coord. in units 2 pi/alat)
               b(1) = (  1.007133  0.000000  0.000000 )  
               b(2) = (  0.000000  0.872166  0.000000 )  
               b(3) = (  0.000000  0.000000  1.366327 )  


     PseudoPot. # 1 for Si read from file:
     /home/users/lsamos/Nico/q-e-qe-5.4/pseudo/Si.pz-vbc.UPF
     MD5 check sum: 6dfa03ddd5817404712e03e4d12deb78
     Pseudo is Norm-conserving, Zval =  4.0
     Generated by new atomic code, or converted to UPF format
     Using radial grid of  431 points,  2 beta functions with: 
                l(1) =   0
                l(2) =   1

     PseudoPot. # 2 for O  read from file:
     /home/users/lsamos/Nico/q-e-qe-5.4/pseudo/O.pz-mt.UPF
     MD5 check sum: 6c85872a654a48428798af567c59afb1
     Pseudo is Norm-conserving, Zval =  6.0
     Generated by new atomic code, or converted to UPF format
     Using radial grid of  921 points,  1 beta functions with: 
                l(1) =   0

     atomic species   valence    mass     pseudopotential
        Si             4.00    28.08550     Si( 1.00)
        O              6.00    16.00000     O ( 1.00)

     No symmetry found


   Cartesian axes

     site n.     atom                  positions (alat units)
         1           Si  tau(   1) = (   0.1513892   0.0001441   0.2456329  )
         2           Si  tau(   2) = (   0.3177936   0.2884297   0.2452876  )
         3           Si  tau(   3) = (   0.9144702   0.1325750   0.1186238  )
         4           Si  tau(   4) = (   0.0910692   0.4155188   0.1246789  )
         5           Si  tau(   5) = (   0.0882973   0.1514577  -0.0006891  )
         6           Si  tau(   6) = (   0.2493125   0.4335752  -0.0044268  )
         7           O   tau(   7) = (   0.0846263   0.0794800   0.2829193  )
         8           O   tau(   8) = (   0.2510615   0.3666370   0.2850793  )
         9           O   tau(   9) = (   0.2160827   0.0377042   0.1644978  )
        10           O   tau(  10) = (   0.3849053   0.3322306   0.1688671  )
        11           O   tau(  11) = (   0.1894056   0.1673528   0.0396395  )
        12           O   tau(  12) = (   0.3559452   0.4413529   0.0233440  )
        13           O   tau(  13) = (   0.0231295   0.1142338   0.0805040  )
        14           O   tau(  14) = (   0.1934235   0.4028020   0.0856378  )
        15           O   tau(  15) = (   0.9152432   0.2058732   0.2015623  )
        16           O   tau(  16) = (   0.0898874   0.4934414   0.2032787  )
        17           O   tau(  17) = (   0.0460641   0.2466807   0.3304798  )
        18           O   tau(  18) = (   0.2133589   0.5354278   0.3305599  )
        19           Si  tau(  19) = (   0.4873268   0.0030584   0.2392700  )
        20           Si  tau(  20) = (   0.6534049   0.2823051   0.2487328  )
        21           Si  tau(  21) = (   0.2540392   0.1314950   0.1217511  )
        22           Si  tau(  22) = (   0.4146737   0.4215767   0.1141802  )
        23           Si  tau(  23) = (   0.4168317   0.1538724  -0.0003622  )
        24           Si  tau(  24) = (   0.5854504   0.4424583   0.0017895  )
        25           O   tau(  25) = (   0.4220808   0.0835531   0.2771062  )
        26           O   tau(  26) = (   0.5912553   0.3495263   0.3139584  )
        27           O   tau(  27) = (   0.5526490   0.0401246   0.1573616  )
        28           O   tau(  28) = (   0.7048052   0.3331882   0.1666260  )
        29           O   tau(  29) = (   0.5165467   0.1767070   0.0410014  )
        30           O   tau(  30) = (   0.6871098   0.4587940   0.0395904  )
        31           O   tau(  31) = (   0.3547117   0.1129043   0.0809486  )
        32           O   tau(  32) = (   0.5205916   0.4117496   0.0857251  )
        33           O   tau(  33) = (   0.2571806   0.2088691   0.2005978  )
        34           O   tau(  34) = (   0.3988899   0.5117417   0.1790680  )
        35           O   tau(  35) = (   0.3805922   0.2501462   0.3278020  )
        36           Si  tau(  36) = (   0.8155298  -0.0028842   0.2422601  )
        37           Si  tau(  37) = (   0.9796448   0.2835761   0.2450928  )
        38           Si  tau(  38) = (   0.5849894   0.1382221   0.1185627  )
        39           Si  tau(  39) = (   0.7497652   0.4241455   0.1241955  )
        40           Si  tau(  40) = (   0.7540648   0.1586105  -0.0099391  )
        41           Si  tau(  41) = (   0.9171873   0.4364983   0.0031086  )
        42           O   tau(  42) = (   0.7487161   0.0734798   0.2853299  )
        43           O   tau(  43) = (   0.9153500   0.3657625   0.2822432  )
        44           O   tau(  44) = (   0.8728376   0.0383175   0.1573008  )
        45           O   tau(  45) = (   1.0482548   0.3207958   0.1669255  )
        46           O   tau(  46) = (   0.8532767   0.1734151   0.0351168  )
        47           O   tau(  47) = (   1.0194161   0.4481368   0.0414112  )
        48           O   tau(  48) = (   0.6846591   0.1346118   0.0723140  )
        49           O   tau(  49) = (   0.8504364   0.4029536   0.0848426  )
        50           O   tau(  50) = (   0.5867801   0.2070350   0.2057628  )
        51           O   tau(  51) = (   0.7513177   0.4999168   0.2037147  )
        52           O   tau(  52) = (   0.7265922   0.2447514   0.3217796  )
        53           O   tau(  53) = (   0.8781981   0.5353581   0.3283267  )
        54           Si  tau(  54) = (   0.1516859   0.5724458   0.2472342  )
        55           Si  tau(  55) = (   0.3192363   0.8668213   0.2446224  )
        56           Si  tau(  56) = (   0.9212069   0.7063715   0.1227293  )
        57           Si  tau(  57) = (   0.0917415   0.9914713   0.1232969  )
        58           Si  tau(  58) = (   0.0939956   0.7265011  -0.0003312  )
        59           Si  tau(  59) = (   0.2550769   1.0149301  -0.0004653  )
        60           O   tau(  60) = (   0.0877976   0.6542183   0.2829115  )
        61           O   tau(  61) = (   0.2539966   0.9461008   0.2818528  )
        62           O   tau(  62) = (   0.2223086   0.6112155   0.1692397  )
        63           O   tau(  63) = (   0.3853387   0.8989184   0.1625094  )
        64           O   tau(  64) = (   0.1995671   0.7350997   0.0371457  )
        65           O   tau(  65) = (   0.3582044   1.0274275   0.0363369  )
        66           O   tau(  66) = (   0.0311207   0.6927573   0.0839611  )
        67           O   tau(  67) = (   0.1936780   0.9778364   0.0835658  )
        68           O   tau(  68) = (   0.9189877   0.7800054   0.2045075  )
        69           O   tau(  69) = (   0.0900541   1.0645328   0.2059665  )
        70           O   tau(  70) = (   0.0510882   0.8228553   0.3285303  )
        71           O   tau(  71) = (   0.2146213   1.1123522   0.3299755  )
        72           Si  tau(  72) = (   0.4303120   0.6152759   0.1816692  )
        73           Si  tau(  73) = (   0.6519459   0.8627121   0.2462706  )
        74           Si  tau(  74) = (   0.2531662   0.7070289   0.1276632  )
        75           Si  tau(  75) = (   0.4226359   0.9939327   0.1194930  )
        76           Si  tau(  76) = (   0.4251579   0.7200526   0.0018340  )
        77           Si  tau(  77) = (   0.5885148   1.0137783  -0.0012743  )
        78           O   tau(  78) = (   0.4091230   0.6610617   0.2770410  )
        79           O   tau(  79) = (   0.5874768   0.9434334   0.2831833  )
        80           O   tau(  80) = (   0.5336770   0.6234443   0.1472399  )
        81           O   tau(  81) = (   0.7138618   0.8941297   0.1604181  )
        82           O   tau(  82) = (   0.5240496   0.7605591   0.0392496  )
        83           O   tau(  83) = (   0.6901643   1.0274758   0.0386454  )
        84           O   tau(  84) = (   0.3682191   0.6842371   0.0987976  )
        85           O   tau(  85) = (   0.5239675   0.9765805   0.0804656  )
        86           O   tau(  86) = (   0.2563821   0.7850075   0.2030982  )
        87           O   tau(  87) = (   0.4233293   1.0692719   0.1998696  )
        88           O   tau(  88) = (   0.3800316   0.8282505   0.3287611  )
        89           O   tau(  89) = (   0.5483604   1.1127591   0.3239732  )
        90           Si  tau(  90) = (   0.8181340   0.5769620   0.2449203  )
        91           Si  tau(  91) = (   0.9827524   0.8604207   0.2443962  )
        92           Si  tau(  92) = (   0.5883144   0.7168028   0.1195847  )
        93           Si  tau(  93) = (   0.7532843   0.9894752   0.1211044  )
        94           Si  tau(  94) = (   0.7548173   0.7286435  -0.0001883  )
        95           Si  tau(  95) = (   0.9190565   1.0112401   0.0014057  )
        96           O   tau(  96) = (   0.7565483   0.6588463   0.2844788  )
        97           O   tau(  97) = (   0.9184615   0.9408861   0.2821615  )
        98           O   tau(  98) = (   0.8847478   0.6106519   0.1634704  )
        99           O   tau(  99) = (   1.0490434   0.8948825   0.1629302  )
       100           O   tau( 100) = (   0.8562956   0.7415200   0.0399942  )
       101           O   tau( 101) = (   1.0203539   1.0273719   0.0410482  )
       102           O   tau( 102) = (   0.6880554   0.6944777   0.0820524  )
       103           O   tau( 103) = (   0.8550678   0.9729394   0.0830126  )
       104           O   tau( 104) = (   0.5874358   0.7807632   0.2083324  )
       105           O   tau( 105) = (   0.7528722   1.0616262   0.2045630  )
       106           O   tau( 106) = (   0.7151105   0.8264490   0.3292313  )
       107           O   tau( 107) = (   0.8827249   1.1099905   0.3230885  )
       108           Si  tau( 108) = (   0.1529977  -0.0018814   0.6088835  )
       109           Si  tau( 109) = (   0.3103913   0.2825545   0.6097325  )
       110           Si  tau( 110) = (   0.9195171   0.1267367   0.4903183  )
       111           Si  tau( 111) = (   0.0876208   0.4168583   0.4893828  )
       112           Si  tau( 112) = (   0.0876979   0.1512585   0.3667852  )
       113           Si  tau( 113) = (   0.2516206   0.4391601   0.3680158  )
       114           O   tau( 114) = (   0.0893447   0.0792856   0.6475635  )
       115           O   tau( 115) = (   0.2395914   0.3587134   0.6471118  )
       116           O   tau( 116) = (   0.2162640   0.0320499   0.5245106  )
       117           O   tau( 117) = (   0.3762029   0.3269534   0.5324152  )
       118           O   tau( 118) = (   0.1913881   0.1655505   0.4012080  )
       119           O   tau( 119) = (   0.3543987   0.4549296   0.4054071  )
       120           O   tau( 120) = (   0.0289966   0.1135841   0.4525568  )
       121           O   tau( 121) = (   0.1899906   0.4017634   0.4515037  )
       122           O   tau( 122) = (   0.9151814   0.2031074   0.5705623  )
       123           O   tau( 123) = (   0.0863012   0.4931466   0.5692626  )
       124           O   tau( 124) = (   0.0501333   0.2476447   0.6930389  )
       125           O   tau( 125) = (   0.2148362   0.5316433   0.6913932  )
       126           Si  tau( 126) = (   0.4854572  -0.0006926   0.6100388  )
       127           Si  tau( 127) = (   0.6421803   0.2872015   0.6037402  )
       128           Si  tau( 128) = (   0.2542899   0.1269017   0.4835560  )
       129           Si  tau( 129) = (   0.4109013   0.4230183   0.4937531  )
       130           Si  tau( 130) = (   0.4191706   0.1529829   0.3626666  )
       131           Si  tau( 131) = (   0.6079730   0.3933118   0.4114811  )
       132           O   tau( 132) = (   0.4233866   0.0815178   0.6485536  )
       133           O   tau( 133) = (   0.5846158   0.3643232   0.6545720  )
       134           O   tau( 134) = (   0.5487937   0.0351051   0.5261817  )
       135           O   tau( 135) = (   0.6807619   0.3401905   0.5026963  )
       136           O   tau( 136) = (   0.5214665   0.1680469   0.4023584  )
       137           O   tau( 137) = (   0.6859132   0.4724010   0.4091773  )
       138           O   tau( 138) = (   0.3564819   0.1127002   0.4442567  )
       139           O   tau( 139) = (   0.5171806   0.4115835   0.4641063  )
       140           O   tau( 140) = (   0.2532729   0.2003448   0.5659933  )
       141           O   tau( 141) = (   0.4098606   0.5005675   0.5720798  )
       142           O   tau( 142) = (   0.3739076   0.2477569   0.6930475  )
       143           O   tau( 143) = (   0.5481880   0.5350513   0.6877512  )
       144           Si  tau( 144) = (   0.8166365  -0.0046124   0.6112654  )
       145           Si  tau( 145) = (   0.9785171   0.2837210   0.6113571  )
       146           Si  tau( 146) = (   0.5841279   0.1297939   0.4845974  )
       147           Si  tau( 147) = (   0.7559185   0.4321284   0.4868985  )
       148           Si  tau( 148) = (   0.7554790   0.1478461   0.3658351  )
       149           Si  tau( 149) = (   0.9179154   0.4392548   0.3638205  )
       150           O   tau( 150) = (   0.7523860   0.0771430   0.6481765  )
       151           O   tau( 151) = (   0.9137305   0.3639052   0.6515945  )
       152           O   tau( 152) = (   0.8818685   0.0312860   0.5295929  )
       153           O   tau( 153) = (   1.0409640   0.3225066   0.5288291  )
       154           O   tau( 154) = (   0.8565865   0.1606775   0.4059253  )
       155           O   tau( 155) = (   1.0184072   0.4529757   0.4049611  )
       156           O   tau( 156) = (   0.6877829   0.1210118   0.4492119  )
       157           O   tau( 157) = (   0.8517533   0.4019171   0.4471518  )
       158           O   tau( 158) = (   0.5793822   0.2075303   0.5649654  )
       159           O   tau( 159) = (   0.7570857   0.4872673   0.5799230  )
       160           O   tau( 160) = (   0.7249328   0.2520419   0.6661442  )
       161           O   tau( 161) = (   0.8846500   0.5351767   0.6969913  )
       162           Si  tau( 162) = (   0.1525572   0.5713637   0.6090328  )
       163           Si  tau( 163) = (   0.3152687   0.8602384   0.6107595  )
       164           Si  tau( 164) = (   0.9176657   0.7040099   0.4916126  )
       165           Si  tau( 165) = (   0.0887383   0.9902748   0.4887091  )
       166           Si  tau( 166) = (   0.0877110   0.7268156   0.3668655  )
       167           Si  tau( 167) = (   0.2529351   1.0164212   0.3678531  )
       168           O   tau( 168) = (   0.0908925   0.6529106   0.6498063  )
       169           O   tau( 169) = (   0.2517080   0.9409652   0.6486628  )
       170           O   tau( 170) = (   0.2181996   0.6084169   0.5281494  )
       171           O   tau( 171) = (   0.3853874   0.8958597   0.5331375  )
       172           O   tau( 172) = (   0.1901141   0.7402169   0.4050550  )
       173           O   tau( 173) = (   0.3545178   1.0281534   0.4082420  )
       174           O   tau( 174) = (   0.0247488   0.6875205   0.4486650  )
       175           O   tau( 175) = (   0.1901359   0.9749777   0.4484378  )
       176           O   tau( 176) = (   0.9218020   0.7737953   0.5770308  )
       177           O   tau( 177) = (   0.0892671   1.0625864   0.5722812  )
       178           O   tau( 178) = (   0.0599914   0.8234198   0.6929494  )
       179           O   tau( 179) = (   0.2176487   1.1105196   0.6921196  )
       180           Si  tau( 180) = (   0.4815248   0.5750543   0.6097464  )
       181           Si  tau( 181) = (   0.6502106   0.8595237   0.6071101  )
       182           Si  tau( 182) = (   0.2540107   0.7041735   0.4872559  )
       183           Si  tau( 183) = (   0.4199357   0.9919991   0.4894949  )
       184           Si  tau( 184) = (   0.4167161   0.7308057   0.3641399  )
       185           Si  tau( 185) = (   0.5851246   1.0174238   0.3655275  )
       186           O   tau( 186) = (   0.4221892   0.6553593   0.6581979  )
       187           O   tau( 187) = (   0.5875040   0.9397774   0.6484081  )
       188           O   tau( 188) = (   0.5424509   0.6125757   0.5261624  )
       189           O   tau( 189) = (   0.7124628   0.8951298   0.5233341  )
       190           O   tau( 190) = (   0.5199594   0.7397015   0.4003165  )
       191           O   tau( 191) = (   0.6859233   1.0329943   0.4069032  )
       192           O   tau( 192) = (   0.3556524   0.6897813   0.4462057  )
       193           O   tau( 193) = (   0.5204195   0.9786164   0.4465286  )
       194           O   tau( 194) = (   0.2549625   0.7783669   0.5692213  )
       195           O   tau( 195) = (   0.4206425   1.0659218   0.5715590  )
       196           O   tau( 196) = (   0.3702587   0.8208107   0.7008010  )
       197           O   tau( 197) = (   0.5507920   1.1096368   0.6913857  )
       198           Si  tau( 198) = (   0.8204418   0.5723837   0.6162824  )
       199           Si  tau( 199) = (   0.9847899   0.8575584   0.6119843  )
       200           Si  tau( 200) = (   0.5831293   0.7069020   0.4854030  )
       201           Si  tau( 201) = (   0.7507457   0.9918847   0.4863993  )
       202           Si  tau( 202) = (   0.7523189   0.7304997   0.3685315  )
       203           Si  tau( 203) = (   0.9176621   1.0142081   0.3648291  )
       204           O   tau( 204) = (   0.7534600   0.6505868   0.6533765  )
       205           O   tau( 205) = (   0.9201022   0.9370900   0.6513121  )
       206           O   tau( 206) = (   0.8785640   0.6071697   0.5292611  )
       207           O   tau( 207) = (   1.0446914   0.8935311   0.5266761  )
       208           O   tau( 208) = (   0.8520145   0.7444628   0.4127494  )
       209           O   tau( 209) = (   1.0182336   1.0283951   0.4068796  )
       210           O   tau( 210) = (   0.6848274   0.6905017   0.4469099  )
       211           O   tau( 211) = (   0.8515552   0.9773473   0.4452527  )
       212           O   tau( 212) = (   0.5833279   0.7802511   0.5681212  )
       213           O   tau( 213) = (   0.7522905   1.0619484   0.5719024  )
       214           O   tau( 214) = (   0.7158392   0.8214705   0.6880161  )
       215           O   tau( 215) = (   0.8795172   1.1063529   0.6945166  )

     number of k points=     1
                       cart. coord. in units 2pi/alat
        k(    1) = (   0.0000000   0.0000000   0.0000000), wk =   2.0000000

     Dense  grid:  1740873 G-vectors     FFT dimensions: ( 160, 192, 120)

     Largest allocated arrays     est. size (Mb)     dimensions
        Kohn-Sham Wavefunctions        17.80 Mb     (    1944,  600)
        NL pseudopotentials            12.78 Mb     (    1944,  431)
        Each V/rho on FFT grid          0.94 Mb     (   61440)
        Each G-vector array             0.12 Mb     (   15547)
        G-vector shells                 0.06 Mb     (    7776)
     Largest temporary arrays     est. size (Mb)     dimensions
        Auxiliary wavefunctions        71.19 Mb     (    1944, 2400)
        Each subspace H/S matrix       87.89 Mb     (    2400, 2400)
        Each <psi_i|beta_j> matrix      3.95 Mb     (     431,  600)
        Arrays for rho mixing           7.50 Mb     (   61440,    8)

     Initial potential from superposition of free atoms

     starting charge 1145.96414, renormalised to 1144.00000
     Starting wfc are  860 randomized atomic wfcs

     total cpu time spent up to now is       39.3 secs

     per-process dynamical memory:   157.4 Mb

     Self-consistent Calculation

     iteration #  1     ecut=    80.00 Ry     beta=0.70
     Davidson diagonalization with overlap
     ethr =  1.00E-02,  avg # of iterations =  3.0
     Davidson diagonalization with overlap
     ethr =  1.00E-02,  avg # of iterations =  1.0
     Davidson diagonalization with overlap
     ethr =  1.00E-02,  avg # of iterations =  1.0

     Expectation value of exp(iGx): ( -1.1515785973311855E-004,  7.2488292580328933E-004)  0.99291773000000005     
     Electronic Dipole per cell (Ry a.u.)   21.519827771582829     
     Ionic Dipole per cell (Ry a.u.)   23646.600328392800     

     Expectation value of exp(iGx): (  2.6524222078554622E-003, -3.6038347045418092E-003)   1.1465709300000000     
     Electronic Dipole per cell (Ry a.u.)  -13.462278655843374     
     Ionic Dipole per cell (Ry a.u.)   25347.276614049697     

     Expectation value of exp(iGx): (  8.1900717962590781E-007, -1.5290990698023348E-006)  0.73188942899999998     
     Electronic Dipole per cell (Ry a.u.)  -9.9034937221475534     
     Ionic Dipole per cell (Ry a.u.)   15833.567606209303     
Electronic Dipole on Cartesian axes
           1   21.519827771582829     
           2  -13.462278655843374     
           3  -9.9034937221475534     
Ionic Dipole on Cartesian axes
           1   23646.600328392800     
           2   25347.276614049697     
           3   15833.567606209303     

     total cpu time spent up to now is      870.3 secs

     total energy              =   -5137.17381557 Ry
     Harris-Foulkes estimate   =   -5174.15834314 Ry
     estimated scf accuracy    <      51.92278308 Ry

     iteration #  2     ecut=    80.00 Ry     beta=0.70
     Davidson diagonalization with overlap
     ethr =  4.54E-03,  avg # of iterations =  2.0
     Davidson diagonalization with overlap
     ethr =  4.54E-03,  avg # of iterations =  1.0
     Davidson diagonalization with overlap
     ethr =  4.54E-03,  avg # of iterations =  1.0

     Expectation value of exp(iGx): ( -3.3651729738334458E-006,  3.2477222351010306E-005)  0.99291773000000005     
     Electronic Dipole per cell (Ry a.u.)   20.843737228755316     
     Ionic Dipole per cell (Ry a.u.)   23646.600328392800     

     Expectation value of exp(iGx): (  2.8082513944267210E-004, -3.2690382081978803E-004)   1.1465709300000000     
     Electronic Dipole per cell (Ry a.u.)  -12.380466908092513     
     Ionic Dipole per cell (Ry a.u.)   25347.276614049697     

     Expectation value of exp(iGx): (  2.8807138146230375E-009, -4.9026766660023396E-009)  0.73188942899999998     
     Electronic Dipole per cell (Ry a.u.)  -9.5409178900978375     
     Ionic Dipole per cell (Ry a.u.)   15833.567606209303     
Electronic Dipole on Cartesian axes
           1   20.843737228755316     
           2  -12.380466908092513     
           3  -9.5409178900978375     
Ionic Dipole on Cartesian axes
           1   23646.600328392800     
           2   25347.276614049697     
           3   15833.567606209303     

     total cpu time spent up to now is     1678.8 secs

     total energy              =   -5150.70328712 Ry
     Harris-Foulkes estimate   =   -5167.87333763 Ry
     estimated scf accuracy    <      33.23552036 Ry

     iteration #  3     ecut=    80.00 Ry     beta=0.70
     Davidson diagonalization with overlap
     ethr =  2.91E-03,  avg # of iterations =  2.0
     Davidson diagonalization with overlap
     ethr =  2.91E-03,  avg # of iterations =  1.0
     Davidson diagonalization with overlap
     ethr =  2.91E-03,  avg # of iterations =  1.0

     Expectation value of exp(iGx): ( -2.1747496484513516E-005,  1.5794960793201392E-004)  0.99291773000000005     
     Electronic Dipole per cell (Ry a.u.)   21.261821706256679     
     Ionic Dipole per cell (Ry a.u.)   23646.600328392800     

     Expectation value of exp(iGx): (  8.6425292155049404E-004, -1.1322894739456545E-003)   1.1465709300000000     
     Electronic Dipole per cell (Ry a.u.)  -13.211167971058142     
     Ionic Dipole per cell (Ry a.u.)   25347.276614049697     

     Expectation value of exp(iGx): (  5.1774299380436150E-008, -9.2271883444424866E-008)  0.73188942899999998     
     Electronic Dipole per cell (Ry a.u.)  -9.7236224794349244     
     Ionic Dipole per cell (Ry a.u.)   15833.567606209303     
Electronic Dipole on Cartesian axes
           1   21.261821706256679     
           2  -13.211167971058142     
           3  -9.7236224794349244     
Ionic Dipole on Cartesian axes
           1   23646.600328392800     
           2   25347.276614049697     
           3   15833.567606209303     

     total cpu time spent up to now is     2475.7 secs

     total energy              =   -5157.51500863 Ry
     Harris-Foulkes estimate   =   -5157.62386131 Ry
     estimated scf accuracy    <       0.25979699 Ry

     iteration #  4     ecut=    80.00 Ry     beta=0.70
     Davidson diagonalization with overlap
     ethr =  2.27E-05,  avg # of iterations =  7.0
     Davidson diagonalization with overlap
     ethr =  2.27E-05,  avg # of iterations =  1.0
     Davidson diagonalization with overlap
     ethr =  2.27E-05,  avg # of iterations =  1.0

     Expectation value of exp(iGx): ( -1.9601120937128182E-005,  1.5062343608381707E-004)  0.99291773000000005     
     Electronic Dipole per cell (Ry a.u.)   21.169435145437046     
     Ionic Dipole per cell (Ry a.u.)   23646.600328392800     

     Expectation value of exp(iGx): (  8.7263321240736767E-004, -1.0551294407305629E-003)   1.1465709300000000     
     Electronic Dipole per cell (Ry a.u.)  -12.649474710835147     
     Ionic Dipole per cell (Ry a.u.)   25347.276614049697     

     Expectation value of exp(iGx): (  4.7194756313637310E-008, -8.4037360388816415E-008)  0.73188942899999998     
     Electronic Dipole per cell (Ry a.u.)  -9.7202262922037512     
     Ionic Dipole per cell (Ry a.u.)   15833.567606209303     
Electronic Dipole on Cartesian axes
           1   21.169435145437046     
           2  -12.649474710835147     
           3  -9.7202262922037512     
Ionic Dipole on Cartesian axes
           1   23646.600328392800     
           2   25347.276614049697     
           3   15833.567606209303     

     total cpu time spent up to now is     3354.0 secs

     total energy              =   -5157.52887018 Ry
     Harris-Foulkes estimate   =   -5157.61612283 Ry
     estimated scf accuracy    <       0.18424729 Ry

     iteration #  5     ecut=    80.00 Ry     beta=0.70
     Davidson diagonalization with overlap
     ethr =  1.61E-05,  avg # of iterations =  8.0
     Davidson diagonalization with overlap
     ethr =  1.61E-05,  avg # of iterations =  1.0
     Davidson diagonalization with overlap
     ethr =  1.61E-05,  avg # of iterations =  1.0

     Expectation value of exp(iGx): ( -2.0192746231905989E-005,  1.4945602016798969E-004)  0.99291773000000005     
     Electronic Dipole per cell (Ry a.u.)   21.230308824683771     
     Ionic Dipole per cell (Ry a.u.)   23646.600328392800     

     Expectation value of exp(iGx): (  8.4033785916778794E-004, -1.0758157745933907E-003)   1.1465709300000000     
     Electronic Dipole per cell (Ry a.u.)  -13.050500396701477     
     Ionic Dipole per cell (Ry a.u.)   25347.276614049697     

     Expectation value of exp(iGx): (  4.6861512257400279E-008, -8.2941068195144992E-008)  0.73188942899999998     
     Electronic Dipole per cell (Ry a.u.)  -9.6965021811931305     
     Ionic Dipole per cell (Ry a.u.)   15833.567606209303     
Electronic Dipole on Cartesian axes
           1   21.230308824683771     
           2  -13.050500396701477     
           3  -9.6965021811931305     
Ionic Dipole on Cartesian axes
           1   23646.600328392800     
           2   25347.276614049697     
           3   15833.567606209303     

     total cpu time spent up to now is     4212.0 secs

     total energy              =   -5157.56584468 Ry
     Harris-Foulkes estimate   =   -5157.56724023 Ry
     estimated scf accuracy    <       0.00234754 Ry

     iteration #  6     ecut=    80.00 Ry     beta=0.70
     Davidson diagonalization with overlap
     ethr =  2.05E-07,  avg # of iterations =  6.0
     Davidson diagonalization with overlap
     ethr =  2.05E-07,  avg # of iterations =  1.0
     Davidson diagonalization with overlap
     ethr =  2.05E-07,  avg # of iterations =  1.0

     Expectation value of exp(iGx): ( -2.0027153606933122E-005,  1.4966126423242938E-004)  0.99291773000000005     
     Electronic Dipole per cell (Ry a.u.)   21.214510890874816     
     Ionic Dipole per cell (Ry a.u.)   23646.600328392800     

     Expectation value of exp(iGx): (  8.4487974670981278E-004, -1.0734653169896234E-003)   1.1465709300000000     
     Electronic Dipole per cell (Ry a.u.)  -12.997598968037355     
     Ionic Dipole per cell (Ry a.u.)   25347.276614049697     

     Expectation value of exp(iGx): (  4.6851772668401449E-008, -8.3211609815284024E-008)  0.73188942899999998     
     Electronic Dipole per cell (Ry a.u.)  -9.7101075189964998     
     Ionic Dipole per cell (Ry a.u.)   15833.567606209303     
Electronic Dipole on Cartesian axes
           1   21.214510890874816     
           2  -12.997598968037355     
           3  -9.7101075189964998     
Ionic Dipole on Cartesian axes
           1   23646.600328392800     
           2   25347.276614049697     
           3   15833.567606209303     

     total cpu time spent up to now is     5100.4 secs

     total energy              =   -5157.56641845 Ry
     Harris-Foulkes estimate   =   -5157.56658723 Ry
     estimated scf accuracy    <       0.00031211 Ry

     iteration #  7     ecut=    80.00 Ry     beta=0.70
     Davidson diagonalization with overlap
     ethr =  2.73E-08,  avg # of iterations =  3.0
     Davidson diagonalization with overlap
     ethr =  2.73E-08,  avg # of iterations =  1.0
     Davidson diagonalization with overlap
     ethr =  2.73E-08,  avg # of iterations =  1.0

     Expectation value of exp(iGx): ( -2.0112608545983932E-005,  1.4971025239271375E-004)  0.99291773000000005     
     Electronic Dipole per cell (Ry a.u.)   21.220956934709161     
     Ionic Dipole per cell (Ry a.u.)   23646.600328392800     

     Expectation value of exp(iGx): (  8.4371653922217266E-004, -1.0749842751084874E-003)   1.1465709300000000     
     Electronic Dipole per cell (Ry a.u.)  -13.017100222149487     
     Ionic Dipole per cell (Ry a.u.)   25347.276614049697     

     Expectation value of exp(iGx): (  4.6946065206049380E-008, -8.3254450781085559E-008)  0.73188942899999998     
     Electronic Dipole per cell (Ry a.u.)  -9.7042360873262030     
     Ionic Dipole per cell (Ry a.u.)   15833.567606209303     
Electronic Dipole on Cartesian axes
           1   21.220956934709161     
           2  -13.017100222149487     
           3  -9.7042360873262030     
Ionic Dipole on Cartesian axes
           1   23646.600328392800     
           2   25347.276614049697     
           3   15833.567606209303     

     total cpu time spent up to now is     5913.3 secs

     total energy              =   -5157.56649038 Ry
     Harris-Foulkes estimate   =   -5157.56650579 Ry
     estimated scf accuracy    <       0.00003206 Ry

     iteration #  8     ecut=    80.00 Ry     beta=0.70
     Davidson diagonalization with overlap
     ethr =  2.80E-09,  avg # of iterations =  3.0
     Davidson diagonalization with overlap
     ethr =  2.80E-09,  avg # of iterations =  1.0
     Davidson diagonalization with overlap
     ethr =  2.80E-09,  avg # of iterations =  1.0

     Expectation value of exp(iGx): ( -2.0102226216477989E-005,  1.4972792570072676E-004)  0.99291773000000005     
     Electronic Dipole per cell (Ry a.u.)   21.219914909653010     
     Ionic Dipole per cell (Ry a.u.)   23646.600328392800     

     Expectation value of exp(iGx): (  8.4422633015620284E-004, -1.0746947736464440E-003)   1.1465709300000000     
     Electronic Dipole per cell (Ry a.u.)  -13.011000703587817     
     Ionic Dipole per cell (Ry a.u.)   25347.276614049697     

     Expectation value of exp(iGx): (  4.6934234718401813E-008, -8.3279740935454450E-008)  0.73188942899999998     
     Electronic Dipole per cell (Ry a.u.)  -9.7064180633127215     
     Ionic Dipole per cell (Ry a.u.)   15833.567606209303     
Electronic Dipole on Cartesian axes
           1   21.219914909653010     
           2  -13.011000703587817     
           3  -9.7064180633127215     
Ionic Dipole on Cartesian axes
           1   23646.600328392800     
           2   25347.276614049697     
           3   15833.567606209303     

     total cpu time spent up to now is     6725.2 secs

     total energy              =   -5157.56649828 Ry
     Harris-Foulkes estimate   =   -5157.56650011 Ry
     estimated scf accuracy    <       0.00000467 Ry

     iteration #  9     ecut=    80.00 Ry     beta=0.70
     Davidson diagonalization with overlap
     ethr =  4.09E-10,  avg # of iterations =  3.0
     Davidson diagonalization with overlap
     ethr =  4.09E-10,  avg # of iterations =  1.0
     Davidson diagonalization with overlap
     ethr =  4.09E-10,  avg # of iterations =  1.0

     Expectation value of exp(iGx): ( -2.0102051256614301E-005,  1.4973217724523582E-004)  0.99291773000000005     
     Electronic Dipole per cell (Ry a.u.)   21.219853992812002     
     Ionic Dipole per cell (Ry a.u.)   23646.600328392800     

     Expectation value of exp(iGx): (  8.4412837218664574E-004, -1.0748182924683832E-003)   1.1465709300000000     
     Electronic Dipole per cell (Ry a.u.)  -13.012613850680184     
     Ionic Dipole per cell (Ry a.u.)   25347.276614049697     

     Expectation value of exp(iGx): (  4.6942007504023299E-008, -8.3279861807608567E-008)  0.73188942899999998     
     Electronic Dipole per cell (Ry a.u.)  -9.7057736730282187     
     Ionic Dipole per cell (Ry a.u.)   15833.567606209303     
Electronic Dipole on Cartesian axes
           1   21.219853992812002     
           2  -13.012613850680184     
           3  -9.7057736730282187     
Ionic Dipole on Cartesian axes
           1   23646.600328392800     
           2   25347.276614049697     
           3   15833.567606209303     

     total cpu time spent up to now is     7513.9 secs

     total energy              =   -5157.56649919 Ry
     Harris-Foulkes estimate   =   -5157.56649935 Ry
     estimated scf accuracy    <       0.00000033 Ry

     iteration # 10     ecut=    80.00 Ry     beta=0.70
     Davidson diagonalization with overlap
     ethr =  2.87E-11,  avg # of iterations =  3.0
     Davidson diagonalization with overlap
     ethr =  2.87E-11,  avg # of iterations =  1.0
     Davidson diagonalization with overlap
     ethr =  2.87E-11,  avg # of iterations =  1.0

     Expectation value of exp(iGx): ( -2.0103692463586587E-005,  1.4973155643810529E-004)  0.99291773000000005     
     Electronic Dipole per cell (Ry a.u.)   21.219994861038710     
     Ionic Dipole per cell (Ry a.u.)   23646.600328392800     

     Expectation value of exp(iGx): (  8.4414209488487544E-004, -1.0748011151952761E-003)   1.1465709300000000     
     Electronic Dipole per cell (Ry a.u.)  -13.012388693919872     
     Ionic Dipole per cell (Ry a.u.)   25347.276614049697     

     Expectation value of exp(iGx): (  4.6940998636370191E-008, -8.3280083322809324E-008)  0.73188942899999998     
     Electronic Dipole per cell (Ry a.u.)  -9.7058684904929660     
     Ionic Dipole per cell (Ry a.u.)   15833.567606209303     
Electronic Dipole on Cartesian axes
           1   21.219994861038710     
           2  -13.012388693919872     
           3  -9.7058684904929660     
Ionic Dipole on Cartesian axes
           1   23646.600328392800     
           2   25347.276614049697     
           3   15833.567606209303     

     total cpu time spent up to now is     8332.6 secs

     total energy              =   -5157.56649934 Ry
     Harris-Foulkes estimate   =   -5157.56649929 Ry
     estimated scf accuracy    <       0.00000005 Ry

     iteration # 11     ecut=    80.00 Ry     beta=0.70
     Davidson diagonalization with overlap
     ethr =  4.03E-12,  avg # of iterations =  2.0
     Davidson diagonalization with overlap
     ethr =  4.03E-12,  avg # of iterations =  1.0
     Davidson diagonalization with overlap
     ethr =  4.03E-12,  avg # of iterations =  1.0

     Expectation value of exp(iGx): ( -2.0103118103286201E-005,  1.4973174086577390E-004)  0.99291773000000005     
     Electronic Dipole per cell (Ry a.u.)   21.219945922467822     
     Ionic Dipole per cell (Ry a.u.)   23646.600328392800     

     Expectation value of exp(iGx): (  8.4414162747622557E-004, -1.0748028880924021E-003)   1.1465709300000000     
     Electronic Dipole per cell (Ry a.u.)  -13.012404081608238     
     Ionic Dipole per cell (Ry a.u.)   25347.276614049697     

     Expectation value of exp(iGx): (  4.6941285607108646E-008, -8.3280133208829800E-008)  0.73188942899999998     
     Electronic Dipole per cell (Ry a.u.)  -9.7058468417223018     
     Ionic Dipole per cell (Ry a.u.)   15833.567606209303     
Electronic Dipole on Cartesian axes
           1   21.219945922467822     
           2  -13.012404081608238     
           3  -9.7058468417223018     
Ionic Dipole on Cartesian axes
           1   23646.600328392800     
           2   25347.276614049697     
           3   15833.567606209303     

     total cpu time spent up to now is     9137.4 secs

     End of self-consistent calculation

          k = 0.0000 0.0000 0.0000 (217511 PWs)   bands (ev):

   -17.7482 -17.5186 -17.0533 -16.5752 -16.4950 -16.4868 -16.4028 -16.3626
   -16.3367 -16.2651 -16.2287 -16.1800 -16.1543 -16.1087 -16.0894 -16.0793
   -16.0439 -16.0354 -15.9853 -15.9717 -15.9573 -15.9284 -15.8823 -15.8679
   -15.8261 -15.8152 -15.8069 -15.7913 -15.7781 -15.7481 -15.7425 -15.7231
   -15.6992 -15.6660 -15.6386 -15.6117 -15.5883 -15.5499 -15.5398 -15.5190
   -15.4762 -15.4359 -15.3997 -15.3613 -15.3484 -15.3257 -15.3092 -15.2626
   -15.2298 -15.2264 -15.1997 -15.1916 -15.1635 -15.1220 -15.1003 -15.0790
   -15.0638 -15.0253 -14.9911 -14.9769 -14.9685 -14.9396 -14.9066 -14.8857
   -14.8758 -14.8641 -14.8400 -14.8206 -14.7962 -14.7897 -14.7869 -14.7466
   -14.7399 -14.7266 -14.7190 -14.6925 -14.6751 -14.6678 -14.6348 -14.6019
   -14.5753 -14.5742 -14.5503 -14.5327 -14.5098 -14.5046 -14.4877 -14.4779
   -14.4631 -14.4375 -14.4349 -14.4224 -14.4101 -14.4057 -14.3934 -14.3902
   -14.3809 -14.3758 -14.3679 -14.3462 -14.3341 -14.3217 -14.3117 -14.3104
   -14.2972 -14.2873 -14.2869 -14.2634 -14.2568 -14.2490 -14.2416 -14.2385
   -14.2293 -14.2224 -14.2166 -14.2067 -14.2014 -14.1975 -14.1865 -14.1769
   -14.1726 -14.1643 -14.1584 -14.1541 -14.1449 -14.1395 -14.1356 -14.1264
   -14.1150 -14.1112 -14.1032 -14.1024 -14.0981 -14.0946 -14.0870 -14.0842
   -14.0719 -14.0686 -14.0474 -14.0399 -14.0192 -14.0085 -13.7305  -6.9118
    -6.6384  -6.5035  -6.4188  -6.3579  -6.1932  -6.1651  -6.0413  -5.9796
    -5.9110  -5.8575  -5.8469  -5.8047  -5.7718  -5.7428  -5.7312  -5.6937
    -5.6796  -5.6394  -5.6133  -5.5775  -5.5427  -5.4715  -5.4448  -5.3007
    -5.2706  -5.2059  -5.1763  -5.1518  -5.1382  -5.0936  -5.0006  -4.9599
    -4.9019  -4.8999  -4.8155  -4.8127  -4.7442  -4.6780  -4.5584  -4.4849
    -4.4506  -4.3962  -4.3127  -4.2664  -4.2294  -4.2202  -4.1686  -4.1396
    -4.1280  -4.1076  -4.0590  -4.0113  -3.9792  -3.8875  -3.8727  -3.7813
    -3.7767  -3.7670  -3.7345  -3.7251  -3.7111  -3.6831  -3.6205  -3.5877
    -3.5781  -3.5444  -3.4132  -3.4007  -3.3424  -3.3245  -3.3003  -3.2722
    -3.2261  -3.1848  -3.1728  -3.1535  -3.1294  -3.0864  -3.0575  -3.0284
    -3.0225  -2.9976  -2.9884  -2.9712  -2.9578  -2.9409  -2.9275  -2.9127
    -2.8929  -2.8902  -2.8763  -2.8518  -2.8464  -2.8387  -2.8257  -2.8166
    -2.7966  -2.7681  -2.7551  -2.7443  -2.7436  -2.7267  -2.7241  -2.7099
    -2.6944  -2.6790  -2.6744  -2.6668  -2.6583  -2.6509  -2.6461  -2.6383
    -2.6211  -2.6185  -2.5949  -2.5789  -2.5635  -2.5373  -2.5291  -2.5123
    -2.5041  -2.4736  -2.4567  -2.4411  -2.4392  -2.4144  -2.4057  -2.3933
    -2.3676  -2.3675  -2.2949  -2.2772  -2.2547  -2.2407  -2.2128  -2.1835
    -2.1773  -2.1531  -2.1115  -2.0748  -2.0437  -2.0000  -1.9132  -1.8847
    -1.7154  -1.5893  -1.4195  -1.3079  -1.1118  -1.0792  -1.0074  -0.9763
    -0.9078  -0.8830  -0.8674  -0.8532  -0.8115  -0.7849  -0.7551  -0.7497
    -0.7360  -0.7213  -0.7182  -0.6869  -0.6776  -0.6356  -0.6271  -0.6106
    -0.6079  -0.6055  -0.5941  -0.5756  -0.5473  -0.5391  -0.5284  -0.5247
    -0.4994  -0.4931  -0.4797  -0.4751  -0.4662  -0.4579  -0.4469  -0.4278
    -0.4101  -0.4036  -0.3868  -0.3812  -0.3739  -0.3660  -0.3545  -0.3341
    -0.3203  -0.2994  -0.2915  -0.2670  -0.2541  -0.2318  -0.2294  -0.2083
    -0.1987  -0.1975  -0.1878  -0.1619  -0.1545  -0.1391  -0.1210  -0.1035
    -0.0966  -0.0777  -0.0577  -0.0423  -0.0163   0.0025   0.0135   0.0299
     0.0387   0.0470   0.0652   0.0767   0.0963   0.1164   0.1251   0.1464
     0.1562   0.1608   0.1790   0.1905   0.2035   0.2086   0.2325   0.2513
     0.2545   0.2688   0.2766   0.2884   0.2964   0.3150   0.3360   0.3549
     0.3577   0.3789   0.3932   0.3986   0.4203   0.4247   0.4318   0.4476
     0.4546   0.4690   0.4806   0.4835   0.4972   0.5147   0.5254   0.5368
     0.5463   0.5514   0.5601   0.5745   0.5748   0.5822   0.6080   0.6145
     0.6333   0.6443   0.6524   0.6630   0.6659   0.6913   0.7039   0.7113
     0.7311   0.7504   0.7660   0.7679   0.7846   0.7899   0.8110   0.8267
     0.8342   0.8517   0.8630   0.8720   0.8858   0.8917   0.9098   0.9243
     0.9496   0.9592   0.9692   0.9865   0.9911   0.9974   1.0111   1.0216
     1.0416   1.0486   1.0532   1.0604   1.0693   1.0783   1.0923   1.1138
     1.1266   1.1297   1.1384   1.1454   1.1616   1.1656   1.1716   1.1821
     1.1884   1.2113   1.2143   1.2284   1.2314   1.2345   1.2613   1.2652
     1.2699   1.2751   1.2808   1.2949   1.2966   1.3068   1.3165   1.3176
     1.3466   1.3515   1.3544   1.3671   1.3858   1.3978   1.4026   1.4133
     1.4186   1.4340   1.4428   1.4498   1.4566   1.4712   1.4783   1.4886
     1.5030   1.5128   1.5218   1.5290   1.5315   1.5392   1.5544   1.5629
     1.5693   1.5801   1.5858   1.5953   1.5994   1.6078   1.6193   1.6259
     1.6310   1.6386   1.6516   1.6612   1.6637   1.6797   1.6867   1.6988
     1.7031   1.7146   1.7327   1.7343   1.7546   1.7744   1.7942   1.8035
     1.8149   1.8340   1.8389   1.8620   1.8664   1.8823   1.9033   1.9108
     1.9352   1.9445   1.9660   1.9762   1.9955   2.0037   2.0183   2.0470
     2.0530   2.0651   2.0800   2.0884   2.0970   2.1033   2.1228   2.1495
     2.1726   2.1884   2.2021   2.2144   2.2258   2.2285   2.2508   2.2634
     2.2883   2.3028   2.3195   2.3371   2.3468   2.3724   2.3768   2.3890
     2.3991   2.4054   2.4261   2.4327   2.4655   2.4839   2.5188   2.5399
     2.5655   2.5708   2.6127   2.6210   7.7367   8.2236   8.8220   9.1417
     9.2250   9.3551   9.4899   9.7028   9.8140   9.8521   9.9300   9.9852
    10.0246  10.1277  10.1713  10.2981  10.3400  10.3942  10.4202  10.5018
    10.5500  10.5949  10.6422  10.6925  10.7388  10.7529  10.7796  10.8171

     highest occupied, lowest unoccupied level (ev):     2.6210    7.7367

!    total energy              =   -5157.56649935 Ry
     Harris-Foulkes estimate   =   -5157.56649936 Ry
     estimated scf accuracy    <          2.4E-09 Ry

     The total energy is the sum of the following terms:

     one-electron contribution =   -2407.29965536 Ry
     hartree contribution      =    1798.62482722 Ry
     xc contribution           =   -1182.85847247 Ry
     ewald contribution        =   -3366.03319874 Ry

     convergence has been achieved in  11 iterations
  **** WARNING :: Problem open file vector.dat...
  **** WARNING :: Problem read vector parameters...
  VECTOR ::                  Infinity                  Infinity                       NaN
  PARALLEL PART OF FORCES:no remove

     Forces acting on atoms (Ry/au):

     atom    1 type  1   force =     0.00083468   -0.00181782    0.00028069
     atom    2 type  1   force =    -0.00097052   -0.00284288    0.00097621
     atom    3 type  1   force =     0.00007752   -0.00112287   -0.00016310
     atom    4 type  1   force =    -0.00164633   -0.00073360    0.00043128
     atom    5 type  1   force =     0.00018147   -0.00184667   -0.00042843
     atom    6 type  1   force =    -0.00408924   -0.00308398   -0.00027380
     atom    7 type  2   force =    -0.00011305    0.00076350    0.00050911
     atom    8 type  2   force =     0.00046904    0.00088549    0.00001544
     atom    9 type  2   force =     0.00028981    0.00109822    0.00000678
     atom   10 type  2   force =     0.00097719    0.00213219   -0.00157412
     atom   11 type  2   force =     0.00001091    0.00063583    0.00005108
     atom   12 type  2   force =     0.00173802    0.00276644   -0.00048401
     atom   13 type  2   force =    -0.00022571    0.00051192   -0.00005134
     atom   14 type  2   force =     0.00158811    0.00064396   -0.00096761
     atom   15 type  2   force =     0.00015502    0.00077411    0.00020397
     atom   16 type  2   force =     0.00070887    0.00021862   -0.00024377
     atom   17 type  2   force =    -0.00007701    0.00069137   -0.00036126
     atom   18 type  2   force =     0.00061067   -0.00020944   -0.00008726
     atom   19 type  1   force =    -0.00082516   -0.00321153   -0.00060744
     atom   20 type  1   force =     0.00038925   -0.00195574    0.00015447
     atom   21 type  1   force =    -0.00013925   -0.00252616   -0.00033546
     atom   22 type  1   force =    -0.00028442   -0.00500090    0.00235890
     atom   23 type  1   force =     0.00019645   -0.00326761   -0.00014091
     atom   24 type  1   force =     0.00500162   -0.00782944    0.00306913
     atom   25 type  2   force =    -0.00023934    0.00152710    0.00058859
     atom   26 type  2   force =    -0.00047598    0.00090008    0.00067281
     atom   27 type  2   force =     0.00088054    0.00160049   -0.00021088
     atom   28 type  2   force =    -0.00022945    0.00087637   -0.00064641
     atom   29 type  2   force =     0.00004830    0.00102851    0.00006078
     atom   30 type  2   force =    -0.00277149    0.00096737   -0.00176938
     atom   31 type  2   force =     0.00003466    0.00108344   -0.00005553
     atom   32 type  2   force =    -0.00043922    0.00196801   -0.00116488
     atom   33 type  2   force =     0.00041329    0.00159475    0.00049011
     atom   34 type  2   force =    -0.00021967    0.00174083   -0.00140934
     atom   35 type  2   force =    -0.00034278    0.00140680   -0.00053938
     atom   36 type  1   force =    -0.00020175   -0.00116508   -0.00019299
     atom   37 type  1   force =    -0.00013299   -0.00125626    0.00032891
     atom   38 type  1   force =    -0.00027984   -0.00243909    0.00012781
     atom   39 type  1   force =     0.00170416   -0.00066340    0.00157258
     atom   40 type  1   force =     0.00026624   -0.00176672    0.00025533
     atom   41 type  1   force =    -0.00006122    0.00001563   -0.00051850
     atom   42 type  2   force =    -0.00015915    0.00082599    0.00033829
     atom   43 type  2   force =    -0.00001130    0.00035523    0.00012115
     atom   44 type  2   force =    -0.00004211    0.00086899   -0.00040674
     atom   45 type  2   force =     0.00054680    0.00078995   -0.00044891
     atom   46 type  2   force =    -0.00015685    0.00079745   -0.00019548
     atom   47 type  2   force =     0.00052178    0.00010173    0.00016185
     atom   48 type  2   force =     0.00016169    0.00083088   -0.00010745
     atom   49 type  2   force =    -0.00066627    0.00002363   -0.00006733
     atom   50 type  2   force =     0.00019606    0.00130472    0.00052248
     atom   51 type  2   force =    -0.00059063   -0.00064663   -0.00057695
     atom   52 type  2   force =    -0.00029586    0.00107281   -0.00040019
     atom   53 type  2   force =     0.00001661   -0.00032725    0.00002194
     atom   54 type  1   force =    -0.00241872    0.00053243    0.00174863
     atom   55 type  1   force =     0.00470444    0.00650085   -0.00437301
     atom   56 type  1   force =    -0.00036087    0.00146966   -0.00029068
     atom   57 type  1   force =     0.00294298    0.00005265   -0.00135145
     atom   58 type  1   force =     0.00010824    0.00281641   -0.00048304
     atom   59 type  1   force =     0.00456394   -0.00716529   -0.00360373
     atom   60 type  2   force =     0.00071822   -0.00133569   -0.00113293
     atom   61 type  2   force =    -0.00080941   -0.00060549    0.00045055
     atom   62 type  2   force =     0.00361259    0.00033632   -0.00167022
     atom   63 type  2   force =    -0.00209451    0.00029302    0.00573409
     atom   64 type  2   force =     0.00096401   -0.00391036    0.00255064
     atom   65 type  2   force =    -0.00054977    0.00277155    0.00131062
     atom   66 type  2   force =    -0.00019693   -0.00059306   -0.00003211
     atom   67 type  2   force =    -0.00276529    0.00047289    0.00198963
     atom   68 type  2   force =    -0.00012898   -0.00085369   -0.00012625
     atom   69 type  2   force =    -0.00007861    0.00042719    0.00070784
     atom   70 type  2   force =     0.00009232   -0.00079104    0.00013355
     atom   71 type  2   force =    -0.00022676    0.00090231   -0.00029602
     atom   72 type  1   force =     0.00440777   -0.00577990    0.01829974
     atom   73 type  1   force =    -0.00131465    0.00112269   -0.00119751
     atom   74 type  1   force =    -0.01597383    0.01199374    0.00001344
     atom   75 type  1   force =    -0.00128604   -0.00653344   -0.00533333
     atom   76 type  1   force =    -0.00678262    0.34491853    0.12839556
     atom   77 type  1   force =    -0.00369161   -0.00371518    0.00054315
     atom   78 type  2   force =    -0.00077441   -0.00254568   -0.00522432
     atom   79 type  2   force =     0.00052683   -0.00053550    0.00016562
     atom   80 type  2   force =    -0.00676329   -0.00719871    0.00014745
     atom   81 type  2   force =     0.00038379   -0.00033398    0.00062387
     atom   82 type  2   force =    -0.03860499   -0.03866500   -0.01465689
     atom   83 type  2   force =     0.00177892    0.00021823    0.00061648
     atom   84 type  2   force =    -0.00113907   -0.02830127    0.01255450
     atom   85 type  2   force =     0.00227763    0.00226053    0.00015979
     atom   86 type  2   force =     0.00090209   -0.00620468   -0.00236538
     atom   87 type  2   force =     0.00094541    0.00249351    0.00156054
     atom   88 type  2   force =     0.00053108   -0.00337678    0.00107931
     atom   89 type  2   force =     0.00004084    0.00067970    0.00006940
     atom   90 type  1   force =     0.00062185    0.00135564   -0.00024590
     atom   91 type  1   force =     0.00033212    0.00125160   -0.00049200
     atom   92 type  1   force =     0.00032445    0.01324354   -0.00738858
     atom   93 type  1   force =    -0.00123684   -0.00004629   -0.00106108
     atom   94 type  1   force =    -0.00167465    0.00267044    0.00111043
     atom   95 type  1   force =     0.00052357   -0.00026730    0.00042931
     atom   96 type  2   force =    -0.00001211   -0.00086085   -0.00032968
     atom   97 type  2   force =     0.00000838   -0.00024236   -0.00009489
     atom   98 type  2   force =    -0.00017091   -0.00090764    0.00023311
     atom   99 type  2   force =    -0.00068736   -0.00086908    0.00060380
     atom  100 type  2   force =     0.00012908   -0.00048401    0.00021015
     atom  101 type  2   force =    -0.00092166    0.00019500    0.00001394
     atom  102 type  2   force =     0.00278116   -0.00269765    0.00086653
     atom  103 type  2   force =     0.00027187   -0.00008469    0.00012768
     atom  104 type  2   force =     0.00069273   -0.00158183    0.00165899
     atom  105 type  2   force =     0.00036159    0.00067338    0.00038131
     atom  106 type  2   force =     0.00036740   -0.00138518    0.00091863
     atom  107 type  2   force =     0.00005162    0.00055895   -0.00043772
     atom  108 type  1   force =     0.00148333   -0.00272031    0.00139290
     atom  109 type  1   force =    -0.00067676   -0.00354698    0.00026175
     atom  110 type  1   force =     0.00018172   -0.00118134   -0.00001109
     atom  111 type  1   force =    -0.00094473   -0.00059293   -0.00017286
     atom  112 type  1   force =     0.00023195   -0.00146694   -0.00009257
     atom  113 type  1   force =    -0.00182322   -0.00056290   -0.00028609
     atom  114 type  2   force =    -0.00056161    0.00135375    0.00029074
     atom  115 type  2   force =     0.00058802    0.00167137    0.00058997
     atom  116 type  2   force =     0.00024934    0.00136998   -0.00067685
     atom  117 type  2   force =     0.00101256    0.00229761   -0.00027571
     atom  118 type  2   force =     0.00011601    0.00072294   -0.00000533
     atom  119 type  2   force =     0.00133701    0.00070160    0.00135775
     atom  120 type  2   force =    -0.00000883    0.00054467    0.00000636
     atom  121 type  2   force =     0.00085263    0.00022095   -0.00022011
     atom  122 type  2   force =     0.00009145    0.00088346    0.00021953
     atom  123 type  2   force =     0.00068910    0.00007920    0.00044293
     atom  124 type  2   force =    -0.00009169    0.00090449   -0.00028558
     atom  125 type  2   force =     0.00277913    0.00023606    0.00109512
     atom  126 type  1   force =    -0.00075786   -0.00400311    0.00059761
     atom  127 type  1   force =     0.00130161   -0.00320034   -0.00096767
     atom  128 type  1   force =    -0.00021556   -0.00256139   -0.00016541
     atom  129 type  1   force =    -0.00050293   -0.00529091   -0.00437162
     atom  130 type  1   force =     0.00013679   -0.00251203   -0.00021566
     atom  131 type  1   force =     0.00176142   -0.00119958   -0.00091471
     atom  132 type  2   force =    -0.00026930    0.00213871    0.00070132
     atom  133 type  2   force =    -0.00155365    0.00378868    0.00132890
     atom  134 type  2   force =     0.00088042    0.00184149   -0.00079278
     atom  135 type  2   force =    -0.00052626    0.00066507    0.00001852
     atom  136 type  2   force =     0.00007987    0.00088030   -0.00005771
     atom  137 type  2   force =    -0.00069706    0.00035524    0.00006324
     atom  138 type  2   force =     0.00013353    0.00080516   -0.00015354
     atom  139 type  2   force =    -0.00159213    0.00147324    0.00133001
     atom  140 type  2   force =     0.00063832    0.00168807    0.00070039
     atom  141 type  2   force =     0.00128656    0.00706662    0.00552695
     atom  142 type  2   force =    -0.00035283    0.00195439   -0.00047583
     atom  143 type  2   force =    -0.00819192    0.00984933   -0.00217633
     atom  144 type  1   force =    -0.00005806   -0.00132486    0.00018000
     atom  145 type  1   force =    -0.00004331   -0.00125974    0.00010884
     atom  146 type  1   force =    -0.00039034   -0.00252949   -0.00012105
     atom  147 type  1   force =     0.00125278   -0.00026896   -0.00016769
     atom  148 type  1   force =     0.00023759   -0.00142551    0.00004411
     atom  149 type  1   force =     0.00005237    0.00005291   -0.00039574
     atom  150 type  2   force =    -0.00004371    0.00115999    0.00033724
     atom  151 type  2   force =    -0.00006944    0.00055163    0.00014324
     atom  152 type  2   force =     0.00030009    0.00076314   -0.00013773
     atom  153 type  2   force =     0.00039389    0.00065668   -0.00027069
     atom  154 type  2   force =    -0.00006801    0.00040062   -0.00011885
     atom  155 type  2   force =     0.00035889    0.00007186    0.00009359
     atom  156 type  2   force =     0.00010829    0.00080239   -0.00004006
     atom  157 type  2   force =    -0.00044020    0.00021265    0.00022458
     atom  158 type  2   force =     0.00015116    0.00192043    0.00070021
     atom  159 type  2   force =    -0.00081054   -0.00033689    0.00003540
     atom  160 type  2   force =    -0.00089889    0.00153690   -0.00050450
     atom  161 type  2   force =    -0.00015024   -0.00036377    0.00019180
     atom  162 type  1   force =    -0.00329184    0.00256969   -0.00220011
     atom  163 type  1   force =     0.02235039   -0.01490316    0.03139412
     atom  164 type  1   force =     0.00034705    0.00140913    0.00024539
     atom  165 type  1   force =     0.00176872   -0.00009521    0.00051096
     atom  166 type  1   force =     0.00049551    0.00197582    0.00082969
     atom  167 type  1   force =     0.00174146   -0.00111261    0.00124712
     atom  168 type  2   force =     0.00069842   -0.00184750   -0.00053574
     atom  169 type  2   force =    -0.00560683    0.00791071   -0.00059070
     atom  170 type  2   force =     0.00072780   -0.00278045    0.00090296
     atom  171 type  2   force =     0.00210834    0.00598180   -0.00911939
     atom  172 type  2   force =    -0.00054373   -0.00146381   -0.00160918
     atom  173 type  2   force =    -0.00075821    0.00077466   -0.00128707
     atom  174 type  2   force =    -0.00013673   -0.00060661   -0.00018937
     atom  175 type  2   force =    -0.00100489    0.00012602   -0.00037106
     atom  176 type  2   force =    -0.00038347   -0.00110157   -0.00049173
     atom  177 type  2   force =    -0.00059205    0.00049396   -0.00034783
     atom  178 type  2   force =    -0.00021448   -0.00111140    0.00019188
     atom  179 type  2   force =    -0.00167285    0.00279032   -0.00072379
     atom  180 type  1   force =     0.01591503   -0.03012912   -0.02635385
     atom  181 type  1   force =    -0.00343662    0.00327235    0.00285123
     atom  182 type  1   force =    -0.00289172    0.00990497    0.00406550
     atom  183 type  1   force =    -0.00271230   -0.00624613    0.00431223
     atom  184 type  1   force =    -0.00109882    0.00626642    0.00178768
     atom  185 type  1   force =    -0.00145918   -0.00081127    0.00100992
     atom  186 type  2   force =    -0.00405641   -0.15612685   -0.15237954
     atom  187 type  2   force =     0.00278301    0.00046387   -0.00140083
     atom  188 type  2   force =    -0.00759780   -0.00233137    0.00876216
     atom  189 type  2   force =     0.00089859   -0.00037776   -0.00058828
     atom  190 type  2   force =     0.00001281   -0.00248427    0.00031603
     atom  191 type  2   force =     0.00071346    0.00016480   -0.00000180
     atom  192 type  2   force =     0.00209594   -0.00252001    0.00013485
     atom  193 type  2   force =     0.00204546    0.00048611   -0.00118299
     atom  194 type  2   force =    -0.00738281   -0.00957202   -0.01102146
     atom  195 type  2   force =     0.00125099    0.00265744    0.00028236
     atom  196 type  2   force =     0.03985810   -0.09503598    0.02344542
     atom  197 type  2   force =     0.00032895    0.00194224   -0.00058304
     atom  198 type  1   force =     0.00094569    0.00159773    0.00001763
     atom  199 type  1   force =     0.00096910    0.00134179   -0.00018228
     atom  200 type  1   force =     0.00424016    0.01046432   -0.00191296
     atom  201 type  1   force =    -0.00062864    0.00002363    0.00002802
     atom  202 type  1   force =     0.00040471    0.00182414   -0.00086769
     atom  203 type  1   force =     0.00052310    0.00005591    0.00022007
     atom  204 type  2   force =    -0.00010045   -0.00144225   -0.00098762
     atom  205 type  2   force =    -0.00013057   -0.00025284   -0.00004029
     atom  206 type  2   force =    -0.00025340   -0.00100681    0.00027377
     atom  207 type  2   force =    -0.00109462   -0.00043382   -0.00012535
     atom  208 type  2   force =    -0.00042098   -0.00072468    0.00002868
     atom  209 type  2   force =    -0.00049214    0.00032911   -0.00056064
     atom  210 type  2   force =    -0.00154755   -0.00219262    0.00045600
     atom  211 type  2   force =     0.00029986    0.00035085   -0.00021293
     atom  212 type  2   force =     0.00002692   -0.00496838   -0.00339749
     atom  213 type  2   force =     0.00041841    0.00072345   -0.00002615
     atom  214 type  2   force =     0.00113686   -0.00140016    0.00013604
     atom  215 type  2   force =    -0.00017767    0.00047535   -0.00018019

     Total force =     0.453536     Total SCF correction =     0.000134

     Writing output data file Qrtz_Ortho.save

     init_run     :     27.09s CPU     38.19s WALL (       1 calls)
     electrons    :   4548.76s CPU   9098.99s WALL (       1 calls)
     forces       :      8.56s CPU      9.23s WALL (       1 calls)

     Called by init_run:
     wfcinit      :     25.06s CPU     34.34s WALL (       1 calls)
     potinit      :      0.21s CPU      0.33s WALL (       1 calls)

     Called by electrons:
     c_bands      :   2244.95s CPU   2788.13s WALL (      33 calls)
     sum_band     :     11.44s CPU     43.06s WALL (      11 calls)
     v_of_rho     :      0.11s CPU      0.33s WALL (      12 calls)
     mix_rho      :      0.14s CPU      0.75s WALL (      11 calls)

     Called by c_bands:
     init_us_2    :      0.37s CPU      0.52s WALL (      45 calls)
     cegterg      :   2243.74s CPU   2780.17s WALL (      33 calls)

     Called by sum_band:

     Called by *egterg:
     h_psi        :    438.45s CPU    883.53s WALL (      98 calls)
     g_psi        :      0.31s CPU      0.31s WALL (      64 calls)
     cdiaghg      :    729.22s CPU    740.00s WALL (      95 calls)

     Called by h_psi:
     add_vuspsi   :    144.94s CPU    145.19s WALL (      98 calls)

     General routines
     calbec       :    150.54s CPU    166.49s WALL (     102 calls)
     fft          :      0.18s CPU      1.09s WALL (      49 calls)
     fftw         :    152.04s CPU    606.21s WALL (   98194 calls)
     davcio       :      0.03s CPU      1.77s WALL (     260 calls)

     Parallel routines
     fft_scatter  :     76.82s CPU    504.53s WALL (   98243 calls)

     Electric-field routines
     c_phase_fiel :   2291.98s CPU   6264.30s WALL (      33 calls)

     PWSCF        :     1h16m CPU        2h32m WALL


   This run was terminated on:  10:35:31   6Jul2018            

=------------------------------------------------------------------------------=
   JOB DONE.
=------------------------------------------------------------------------------=
