# Supplementary material for: Collective dipole effects in ionic transport under electric fields
Source: Nat Commun. 2020 Jul 3;11:3330. doi: 10.1038/s41467-020-17173-w (PMC7335081; doi:10.1038/s41467-020-17173-w)
Supplement: Supplementary file 3 — Source Data [file 41467_2020_17173_MOESM3_ESM.zip › Script_Pol_Analysis/QE_data/ZBC_NEB_VO_Q2-pos2/Zcharge_VO_Q2_pict2/dy-0.2/input_file]

&CONTROL
title="Fkl_Ortho",
calculation="scf",
tprnfor=.t.,
nstep=500
disk_io='high'
restart_mode='from_scratch'
PSEUDO_DIR='/home/users/lsamos/Nico/q-e-qe-5.4/pseudo',
prefix='Qrtz_Ortho',
outdir='/home/users/lsamos/Nico/Zcharge_VO_Q2_pict2/dy-0.2'
lelfield=.true.,
nberrycyc=3
/
&SYSTEM
                      ibrav = 0,
                  celldm(1) = 27.85673786,
                        nat = 215,
                       ntyp = 2,
                    ecutwfc = 80.0 ,
                      nosym = .true. ,
                 tot_charge = 2.0 ,
                       nbnd = 600, 
/
&ELECTRONS
conv_thr=1.0D-8,
mixing_beta=0.7D0,
efield_cart(1)=0.0d0,
efield_cart(2)=0.0d0,
efield_cart(3)=0.0d0
/
&IONS
/
&CELL
/
ATOMIC_SPECIES
   Si   28.08550  Si.pz-vbc.UPF
    O   16.00000  O.pz-mt.UPF
CELL_PARAMETERS alat
   0.992917730   0.000000000   0.000000000
   0.000000000   1.146570930   0.000000000
   0.000000000   0.000000000   0.731889429
ATOMIC_POSITIONS angstrom
Si       2.231650638   0.002124564   3.620912279
Si       4.684642787   4.251785419   3.615821803
Si      13.480343498   1.954307502   1.748651090
Si       1.342465094   6.125224992   1.837910141
Si       1.301603671   2.232660176  -0.010157506
Si       3.675153251   6.391398103  -0.065256244
O        1.247488730   1.171626573   4.170555448
O        3.700935000   5.404650997   4.202397452
O        3.185307359   0.555803968   2.424886309
O        5.673946523   4.897461382   2.489295976
O        2.792056086   2.466972352   0.584331636
O        5.247041228   6.506049536   0.344117126
O        0.340955658   1.683937106   1.186722330
O        2.851285448   5.937765592   1.262400070
O       13.491737309   3.034807628   2.971259950
O        1.325044253   7.273894037   2.996562544
O        0.679037107   3.636356843   4.871652351
O        3.145155683   7.892821865   4.872833028
Si       7.183757713   0.045083777   3.527114567
Si       9.631939474   4.161501756   3.666607094
Si       3.744829944   1.938387243   1.794750811
Si       6.112767796   6.214525999   1.683147998
Si       6.144578964   2.268256190  -0.005338678
Si       8.630212219   6.522343984   0.026378719
O        6.221957177   1.231669227   4.084863904
O        8.715783594   5.152420287   4.628108564
O        8.146682660   0.591482878   2.319690817
O       10.389639968   4.911577515   2.456258274
O        7.614492277   2.604865122   0.604408028
O       10.128788630   6.763152130   0.583608721
O        5.228858774   1.664339970   1.193275728
O        7.674118849   6.069663245   1.263686783
O        3.791138630   3.078971217   2.957042000
O        5.880096649   7.543661642   2.639668571
O        5.610367111   3.687443198   4.832178291
Si      12.021847835  -0.042516812   3.571192434
Si      14.441091878   4.180237332   3.612950370
Si       8.623416276   2.037552317   1.747749951
Si      11.052402274   6.252392675   1.830785004
Si      11.115782430   2.338101008  -0.146514244
Si      13.520395718   6.434487275   0.045823677
O       11.036937152   1.083176375   4.206091606
O       13.493312166   5.391760786   4.160589779
O       12.866631383   0.564843733   2.318794645
O       15.452482387   4.728899433   2.460673624
O       12.578279800   2.556338486   0.517661747
O       15.027365804   6.606052150   0.610448105
O       10.092662789   1.984332629   1.065992009
O       12.536411860   5.939999974   1.250677228
O        8.649813396   3.051933476   3.033180878
O       11.075287198   7.369349044   3.002989751
O       10.710804913   3.607917920   4.743401810
O       12.945650935   7.891795114   4.839913530
Si       2.236024814   8.438509216   3.644515981
Si       4.705910371  12.777943783   3.606016221
Si      13.579650357  10.412728410   1.809170908
Si       1.352375361  14.615428067   1.817538730
Si       1.385603049  10.709462927  -0.004882724
Si       3.760126542  14.961238341  -0.006858627
O        1.294237533   9.643930952   4.170440971
O        3.744202546  13.946614419   4.154835116
O        3.277083930   9.010020553   2.494787840
O        5.680335168  13.251092090   2.395576166
O        2.941849314  10.836216088   0.547569853
O        5.280345676  15.145464079   0.535647711
O        0.458754557  10.212039735   1.237683835
O        2.855035921  14.414433227   1.231856717
O       13.546935959  11.498177161   3.014676312
O        1.327501763  15.692439163   3.036183924
O        0.753098873  12.129834153   4.842915283
O        3.163764336  16.397351160   4.864219002
Si       6.343294549   9.069874500   2.678013636
Si       9.610432614  12.717368587   3.630311793
Si       3.731961430  10.422419294   1.881902702
Si       6.230139690  14.651711067   1.761463772
Si       6.26731604    10.61440325     0.02703505 
Si       8.675385790  14.944259502  -0.018784276
O        6.030943293   9.744810778   4.083903767
O        8.660084167  13.907294320   4.174447308
O        7.867013393   9.190287047   2.170485299
O       10.523143886  13.180500465   2.364747564
O        7.725094203  11.211516530   0.578584362
O       10.173816243  15.146175336   0.569677879
O        5.427973994  10.086442136   1.456391017
O        7.723884647  14.395919807   1.186155716
O        3.779367510  11.571913297   2.993901887
O        6.240360681  15.762298882   2.946307478
O        5.602102674  12.209365987   4.846317501
O        8.083462974  16.403349327   4.775737680
Si      12.060236410   8.505083532   3.610407033
Si      14.486900605  12.683591075   3.602680868
Si       8.672431579  10.566497610   1.762815761
Si      11.104277905  14.586002707   1.785218811
Si      11.126875448  10.741043528  -0.002775396
Si      13.547949875  14.906842273   0.020721429
O       11.152392385   9.712152929   4.193544776
O       13.539178814  13.869743188   4.159385582
O       13.042201076   9.001711554   2.409741141
O       15.464107129  13.191597415   2.401779034
O       12.622783243  10.930857956   0.589560973
O       15.041190263  15.144644424   0.605097635
O       10.142728970  10.237400757   1.209547226
O       12.604682945  14.342246004   1.223701798
O        8.659479216  11.509348351   3.071059762
O       11.098202736  15.649591158   3.015494613
O       10.541551587  12.182809246   4.853247580
O       13.012380371  16.362537372   4.762696002
Si       2.255362774  -0.027734695   8.975643569
Si       4.575525105   4.165178061   8.988158198
Si      13.554739715   1.868244763   7.227856624
Si       1.291630872   6.144971575   7.214066138
Si       1.292767753   2.229724075   5.406836423
Si       3.709177712   6.473724873   5.424976726
O        1.317043608   1.168760581   9.545830566
O        3.531852413   5.287848577   9.539172184
O        3.187980361   0.472451939   7.731889341
O        5.545663618   4.819669296   7.848412528
O        2.821281390   2.440404815   5.914267132
O        5.224245404   6.706186034   5.976167545
O        0.427443723   1.674360874   6.671208385
O        2.800680304   5.922454951   6.655683993
O       13.490827443   2.994036348   8.410744741
O        1.272179059   7.269548383   8.391585834
O        0.739021872   3.650568434  10.216191152
O        3.166932657   7.837033857  10.191931913
Si       7.156197955  -0.010209403   8.992674029
Si       9.466476892   4.233680095   8.899825153
Si       3.748525720   1.870677567   7.128171242
Si       6.057158131   6.235777174   7.278489524
Si       6.179056347   2.255144243   5.346122819
Si       8.962221719   5.797869078   6.065704838
O        6.241205883   1.201666885   9.560426051
O        8.617909326   5.370543374   9.649144258
O        8.089850760   0.517489620   7.756523749
O       10.035214400   5.014798896   7.410321604
O        7.687016565   2.477204020   5.931225200
O       10.111150050   6.963734573   6.031744659
O        5.254953228   1.661330678   6.548854445
O        7.623837114   6.067213882   6.841461584
O        3.733534702   2.953313009   8.343392670
O        6.041817319   7.378941634   8.433114114
O        5.511827675   3.652222152  10.216318018
O        8.080921576   7.887271345  10.138244577
Si      12.038161419  -0.067992292   9.010754855
Si      14.424468033   4.182374526   9.012107212
Si       8.610717296   1.913311247   7.143523196
Si      11.143108515   6.370069440   7.177444481
Si      11.136629837   2.179421817   5.392829645
Si      13.531129479   6.475121079   5.363132859
O       11.091035060   1.137176975   9.554867526
O       13.469439176   5.364381121   9.605252481
O       12.999757013   0.461192309   7.806808676
O       15.345006921   4.754118343   7.795549868
O       12.627070668   2.368571743   5.983806174
O       15.012494218   6.677382721   5.969592675
O       10.138711471   1.783852625   6.621899629
O       12.555823722   5.924720379   6.591532463
O        8.540760321   3.059235026   8.328240024
O       11.160313774   7.182881423   8.548733047
O       10.686343518   3.715387458   9.819732196
O       13.040759617   7.889120202  10.274453143
Si       2.248868570   8.422558252   8.977844340
Si       4.647423419  12.680903258   9.003298467
Si      13.527447893  10.377916579   7.246935546
Si       1.308104974  14.597790089   7.204135051
Si       1.292960787  10.714098393   5.408020295
Si       3.728554812  14.983218818   5.422578689
O        1.339859765   9.624653131   9.578893245
O        3.710465670  13.870910160   9.562036276
O        3.216512813   8.968765376   7.785530286
O        5.681053974  13.206003284   7.859059628
O        2.802500755  10.911649004   5.970977551
O        5.226000051  15.156164882   6.017956379
O        0.364825389  10.134843191   6.613838672
O        2.802822155  14.372293754   6.610489144
O       13.588422125  11.406633151   8.506098441
O        1.315899545  15.663746752   8.436083854
O        0.884342403  12.138155433  10.214872039
O        3.208391988  16.370336232  10.202639533
Si       7.098229856   8.476962395   8.988363093
Si       9.584852633  12.670369005   8.949501573
Si       3.744410147  10.380327222   7.182711997
Si       6.190334865  14.623207710   7.215718328
Si       6.142874647  10.772916568   5.367840591
Si       8.625409825  14.997998098   5.388296173
O        6.223554036   9.660750112   9.702594613
O        8.660485423  13.853400697   9.558281975
O        7.996349848   9.030070785   7.756238965
O       10.502521394  13.195243908   7.714547054
O        7.664800069  10.904051983   5.901126081
O       10.111299240  15.227524884   5.998221273
O        5.242725077  10.168170654   6.577585578
O        7.671581926  14.425931212   6.582345033
O        3.758440562  11.474023796   8.390976943
O        6.200754617  15.712913831   8.425436676
O        5.458039076  12.099694349  10.330613228
O        8.119308627  16.357324104  10.191820374
Si      12.094255573   8.437594323   9.084712310
Si      14.516936040  12.641397631   9.021352920
Si       8.595997091  10.420549213   7.155398417
Si      11.066854843  14.621521737   7.170085190
Si      11.090045730  10.768406953   5.432577943
Si      13.527396035  14.950594842   5.378000786
O       11.106867320   9.590397785   9.631521869
O       13.563364697  13.813785599   9.601089653
O       12.951044141   8.950379432   7.801917215
O       15.399952751  13.171676151   7.763812029
O       12.559674419  10.974239034   6.084400614
O       15.009935142  15.159727393   5.997874123
O       10.095143975  10.178788954   6.587966853
O       12.552903292  14.407224115   6.563536496
O        8.598924231  11.501799015   8.374760552
O       11.089627444  15.654340932   8.430499999
O       10.552293597  12.109420444  10.142149322
O       12.965095570  16.308915188  10.237974503
K_POINTS  automatic
1 1 1 0 0 0
