# Supplementary material for: Collective dipole effects in ionic transport under electric fields
Source: Nat Commun. 2020 Jul 3;11:3330. doi: 10.1038/s41467-020-17173-w (PMC7335081; doi:10.1038/s41467-020-17173-w)
Supplement: Supplementary file 3 — Source Data [file 41467_2020_17173_MOESM3_ESM.zip › Script_Pol_Analysis/QE_data/ZBC_NEB_VO_Q2-pos2/Zcharge_VO_Q2_pict2/dx-0.2/output_file]

     Program PWSCF v.5.4.0 starts on  6Jul2018 at  5:58:21 

     This program is part of the open-source Quantum ESPRESSO suite
     for quantum simulation of materials; please cite
         "P. Giannozzi et al., J. Phys.:Condens. Matter 21 395502 (2009);
          URL http://www.quantum-espresso.org", 
     in publications or presentations arising from this work. More details at
     http://www.quantum-espresso.org/quote

     Parallel version (MPI), running on   112 processors
     R & G space division:  proc/nbgrp/npool/nimage =     112
     Reading input from input_file
Warning: card &IONS ignored
Warning: card / ignored
Warning: card &CELL ignored
Warning: card / ignored

     Current dimensions of program PWSCF are:
     Max number of different atomic species (ntypx) = 10
     Max number of k-points (npk) =  40000
     Max angular momentum in pseudopotentials (lmaxx) =  3

     Subspace diagonalization in iterative solution of the eigenvalue problem:
     a serial algorithm will be used


     Parallelization info
     --------------------
     sticks:   dense  smooth     PW     G-vecs:    dense   smooth      PW
     Min         200     200     50                15540    15540    1940
     Max         201     201     51                15547    15547    1944
     Sum       22485   22485   5629              1740873  1740873  217511


     Title: 
     Fkl_Ortho                                                                  


     bravais-lattice index     =            0
     lattice parameter (alat)  =      27.8567  a.u.
     unit-cell volume          =   18011.5231 (a.u.)^3
     number of atoms/cell      =          215
     number of atomic types    =            2
     number of electrons       =      1144.00
     number of Kohn-Sham states=          600
     kinetic-energy cutoff     =      80.0000  Ry
     charge density cutoff     =     320.0000  Ry
     convergence threshold     =      1.0E-08
     mixing beta               =       0.7000
     number of iterations used =            8  plain     mixing
     Exchange-correlation      =  SLA  PZ   NOGX NOGC ( 1  1  0  0 0 0)

     Using Berry phase electric field
     In a.u.(Ry)  cartesian system of reference
        0.0000000000
        0.0000000000
        0.0000000000
     In a.u.(Ry)  crystal system of reference
        0.0000000000
        0.0000000000
        0.0000000000
     Number of iterative cycles:   3


     celldm(1)=  27.856738  celldm(2)=   0.000000  celldm(3)=   0.000000
     celldm(4)=   0.000000  celldm(5)=   0.000000  celldm(6)=   0.000000

     crystal axes: (cart. coord. in units of alat)
               a(1) = (   0.992918   0.000000   0.000000 )  
               a(2) = (   0.000000   1.146571   0.000000 )  
               a(3) = (   0.000000   0.000000   0.731889 )  

     reciprocal axes: (cart. coord. in units 2 pi/alat)
               b(1) = (  1.007133  0.000000  0.000000 )  
               b(2) = (  0.000000  0.872166  0.000000 )  
               b(3) = (  0.000000  0.000000  1.366327 )  


     PseudoPot. # 1 for Si read from file:
     /home/users/lsamos/Nico/q-e-qe-5.4/pseudo/Si.pz-vbc.UPF
     MD5 check sum: 6dfa03ddd5817404712e03e4d12deb78
     Pseudo is Norm-conserving, Zval =  4.0
     Generated by new atomic code, or converted to UPF format
     Using radial grid of  431 points,  2 beta functions with: 
                l(1) =   0
                l(2) =   1

     PseudoPot. # 2 for O  read from file:
     /home/users/lsamos/Nico/q-e-qe-5.4/pseudo/O.pz-mt.UPF
     MD5 check sum: 6c85872a654a48428798af567c59afb1
     Pseudo is Norm-conserving, Zval =  6.0
     Generated by new atomic code, or converted to UPF format
     Using radial grid of  921 points,  1 beta functions with: 
                l(1) =   0

     atomic species   valence    mass     pseudopotential
        Si             4.00    28.08550     Si( 1.00)
        O              6.00    16.00000     O ( 1.00)

     No symmetry found


   Cartesian axes

     site n.     atom                  positions (alat units)
         1           Si  tau(   1) = (   0.1513892   0.0001441   0.2456329  )
         2           Si  tau(   2) = (   0.3177936   0.2884297   0.2452876  )
         3           Si  tau(   3) = (   0.9144702   0.1325750   0.1186238  )
         4           Si  tau(   4) = (   0.0910692   0.4155188   0.1246789  )
         5           Si  tau(   5) = (   0.0882973   0.1514577  -0.0006891  )
         6           Si  tau(   6) = (   0.2493125   0.4335752  -0.0044268  )
         7           O   tau(   7) = (   0.0846263   0.0794800   0.2829193  )
         8           O   tau(   8) = (   0.2510615   0.3666370   0.2850793  )
         9           O   tau(   9) = (   0.2160827   0.0377042   0.1644978  )
        10           O   tau(  10) = (   0.3849053   0.3322306   0.1688671  )
        11           O   tau(  11) = (   0.1894056   0.1673528   0.0396395  )
        12           O   tau(  12) = (   0.3559452   0.4413529   0.0233440  )
        13           O   tau(  13) = (   0.0231295   0.1142338   0.0805040  )
        14           O   tau(  14) = (   0.1934235   0.4028020   0.0856378  )
        15           O   tau(  15) = (   0.9152432   0.2058732   0.2015623  )
        16           O   tau(  16) = (   0.0898874   0.4934414   0.2032787  )
        17           O   tau(  17) = (   0.0460641   0.2466807   0.3304798  )
        18           O   tau(  18) = (   0.2133589   0.5354278   0.3305599  )
        19           Si  tau(  19) = (   0.4873268   0.0030584   0.2392700  )
        20           Si  tau(  20) = (   0.6534049   0.2823051   0.2487328  )
        21           Si  tau(  21) = (   0.2540392   0.1314950   0.1217511  )
        22           Si  tau(  22) = (   0.4146737   0.4215767   0.1141802  )
        23           Si  tau(  23) = (   0.4168317   0.1538724  -0.0003622  )
        24           Si  tau(  24) = (   0.5854504   0.4424583   0.0017895  )
        25           O   tau(  25) = (   0.4220808   0.0835531   0.2771062  )
        26           O   tau(  26) = (   0.5912553   0.3495263   0.3139584  )
        27           O   tau(  27) = (   0.5526490   0.0401246   0.1573616  )
        28           O   tau(  28) = (   0.7048052   0.3331882   0.1666260  )
        29           O   tau(  29) = (   0.5165467   0.1767070   0.0410014  )
        30           O   tau(  30) = (   0.6871098   0.4587940   0.0395904  )
        31           O   tau(  31) = (   0.3547117   0.1129043   0.0809486  )
        32           O   tau(  32) = (   0.5205916   0.4117496   0.0857251  )
        33           O   tau(  33) = (   0.2571806   0.2088691   0.2005978  )
        34           O   tau(  34) = (   0.3988899   0.5117417   0.1790680  )
        35           O   tau(  35) = (   0.3805922   0.2501462   0.3278020  )
        36           Si  tau(  36) = (   0.8155298  -0.0028842   0.2422601  )
        37           Si  tau(  37) = (   0.9796448   0.2835761   0.2450928  )
        38           Si  tau(  38) = (   0.5849894   0.1382221   0.1185627  )
        39           Si  tau(  39) = (   0.7497652   0.4241455   0.1241955  )
        40           Si  tau(  40) = (   0.7540648   0.1586105  -0.0099391  )
        41           Si  tau(  41) = (   0.9171873   0.4364983   0.0031086  )
        42           O   tau(  42) = (   0.7487161   0.0734798   0.2853299  )
        43           O   tau(  43) = (   0.9153500   0.3657625   0.2822432  )
        44           O   tau(  44) = (   0.8728376   0.0383175   0.1573008  )
        45           O   tau(  45) = (   1.0482548   0.3207958   0.1669255  )
        46           O   tau(  46) = (   0.8532767   0.1734151   0.0351168  )
        47           O   tau(  47) = (   1.0194161   0.4481368   0.0414112  )
        48           O   tau(  48) = (   0.6846591   0.1346118   0.0723140  )
        49           O   tau(  49) = (   0.8504364   0.4029536   0.0848426  )
        50           O   tau(  50) = (   0.5867801   0.2070350   0.2057628  )
        51           O   tau(  51) = (   0.7513177   0.4999168   0.2037147  )
        52           O   tau(  52) = (   0.7265922   0.2447514   0.3217796  )
        53           O   tau(  53) = (   0.8781981   0.5353581   0.3283267  )
        54           Si  tau(  54) = (   0.1516859   0.5724458   0.2472342  )
        55           Si  tau(  55) = (   0.3192363   0.8668213   0.2446224  )
        56           Si  tau(  56) = (   0.9212069   0.7063715   0.1227293  )
        57           Si  tau(  57) = (   0.0917415   0.9914713   0.1232969  )
        58           Si  tau(  58) = (   0.0939956   0.7265011  -0.0003312  )
        59           Si  tau(  59) = (   0.2550769   1.0149301  -0.0004653  )
        60           O   tau(  60) = (   0.0877976   0.6542183   0.2829115  )
        61           O   tau(  61) = (   0.2539966   0.9461008   0.2818528  )
        62           O   tau(  62) = (   0.2223086   0.6112155   0.1692397  )
        63           O   tau(  63) = (   0.3853387   0.8989184   0.1625094  )
        64           O   tau(  64) = (   0.1995671   0.7350997   0.0371457  )
        65           O   tau(  65) = (   0.3582044   1.0274275   0.0363369  )
        66           O   tau(  66) = (   0.0311207   0.6927573   0.0839611  )
        67           O   tau(  67) = (   0.1936780   0.9778364   0.0835658  )
        68           O   tau(  68) = (   0.9189877   0.7800054   0.2045075  )
        69           O   tau(  69) = (   0.0900541   1.0645328   0.2059665  )
        70           O   tau(  70) = (   0.0510882   0.8228553   0.3285303  )
        71           O   tau(  71) = (   0.2146213   1.1123522   0.3299755  )
        72           Si  tau(  72) = (   0.4303120   0.6152759   0.1816692  )
        73           Si  tau(  73) = (   0.6519459   0.8627121   0.2462706  )
        74           Si  tau(  74) = (   0.2531662   0.7070289   0.1276632  )
        75           Si  tau(  75) = (   0.4226359   0.9939327   0.1194930  )
        76           Si  tau(  76) = (   0.4115904   0.7336200   0.0018340  )
        77           Si  tau(  77) = (   0.5885148   1.0137783  -0.0012743  )
        78           O   tau(  78) = (   0.4091230   0.6610617   0.2770410  )
        79           O   tau(  79) = (   0.5874768   0.9434334   0.2831833  )
        80           O   tau(  80) = (   0.5336770   0.6234443   0.1472399  )
        81           O   tau(  81) = (   0.7138618   0.8941297   0.1604181  )
        82           O   tau(  82) = (   0.5240496   0.7605591   0.0392496  )
        83           O   tau(  83) = (   0.6901643   1.0274758   0.0386454  )
        84           O   tau(  84) = (   0.3682191   0.6842371   0.0987976  )
        85           O   tau(  85) = (   0.5239675   0.9765805   0.0804656  )
        86           O   tau(  86) = (   0.2563821   0.7850075   0.2030982  )
        87           O   tau(  87) = (   0.4233293   1.0692719   0.1998696  )
        88           O   tau(  88) = (   0.3800316   0.8282505   0.3287611  )
        89           O   tau(  89) = (   0.5483604   1.1127591   0.3239732  )
        90           Si  tau(  90) = (   0.8181340   0.5769620   0.2449203  )
        91           Si  tau(  91) = (   0.9827524   0.8604207   0.2443962  )
        92           Si  tau(  92) = (   0.5883144   0.7168028   0.1195847  )
        93           Si  tau(  93) = (   0.7532843   0.9894752   0.1211044  )
        94           Si  tau(  94) = (   0.7548173   0.7286435  -0.0001883  )
        95           Si  tau(  95) = (   0.9190565   1.0112401   0.0014057  )
        96           O   tau(  96) = (   0.7565483   0.6588463   0.2844788  )
        97           O   tau(  97) = (   0.9184615   0.9408861   0.2821615  )
        98           O   tau(  98) = (   0.8847478   0.6106519   0.1634704  )
        99           O   tau(  99) = (   1.0490434   0.8948825   0.1629302  )
       100           O   tau( 100) = (   0.8562956   0.7415200   0.0399942  )
       101           O   tau( 101) = (   1.0203539   1.0273719   0.0410482  )
       102           O   tau( 102) = (   0.6880554   0.6944777   0.0820524  )
       103           O   tau( 103) = (   0.8550678   0.9729394   0.0830126  )
       104           O   tau( 104) = (   0.5874358   0.7807632   0.2083324  )
       105           O   tau( 105) = (   0.7528722   1.0616262   0.2045630  )
       106           O   tau( 106) = (   0.7151105   0.8264490   0.3292313  )
       107           O   tau( 107) = (   0.8827249   1.1099905   0.3230885  )
       108           Si  tau( 108) = (   0.1529977  -0.0018814   0.6088835  )
       109           Si  tau( 109) = (   0.3103913   0.2825545   0.6097325  )
       110           Si  tau( 110) = (   0.9195171   0.1267367   0.4903183  )
       111           Si  tau( 111) = (   0.0876208   0.4168583   0.4893828  )
       112           Si  tau( 112) = (   0.0876979   0.1512585   0.3667852  )
       113           Si  tau( 113) = (   0.2516206   0.4391601   0.3680158  )
       114           O   tau( 114) = (   0.0893447   0.0792856   0.6475635  )
       115           O   tau( 115) = (   0.2395914   0.3587134   0.6471118  )
       116           O   tau( 116) = (   0.2162640   0.0320499   0.5245106  )
       117           O   tau( 117) = (   0.3762029   0.3269534   0.5324152  )
       118           O   tau( 118) = (   0.1913881   0.1655505   0.4012080  )
       119           O   tau( 119) = (   0.3543987   0.4549296   0.4054071  )
       120           O   tau( 120) = (   0.0289966   0.1135841   0.4525568  )
       121           O   tau( 121) = (   0.1899906   0.4017634   0.4515037  )
       122           O   tau( 122) = (   0.9151814   0.2031074   0.5705623  )
       123           O   tau( 123) = (   0.0863012   0.4931466   0.5692626  )
       124           O   tau( 124) = (   0.0501333   0.2476447   0.6930389  )
       125           O   tau( 125) = (   0.2148362   0.5316433   0.6913932  )
       126           Si  tau( 126) = (   0.4854572  -0.0006926   0.6100388  )
       127           Si  tau( 127) = (   0.6421803   0.2872015   0.6037402  )
       128           Si  tau( 128) = (   0.2542899   0.1269017   0.4835560  )
       129           Si  tau( 129) = (   0.4109013   0.4230183   0.4937531  )
       130           Si  tau( 130) = (   0.4191706   0.1529829   0.3626666  )
       131           Si  tau( 131) = (   0.6079730   0.3933118   0.4114811  )
       132           O   tau( 132) = (   0.4233866   0.0815178   0.6485536  )
       133           O   tau( 133) = (   0.5846158   0.3643232   0.6545720  )
       134           O   tau( 134) = (   0.5487937   0.0351051   0.5261817  )
       135           O   tau( 135) = (   0.6807619   0.3401905   0.5026963  )
       136           O   tau( 136) = (   0.5214665   0.1680469   0.4023584  )
       137           O   tau( 137) = (   0.6859132   0.4724010   0.4091773  )
       138           O   tau( 138) = (   0.3564819   0.1127002   0.4442567  )
       139           O   tau( 139) = (   0.5171806   0.4115835   0.4641063  )
       140           O   tau( 140) = (   0.2532729   0.2003448   0.5659933  )
       141           O   tau( 141) = (   0.4098606   0.5005675   0.5720798  )
       142           O   tau( 142) = (   0.3739076   0.2477569   0.6930475  )
       143           O   tau( 143) = (   0.5481880   0.5350513   0.6877512  )
       144           Si  tau( 144) = (   0.8166365  -0.0046124   0.6112654  )
       145           Si  tau( 145) = (   0.9785171   0.2837210   0.6113571  )
       146           Si  tau( 146) = (   0.5841279   0.1297939   0.4845974  )
       147           Si  tau( 147) = (   0.7559185   0.4321284   0.4868985  )
       148           Si  tau( 148) = (   0.7554790   0.1478461   0.3658351  )
       149           Si  tau( 149) = (   0.9179154   0.4392548   0.3638205  )
       150           O   tau( 150) = (   0.7523860   0.0771430   0.6481765  )
       151           O   tau( 151) = (   0.9137305   0.3639052   0.6515945  )
       152           O   tau( 152) = (   0.8818685   0.0312860   0.5295929  )
       153           O   tau( 153) = (   1.0409640   0.3225066   0.5288291  )
       154           O   tau( 154) = (   0.8565865   0.1606775   0.4059253  )
       155           O   tau( 155) = (   1.0184072   0.4529757   0.4049611  )
       156           O   tau( 156) = (   0.6877829   0.1210118   0.4492119  )
       157           O   tau( 157) = (   0.8517533   0.4019171   0.4471518  )
       158           O   tau( 158) = (   0.5793822   0.2075303   0.5649654  )
       159           O   tau( 159) = (   0.7570857   0.4872673   0.5799230  )
       160           O   tau( 160) = (   0.7249328   0.2520419   0.6661442  )
       161           O   tau( 161) = (   0.8846500   0.5351767   0.6969913  )
       162           Si  tau( 162) = (   0.1525572   0.5713637   0.6090328  )
       163           Si  tau( 163) = (   0.3152687   0.8602384   0.6107595  )
       164           Si  tau( 164) = (   0.9176657   0.7040099   0.4916126  )
       165           Si  tau( 165) = (   0.0887383   0.9902748   0.4887091  )
       166           Si  tau( 166) = (   0.0877110   0.7268156   0.3668655  )
       167           Si  tau( 167) = (   0.2529351   1.0164212   0.3678531  )
       168           O   tau( 168) = (   0.0908925   0.6529106   0.6498063  )
       169           O   tau( 169) = (   0.2517080   0.9409652   0.6486628  )
       170           O   tau( 170) = (   0.2181996   0.6084169   0.5281494  )
       171           O   tau( 171) = (   0.3853874   0.8958597   0.5331375  )
       172           O   tau( 172) = (   0.1901141   0.7402169   0.4050550  )
       173           O   tau( 173) = (   0.3545178   1.0281534   0.4082420  )
       174           O   tau( 174) = (   0.0247488   0.6875205   0.4486650  )
       175           O   tau( 175) = (   0.1901359   0.9749777   0.4484378  )
       176           O   tau( 176) = (   0.9218020   0.7737953   0.5770308  )
       177           O   tau( 177) = (   0.0892671   1.0625864   0.5722812  )
       178           O   tau( 178) = (   0.0599914   0.8234198   0.6929494  )
       179           O   tau( 179) = (   0.2176487   1.1105196   0.6921196  )
       180           Si  tau( 180) = (   0.4815248   0.5750543   0.6097464  )
       181           Si  tau( 181) = (   0.6502106   0.8595237   0.6071101  )
       182           Si  tau( 182) = (   0.2540107   0.7041735   0.4872559  )
       183           Si  tau( 183) = (   0.4199357   0.9919991   0.4894949  )
       184           Si  tau( 184) = (   0.4167161   0.7308057   0.3641399  )
       185           Si  tau( 185) = (   0.5851246   1.0174238   0.3655275  )
       186           O   tau( 186) = (   0.4221892   0.6553593   0.6581979  )
       187           O   tau( 187) = (   0.5875040   0.9397774   0.6484081  )
       188           O   tau( 188) = (   0.5424509   0.6125757   0.5261624  )
       189           O   tau( 189) = (   0.7124628   0.8951298   0.5233341  )
       190           O   tau( 190) = (   0.5199594   0.7397015   0.4003165  )
       191           O   tau( 191) = (   0.6859233   1.0329943   0.4069032  )
       192           O   tau( 192) = (   0.3556524   0.6897813   0.4462057  )
       193           O   tau( 193) = (   0.5204195   0.9786164   0.4465286  )
       194           O   tau( 194) = (   0.2549625   0.7783669   0.5692213  )
       195           O   tau( 195) = (   0.4206425   1.0659218   0.5715590  )
       196           O   tau( 196) = (   0.3702587   0.8208107   0.7008010  )
       197           O   tau( 197) = (   0.5507920   1.1096368   0.6913857  )
       198           Si  tau( 198) = (   0.8204418   0.5723837   0.6162824  )
       199           Si  tau( 199) = (   0.9847899   0.8575584   0.6119843  )
       200           Si  tau( 200) = (   0.5831293   0.7069020   0.4854030  )
       201           Si  tau( 201) = (   0.7507457   0.9918847   0.4863993  )
       202           Si  tau( 202) = (   0.7523189   0.7304997   0.3685315  )
       203           Si  tau( 203) = (   0.9176621   1.0142081   0.3648291  )
       204           O   tau( 204) = (   0.7534600   0.6505868   0.6533765  )
       205           O   tau( 205) = (   0.9201022   0.9370900   0.6513121  )
       206           O   tau( 206) = (   0.8785640   0.6071697   0.5292611  )
       207           O   tau( 207) = (   1.0446914   0.8935311   0.5266761  )
       208           O   tau( 208) = (   0.8520145   0.7444628   0.4127494  )
       209           O   tau( 209) = (   1.0182336   1.0283951   0.4068796  )
       210           O   tau( 210) = (   0.6848274   0.6905017   0.4469099  )
       211           O   tau( 211) = (   0.8515552   0.9773473   0.4452527  )
       212           O   tau( 212) = (   0.5833279   0.7802511   0.5681212  )
       213           O   tau( 213) = (   0.7522905   1.0619484   0.5719024  )
       214           O   tau( 214) = (   0.7158392   0.8214705   0.6880161  )
       215           O   tau( 215) = (   0.8795172   1.1063529   0.6945166  )

     number of k points=     1
                       cart. coord. in units 2pi/alat
        k(    1) = (   0.0000000   0.0000000   0.0000000), wk =   2.0000000

     Dense  grid:  1740873 G-vectors     FFT dimensions: ( 160, 192, 120)

     Largest allocated arrays     est. size (Mb)     dimensions
        Kohn-Sham Wavefunctions        17.80 Mb     (    1944,  600)
        NL pseudopotentials            12.78 Mb     (    1944,  431)
        Each V/rho on FFT grid          0.94 Mb     (   61440)
        Each G-vector array             0.12 Mb     (   15547)
        G-vector shells                 0.06 Mb     (    7776)
     Largest temporary arrays     est. size (Mb)     dimensions
        Auxiliary wavefunctions        71.19 Mb     (    1944, 2400)
        Each subspace H/S matrix       87.89 Mb     (    2400, 2400)
        Each <psi_i|beta_j> matrix      3.95 Mb     (     431,  600)
        Arrays for rho mixing           7.50 Mb     (   61440,    8)

     Initial potential from superposition of free atoms

     starting charge 1145.96414, renormalised to 1144.00000
     Starting wfc are  860 randomized atomic wfcs

     total cpu time spent up to now is       37.8 secs

     per-process dynamical memory:   157.5 Mb

     Self-consistent Calculation

     iteration #  1     ecut=    80.00 Ry     beta=0.70
     Davidson diagonalization with overlap
     ethr =  1.00E-02,  avg # of iterations =  3.0
     Davidson diagonalization with overlap
     ethr =  1.00E-02,  avg # of iterations =  1.0
     Davidson diagonalization with overlap
     ethr =  1.00E-02,  avg # of iterations =  1.0

     Expectation value of exp(iGx): ( -1.2050421244140211E-004,  7.2387990692270618E-004)  0.99291773000000005     
     Electronic Dipole per cell (Ry a.u.)   21.612087100788983     
     Ionic Dipole per cell (Ry a.u.)   23644.462347331762     

     Expectation value of exp(iGx): (  2.6200209953125848E-003, -3.6297091582856399E-003)   1.1465709300000000     
     Electronic Dipole per cell (Ry a.u.)  -13.595355793236612     
     Ionic Dipole per cell (Ry a.u.)   25349.414595110735     

     Expectation value of exp(iGx): (  7.9426072515375745E-007, -1.5450541332571990E-006)  0.73188942899999998     
     Electronic Dipole per cell (Ry a.u.)  -10.058543823454889     
     Ionic Dipole per cell (Ry a.u.)   15833.567606209303     
Electronic Dipole on Cartesian axes
           1   21.612087100788983     
           2  -13.595355793236612     
           3  -10.058543823454889     
Ionic Dipole on Cartesian axes
           1   23644.462347331762     
           2   25349.414595110735     
           3   15833.567606209303     

     total cpu time spent up to now is      785.3 secs

     total energy              =   -5137.18924008 Ry
     Harris-Foulkes estimate   =   -5174.16969641 Ry
     estimated scf accuracy    <      51.91898660 Ry

     iteration #  2     ecut=    80.00 Ry     beta=0.70
     Davidson diagonalization with overlap
     ethr =  4.54E-03,  avg # of iterations =  2.0
     Davidson diagonalization with overlap
     ethr =  4.54E-03,  avg # of iterations =  1.0
     Davidson diagonalization with overlap
     ethr =  4.54E-03,  avg # of iterations =  1.0

     Expectation value of exp(iGx): ( -4.5822211518022115E-006,  3.2204748115232434E-005)  0.99291773000000005     
     Electronic Dipole per cell (Ry a.u.)   21.317968267125298     
     Ionic Dipole per cell (Ry a.u.)   23644.462347331762     

     Expectation value of exp(iGx): (  2.6685141127304434E-004, -3.4099415153534136E-004)   1.1465709300000000     
     Electronic Dipole per cell (Ry a.u.)  -13.037543738374540     
     Ionic Dipole per cell (Ry a.u.)   25349.414595110735     

     Expectation value of exp(iGx): (  2.7124206159966215E-009, -5.0304776218435986E-009)  0.73188942899999998     
     Electronic Dipole per cell (Ry a.u.)  -9.8779768065354823     
     Ionic Dipole per cell (Ry a.u.)   15833.567606209303     
Electronic Dipole on Cartesian axes
           1   21.317968267125298     
           2  -13.037543738374540     
           3  -9.8779768065354823     
Ionic Dipole on Cartesian axes
           1   23644.462347331762     
           2   25349.414595110735     
           3   15833.567606209303     

     total cpu time spent up to now is     1540.8 secs

     total energy              =   -5150.72580542 Ry
     Harris-Foulkes estimate   =   -5167.87963514 Ry
     estimated scf accuracy    <      33.20182026 Ry

     iteration #  3     ecut=    80.00 Ry     beta=0.70
     Davidson diagonalization with overlap
     ethr =  2.90E-03,  avg # of iterations =  2.0
     Davidson diagonalization with overlap
     ethr =  2.90E-03,  avg # of iterations =  1.0
     Davidson diagonalization with overlap
     ethr =  2.90E-03,  avg # of iterations =  1.0

     Expectation value of exp(iGx): ( -2.4794648866621617E-005,  1.5734807071346148E-004)  0.99291773000000005     
     Electronic Dipole per cell (Ry a.u.)   21.504209913709964     
     Ionic Dipole per cell (Ry a.u.)   23644.462347331762     

     Expectation value of exp(iGx): (  8.3983871192884940E-004, -1.1512190349069313E-003)   1.1465709300000000     
     Electronic Dipole per cell (Ry a.u.)  -13.522886833612427     
     Ionic Dipole per cell (Ry a.u.)   25349.414595110735     

     Expectation value of exp(iGx): (  5.0093696066124276E-008, -9.3307630823197015E-008)  0.73188942899999998     
     Electronic Dipole per cell (Ry a.u.)  -9.8945706337986437     
     Ionic Dipole per cell (Ry a.u.)   15833.567606209303     
Electronic Dipole on Cartesian axes
           1   21.504209913709964     
           2  -13.522886833612427     
           3  -9.8945706337986437     
Ionic Dipole on Cartesian axes
           1   23644.462347331762     
           2   25349.414595110735     
           3   15833.567606209303     

     total cpu time spent up to now is     2293.3 secs

     total energy              =   -5157.52929857 Ry
     Harris-Foulkes estimate   =   -5157.63506678 Ry
     estimated scf accuracy    <       0.25564046 Ry

     iteration #  4     ecut=    80.00 Ry     beta=0.70
     Davidson diagonalization with overlap
     ethr =  2.23E-05,  avg # of iterations =  8.0
     Davidson diagonalization with overlap
     ethr =  2.23E-05,  avg # of iterations =  1.0
     Davidson diagonalization with overlap
     ethr =  2.23E-05,  avg # of iterations =  1.0

     Expectation value of exp(iGx): ( -2.3399090799690877E-005,  1.4955357839510863E-004)  0.99291773000000005     
     Electronic Dipole per cell (Ry a.u.)   21.490615244334947     
     Ionic Dipole per cell (Ry a.u.)   23644.462347331762     

     Expectation value of exp(iGx): (  8.3817400520656436E-004, -1.0877592360079942E-003)   1.1465709300000000     
     Electronic Dipole per cell (Ry a.u.)  -13.145333804787352     
     Ionic Dipole per cell (Ry a.u.)   25349.414595110735     

     Expectation value of exp(iGx): (  4.4462255211375427E-008, -8.5781505762837486E-008)  0.73188942899999998     
     Electronic Dipole per cell (Ry a.u.)  -10.027721213984121     
     Ionic Dipole per cell (Ry a.u.)   15833.567606209303     
Electronic Dipole on Cartesian axes
           1   21.490615244334947     
           2  -13.145333804787352     
           3  -10.027721213984121     
Ionic Dipole on Cartesian axes
           1   23644.462347331762     
           2   25349.414595110735     
           3   15833.567606209303     

     total cpu time spent up to now is     3167.0 secs

     total energy              =   -5157.54227408 Ry
     Harris-Foulkes estimate   =   -5157.62769375 Ry
     estimated scf accuracy    <       0.18027892 Ry

     iteration #  5     ecut=    80.00 Ry     beta=0.70
     Davidson diagonalization with overlap
     ethr =  1.58E-05,  avg # of iterations =  7.0
     Davidson diagonalization with overlap
     ethr =  1.58E-05,  avg # of iterations =  1.0
     Davidson diagonalization with overlap
     ethr =  1.58E-05,  avg # of iterations =  1.0

     Expectation value of exp(iGx): ( -2.3360825986676334E-005,  1.4877668792157207E-004)  0.99291773000000005     
     Electronic Dipole per cell (Ry a.u.)   21.497418413428157     
     Ionic Dipole per cell (Ry a.u.)   23644.462347331762     

     Expectation value of exp(iGx): (  8.1277271338120395E-004, -1.0989151364143056E-003)   1.1465709300000000     
     Electronic Dipole per cell (Ry a.u.)  -13.428634678631626     
     Ionic Dipole per cell (Ry a.u.)   25349.414595110735     

     Expectation value of exp(iGx): (  4.5058047681874609E-008, -8.4122704518927446E-008)  0.73188942899999998     
     Electronic Dipole per cell (Ry a.u.)  -9.9034316348991229     
     Ionic Dipole per cell (Ry a.u.)   15833.567606209303     
Electronic Dipole on Cartesian axes
           1   21.497418413428157     
           2  -13.428634678631626     
           3  -9.9034316348991229     
Ionic Dipole on Cartesian axes
           1   23644.462347331762     
           2   25349.414595110735     
           3   15833.567606209303     

     total cpu time spent up to now is     3942.9 secs

     total energy              =   -5157.57839873 Ry
     Harris-Foulkes estimate   =   -5157.57972218 Ry
     estimated scf accuracy    <       0.00221738 Ry

     iteration #  6     ecut=    80.00 Ry     beta=0.70
     Davidson diagonalization with overlap
     ethr =  1.94E-07,  avg # of iterations =  6.0
     Davidson diagonalization with overlap
     ethr =  1.94E-07,  avg # of iterations =  1.0
     Davidson diagonalization with overlap
     ethr =  1.94E-07,  avg # of iterations =  1.0

     Expectation value of exp(iGx): ( -2.3199460100203389E-005,  1.4896066493293666E-004)  0.99291773000000005     
     Electronic Dipole per cell (Ry a.u.)   21.481895344980430     
     Ionic Dipole per cell (Ry a.u.)   23644.462347331762     

     Expectation value of exp(iGx): (  8.1763907967295822E-004, -1.0966962093095945E-003)   1.1465709300000000     
     Electronic Dipole per cell (Ry a.u.)  -13.373643318951572     
     Ionic Dipole per cell (Ry a.u.)   25349.414595110735     

     Expectation value of exp(iGx): (  4.4833640336316391E-008, -8.4521987623959502E-008)  0.73188942899999998     
     Electronic Dipole per cell (Ry a.u.)  -9.9404919646614740     
     Ionic Dipole per cell (Ry a.u.)   15833.567606209303     
Electronic Dipole on Cartesian axes
           1   21.481895344980430     
           2  -13.373643318951572     
           3  -9.9404919646614740     
Ionic Dipole on Cartesian axes
           1   23644.462347331762     
           2   25349.414595110735     
           3   15833.567606209303     

     total cpu time spent up to now is     4721.7 secs

     total energy              =   -5157.57894027 Ry
     Harris-Foulkes estimate   =   -5157.57912175 Ry
     estimated scf accuracy    <       0.00033953 Ry

     iteration #  7     ecut=    80.00 Ry     beta=0.70
     Davidson diagonalization with overlap
     ethr =  2.97E-08,  avg # of iterations =  3.0
     Davidson diagonalization with overlap
     ethr =  2.97E-08,  avg # of iterations =  1.0
     Davidson diagonalization with overlap
     ethr =  2.97E-08,  avg # of iterations =  1.0

     Expectation value of exp(iGx): ( -2.3276825322520851E-005,  1.4901448219997929E-004)  0.99291773000000005     
     Electronic Dipole per cell (Ry a.u.)   21.487522476781812     
     Ionic Dipole per cell (Ry a.u.)   23644.462347331762     

     Expectation value of exp(iGx): (  8.1613329188515063E-004, -1.0983522368125001E-003)   1.1465709300000000     
     Electronic Dipole per cell (Ry a.u.)  -13.396728225620210     
     Ionic Dipole per cell (Ry a.u.)   25349.414595110735     

     Expectation value of exp(iGx): (  4.5009067406880979E-008, -8.4515338174631070E-008)  0.73188942899999998     
     Electronic Dipole per cell (Ry a.u.)  -9.9253391345081283     
     Ionic Dipole per cell (Ry a.u.)   15833.567606209303     
Electronic Dipole on Cartesian axes
           1   21.487522476781812     
           2  -13.396728225620210     
           3  -9.9253391345081283     
Ionic Dipole on Cartesian axes
           1   23644.462347331762     
           2   25349.414595110735     
           3   15833.567606209303     

     total cpu time spent up to now is     5478.5 secs

     total energy              =   -5157.57901860 Ry
     Harris-Foulkes estimate   =   -5157.57903438 Ry
     estimated scf accuracy    <       0.00003337 Ry

     iteration #  8     ecut=    80.00 Ry     beta=0.70
     Davidson diagonalization with overlap
     ethr =  2.92E-09,  avg # of iterations =  3.0
     Davidson diagonalization with overlap
     ethr =  2.92E-09,  avg # of iterations =  1.0
     Davidson diagonalization with overlap
     ethr =  2.92E-09,  avg # of iterations =  1.0

     Expectation value of exp(iGx): ( -2.3281573520586653E-005,  1.4902869768240916E-004)  0.99291773000000005     
     Electronic Dipole per cell (Ry a.u.)   21.487728628934345     
     Ionic Dipole per cell (Ry a.u.)   23644.462347331762     

     Expectation value of exp(iGx): (  8.1673362698754591E-004, -1.0980323054794263E-003)   1.1465709300000000     
     Electronic Dipole per cell (Ry a.u.)  -13.389660644069110     
     Ionic Dipole per cell (Ry a.u.)   25349.414595110735     

     Expectation value of exp(iGx): (  4.4979129193499667E-008, -8.4550653683648589E-008)  0.73188942899999998     
     Electronic Dipole per cell (Ry a.u.)  -9.9294622833994932     
     Ionic Dipole per cell (Ry a.u.)   15833.567606209303     
Electronic Dipole on Cartesian axes
           1   21.487728628934345     
           2  -13.389660644069110     
           3  -9.9294622833994932     
Ionic Dipole on Cartesian axes
           1   23644.462347331762     
           2   25349.414595110735     
           3   15833.567606209303     

     total cpu time spent up to now is     6214.4 secs

     total energy              =   -5157.57902692 Ry
     Harris-Foulkes estimate   =   -5157.57902845 Ry
     estimated scf accuracy    <       0.00000450 Ry

     iteration #  9     ecut=    80.00 Ry     beta=0.70
     Davidson diagonalization with overlap
     ethr =  3.93E-10,  avg # of iterations =  3.0
     Davidson diagonalization with overlap
     ethr =  3.93E-10,  avg # of iterations =  1.0
     Davidson diagonalization with overlap
     ethr =  3.93E-10,  avg # of iterations =  1.0

     Expectation value of exp(iGx): ( -2.3274923701978412E-005,  1.4903426262785358E-004)  0.99291773000000005     
     Electronic Dipole per cell (Ry a.u.)   21.487115396863608     
     Ionic Dipole per cell (Ry a.u.)   23644.462347331762     

     Expectation value of exp(iGx): (  8.1660712461044502E-004, -1.0981662106938077E-003)   1.1465709300000000     
     Electronic Dipole per cell (Ry a.u.)  -13.391566688690284     
     Ionic Dipole per cell (Ry a.u.)   25349.414595110735     

     Expectation value of exp(iGx): (  4.4987996882399396E-008, -8.4550386718317235E-008)  0.73188942899999998     
     Electronic Dipole per cell (Ry a.u.)  -9.9287000468213513     
     Ionic Dipole per cell (Ry a.u.)   15833.567606209303     
Electronic Dipole on Cartesian axes
           1   21.487115396863608     
           2  -13.391566688690284     
           3  -9.9287000468213513     
Ionic Dipole on Cartesian axes
           1   23644.462347331762     
           2   25349.414595110735     
           3   15833.567606209303     

     total cpu time spent up to now is     6985.7 secs

     total energy              =   -5157.57902780 Ry
     Harris-Foulkes estimate   =   -5157.57902797 Ry
     estimated scf accuracy    <       0.00000036 Ry

     iteration # 10     ecut=    80.00 Ry     beta=0.70
     Davidson diagonalization with overlap
     ethr =  3.14E-11,  avg # of iterations =  2.0
     Davidson diagonalization with overlap
     ethr =  3.14E-11,  avg # of iterations =  1.0
     Davidson diagonalization with overlap
     ethr =  3.14E-11,  avg # of iterations =  1.0

     Expectation value of exp(iGx): ( -2.3277736930162927E-005,  1.4903342359057917E-004)  0.99291773000000005     
     Electronic Dipole per cell (Ry a.u.)   21.487355520529469     
     Ionic Dipole per cell (Ry a.u.)   23644.462347331762     

     Expectation value of exp(iGx): (  8.1663239433083152E-004, -1.0981431112531256E-003)   1.1465709300000000     
     Electronic Dipole per cell (Ry a.u.)  -13.391208827870960     
     Ionic Dipole per cell (Ry a.u.)   25349.414595110735     

     Expectation value of exp(iGx): (  4.4987929606345193E-008, -8.4550155487931098E-008)  0.73188942899999998     
     Electronic Dipole per cell (Ry a.u.)  -9.9286953297821423     
     Ionic Dipole per cell (Ry a.u.)   15833.567606209303     
Electronic Dipole on Cartesian axes
           1   21.487355520529469     
           2  -13.391208827870960     
           3  -9.9286953297821423     
Ionic Dipole on Cartesian axes
           1   23644.462347331762     
           2   25349.414595110735     
           3   15833.567606209303     

     total cpu time spent up to now is     7744.8 secs

     total energy              =   -5157.57902789 Ry
     Harris-Foulkes estimate   =   -5157.57902791 Ry
     estimated scf accuracy    <       0.00000004 Ry

     iteration # 11     ecut=    80.00 Ry     beta=0.70
     Davidson diagonalization with overlap
     ethr =  3.76E-12,  avg # of iterations =  2.0
     Davidson diagonalization with overlap
     ethr =  3.76E-12,  avg # of iterations =  1.0
     Davidson diagonalization with overlap
     ethr =  3.76E-12,  avg # of iterations =  1.0

     Expectation value of exp(iGx): ( -2.3277160181154088E-005,  1.4903361447272850E-004)  0.99291773000000005     
     Electronic Dipole per cell (Ry a.u.)   21.487306051550956     
     Ionic Dipole per cell (Ry a.u.)   23644.462347331762     

     Expectation value of exp(iGx): (  8.1662843429902634E-004, -1.0981475263018750E-003)   1.1465709300000000     
     Electronic Dipole per cell (Ry a.u.)  -13.391269893513746     
     Ionic Dipole per cell (Ry a.u.)   25349.414595110735     

     Expectation value of exp(iGx): (  4.4987806802439266E-008, -8.4550442858831098E-008)  0.73188942899999998     
     Electronic Dipole per cell (Ry a.u.)  -9.9287186542743360     
     Ionic Dipole per cell (Ry a.u.)   15833.567606209303     
Electronic Dipole on Cartesian axes
           1   21.487306051550956     
           2  -13.391269893513746     
           3  -9.9287186542743360     
Ionic Dipole on Cartesian axes
           1   23644.462347331762     
           2   25349.414595110735     
           3   15833.567606209303     

     total cpu time spent up to now is     8457.7 secs

     End of self-consistent calculation

          k = 0.0000 0.0000 0.0000 (217511 PWs)   bands (ev):

   -17.7570 -17.4466 -16.6654 -16.5417 -16.4779 -16.3961 -16.3668 -16.3462
   -16.2995 -16.2559 -16.2056 -16.1713 -16.1417 -16.1159 -16.0954 -16.0732
   -16.0377 -15.9937 -15.9641 -15.9606 -15.9527 -15.8989 -15.8667 -15.8542
   -15.8396 -15.8313 -15.8207 -15.8039 -15.8013 -15.7792 -15.7667 -15.7601
   -15.7262 -15.6652 -15.6489 -15.6162 -15.5848 -15.5420 -15.5298 -15.5082
   -15.4769 -15.4293 -15.4049 -15.3536 -15.3407 -15.3249 -15.2981 -15.2849
   -15.2384 -15.2316 -15.1995 -15.1878 -15.1606 -15.1133 -15.0863 -15.0752
   -15.0523 -15.0172 -14.9827 -14.9627 -14.9172 -14.9152 -14.9026 -14.8862
   -14.8725 -14.8595 -14.8460 -14.8281 -14.8120 -14.7934 -14.7818 -14.7777
   -14.7381 -14.7229 -14.6924 -14.6825 -14.6644 -14.6381 -14.6047 -14.5590
   -14.5470 -14.5155 -14.5047 -14.4995 -14.4834 -14.4705 -14.4616 -14.4523
   -14.4440 -14.4270 -14.4193 -14.4110 -14.4001 -14.3950 -14.3859 -14.3846
   -14.3736 -14.3673 -14.3514 -14.3446 -14.3386 -14.3306 -14.3266 -14.3187
   -14.3074 -14.3052 -14.2906 -14.2881 -14.2755 -14.2693 -14.2600 -14.2589
   -14.2527 -14.2465 -14.2371 -14.2314 -14.2291 -14.2232 -14.2174 -14.2106
   -14.2028 -14.1982 -14.1934 -14.1879 -14.1799 -14.1720 -14.1682 -14.1657
   -14.1614 -14.1535 -14.1462 -14.1419 -14.1388 -14.1327 -14.1269 -14.1241
   -14.1177 -14.1159 -14.1090 -14.1034 -14.0816 -14.0721 -13.7170  -6.7879
    -6.6530  -6.4813  -6.3640  -6.2430  -6.2124  -6.1602  -6.0815  -5.9173
    -5.9050  -5.8710  -5.8333  -5.8317  -5.7802  -5.7515  -5.7410  -5.6960
    -5.6757  -5.6351  -5.6184  -5.6131  -5.5734  -5.5120  -5.4541  -5.2914
    -5.2601  -5.2153  -5.1754  -5.1448  -5.1213  -5.0882  -5.0297  -4.9783
    -4.9199  -4.8926  -4.8275  -4.7885  -4.7260  -4.7204  -4.5771  -4.4856
    -4.4473  -4.3925  -4.3216  -4.2673  -4.2488  -4.2062  -4.1920  -4.1584
    -4.1100  -4.0926  -4.0543  -3.9695  -3.9610  -3.9034  -3.8793  -3.8196
    -3.8010  -3.7631  -3.7492  -3.7320  -3.7234  -3.6624  -3.6333  -3.5942
    -3.5250  -3.4957  -3.4308  -3.3756  -3.3360  -3.2745  -3.2573  -3.2266
    -3.1978  -3.1817  -3.1418  -3.1193  -3.0887  -3.0847  -3.0331  -3.0218
    -2.9981  -2.9830  -2.9697  -2.9457  -2.9350  -2.9273  -2.9210  -2.9119
    -2.8887  -2.8799  -2.8725  -2.8526  -2.8471  -2.8325  -2.8289  -2.8125
    -2.8064  -2.7900  -2.7816  -2.7599  -2.7493  -2.7459  -2.7352  -2.7287
    -2.7210  -2.7157  -2.7040  -2.6853  -2.6790  -2.6727  -2.6591  -2.6494
    -2.6476  -2.6364  -2.5990  -2.5868  -2.5713  -2.5675  -2.5298  -2.5172
    -2.5073  -2.4992  -2.4738  -2.4521  -2.4458  -2.4345  -2.4191  -2.3885
    -2.3648  -2.3567  -2.3403  -2.3152  -2.2841  -2.2623  -2.2212  -2.2115
    -2.1932  -2.1914  -2.1656  -2.1063  -2.0918  -2.0516  -1.9567  -1.9183
    -1.7530  -1.4995  -1.2248  -1.1309  -1.0531  -1.0244  -0.9272  -0.9019
    -0.8749  -0.8390  -0.8140  -0.8074  -0.7709  -0.7565  -0.7323  -0.7224
    -0.7083  -0.6981  -0.6763  -0.6555  -0.6419  -0.6300  -0.6159  -0.6125
    -0.5999  -0.5889  -0.5774  -0.5649  -0.5529  -0.5406  -0.5316  -0.5214
    -0.5141  -0.4967  -0.4924  -0.4780  -0.4728  -0.4648  -0.4422  -0.4319
    -0.4093  -0.3961  -0.3820  -0.3757  -0.3578  -0.3492  -0.3368  -0.3245
    -0.3190  -0.3112  -0.3034  -0.2869  -0.2573  -0.2541  -0.2367  -0.2243
    -0.2129  -0.1917  -0.1761  -0.1574  -0.1507  -0.1335  -0.1204  -0.1117
    -0.0973  -0.0629  -0.0613  -0.0131  -0.0088   0.0058   0.0269   0.0296
     0.0572   0.0636   0.0830   0.0838   0.0951   0.1093   0.1444   0.1461
     0.1536   0.1723   0.1855   0.1881   0.1988   0.2111   0.2267   0.2442
     0.2491   0.2638   0.2693   0.2931   0.3023   0.3199   0.3407   0.3564
     0.3724   0.3794   0.3915   0.3981   0.4102   0.4225   0.4256   0.4363
     0.4398   0.4561   0.4662   0.4748   0.4866   0.5029   0.5192   0.5240
     0.5348   0.5576   0.5619   0.5676   0.5691   0.5810   0.5964   0.6092
     0.6248   0.6405   0.6630   0.6740   0.6823   0.6950   0.7102   0.7266
     0.7274   0.7391   0.7474   0.7776   0.7966   0.8100   0.8176   0.8237
     0.8390   0.8408   0.8682   0.8781   0.8943   0.9012   0.9267   0.9344
     0.9458   0.9570   0.9742   0.9882   1.0025   1.0060   1.0105   1.0173
     1.0247   1.0413   1.0504   1.0623   1.0705   1.0791   1.0910   1.1041
     1.1177   1.1307   1.1349   1.1455   1.1477   1.1652   1.1796   1.1828
     1.1941   1.2012   1.2164   1.2232   1.2302   1.2387   1.2417   1.2588
     1.2714   1.2798   1.2937   1.2986   1.3076   1.3140   1.3238   1.3320
     1.3367   1.3542   1.3577   1.3687   1.3791   1.3882   1.4023   1.4129
     1.4173   1.4263   1.4327   1.4436   1.4518   1.4561   1.4720   1.4751
     1.4875   1.4883   1.4948   1.5030   1.5147   1.5241   1.5400   1.5423
     1.5510   1.5576   1.5681   1.5853   1.5935   1.5967   1.6001   1.6098
     1.6136   1.6252   1.6302   1.6380   1.6554   1.6630   1.6757   1.6861
     1.6993   1.7209   1.7281   1.7406   1.7488   1.7815   1.7976   1.8078
     1.8175   1.8307   1.8483   1.8755   1.8832   1.9026   1.9173   1.9297
     1.9389   1.9581   1.9684   1.9788   1.9811   1.9895   2.0159   2.0225
     2.0363   2.0386   2.0594   2.0650   2.0791   2.0975   2.1206   2.1385
     2.1538   2.1744   2.1929   2.2026   2.2137   2.2358   2.2385   2.2531
     2.2724   2.2866   2.3084   2.3184   2.3310   2.3386   2.3507   2.3704
     2.3769   2.3840   2.3996   2.4221   2.4370   2.4578   2.4709   2.5018
     2.5156   2.5392   2.5606   2.5772   7.7593   8.1744   8.7912   9.1315
     9.2545   9.3786   9.5104   9.7500   9.8262   9.9162   9.9888  10.0075
    10.0653  10.1570  10.1735  10.3443  10.4010  10.4326  10.4432  10.4879
    10.5513  10.5875  10.6797  10.6900  10.7485  10.7655  10.7996  10.8323

     highest occupied, lowest unoccupied level (ev):     2.5772    7.7593

!    total energy              =   -5157.57902789 Ry
     Harris-Foulkes estimate   =   -5157.57902790 Ry
     estimated scf accuracy    <          2.1E-09 Ry

     The total energy is the sum of the following terms:

     one-electron contribution =   -2407.50814944 Ry
     hartree contribution      =    1798.70749810 Ry
     xc contribution           =   -1182.85392511 Ry
     ewald contribution        =   -3365.92445145 Ry

     convergence has been achieved in  11 iterations
  **** WARNING :: Problem open file vector.dat...
  **** WARNING :: Problem read vector parameters...
  VECTOR ::                  Infinity                  Infinity                       NaN
  PARALLEL PART OF FORCES:no remove

     Forces acting on atoms (Ry/au):

     atom    1 type  1   force =    -0.00009796    0.00064898    0.00020647
     atom    2 type  1   force =     0.00054548   -0.00047161    0.00011466
     atom    3 type  1   force =    -0.00092042   -0.00006151   -0.00011015
     atom    4 type  1   force =    -0.00128656   -0.00115103   -0.00046969
     atom    5 type  1   force =    -0.00054171    0.00025524    0.00021908
     atom    6 type  1   force =     0.00115445   -0.00297646    0.00015077
     atom    7 type  2   force =     0.00047236   -0.00051073    0.00001707
     atom    8 type  2   force =    -0.00018134    0.00056047   -0.00003156
     atom    9 type  2   force =     0.00010206   -0.00043781    0.00018972
     atom   10 type  2   force =    -0.00036353    0.00018659    0.00000298
     atom   11 type  2   force =     0.00004377   -0.00023140    0.00002551
     atom   12 type  2   force =    -0.00133113    0.00090259   -0.00012194
     atom   13 type  2   force =     0.00042351    0.00000766   -0.00030988
     atom   14 type  2   force =     0.00024048    0.00063850   -0.00034465
     atom   15 type  2   force =     0.00037593    0.00018653    0.00003432
     atom   16 type  2   force =     0.00099152    0.00121718    0.00012493
     atom   17 type  2   force =     0.00037286   -0.00015424   -0.00005901
     atom   18 type  2   force =    -0.00029067    0.00117409   -0.00085563
     atom   19 type  1   force =     0.00132665   -0.00024163    0.00008587
     atom   20 type  1   force =     0.00021340    0.00060776   -0.00022178
     atom   21 type  1   force =     0.00038346    0.00027535   -0.00002688
     atom   22 type  1   force =     0.00305592   -0.00127534   -0.00103137
     atom   23 type  1   force =     0.00095563    0.00006795    0.00002095
     atom   24 type  1   force =    -0.00012841    0.00417530   -0.00101611
     atom   25 type  2   force =    -0.00038131    0.00011952    0.00002618
     atom   26 type  2   force =    -0.00007675   -0.00022688    0.00003610
     atom   27 type  2   force =    -0.00010794    0.00009474    0.00029660
     atom   28 type  2   force =    -0.00018005   -0.00055178    0.00024421
     atom   29 type  2   force =    -0.00051736   -0.00003399   -0.00004576
     atom   30 type  2   force =     0.00050948   -0.00099959    0.00029211
     atom   31 type  2   force =    -0.00044350   -0.00013296    0.00013937
     atom   32 type  2   force =    -0.00179846   -0.00064638    0.00101117
     atom   33 type  2   force =    -0.00020403    0.00002274   -0.00006315
     atom   34 type  2   force =    -0.00383276    0.00278812   -0.00033778
     atom   35 type  2   force =    -0.00038299    0.00013411   -0.00019031
     atom   36 type  1   force =    -0.00107941   -0.00077542   -0.00047893
     atom   37 type  1   force =    -0.00084355   -0.00006237    0.00015776
     atom   38 type  1   force =     0.00047508   -0.00011480    0.00022608
     atom   39 type  1   force =    -0.00126433    0.00149448   -0.00039739
     atom   40 type  1   force =    -0.00042671    0.00020568   -0.00019502
     atom   41 type  1   force =    -0.00203457    0.00056701   -0.00005496
     atom   42 type  2   force =     0.00009227    0.00022682    0.00017945
     atom   43 type  2   force =     0.00056488   -0.00028308   -0.00009545
     atom   44 type  2   force =     0.00026793    0.00055161   -0.00039048
     atom   45 type  2   force =     0.00055825    0.00048410   -0.00025582
     atom   46 type  2   force =     0.00040835    0.00028015    0.00009701
     atom   47 type  2   force =     0.00115002    0.00019202    0.00039428
     atom   48 type  2   force =    -0.00000623    0.00019556    0.00004624
     atom   49 type  2   force =     0.00093343   -0.00035384   -0.00037742
     atom   50 type  2   force =    -0.00019429   -0.00011797    0.00005065
     atom   51 type  2   force =     0.00070818   -0.00072996    0.00003205
     atom   52 type  2   force =     0.00024672   -0.00010549    0.00004789
     atom   53 type  2   force =     0.00101235   -0.00063888    0.00036944
     atom   54 type  1   force =    -0.00290295   -0.00244059    0.00282291
     atom   55 type  1   force =     0.00388337    0.00432992    0.00278298
     atom   56 type  1   force =    -0.00620816    0.00034867   -0.00068738
     atom   57 type  1   force =    -0.00239266    0.00103526    0.00058478
     atom   58 type  1   force =    -0.01154336   -0.00048210   -0.00279834
     atom   59 type  1   force =    -0.00052117    0.00531113    0.00256807
     atom   60 type  2   force =     0.00123605   -0.00003340   -0.00079537
     atom   61 type  2   force =    -0.00005577   -0.00102107   -0.00055494
     atom   62 type  2   force =     0.00279613    0.00322421   -0.00338738
     atom   63 type  2   force =    -0.00341694   -0.00180506   -0.00022615
     atom   64 type  2   force =     0.01056277    0.00038177   -0.00017036
     atom   65 type  2   force =    -0.00214040   -0.00154214   -0.00176911
     atom   66 type  2   force =     0.00499203    0.00051279   -0.00183737
     atom   67 type  2   force =     0.00129437   -0.00113656   -0.00098587
     atom   68 type  2   force =     0.00159353    0.00035681    0.00032792
     atom   69 type  2   force =     0.00068865   -0.00064469   -0.00011377
     atom   70 type  2   force =     0.00116280   -0.00044073    0.00030015
     atom   71 type  2   force =     0.00062059   -0.00064682    0.00042507
     atom   72 type  1   force =     0.02827880   -0.00769822    0.00661609
     atom   73 type  1   force =    -0.00398555   -0.00737232   -0.00450358
     atom   74 type  1   force =    -0.01861293   -0.00431581    0.02054855
     atom   75 type  1   force =     0.00735546    0.00035641    0.00058035
     atom   76 type  1   force =     0.25883865   -0.10188233    0.05412696
     atom   77 type  1   force =     0.00094255   -0.00499716   -0.00060530
     atom   78 type  2   force =    -0.00484700   -0.00010383   -0.00386102
     atom   79 type  2   force =    -0.00097956    0.00256552    0.00200932
     atom   80 type  2   force =    -0.01040133   -0.01168953    0.01087301
     atom   81 type  2   force =     0.00206716    0.00272498    0.00007468
     atom   82 type  2   force =    -0.09464564   -0.02269919   -0.02316027
     atom   83 type  2   force =     0.00067080    0.00092537    0.00015158
     atom   84 type  2   force =    -0.04233309   -0.00096687    0.00985942
     atom   85 type  2   force =    -0.00287509    0.00238339    0.00062307
     atom   86 type  2   force =    -0.00000907   -0.00333690   -0.00469979
     atom   87 type  2   force =    -0.00111516   -0.00042133   -0.00027914
     atom   88 type  2   force =    -0.00196522    0.00014421   -0.00071021
     atom   89 type  2   force =    -0.00090589    0.00047533    0.00011672
     atom   90 type  1   force =    -0.00242160    0.00131348   -0.00055002
     atom   91 type  1   force =    -0.00271021   -0.00000996    0.00011686
     atom   92 type  1   force =    -0.03132861    0.01648673   -0.03598769
     atom   93 type  1   force =    -0.00265358   -0.00298410    0.00015928
     atom   94 type  1   force =    -0.01085243    0.00019351    0.00432870
     atom   95 type  1   force =    -0.00246517   -0.00009177    0.00067158
     atom   96 type  2   force =     0.00138863   -0.00086067   -0.00003293
     atom   97 type  2   force =     0.00102037   -0.00024355   -0.00024446
     atom   98 type  2   force =     0.00174782    0.00005360   -0.00031824
     atom   99 type  2   force =     0.00124119   -0.00015306   -0.00060364
     atom  100 type  2   force =     0.00449063   -0.00010143    0.00128612
     atom  101 type  2   force =     0.00149989   -0.00019749    0.00053953
     atom  102 type  2   force =     0.01112740   -0.00223315   -0.00012230
     atom  103 type  2   force =     0.00184468    0.00046345   -0.00062911
     atom  104 type  2   force =     0.00552389    0.00450095    0.01173304
     atom  105 type  2   force =     0.00073177    0.00134903    0.00054088
     atom  106 type  2   force =     0.00161518   -0.00003125    0.00183667
     atom  107 type  2   force =     0.00074123    0.00012996   -0.00010364
     atom  108 type  1   force =    -0.00086503    0.00121363   -0.00071196
     atom  109 type  1   force =     0.00107679   -0.00031346   -0.00041393
     atom  110 type  1   force =    -0.00071870   -0.00011961    0.00000007
     atom  111 type  1   force =    -0.00084053   -0.00099850   -0.00084482
     atom  112 type  1   force =    -0.00032851    0.00014735    0.00019764
     atom  113 type  1   force =     0.00107315   -0.00130798    0.00047438
     atom  114 type  2   force =     0.00038779   -0.00049622   -0.00020960
     atom  115 type  2   force =    -0.00032992    0.00097913    0.00032380
     atom  116 type  2   force =    -0.00008880   -0.00055346    0.00027795
     atom  117 type  2   force =    -0.00051434   -0.00046667    0.00004212
     atom  118 type  2   force =     0.00016455   -0.00004213    0.00009608
     atom  119 type  2   force =    -0.00094963    0.00026768   -0.00063335
     atom  120 type  2   force =     0.00050831    0.00007382   -0.00009432
     atom  121 type  2   force =     0.00005643    0.00034153   -0.00004186
     atom  122 type  2   force =     0.00033371    0.00023156    0.00000684
     atom  123 type  2   force =     0.00093372    0.00131030    0.00075443
     atom  124 type  2   force =     0.00039914   -0.00008975   -0.00000898
     atom  125 type  2   force =     0.00021875    0.00236008    0.00017601
     atom  126 type  1   force =     0.00236978    0.00033100    0.00110159
     atom  127 type  1   force =    -0.00021489    0.00100154    0.00030185
     atom  128 type  1   force =     0.00047566    0.00045760   -0.00021404
     atom  129 type  1   force =     0.00165065    0.00065978    0.00107479
     atom  130 type  1   force =     0.00083181   -0.00010620   -0.00014152
     atom  131 type  1   force =     0.00046313    0.00065024    0.00009467
     atom  132 type  2   force =    -0.00044324    0.00005256   -0.00004689
     atom  133 type  2   force =     0.00005882   -0.00110251   -0.00047480
     atom  134 type  2   force =    -0.00043364   -0.00004501   -0.00000737
     atom  135 type  2   force =    -0.00004774   -0.00020366   -0.00004626
     atom  136 type  2   force =    -0.00042915   -0.00001029   -0.00021025
     atom  137 type  2   force =     0.00005160   -0.00024476    0.00000044
     atom  138 type  2   force =    -0.00036414   -0.00023102    0.00015099
     atom  139 type  2   force =    -0.00054119   -0.00007661   -0.00008753
     atom  140 type  2   force =    -0.00007563   -0.00016574    0.00008638
     atom  141 type  2   force =    -0.00149179   -0.00197520   -0.00112960
     atom  142 type  2   force =    -0.00034152    0.00020485   -0.00003015
     atom  143 type  2   force =    -0.00119603   -0.00223268   -0.00102156
     atom  144 type  1   force =    -0.00097027   -0.00064074   -0.00004728
     atom  145 type  1   force =    -0.00085992    0.00005093    0.00009262
     atom  146 type  1   force =     0.00039825    0.00020387    0.00018094
     atom  147 type  1   force =    -0.00063224    0.00087392    0.00046959
     atom  148 type  1   force =    -0.00030744    0.00002593   -0.00020185
     atom  149 type  1   force =    -0.00153632    0.00047534   -0.00007146
     atom  150 type  2   force =     0.00027824    0.00027316    0.00009426
     atom  151 type  2   force =     0.00061374   -0.00021740   -0.00021358
     atom  152 type  2   force =     0.00061303    0.00037391   -0.00008287
     atom  153 type  2   force =     0.00047611    0.00042192   -0.00017822
     atom  154 type  2   force =     0.00042121   -0.00002511    0.00012204
     atom  155 type  2   force =     0.00095720    0.00011492    0.00032634
     atom  156 type  2   force =    -0.00002103    0.00017849    0.00001828
     atom  157 type  2   force =     0.00070225   -0.00006817   -0.00031116
     atom  158 type  2   force =    -0.00023103   -0.00022489   -0.00024541
     atom  159 type  2   force =     0.00038090   -0.00067749   -0.00046349
     atom  160 type  2   force =     0.00015304   -0.00016315    0.00004763
     atom  161 type  2   force =     0.00121059   -0.00086737    0.00046386
     atom  162 type  1   force =    -0.00193473   -0.00293198   -0.00164167
     atom  163 type  1   force =    -0.01156274    0.01763992   -0.02046287
     atom  164 type  1   force =    -0.00326202   -0.00038772   -0.00036003
     atom  165 type  1   force =    -0.00169780    0.00083491   -0.00075608
     atom  166 type  1   force =    -0.00284873    0.00035575    0.00038883
     atom  167 type  1   force =     0.00009112    0.00110192    0.00007194
     atom  168 type  2   force =     0.00175436    0.00131359    0.00116144
     atom  169 type  2   force =     0.00226213   -0.00468445   -0.00048951
     atom  170 type  2   force =     0.00042142    0.00160789    0.00066593
     atom  171 type  2   force =    -0.00269429   -0.00539079    0.00732007
     atom  172 type  2   force =     0.00134395    0.00040809    0.00135699
     atom  173 type  2   force =    -0.00041227   -0.00141710    0.00085907
     atom  174 type  2   force =     0.00183722    0.00006299   -0.00066178
     atom  175 type  2   force =     0.00051506   -0.00070296    0.00028036
     atom  176 type  2   force =     0.00160255    0.00052694    0.00041824
     atom  177 type  2   force =     0.00050529   -0.00041176    0.00012611
     atom  178 type  2   force =     0.00312027   -0.00137288    0.00134564
     atom  179 type  2   force =     0.00059178   -0.00151752    0.00030861
     atom  180 type  1   force =     0.00183208    0.00704210    0.00652429
     atom  181 type  1   force =    -0.00374491   -0.00588746    0.00528475
     atom  182 type  1   force =     0.00078906   -0.00458442   -0.00606575
     atom  183 type  1   force =     0.00462585    0.00366533   -0.00136694
     atom  184 type  1   force =     0.00530832    0.00088362    0.00070494
     atom  185 type  1   force =     0.00165628   -0.00180173   -0.00169039
     atom  186 type  2   force =    -0.02344938    0.00806195    0.00451304
     atom  187 type  2   force =    -0.00012318    0.00395656   -0.00070799
     atom  188 type  2   force =    -0.00204271   -0.00095979   -0.00015674
     atom  189 type  2   force =     0.00188994    0.00211073   -0.00162557
     atom  190 type  2   force =    -0.00340528   -0.00031533   -0.00182429
     atom  191 type  2   force =    -0.00008184    0.00063716   -0.00002415
     atom  192 type  2   force =    -0.00248285    0.00073820    0.00164664
     atom  193 type  2   force =    -0.00210497   -0.00031377    0.00143948
     atom  194 type  2   force =     0.00316683    0.00234738    0.00720713
     atom  195 type  2   force =    -0.00121512   -0.00152225   -0.00027447
     atom  196 type  2   force =    -0.07141175    0.10404977   -0.03988861
     atom  197 type  2   force =    -0.00102037    0.00164058   -0.00077015
     atom  198 type  1   force =    -0.00303248    0.00238802    0.00117719
     atom  199 type  1   force =    -0.00387401    0.00055557   -0.00128485
     atom  200 type  1   force =     0.00157856    0.00310735    0.00544691
     atom  201 type  1   force =    -0.00149654   -0.00191976    0.00074868
     atom  202 type  1   force =    -0.00294614    0.00056079   -0.00100829
     atom  203 type  1   force =    -0.00171507    0.00016580    0.00001214
     atom  204 type  2   force =     0.00261295   -0.00210649   -0.00223272
     atom  205 type  2   force =     0.00132783   -0.00055827   -0.00021261
     atom  206 type  2   force =     0.00149972    0.00002239   -0.00064407
     atom  207 type  2   force =     0.00070877   -0.00016271   -0.00005254
     atom  208 type  2   force =     0.00180121   -0.00036304    0.00085545
     atom  209 type  2   force =     0.00127277    0.00000543    0.00032375
     atom  210 type  2   force =     0.00070098   -0.00112830   -0.00118415
     atom  211 type  2   force =     0.00141985    0.00070529   -0.00063841
     atom  212 type  2   force =     0.00138159    0.00006719   -0.00566574
     atom  213 type  2   force =     0.00067480    0.00110236    0.00010963
     atom  214 type  2   force =     0.00280026    0.00126674   -0.00173726
     atom  215 type  2   force =     0.00064441   -0.00006019    0.00011415

     Total force =     0.343719     Total SCF correction =     0.000110

     Writing output data file Qrtz_Ortho.save

     init_run     :     27.07s CPU     36.97s WALL (       1 calls)
     electrons    :   3941.23s CPU   8423.11s WALL (       1 calls)
     forces       :      8.37s CPU      9.08s WALL (       1 calls)

     Called by init_run:
     wfcinit      :     25.03s CPU     32.93s WALL (       1 calls)
     potinit      :      0.20s CPU      0.27s WALL (       1 calls)

     Called by electrons:
     c_bands      :   2177.96s CPU   2706.12s WALL (      33 calls)
     sum_band     :     10.71s CPU     39.90s WALL (      11 calls)
     v_of_rho     :      0.11s CPU      0.33s WALL (      12 calls)
     mix_rho      :      0.10s CPU      0.59s WALL (      11 calls)

     Called by c_bands:
     init_us_2    :      0.44s CPU      0.52s WALL (      45 calls)
     cegterg      :   2176.29s CPU   2696.07s WALL (      33 calls)

     Called by sum_band:

     Called by *egterg:
     h_psi        :    424.46s CPU    859.59s WALL (      97 calls)
     g_psi        :      0.30s CPU      0.31s WALL (      63 calls)
     cdiaghg      :    697.12s CPU    706.53s WALL (      94 calls)

     Called by h_psi:
     add_vuspsi   :    139.53s CPU    139.94s WALL (      97 calls)

     General routines
     calbec       :    146.17s CPU    160.14s WALL (     101 calls)
     fft          :      0.17s CPU      0.91s WALL (      49 calls)
     fftw         :    146.34s CPU    584.31s WALL (   98042 calls)
     davcio       :      0.03s CPU      2.37s WALL (     260 calls)

     Parallel routines
     fft_scatter  :     71.60s CPU    447.42s WALL (   98091 calls)

     Electric-field routines
     c_phase_fiel :   1752.23s CPU   5672.60s WALL (      33 calls)

     PWSCF        :     1h 6m CPU        2h21m WALL


   This run was terminated on:   8:19:42   6Jul2018            

=------------------------------------------------------------------------------=
   JOB DONE.
=------------------------------------------------------------------------------=
