# Supplementary material for: Collective dipole effects in ionic transport under electric fields
Source: Nat Commun. 2020 Jul 3;11:3330. doi: 10.1038/s41467-020-17173-w (PMC7335081; doi:10.1038/s41467-020-17173-w)
Supplement: Supplementary file 3 — Source Data [file 41467_2020_17173_MOESM3_ESM.zip › Script_Pol_Analysis/QE_data/ZBC_NEB_VO_Q2-pos2/Zcharge_VO_Q2_pict2/dz-0.2/output_file]

     Program PWSCF v.5.4.0 starts on  6Jul2018 at  8:21:55 

     This program is part of the open-source Quantum ESPRESSO suite
     for quantum simulation of materials; please cite
         "P. Giannozzi et al., J. Phys.:Condens. Matter 21 395502 (2009);
          URL http://www.quantum-espresso.org", 
     in publications or presentations arising from this work. More details at
     http://www.quantum-espresso.org/quote

     Parallel version (MPI), running on   112 processors
     R & G space division:  proc/nbgrp/npool/nimage =     112
     Reading input from input_file
Warning: card &IONS ignored
Warning: card / ignored
Warning: card &CELL ignored
Warning: card / ignored

     Current dimensions of program PWSCF are:
     Max number of different atomic species (ntypx) = 10
     Max number of k-points (npk) =  40000
     Max angular momentum in pseudopotentials (lmaxx) =  3

     Subspace diagonalization in iterative solution of the eigenvalue problem:
     a serial algorithm will be used


     Parallelization info
     --------------------
     sticks:   dense  smooth     PW     G-vecs:    dense   smooth      PW
     Min         200     200     50                15540    15540    1940
     Max         201     201     51                15547    15547    1944
     Sum       22485   22485   5629              1740873  1740873  217511


     Title: 
     Fkl_Ortho                                                                  


     bravais-lattice index     =            0
     lattice parameter (alat)  =      27.8567  a.u.
     unit-cell volume          =   18011.5231 (a.u.)^3
     number of atoms/cell      =          215
     number of atomic types    =            2
     number of electrons       =      1144.00
     number of Kohn-Sham states=          600
     kinetic-energy cutoff     =      80.0000  Ry
     charge density cutoff     =     320.0000  Ry
     convergence threshold     =      1.0E-08
     mixing beta               =       0.7000
     number of iterations used =            8  plain     mixing
     Exchange-correlation      =  SLA  PZ   NOGX NOGC ( 1  1  0  0 0 0)

     Using Berry phase electric field
     In a.u.(Ry)  cartesian system of reference
        0.0000000000
        0.0000000000
        0.0000000000
     In a.u.(Ry)  crystal system of reference
        0.0000000000
        0.0000000000
        0.0000000000
     Number of iterative cycles:   3


     celldm(1)=  27.856738  celldm(2)=   0.000000  celldm(3)=   0.000000
     celldm(4)=   0.000000  celldm(5)=   0.000000  celldm(6)=   0.000000

     crystal axes: (cart. coord. in units of alat)
               a(1) = (   0.992918   0.000000   0.000000 )  
               a(2) = (   0.000000   1.146571   0.000000 )  
               a(3) = (   0.000000   0.000000   0.731889 )  

     reciprocal axes: (cart. coord. in units 2 pi/alat)
               b(1) = (  1.007133  0.000000  0.000000 )  
               b(2) = (  0.000000  0.872166  0.000000 )  
               b(3) = (  0.000000  0.000000  1.366327 )  


     PseudoPot. # 1 for Si read from file:
     /home/users/lsamos/Nico/q-e-qe-5.4/pseudo/Si.pz-vbc.UPF
     MD5 check sum: 6dfa03ddd5817404712e03e4d12deb78
     Pseudo is Norm-conserving, Zval =  4.0
     Generated by new atomic code, or converted to UPF format
     Using radial grid of  431 points,  2 beta functions with: 
                l(1) =   0
                l(2) =   1

     PseudoPot. # 2 for O  read from file:
     /home/users/lsamos/Nico/q-e-qe-5.4/pseudo/O.pz-mt.UPF
     MD5 check sum: 6c85872a654a48428798af567c59afb1
     Pseudo is Norm-conserving, Zval =  6.0
     Generated by new atomic code, or converted to UPF format
     Using radial grid of  921 points,  1 beta functions with: 
                l(1) =   0

     atomic species   valence    mass     pseudopotential
        Si             4.00    28.08550     Si( 1.00)
        O              6.00    16.00000     O ( 1.00)

     No symmetry found


   Cartesian axes

     site n.     atom                  positions (alat units)
         1           Si  tau(   1) = (   0.1513892   0.0001441   0.2456329  )
         2           Si  tau(   2) = (   0.3177936   0.2884297   0.2452876  )
         3           Si  tau(   3) = (   0.9144702   0.1325750   0.1186238  )
         4           Si  tau(   4) = (   0.0910692   0.4155188   0.1246789  )
         5           Si  tau(   5) = (   0.0882973   0.1514577  -0.0006891  )
         6           Si  tau(   6) = (   0.2493125   0.4335752  -0.0044268  )
         7           O   tau(   7) = (   0.0846263   0.0794800   0.2829193  )
         8           O   tau(   8) = (   0.2510615   0.3666370   0.2850793  )
         9           O   tau(   9) = (   0.2160827   0.0377042   0.1644978  )
        10           O   tau(  10) = (   0.3849053   0.3322306   0.1688671  )
        11           O   tau(  11) = (   0.1894056   0.1673528   0.0396395  )
        12           O   tau(  12) = (   0.3559452   0.4413529   0.0233440  )
        13           O   tau(  13) = (   0.0231295   0.1142338   0.0805040  )
        14           O   tau(  14) = (   0.1934235   0.4028020   0.0856378  )
        15           O   tau(  15) = (   0.9152432   0.2058732   0.2015623  )
        16           O   tau(  16) = (   0.0898874   0.4934414   0.2032787  )
        17           O   tau(  17) = (   0.0460641   0.2466807   0.3304798  )
        18           O   tau(  18) = (   0.2133589   0.5354278   0.3305599  )
        19           Si  tau(  19) = (   0.4873268   0.0030584   0.2392700  )
        20           Si  tau(  20) = (   0.6534049   0.2823051   0.2487328  )
        21           Si  tau(  21) = (   0.2540392   0.1314950   0.1217511  )
        22           Si  tau(  22) = (   0.4146737   0.4215767   0.1141802  )
        23           Si  tau(  23) = (   0.4168317   0.1538724  -0.0003622  )
        24           Si  tau(  24) = (   0.5854504   0.4424583   0.0017895  )
        25           O   tau(  25) = (   0.4220808   0.0835531   0.2771062  )
        26           O   tau(  26) = (   0.5912553   0.3495263   0.3139584  )
        27           O   tau(  27) = (   0.5526490   0.0401246   0.1573616  )
        28           O   tau(  28) = (   0.7048052   0.3331882   0.1666260  )
        29           O   tau(  29) = (   0.5165467   0.1767070   0.0410014  )
        30           O   tau(  30) = (   0.6871098   0.4587940   0.0395904  )
        31           O   tau(  31) = (   0.3547117   0.1129043   0.0809486  )
        32           O   tau(  32) = (   0.5205916   0.4117496   0.0857251  )
        33           O   tau(  33) = (   0.2571806   0.2088691   0.2005978  )
        34           O   tau(  34) = (   0.3988899   0.5117417   0.1790680  )
        35           O   tau(  35) = (   0.3805922   0.2501462   0.3278020  )
        36           Si  tau(  36) = (   0.8155298  -0.0028842   0.2422601  )
        37           Si  tau(  37) = (   0.9796448   0.2835761   0.2450928  )
        38           Si  tau(  38) = (   0.5849894   0.1382221   0.1185627  )
        39           Si  tau(  39) = (   0.7497652   0.4241455   0.1241955  )
        40           Si  tau(  40) = (   0.7540648   0.1586105  -0.0099391  )
        41           Si  tau(  41) = (   0.9171873   0.4364983   0.0031086  )
        42           O   tau(  42) = (   0.7487161   0.0734798   0.2853299  )
        43           O   tau(  43) = (   0.9153500   0.3657625   0.2822432  )
        44           O   tau(  44) = (   0.8728376   0.0383175   0.1573008  )
        45           O   tau(  45) = (   1.0482548   0.3207958   0.1669255  )
        46           O   tau(  46) = (   0.8532767   0.1734151   0.0351168  )
        47           O   tau(  47) = (   1.0194161   0.4481368   0.0414112  )
        48           O   tau(  48) = (   0.6846591   0.1346118   0.0723140  )
        49           O   tau(  49) = (   0.8504364   0.4029536   0.0848426  )
        50           O   tau(  50) = (   0.5867801   0.2070350   0.2057628  )
        51           O   tau(  51) = (   0.7513177   0.4999168   0.2037147  )
        52           O   tau(  52) = (   0.7265922   0.2447514   0.3217796  )
        53           O   tau(  53) = (   0.8781981   0.5353581   0.3283267  )
        54           Si  tau(  54) = (   0.1516859   0.5724458   0.2472342  )
        55           Si  tau(  55) = (   0.3192363   0.8668213   0.2446224  )
        56           Si  tau(  56) = (   0.9212069   0.7063715   0.1227293  )
        57           Si  tau(  57) = (   0.0917415   0.9914713   0.1232969  )
        58           Si  tau(  58) = (   0.0939956   0.7265011  -0.0003312  )
        59           Si  tau(  59) = (   0.2550769   1.0149301  -0.0004653  )
        60           O   tau(  60) = (   0.0877976   0.6542183   0.2829115  )
        61           O   tau(  61) = (   0.2539966   0.9461008   0.2818528  )
        62           O   tau(  62) = (   0.2223086   0.6112155   0.1692397  )
        63           O   tau(  63) = (   0.3853387   0.8989184   0.1625094  )
        64           O   tau(  64) = (   0.1995671   0.7350997   0.0371457  )
        65           O   tau(  65) = (   0.3582044   1.0274275   0.0363369  )
        66           O   tau(  66) = (   0.0311207   0.6927573   0.0839611  )
        67           O   tau(  67) = (   0.1936780   0.9778364   0.0835658  )
        68           O   tau(  68) = (   0.9189877   0.7800054   0.2045075  )
        69           O   tau(  69) = (   0.0900541   1.0645328   0.2059665  )
        70           O   tau(  70) = (   0.0510882   0.8228553   0.3285303  )
        71           O   tau(  71) = (   0.2146213   1.1123522   0.3299755  )
        72           Si  tau(  72) = (   0.4303120   0.6152759   0.1816692  )
        73           Si  tau(  73) = (   0.6519459   0.8627121   0.2462706  )
        74           Si  tau(  74) = (   0.2531662   0.7070289   0.1276632  )
        75           Si  tau(  75) = (   0.4226359   0.9939327   0.1194930  )
        76           Si  tau(  76) = (   0.4251579   0.7336200  -0.0117335  )
        77           Si  tau(  77) = (   0.5885148   1.0137783  -0.0012743  )
        78           O   tau(  78) = (   0.4091230   0.6610617   0.2770410  )
        79           O   tau(  79) = (   0.5874768   0.9434334   0.2831833  )
        80           O   tau(  80) = (   0.5336770   0.6234443   0.1472399  )
        81           O   tau(  81) = (   0.7138618   0.8941297   0.1604181  )
        82           O   tau(  82) = (   0.5240496   0.7605591   0.0392496  )
        83           O   tau(  83) = (   0.6901643   1.0274758   0.0386454  )
        84           O   tau(  84) = (   0.3682191   0.6842371   0.0987976  )
        85           O   tau(  85) = (   0.5239675   0.9765805   0.0804656  )
        86           O   tau(  86) = (   0.2563821   0.7850075   0.2030982  )
        87           O   tau(  87) = (   0.4233293   1.0692719   0.1998696  )
        88           O   tau(  88) = (   0.3800316   0.8282505   0.3287611  )
        89           O   tau(  89) = (   0.5483604   1.1127591   0.3239732  )
        90           Si  tau(  90) = (   0.8181340   0.5769620   0.2449203  )
        91           Si  tau(  91) = (   0.9827524   0.8604207   0.2443962  )
        92           Si  tau(  92) = (   0.5883144   0.7168028   0.1195847  )
        93           Si  tau(  93) = (   0.7532843   0.9894752   0.1211044  )
        94           Si  tau(  94) = (   0.7548173   0.7286435  -0.0001883  )
        95           Si  tau(  95) = (   0.9190565   1.0112401   0.0014057  )
        96           O   tau(  96) = (   0.7565483   0.6588463   0.2844788  )
        97           O   tau(  97) = (   0.9184615   0.9408861   0.2821615  )
        98           O   tau(  98) = (   0.8847478   0.6106519   0.1634704  )
        99           O   tau(  99) = (   1.0490434   0.8948825   0.1629302  )
       100           O   tau( 100) = (   0.8562956   0.7415200   0.0399942  )
       101           O   tau( 101) = (   1.0203539   1.0273719   0.0410482  )
       102           O   tau( 102) = (   0.6880554   0.6944777   0.0820524  )
       103           O   tau( 103) = (   0.8550678   0.9729394   0.0830126  )
       104           O   tau( 104) = (   0.5874358   0.7807632   0.2083324  )
       105           O   tau( 105) = (   0.7528722   1.0616262   0.2045630  )
       106           O   tau( 106) = (   0.7151105   0.8264490   0.3292313  )
       107           O   tau( 107) = (   0.8827249   1.1099905   0.3230885  )
       108           Si  tau( 108) = (   0.1529977  -0.0018814   0.6088835  )
       109           Si  tau( 109) = (   0.3103913   0.2825545   0.6097325  )
       110           Si  tau( 110) = (   0.9195171   0.1267367   0.4903183  )
       111           Si  tau( 111) = (   0.0876208   0.4168583   0.4893828  )
       112           Si  tau( 112) = (   0.0876979   0.1512585   0.3667852  )
       113           Si  tau( 113) = (   0.2516206   0.4391601   0.3680158  )
       114           O   tau( 114) = (   0.0893447   0.0792856   0.6475635  )
       115           O   tau( 115) = (   0.2395914   0.3587134   0.6471118  )
       116           O   tau( 116) = (   0.2162640   0.0320499   0.5245106  )
       117           O   tau( 117) = (   0.3762029   0.3269534   0.5324152  )
       118           O   tau( 118) = (   0.1913881   0.1655505   0.4012080  )
       119           O   tau( 119) = (   0.3543987   0.4549296   0.4054071  )
       120           O   tau( 120) = (   0.0289966   0.1135841   0.4525568  )
       121           O   tau( 121) = (   0.1899906   0.4017634   0.4515037  )
       122           O   tau( 122) = (   0.9151814   0.2031074   0.5705623  )
       123           O   tau( 123) = (   0.0863012   0.4931466   0.5692626  )
       124           O   tau( 124) = (   0.0501333   0.2476447   0.6930389  )
       125           O   tau( 125) = (   0.2148362   0.5316433   0.6913932  )
       126           Si  tau( 126) = (   0.4854572  -0.0006926   0.6100388  )
       127           Si  tau( 127) = (   0.6421803   0.2872015   0.6037402  )
       128           Si  tau( 128) = (   0.2542899   0.1269017   0.4835560  )
       129           Si  tau( 129) = (   0.4109013   0.4230183   0.4937531  )
       130           Si  tau( 130) = (   0.4191706   0.1529829   0.3626666  )
       131           Si  tau( 131) = (   0.6079730   0.3933118   0.4114811  )
       132           O   tau( 132) = (   0.4233866   0.0815178   0.6485536  )
       133           O   tau( 133) = (   0.5846158   0.3643232   0.6545720  )
       134           O   tau( 134) = (   0.5487937   0.0351051   0.5261817  )
       135           O   tau( 135) = (   0.6807619   0.3401905   0.5026963  )
       136           O   tau( 136) = (   0.5214665   0.1680469   0.4023584  )
       137           O   tau( 137) = (   0.6859132   0.4724010   0.4091773  )
       138           O   tau( 138) = (   0.3564819   0.1127002   0.4442567  )
       139           O   tau( 139) = (   0.5171806   0.4115835   0.4641063  )
       140           O   tau( 140) = (   0.2532729   0.2003448   0.5659933  )
       141           O   tau( 141) = (   0.4098606   0.5005675   0.5720798  )
       142           O   tau( 142) = (   0.3739076   0.2477569   0.6930475  )
       143           O   tau( 143) = (   0.5481880   0.5350513   0.6877512  )
       144           Si  tau( 144) = (   0.8166365  -0.0046124   0.6112654  )
       145           Si  tau( 145) = (   0.9785171   0.2837210   0.6113571  )
       146           Si  tau( 146) = (   0.5841279   0.1297939   0.4845974  )
       147           Si  tau( 147) = (   0.7559185   0.4321284   0.4868985  )
       148           Si  tau( 148) = (   0.7554790   0.1478461   0.3658351  )
       149           Si  tau( 149) = (   0.9179154   0.4392548   0.3638205  )
       150           O   tau( 150) = (   0.7523860   0.0771430   0.6481765  )
       151           O   tau( 151) = (   0.9137305   0.3639052   0.6515945  )
       152           O   tau( 152) = (   0.8818685   0.0312860   0.5295929  )
       153           O   tau( 153) = (   1.0409640   0.3225066   0.5288291  )
       154           O   tau( 154) = (   0.8565865   0.1606775   0.4059253  )
       155           O   tau( 155) = (   1.0184072   0.4529757   0.4049611  )
       156           O   tau( 156) = (   0.6877829   0.1210118   0.4492119  )
       157           O   tau( 157) = (   0.8517533   0.4019171   0.4471518  )
       158           O   tau( 158) = (   0.5793822   0.2075303   0.5649654  )
       159           O   tau( 159) = (   0.7570857   0.4872673   0.5799230  )
       160           O   tau( 160) = (   0.7249328   0.2520419   0.6661442  )
       161           O   tau( 161) = (   0.8846500   0.5351767   0.6969913  )
       162           Si  tau( 162) = (   0.1525572   0.5713637   0.6090328  )
       163           Si  tau( 163) = (   0.3152687   0.8602384   0.6107595  )
       164           Si  tau( 164) = (   0.9176657   0.7040099   0.4916126  )
       165           Si  tau( 165) = (   0.0887383   0.9902748   0.4887091  )
       166           Si  tau( 166) = (   0.0877110   0.7268156   0.3668655  )
       167           Si  tau( 167) = (   0.2529351   1.0164212   0.3678531  )
       168           O   tau( 168) = (   0.0908925   0.6529106   0.6498063  )
       169           O   tau( 169) = (   0.2517080   0.9409652   0.6486628  )
       170           O   tau( 170) = (   0.2181996   0.6084169   0.5281494  )
       171           O   tau( 171) = (   0.3853874   0.8958597   0.5331375  )
       172           O   tau( 172) = (   0.1901141   0.7402169   0.4050550  )
       173           O   tau( 173) = (   0.3545178   1.0281534   0.4082420  )
       174           O   tau( 174) = (   0.0247488   0.6875205   0.4486650  )
       175           O   tau( 175) = (   0.1901359   0.9749777   0.4484378  )
       176           O   tau( 176) = (   0.9218020   0.7737953   0.5770308  )
       177           O   tau( 177) = (   0.0892671   1.0625864   0.5722812  )
       178           O   tau( 178) = (   0.0599914   0.8234198   0.6929494  )
       179           O   tau( 179) = (   0.2176487   1.1105196   0.6921196  )
       180           Si  tau( 180) = (   0.4815248   0.5750543   0.6097464  )
       181           Si  tau( 181) = (   0.6502106   0.8595237   0.6071101  )
       182           Si  tau( 182) = (   0.2540107   0.7041735   0.4872559  )
       183           Si  tau( 183) = (   0.4199357   0.9919991   0.4894949  )
       184           Si  tau( 184) = (   0.4167161   0.7308057   0.3641399  )
       185           Si  tau( 185) = (   0.5851246   1.0174238   0.3655275  )
       186           O   tau( 186) = (   0.4221892   0.6553593   0.6581979  )
       187           O   tau( 187) = (   0.5875040   0.9397774   0.6484081  )
       188           O   tau( 188) = (   0.5424509   0.6125757   0.5261624  )
       189           O   tau( 189) = (   0.7124628   0.8951298   0.5233341  )
       190           O   tau( 190) = (   0.5199594   0.7397015   0.4003165  )
       191           O   tau( 191) = (   0.6859233   1.0329943   0.4069032  )
       192           O   tau( 192) = (   0.3556524   0.6897813   0.4462057  )
       193           O   tau( 193) = (   0.5204195   0.9786164   0.4465286  )
       194           O   tau( 194) = (   0.2549625   0.7783669   0.5692213  )
       195           O   tau( 195) = (   0.4206425   1.0659218   0.5715590  )
       196           O   tau( 196) = (   0.3702587   0.8208107   0.7008010  )
       197           O   tau( 197) = (   0.5507920   1.1096368   0.6913857  )
       198           Si  tau( 198) = (   0.8204418   0.5723837   0.6162824  )
       199           Si  tau( 199) = (   0.9847899   0.8575584   0.6119843  )
       200           Si  tau( 200) = (   0.5831293   0.7069020   0.4854030  )
       201           Si  tau( 201) = (   0.7507457   0.9918847   0.4863993  )
       202           Si  tau( 202) = (   0.7523189   0.7304997   0.3685315  )
       203           Si  tau( 203) = (   0.9176621   1.0142081   0.3648291  )
       204           O   tau( 204) = (   0.7534600   0.6505868   0.6533765  )
       205           O   tau( 205) = (   0.9201022   0.9370900   0.6513121  )
       206           O   tau( 206) = (   0.8785640   0.6071697   0.5292611  )
       207           O   tau( 207) = (   1.0446914   0.8935311   0.5266761  )
       208           O   tau( 208) = (   0.8520145   0.7444628   0.4127494  )
       209           O   tau( 209) = (   1.0182336   1.0283951   0.4068796  )
       210           O   tau( 210) = (   0.6848274   0.6905017   0.4469099  )
       211           O   tau( 211) = (   0.8515552   0.9773473   0.4452527  )
       212           O   tau( 212) = (   0.5833279   0.7802511   0.5681212  )
       213           O   tau( 213) = (   0.7522905   1.0619484   0.5719024  )
       214           O   tau( 214) = (   0.7158392   0.8214705   0.6880161  )
       215           O   tau( 215) = (   0.8795172   1.1063529   0.6945166  )

     number of k points=     1
                       cart. coord. in units 2pi/alat
        k(    1) = (   0.0000000   0.0000000   0.0000000), wk =   2.0000000

     Dense  grid:  1740873 G-vectors     FFT dimensions: ( 160, 192, 120)

     Largest allocated arrays     est. size (Mb)     dimensions
        Kohn-Sham Wavefunctions        17.80 Mb     (    1944,  600)
        NL pseudopotentials            12.78 Mb     (    1944,  431)
        Each V/rho on FFT grid          0.94 Mb     (   61440)
        Each G-vector array             0.12 Mb     (   15547)
        G-vector shells                 0.06 Mb     (    7776)
     Largest temporary arrays     est. size (Mb)     dimensions
        Auxiliary wavefunctions        71.19 Mb     (    1944, 2400)
        Each subspace H/S matrix       87.89 Mb     (    2400, 2400)
        Each <psi_i|beta_j> matrix      3.95 Mb     (     431,  600)
        Arrays for rho mixing           7.50 Mb     (   61440,    8)

     Initial potential from superposition of free atoms

     starting charge 1145.96414, renormalised to 1144.00000
     Starting wfc are  860 randomized atomic wfcs

     total cpu time spent up to now is       38.0 secs

     per-process dynamical memory:   157.1 Mb

     Self-consistent Calculation

     iteration #  1     ecut=    80.00 Ry     beta=0.70
     Davidson diagonalization with overlap
     ethr =  1.00E-02,  avg # of iterations =  3.0
     Davidson diagonalization with overlap
     ethr =  1.00E-02,  avg # of iterations =  1.0
     Davidson diagonalization with overlap
     ethr =  1.00E-02,  avg # of iterations =  1.0

     Expectation value of exp(iGx): ( -1.1205063118444520E-004,  7.2550561609053188E-004)  0.99291773000000005     
     Electronic Dipole per cell (Ry a.u.)   21.466121856061203     
     Ionic Dipole per cell (Ry a.u.)   23646.600328392800     

     Expectation value of exp(iGx): (  2.6112838029826481E-003, -3.6394681794936559E-003)   1.1465709300000000     
     Electronic Dipole per cell (Ry a.u.)  -13.636429285614808     
     Ionic Dipole per cell (Ry a.u.)   25349.414595110735     

     Expectation value of exp(iGx): (  8.2482550155133141E-007, -1.5303165331285901E-006)  0.73188942899999998     
     Electronic Dipole per cell (Ry a.u.)  -9.8794509953982033     
     Ionic Dipole per cell (Ry a.u.)   15831.429625148265     
Electronic Dipole on Cartesian axes
           1   21.466121856061203     
           2  -13.636429285614808     
           3  -9.8794509953982033     
Ionic Dipole on Cartesian axes
           1   23646.600328392800     
           2   25349.414595110735     
           3   15831.429625148265     

     total cpu time spent up to now is      780.1 secs

     total energy              =   -5137.20814278 Ry
     Harris-Foulkes estimate   =   -5174.16521607 Ry
     estimated scf accuracy    <      51.89893605 Ry

     iteration #  2     ecut=    80.00 Ry     beta=0.70
     Davidson diagonalization with overlap
     ethr =  4.54E-03,  avg # of iterations =  2.0
     Davidson diagonalization with overlap
     ethr =  4.54E-03,  avg # of iterations =  1.0
     Davidson diagonalization with overlap
     ethr =  4.54E-03,  avg # of iterations =  1.0

     Expectation value of exp(iGx): ( -3.2763362923220743E-006,  3.2654625772126435E-005)  0.99291773000000005     
     Electronic Dipole per cell (Ry a.u.)   20.803275838248776     
     Ionic Dipole per cell (Ry a.u.)   23646.600328392800     

     Expectation value of exp(iGx): (  2.6401311586819455E-004, -3.4682602829764450E-004)   1.1465709300000000     
     Electronic Dipole per cell (Ry a.u.)  -13.229835880781920     
     Ionic Dipole per cell (Ry a.u.)   25349.414595110735     

     Expectation value of exp(iGx): (  3.0682405960423332E-009, -4.9099304436757848E-009)  0.73188942899999998     
     Electronic Dipole per cell (Ry a.u.)  -9.2904165554545006     
     Ionic Dipole per cell (Ry a.u.)   15831.429625148265     
Electronic Dipole on Cartesian axes
           1   20.803275838248776     
           2  -13.229835880781920     
           3  -9.2904165554545006     
Ionic Dipole on Cartesian axes
           1   23646.600328392800     
           2   25349.414595110735     
           3   15831.429625148265     

     total cpu time spent up to now is     1524.8 secs

     total energy              =   -5150.77905645 Ry
     Harris-Foulkes estimate   =   -5167.84683430 Ry
     estimated scf accuracy    <      33.02276061 Ry

     iteration #  3     ecut=    80.00 Ry     beta=0.70
     Davidson diagonalization with overlap
     ethr =  2.89E-03,  avg # of iterations =  2.0
     Davidson diagonalization with overlap
     ethr =  2.89E-03,  avg # of iterations =  1.0
     Davidson diagonalization with overlap
     ethr =  2.89E-03,  avg # of iterations =  1.0

     Expectation value of exp(iGx): ( -2.1209019620067184E-005,  1.5798803112434878E-004)  0.99291773000000005     
     Electronic Dipole per cell (Ry a.u.)   21.219744996299429     
     Ionic Dipole per cell (Ry a.u.)   23646.600328392800     

     Expectation value of exp(iGx): (  8.3458126992569132E-004, -1.1565471310736484E-003)   1.1465709300000000     
     Electronic Dipole per cell (Ry a.u.)  -13.597361158275866     
     Ionic Dipole per cell (Ry a.u.)   25349.414595110735     

     Expectation value of exp(iGx): (  5.3450497945339348E-008, -9.1565255589562035E-008)  0.73188942899999998     
     Electronic Dipole per cell (Ry a.u.)  -9.5671439492019132     
     Ionic Dipole per cell (Ry a.u.)   15831.429625148265     
Electronic Dipole on Cartesian axes
           1   21.219744996299429     
           2  -13.597361158275866     
           3  -9.5671439492019132     
Ionic Dipole on Cartesian axes
           1   23646.600328392800     
           2   25349.414595110735     
           3   15831.429625148265     

     total cpu time spent up to now is     2255.3 secs

     total energy              =   -5157.54666479 Ry
     Harris-Foulkes estimate   =   -5157.62724473 Ry
     estimated scf accuracy    <       0.22410711 Ry

     iteration #  4     ecut=    80.00 Ry     beta=0.70
     Davidson diagonalization with overlap
     ethr =  1.96E-05,  avg # of iterations =  8.0
     Davidson diagonalization with overlap
     ethr =  1.96E-05,  avg # of iterations =  1.0
     Davidson diagonalization with overlap
     ethr =  1.96E-05,  avg # of iterations =  1.0

     Expectation value of exp(iGx): ( -1.9008788916507718E-005,  1.5032457912077273E-004)  0.99291773000000005     
     Electronic Dipole per cell (Ry a.u.)   21.124336913544049     
     Ionic Dipole per cell (Ry a.u.)   23646.600328392800     

     Expectation value of exp(iGx): (  8.2989892934407124E-004, -1.0939312597108210E-003)   1.1465709300000000     
     Electronic Dipole per cell (Ry a.u.)  -13.253418008595816     
     Ionic Dipole per cell (Ry a.u.)   25349.414595110735     

     Expectation value of exp(iGx): (  4.8346887639880693E-008, -8.3406282279802871E-008)  0.73188942899999998     
     Electronic Dipole per cell (Ry a.u.)  -9.5951697756430363     
     Ionic Dipole per cell (Ry a.u.)   15831.429625148265     
Electronic Dipole on Cartesian axes
           1   21.124336913544049     
           2  -13.253418008595816     
           3  -9.5951697756430363     
Ionic Dipole on Cartesian axes
           1   23646.600328392800     
           2   25349.414595110735     
           3   15831.429625148265     

     total cpu time spent up to now is     3075.6 secs

     total energy              =   -5157.55366142 Ry
     Harris-Foulkes estimate   =   -5157.61351687 Ry
     estimated scf accuracy    <       0.12214905 Ry

     iteration #  5     ecut=    80.00 Ry     beta=0.70
     Davidson diagonalization with overlap
     ethr =  1.07E-05,  avg # of iterations =  9.0
     Davidson diagonalization with overlap
     ethr =  1.07E-05,  avg # of iterations =  1.0
     Davidson diagonalization with overlap
     ethr =  1.07E-05,  avg # of iterations =  1.0

     Expectation value of exp(iGx): ( -1.9850784637262537E-005,  1.4953315334468581E-004)  0.99291773000000005     
     Electronic Dipole per cell (Ry a.u.)   21.201484122796888     
     Ionic Dipole per cell (Ry a.u.)   23646.600328392800     

     Expectation value of exp(iGx): (  8.0688305142035776E-004, -1.1055964657883629E-003)   1.1465709300000000     
     Electronic Dipole per cell (Ry a.u.)  -13.520112026339271     
     Ionic Dipole per cell (Ry a.u.)   25349.414595110735     

     Expectation value of exp(iGx): (  4.8517930718625984E-008, -8.2402828609196682E-008)  0.73188942899999998     
     Electronic Dipole per cell (Ry a.u.)  -9.5326683706406445     
     Ionic Dipole per cell (Ry a.u.)   15831.429625148265     
Electronic Dipole on Cartesian axes
           1   21.201484122796888     
           2  -13.520112026339271     
           3  -9.5326683706406445     
Ionic Dipole on Cartesian axes
           1   23646.600328392800     
           2   25349.414595110735     
           3   15831.429625148265     

     total cpu time spent up to now is     3869.6 secs

     total energy              =   -5157.57972326 Ry
     Harris-Foulkes estimate   =   -5157.58106116 Ry
     estimated scf accuracy    <       0.00244683 Ry

     iteration #  6     ecut=    80.00 Ry     beta=0.70
     Davidson diagonalization with overlap
     ethr =  2.14E-07,  avg # of iterations =  6.0
     Davidson diagonalization with overlap
     ethr =  2.14E-07,  avg # of iterations =  1.0
     Davidson diagonalization with overlap
     ethr =  2.14E-07,  avg # of iterations =  1.0

     Expectation value of exp(iGx): ( -1.9531791040838769E-005,  1.4978658002600688E-004)  0.99291773000000005     
     Electronic Dipole per cell (Ry a.u.)   21.172669786715495     
     Ionic Dipole per cell (Ry a.u.)   23646.600328392800     

     Expectation value of exp(iGx): (  8.1119883008576624E-004, -1.1039036447479610E-003)   1.1465709300000000     
     Electronic Dipole per cell (Ry a.u.)  -13.473049435189663     
     Ionic Dipole per cell (Ry a.u.)   25349.414595110735     

     Expectation value of exp(iGx): (  4.8376042872064560E-008, -8.2802383124204348E-008)  0.73188942899999998     
     Electronic Dipole per cell (Ry a.u.)  -9.5637714980907251     
     Ionic Dipole per cell (Ry a.u.)   15831.429625148265     
Electronic Dipole on Cartesian axes
           1   21.172669786715495     
           2  -13.473049435189663     
           3  -9.5637714980907251     
Ionic Dipole on Cartesian axes
           1   23646.600328392800     
           2   25349.414595110735     
           3   15831.429625148265     

     total cpu time spent up to now is     4633.2 secs

     total energy              =   -5157.58027914 Ry
     Harris-Foulkes estimate   =   -5157.58040634 Ry
     estimated scf accuracy    <       0.00023297 Ry

     iteration #  7     ecut=    80.00 Ry     beta=0.70
     Davidson diagonalization with overlap
     ethr =  2.04E-08,  avg # of iterations =  3.0
     Davidson diagonalization with overlap
     ethr =  2.04E-08,  avg # of iterations =  1.0
     Davidson diagonalization with overlap
     ethr =  2.04E-08,  avg # of iterations =  1.0

     Expectation value of exp(iGx): ( -1.9677778378515869E-005,  1.4980708796261577E-004)  0.99291773000000005     
     Electronic Dipole per cell (Ry a.u.)   21.184380584973390     
     Ionic Dipole per cell (Ry a.u.)   23646.600328392800     

     Expectation value of exp(iGx): (  8.1045969492780099E-004, -1.1048997036933045E-003)   1.1465709300000000     
     Electronic Dipole per cell (Ry a.u.)  -13.485487901648424     
     Ionic Dipole per cell (Ry a.u.)   25349.414595110735     

     Expectation value of exp(iGx): (  4.8510944936989049E-008, -8.2788411000123861E-008)  0.73188942899999998     
     Electronic Dipole per cell (Ry a.u.)  -9.5519562694259612     
     Ionic Dipole per cell (Ry a.u.)   15831.429625148265     
Electronic Dipole on Cartesian axes
           1   21.184380584973390     
           2  -13.485487901648424     
           3  -9.5519562694259612     
Ionic Dipole on Cartesian axes
           1   23646.600328392800     
           2   25349.414595110735     
           3   15831.429625148265     

     total cpu time spent up to now is     5364.8 secs

     total energy              =   -5157.58033304 Ry
     Harris-Foulkes estimate   =   -5157.58034502 Ry
     estimated scf accuracy    <       0.00002532 Ry

     iteration #  8     ecut=    80.00 Ry     beta=0.70
     Davidson diagonalization with overlap
     ethr =  2.21E-09,  avg # of iterations =  3.0
     Davidson diagonalization with overlap
     ethr =  2.21E-09,  avg # of iterations =  1.0
     Davidson diagonalization with overlap
     ethr =  2.21E-09,  avg # of iterations =  1.0

     Expectation value of exp(iGx): ( -1.9647038824175320E-005,  1.4982792437598079E-004)  0.99291773000000005     
     Electronic Dipole per cell (Ry a.u.)   21.181645699600320     
     Ionic Dipole per cell (Ry a.u.)   23646.600328392800     

     Expectation value of exp(iGx): (  8.1073833475561773E-004, -1.1048005314034900E-003)   1.1465709300000000     
     Electronic Dipole per cell (Ry a.u.)  -13.482515139534780     
     Ionic Dipole per cell (Ry a.u.)   25349.414595110735     

     Expectation value of exp(iGx): (  4.8486566883942855E-008, -8.2822363233585937E-008)  0.73188942899999998     
     Electronic Dipole per cell (Ry a.u.)  -9.5556092007205393     
     Ionic Dipole per cell (Ry a.u.)   15831.429625148265     
Electronic Dipole on Cartesian axes
           1   21.181645699600320     
           2  -13.482515139534780     
           3  -9.5556092007205393     
Ionic Dipole on Cartesian axes
           1   23646.600328392800     
           2   25349.414595110735     
           3   15831.429625148265     

     total cpu time spent up to now is     6100.2 secs

     total energy              =   -5157.58033966 Ry
     Harris-Foulkes estimate   =   -5157.58034100 Ry
     estimated scf accuracy    <       0.00000430 Ry

     iteration #  9     ecut=    80.00 Ry     beta=0.70
     Davidson diagonalization with overlap
     ethr =  3.76E-10,  avg # of iterations =  2.0
     Davidson diagonalization with overlap
     ethr =  3.76E-10,  avg # of iterations =  1.0
     Davidson diagonalization with overlap
     ethr =  3.76E-10,  avg # of iterations =  1.0

     Expectation value of exp(iGx): ( -1.9649408002758824E-005,  1.4983075489861792E-004)  0.99291773000000005     
     Electronic Dipole per cell (Ry a.u.)   21.181808929723687     
     Ionic Dipole per cell (Ry a.u.)   23646.600328392800     

     Expectation value of exp(iGx): (  8.1069968733709741E-004, -1.1048619314969889E-003)   1.1465709300000000     
     Electronic Dipole per cell (Ry a.u.)  -13.483223173390007     
     Ionic Dipole per cell (Ry a.u.)   25349.414595110735     

     Expectation value of exp(iGx): (  4.8495539685376770E-008, -8.2820043469787336E-008)  0.73188942899999998     
     Electronic Dipole per cell (Ry a.u.)  -9.5547566296504556     
     Ionic Dipole per cell (Ry a.u.)   15831.429625148265     
Electronic Dipole on Cartesian axes
           1   21.181808929723687     
           2  -13.483223173390007     
           3  -9.5547566296504556     
Ionic Dipole on Cartesian axes
           1   23646.600328392800     
           2   25349.414595110735     
           3   15831.429625148265     

     total cpu time spent up to now is     6817.9 secs

     total energy              =   -5157.58034044 Ry
     Harris-Foulkes estimate   =   -5157.58034065 Ry
     estimated scf accuracy    <       0.00000028 Ry

     iteration # 10     ecut=    80.00 Ry     beta=0.70
     Davidson diagonalization with overlap
     ethr =  2.42E-11,  avg # of iterations =  3.0
     Davidson diagonalization with overlap
     ethr =  2.42E-11,  avg # of iterations =  1.0
     Davidson diagonalization with overlap
     ethr =  2.42E-11,  avg # of iterations =  1.0

     Expectation value of exp(iGx): ( -1.9652472809463132E-005,  1.4982978841836478E-004)  0.99291773000000005     
     Electronic Dipole per cell (Ry a.u.)   21.182069668592440     
     Ionic Dipole per cell (Ry a.u.)   23646.600328392800     

     Expectation value of exp(iGx): (  8.1070769910683766E-004, -1.1048522889820442E-003)   1.1465709300000000     
     Electronic Dipole per cell (Ry a.u.)  -13.483095551825052     
     Ionic Dipole per cell (Ry a.u.)   25349.414595110735     

     Expectation value of exp(iGx): (  4.8494812561712306E-008, -8.2820201575448228E-008)  0.73188942899999998     
     Electronic Dipole per cell (Ry a.u.)  -9.5548242734744591     
     Ionic Dipole per cell (Ry a.u.)   15831.429625148265     
Electronic Dipole on Cartesian axes
           1   21.182069668592440     
           2  -13.483095551825052     
           3  -9.5548242734744591     
Ionic Dipole on Cartesian axes
           1   23646.600328392800     
           2   25349.414595110735     
           3   15831.429625148265     

     total cpu time spent up to now is     7561.1 secs

     total energy              =   -5157.58034058 Ry
     Harris-Foulkes estimate   =   -5157.58034053 Ry
     estimated scf accuracy    <       0.00000004 Ry

     iteration # 11     ecut=    80.00 Ry     beta=0.70
     Davidson diagonalization with overlap
     ethr =  3.88E-12,  avg # of iterations =  3.0
     Davidson diagonalization with overlap
     ethr =  3.88E-12,  avg # of iterations =  1.0
     Davidson diagonalization with overlap
     ethr =  3.88E-12,  avg # of iterations =  1.0

     Expectation value of exp(iGx): ( -1.9651304377791945E-005,  1.4983024487122008E-004)  0.99291773000000005     
     Electronic Dipole per cell (Ry a.u.)   21.181969321051703     
     Ionic Dipole per cell (Ry a.u.)   23646.600328392800     

     Expectation value of exp(iGx): (  8.1070668754983923E-004, -1.1048551490069084E-003)   1.1465709300000000     
     Electronic Dipole per cell (Ry a.u.)  -13.483121860528788     
     Ionic Dipole per cell (Ry a.u.)   25349.414595110735     

     Expectation value of exp(iGx): (  4.8495051362951955E-008, -8.2820432854542029E-008)  0.73188942899999998     
     Electronic Dipole per cell (Ry a.u.)  -9.5548157425252711     
     Ionic Dipole per cell (Ry a.u.)   15831.429625148265     
Electronic Dipole on Cartesian axes
           1   21.181969321051703     
           2  -13.483121860528788     
           3  -9.5548157425252711     
Ionic Dipole on Cartesian axes
           1   23646.600328392800     
           2   25349.414595110735     
           3   15831.429625148265     

     total cpu time spent up to now is     8289.9 secs

     End of self-consistent calculation

          k = 0.0000 0.0000 0.0000 (217511 PWs)   bands (ev):

   -17.4891 -17.2723 -16.6332 -16.4943 -16.4374 -16.4044 -16.3878 -16.3179
   -16.2839 -16.2363 -16.2132 -16.1744 -16.1161 -16.1066 -16.0773 -16.0717
   -16.0242 -16.0107 -15.9690 -15.9670 -15.9359 -15.9221 -15.8923 -15.8450
   -15.8392 -15.8229 -15.8147 -15.8056 -15.7881 -15.7671 -15.7576 -15.7297
   -15.6959 -15.6712 -15.6350 -15.6125 -15.5836 -15.5445 -15.5192 -15.4826
   -15.4604 -15.4124 -15.3908 -15.3442 -15.3264 -15.3219 -15.3047 -15.2911
   -15.2322 -15.2273 -15.2006 -15.1666 -15.1469 -15.1329 -15.0807 -15.0683
   -15.0554 -15.0041 -14.9805 -14.9626 -14.9435 -14.9351 -14.9110 -14.8901
   -14.8732 -14.8652 -14.8332 -14.8175 -14.8034 -14.7977 -14.7690 -14.7590
   -14.7298 -14.7152 -14.6919 -14.6746 -14.6387 -14.6218 -14.5968 -14.5867
   -14.5744 -14.5405 -14.5391 -14.5225 -14.4919 -14.4703 -14.4523 -14.4481
   -14.4425 -14.4247 -14.4213 -14.4065 -14.4007 -14.3874 -14.3859 -14.3780
   -14.3775 -14.3584 -14.3534 -14.3459 -14.3433 -14.3406 -14.3304 -14.3274
   -14.3237 -14.3205 -14.3046 -14.2962 -14.2876 -14.2831 -14.2790 -14.2683
   -14.2580 -14.2507 -14.2458 -14.2377 -14.2360 -14.2344 -14.2297 -14.2257
   -14.2172 -14.2064 -14.2022 -14.1978 -14.1918 -14.1857 -14.1795 -14.1695
   -14.1660 -14.1655 -14.1589 -14.1558 -14.1460 -14.1345 -14.1333 -14.1297
   -14.1217 -14.1184 -14.1097 -14.1047 -14.0966 -14.0826 -14.0756  -6.8638
    -6.5153  -6.3996  -6.3764  -6.2247  -6.1747  -6.0913  -5.9596  -5.9367
    -5.9011  -5.8602  -5.8187  -5.7954  -5.7878  -5.7506  -5.7386  -5.6994
    -5.6743  -5.6471  -5.6253  -5.5944  -5.5596  -5.5176  -5.4283  -5.2981
    -5.2299  -5.2176  -5.1337  -5.1256  -5.1174  -5.0868  -5.0161  -4.9445
    -4.9213  -4.8876  -4.8330  -4.8068  -4.7179  -4.6032  -4.5414  -4.4530
    -4.4110  -4.3157  -4.2884  -4.2671  -4.2251  -4.1904  -4.1816  -4.1217
    -4.0994  -4.0539  -4.0434  -3.9593  -3.9272  -3.8863  -3.8619  -3.7952
    -3.7849  -3.7549  -3.7299  -3.7171  -3.6998  -3.6493  -3.5844  -3.5273
    -3.4325  -3.4059  -3.3617  -3.3216  -3.3023  -3.2784  -3.2207  -3.2007
    -3.1773  -3.1522  -3.1350  -3.1182  -3.1032  -3.0564  -3.0395  -3.0257
    -2.9937  -2.9846  -2.9669  -2.9535  -2.9396  -2.9255  -2.9141  -2.9038
    -2.8913  -2.8791  -2.8639  -2.8495  -2.8399  -2.8373  -2.8280  -2.8150
    -2.8003  -2.7937  -2.7858  -2.7692  -2.7569  -2.7464  -2.7325  -2.7303
    -2.7159  -2.7035  -2.6886  -2.6857  -2.6810  -2.6698  -2.6620  -2.6518
    -2.6449  -2.6332  -2.6119  -2.6045  -2.5844  -2.5562  -2.5311  -2.5195
    -2.5027  -2.4755  -2.4642  -2.4488  -2.4389  -2.4276  -2.4200  -2.3900
    -2.3816  -2.3669  -2.3513  -2.3168  -2.2701  -2.2573  -2.2215  -2.2123
    -2.2069  -2.2015  -2.1794  -2.1291  -2.0894  -2.0687  -1.9519  -1.9250
    -1.5560  -1.4173  -1.3268  -1.1535  -1.0685  -0.9803  -0.9446  -0.9391
    -0.8886  -0.8650  -0.8324  -0.7850  -0.7593  -0.7510  -0.7445  -0.7218
    -0.7127  -0.6991  -0.6777  -0.6685  -0.6575  -0.6253  -0.6169  -0.6074
    -0.6022  -0.5936  -0.5756  -0.5645  -0.5523  -0.5398  -0.5380  -0.5330
    -0.5208  -0.5074  -0.4950  -0.4807  -0.4712  -0.4542  -0.4369  -0.4318
    -0.4178  -0.3963  -0.3936  -0.3760  -0.3628  -0.3578  -0.3424  -0.3312
    -0.3253  -0.3022  -0.2942  -0.2806  -0.2678  -0.2560  -0.2287  -0.2214
    -0.1997  -0.1865  -0.1703  -0.1568  -0.1495  -0.1292  -0.1264  -0.0898
    -0.0783  -0.0775  -0.0532  -0.0341  -0.0158  -0.0027   0.0110   0.0270
     0.0415   0.0581   0.0635   0.0770   0.0974   0.1105   0.1276   0.1404
     0.1687   0.1833   0.1858   0.1960   0.2128   0.2225   0.2347   0.2461
     0.2581   0.2632   0.2761   0.2834   0.3087   0.3188   0.3353   0.3423
     0.3551   0.3697   0.3842   0.3960   0.4243   0.4288   0.4360   0.4460
     0.4537   0.4632   0.4707   0.4827   0.4947   0.5008   0.5080   0.5172
     0.5282   0.5356   0.5506   0.5558   0.5750   0.5767   0.5970   0.6113
     0.6168   0.6386   0.6539   0.6620   0.6750   0.6861   0.7049   0.7157
     0.7208   0.7403   0.7582   0.7726   0.7780   0.8097   0.8210   0.8256
     0.8482   0.8641   0.8734   0.8809   0.8987   0.9150   0.9207   0.9333
     0.9457   0.9506   0.9576   0.9782   0.9913   1.0028   1.0119   1.0207
     1.0274   1.0425   1.0606   1.0630   1.0678   1.0815   1.0838   1.0922
     1.1132   1.1214   1.1294   1.1346   1.1459   1.1558   1.1588   1.1761
     1.1906   1.1948   1.2094   1.2195   1.2289   1.2408   1.2499   1.2668
     1.2694   1.2738   1.2789   1.2937   1.2969   1.3084   1.3236   1.3244
     1.3336   1.3538   1.3549   1.3653   1.3691   1.3843   1.3936   1.3995
     1.4070   1.4138   1.4273   1.4361   1.4438   1.4524   1.4579   1.4652
     1.4839   1.4920   1.4940   1.5028   1.5139   1.5205   1.5247   1.5318
     1.5406   1.5547   1.5643   1.5809   1.5893   1.5967   1.5991   1.6070
     1.6101   1.6237   1.6323   1.6363   1.6519   1.6634   1.6693   1.6794
     1.6911   1.7020   1.7118   1.7318   1.7478   1.7584   1.7713   1.7871
     1.8008   1.8121   1.8268   1.8553   1.8664   1.8802   1.9017   1.9056
     1.9291   1.9448   1.9604   1.9707   1.9753   1.9812   2.0016   2.0035
     2.0256   2.0349   2.0545   2.0623   2.0674   2.0893   2.1145   2.1327
     2.1443   2.1678   2.1757   2.1992   2.2104   2.2236   2.2352   2.2463
     2.2539   2.2819   2.2911   2.2977   2.3107   2.3275   2.3419   2.3516
     2.3743   2.3786   2.3888   2.3965   2.4362   2.4432   2.4642   2.4922
     2.5010   2.5252   2.5496   2.5783   7.7957   8.3353   8.8881   9.1471
     9.2391   9.4062   9.5772   9.6814   9.7783   9.9087   9.9928  10.0285
    10.0683  10.1353  10.2706  10.3462  10.4252  10.4548  10.4829  10.5255
    10.5574  10.6084  10.6720  10.7559  10.7644  10.7892  10.8308  10.8534

     highest occupied, lowest unoccupied level (ev):     2.5783    7.7957

!    total energy              =   -5157.58034059 Ry
     Harris-Foulkes estimate   =   -5157.58034059 Ry
     estimated scf accuracy    <          1.8E-09 Ry

     The total energy is the sum of the following terms:

     one-electron contribution =   -2407.20338651 Ry
     hartree contribution      =    1798.63543310 Ry
     xc contribution           =   -1182.89286409 Ry
     ewald contribution        =   -3366.11952309 Ry

     convergence has been achieved in  11 iterations
  **** WARNING :: Problem open file vector.dat...
  **** WARNING :: Problem read vector parameters...
  VECTOR ::                  Infinity                  Infinity                       NaN
  PARALLEL PART OF FORCES:no remove

     Forces acting on atoms (Ry/au):

     atom    1 type  1   force =     0.00029297   -0.00042343    0.00013962
     atom    2 type  1   force =     0.00033824    0.00097748   -0.00097874
     atom    3 type  1   force =    -0.00002329    0.00008974    0.00010601
     atom    4 type  1   force =     0.00043799    0.00140036    0.00111925
     atom    5 type  1   force =    -0.00008670    0.00014555    0.00023562
     atom    6 type  1   force =    -0.00014955   -0.00034205    0.00256704
     atom    7 type  2   force =     0.00019553   -0.00012731    0.00025045
     atom    8 type  2   force =     0.00024211   -0.00025355    0.00050271
     atom    9 type  2   force =     0.00021119   -0.00002896    0.00003792
     atom   10 type  2   force =    -0.00032040   -0.00173455   -0.00017878
     atom   11 type  2   force =    -0.00004748   -0.00020433   -0.00014889
     atom   12 type  2   force =    -0.00032236   -0.00015007   -0.00262308
     atom   13 type  2   force =    -0.00003520    0.00001627   -0.00022244
     atom   14 type  2   force =     0.00011752   -0.00028082   -0.00098216
     atom   15 type  2   force =    -0.00005078   -0.00007393   -0.00006973
     atom   16 type  2   force =    -0.00110182   -0.00172728   -0.00018320
     atom   17 type  2   force =     0.00013890   -0.00021382    0.00006022
     atom   18 type  2   force =     0.00024659   -0.00140006    0.00220876
     atom   19 type  1   force =    -0.00040744   -0.00090928   -0.00054999
     atom   20 type  1   force =     0.00005178    0.00003078   -0.00033056
     atom   21 type  1   force =    -0.00005265    0.00013598    0.00048147
     atom   22 type  1   force =    -0.00119843    0.00623814    0.00603449
     atom   23 type  1   force =     0.00001774   -0.00003122    0.00066174
     atom   24 type  1   force =     0.00156998   -0.00469217    0.00586030
     atom   25 type  2   force =     0.00001378    0.00022523    0.00023070
     atom   26 type  2   force =    -0.00005859    0.00019445    0.00086929
     atom   27 type  2   force =     0.00043470    0.00034710    0.00004616
     atom   28 type  2   force =    -0.00019478   -0.00009395   -0.00012477
     atom   29 type  2   force =    -0.00007797    0.00002462   -0.00012987
     atom   30 type  2   force =    -0.00128738    0.00030471   -0.00168454
     atom   31 type  2   force =     0.00011495    0.00000214   -0.00028652
     atom   32 type  2   force =     0.00173373   -0.00001955   -0.00287279
     atom   33 type  2   force =    -0.00020576   -0.00033012   -0.00009599
     atom   34 type  2   force =     0.00060680   -0.01005600    0.00043772
     atom   35 type  2   force =     0.00017106   -0.00032330    0.00045254
     atom   36 type  1   force =    -0.00017689   -0.00029656   -0.00035789
     atom   37 type  1   force =     0.00031116    0.00033741   -0.00029685
     atom   38 type  1   force =     0.00000100   -0.00025139    0.00040974
     atom   39 type  1   force =     0.00028054    0.00066088    0.00094289
     atom   40 type  1   force =     0.00019211   -0.00016718    0.00034774
     atom   41 type  1   force =     0.00038364    0.00022024    0.00045589
     atom   42 type  2   force =    -0.00009734    0.00018992    0.00020523
     atom   43 type  2   force =    -0.00003360   -0.00012633    0.00018725
     atom   44 type  2   force =    -0.00015924    0.00030921   -0.00027453
     atom   45 type  2   force =    -0.00020374   -0.00044157    0.00001531
     atom   46 type  2   force =    -0.00012715    0.00034260   -0.00021860
     atom   47 type  2   force =    -0.00040861   -0.00009561   -0.00048000
     atom   48 type  2   force =     0.00008021    0.00024490   -0.00013874
     atom   49 type  2   force =    -0.00026920   -0.00022060   -0.00026795
     atom   50 type  2   force =     0.00004466    0.00010050    0.00014210
     atom   51 type  2   force =     0.00018032   -0.00066577   -0.00022866
     atom   52 type  2   force =     0.00008779    0.00010677    0.00003932
     atom   53 type  2   force =     0.00008527   -0.00030410    0.00032610
     atom   54 type  1   force =     0.00405261    0.00289200   -0.00525383
     atom   55 type  1   force =    -0.00006017   -0.00601977   -0.00678391
     atom   56 type  1   force =     0.00013334    0.00000682   -0.00039107
     atom   57 type  1   force =    -0.00022652   -0.00087783    0.00069649
     atom   58 type  1   force =     0.00284086    0.00024363    0.00371793
     atom   59 type  1   force =    -0.00065462    0.00283065    0.00389326
     atom   60 type  2   force =    -0.00112886    0.00098616    0.00199948
     atom   61 type  2   force =    -0.00070718    0.00242292    0.00227112
     atom   62 type  2   force =    -0.00929651   -0.00501683    0.00554661
     atom   63 type  2   force =    -0.00008800    0.00510379    0.00022854
     atom   64 type  2   force =    -0.00689495    0.00219915   -0.00596265
     atom   65 type  2   force =    -0.00108501   -0.00027494   -0.00241065
     atom   66 type  2   force =    -0.00111664    0.00005040   -0.00051885
     atom   67 type  2   force =     0.00057914    0.00022963   -0.00132493
     atom   68 type  2   force =     0.00003883    0.00020289    0.00029635
     atom   69 type  2   force =     0.00036902    0.00007526    0.00019279
     atom   70 type  2   force =    -0.00003324    0.00014742    0.00057294
     atom   71 type  2   force =     0.00038029    0.00019486    0.00058604
     atom   72 type  1   force =    -0.01096821    0.02158410   -0.02673170
     atom   73 type  1   force =    -0.00301347   -0.00357213   -0.00317474
     atom   74 type  1   force =     0.03524489   -0.00646953   -0.00444147
     atom   75 type  1   force =     0.00027443   -0.00545027    0.00373786
     atom   76 type  1   force =     0.09770181    0.10984573    0.27377403
     atom   77 type  1   force =    -0.00011149   -0.00029043    0.00294120
     atom   78 type  2   force =     0.00033107    0.00227046    0.01247686
     atom   79 type  2   force =    -0.00014960    0.00131232    0.00156349
     atom   80 type  2   force =     0.00614523   -0.00358242    0.00398857
     atom   81 type  2   force =     0.00111250    0.00142544   -0.00005014
     atom   82 type  2   force =    -0.05107961   -0.01345686   -0.04706953
     atom   83 type  2   force =    -0.00004510    0.00012082   -0.00076760
     atom   84 type  2   force =    -0.00477979   -0.00186324   -0.01296739
     atom   85 type  2   force =     0.00062829    0.00140715   -0.00174454
     atom   86 type  2   force =    -0.00353814    0.00580336    0.00524814
     atom   87 type  2   force =     0.00051670    0.00161807    0.00016669
     atom   88 type  2   force =     0.00071791    0.00004522    0.00388733
     atom   89 type  2   force =    -0.00016912   -0.00009038    0.00071652
     atom   90 type  1   force =    -0.00018311    0.00052546   -0.00098053
     atom   91 type  1   force =     0.00031714   -0.00059504   -0.00052984
     atom   92 type  1   force =    -0.02243378   -0.00105635   -0.01247228
     atom   93 type  1   force =    -0.00053671   -0.00146132    0.00062022
     atom   94 type  1   force =    -0.00292519   -0.00070538    0.00498367
     atom   95 type  1   force =    -0.00015226   -0.00031794    0.00057682
     atom   96 type  2   force =     0.00015680    0.00007340    0.00085002
     atom   97 type  2   force =    -0.00004877    0.00040519    0.00031206
     atom   98 type  2   force =    -0.00003325   -0.00034118    0.00015328
     atom   99 type  2   force =    -0.00013715    0.00047976   -0.00016603
     atom  100 type  2   force =     0.00025704    0.00022679   -0.00040385
     atom  101 type  2   force =     0.00006841    0.00021722   -0.00007616
     atom  102 type  2   force =     0.00642039   -0.00068890   -0.00172147
     atom  103 type  2   force =     0.00036137    0.00020149   -0.00025140
     atom  104 type  2   force =     0.00307800    0.00347263    0.00338069
     atom  105 type  2   force =     0.00016014    0.00061072    0.00011953
     atom  106 type  2   force =     0.00060409   -0.00063473    0.00183238
     atom  107 type  2   force =     0.00021184    0.00021691   -0.00013637
     atom  108 type  1   force =    -0.00048929    0.00046561   -0.00019753
     atom  109 type  1   force =    -0.00076452   -0.00077514    0.00094729
     atom  110 type  1   force =     0.00010604    0.00006179   -0.00007578
     atom  111 type  1   force =    -0.00022157   -0.00020697   -0.00069328
     atom  112 type  1   force =    -0.00000665    0.00005961   -0.00026147
     atom  113 type  1   force =    -0.00138120    0.00110038   -0.00240669
     atom  114 type  2   force =     0.00015224   -0.00021484   -0.00019880
     atom  115 type  2   force =     0.00038412    0.00004063   -0.00070553
     atom  116 type  2   force =     0.00008303   -0.00019532    0.00012555
     atom  117 type  2   force =     0.00091853    0.00148366   -0.00008568
     atom  118 type  2   force =     0.00024110    0.00000389    0.00027114
     atom  119 type  2   force =     0.00152726    0.00028642    0.00242648
     atom  120 type  2   force =     0.00006463    0.00005251    0.00014525
     atom  121 type  2   force =     0.00022698   -0.00015259    0.00053925
     atom  122 type  2   force =    -0.00003052    0.00009377   -0.00004745
     atom  123 type  2   force =     0.00050897    0.00049014   -0.00006337
     atom  124 type  2   force =     0.00009404   -0.00003194   -0.00016886
     atom  125 type  2   force =     0.00065470    0.00067772   -0.00166683
     atom  126 type  1   force =     0.00091797    0.00088847    0.00072801
     atom  127 type  1   force =     0.00070724   -0.00086329   -0.00025093
     atom  128 type  1   force =    -0.00006751   -0.00001745   -0.00043681
     atom  129 type  1   force =    -0.00091675   -0.00464658   -0.00513222
     atom  130 type  1   force =    -0.00014862   -0.00001783   -0.00068017
     atom  131 type  1   force =     0.00103849   -0.00057916   -0.00155997
     atom  132 type  2   force =     0.00006988   -0.00020375   -0.00025802
     atom  133 type  2   force =    -0.00070270    0.00185459   -0.00011653
     atom  134 type  2   force =    -0.00017785   -0.00011316    0.00011979
     atom  135 type  2   force =    -0.00036307    0.00020627    0.00009530
     atom  136 type  2   force =     0.00013862    0.00005595    0.00021535
     atom  137 type  2   force =    -0.00042776    0.00033974    0.00036152
     atom  138 type  2   force =     0.00003033   -0.00013956    0.00020681
     atom  139 type  2   force =    -0.00127797    0.00129048    0.00149772
     atom  140 type  2   force =     0.00033678    0.00015642    0.00008855
     atom  141 type  2   force =     0.00130972    0.00840771    0.00569277
     atom  142 type  2   force =     0.00005977    0.00022217   -0.00039325
     atom  143 type  2   force =    -0.00895350    0.00995225   -0.00606842
     atom  144 type  1   force =     0.00031711    0.00006640    0.00027986
     atom  145 type  1   force =     0.00004210    0.00010780    0.00008654
     atom  146 type  1   force =     0.00014884   -0.00004615   -0.00046902
     atom  147 type  1   force =     0.00098651   -0.00015349   -0.00030390
     atom  148 type  1   force =     0.00021372   -0.00006507   -0.00029252
     atom  149 type  1   force =     0.00032780    0.00041446   -0.00069217
     atom  150 type  2   force =     0.00001283    0.00020558   -0.00001214
     atom  151 type  2   force =    -0.00000584   -0.00002042   -0.00025770
     atom  152 type  2   force =     0.00009123    0.00004767    0.00010572
     atom  153 type  2   force =     0.00008181    0.00006950   -0.00000201
     atom  154 type  2   force =     0.00000659   -0.00001886    0.00003238
     atom  155 type  2   force =     0.00010743   -0.00008429    0.00029675
     atom  156 type  2   force =    -0.00016595    0.00019907    0.00021223
     atom  157 type  2   force =    -0.00044466    0.00007295    0.00033010
     atom  158 type  2   force =    -0.00011006    0.00049558    0.00015737
     atom  159 type  2   force =    -0.00059781   -0.00009256   -0.00007708
     atom  160 type  2   force =    -0.00046416    0.00052028   -0.00028121
     atom  161 type  2   force =    -0.00029874   -0.00001507   -0.00023093
     atom  162 type  1   force =    -0.00311314   -0.00087521    0.00210362
     atom  163 type  1   force =    -0.01549076    0.01797770   -0.01290844
     atom  164 type  1   force =     0.00025601    0.00002117   -0.00014097
     atom  165 type  1   force =    -0.00070004    0.00020906   -0.00066839
     atom  166 type  1   force =    -0.00087519   -0.00075982   -0.00284336
     atom  167 type  1   force =    -0.00032808   -0.00121395   -0.00264053
     atom  168 type  2   force =     0.00045802   -0.00077062   -0.00179840
     atom  169 type  2   force =     0.00259584   -0.00424712   -0.00100278
     atom  170 type  2   force =     0.00238288    0.00140997    0.00023367
     atom  171 type  2   force =    -0.00015147   -0.00490338    0.00442054
     atom  172 type  2   force =     0.00193416    0.00002631    0.00289074
     atom  173 type  2   force =     0.00099254   -0.00110774    0.00213412
     atom  174 type  2   force =     0.00000331    0.00001832    0.00044874
     atom  175 type  2   force =     0.00010835   -0.00036916    0.00089751
     atom  176 type  2   force =    -0.00005496   -0.00007497   -0.00022560
     atom  177 type  2   force =     0.00025240   -0.00013179    0.00009523
     atom  178 type  2   force =    -0.00037550    0.00077628   -0.00133393
     atom  179 type  2   force =     0.00030056   -0.00067203   -0.00028892
     atom  180 type  1   force =     0.01696061   -0.03370064   -0.01765756
     atom  181 type  1   force =     0.00563240    0.00425146    0.00493390
     atom  182 type  1   force =    -0.00452431   -0.00219700   -0.00818397
     atom  183 type  1   force =     0.00178526    0.00427007   -0.00287342
     atom  184 type  1   force =    -0.00095833   -0.00224507   -0.01341574
     atom  185 type  1   force =     0.00053642   -0.00051286   -0.00214238
     atom  186 type  2   force =    -0.00808744   -0.14272588   -0.13415625
     atom  187 type  2   force =    -0.00057428   -0.00105562   -0.00232386
     atom  188 type  2   force =    -0.00623279    0.00083963    0.00771469
     atom  189 type  2   force =    -0.00109506   -0.00141124    0.00041902
     atom  190 type  2   force =     0.00206985   -0.00060171    0.00485651
     atom  191 type  2   force =     0.00006312   -0.00003856    0.00050191
     atom  192 type  2   force =    -0.00069628   -0.00008341    0.00636493
     atom  193 type  2   force =    -0.00089194   -0.00087119    0.00175953
     atom  194 type  2   force =     0.00405879    0.00046910    0.00438554
     atom  195 type  2   force =    -0.00039844   -0.00157723   -0.00008193
     atom  196 type  2   force =    -0.02914326    0.04481990   -0.03172316
     atom  197 type  2   force =    -0.00007264    0.00031980   -0.00068696
     atom  198 type  1   force =     0.00077990    0.00062702    0.00066492
     atom  199 type  1   force =    -0.00041615   -0.00027597    0.00072269
     atom  200 type  1   force =     0.00496618    0.00308725   -0.01012110
     atom  201 type  1   force =     0.00066022    0.00104897   -0.00072594
     atom  202 type  1   force =     0.00096661    0.00075663   -0.00327524
     atom  203 type  1   force =     0.00011938   -0.00005141   -0.00080410
     atom  204 type  2   force =    -0.00006898   -0.00060043   -0.00164921
     atom  205 type  2   force =     0.00003052    0.00005259   -0.00019804
     atom  206 type  2   force =    -0.00002485   -0.00032830   -0.00001292
     atom  207 type  2   force =     0.00013687    0.00012305   -0.00033434
     atom  208 type  2   force =    -0.00045030   -0.00029742    0.00044177
     atom  209 type  2   force =     0.00036946    0.00021266    0.00013741
     atom  210 type  2   force =    -0.00294663   -0.00095893    0.00257625
     atom  211 type  2   force =    -0.00014428    0.00027792    0.00025912
     atom  212 type  2   force =    -0.00607384   -0.00307663    0.00096918
     atom  213 type  2   force =    -0.00016753   -0.00010178   -0.00018027
     atom  214 type  2   force =    -0.00077015    0.00102736   -0.00289332
     atom  215 type  2   force =    -0.00007439    0.00013639   -0.00016428

     Total force =     0.390514     Total SCF correction =     0.000110

     Writing output data file Qrtz_Ortho.save

     init_run     :     26.91s CPU     36.96s WALL (       1 calls)
     electrons    :   3868.49s CPU   8252.66s WALL (       1 calls)
     forces       :      8.34s CPU      8.80s WALL (       1 calls)

     Called by init_run:
     wfcinit      :     24.89s CPU     33.53s WALL (       1 calls)
     potinit      :      0.21s CPU      0.31s WALL (       1 calls)

     Called by electrons:
     c_bands      :   2225.92s CPU   2742.00s WALL (      33 calls)
     sum_band     :     11.13s CPU     40.52s WALL (      11 calls)
     v_of_rho     :      0.11s CPU      0.34s WALL (      12 calls)
     mix_rho      :      0.09s CPU      0.50s WALL (      11 calls)

     Called by c_bands:
     init_us_2    :      0.41s CPU      0.50s WALL (      45 calls)
     cegterg      :   2224.31s CPU   2732.49s WALL (      33 calls)

     Called by sum_band:

     Called by *egterg:
     h_psi        :    426.99s CPU    853.83s WALL (     100 calls)
     g_psi        :      0.30s CPU      0.31s WALL (      66 calls)
     cdiaghg      :    738.56s CPU    748.56s WALL (      97 calls)

     Called by h_psi:
     add_vuspsi   :    139.97s CPU    140.21s WALL (     100 calls)

     General routines
     calbec       :    146.23s CPU    161.62s WALL (     104 calls)
     fft          :      0.18s CPU      0.95s WALL (      49 calls)
     fftw         :    149.88s CPU    583.30s WALL (   97998 calls)
     davcio       :      0.02s CPU      1.81s WALL (     260 calls)

     Parallel routines
     fft_scatter  :     78.32s CPU    479.73s WALL (   98047 calls)

     Electric-field routines
     c_phase_fiel :   1631.10s CPU   5468.16s WALL (      33 calls)

     PWSCF        :     1h 5m CPU        2h18m WALL


   This run was terminated on:  10:40:18   6Jul2018            

=------------------------------------------------------------------------------=
   JOB DONE.
=------------------------------------------------------------------------------=
