# Supplementary material for: Collective dipole effects in ionic transport under electric fields
Source: Nat Commun. 2020 Jul 3;11:3330. doi: 10.1038/s41467-020-17173-w (PMC7335081; doi:10.1038/s41467-020-17173-w)
Supplement: Supplementary file 3 — Source Data [file 41467_2020_17173_MOESM3_ESM.zip › Script_Pol_Analysis/QE_data/ZBC_NEB_VO_Q2-pos2/Zcharge_VO_Q2_pict2/dx0.2/output_file]

     Program PWSCF v.5.4.0 starts on  6Jul2018 at  5:30:17 

     This program is part of the open-source Quantum ESPRESSO suite
     for quantum simulation of materials; please cite
         "P. Giannozzi et al., J. Phys.:Condens. Matter 21 395502 (2009);
          URL http://www.quantum-espresso.org", 
     in publications or presentations arising from this work. More details at
     http://www.quantum-espresso.org/quote

     Parallel version (MPI), running on   112 processors
     R & G space division:  proc/nbgrp/npool/nimage =     112
     Reading input from input_file
Warning: card &IONS ignored
Warning: card / ignored
Warning: card &CELL ignored
Warning: card / ignored

     Current dimensions of program PWSCF are:
     Max number of different atomic species (ntypx) = 10
     Max number of k-points (npk) =  40000
     Max angular momentum in pseudopotentials (lmaxx) =  3

     Subspace diagonalization in iterative solution of the eigenvalue problem:
     a serial algorithm will be used


     Parallelization info
     --------------------
     sticks:   dense  smooth     PW     G-vecs:    dense   smooth      PW
     Min         200     200     50                15540    15540    1940
     Max         201     201     51                15547    15547    1944
     Sum       22485   22485   5629              1740873  1740873  217511


     Title: 
     Fkl_Ortho                                                                  


     bravais-lattice index     =            0
     lattice parameter (alat)  =      27.8567  a.u.
     unit-cell volume          =   18011.5231 (a.u.)^3
     number of atoms/cell      =          215
     number of atomic types    =            2
     number of electrons       =      1144.00
     number of Kohn-Sham states=          600
     kinetic-energy cutoff     =      80.0000  Ry
     charge density cutoff     =     320.0000  Ry
     convergence threshold     =      1.0E-08
     mixing beta               =       0.7000
     number of iterations used =            8  plain     mixing
     Exchange-correlation      =  SLA  PZ   NOGX NOGC ( 1  1  0  0 0 0)

     Using Berry phase electric field
     In a.u.(Ry)  cartesian system of reference
        0.0000000000
        0.0000000000
        0.0000000000
     In a.u.(Ry)  crystal system of reference
        0.0000000000
        0.0000000000
        0.0000000000
     Number of iterative cycles:   3


     celldm(1)=  27.856738  celldm(2)=   0.000000  celldm(3)=   0.000000
     celldm(4)=   0.000000  celldm(5)=   0.000000  celldm(6)=   0.000000

     crystal axes: (cart. coord. in units of alat)
               a(1) = (   0.992918   0.000000   0.000000 )  
               a(2) = (   0.000000   1.146571   0.000000 )  
               a(3) = (   0.000000   0.000000   0.731889 )  

     reciprocal axes: (cart. coord. in units 2 pi/alat)
               b(1) = (  1.007133  0.000000  0.000000 )  
               b(2) = (  0.000000  0.872166  0.000000 )  
               b(3) = (  0.000000  0.000000  1.366327 )  


     PseudoPot. # 1 for Si read from file:
     /home/users/lsamos/Nico/q-e-qe-5.4/pseudo/Si.pz-vbc.UPF
     MD5 check sum: 6dfa03ddd5817404712e03e4d12deb78
     Pseudo is Norm-conserving, Zval =  4.0
     Generated by new atomic code, or converted to UPF format
     Using radial grid of  431 points,  2 beta functions with: 
                l(1) =   0
                l(2) =   1

     PseudoPot. # 2 for O  read from file:
     /home/users/lsamos/Nico/q-e-qe-5.4/pseudo/O.pz-mt.UPF
     MD5 check sum: 6c85872a654a48428798af567c59afb1
     Pseudo is Norm-conserving, Zval =  6.0
     Generated by new atomic code, or converted to UPF format
     Using radial grid of  921 points,  1 beta functions with: 
                l(1) =   0

     atomic species   valence    mass     pseudopotential
        Si             4.00    28.08550     Si( 1.00)
        O              6.00    16.00000     O ( 1.00)

     No symmetry found


   Cartesian axes

     site n.     atom                  positions (alat units)
         1           Si  tau(   1) = (   0.1513892   0.0001441   0.2456329  )
         2           Si  tau(   2) = (   0.3177936   0.2884297   0.2452876  )
         3           Si  tau(   3) = (   0.9144702   0.1325750   0.1186238  )
         4           Si  tau(   4) = (   0.0910692   0.4155188   0.1246789  )
         5           Si  tau(   5) = (   0.0882973   0.1514577  -0.0006891  )
         6           Si  tau(   6) = (   0.2493125   0.4335752  -0.0044268  )
         7           O   tau(   7) = (   0.0846263   0.0794800   0.2829193  )
         8           O   tau(   8) = (   0.2510615   0.3666370   0.2850793  )
         9           O   tau(   9) = (   0.2160827   0.0377042   0.1644978  )
        10           O   tau(  10) = (   0.3849053   0.3322306   0.1688671  )
        11           O   tau(  11) = (   0.1894056   0.1673528   0.0396395  )
        12           O   tau(  12) = (   0.3559452   0.4413529   0.0233440  )
        13           O   tau(  13) = (   0.0231295   0.1142338   0.0805040  )
        14           O   tau(  14) = (   0.1934235   0.4028020   0.0856378  )
        15           O   tau(  15) = (   0.9152432   0.2058732   0.2015623  )
        16           O   tau(  16) = (   0.0898874   0.4934414   0.2032787  )
        17           O   tau(  17) = (   0.0460641   0.2466807   0.3304798  )
        18           O   tau(  18) = (   0.2133589   0.5354278   0.3305599  )
        19           Si  tau(  19) = (   0.4873268   0.0030584   0.2392700  )
        20           Si  tau(  20) = (   0.6534049   0.2823051   0.2487328  )
        21           Si  tau(  21) = (   0.2540392   0.1314950   0.1217511  )
        22           Si  tau(  22) = (   0.4146737   0.4215767   0.1141802  )
        23           Si  tau(  23) = (   0.4168317   0.1538724  -0.0003622  )
        24           Si  tau(  24) = (   0.5854504   0.4424583   0.0017895  )
        25           O   tau(  25) = (   0.4220808   0.0835531   0.2771062  )
        26           O   tau(  26) = (   0.5912553   0.3495263   0.3139584  )
        27           O   tau(  27) = (   0.5526490   0.0401246   0.1573616  )
        28           O   tau(  28) = (   0.7048052   0.3331882   0.1666260  )
        29           O   tau(  29) = (   0.5165467   0.1767070   0.0410014  )
        30           O   tau(  30) = (   0.6871098   0.4587940   0.0395904  )
        31           O   tau(  31) = (   0.3547117   0.1129043   0.0809486  )
        32           O   tau(  32) = (   0.5205916   0.4117496   0.0857251  )
        33           O   tau(  33) = (   0.2571806   0.2088691   0.2005978  )
        34           O   tau(  34) = (   0.3988899   0.5117417   0.1790680  )
        35           O   tau(  35) = (   0.3805922   0.2501462   0.3278020  )
        36           Si  tau(  36) = (   0.8155298  -0.0028842   0.2422601  )
        37           Si  tau(  37) = (   0.9796448   0.2835761   0.2450928  )
        38           Si  tau(  38) = (   0.5849894   0.1382221   0.1185627  )
        39           Si  tau(  39) = (   0.7497652   0.4241455   0.1241955  )
        40           Si  tau(  40) = (   0.7540648   0.1586105  -0.0099391  )
        41           Si  tau(  41) = (   0.9171873   0.4364983   0.0031086  )
        42           O   tau(  42) = (   0.7487161   0.0734798   0.2853299  )
        43           O   tau(  43) = (   0.9153500   0.3657625   0.2822432  )
        44           O   tau(  44) = (   0.8728376   0.0383175   0.1573008  )
        45           O   tau(  45) = (   1.0482548   0.3207958   0.1669255  )
        46           O   tau(  46) = (   0.8532767   0.1734151   0.0351168  )
        47           O   tau(  47) = (   1.0194161   0.4481368   0.0414112  )
        48           O   tau(  48) = (   0.6846591   0.1346118   0.0723140  )
        49           O   tau(  49) = (   0.8504364   0.4029536   0.0848426  )
        50           O   tau(  50) = (   0.5867801   0.2070350   0.2057628  )
        51           O   tau(  51) = (   0.7513177   0.4999168   0.2037147  )
        52           O   tau(  52) = (   0.7265922   0.2447514   0.3217796  )
        53           O   tau(  53) = (   0.8781981   0.5353581   0.3283267  )
        54           Si  tau(  54) = (   0.1516859   0.5724458   0.2472342  )
        55           Si  tau(  55) = (   0.3192363   0.8668213   0.2446224  )
        56           Si  tau(  56) = (   0.9212069   0.7063715   0.1227293  )
        57           Si  tau(  57) = (   0.0917415   0.9914713   0.1232969  )
        58           Si  tau(  58) = (   0.0939956   0.7265011  -0.0003312  )
        59           Si  tau(  59) = (   0.2550769   1.0149301  -0.0004653  )
        60           O   tau(  60) = (   0.0877976   0.6542183   0.2829115  )
        61           O   tau(  61) = (   0.2539966   0.9461008   0.2818528  )
        62           O   tau(  62) = (   0.2223086   0.6112155   0.1692397  )
        63           O   tau(  63) = (   0.3853387   0.8989184   0.1625094  )
        64           O   tau(  64) = (   0.1995671   0.7350997   0.0371457  )
        65           O   tau(  65) = (   0.3582044   1.0274275   0.0363369  )
        66           O   tau(  66) = (   0.0311207   0.6927573   0.0839611  )
        67           O   tau(  67) = (   0.1936780   0.9778364   0.0835658  )
        68           O   tau(  68) = (   0.9189877   0.7800054   0.2045075  )
        69           O   tau(  69) = (   0.0900541   1.0645328   0.2059665  )
        70           O   tau(  70) = (   0.0510882   0.8228553   0.3285303  )
        71           O   tau(  71) = (   0.2146213   1.1123522   0.3299755  )
        72           Si  tau(  72) = (   0.4303120   0.6152759   0.1816692  )
        73           Si  tau(  73) = (   0.6519459   0.8627121   0.2462706  )
        74           Si  tau(  74) = (   0.2531662   0.7070289   0.1276632  )
        75           Si  tau(  75) = (   0.4226359   0.9939327   0.1194930  )
        76           Si  tau(  76) = (   0.4387253   0.7336200   0.0018340  )
        77           Si  tau(  77) = (   0.5885148   1.0137783  -0.0012743  )
        78           O   tau(  78) = (   0.4091230   0.6610617   0.2770410  )
        79           O   tau(  79) = (   0.5874768   0.9434334   0.2831833  )
        80           O   tau(  80) = (   0.5336770   0.6234443   0.1472399  )
        81           O   tau(  81) = (   0.7138618   0.8941297   0.1604181  )
        82           O   tau(  82) = (   0.5240496   0.7605591   0.0392496  )
        83           O   tau(  83) = (   0.6901643   1.0274758   0.0386454  )
        84           O   tau(  84) = (   0.3682191   0.6842371   0.0987976  )
        85           O   tau(  85) = (   0.5239675   0.9765805   0.0804656  )
        86           O   tau(  86) = (   0.2563821   0.7850075   0.2030982  )
        87           O   tau(  87) = (   0.4233293   1.0692719   0.1998696  )
        88           O   tau(  88) = (   0.3800316   0.8282505   0.3287611  )
        89           O   tau(  89) = (   0.5483604   1.1127591   0.3239732  )
        90           Si  tau(  90) = (   0.8181340   0.5769620   0.2449203  )
        91           Si  tau(  91) = (   0.9827524   0.8604207   0.2443962  )
        92           Si  tau(  92) = (   0.5883144   0.7168028   0.1195847  )
        93           Si  tau(  93) = (   0.7532843   0.9894752   0.1211044  )
        94           Si  tau(  94) = (   0.7548173   0.7286435  -0.0001883  )
        95           Si  tau(  95) = (   0.9190565   1.0112401   0.0014057  )
        96           O   tau(  96) = (   0.7565483   0.6588463   0.2844788  )
        97           O   tau(  97) = (   0.9184615   0.9408861   0.2821615  )
        98           O   tau(  98) = (   0.8847478   0.6106519   0.1634704  )
        99           O   tau(  99) = (   1.0490434   0.8948825   0.1629302  )
       100           O   tau( 100) = (   0.8562956   0.7415200   0.0399942  )
       101           O   tau( 101) = (   1.0203539   1.0273719   0.0410482  )
       102           O   tau( 102) = (   0.6880554   0.6944777   0.0820524  )
       103           O   tau( 103) = (   0.8550678   0.9729394   0.0830126  )
       104           O   tau( 104) = (   0.5874358   0.7807632   0.2083324  )
       105           O   tau( 105) = (   0.7528722   1.0616262   0.2045630  )
       106           O   tau( 106) = (   0.7151105   0.8264490   0.3292313  )
       107           O   tau( 107) = (   0.8827249   1.1099905   0.3230885  )
       108           Si  tau( 108) = (   0.1529977  -0.0018814   0.6088835  )
       109           Si  tau( 109) = (   0.3103913   0.2825545   0.6097325  )
       110           Si  tau( 110) = (   0.9195171   0.1267367   0.4903183  )
       111           Si  tau( 111) = (   0.0876208   0.4168583   0.4893828  )
       112           Si  tau( 112) = (   0.0876979   0.1512585   0.3667852  )
       113           Si  tau( 113) = (   0.2516206   0.4391601   0.3680158  )
       114           O   tau( 114) = (   0.0893447   0.0792856   0.6475635  )
       115           O   tau( 115) = (   0.2395914   0.3587134   0.6471118  )
       116           O   tau( 116) = (   0.2162640   0.0320499   0.5245106  )
       117           O   tau( 117) = (   0.3762029   0.3269534   0.5324152  )
       118           O   tau( 118) = (   0.1913881   0.1655505   0.4012080  )
       119           O   tau( 119) = (   0.3543987   0.4549296   0.4054071  )
       120           O   tau( 120) = (   0.0289966   0.1135841   0.4525568  )
       121           O   tau( 121) = (   0.1899906   0.4017634   0.4515037  )
       122           O   tau( 122) = (   0.9151814   0.2031074   0.5705623  )
       123           O   tau( 123) = (   0.0863012   0.4931466   0.5692626  )
       124           O   tau( 124) = (   0.0501333   0.2476447   0.6930389  )
       125           O   tau( 125) = (   0.2148362   0.5316433   0.6913932  )
       126           Si  tau( 126) = (   0.4854572  -0.0006926   0.6100388  )
       127           Si  tau( 127) = (   0.6421803   0.2872015   0.6037402  )
       128           Si  tau( 128) = (   0.2542899   0.1269017   0.4835560  )
       129           Si  tau( 129) = (   0.4109013   0.4230183   0.4937531  )
       130           Si  tau( 130) = (   0.4191706   0.1529829   0.3626666  )
       131           Si  tau( 131) = (   0.6079730   0.3933118   0.4114811  )
       132           O   tau( 132) = (   0.4233866   0.0815178   0.6485536  )
       133           O   tau( 133) = (   0.5846158   0.3643232   0.6545720  )
       134           O   tau( 134) = (   0.5487937   0.0351051   0.5261817  )
       135           O   tau( 135) = (   0.6807619   0.3401905   0.5026963  )
       136           O   tau( 136) = (   0.5214665   0.1680469   0.4023584  )
       137           O   tau( 137) = (   0.6859132   0.4724010   0.4091773  )
       138           O   tau( 138) = (   0.3564819   0.1127002   0.4442567  )
       139           O   tau( 139) = (   0.5171806   0.4115835   0.4641063  )
       140           O   tau( 140) = (   0.2532729   0.2003448   0.5659933  )
       141           O   tau( 141) = (   0.4098606   0.5005675   0.5720798  )
       142           O   tau( 142) = (   0.3739076   0.2477569   0.6930475  )
       143           O   tau( 143) = (   0.5481880   0.5350513   0.6877512  )
       144           Si  tau( 144) = (   0.8166365  -0.0046124   0.6112654  )
       145           Si  tau( 145) = (   0.9785171   0.2837210   0.6113571  )
       146           Si  tau( 146) = (   0.5841279   0.1297939   0.4845974  )
       147           Si  tau( 147) = (   0.7559185   0.4321284   0.4868985  )
       148           Si  tau( 148) = (   0.7554790   0.1478461   0.3658351  )
       149           Si  tau( 149) = (   0.9179154   0.4392548   0.3638205  )
       150           O   tau( 150) = (   0.7523860   0.0771430   0.6481765  )
       151           O   tau( 151) = (   0.9137305   0.3639052   0.6515945  )
       152           O   tau( 152) = (   0.8818685   0.0312860   0.5295929  )
       153           O   tau( 153) = (   1.0409640   0.3225066   0.5288291  )
       154           O   tau( 154) = (   0.8565865   0.1606775   0.4059253  )
       155           O   tau( 155) = (   1.0184072   0.4529757   0.4049611  )
       156           O   tau( 156) = (   0.6877829   0.1210118   0.4492119  )
       157           O   tau( 157) = (   0.8517533   0.4019171   0.4471518  )
       158           O   tau( 158) = (   0.5793822   0.2075303   0.5649654  )
       159           O   tau( 159) = (   0.7570857   0.4872673   0.5799230  )
       160           O   tau( 160) = (   0.7249328   0.2520419   0.6661442  )
       161           O   tau( 161) = (   0.8846500   0.5351767   0.6969913  )
       162           Si  tau( 162) = (   0.1525572   0.5713637   0.6090328  )
       163           Si  tau( 163) = (   0.3152687   0.8602384   0.6107595  )
       164           Si  tau( 164) = (   0.9176657   0.7040099   0.4916126  )
       165           Si  tau( 165) = (   0.0887383   0.9902748   0.4887091  )
       166           Si  tau( 166) = (   0.0877110   0.7268156   0.3668655  )
       167           Si  tau( 167) = (   0.2529351   1.0164212   0.3678531  )
       168           O   tau( 168) = (   0.0908925   0.6529106   0.6498063  )
       169           O   tau( 169) = (   0.2517080   0.9409652   0.6486628  )
       170           O   tau( 170) = (   0.2181996   0.6084169   0.5281494  )
       171           O   tau( 171) = (   0.3853874   0.8958597   0.5331375  )
       172           O   tau( 172) = (   0.1901141   0.7402169   0.4050550  )
       173           O   tau( 173) = (   0.3545178   1.0281534   0.4082420  )
       174           O   tau( 174) = (   0.0247488   0.6875205   0.4486650  )
       175           O   tau( 175) = (   0.1901359   0.9749777   0.4484378  )
       176           O   tau( 176) = (   0.9218020   0.7737953   0.5770308  )
       177           O   tau( 177) = (   0.0892671   1.0625864   0.5722812  )
       178           O   tau( 178) = (   0.0599914   0.8234198   0.6929494  )
       179           O   tau( 179) = (   0.2176487   1.1105196   0.6921196  )
       180           Si  tau( 180) = (   0.4815248   0.5750543   0.6097464  )
       181           Si  tau( 181) = (   0.6502106   0.8595237   0.6071101  )
       182           Si  tau( 182) = (   0.2540107   0.7041735   0.4872559  )
       183           Si  tau( 183) = (   0.4199357   0.9919991   0.4894949  )
       184           Si  tau( 184) = (   0.4167161   0.7308057   0.3641399  )
       185           Si  tau( 185) = (   0.5851246   1.0174238   0.3655275  )
       186           O   tau( 186) = (   0.4221892   0.6553593   0.6581979  )
       187           O   tau( 187) = (   0.5875040   0.9397774   0.6484081  )
       188           O   tau( 188) = (   0.5424509   0.6125757   0.5261624  )
       189           O   tau( 189) = (   0.7124628   0.8951298   0.5233341  )
       190           O   tau( 190) = (   0.5199594   0.7397015   0.4003165  )
       191           O   tau( 191) = (   0.6859233   1.0329943   0.4069032  )
       192           O   tau( 192) = (   0.3556524   0.6897813   0.4462057  )
       193           O   tau( 193) = (   0.5204195   0.9786164   0.4465286  )
       194           O   tau( 194) = (   0.2549625   0.7783669   0.5692213  )
       195           O   tau( 195) = (   0.4206425   1.0659218   0.5715590  )
       196           O   tau( 196) = (   0.3702587   0.8208107   0.7008010  )
       197           O   tau( 197) = (   0.5507920   1.1096368   0.6913857  )
       198           Si  tau( 198) = (   0.8204418   0.5723837   0.6162824  )
       199           Si  tau( 199) = (   0.9847899   0.8575584   0.6119843  )
       200           Si  tau( 200) = (   0.5831293   0.7069020   0.4854030  )
       201           Si  tau( 201) = (   0.7507457   0.9918847   0.4863993  )
       202           Si  tau( 202) = (   0.7523189   0.7304997   0.3685315  )
       203           Si  tau( 203) = (   0.9176621   1.0142081   0.3648291  )
       204           O   tau( 204) = (   0.7534600   0.6505868   0.6533765  )
       205           O   tau( 205) = (   0.9201022   0.9370900   0.6513121  )
       206           O   tau( 206) = (   0.8785640   0.6071697   0.5292611  )
       207           O   tau( 207) = (   1.0446914   0.8935311   0.5266761  )
       208           O   tau( 208) = (   0.8520145   0.7444628   0.4127494  )
       209           O   tau( 209) = (   1.0182336   1.0283951   0.4068796  )
       210           O   tau( 210) = (   0.6848274   0.6905017   0.4469099  )
       211           O   tau( 211) = (   0.8515552   0.9773473   0.4452527  )
       212           O   tau( 212) = (   0.5833279   0.7802511   0.5681212  )
       213           O   tau( 213) = (   0.7522905   1.0619484   0.5719024  )
       214           O   tau( 214) = (   0.7158392   0.8214705   0.6880161  )
       215           O   tau( 215) = (   0.8795172   1.1063529   0.6945166  )

     number of k points=     1
                       cart. coord. in units 2pi/alat
        k(    1) = (   0.0000000   0.0000000   0.0000000), wk =   2.0000000

     Dense  grid:  1740873 G-vectors     FFT dimensions: ( 160, 192, 120)

     Largest allocated arrays     est. size (Mb)     dimensions
        Kohn-Sham Wavefunctions        17.80 Mb     (    1944,  600)
        NL pseudopotentials            12.78 Mb     (    1944,  431)
        Each V/rho on FFT grid          0.94 Mb     (   61440)
        Each G-vector array             0.12 Mb     (   15547)
        G-vector shells                 0.06 Mb     (    7776)
     Largest temporary arrays     est. size (Mb)     dimensions
        Auxiliary wavefunctions        71.19 Mb     (    1944, 2400)
        Each subspace H/S matrix       87.89 Mb     (    2400, 2400)
        Each <psi_i|beta_j> matrix      3.95 Mb     (     431,  600)
        Arrays for rho mixing           7.50 Mb     (   61440,    8)

     Initial potential from superposition of free atoms

     starting charge 1145.96414, renormalised to 1144.00000
     Starting wfc are  860 randomized atomic wfcs

     total cpu time spent up to now is       39.8 secs

     per-process dynamical memory:   157.2 Mb

     Self-consistent Calculation

     iteration #  1     ecut=    80.00 Ry     beta=0.70
     Davidson diagonalization with overlap
     ethr =  1.00E-02,  avg # of iterations =  3.0
     Davidson diagonalization with overlap
     ethr =  1.00E-02,  avg # of iterations =  1.0
     Davidson diagonalization with overlap
     ethr =  1.00E-02,  avg # of iterations =  1.0

     Expectation value of exp(iGx): ( -1.0081008112959149E-004,  7.2702078012058260E-004)  0.99291773000000005     
     Electronic Dipole per cell (Ry a.u.)   21.273741472961849     
     Ionic Dipole per cell (Ry a.u.)   23648.738309453838     

     Expectation value of exp(iGx): (  2.5930685108732166E-003, -3.6475662293059476E-003)   1.1465709300000000     
     Electronic Dipole per cell (Ry a.u.)  -13.699143771811125     
     Ionic Dipole per cell (Ry a.u.)   25349.414595110735     

     Expectation value of exp(iGx): (  8.3321814049022304E-007, -1.5246894947891435E-006)  0.73188942899999998     
     Electronic Dipole per cell (Ry a.u.)  -9.8263242319475292     
     Ionic Dipole per cell (Ry a.u.)   15833.567606209303     
Electronic Dipole on Cartesian axes
           1   21.273741472961849     
           2  -13.699143771811125     
           3  -9.8263242319475292     
Ionic Dipole on Cartesian axes
           1   23648.738309453838     
           2   25349.414595110735     
           3   15833.567606209303     

     total cpu time spent up to now is      847.1 secs

     total energy              =   -5137.17429104 Ry
     Harris-Foulkes estimate   =   -5174.14584468 Ry
     estimated scf accuracy    <      51.91391331 Ry

     iteration #  2     ecut=    80.00 Ry     beta=0.70
     Davidson diagonalization with overlap
     ethr =  4.54E-03,  avg # of iterations =  2.0
     Davidson diagonalization with overlap
     ethr =  4.54E-03,  avg # of iterations =  1.0
     Davidson diagonalization with overlap
     ethr =  4.54E-03,  avg # of iterations =  1.0

     Expectation value of exp(iGx): ( -9.9208446090832971E-007,  3.2738030916236155E-005)  0.99291773000000005     
     Electronic Dipole per cell (Ry a.u.)   19.935384043672759     
     Ionic Dipole per cell (Ry a.u.)   23648.738309453838     

     Expectation value of exp(iGx): (  2.6158998453822840E-004, -3.4629073617640588E-004)   1.1465709300000000     
     Electronic Dipole per cell (Ry a.u.)  -13.282970682957025     
     Ionic Dipole per cell (Ry a.u.)   25349.414595110735     

     Expectation value of exp(iGx): (  2.9188812090975178E-009, -4.9499492196438951E-009)  0.73188942899999998     
     Electronic Dipole per cell (Ry a.u.)  -9.5266093301377186     
     Ionic Dipole per cell (Ry a.u.)   15833.567606209303     
Electronic Dipole on Cartesian axes
           1   19.935384043672759     
           2  -13.282970682957025     
           3  -9.5266093301377186     
Ionic Dipole on Cartesian axes
           1   23648.738309453838     
           2   25349.414595110735     
           3   15833.567606209303     

     total cpu time spent up to now is     1652.6 secs

     total energy              =   -5150.73240568 Ry
     Harris-Foulkes estimate   =   -5167.84004129 Ry
     estimated scf accuracy    <      33.10514467 Ry

     iteration #  3     ecut=    80.00 Ry     beta=0.70
     Davidson diagonalization with overlap
     ethr =  2.89E-03,  avg # of iterations =  2.0
     Davidson diagonalization with overlap
     ethr =  2.89E-03,  avg # of iterations =  1.0
     Davidson diagonalization with overlap
     ethr =  2.89E-03,  avg # of iterations =  1.0

     Expectation value of exp(iGx): ( -1.6053599430993951E-005,  1.5860594342050258E-004)  0.99291773000000005     
     Electronic Dipole per cell (Ry a.u.)   20.814170655068668     
     Ionic Dipole per cell (Ry a.u.)   23648.738309453838     

     Expectation value of exp(iGx): (  8.3131395166682691E-004, -1.1572305688723307E-003)   1.1465709300000000     
     Electronic Dipole per cell (Ry a.u.)  -13.628132026556104     
     Ionic Dipole per cell (Ry a.u.)   25349.414595110735     

     Expectation value of exp(iGx): (  5.2123247736827514E-008, -9.2304028094817119E-008)  0.73188942899999998     
     Electronic Dipole per cell (Ry a.u.)  -9.6986366016507812     
     Ionic Dipole per cell (Ry a.u.)   15833.567606209303     
Electronic Dipole on Cartesian axes
           1   20.814170655068668     
           2  -13.628132026556104     
           3  -9.6986366016507812     
Ionic Dipole on Cartesian axes
           1   23648.738309453838     
           2   25349.414595110735     
           3   15833.567606209303     

     total cpu time spent up to now is     2453.0 secs

     total energy              =   -5157.51792934 Ry
     Harris-Foulkes estimate   =   -5157.60700893 Ry
     estimated scf accuracy    <       0.23481746 Ry

     iteration #  4     ecut=    80.00 Ry     beta=0.70
     Davidson diagonalization with overlap
     ethr =  2.05E-05,  avg # of iterations =  8.0
     Davidson diagonalization with overlap
     ethr =  2.05E-05,  avg # of iterations =  1.0
     Davidson diagonalization with overlap
     ethr =  2.05E-05,  avg # of iterations =  1.0

     Expectation value of exp(iGx): ( -1.1039855803136504E-005,  1.5124805613717901E-004)  0.99291773000000005     
     Electronic Dipole per cell (Ry a.u.)   20.465404166857780     
     Ionic Dipole per cell (Ry a.u.)   23648.738309453838     

     Expectation value of exp(iGx): (  8.2013225785745815E-004, -1.0988022704075003E-003)   1.1465709300000000     
     Electronic Dipole per cell (Ry a.u.)  -13.365883653987012     
     Ionic Dipole per cell (Ry a.u.)   25349.414595110735     

     Expectation value of exp(iGx): (  4.7233168861370354E-008, -8.3899004669903843E-008)  0.73188942899999998     
     Electronic Dipole per cell (Ry a.u.)  -9.7105757544356237     
     Ionic Dipole per cell (Ry a.u.)   15833.567606209303     
Electronic Dipole on Cartesian axes
           1   20.465404166857780     
           2  -13.365883653987012     
           3  -9.7105757544356237     
Ionic Dipole on Cartesian axes
           1   23648.738309453838     
           2   25349.414595110735     
           3   15833.567606209303     

     total cpu time spent up to now is     3342.0 secs

     total energy              =   -5157.52706624 Ry
     Harris-Foulkes estimate   =   -5157.59493990 Ry
     estimated scf accuracy    <       0.13956916 Ry

     iteration #  5     ecut=    80.00 Ry     beta=0.70
     Davidson diagonalization with overlap
     ethr =  1.22E-05,  avg # of iterations =  8.0
     Davidson diagonalization with overlap
     ethr =  1.22E-05,  avg # of iterations =  1.0
     Davidson diagonalization with overlap
     ethr =  1.22E-05,  avg # of iterations =  1.0

     Expectation value of exp(iGx): ( -1.3765515040412555E-005,  1.5019633489101245E-004)  0.99291773000000005     
     Electronic Dipole per cell (Ry a.u.)   20.696152273398365     
     Ionic Dipole per cell (Ry a.u.)   23648.738309453838     

     Expectation value of exp(iGx): (  8.0239350751429392E-004, -1.1063880129424692E-003)   1.1465709300000000     
     Electronic Dipole per cell (Ry a.u.)  -13.563171440066419     
     Ionic Dipole per cell (Ry a.u.)   25349.414595110735     

     Expectation value of exp(iGx): (  4.7148769275164883E-008, -8.3044777984783929E-008)  0.73188942899999998     
     Electronic Dipole per cell (Ry a.u.)  -9.6773688509169951     
     Ionic Dipole per cell (Ry a.u.)   15833.567606209303     
Electronic Dipole on Cartesian axes
           1   20.696152273398365     
           2  -13.563171440066419     
           3  -9.6773688509169951     
Ionic Dipole on Cartesian axes
           1   23648.738309453838     
           2   25349.414595110735     
           3   15833.567606209303     

     total cpu time spent up to now is     4217.4 secs

     total energy              =   -5157.55622393 Ry
     Harris-Foulkes estimate   =   -5157.55760744 Ry
     estimated scf accuracy    <       0.00245322 Ry

     iteration #  6     ecut=    80.00 Ry     beta=0.70
     Davidson diagonalization with overlap
     ethr =  2.14E-07,  avg # of iterations =  7.0
     Davidson diagonalization with overlap
     ethr =  2.14E-07,  avg # of iterations =  1.0
     Davidson diagonalization with overlap
     ethr =  2.14E-07,  avg # of iterations =  1.0

     Expectation value of exp(iGx): ( -1.3520809564330149E-005,  1.5042764300828520E-004)  0.99291773000000005     
     Electronic Dipole per cell (Ry a.u.)   20.674322765880824     
     Ionic Dipole per cell (Ry a.u.)   23648.738309453838     

     Expectation value of exp(iGx): (  8.0583251185229409E-004, -1.1053378772496053E-003)   1.1465709300000000     
     Electronic Dipole per cell (Ry a.u.)  -13.527429136082009     
     Ionic Dipole per cell (Ry a.u.)   25349.414595110735     

     Expectation value of exp(iGx): (  4.7153341653497723E-008, -8.3345180944964991E-008)  0.73188942899999998     
     Electronic Dipole per cell (Ry a.u.)  -9.6912028675352833     
     Ionic Dipole per cell (Ry a.u.)   15833.567606209303     
Electronic Dipole on Cartesian axes
           1   20.674322765880824     
           2  -13.527429136082009     
           3  -9.6912028675352833     
Ionic Dipole on Cartesian axes
           1   23648.738309453838     
           2   25349.414595110735     
           3   15833.567606209303     

     total cpu time spent up to now is     5106.4 secs

     total energy              =   -5157.55680014 Ry
     Harris-Foulkes estimate   =   -5157.55694155 Ry
     estimated scf accuracy    <       0.00025943 Ry

     iteration #  7     ecut=    80.00 Ry     beta=0.70
     Davidson diagonalization with overlap
     ethr =  2.27E-08,  avg # of iterations =  3.0
     Davidson diagonalization with overlap
     ethr =  2.27E-08,  avg # of iterations =  1.0
     Davidson diagonalization with overlap
     ethr =  2.27E-08,  avg # of iterations =  1.0

     Expectation value of exp(iGx): ( -1.3555821516612155E-005,  1.5046920782174175E-004)  0.99291773000000005     
     Electronic Dipole per cell (Ry a.u.)   20.676890025018626     
     Ionic Dipole per cell (Ry a.u.)   23648.738309453838     

     Expectation value of exp(iGx): (  8.0504284013507941E-004, -1.1063405136757590E-003)   1.1465709300000000     
     Electronic Dipole per cell (Ry a.u.)  -13.540341322684073     
     Ionic Dipole per cell (Ry a.u.)   25349.414595110735     

     Expectation value of exp(iGx): (  4.7246487936271010E-008, -8.3360077804598729E-008)  0.73188942899999998     
     Electronic Dipole per cell (Ry a.u.)  -9.6841401977760562     
     Ionic Dipole per cell (Ry a.u.)   15833.567606209303     
Electronic Dipole on Cartesian axes
           1   20.676890025018626     
           2  -13.540341322684073     
           3  -9.6841401977760562     
Ionic Dipole on Cartesian axes
           1   23648.738309453838     
           2   25349.414595110735     
           3   15833.567606209303     

     total cpu time spent up to now is     5901.6 secs

     total energy              =   -5157.55686011 Ry
     Harris-Foulkes estimate   =   -5157.55687278 Ry
     estimated scf accuracy    <       0.00002751 Ry

     iteration #  8     ecut=    80.00 Ry     beta=0.70
     Davidson diagonalization with overlap
     ethr =  2.40E-09,  avg # of iterations =  3.0
     Davidson diagonalization with overlap
     ethr =  2.40E-09,  avg # of iterations =  1.0
     Davidson diagonalization with overlap
     ethr =  2.40E-09,  avg # of iterations =  1.0

     Expectation value of exp(iGx): ( -1.3559927927856168E-005,  1.5048550825702786E-004)  0.99291773000000005     
     Electronic Dipole per cell (Ry a.u.)   20.677106526523197     
     Ionic Dipole per cell (Ry a.u.)   23648.738309453838     

     Expectation value of exp(iGx): (  8.0544344698939535E-004, -1.1061811797237850E-003)   1.1465709300000000     
     Electronic Dipole per cell (Ry a.u.)  -13.535952612424973     
     Ionic Dipole per cell (Ry a.u.)   25349.414595110735     

     Expectation value of exp(iGx): (  4.7222623611377636E-008, -8.3395668531736038E-008)  0.73188942899999998     
     Electronic Dipole per cell (Ry a.u.)  -9.6878090178699221     
     Ionic Dipole per cell (Ry a.u.)   15833.567606209303     
Electronic Dipole on Cartesian axes
           1   20.677106526523197     
           2  -13.535952612424973     
           3  -9.6878090178699221     
Ionic Dipole on Cartesian axes
           1   23648.738309453838     
           2   25349.414595110735     
           3   15833.567606209303     

     total cpu time spent up to now is     6717.6 secs

     total energy              =   -5157.55686721 Ry
     Harris-Foulkes estimate   =   -5157.55686880 Ry
     estimated scf accuracy    <       0.00000473 Ry

     iteration #  9     ecut=    80.00 Ry     beta=0.70
     Davidson diagonalization with overlap
     ethr =  4.14E-10,  avg # of iterations =  2.0
     Davidson diagonalization with overlap
     ethr =  4.14E-10,  avg # of iterations =  1.0
     Davidson diagonalization with overlap
     ethr =  4.14E-10,  avg # of iterations =  1.0

     Expectation value of exp(iGx): ( -1.3560011645807769E-005,  1.5048890525962865E-004)  0.99291773000000005     
     Electronic Dipole per cell (Ry a.u.)   20.677088275575148     
     Ionic Dipole per cell (Ry a.u.)   23648.738309453838     

     Expectation value of exp(iGx): (  8.0535536955155277E-004, -1.1062778491489336E-003)   1.1465709300000000     
     Electronic Dipole per cell (Ry a.u.)  -13.537298644515481     
     Ionic Dipole per cell (Ry a.u.)   25349.414595110735     

     Expectation value of exp(iGx): (  4.7236738468105423E-008, -8.3390394780859009E-008)  0.73188942899999998     
     Electronic Dipole per cell (Ry a.u.)  -9.6863839763964155     
     Ionic Dipole per cell (Ry a.u.)   15833.567606209303     
Electronic Dipole on Cartesian axes
           1   20.677088275575148     
           2  -13.537298644515481     
           3  -9.6863839763964155     
Ionic Dipole on Cartesian axes
           1   23648.738309453838     
           2   25349.414595110735     
           3   15833.567606209303     

     total cpu time spent up to now is     7511.3 secs

     total energy              =   -5157.55686816 Ry
     Harris-Foulkes estimate   =   -5157.55686831 Ry
     estimated scf accuracy    <       0.00000032 Ry

     iteration # 10     ecut=    80.00 Ry     beta=0.70
     Davidson diagonalization with overlap
     ethr =  2.81E-11,  avg # of iterations =  3.0
     Davidson diagonalization with overlap
     ethr =  2.81E-11,  avg # of iterations =  1.0
     Davidson diagonalization with overlap
     ethr =  2.81E-11,  avg # of iterations =  1.0

     Expectation value of exp(iGx): ( -1.3558920878422085E-005,  1.5048865521773161E-004)  0.99291773000000005     
     Electronic Dipole per cell (Ry a.u.)   20.677000603574943     
     Ionic Dipole per cell (Ry a.u.)   23648.738309453838     

     Expectation value of exp(iGx): (  8.0536960935579803E-004, -1.1062620225847451E-003)   1.1465709300000000     
     Electronic Dipole per cell (Ry a.u.)  -13.537079807668357     
     Ionic Dipole per cell (Ry a.u.)   25349.414595110735     

     Expectation value of exp(iGx): (  4.7233850330423691E-008, -8.3391811295770074E-008)  0.73188942899999998     
     Electronic Dipole per cell (Ry a.u.)  -9.6866914829034112     
     Ionic Dipole per cell (Ry a.u.)   15833.567606209303     
Electronic Dipole on Cartesian axes
           1   20.677000603574943     
           2  -13.537079807668357     
           3  -9.6866914829034112     
Ionic Dipole on Cartesian axes
           1   23648.738309453838     
           2   25349.414595110735     
           3   15833.567606209303     

     total cpu time spent up to now is     8321.3 secs

     total energy              =   -5157.55686831 Ry
     Harris-Foulkes estimate   =   -5157.55686826 Ry
     estimated scf accuracy    <       0.00000004 Ry

     iteration # 11     ecut=    80.00 Ry     beta=0.70
     Davidson diagonalization with overlap
     ethr =  3.85E-12,  avg # of iterations =  3.0
     Davidson diagonalization with overlap
     ethr =  3.85E-12,  avg # of iterations =  1.0
     Davidson diagonalization with overlap
     ethr =  3.85E-12,  avg # of iterations =  1.0

     Expectation value of exp(iGx): ( -1.3559146204824528E-005,  1.5048883187980793E-004)  0.99291773000000005     
     Electronic Dipole per cell (Ry a.u.)   20.677017790133334     
     Ionic Dipole per cell (Ry a.u.)   23648.738309453838     

     Expectation value of exp(iGx): (  8.0536883162325658E-004, -1.1062650249742661E-003)   1.1465709300000000     
     Electronic Dipole per cell (Ry a.u.)  -13.537104981649239     
     Ionic Dipole per cell (Ry a.u.)   25349.414595110735     

     Expectation value of exp(iGx): (  4.7234525485616446E-008, -8.3391747386277112E-008)  0.73188942899999998     
     Electronic Dipole per cell (Ry a.u.)  -9.6866322096499697     
     Ionic Dipole per cell (Ry a.u.)   15833.567606209303     
Electronic Dipole on Cartesian axes
           1   20.677017790133334     
           2  -13.537104981649239     
           3  -9.6866322096499697     
Ionic Dipole on Cartesian axes
           1   23648.738309453838     
           2   25349.414595110735     
           3   15833.567606209303     

     total cpu time spent up to now is     9114.2 secs

     End of self-consistent calculation

          k = 0.0000 0.0000 0.0000 (217511 PWs)   bands (ev):

   -17.7205 -17.4889 -16.7231 -16.4924 -16.4864 -16.3899 -16.3569 -16.3351
   -16.3181 -16.2569 -16.1942 -16.1520 -16.1125 -16.0993 -16.0815 -16.0411
   -16.0285 -16.0146 -15.9815 -15.9711 -15.9576 -15.8995 -15.8886 -15.8723
   -15.8446 -15.8277 -15.8095 -15.7818 -15.7753 -15.7548 -15.7509 -15.7369
   -15.7023 -15.6656 -15.6474 -15.6174 -15.6014 -15.5428 -15.5271 -15.5121
   -15.4907 -15.4378 -15.4044 -15.3686 -15.3346 -15.3214 -15.3107 -15.2546
   -15.2391 -15.2287 -15.1742 -15.1601 -15.1432 -15.1055 -15.0805 -15.0707
   -15.0531 -15.0459 -14.9978 -14.9810 -14.9740 -14.9310 -14.9218 -14.8927
   -14.8746 -14.8635 -14.8422 -14.8306 -14.8074 -14.7809 -14.7637 -14.7555
   -14.7533 -14.7424 -14.7301 -14.6866 -14.6489 -14.6236 -14.5977 -14.5739
   -14.5613 -14.5584 -14.5366 -14.5283 -14.5179 -14.4836 -14.4677 -14.4478
   -14.4340 -14.4315 -14.4152 -14.4049 -14.3981 -14.3884 -14.3829 -14.3663
   -14.3612 -14.3528 -14.3413 -14.3371 -14.3302 -14.3273 -14.3185 -14.3143
   -14.3031 -14.2950 -14.2835 -14.2802 -14.2700 -14.2666 -14.2546 -14.2499
   -14.2468 -14.2386 -14.2335 -14.2305 -14.2276 -14.2206 -14.2151 -14.2087
   -14.2039 -14.1943 -14.1913 -14.1907 -14.1792 -14.1701 -14.1678 -14.1637
   -14.1565 -14.1501 -14.1451 -14.1429 -14.1365 -14.1260 -14.1175 -14.1126
   -14.1029 -14.0981 -14.0817 -14.0712 -14.0613 -14.0545 -14.0393  -6.8098
    -6.5231  -6.4096  -6.3070  -6.2390  -6.2002  -6.1087  -6.0682  -5.9597
    -5.9150  -5.8508  -5.8164  -5.8079  -5.7885  -5.7613  -5.7552  -5.7156
    -5.6598  -5.6406  -5.6107  -5.5851  -5.5492  -5.5205  -5.3976  -5.2615
    -5.2358  -5.1968  -5.1728  -5.1286  -5.1170  -5.0766  -5.0501  -4.9331
    -4.9180  -4.9049  -4.8204  -4.7409  -4.7103  -4.6304  -4.5657  -4.5016
    -4.4456  -4.3212  -4.3145  -4.2456  -4.2286  -4.2013  -4.1828  -4.1345
    -4.1112  -4.0473  -4.0081  -3.9842  -3.9425  -3.8972  -3.8870  -3.8210
    -3.8005  -3.7747  -3.7422  -3.7196  -3.7049  -3.6632  -3.6374  -3.5175
    -3.4736  -3.3960  -3.3728  -3.3563  -3.3406  -3.3179  -3.2737  -3.2480
    -3.2201  -3.1919  -3.1515  -3.1137  -3.1020  -3.0957  -3.0188  -3.0064
    -2.9991  -2.9868  -2.9762  -2.9403  -2.9391  -2.9296  -2.9137  -2.8984
    -2.8815  -2.8752  -2.8711  -2.8511  -2.8371  -2.8315  -2.8225  -2.8160
    -2.8087  -2.7958  -2.7813  -2.7697  -2.7535  -2.7385  -2.7321  -2.7242
    -2.7158  -2.7041  -2.6928  -2.6854  -2.6694  -2.6639  -2.6535  -2.6481
    -2.6335  -2.6194  -2.6022  -2.5922  -2.5796  -2.5566  -2.5363  -2.5024
    -2.4956  -2.4571  -2.4466  -2.4388  -2.4252  -2.4125  -2.4042  -2.3919
    -2.3790  -2.3684  -2.3374  -2.3161  -2.2673  -2.2594  -2.2321  -2.2076
    -2.1903  -2.1828  -2.1730  -2.1087  -2.0775  -2.0705  -1.9287  -1.9161
    -1.6851  -1.6011  -1.5350  -1.1460  -1.0841  -1.0338  -0.9670  -0.9223
    -0.8770  -0.8610  -0.8207  -0.7941  -0.7628  -0.7572  -0.7495  -0.7330
    -0.7071  -0.7025  -0.6924  -0.6739  -0.6533  -0.6505  -0.6217  -0.6044
    -0.6008  -0.5790  -0.5780  -0.5678  -0.5614  -0.5520  -0.5372  -0.5346
    -0.5274  -0.5081  -0.5013  -0.4838  -0.4696  -0.4587  -0.4446  -0.4254
    -0.4130  -0.4024  -0.3801  -0.3764  -0.3573  -0.3549  -0.3480  -0.3367
    -0.3173  -0.3045  -0.2824  -0.2672  -0.2578  -0.2463  -0.2198  -0.2136
    -0.2008  -0.1816  -0.1652  -0.1530  -0.1398  -0.1335  -0.1040  -0.1000
    -0.0827  -0.0727  -0.0582  -0.0471  -0.0069  -0.0008   0.0072   0.0266
     0.0294   0.0544   0.0610   0.0863   0.0978   0.1173   0.1201   0.1369
     0.1489   0.1760   0.1970   0.2079   0.2141   0.2228   0.2286   0.2525
     0.2679   0.2771   0.2899   0.3000   0.3056   0.3198   0.3411   0.3425
     0.3557   0.3664   0.3929   0.4005   0.4037   0.4201   0.4299   0.4438
     0.4642   0.4687   0.4800   0.4875   0.4888   0.4905   0.5147   0.5218
     0.5372   0.5430   0.5494   0.5538   0.5717   0.5807   0.5890   0.6122
     0.6254   0.6336   0.6500   0.6584   0.6790   0.6934   0.7050   0.7148
     0.7306   0.7412   0.7544   0.7643   0.8028   0.8131   0.8189   0.8319
     0.8380   0.8515   0.8715   0.8746   0.8872   0.9006   0.9055   0.9328
     0.9454   0.9578   0.9648   0.9725   0.9768   0.9884   1.0030   1.0276
     1.0320   1.0420   1.0485   1.0533   1.0700   1.0856   1.0926   1.0972
     1.1166   1.1191   1.1269   1.1346   1.1506   1.1577   1.1672   1.1814
     1.1931   1.1973   1.2054   1.2250   1.2341   1.2480   1.2539   1.2581
     1.2656   1.2757   1.2847   1.2892   1.2965   1.3145   1.3182   1.3334
     1.3363   1.3464   1.3631   1.3661   1.3769   1.3853   1.3878   1.4000
     1.4140   1.4150   1.4262   1.4323   1.4370   1.4551   1.4653   1.4745
     1.4807   1.4884   1.5009   1.5091   1.5135   1.5319   1.5349   1.5452
     1.5535   1.5607   1.5784   1.5801   1.5885   1.5962   1.6037   1.6073
     1.6290   1.6344   1.6421   1.6451   1.6496   1.6646   1.6770   1.6881
     1.6977   1.7088   1.7172   1.7245   1.7549   1.7627   1.7822   1.7968
     1.8097   1.8221   1.8475   1.8564   1.8736   1.8784   1.9065   1.9315
     1.9416   1.9531   1.9573   1.9677   1.9807   1.9942   2.0043   2.0189
     2.0358   2.0370   2.0503   2.0618   2.0764   2.0983   2.1411   2.1442
     2.1539   2.1742   2.1855   2.1986   2.2168   2.2244   2.2289   2.2481
     2.2697   2.2865   2.2924   2.3199   2.3343   2.3489   2.3531   2.3720
     2.3872   2.3941   2.4022   2.4116   2.4439   2.4564   2.4605   2.5016
     2.5137   2.5292   2.5794   2.5953   7.7828   8.3169   8.8652   9.1459
     9.2150   9.4051   9.5571   9.7498   9.8077   9.9138  10.0031  10.0240
    10.0953  10.1221  10.2600  10.3370  10.3959  10.4247  10.4346  10.5284
    10.5599  10.5978  10.6247  10.7053  10.7385  10.7600  10.8033  10.8191

     highest occupied, lowest unoccupied level (ev):     2.5953    7.7828

!    total energy              =   -5157.55686832 Ry
     Harris-Foulkes estimate   =   -5157.55686832 Ry
     estimated scf accuracy    <          2.2E-09 Ry

     The total energy is the sum of the following terms:

     one-electron contribution =   -2407.34083337 Ry
     hartree contribution      =    1798.67396939 Ry
     xc contribution           =   -1182.88589555 Ry
     ewald contribution        =   -3366.00410879 Ry

     convergence has been achieved in  11 iterations
  **** WARNING :: Problem open file vector.dat...
  **** WARNING :: Problem read vector parameters...
  VECTOR ::                  Infinity                  Infinity                       NaN
  PARALLEL PART OF FORCES:no remove

     Forces acting on atoms (Ry/au):

     atom    1 type  1   force =     0.00074921   -0.00090637    0.00024076
     atom    2 type  1   force =    -0.00048218    0.00040338   -0.00020377
     atom    3 type  1   force =     0.00082487    0.00032205   -0.00011563
     atom    4 type  1   force =     0.00135584    0.00109902    0.00042220
     atom    5 type  1   force =     0.00058769   -0.00033486   -0.00035224
     atom    6 type  1   force =    -0.00072830    0.00273727   -0.00018088
     atom    7 type  2   force =    -0.00009421    0.00014371    0.00030595
     atom    8 type  2   force =     0.00039438   -0.00039036   -0.00011658
     atom    9 type  2   force =     0.00023535    0.00027754    0.00011948
     atom   10 type  2   force =     0.00043533   -0.00050028   -0.00020563
     atom   11 type  2   force =    -0.00013993   -0.00005270    0.00002272
     atom   12 type  2   force =     0.00116678   -0.00076092    0.00022051
     atom   13 type  2   force =    -0.00061578    0.00003412    0.00010438
     atom   14 type  2   force =    -0.00036807   -0.00059911    0.00007351
     atom   15 type  2   force =    -0.00031878   -0.00010501   -0.00009584
     atom   16 type  2   force =    -0.00099057   -0.00120856   -0.00023075
     atom   17 type  2   force =    -0.00019308    0.00003351   -0.00015821
     atom   18 type  2   force =     0.00008084   -0.00112131    0.00093899
     atom   19 type  1   force =    -0.00126226    0.00002311   -0.00006707
     atom   20 type  1   force =    -0.00025500   -0.00055766    0.00030823
     atom   21 type  1   force =    -0.00033454   -0.00041800    0.00011186
     atom   22 type  1   force =    -0.00316477    0.00136114    0.00109092
     atom   23 type  1   force =    -0.00092546   -0.00006567    0.00004261
     atom   24 type  1   force =    -0.00013978   -0.00394794    0.00088384
     atom   25 type  2   force =     0.00044489   -0.00015745   -0.00013808
     atom   26 type  2   force =     0.00021751    0.00024980    0.00007457
     atom   27 type  2   force =     0.00063352   -0.00006330    0.00003504
     atom   28 type  2   force =    -0.00000334    0.00065094   -0.00040021
     atom   29 type  2   force =     0.00053377   -0.00000859    0.00031670
     atom   30 type  2   force =    -0.00047965    0.00113083   -0.00036813
     atom   31 type  2   force =     0.00040903    0.00014995   -0.00013426
     atom   32 type  2   force =     0.00185706    0.00084024   -0.00100487
     atom   33 type  2   force =     0.00003330    0.00001219    0.00001172
     atom   34 type  2   force =     0.00374479   -0.00350350    0.00084349
     atom   35 type  2   force =     0.00030963   -0.00025453    0.00012300
     atom   36 type  1   force =     0.00096812    0.00100827    0.00022111
     atom   37 type  1   force =     0.00099165    0.00000468   -0.00018352
     atom   38 type  1   force =    -0.00042904    0.00010871   -0.00003480
     atom   39 type  1   force =     0.00111929   -0.00163556    0.00018684
     atom   40 type  1   force =     0.00037040    0.00010119    0.00018886
     atom   41 type  1   force =     0.00195893   -0.00064868    0.00003595
     atom   42 type  2   force =    -0.00016500   -0.00020875   -0.00010260
     atom   43 type  2   force =    -0.00045631    0.00026984    0.00015259
     atom   44 type  2   force =    -0.00069287   -0.00020309   -0.00005002
     atom   45 type  2   force =    -0.00049562   -0.00040405    0.00016218
     atom   46 type  2   force =    -0.00038883    0.00031762   -0.00022510
     atom   47 type  2   force =    -0.00125791   -0.00004651   -0.00042915
     atom   48 type  2   force =     0.00011188    0.00011449   -0.00001685
     atom   49 type  2   force =    -0.00103567    0.00017067    0.00019270
     atom   50 type  2   force =     0.00020757    0.00022514    0.00014653
     atom   51 type  2   force =    -0.00059839    0.00065446   -0.00016974
     atom   52 type  2   force =     0.00003169    0.00023685   -0.00019753
     atom   53 type  2   force =    -0.00092782    0.00071780   -0.00058012
     atom   54 type  1   force =     0.00295080    0.00231345   -0.00270945
     atom   55 type  1   force =    -0.00319928   -0.00402402   -0.00297908
     atom   56 type  1   force =     0.00565995   -0.00026207    0.00085177
     atom   57 type  1   force =     0.00266042   -0.00091584   -0.00042071
     atom   58 type  1   force =     0.00956342    0.00054841    0.00169908
     atom   59 type  1   force =     0.00095943   -0.00540025   -0.00268360
     atom   60 type  2   force =    -0.00125703    0.00020375    0.00062891
     atom   61 type  2   force =     0.00017625    0.00119190    0.00060625
     atom   62 type  2   force =    -0.00351336   -0.00323162    0.00343423
     atom   63 type  2   force =     0.00349717    0.00190207    0.00060820
     atom   64 type  2   force =    -0.00895867   -0.00025439   -0.00033545
     atom   65 type  2   force =     0.00203476    0.00154043    0.00170470
     atom   66 type  2   force =    -0.00477756   -0.00029370    0.00114520
     atom   67 type  2   force =    -0.00139439    0.00093210    0.00103074
     atom   68 type  2   force =    -0.00153488   -0.00056469   -0.00037975
     atom   69 type  2   force =    -0.00013615    0.00023839    0.00048606
     atom   70 type  2   force =    -0.00117951    0.00050255   -0.00034092
     atom   71 type  2   force =     0.00007248    0.00060750   -0.00004186
     atom   72 type  1   force =    -0.03033733    0.00815551   -0.00691487
     atom   73 type  1   force =     0.00355011    0.00726257    0.00451246
     atom   74 type  1   force =     0.01851304    0.00286768   -0.01517259
     atom   75 type  1   force =    -0.00733991   -0.00106057   -0.00099622
     atom   76 type  1   force =    -0.43637227   -0.02118500   -0.16210714
     atom   77 type  1   force =    -0.00100829    0.00510457    0.00058488
     atom   78 type  2   force =     0.00425697   -0.00023554    0.00466441
     atom   79 type  2   force =     0.00084763   -0.00274231   -0.00178406
     atom   80 type  2   force =     0.01068015    0.01214888   -0.01157787
     atom   81 type  2   force =    -0.00191921   -0.00268807    0.00017927
     atom   82 type  2   force =     0.27850122    0.08169979    0.11356996
     atom   83 type  2   force =    -0.00039531   -0.00120145   -0.00028474
     atom   84 type  2   force =     0.03473051   -0.00525661    0.00336300
     atom   85 type  2   force =     0.00324467   -0.00254305   -0.00113683
     atom   86 type  2   force =    -0.00067237    0.00356739    0.00436226
     atom   87 type  2   force =     0.00143710    0.00055005    0.00001613
     atom   88 type  2   force =     0.00178289   -0.00022918    0.00083792
     atom   89 type  2   force =     0.00052151   -0.00077268    0.00026911
     atom   90 type  1   force =     0.00248428   -0.00148036    0.00038867
     atom   91 type  1   force =     0.00270456    0.00013164   -0.00006279
     atom   92 type  1   force =     0.03525923   -0.01463506    0.04047846
     atom   93 type  1   force =     0.00258789    0.00292724   -0.00005093
     atom   94 type  1   force =     0.01063695   -0.00022881   -0.00443309
     atom   95 type  1   force =     0.00249602    0.00018278   -0.00045315
     atom   96 type  2   force =    -0.00125280    0.00080855   -0.00052448
     atom   97 type  2   force =    -0.00090782    0.00026932    0.00010400
     atom   98 type  2   force =    -0.00151183   -0.00013792   -0.00002478
     atom   99 type  2   force =    -0.00123068   -0.00007199    0.00047888
     atom  100 type  2   force =    -0.00503904    0.00029220   -0.00101408
     atom  101 type  2   force =    -0.00154205    0.00027141   -0.00024595
     atom  102 type  2   force =    -0.01157722    0.00133711   -0.00059574
     atom  103 type  2   force =    -0.00171401   -0.00062961    0.00074484
     atom  104 type  2   force =    -0.00567741   -0.00457363   -0.01143442
     atom  105 type  2   force =    -0.00075730   -0.00121011   -0.00067656
     atom  106 type  2   force =    -0.00192317   -0.00042664   -0.00161644
     atom  107 type  2   force =    -0.00036557    0.00015268   -0.00047500
     atom  108 type  1   force =     0.00097201   -0.00128193    0.00066854
     atom  109 type  1   force =    -0.00076720    0.00024853    0.00027887
     atom  110 type  1   force =     0.00086799    0.00022856   -0.00000281
     atom  111 type  1   force =     0.00097909    0.00091785    0.00061717
     atom  112 type  1   force =     0.00059951   -0.00023220   -0.00014888
     atom  113 type  1   force =    -0.00082023    0.00128626   -0.00049568
     atom  114 type  2   force =    -0.00042181    0.00049707    0.00006658
     atom  115 type  2   force =     0.00052010   -0.00076797   -0.00049085
     atom  116 type  2   force =     0.00010161    0.00044634   -0.00031631
     atom  117 type  2   force =     0.00063502    0.00016308   -0.00021852
     atom  118 type  2   force =    -0.00002717    0.00015750   -0.00001795
     atom  119 type  2   force =     0.00086972   -0.00017809    0.00063878
     atom  120 type  2   force =    -0.00037754    0.00009569    0.00019889
     atom  121 type  2   force =    -0.00007399   -0.00042276    0.00000981
     atom  122 type  2   force =    -0.00032519    0.00000288   -0.00007357
     atom  123 type  2   force =    -0.00086478   -0.00109057   -0.00077475
     atom  124 type  2   force =    -0.00026403    0.00016339   -0.00015524
     atom  125 type  2   force =    -0.00028202   -0.00190048   -0.00031339
     atom  126 type  1   force =    -0.00222656   -0.00033526   -0.00100130
     atom  127 type  1   force =     0.00001326   -0.00078995   -0.00036520
     atom  128 type  1   force =    -0.00028417   -0.00057412    0.00023721
     atom  129 type  1   force =    -0.00165325   -0.00046381   -0.00080051
     atom  130 type  1   force =    -0.00081961   -0.00002346    0.00004317
     atom  131 type  1   force =    -0.00066125   -0.00045204    0.00008473
     atom  132 type  2   force =     0.00060400    0.00006885    0.00012040
     atom  133 type  2   force =    -0.00022360    0.00134802    0.00038921
     atom  134 type  2   force =     0.00058153    0.00024744    0.00001340
     atom  135 type  2   force =     0.00009218    0.00043230    0.00001657
     atom  136 type  2   force =     0.00046684    0.00001366    0.00011245
     atom  137 type  2   force =     0.00005326    0.00051521    0.00002270
     atom  138 type  2   force =     0.00045333    0.00005259   -0.00022905
     atom  139 type  2   force =     0.00080953    0.00030034    0.00001199
     atom  140 type  2   force =     0.00029127   -0.00000068    0.00002022
     atom  141 type  2   force =     0.00120307    0.00104242    0.00096466
     atom  142 type  2   force =     0.00045901   -0.00013069    0.00009029
     atom  143 type  2   force =     0.00184957    0.00223038    0.00141605
     atom  144 type  1   force =     0.00109559    0.00085745    0.00012869
     atom  145 type  1   force =     0.00097435   -0.00000491   -0.00017702
     atom  146 type  1   force =    -0.00045764   -0.00007016   -0.00020862
     atom  147 type  1   force =     0.00060624   -0.00074328   -0.00052552
     atom  148 type  1   force =     0.00036182    0.00006034    0.00020518
     atom  149 type  1   force =     0.00163800   -0.00048006    0.00002163
     atom  150 type  2   force =    -0.00006603   -0.00006230    0.00000355
     atom  151 type  2   force =    -0.00049695    0.00045103    0.00010633
     atom  152 type  2   force =    -0.00034446   -0.00025353    0.00028672
     atom  153 type  2   force =    -0.00042217   -0.00031302    0.00007607
     atom  154 type  2   force =    -0.00030345   -0.00004381   -0.00017550
     atom  155 type  2   force =    -0.00087019   -0.00001671   -0.00045676
     atom  156 type  2   force =     0.00011384    0.00015814   -0.00001576
     atom  157 type  2   force =    -0.00064097    0.00030579    0.00028681
     atom  158 type  2   force =     0.00015357    0.00050678    0.00016228
     atom  159 type  2   force =    -0.00033474    0.00081817    0.00057076
     atom  160 type  2   force =    -0.00027755    0.00041772   -0.00009564
     atom  161 type  2   force =    -0.00138918    0.00104081   -0.00027858
     atom  162 type  1   force =     0.00198699    0.00254341    0.00112931
     atom  163 type  1   force =     0.01388652   -0.01563528    0.02029968
     atom  164 type  1   force =     0.00320903    0.00017597    0.00015500
     atom  165 type  1   force =     0.00176500   -0.00064946    0.00051601
     atom  166 type  1   force =     0.00292787   -0.00025949   -0.00049810
     atom  167 type  1   force =     0.00043075   -0.00143228    0.00028131
     atom  168 type  2   force =    -0.00156619   -0.00092401   -0.00108658
     atom  169 type  2   force =    -0.00317712    0.00497951    0.00035727
     atom  170 type  2   force =    -0.00053077   -0.00155587   -0.00057033
     atom  171 type  2   force =     0.00353693    0.00515566   -0.00684081
     atom  172 type  2   force =    -0.00143196   -0.00036663   -0.00139039
     atom  173 type  2   force =     0.00059556    0.00044763   -0.00021360
     atom  174 type  2   force =    -0.00192445   -0.00011496    0.00050518
     atom  175 type  2   force =    -0.00069022    0.00033305   -0.00021685
     atom  176 type  2   force =    -0.00159739   -0.00066194   -0.00041414
     atom  177 type  2   force =    -0.00053915    0.00028779   -0.00021325
     atom  178 type  2   force =    -0.00267377    0.00125102   -0.00146977
     atom  179 type  2   force =    -0.00071515    0.00157481   -0.00029753
     atom  180 type  1   force =    -0.00385213   -0.00646768   -0.00606270
     atom  181 type  1   force =     0.00421263    0.00687012   -0.00579914
     atom  182 type  1   force =    -0.00051290    0.00466296    0.00572623
     atom  183 type  1   force =    -0.00436422   -0.00464047    0.00237605
     atom  184 type  1   force =    -0.00558661   -0.00088968   -0.00060602
     atom  185 type  1   force =    -0.00185655    0.00156742    0.00195717
     atom  186 type  2   force =     0.02378281    0.01003165    0.01341464
     atom  187 type  2   force =     0.00048606   -0.00383481   -0.00004618
     atom  188 type  2   force =     0.00203737    0.00134573   -0.00016826
     atom  189 type  2   force =    -0.00119270   -0.00214569    0.00170970
     atom  190 type  2   force =     0.00359800    0.00018950    0.00159044
     atom  191 type  2   force =     0.00025715   -0.00063610   -0.00003793
     atom  192 type  2   force =     0.00230207   -0.00031605   -0.00107898
     atom  193 type  2   force =     0.00269737   -0.00006236   -0.00089686
     atom  194 type  2   force =    -0.00421010   -0.00257421   -0.00681998
     atom  195 type  2   force =     0.00167741    0.00152643    0.00069188
     atom  196 type  2   force =     0.06317731   -0.05607302    0.02282918
     atom  197 type  2   force =     0.00147768   -0.00135787    0.00089239
     atom  198 type  1   force =     0.00308397   -0.00252324   -0.00128021
     atom  199 type  1   force =     0.00356996   -0.00028759    0.00077352
     atom  200 type  1   force =    -0.00220926   -0.00400898   -0.00620050
     atom  201 type  1   force =     0.00175319    0.00241463   -0.00096594
     atom  202 type  1   force =     0.00265089   -0.00089042    0.00077837
     atom  203 type  1   force =     0.00198707    0.00029571   -0.00034225
     atom  204 type  2   force =    -0.00257418    0.00252103    0.00188773
     atom  205 type  2   force =    -0.00131718    0.00040680    0.00031072
     atom  206 type  2   force =    -0.00118468   -0.00028922    0.00069107
     atom  207 type  2   force =    -0.00135516    0.00016874   -0.00029662
     atom  208 type  2   force =    -0.00206281   -0.00004517   -0.00076942
     atom  209 type  2   force =    -0.00102710    0.00038114   -0.00067748
     atom  210 type  2   force =    -0.00093676    0.00023680    0.00076785
     atom  211 type  2   force =    -0.00111152   -0.00002571    0.00048901
     atom  212 type  2   force =    -0.00117675    0.00020023    0.00594150
     atom  213 type  2   force =    -0.00063333   -0.00076012   -0.00025326
     atom  214 type  2   force =    -0.00327927   -0.00127614    0.00181997
     atom  215 type  2   force =    -0.00061499   -0.00005663   -0.00000283

     Total force =     0.576431     Total SCF correction =     0.000115

     Writing output data file Qrtz_Ortho.save

     init_run     :     27.23s CPU     38.56s WALL (       1 calls)
     electrons    :   4505.31s CPU   9078.81s WALL (       1 calls)
     forces       :      8.55s CPU      9.32s WALL (       1 calls)

     Called by init_run:
     wfcinit      :     25.11s CPU     34.68s WALL (       1 calls)
     potinit      :      0.20s CPU      0.26s WALL (       1 calls)

     Called by electrons:
     c_bands      :   2255.32s CPU   2808.38s WALL (      33 calls)
     sum_band     :     11.23s CPU     40.88s WALL (      11 calls)
     v_of_rho     :      0.11s CPU      0.32s WALL (      12 calls)
     mix_rho      :      0.11s CPU      0.50s WALL (      11 calls)

     Called by c_bands:
     init_us_2    :      0.23s CPU      0.33s WALL (      45 calls)
     cegterg      :   2254.30s CPU   2801.12s WALL (      33 calls)

     Called by sum_band:

     Called by *egterg:
     h_psi        :    431.14s CPU    875.59s WALL (     100 calls)
     g_psi        :      0.31s CPU      0.32s WALL (      66 calls)
     cdiaghg      :    753.93s CPU    765.10s WALL (      97 calls)

     Called by h_psi:
     add_vuspsi   :    141.39s CPU    141.84s WALL (     100 calls)

     General routines
     calbec       :    148.55s CPU    169.68s WALL (     104 calls)
     fft          :      0.18s CPU      0.91s WALL (      49 calls)
     fftw         :    148.89s CPU    590.77s WALL (   98024 calls)
     davcio       :      0.02s CPU      1.85s WALL (     260 calls)

     Parallel routines
     fft_scatter  :     71.49s CPU    460.06s WALL (   98073 calls)

     Electric-field routines
     c_phase_fiel :   2238.40s CPU   6223.99s WALL (      33 calls)

     PWSCF        :     1h15m CPU        2h32m WALL


   This run was terminated on:   8: 2:30   6Jul2018            

=------------------------------------------------------------------------------=
   JOB DONE.
=------------------------------------------------------------------------------=
