# Supplementary material for: Collective dipole effects in ionic transport under electric fields
Source: Nat Commun. 2020 Jul 3;11:3330. doi: 10.1038/s41467-020-17173-w (PMC7335081; doi:10.1038/s41467-020-17173-w)
Supplement: Supplementary file 3 — Source Data [file 41467_2020_17173_MOESM3_ESM.zip › Script_Pol_Analysis/QE_data/ZBC_NEB_VO_Q2-pos2/Zcharge_VO_Q2_pict2/dy0.2/output_file]

     Program PWSCF v.5.4.0 starts on  6Jul2018 at  6: 2:29 

     This program is part of the open-source Quantum ESPRESSO suite
     for quantum simulation of materials; please cite
         "P. Giannozzi et al., J. Phys.:Condens. Matter 21 395502 (2009);
          URL http://www.quantum-espresso.org", 
     in publications or presentations arising from this work. More details at
     http://www.quantum-espresso.org/quote

     Parallel version (MPI), running on   112 processors
     R & G space division:  proc/nbgrp/npool/nimage =     112
     Reading input from input_file
Warning: card &IONS ignored
Warning: card / ignored
Warning: card &CELL ignored
Warning: card / ignored

     Current dimensions of program PWSCF are:
     Max number of different atomic species (ntypx) = 10
     Max number of k-points (npk) =  40000
     Max angular momentum in pseudopotentials (lmaxx) =  3

     Subspace diagonalization in iterative solution of the eigenvalue problem:
     a serial algorithm will be used


     Parallelization info
     --------------------
     sticks:   dense  smooth     PW     G-vecs:    dense   smooth      PW
     Min         200     200     50                15540    15540    1940
     Max         201     201     51                15547    15547    1944
     Sum       22485   22485   5629              1740873  1740873  217511


     Title: 
     Fkl_Ortho                                                                  


     bravais-lattice index     =            0
     lattice parameter (alat)  =      27.8567  a.u.
     unit-cell volume          =   18011.5231 (a.u.)^3
     number of atoms/cell      =          215
     number of atomic types    =            2
     number of electrons       =      1144.00
     number of Kohn-Sham states=          600
     kinetic-energy cutoff     =      80.0000  Ry
     charge density cutoff     =     320.0000  Ry
     convergence threshold     =      1.0E-08
     mixing beta               =       0.7000
     number of iterations used =            8  plain     mixing
     Exchange-correlation      =  SLA  PZ   NOGX NOGC ( 1  1  0  0 0 0)

     Using Berry phase electric field
     In a.u.(Ry)  cartesian system of reference
        0.0000000000
        0.0000000000
        0.0000000000
     In a.u.(Ry)  crystal system of reference
        0.0000000000
        0.0000000000
        0.0000000000
     Number of iterative cycles:   3


     celldm(1)=  27.856738  celldm(2)=   0.000000  celldm(3)=   0.000000
     celldm(4)=   0.000000  celldm(5)=   0.000000  celldm(6)=   0.000000

     crystal axes: (cart. coord. in units of alat)
               a(1) = (   0.992918   0.000000   0.000000 )  
               a(2) = (   0.000000   1.146571   0.000000 )  
               a(3) = (   0.000000   0.000000   0.731889 )  

     reciprocal axes: (cart. coord. in units 2 pi/alat)
               b(1) = (  1.007133  0.000000  0.000000 )  
               b(2) = (  0.000000  0.872166  0.000000 )  
               b(3) = (  0.000000  0.000000  1.366327 )  


     PseudoPot. # 1 for Si read from file:
     /home/users/lsamos/Nico/q-e-qe-5.4/pseudo/Si.pz-vbc.UPF
     MD5 check sum: 6dfa03ddd5817404712e03e4d12deb78
     Pseudo is Norm-conserving, Zval =  4.0
     Generated by new atomic code, or converted to UPF format
     Using radial grid of  431 points,  2 beta functions with: 
                l(1) =   0
                l(2) =   1

     PseudoPot. # 2 for O  read from file:
     /home/users/lsamos/Nico/q-e-qe-5.4/pseudo/O.pz-mt.UPF
     MD5 check sum: 6c85872a654a48428798af567c59afb1
     Pseudo is Norm-conserving, Zval =  6.0
     Generated by new atomic code, or converted to UPF format
     Using radial grid of  921 points,  1 beta functions with: 
                l(1) =   0

     atomic species   valence    mass     pseudopotential
        Si             4.00    28.08550     Si( 1.00)
        O              6.00    16.00000     O ( 1.00)

     No symmetry found


   Cartesian axes

     site n.     atom                  positions (alat units)
         1           Si  tau(   1) = (   0.1513892   0.0001441   0.2456329  )
         2           Si  tau(   2) = (   0.3177936   0.2884297   0.2452876  )
         3           Si  tau(   3) = (   0.9144702   0.1325750   0.1186238  )
         4           Si  tau(   4) = (   0.0910692   0.4155188   0.1246789  )
         5           Si  tau(   5) = (   0.0882973   0.1514577  -0.0006891  )
         6           Si  tau(   6) = (   0.2493125   0.4335752  -0.0044268  )
         7           O   tau(   7) = (   0.0846263   0.0794800   0.2829193  )
         8           O   tau(   8) = (   0.2510615   0.3666370   0.2850793  )
         9           O   tau(   9) = (   0.2160827   0.0377042   0.1644978  )
        10           O   tau(  10) = (   0.3849053   0.3322306   0.1688671  )
        11           O   tau(  11) = (   0.1894056   0.1673528   0.0396395  )
        12           O   tau(  12) = (   0.3559452   0.4413529   0.0233440  )
        13           O   tau(  13) = (   0.0231295   0.1142338   0.0805040  )
        14           O   tau(  14) = (   0.1934235   0.4028020   0.0856378  )
        15           O   tau(  15) = (   0.9152432   0.2058732   0.2015623  )
        16           O   tau(  16) = (   0.0898874   0.4934414   0.2032787  )
        17           O   tau(  17) = (   0.0460641   0.2466807   0.3304798  )
        18           O   tau(  18) = (   0.2133589   0.5354278   0.3305599  )
        19           Si  tau(  19) = (   0.4873268   0.0030584   0.2392700  )
        20           Si  tau(  20) = (   0.6534049   0.2823051   0.2487328  )
        21           Si  tau(  21) = (   0.2540392   0.1314950   0.1217511  )
        22           Si  tau(  22) = (   0.4146737   0.4215767   0.1141802  )
        23           Si  tau(  23) = (   0.4168317   0.1538724  -0.0003622  )
        24           Si  tau(  24) = (   0.5854504   0.4424583   0.0017895  )
        25           O   tau(  25) = (   0.4220808   0.0835531   0.2771062  )
        26           O   tau(  26) = (   0.5912553   0.3495263   0.3139584  )
        27           O   tau(  27) = (   0.5526490   0.0401246   0.1573616  )
        28           O   tau(  28) = (   0.7048052   0.3331882   0.1666260  )
        29           O   tau(  29) = (   0.5165467   0.1767070   0.0410014  )
        30           O   tau(  30) = (   0.6871098   0.4587940   0.0395904  )
        31           O   tau(  31) = (   0.3547117   0.1129043   0.0809486  )
        32           O   tau(  32) = (   0.5205916   0.4117496   0.0857251  )
        33           O   tau(  33) = (   0.2571806   0.2088691   0.2005978  )
        34           O   tau(  34) = (   0.3988899   0.5117417   0.1790680  )
        35           O   tau(  35) = (   0.3805922   0.2501462   0.3278020  )
        36           Si  tau(  36) = (   0.8155298  -0.0028842   0.2422601  )
        37           Si  tau(  37) = (   0.9796448   0.2835761   0.2450928  )
        38           Si  tau(  38) = (   0.5849894   0.1382221   0.1185627  )
        39           Si  tau(  39) = (   0.7497652   0.4241455   0.1241955  )
        40           Si  tau(  40) = (   0.7540648   0.1586105  -0.0099391  )
        41           Si  tau(  41) = (   0.9171873   0.4364983   0.0031086  )
        42           O   tau(  42) = (   0.7487161   0.0734798   0.2853299  )
        43           O   tau(  43) = (   0.9153500   0.3657625   0.2822432  )
        44           O   tau(  44) = (   0.8728376   0.0383175   0.1573008  )
        45           O   tau(  45) = (   1.0482548   0.3207958   0.1669255  )
        46           O   tau(  46) = (   0.8532767   0.1734151   0.0351168  )
        47           O   tau(  47) = (   1.0194161   0.4481368   0.0414112  )
        48           O   tau(  48) = (   0.6846591   0.1346118   0.0723140  )
        49           O   tau(  49) = (   0.8504364   0.4029536   0.0848426  )
        50           O   tau(  50) = (   0.5867801   0.2070350   0.2057628  )
        51           O   tau(  51) = (   0.7513177   0.4999168   0.2037147  )
        52           O   tau(  52) = (   0.7265922   0.2447514   0.3217796  )
        53           O   tau(  53) = (   0.8781981   0.5353581   0.3283267  )
        54           Si  tau(  54) = (   0.1516859   0.5724458   0.2472342  )
        55           Si  tau(  55) = (   0.3192363   0.8668213   0.2446224  )
        56           Si  tau(  56) = (   0.9212069   0.7063715   0.1227293  )
        57           Si  tau(  57) = (   0.0917415   0.9914713   0.1232969  )
        58           Si  tau(  58) = (   0.0939956   0.7265011  -0.0003312  )
        59           Si  tau(  59) = (   0.2550769   1.0149301  -0.0004653  )
        60           O   tau(  60) = (   0.0877976   0.6542183   0.2829115  )
        61           O   tau(  61) = (   0.2539966   0.9461008   0.2818528  )
        62           O   tau(  62) = (   0.2223086   0.6112155   0.1692397  )
        63           O   tau(  63) = (   0.3853387   0.8989184   0.1625094  )
        64           O   tau(  64) = (   0.1995671   0.7350997   0.0371457  )
        65           O   tau(  65) = (   0.3582044   1.0274275   0.0363369  )
        66           O   tau(  66) = (   0.0311207   0.6927573   0.0839611  )
        67           O   tau(  67) = (   0.1936780   0.9778364   0.0835658  )
        68           O   tau(  68) = (   0.9189877   0.7800054   0.2045075  )
        69           O   tau(  69) = (   0.0900541   1.0645328   0.2059665  )
        70           O   tau(  70) = (   0.0510882   0.8228553   0.3285303  )
        71           O   tau(  71) = (   0.2146213   1.1123522   0.3299755  )
        72           Si  tau(  72) = (   0.4303120   0.6152759   0.1816692  )
        73           Si  tau(  73) = (   0.6519459   0.8627121   0.2462706  )
        74           Si  tau(  74) = (   0.2531662   0.7070289   0.1276632  )
        75           Si  tau(  75) = (   0.4226359   0.9939327   0.1194930  )
        76           Si  tau(  76) = (   0.4251579   0.7471875   0.0018340  )
        77           Si  tau(  77) = (   0.5885148   1.0137783  -0.0012743  )
        78           O   tau(  78) = (   0.4091230   0.6610617   0.2770410  )
        79           O   tau(  79) = (   0.5874768   0.9434334   0.2831833  )
        80           O   tau(  80) = (   0.5336770   0.6234443   0.1472399  )
        81           O   tau(  81) = (   0.7138618   0.8941297   0.1604181  )
        82           O   tau(  82) = (   0.5240496   0.7605591   0.0392496  )
        83           O   tau(  83) = (   0.6901643   1.0274758   0.0386454  )
        84           O   tau(  84) = (   0.3682191   0.6842371   0.0987976  )
        85           O   tau(  85) = (   0.5239675   0.9765805   0.0804656  )
        86           O   tau(  86) = (   0.2563821   0.7850075   0.2030982  )
        87           O   tau(  87) = (   0.4233293   1.0692719   0.1998696  )
        88           O   tau(  88) = (   0.3800316   0.8282505   0.3287611  )
        89           O   tau(  89) = (   0.5483604   1.1127591   0.3239732  )
        90           Si  tau(  90) = (   0.8181340   0.5769620   0.2449203  )
        91           Si  tau(  91) = (   0.9827524   0.8604207   0.2443962  )
        92           Si  tau(  92) = (   0.5883144   0.7168028   0.1195847  )
        93           Si  tau(  93) = (   0.7532843   0.9894752   0.1211044  )
        94           Si  tau(  94) = (   0.7548173   0.7286435  -0.0001883  )
        95           Si  tau(  95) = (   0.9190565   1.0112401   0.0014057  )
        96           O   tau(  96) = (   0.7565483   0.6588463   0.2844788  )
        97           O   tau(  97) = (   0.9184615   0.9408861   0.2821615  )
        98           O   tau(  98) = (   0.8847478   0.6106519   0.1634704  )
        99           O   tau(  99) = (   1.0490434   0.8948825   0.1629302  )
       100           O   tau( 100) = (   0.8562956   0.7415200   0.0399942  )
       101           O   tau( 101) = (   1.0203539   1.0273719   0.0410482  )
       102           O   tau( 102) = (   0.6880554   0.6944777   0.0820524  )
       103           O   tau( 103) = (   0.8550678   0.9729394   0.0830126  )
       104           O   tau( 104) = (   0.5874358   0.7807632   0.2083324  )
       105           O   tau( 105) = (   0.7528722   1.0616262   0.2045630  )
       106           O   tau( 106) = (   0.7151105   0.8264490   0.3292313  )
       107           O   tau( 107) = (   0.8827249   1.1099905   0.3230885  )
       108           Si  tau( 108) = (   0.1529977  -0.0018814   0.6088835  )
       109           Si  tau( 109) = (   0.3103913   0.2825545   0.6097325  )
       110           Si  tau( 110) = (   0.9195171   0.1267367   0.4903183  )
       111           Si  tau( 111) = (   0.0876208   0.4168583   0.4893828  )
       112           Si  tau( 112) = (   0.0876979   0.1512585   0.3667852  )
       113           Si  tau( 113) = (   0.2516206   0.4391601   0.3680158  )
       114           O   tau( 114) = (   0.0893447   0.0792856   0.6475635  )
       115           O   tau( 115) = (   0.2395914   0.3587134   0.6471118  )
       116           O   tau( 116) = (   0.2162640   0.0320499   0.5245106  )
       117           O   tau( 117) = (   0.3762029   0.3269534   0.5324152  )
       118           O   tau( 118) = (   0.1913881   0.1655505   0.4012080  )
       119           O   tau( 119) = (   0.3543987   0.4549296   0.4054071  )
       120           O   tau( 120) = (   0.0289966   0.1135841   0.4525568  )
       121           O   tau( 121) = (   0.1899906   0.4017634   0.4515037  )
       122           O   tau( 122) = (   0.9151814   0.2031074   0.5705623  )
       123           O   tau( 123) = (   0.0863012   0.4931466   0.5692626  )
       124           O   tau( 124) = (   0.0501333   0.2476447   0.6930389  )
       125           O   tau( 125) = (   0.2148362   0.5316433   0.6913932  )
       126           Si  tau( 126) = (   0.4854572  -0.0006926   0.6100388  )
       127           Si  tau( 127) = (   0.6421803   0.2872015   0.6037402  )
       128           Si  tau( 128) = (   0.2542899   0.1269017   0.4835560  )
       129           Si  tau( 129) = (   0.4109013   0.4230183   0.4937531  )
       130           Si  tau( 130) = (   0.4191706   0.1529829   0.3626666  )
       131           Si  tau( 131) = (   0.6079730   0.3933118   0.4114811  )
       132           O   tau( 132) = (   0.4233866   0.0815178   0.6485536  )
       133           O   tau( 133) = (   0.5846158   0.3643232   0.6545720  )
       134           O   tau( 134) = (   0.5487937   0.0351051   0.5261817  )
       135           O   tau( 135) = (   0.6807619   0.3401905   0.5026963  )
       136           O   tau( 136) = (   0.5214665   0.1680469   0.4023584  )
       137           O   tau( 137) = (   0.6859132   0.4724010   0.4091773  )
       138           O   tau( 138) = (   0.3564819   0.1127002   0.4442567  )
       139           O   tau( 139) = (   0.5171806   0.4115835   0.4641063  )
       140           O   tau( 140) = (   0.2532729   0.2003448   0.5659933  )
       141           O   tau( 141) = (   0.4098606   0.5005675   0.5720798  )
       142           O   tau( 142) = (   0.3739076   0.2477569   0.6930475  )
       143           O   tau( 143) = (   0.5481880   0.5350513   0.6877512  )
       144           Si  tau( 144) = (   0.8166365  -0.0046124   0.6112654  )
       145           Si  tau( 145) = (   0.9785171   0.2837210   0.6113571  )
       146           Si  tau( 146) = (   0.5841279   0.1297939   0.4845974  )
       147           Si  tau( 147) = (   0.7559185   0.4321284   0.4868985  )
       148           Si  tau( 148) = (   0.7554790   0.1478461   0.3658351  )
       149           Si  tau( 149) = (   0.9179154   0.4392548   0.3638205  )
       150           O   tau( 150) = (   0.7523860   0.0771430   0.6481765  )
       151           O   tau( 151) = (   0.9137305   0.3639052   0.6515945  )
       152           O   tau( 152) = (   0.8818685   0.0312860   0.5295929  )
       153           O   tau( 153) = (   1.0409640   0.3225066   0.5288291  )
       154           O   tau( 154) = (   0.8565865   0.1606775   0.4059253  )
       155           O   tau( 155) = (   1.0184072   0.4529757   0.4049611  )
       156           O   tau( 156) = (   0.6877829   0.1210118   0.4492119  )
       157           O   tau( 157) = (   0.8517533   0.4019171   0.4471518  )
       158           O   tau( 158) = (   0.5793822   0.2075303   0.5649654  )
       159           O   tau( 159) = (   0.7570857   0.4872673   0.5799230  )
       160           O   tau( 160) = (   0.7249328   0.2520419   0.6661442  )
       161           O   tau( 161) = (   0.8846500   0.5351767   0.6969913  )
       162           Si  tau( 162) = (   0.1525572   0.5713637   0.6090328  )
       163           Si  tau( 163) = (   0.3152687   0.8602384   0.6107595  )
       164           Si  tau( 164) = (   0.9176657   0.7040099   0.4916126  )
       165           Si  tau( 165) = (   0.0887383   0.9902748   0.4887091  )
       166           Si  tau( 166) = (   0.0877110   0.7268156   0.3668655  )
       167           Si  tau( 167) = (   0.2529351   1.0164212   0.3678531  )
       168           O   tau( 168) = (   0.0908925   0.6529106   0.6498063  )
       169           O   tau( 169) = (   0.2517080   0.9409652   0.6486628  )
       170           O   tau( 170) = (   0.2181996   0.6084169   0.5281494  )
       171           O   tau( 171) = (   0.3853874   0.8958597   0.5331375  )
       172           O   tau( 172) = (   0.1901141   0.7402169   0.4050550  )
       173           O   tau( 173) = (   0.3545178   1.0281534   0.4082420  )
       174           O   tau( 174) = (   0.0247488   0.6875205   0.4486650  )
       175           O   tau( 175) = (   0.1901359   0.9749777   0.4484378  )
       176           O   tau( 176) = (   0.9218020   0.7737953   0.5770308  )
       177           O   tau( 177) = (   0.0892671   1.0625864   0.5722812  )
       178           O   tau( 178) = (   0.0599914   0.8234198   0.6929494  )
       179           O   tau( 179) = (   0.2176487   1.1105196   0.6921196  )
       180           Si  tau( 180) = (   0.4815248   0.5750543   0.6097464  )
       181           Si  tau( 181) = (   0.6502106   0.8595237   0.6071101  )
       182           Si  tau( 182) = (   0.2540107   0.7041735   0.4872559  )
       183           Si  tau( 183) = (   0.4199357   0.9919991   0.4894949  )
       184           Si  tau( 184) = (   0.4167161   0.7308057   0.3641399  )
       185           Si  tau( 185) = (   0.5851246   1.0174238   0.3655275  )
       186           O   tau( 186) = (   0.4221892   0.6553593   0.6581979  )
       187           O   tau( 187) = (   0.5875040   0.9397774   0.6484081  )
       188           O   tau( 188) = (   0.5424509   0.6125757   0.5261624  )
       189           O   tau( 189) = (   0.7124628   0.8951298   0.5233341  )
       190           O   tau( 190) = (   0.5199594   0.7397015   0.4003165  )
       191           O   tau( 191) = (   0.6859233   1.0329943   0.4069032  )
       192           O   tau( 192) = (   0.3556524   0.6897813   0.4462057  )
       193           O   tau( 193) = (   0.5204195   0.9786164   0.4465286  )
       194           O   tau( 194) = (   0.2549625   0.7783669   0.5692213  )
       195           O   tau( 195) = (   0.4206425   1.0659218   0.5715590  )
       196           O   tau( 196) = (   0.3702587   0.8208107   0.7008010  )
       197           O   tau( 197) = (   0.5507920   1.1096368   0.6913857  )
       198           Si  tau( 198) = (   0.8204418   0.5723837   0.6162824  )
       199           Si  tau( 199) = (   0.9847899   0.8575584   0.6119843  )
       200           Si  tau( 200) = (   0.5831293   0.7069020   0.4854030  )
       201           Si  tau( 201) = (   0.7507457   0.9918847   0.4863993  )
       202           Si  tau( 202) = (   0.7523189   0.7304997   0.3685315  )
       203           Si  tau( 203) = (   0.9176621   1.0142081   0.3648291  )
       204           O   tau( 204) = (   0.7534600   0.6505868   0.6533765  )
       205           O   tau( 205) = (   0.9201022   0.9370900   0.6513121  )
       206           O   tau( 206) = (   0.8785640   0.6071697   0.5292611  )
       207           O   tau( 207) = (   1.0446914   0.8935311   0.5266761  )
       208           O   tau( 208) = (   0.8520145   0.7444628   0.4127494  )
       209           O   tau( 209) = (   1.0182336   1.0283951   0.4068796  )
       210           O   tau( 210) = (   0.6848274   0.6905017   0.4469099  )
       211           O   tau( 211) = (   0.8515552   0.9773473   0.4452527  )
       212           O   tau( 212) = (   0.5833279   0.7802511   0.5681212  )
       213           O   tau( 213) = (   0.7522905   1.0619484   0.5719024  )
       214           O   tau( 214) = (   0.7158392   0.8214705   0.6880161  )
       215           O   tau( 215) = (   0.8795172   1.1063529   0.6945166  )

     number of k points=     1
                       cart. coord. in units 2pi/alat
        k(    1) = (   0.0000000   0.0000000   0.0000000), wk =   2.0000000

     Dense  grid:  1740873 G-vectors     FFT dimensions: ( 160, 192, 120)

     Largest allocated arrays     est. size (Mb)     dimensions
        Kohn-Sham Wavefunctions        17.80 Mb     (    1944,  600)
        NL pseudopotentials            12.78 Mb     (    1944,  431)
        Each V/rho on FFT grid          0.94 Mb     (   61440)
        Each G-vector array             0.12 Mb     (   15547)
        G-vector shells                 0.06 Mb     (    7776)
     Largest temporary arrays     est. size (Mb)     dimensions
        Auxiliary wavefunctions        71.19 Mb     (    1944, 2400)
        Each subspace H/S matrix       87.89 Mb     (    2400, 2400)
        Each <psi_i|beta_j> matrix      3.95 Mb     (     431,  600)
        Arrays for rho mixing           7.50 Mb     (   61440,    8)

     Initial potential from superposition of free atoms

     starting charge 1145.96414, renormalised to 1144.00000
     Starting wfc are  860 randomized atomic wfcs

     total cpu time spent up to now is       40.9 secs

     per-process dynamical memory:   157.1 Mb

     Self-consistent Calculation

     iteration #  1     ecut=    80.00 Ry     beta=0.70
     Davidson diagonalization with overlap
     ethr =  1.00E-02,  avg # of iterations =  3.0
     Davidson diagonalization with overlap
     ethr =  1.00E-02,  avg # of iterations =  1.0
     Davidson diagonalization with overlap
     ethr =  1.00E-02,  avg # of iterations =  1.0

     Expectation value of exp(iGx): ( -1.0678756980005232E-004,  7.2659229322448340E-004)  0.99291773000000005     
     Electronic Dipole per cell (Ry a.u.)   21.375123483521492     
     Ionic Dipole per cell (Ry a.u.)   23646.600328392800     

     Expectation value of exp(iGx): (  2.5687920078484782E-003, -3.6658785384839159E-003)   1.1465709300000000     
     Electronic Dipole per cell (Ry a.u.)  -13.796778415140951     
     Ionic Dipole per cell (Ry a.u.)   25351.552576171773     

     Expectation value of exp(iGx): (  8.0123281178485826E-007, -1.5460645215718828E-006)  0.73188942899999998     
     Electronic Dipole per cell (Ry a.u.)  -10.028297161321296     
     Ionic Dipole per cell (Ry a.u.)   15833.567606209303     
Electronic Dipole on Cartesian axes
           1   21.375123483521492     
           2  -13.796778415140951     
           3  -10.028297161321296     
Ionic Dipole on Cartesian axes
           1   23646.600328392800     
           2   25351.552576171773     
           3   15833.567606209303     

     total cpu time spent up to now is      766.6 secs

     total energy              =   -5137.17964381 Ry
     Harris-Foulkes estimate   =   -5174.15508502 Ry
     estimated scf accuracy    <      51.92140622 Ry

     iteration #  2     ecut=    80.00 Ry     beta=0.70
     Davidson diagonalization with overlap
     ethr =  4.54E-03,  avg # of iterations =  2.0
     Davidson diagonalization with overlap
     ethr =  4.54E-03,  avg # of iterations =  1.0
     Davidson diagonalization with overlap
     ethr =  4.54E-03,  avg # of iterations =  1.0

     Expectation value of exp(iGx): ( -2.3567138968068360E-006,  3.2712842004328201E-005)  0.99291773000000005     
     Electronic Dipole per cell (Ry a.u.)   20.453646745745015     
     Ionic Dipole per cell (Ry a.u.)   23646.600328392800     

     Expectation value of exp(iGx): (  2.4821248443470577E-004, -3.5663120296755357E-004)   1.1465709300000000     
     Electronic Dipole per cell (Ry a.u.)  -13.842570671587424     
     Ionic Dipole per cell (Ry a.u.)   25351.552576171773     

     Expectation value of exp(iGx): (  2.7945229762035227E-009, -5.0554632624620922E-009)  0.73188942899999998     
     Electronic Dipole per cell (Ry a.u.)  -9.7819955445986277     
     Ionic Dipole per cell (Ry a.u.)   15833.567606209303     
Electronic Dipole on Cartesian axes
           1   20.453646745745015     
           2  -13.842570671587424     
           3  -9.7819955445986277     
Ionic Dipole on Cartesian axes
           1   23646.600328392800     
           2   25351.552576171773     
           3   15833.567606209303     

     total cpu time spent up to now is     1496.8 secs

     total energy              =   -5150.74521098 Ry
     Harris-Foulkes estimate   =   -5167.83964200 Ry
     estimated scf accuracy    <      33.07631773 Ry

     iteration #  3     ecut=    80.00 Ry     beta=0.70
     Davidson diagonalization with overlap
     ethr =  2.89E-03,  avg # of iterations =  2.0
     Davidson diagonalization with overlap
     ethr =  2.89E-03,  avg # of iterations =  1.0
     Davidson diagonalization with overlap
     ethr =  2.89E-03,  avg # of iterations =  1.0

     Expectation value of exp(iGx): ( -1.9553934961084455E-005,  1.5825535982791987E-004)  0.99291773000000005     
     Electronic Dipole per cell (Ry a.u.)   21.088879234381466     
     Ionic Dipole per cell (Ry a.u.)   23646.600328392800     

     Expectation value of exp(iGx): (  8.0860531949350349E-004, -1.1733369700295526E-003)   1.1465709300000000     
     Electronic Dipole per cell (Ry a.u.)  -13.909054344469958     
     Ionic Dipole per cell (Ry a.u.)   25351.552576171773     

     Expectation value of exp(iGx): (  5.0472595779870982E-008, -9.3419999842370635E-008)  0.73188942899999998     
     Electronic Dipole per cell (Ry a.u.)  -9.8703101261232167     
     Ionic Dipole per cell (Ry a.u.)   15833.567606209303     
Electronic Dipole on Cartesian axes
           1   21.088879234381466     
           2  -13.909054344469958     
           3  -9.8703101261232167     
Ionic Dipole on Cartesian axes
           1   23646.600328392800     
           2   25351.552576171773     
           3   15833.567606209303     

     total cpu time spent up to now is     2223.3 secs

     total energy              =   -5157.52287101 Ry
     Harris-Foulkes estimate   =   -5157.61215541 Ry
     estimated scf accuracy    <       0.23490371 Ry

     iteration #  4     ecut=    80.00 Ry     beta=0.70
     Davidson diagonalization with overlap
     ethr =  2.05E-05,  avg # of iterations =  8.0
     Davidson diagonalization with overlap
     ethr =  2.05E-05,  avg # of iterations =  1.0
     Davidson diagonalization with overlap
     ethr =  2.05E-05,  avg # of iterations =  1.0

     Expectation value of exp(iGx): ( -1.5430635016522465E-005,  1.5094243712849821E-004)  0.99291773000000005     
     Electronic Dipole per cell (Ry a.u.)   20.826638721772955     
     Ionic Dipole per cell (Ry a.u.)   23646.600328392800     

     Expectation value of exp(iGx): (  7.8856968587157723E-004, -1.1220621178797386E-003)   1.1465709300000000     
     Electronic Dipole per cell (Ry a.u.)  -13.776972846319568     
     Ionic Dipole per cell (Ry a.u.)   25351.552576171773     

     Expectation value of exp(iGx): (  4.5031266334256433E-008, -8.5453832808483636E-008)  0.73188942899999998     
     Electronic Dipole per cell (Ry a.u.)  -9.9653930844539058     
     Ionic Dipole per cell (Ry a.u.)   15833.567606209303     
Electronic Dipole on Cartesian axes
           1   20.826638721772955     
           2  -13.776972846319568     
           3  -9.9653930844539058     
Ionic Dipole on Cartesian axes
           1   23646.600328392800     
           2   25351.552576171773     
           3   15833.567606209303     

     total cpu time spent up to now is     3063.9 secs

     total energy              =   -5157.53128322 Ry
     Harris-Foulkes estimate   =   -5157.60163758 Ry
     estimated scf accuracy    <       0.14595117 Ry

     iteration #  5     ecut=    80.00 Ry     beta=0.70
     Davidson diagonalization with overlap
     ethr =  1.28E-05,  avg # of iterations = 12.0
     Davidson diagonalization with overlap
     ethr =  1.28E-05,  avg # of iterations =  1.0
     Davidson diagonalization with overlap
     ethr =  1.28E-05,  avg # of iterations =  1.0

     Expectation value of exp(iGx): ( -1.7627897486913169E-005,  1.4986737644863120E-004)  0.99291773000000005     
     Electronic Dipole per cell (Ry a.u.)   21.016028084505596     
     Ionic Dipole per cell (Ry a.u.)   23646.600328392800     

     Expectation value of exp(iGx): (  7.7720464793863415E-004, -1.1246699810273902E-003)   1.1465709300000000     
     Electronic Dipole per cell (Ry a.u.)  -13.890537761181163     
     Ionic Dipole per cell (Ry a.u.)   25351.552576171773     

     Expectation value of exp(iGx): (  4.5530267726105085E-008, -8.4212312487636702E-008)  0.73188942899999998     
     Electronic Dipole per cell (Ry a.u.)  -9.8675801992358263     
     Ionic Dipole per cell (Ry a.u.)   15833.567606209303     
Electronic Dipole on Cartesian axes
           1   21.016028084505596     
           2  -13.890537761181163     
           3  -9.8675801992358263     
Ionic Dipole on Cartesian axes
           1   23646.600328392800     
           2   25351.552576171773     
           3   15833.567606209303     

     total cpu time spent up to now is     3905.1 secs

     total energy              =   -5157.56160788 Ry
     Harris-Foulkes estimate   =   -5157.56288524 Ry
     estimated scf accuracy    <       0.00226457 Ry

     iteration #  6     ecut=    80.00 Ry     beta=0.70
     Davidson diagonalization with overlap
     ethr =  1.98E-07,  avg # of iterations =  6.0
     Davidson diagonalization with overlap
     ethr =  1.98E-07,  avg # of iterations =  1.0
     Davidson diagonalization with overlap
     ethr =  1.98E-07,  avg # of iterations =  1.0

     Expectation value of exp(iGx): ( -1.7234801988360184E-005,  1.5011358880885796E-004)  0.99291773000000005     
     Electronic Dipole per cell (Ry a.u.)   20.981487338385211     
     Ionic Dipole per cell (Ry a.u.)   23646.600328392800     

     Expectation value of exp(iGx): (  7.8042452658868959E-004, -1.1237754170203924E-003)   1.1465709300000000     
     Electronic Dipole per cell (Ry a.u.)  -13.857356507185967     
     Ionic Dipole per cell (Ry a.u.)   25351.552576171773     

     Expectation value of exp(iGx): (  4.5421127691213386E-008, -8.4568455109119697E-008)  0.73188942899999998     
     Electronic Dipole per cell (Ry a.u.)  -9.8929534575405818     
     Ionic Dipole per cell (Ry a.u.)   15833.567606209303     
Electronic Dipole on Cartesian axes
           1   20.981487338385211     
           2  -13.857356507185967     
           3  -9.8929534575405818     
Ionic Dipole on Cartesian axes
           1   23646.600328392800     
           2   25351.552576171773     
           3   15833.567606209303     

     total cpu time spent up to now is     4682.1 secs

     total energy              =   -5157.56213445 Ry
     Harris-Foulkes estimate   =   -5157.56227215 Ry
     estimated scf accuracy    <       0.00025252 Ry

     iteration #  7     ecut=    80.00 Ry     beta=0.70
     Davidson diagonalization with overlap
     ethr =  2.21E-08,  avg # of iterations =  3.0
     Davidson diagonalization with overlap
     ethr =  2.21E-08,  avg # of iterations =  1.0
     Davidson diagonalization with overlap
     ethr =  2.21E-08,  avg # of iterations =  1.0

     Expectation value of exp(iGx): ( -1.7363326570677584E-005,  1.5014519294813001E-004)  0.99291773000000005     
     Electronic Dipole per cell (Ry a.u.)   20.991708907173468     
     Ionic Dipole per cell (Ry a.u.)   23646.600328392800     

     Expectation value of exp(iGx): (  7.7963953574466049E-004, -1.1247799868099226E-003)   1.1465709300000000     
     Electronic Dipole per cell (Ry a.u.)  -13.870150278999354     
     Ionic Dipole per cell (Ry a.u.)   25351.552576171773     

     Expectation value of exp(iGx): (  4.5538306717102373E-008, -8.4574133244452325E-008)  0.73188942899999998     
     Electronic Dipole per cell (Ry a.u.)  -9.8833465797091584     
     Ionic Dipole per cell (Ry a.u.)   15833.567606209303     
Electronic Dipole on Cartesian axes
           1   20.991708907173468     
           2  -13.870150278999354     
           3  -9.8833465797091584     
Ionic Dipole on Cartesian axes
           1   23646.600328392800     
           2   25351.552576171773     
           3   15833.567606209303     

     total cpu time spent up to now is     5422.6 secs

     total energy              =   -5157.56219321 Ry
     Harris-Foulkes estimate   =   -5157.56220501 Ry
     estimated scf accuracy    <       0.00002564 Ry

     iteration #  8     ecut=    80.00 Ry     beta=0.70
     Davidson diagonalization with overlap
     ethr =  2.24E-09,  avg # of iterations =  3.0
     Davidson diagonalization with overlap
     ethr =  2.24E-09,  avg # of iterations =  1.0
     Davidson diagonalization with overlap
     ethr =  2.24E-09,  avg # of iterations =  1.0

     Expectation value of exp(iGx): ( -1.7343806378363534E-005,  1.5016342996318876E-004)  0.99291773000000005     
     Electronic Dipole per cell (Ry a.u.)   20.989939115034204     
     Ionic Dipole per cell (Ry a.u.)   23646.600328392800     

     Expectation value of exp(iGx): (  7.8000737737904348E-004, -1.1246395469745776E-003)   1.1465709300000000     
     Electronic Dipole per cell (Ry a.u.)  -13.866133929156510     
     Ionic Dipole per cell (Ry a.u.)   25351.552576171773     

     Expectation value of exp(iGx): (  4.5515241807247421E-008, -8.4605357166374007E-008)  0.73188942899999998     
     Electronic Dipole per cell (Ry a.u.)  -9.8867007890172278     
     Ionic Dipole per cell (Ry a.u.)   15833.567606209303     
Electronic Dipole on Cartesian axes
           1   20.989939115034204     
           2  -13.866133929156510     
           3  -9.8867007890172278     
Ionic Dipole on Cartesian axes
           1   23646.600328392800     
           2   25351.552576171773     
           3   15833.567606209303     

     total cpu time spent up to now is     6164.2 secs

     total energy              =   -5157.56219969 Ry
     Harris-Foulkes estimate   =   -5157.56220120 Ry
     estimated scf accuracy    <       0.00000433 Ry

     iteration #  9     ecut=    80.00 Ry     beta=0.70
     Davidson diagonalization with overlap
     ethr =  3.79E-10,  avg # of iterations =  2.0
     Davidson diagonalization with overlap
     ethr =  3.79E-10,  avg # of iterations =  1.0
     Davidson diagonalization with overlap
     ethr =  3.79E-10,  avg # of iterations =  1.0

     Expectation value of exp(iGx): ( -1.7344913703675558E-005,  1.5016671810662039E-004)  0.99291773000000005     
     Electronic Dipole per cell (Ry a.u.)   20.989998645611287     
     Ionic Dipole per cell (Ry a.u.)   23646.600328392800     

     Expectation value of exp(iGx): (  7.7992348568921527E-004, -1.1247296867958497E-003)   1.1465709300000000     
     Electronic Dipole per cell (Ry a.u.)  -13.867397733277809     
     Ionic Dipole per cell (Ry a.u.)   25351.552576171773     

     Expectation value of exp(iGx): (  4.5526287631216505E-008, -8.4602805781033583E-008)  0.73188942899999998     
     Electronic Dipole per cell (Ry a.u.)  -9.8856560616924156     
     Ionic Dipole per cell (Ry a.u.)   15833.567606209303     
Electronic Dipole on Cartesian axes
           1   20.989998645611283     
           2  -13.867397733277809     
           3  -9.8856560616924156     
Ionic Dipole on Cartesian axes
           1   23646.600328392800     
           2   25351.552576171773     
           3   15833.567606209303     

     total cpu time spent up to now is     6873.6 secs

     total energy              =   -5157.56220056 Ry
     Harris-Foulkes estimate   =   -5157.56220072 Ry
     estimated scf accuracy    <       0.00000034 Ry

     iteration # 10     ecut=    80.00 Ry     beta=0.70
     Davidson diagonalization with overlap
     ethr =  2.97E-11,  avg # of iterations =  3.0
     Davidson diagonalization with overlap
     ethr =  2.97E-11,  avg # of iterations =  1.0
     Davidson diagonalization with overlap
     ethr =  2.97E-11,  avg # of iterations =  1.0

     Expectation value of exp(iGx): ( -1.7346357899581268E-005,  1.5016616667882105E-004)  0.99291773000000005     
     Electronic Dipole per cell (Ry a.u.)   20.990122026950964     
     Ionic Dipole per cell (Ry a.u.)   23646.600328392800     

     Expectation value of exp(iGx): (  7.7994563874471986E-004, -1.1247105008590475E-003)   1.1465709300000000     
     Electronic Dipole per cell (Ry a.u.)  -13.867091647531183     
     Ionic Dipole per cell (Ry a.u.)   25351.552576171773     

     Expectation value of exp(iGx): (  4.5524321470305063E-008, -8.4603693193252809E-008)  0.73188942899999998     
     Electronic Dipole per cell (Ry a.u.)  -9.8858616309870886     
     Ionic Dipole per cell (Ry a.u.)   15833.567606209303     
Electronic Dipole on Cartesian axes
           1   20.990122026950964     
           2  -13.867091647531183     
           3  -9.8858616309870886     
Ionic Dipole on Cartesian axes
           1   23646.600328392800     
           2   25351.552576171773     
           3   15833.567606209303     

     total cpu time spent up to now is     7618.8 secs

     total energy              =   -5157.56220064 Ry
     Harris-Foulkes estimate   =   -5157.56220066 Ry
     estimated scf accuracy    <       0.00000004 Ry

     iteration # 11     ecut=    80.00 Ry     beta=0.70
     Davidson diagonalization with overlap
     ethr =  3.86E-12,  avg # of iterations =  3.0
     Davidson diagonalization with overlap
     ethr =  3.86E-12,  avg # of iterations =  1.0
     Davidson diagonalization with overlap
     ethr =  3.86E-12,  avg # of iterations =  1.0

     Expectation value of exp(iGx): ( -1.7345773222941889E-005,  1.5016643489153714E-004)  0.99291773000000005     
     Electronic Dipole per cell (Ry a.u.)   20.990071651430501     
     Ionic Dipole per cell (Ry a.u.)   23646.600328392800     

     Expectation value of exp(iGx): (  7.7994014036546677E-004, -1.1247160895343825E-003)   1.1465709300000000     
     Electronic Dipole per cell (Ry a.u.)  -13.867172567022070     
     Ionic Dipole per cell (Ry a.u.)   25351.552576171773     

     Expectation value of exp(iGx): (  4.5524802347557023E-008, -8.4603699676668193E-008)  0.73188942899999998     
     Electronic Dipole per cell (Ry a.u.)  -9.8858214715368415     
     Ionic Dipole per cell (Ry a.u.)   15833.567606209303     
Electronic Dipole on Cartesian axes
           1   20.990071651430501     
           2  -13.867172567022070     
           3  -9.8858214715368415     
Ionic Dipole on Cartesian axes
           1   23646.600328392800     
           2   25351.552576171773     
           3   15833.567606209303     

     total cpu time spent up to now is     8347.3 secs

     End of self-consistent calculation

          k = 0.0000 0.0000 0.0000 (217511 PWs)   bands (ev):

   -17.4183 -17.3322 -16.8038 -16.4674 -16.4434 -16.4216 -16.3430 -16.2830
   -16.2550 -16.2160 -16.1936 -16.1375 -16.1181 -16.0824 -16.0692 -16.0376
   -16.0195 -16.0116 -15.9704 -15.9433 -15.9419 -15.9234 -15.9020 -15.8804
   -15.8509 -15.8308 -15.8197 -15.8112 -15.7862 -15.7857 -15.7648 -15.7581
   -15.7015 -15.6724 -15.6412 -15.6285 -15.5924 -15.5601 -15.5257 -15.4863
   -15.4712 -15.4087 -15.3660 -15.3480 -15.3324 -15.3150 -15.2899 -15.2688
   -15.2457 -15.2393 -15.2052 -15.1681 -15.1563 -15.1034 -15.0779 -15.0635
   -15.0422 -15.0230 -14.9785 -14.9566 -14.9505 -14.9261 -14.8945 -14.8913
   -14.8809 -14.8707 -14.8616 -14.8534 -14.8298 -14.8026 -14.7969 -14.7434
   -14.7200 -14.7018 -14.6754 -14.6590 -14.6308 -14.5959 -14.5832 -14.5743
   -14.5350 -14.5195 -14.5046 -14.4973 -14.4742 -14.4407 -14.4359 -14.4288
   -14.4130 -14.3970 -14.3931 -14.3874 -14.3860 -14.3738 -14.3673 -14.3586
   -14.3583 -14.3534 -14.3399 -14.3316 -14.3264 -14.3255 -14.3228 -14.3163
   -14.3134 -14.3089 -14.3049 -14.2995 -14.2954 -14.2902 -14.2872 -14.2812
   -14.2748 -14.2687 -14.2567 -14.2527 -14.2499 -14.2491 -14.2446 -14.2393
   -14.2348 -14.2333 -14.2278 -14.2179 -14.2139 -14.2067 -14.2062 -14.2015
   -14.1951 -14.1897 -14.1795 -14.1769 -14.1707 -14.1650 -14.1579 -14.1485
   -14.1436 -14.1409 -14.1358 -14.1268 -14.1134 -14.1104 -13.9791  -6.7584
    -6.5322  -6.3819  -6.3287  -6.2017  -6.1701  -6.1064  -5.9864  -5.9217
    -5.8966  -5.8507  -5.8398  -5.8121  -5.7969  -5.7588  -5.7508  -5.7379
    -5.6789  -5.6531  -5.6241  -5.5994  -5.5791  -5.5665  -5.4066  -5.2952
    -5.2418  -5.1776  -5.1576  -5.1199  -5.1067  -5.0762  -5.0329  -4.9839
    -4.9265  -4.9079  -4.8422  -4.7428  -4.6951  -4.6267  -4.5204  -4.4422
    -4.3977  -4.3467  -4.3016  -4.2362  -4.2343  -4.1962  -4.1815  -4.1569
    -4.1196  -4.0613  -4.0093  -3.9527  -3.9084  -3.9001  -3.8833  -3.8187
    -3.8064  -3.7712  -3.7507  -3.7254  -3.6995  -3.6835  -3.5783  -3.5546
    -3.4657  -3.4188  -3.3894  -3.3451  -3.2927  -3.2883  -3.2588  -3.2091
    -3.1748  -3.1464  -3.1320  -3.0953  -3.0922  -3.0627  -3.0187  -3.0034
    -2.9949  -2.9757  -2.9486  -2.9380  -2.9311  -2.9069  -2.9031  -2.8958
    -2.8822  -2.8750  -2.8670  -2.8620  -2.8444  -2.8383  -2.8296  -2.8196
    -2.8099  -2.8012  -2.7944  -2.7878  -2.7672  -2.7642  -2.7516  -2.7404
    -2.7275  -2.7161  -2.7117  -2.7071  -2.6973  -2.6833  -2.6792  -2.6740
    -2.6552  -2.6467  -2.6426  -2.6302  -2.6185  -2.5630  -2.5572  -2.5308
    -2.4889  -2.4850  -2.4618  -2.4535  -2.4390  -2.4220  -2.4161  -2.4041
    -2.3815  -2.3586  -2.3474  -2.3086  -2.2957  -2.2684  -2.2565  -2.2420
    -2.2176  -2.2067  -2.1803  -2.1373  -2.1177  -2.0939  -1.9678  -1.9529
    -1.4700  -1.4539  -1.1793  -1.1582  -1.0203  -0.9558  -0.9070  -0.8495
    -0.8299  -0.8237  -0.7937  -0.7862  -0.7826  -0.7519  -0.7389  -0.7205
    -0.7151  -0.6879  -0.6771  -0.6530  -0.6444  -0.6347  -0.6329  -0.6259
    -0.6146  -0.6126  -0.5918  -0.5820  -0.5743  -0.5595  -0.5496  -0.5412
    -0.5367  -0.5251  -0.4925  -0.4799  -0.4716  -0.4672  -0.4534  -0.4358
    -0.4190  -0.4035  -0.3944  -0.3834  -0.3769  -0.3666  -0.3515  -0.3379
    -0.3258  -0.3126  -0.2997  -0.2893  -0.2684  -0.2662  -0.2470  -0.2405
    -0.2200  -0.2059  -0.1797  -0.1595  -0.1300  -0.1277  -0.0969  -0.0919
    -0.0737  -0.0565  -0.0511  -0.0240   0.0007   0.0118   0.0258   0.0440
     0.0476   0.0715   0.0775   0.0988   0.1168   0.1228   0.1270   0.1305
     0.1425   0.1740   0.1883   0.2015   0.2145   0.2282   0.2407   0.2444
     0.2580   0.2651   0.2792   0.2964   0.3119   0.3208   0.3452   0.3538
     0.3675   0.3748   0.3948   0.4056   0.4120   0.4176   0.4291   0.4407
     0.4528   0.4606   0.4693   0.4849   0.4892   0.4935   0.5148   0.5158
     0.5302   0.5411   0.5455   0.5686   0.5721   0.5750   0.5914   0.6059
     0.6130   0.6426   0.6552   0.6695   0.6779   0.6967   0.7068   0.7221
     0.7305   0.7508   0.7581   0.7760   0.7889   0.8127   0.8301   0.8441
     0.8567   0.8639   0.8776   0.8953   0.9009   0.9177   0.9275   0.9398
     0.9622   0.9642   0.9705   0.9817   0.9882   0.9985   1.0062   1.0158
     1.0258   1.0363   1.0482   1.0594   1.0705   1.0788   1.0973   1.1004
     1.1066   1.1144   1.1262   1.1375   1.1448   1.1558   1.1669   1.1746
     1.1996   1.2070   1.2132   1.2156   1.2248   1.2310   1.2551   1.2563
     1.2680   1.2738   1.2977   1.3019   1.3150   1.3214   1.3298   1.3372
     1.3424   1.3487   1.3558   1.3685   1.3718   1.3833   1.3926   1.3982
     1.4010   1.4061   1.4184   1.4237   1.4302   1.4380   1.4523   1.4613
     1.4683   1.4735   1.4838   1.4910   1.4959   1.5037   1.5141   1.5309
     1.5400   1.5482   1.5530   1.5678   1.5758   1.5846   1.5949   1.5975
     1.6043   1.6152   1.6169   1.6349   1.6437   1.6515   1.6731   1.6835
     1.7083   1.7143   1.7237   1.7264   1.7477   1.7580   1.7729   1.7909
     1.8049   1.8081   1.8547   1.8651   1.8748   1.9029   1.9273   1.9317
     1.9444   1.9597   1.9619   1.9638   1.9753   1.9908   2.0132   2.0170
     2.0221   2.0245   2.0405   2.0579   2.0726   2.1069   2.1114   2.1327
     2.1399   2.1598   2.1817   2.1942   2.2079   2.2368   2.2442   2.2526
     2.2574   2.2713   2.2814   2.2910   2.3077   2.3166   2.3356   2.3381
     2.3543   2.3680   2.3701   2.3987   2.4047   2.4238   2.4362   2.4513
     2.4661   2.4925   2.5287   2.5492   7.8260   8.3027   8.8556   9.1339
     9.2574   9.4245   9.5696   9.7716   9.8075   9.9357  10.0292  10.0476
    10.1222  10.1469  10.2724  10.3479  10.4296  10.4425  10.5183  10.5628
    10.5714  10.6362  10.6619  10.7336  10.7795  10.8222  10.8479  10.8645

     highest occupied, lowest unoccupied level (ev):     2.5492    7.8260

!    total energy              =   -5157.56220065 Ry
     Harris-Foulkes estimate   =   -5157.56220065 Ry
     estimated scf accuracy    <          2.0E-09 Ry

     The total energy is the sum of the following terms:

     one-electron contribution =   -2407.58974981 Ry
     hartree contribution      =    1798.78053596 Ry
     xc contribution           =   -1182.89080732 Ry
     ewald contribution        =   -3365.86217948 Ry

     convergence has been achieved in  11 iterations
  **** WARNING :: Problem open file vector.dat...
  **** WARNING :: Problem read vector parameters...
  VECTOR ::                  Infinity                  Infinity                       NaN
  PARALLEL PART OF FORCES:no remove

     Forces acting on atoms (Ry/au):

     atom    1 type  1   force =    -0.00034729    0.00154200    0.00016198
     atom    2 type  1   force =     0.00088713    0.00284135   -0.00097509
     atom    3 type  1   force =    -0.00016139    0.00140504   -0.00003311
     atom    4 type  1   force =     0.00161669    0.00091446   -0.00043542
     atom    5 type  1   force =    -0.00022800    0.00182623    0.00028089
     atom    6 type  1   force =     0.00373997    0.00312020    0.00006412
     atom    7 type  2   force =     0.00053476   -0.00115627   -0.00020088
     atom    8 type  2   force =    -0.00016943   -0.00082129   -0.00022598
     atom    9 type  2   force =     0.00012106   -0.00126764    0.00027671
     atom   10 type  2   force =    -0.00084246   -0.00237957    0.00125956
     atom   11 type  2   force =    -0.00003210   -0.00094342    0.00002613
     atom   12 type  2   force =    -0.00151877   -0.00230778    0.00053437
     atom   13 type  2   force =     0.00005708   -0.00047858   -0.00016141
     atom   14 type  2   force =    -0.00152534   -0.00068190    0.00065273
     atom   15 type  2   force =    -0.00011346   -0.00073632   -0.00028420
     atom   16 type  2   force =    -0.00073227   -0.00037524    0.00011007
     atom   17 type  2   force =     0.00028648   -0.00086748    0.00016408
     atom   18 type  2   force =    -0.00073695    0.00008940    0.00027993
     atom   19 type  1   force =     0.00108304    0.00329760    0.00083652
     atom   20 type  1   force =    -0.00033846    0.00209017   -0.00003825
     atom   21 type  1   force =     0.00005469    0.00245733    0.00043166
     atom   22 type  1   force =     0.00017078    0.00476073   -0.00187111
     atom   23 type  1   force =    -0.00018919    0.00336766    0.00022656
     atom   24 type  1   force =    -0.00471104    0.00741465   -0.00286325
     atom   25 type  2   force =     0.00031922   -0.00167869   -0.00077971
     atom   26 type  2   force =     0.00058660   -0.00091210   -0.00058318
     atom   27 type  2   force =    -0.00044501   -0.00170706    0.00055271
     atom   28 type  2   force =    -0.00002595   -0.00084385    0.00049372
     atom   29 type  2   force =    -0.00005931   -0.00109457    0.00019905
     atom   30 type  2   force =     0.00253837   -0.00083817    0.00154133
     atom   31 type  2   force =    -0.00000880   -0.00111803    0.00004158
     atom   32 type  2   force =     0.00041695   -0.00166946    0.00106696
     atom   33 type  2   force =    -0.00054704   -0.00159237   -0.00056514
     atom   34 type  2   force =     0.00015195   -0.00253069    0.00156030
     atom   35 type  2   force =     0.00030595   -0.00157223    0.00046716
     atom   36 type  1   force =     0.00017403    0.00136500   -0.00003893
     atom   37 type  1   force =     0.00027941    0.00131619   -0.00036797
     atom   38 type  1   force =     0.00045096    0.00256551    0.00006822
     atom   39 type  1   force =    -0.00164736    0.00067249   -0.00165385
     atom   40 type  1   force =    -0.00021545    0.00208382   -0.00028699
     atom   41 type  1   force =     0.00004431    0.00011513    0.00046660
     atom   42 type  2   force =     0.00004782   -0.00079770   -0.00026013
     atom   43 type  2   force =     0.00012447   -0.00044395   -0.00008713
     atom   44 type  2   force =    -0.00040018   -0.00051740   -0.00003595
     atom   45 type  2   force =    -0.00048662   -0.00079045    0.00037198
     atom   46 type  2   force =     0.00013525   -0.00020733    0.00005399
     atom   47 type  2   force =    -0.00062056   -0.00004672   -0.00017810
     atom   48 type  2   force =    -0.00013824   -0.00054756    0.00017061
     atom   49 type  2   force =     0.00047758   -0.00026331   -0.00009366
     atom   50 type  2   force =    -0.00023814   -0.00126851   -0.00036790
     atom   51 type  2   force =     0.00062993    0.00042553    0.00038310
     atom   52 type  2   force =     0.00054485   -0.00095976    0.00024511
     atom   53 type  2   force =     0.00006783    0.00031840   -0.00019489
     atom   54 type  1   force =     0.00259813   -0.00034658   -0.00192508
     atom   55 type  1   force =    -0.00523123   -0.00734307    0.00508166
     atom   56 type  1   force =     0.00018906   -0.00141676    0.00009574
     atom   57 type  1   force =    -0.00293860   -0.00021622    0.00152442
     atom   58 type  1   force =     0.00018587   -0.00267764    0.00040698
     atom   59 type  1   force =    -0.00522765    0.00701364    0.00314353
     atom   60 type  2   force =    -0.00075894    0.00149473    0.00104240
     atom   61 type  2   force =     0.00121662    0.00079256   -0.00062428
     atom   62 type  2   force =    -0.00430476   -0.00078647    0.00224463
     atom   63 type  2   force =     0.00298184   -0.00052150   -0.00681693
     atom   64 type  2   force =    -0.00186802    0.00408232   -0.00254906
     atom   65 type  2   force =     0.00101138   -0.00322555   -0.00129490
     atom   66 type  2   force =    -0.00037678    0.00071006   -0.00039224
     atom   67 type  2   force =     0.00301490   -0.00052955   -0.00202142
     atom   68 type  2   force =     0.00017069    0.00078353    0.00021157
     atom   69 type  2   force =     0.00071524   -0.00074377   -0.00029706
     atom   70 type  2   force =    -0.00011325    0.00094040   -0.00017672
     atom   71 type  2   force =     0.00100903   -0.00097460    0.00068962
     atom   72 type  1   force =    -0.00643291    0.00717343   -0.01643288
     atom   73 type  1   force =     0.00106650   -0.00169855    0.00124890
     atom   74 type  1   force =     0.01724224   -0.01224338   -0.00092062
     atom   75 type  1   force =     0.00138203    0.00750611    0.00566235
     atom   76 type  1   force =     0.12586179   -0.37925437    0.03963258
     atom   77 type  1   force =     0.00453745    0.00417141   -0.00110773
     atom   78 type  2   force =     0.00025714    0.00222711    0.00616247
     atom   79 type  2   force =    -0.00080110    0.00049967    0.00005539
     atom   80 type  2   force =     0.00615248    0.00592202   -0.00004107
     atom   81 type  2   force =    -0.00030200    0.00053946   -0.00039534
     atom   82 type  2   force =     0.03077305    0.02897213    0.01033224
     atom   83 type  2   force =    -0.00184822   -0.00045615   -0.00081302
     atom   84 type  2   force =    -0.00386196    0.02411534   -0.00387365
     atom   85 type  2   force =    -0.00254204   -0.00295267   -0.00064733
     atom   86 type  2   force =    -0.00092325    0.00703197    0.00265169
     atom   87 type  2   force =    -0.00074471   -0.00278529   -0.00209844
     atom   88 type  2   force =    -0.00071295    0.00368597   -0.00118989
     atom   89 type  2   force =    -0.00052554   -0.00095961    0.00023355
     atom   90 type  1   force =    -0.00046298   -0.00131714   -0.00002699
     atom   91 type  1   force =    -0.00033537   -0.00137815    0.00045443
     atom   92 type  1   force =    -0.00160304   -0.01215499    0.00611296
     atom   93 type  1   force =     0.00145064   -0.00021755    0.00127955
     atom   94 type  1   force =     0.00090813   -0.00274115   -0.00098386
     atom   95 type  1   force =    -0.00044272    0.00013505   -0.00032120
     atom   96 type  2   force =     0.00013956    0.00078977   -0.00020725
     atom   97 type  2   force =     0.00006951    0.00038723    0.00000940
     atom   98 type  2   force =     0.00028878    0.00069033   -0.00043400
     atom   99 type  2   force =     0.00074373    0.00084357   -0.00072297
     atom  100 type  2   force =    -0.00068524    0.00069733    0.00007030
     atom  101 type  2   force =     0.00094168   -0.00004933    0.00031134
     atom  102 type  2   force =    -0.00269075    0.00192031   -0.00120917
     atom  103 type  2   force =    -0.00024347   -0.00000403    0.00002106
     atom  104 type  2   force =    -0.00067726    0.00193376   -0.00137228
     atom  105 type  2   force =    -0.00044725   -0.00050822   -0.00053784
     atom  106 type  2   force =    -0.00076670    0.00106120   -0.00078251
     atom  107 type  2   force =     0.00028743   -0.00021700   -0.00017155
     atom  108 type  1   force =    -0.00153808    0.00262270   -0.00150549
     atom  109 type  1   force =     0.00086156    0.00353229   -0.00045704
     atom  110 type  1   force =    -0.00002806    0.00130492    0.00003452
     atom  111 type  1   force =     0.00104855    0.00072106    0.00002652
     atom  112 type  1   force =    -0.00003736    0.00144423    0.00014436
     atom  113 type  1   force =     0.00187058    0.00075986    0.00028605
     atom  114 type  2   force =     0.00057213   -0.00137725   -0.00043516
     atom  115 type  2   force =    -0.00026189   -0.00155756   -0.00073899
     atom  116 type  2   force =    -0.00018277   -0.00147935    0.00063692
     atom  117 type  2   force =    -0.00086815   -0.00262109    0.00013061
     atom  118 type  2   force =     0.00007836   -0.00063054    0.00010318
     atom  119 type  2   force =    -0.00129796   -0.00064712   -0.00126226
     atom  120 type  2   force =     0.00016185   -0.00038391    0.00008872
     atom  121 type  2   force =    -0.00079578   -0.00037195    0.00016025
     atom  122 type  2   force =    -0.00009809   -0.00069259   -0.00029910
     atom  123 type  2   force =    -0.00064897   -0.00007583   -0.00056459
     atom  124 type  2   force =     0.00026483   -0.00089145    0.00014877
     atom  125 type  2   force =    -0.00253770   -0.00025846   -0.00110100
     atom  126 type  1   force =     0.00096859    0.00425092   -0.00062717
     atom  127 type  1   force =    -0.00134547    0.00339085    0.00079573
     atom  128 type  1   force =     0.00031182    0.00248790    0.00017647
     atom  129 type  1   force =     0.00045037    0.00536087    0.00440810
     atom  130 type  1   force =    -0.00014336    0.00247852    0.00017371
     atom  131 type  1   force =    -0.00184260    0.00149316    0.00107100
     atom  132 type  2   force =     0.00044757   -0.00211406   -0.00064077
     atom  133 type  2   force =     0.00127419   -0.00335853   -0.00133682
     atom  134 type  2   force =    -0.00080515   -0.00173206    0.00087711
     atom  135 type  2   force =     0.00049693   -0.00051239    0.00000730
     atom  136 type  2   force =    -0.00006526   -0.00090694   -0.00004672
     atom  137 type  2   force =     0.00073663   -0.00015060   -0.00004670
     atom  138 type  2   force =     0.00000055   -0.00101030    0.00006114
     atom  139 type  2   force =     0.00178775   -0.00124305   -0.00134101
     atom  140 type  2   force =    -0.00038812   -0.00187530   -0.00058602
     atom  141 type  2   force =    -0.00147891   -0.00789045   -0.00513013
     atom  142 type  2   force =     0.00052209   -0.00190600    0.00057980
     atom  143 type  2   force =     0.00765607   -0.00908340    0.00269630
     atom  144 type  1   force =     0.00026718    0.00146693   -0.00010609
     atom  145 type  1   force =     0.00015039    0.00143512   -0.00021696
     atom  146 type  1   force =     0.00043221    0.00274870    0.00005408
     atom  147 type  1   force =    -0.00114901    0.00053808    0.00013640
     atom  148 type  1   force =    -0.00010341    0.00153454   -0.00005881
     atom  149 type  1   force =     0.00008075    0.00008370    0.00033787
     atom  150 type  2   force =     0.00020473   -0.00092057   -0.00021967
     atom  151 type  2   force =     0.00018854   -0.00040925   -0.00027699
     atom  152 type  2   force =    -0.00004211   -0.00062953    0.00034000
     atom  153 type  2   force =    -0.00035413   -0.00063483    0.00018677
     atom  154 type  2   force =     0.00015369   -0.00047638    0.00005326
     atom  155 type  2   force =    -0.00028146   -0.00002895   -0.00023392
     atom  156 type  2   force =    -0.00008494   -0.00048128    0.00007475
     atom  157 type  2   force =     0.00045453   -0.00001992   -0.00023224
     atom  158 type  2   force =    -0.00027029   -0.00166653   -0.00077053
     atom  159 type  2   force =     0.00076785    0.00033458    0.00001752
     atom  160 type  2   force =     0.00071749   -0.00127348    0.00045727
     atom  161 type  2   force =    -0.00002533    0.00038872    0.00001547
     atom  162 type  1   force =     0.00328422   -0.00221986    0.00191697
     atom  163 type  1   force =    -0.02559013    0.01556620   -0.03263157
     atom  164 type  1   force =    -0.00034410   -0.00158630   -0.00034702
     atom  165 type  1   force =    -0.00190527    0.00004717   -0.00068171
     atom  166 type  1   force =    -0.00041725   -0.00199064   -0.00093749
     atom  167 type  1   force =    -0.00149946    0.00082424   -0.00076229
     atom  168 type  2   force =    -0.00068714    0.00186550    0.00023152
     atom  169 type  2   force =     0.00511357   -0.00679436    0.00046514
     atom  170 type  2   force =    -0.00082870    0.00267509   -0.00096204
     atom  171 type  2   force =    -0.00098075   -0.00647051    0.01042250
     atom  172 type  2   force =     0.00044819    0.00154222    0.00148162
     atom  173 type  2   force =     0.00104538   -0.00181033    0.00202226
     atom  174 type  2   force =     0.00003474    0.00056715   -0.00000652
     atom  175 type  2   force =     0.00100877   -0.00043804    0.00032675
     atom  176 type  2   force =     0.00034358    0.00098683    0.00039791
     atom  177 type  2   force =     0.00063818   -0.00052065    0.00029928
     atom  178 type  2   force =     0.00022432    0.00137158   -0.00068048
     atom  179 type  2   force =     0.00172420   -0.00274216    0.00086411
     atom  180 type  1   force =    -0.01613408    0.02974324    0.02138638
     atom  181 type  1   force =     0.00384471   -0.00393657   -0.00343452
     atom  182 type  1   force =     0.00314672   -0.00984041   -0.00379951
     atom  183 type  1   force =     0.00321782    0.00566848   -0.00370848
     atom  184 type  1   force =     0.00092397   -0.00672991   -0.00158587
     atom  185 type  1   force =     0.00150953    0.00048900   -0.00071628
     atom  186 type  2   force =     0.00028809    0.08386717    0.05141136
     atom  187 type  2   force =    -0.00302222    0.00008241    0.00102878
     atom  188 type  2   force =     0.00744893    0.00234634   -0.00888218
     atom  189 type  2   force =    -0.00011074    0.00069648    0.00059036
     atom  190 type  2   force =     0.00001964    0.00238393   -0.00072041
     atom  191 type  2   force =    -0.00067608   -0.00010190   -0.00013655
     atom  192 type  2   force =    -0.00211044    0.00299194    0.00025941
     atom  193 type  2   force =    -0.00163412   -0.00084960    0.00182790
     atom  194 type  2   force =     0.00681781    0.00994627    0.01122873
     atom  195 type  2   force =    -0.00083089   -0.00280101    0.00022205
     atom  196 type  2   force =    -0.14330217    0.21225169   -0.08588532
     atom  197 type  2   force =     0.00005389   -0.00180044    0.00084784
     atom  198 type  1   force =    -0.00088828   -0.00138351   -0.00002507
     atom  199 type  1   force =    -0.00106244   -0.00143057    0.00001147
     atom  200 type  1   force =    -0.00466046   -0.01059812    0.00192920
     atom  201 type  1   force =     0.00097271    0.00020244   -0.00016912
     atom  202 type  1   force =    -0.00068926   -0.00227789    0.00074624
     atom  203 type  1   force =    -0.00024410    0.00026100   -0.00056808
     atom  204 type  2   force =     0.00028469    0.00164117    0.00051127
     atom  205 type  2   force =     0.00006777    0.00030452    0.00018312
     atom  206 type  2   force =     0.00054539    0.00066715   -0.00025232
     atom  207 type  2   force =     0.00051637    0.00063735   -0.00036705
     atom  208 type  2   force =     0.00012934    0.00033530    0.00001562
     atom  209 type  2   force =     0.00078224    0.00011260    0.00020368
     atom  210 type  2   force =     0.00140126    0.00121952   -0.00103561
     atom  211 type  2   force =    -0.00001151    0.00039494    0.00004746
     atom  212 type  2   force =     0.00060073    0.00567980    0.00263933
     atom  213 type  2   force =    -0.00041540   -0.00029983   -0.00008289
     atom  214 type  2   force =    -0.00149834    0.00172701   -0.00016154
     atom  215 type  2   force =     0.00015866   -0.00051450    0.00027894

     Total force =     0.503716     Total SCF correction =     0.000101

     Writing output data file Qrtz_Ortho.save

     init_run     :     27.21s CPU     39.95s WALL (       1 calls)
     electrons    :   3983.66s CPU   8308.83s WALL (       1 calls)
     forces       :      8.46s CPU      8.83s WALL (       1 calls)

     Called by init_run:
     wfcinit      :     25.12s CPU     35.91s WALL (       1 calls)
     potinit      :      0.20s CPU      0.26s WALL (       1 calls)

     Called by electrons:
     c_bands      :   2267.38s CPU   2765.04s WALL (      33 calls)
     sum_band     :     10.76s CPU     38.94s WALL (      11 calls)
     v_of_rho     :      0.12s CPU      0.48s WALL (      12 calls)
     mix_rho      :      0.11s CPU      0.54s WALL (      11 calls)

     Called by c_bands:
     init_us_2    :      0.33s CPU      0.37s WALL (      45 calls)
     cegterg      :   2265.67s CPU   2753.96s WALL (      33 calls)

     Called by sum_band:

     Called by *egterg:
     h_psi        :    421.91s CPU    833.16s WALL (     103 calls)
     g_psi        :      0.30s CPU      0.31s WALL (      69 calls)
     cdiaghg      :    783.73s CPU    794.07s WALL (     100 calls)

     Called by h_psi:
     add_vuspsi   :    139.11s CPU    139.38s WALL (     103 calls)

     General routines
     calbec       :    145.95s CPU    160.68s WALL (     107 calls)
     fft          :      0.18s CPU      1.09s WALL (      49 calls)
     fftw         :    144.52s CPU    557.50s WALL (   98084 calls)
     davcio       :      0.03s CPU      2.23s WALL (     260 calls)

     Parallel routines
     fft_scatter  :     68.52s CPU    423.64s WALL (   98133 calls)

     Electric-field routines
     c_phase_fiel :   1705.17s CPU   5500.14s WALL (      33 calls)

     PWSCF        :     1h 6m CPU        2h19m WALL


   This run was terminated on:   8:21:51   6Jul2018            

=------------------------------------------------------------------------------=
   JOB DONE.
=------------------------------------------------------------------------------=
