# Supplementary material for: Collective dipole effects in ionic transport under electric fields
Source: Nat Commun. 2020 Jul 3;11:3330. doi: 10.1038/s41467-020-17173-w (PMC7335081; doi:10.1038/s41467-020-17173-w)
Supplement: Supplementary file 3 — Source Data [file 41467_2020_17173_MOESM3_ESM.zip › Script_Pol_Analysis/QE_data/ZBC_NEB_VO_Q2-pos2/Zcharge_VO_Q2_pict5/dz0.2/output_file]

     Program PWSCF v.5.4.0 starts on  6Jul2018 at 22:19: 3 

     This program is part of the open-source Quantum ESPRESSO suite
     for quantum simulation of materials; please cite
         "P. Giannozzi et al., J. Phys.:Condens. Matter 21 395502 (2009);
          URL http://www.quantum-espresso.org", 
     in publications or presentations arising from this work. More details at
     http://www.quantum-espresso.org/quote

     Parallel version (MPI), running on   112 processors
     R & G space division:  proc/nbgrp/npool/nimage =     112
     Reading input from input_file
Warning: card &IONS ignored
Warning: card / ignored
Warning: card &CELL ignored
Warning: card / ignored

     Current dimensions of program PWSCF are:
     Max number of different atomic species (ntypx) = 10
     Max number of k-points (npk) =  40000
     Max angular momentum in pseudopotentials (lmaxx) =  3

     Subspace diagonalization in iterative solution of the eigenvalue problem:
     a serial algorithm will be used


     Parallelization info
     --------------------
     sticks:   dense  smooth     PW     G-vecs:    dense   smooth      PW
     Min         200     200     50                15540    15540    1940
     Max         201     201     51                15547    15547    1944
     Sum       22485   22485   5629              1740873  1740873  217511


     Title: 
     Fkl_Ortho                                                                  


     bravais-lattice index     =            0
     lattice parameter (alat)  =      27.8567  a.u.
     unit-cell volume          =   18011.5231 (a.u.)^3
     number of atoms/cell      =          215
     number of atomic types    =            2
     number of electrons       =      1144.00
     number of Kohn-Sham states=          600
     kinetic-energy cutoff     =      80.0000  Ry
     charge density cutoff     =     320.0000  Ry
     convergence threshold     =      1.0E-08
     mixing beta               =       0.7000
     number of iterations used =            8  plain     mixing
     Exchange-correlation      =  SLA  PZ   NOGX NOGC ( 1  1  0  0 0 0)

     Using Berry phase electric field
     In a.u.(Ry)  cartesian system of reference
        0.0000000000
        0.0000000000
        0.0000000000
     In a.u.(Ry)  crystal system of reference
        0.0000000000
        0.0000000000
        0.0000000000
     Number of iterative cycles:   3


     celldm(1)=  27.856738  celldm(2)=   0.000000  celldm(3)=   0.000000
     celldm(4)=   0.000000  celldm(5)=   0.000000  celldm(6)=   0.000000

     crystal axes: (cart. coord. in units of alat)
               a(1) = (   0.992918   0.000000   0.000000 )  
               a(2) = (   0.000000   1.146571   0.000000 )  
               a(3) = (   0.000000   0.000000   0.731889 )  

     reciprocal axes: (cart. coord. in units 2 pi/alat)
               b(1) = (  1.007133  0.000000  0.000000 )  
               b(2) = (  0.000000  0.872166  0.000000 )  
               b(3) = (  0.000000  0.000000  1.366327 )  


     PseudoPot. # 1 for Si read from file:
     /home/users/lsamos/Nico/q-e-qe-5.4/pseudo/Si.pz-vbc.UPF
     MD5 check sum: 6dfa03ddd5817404712e03e4d12deb78
     Pseudo is Norm-conserving, Zval =  4.0
     Generated by new atomic code, or converted to UPF format
     Using radial grid of  431 points,  2 beta functions with: 
                l(1) =   0
                l(2) =   1

     PseudoPot. # 2 for O  read from file:
     /home/users/lsamos/Nico/q-e-qe-5.4/pseudo/O.pz-mt.UPF
     MD5 check sum: 6c85872a654a48428798af567c59afb1
     Pseudo is Norm-conserving, Zval =  6.0
     Generated by new atomic code, or converted to UPF format
     Using radial grid of  921 points,  1 beta functions with: 
                l(1) =   0

     atomic species   valence    mass     pseudopotential
        Si             4.00    28.08550     Si( 1.00)
        O              6.00    16.00000     O ( 1.00)

     No symmetry found


   Cartesian axes

     site n.     atom                  positions (alat units)
         1           Si  tau(   1) = (   0.1495137   0.0009184   0.2444941  )
         2           Si  tau(   2) = (   0.3174569   0.2885268   0.2452891  )
         3           Si  tau(   3) = (   0.9144134   0.1317194   0.1190912  )
         4           Si  tau(   4) = (   0.0903358   0.4150163   0.1254143  )
         5           Si  tau(   5) = (   0.0881068   0.1514502  -0.0004227  )
         6           Si  tau(   6) = (   0.2493739   0.4338353  -0.0029451  )
         7           O   tau(   7) = (   0.0832878   0.0805111   0.2820493  )
         8           O   tau(   8) = (   0.2503171   0.3665157   0.2847965  )
         9           O   tau(   9) = (   0.2150235   0.0378432   0.1637496  )
        10           O   tau(  10) = (   0.3847844   0.3319065   0.1689360  )
        11           O   tau(  11) = (   0.1893486   0.1677063   0.0394928  )
        12           O   tau(  12) = (   0.3558725   0.4420768   0.0249448  )
        13           O   tau(  13) = (   0.0232074   0.1140097   0.0809343  )
        14           O   tau(  14) = (   0.1930313   0.4032865   0.0869713  )
        15           O   tau(  15) = (   0.9144504   0.2054054   0.2017456  )
        16           O   tau(  16) = (   0.0873360   0.4918087   0.2051255  )
        17           O   tau(  17) = (   0.0452251   0.2469275   0.3308573  )
        18           O   tau(  18) = (   0.2118072   0.5352759   0.3305102  )
        19           Si  tau(  19) = (   0.4867130   0.0035443   0.2389650  )
        20           Si  tau(  20) = (   0.6532513   0.2821736   0.2487314  )
        21           Si  tau(  21) = (   0.2537718   0.1316478   0.1216894  )
        22           Si  tau(  22) = (   0.4150747   0.4221282   0.1156034  )
        23           Si  tau(  23) = (   0.4165561   0.1536803  -0.0004065  )
        24           Si  tau(  24) = (   0.5857413   0.4413224   0.0022306  )
        25           O   tau(  25) = (   0.4217930   0.0840255   0.2772236  )
        26           O   tau(  26) = (   0.5909935   0.3492145   0.3139943  )
        27           O   tau(  27) = (   0.5515367   0.0402129   0.1564955  )
        28           O   tau(  28) = (   0.7048860   0.3335273   0.1671336  )
        29           O   tau(  29) = (   0.5164185   0.1767143   0.0404754  )
        30           O   tau(  30) = (   0.6872052   0.4587593   0.0400011  )
        31           O   tau(  31) = (   0.3545316   0.1128866   0.0811028  )
        32           O   tau(  32) = (   0.5206582   0.4107940   0.0857203  )
        33           O   tau(  33) = (   0.2570261   0.2085387   0.2009381  )
        34           O   tau(  34) = (   0.4016389   0.5115529   0.1811458  )
        35           O   tau(  35) = (   0.3800780   0.2505321   0.3281758  )
        36           Si  tau(  36) = (   0.8156158  -0.0037414   0.2430688  )
        37           Si  tau(  37) = (   0.9790062   0.2832236   0.2450079  )
        38           Si  tau(  38) = (   0.5846652   0.1382274   0.1181517  )
        39           Si  tau(  39) = (   0.7497227   0.4246955   0.1249721  )
        40           Si  tau(  40) = (   0.7539671   0.1574432  -0.0102223  )
        41           Si  tau(  41) = (   0.9170599   0.4361996   0.0035311  )
        42           O   tau(  42) = (   0.7488299   0.0730875   0.2853566  )
        43           O   tau(  43) = (   0.9150511   0.3657651   0.2819982  )
        44           O   tau(  44) = (   0.8737137   0.0372493   0.1584736  )
        45           O   tau(  45) = (   1.0475302   0.3195823   0.1663338  )
        46           O   tau(  46) = (   0.8531170   0.1716284   0.0351556  )
        47           O   tau(  47) = (   1.0193287   0.4478126   0.0416300  )
        48           O   tau(  48) = (   0.6843536   0.1341497   0.0720439  )
        49           O   tau(  49) = (   0.8504031   0.4034550   0.0856896  )
        50           O   tau(  50) = (   0.5867949   0.2069428   0.2054030  )
        51           O   tau(  51) = (   0.7505394   0.5006792   0.2043537  )
        52           O   tau(  52) = (   0.7262697   0.2443596   0.3217791  )
        53           O   tau(  53) = (   0.8779270   0.5352055   0.3288452  )
        54           Si  tau(  54) = (   0.1492489   0.5720140   0.2474048  )
        55           Si  tau(  55) = (   0.3176877   0.8649961   0.2438938  )
        56           Si  tau(  56) = (   0.9219982   0.7064357   0.1232986  )
        57           Si  tau(  57) = (   0.0913053   0.9915301   0.1231948  )
        58           Si  tau(  58) = (   0.0958788   0.7262502   0.0012985  )
        59           Si  tau(  59) = (   0.2550585   1.0152921  -0.0001532  )
        60           O   tau(  60) = (   0.0849029   0.6527222   0.2849052  )
        61           O   tau(  61) = (   0.2534778   0.9449163   0.2823358  )
        62           O   tau(  62) = (   0.2180675   0.6105886   0.1682710  )
        63           O   tau(  63) = (   0.3829400   0.8990499   0.1615511  )
        64           O   tau(  64) = (   0.2017993   0.7347720   0.0369399  )
        65           O   tau(  65) = (   0.3581027   1.0283493   0.0365005  )
        66           O   tau(  66) = (   0.0321606   0.6924284   0.0853391  )
        67           O   tau(  67) = (   0.1934710   0.9783631   0.0837480  )
        68           O   tau(  68) = (   0.9189122   0.7803559   0.2047249  )
        69           O   tau(  69) = (   0.0882939   1.0651824   0.2052182  )
        70           O   tau(  70) = (   0.0511958   0.8225551   0.3290273  )
        71           O   tau(  71) = (   0.2118338   1.1125789   0.3288708  )
        72           Si  tau(  72) = (   0.4297809   0.6168769   0.1796512  )
        73           Si  tau(  73) = (   0.6525703   0.8629212   0.2459662  )
        74           Si  tau(  74) = (   0.2563235   0.7045547   0.1269652  )
        75           Si  tau(  75) = (   0.4213105   0.9942801   0.1204281  )
        76           Si  tau(  76) = (   0.4414166   0.7433996  -0.0013289  )
        77           Si  tau(  77) = (   0.5873720   1.0137827   0.0001991  )
        78           O   tau(  78) = (   0.4153647   0.6582208   0.2792398  )
        79           O   tau(  79) = (   0.5879022   0.9436984   0.2822869  )
        80           O   tau(  80) = (   0.5334924   0.6244307   0.1436417  )
        81           O   tau(  81) = (   0.7136413   0.8938249   0.1593713  )
        82           O   tau(  82) = (   0.5332364   0.7653063   0.0371671  )
        83           O   tau(  83) = (   0.6894915   1.0277035   0.0388075  )
        84           O   tau(  84) = (   0.3691280   0.6826952   0.1002447  )
        85           O   tau(  85) = (   0.5232220   0.9774566   0.0824974  )
        86           O   tau(  86) = (   0.2550536   0.7829523   0.2033269  )
        87           O   tau(  87) = (   0.4221201   1.0695634   0.2008268  )
        88           O   tau(  88) = (   0.3802772   0.8266491   0.3267516  )
        89           O   tau(  89) = (   0.5494638   1.1136952   0.3226309  )
        90           Si  tau(  90) = (   0.8170491   0.5776171   0.2465032  )
        91           Si  tau(  91) = (   0.9829479   0.8602934   0.2449214  )
        92           Si  tau(  92) = (   0.5910435   0.7160165   0.1207038  )
        93           Si  tau(  93) = (   0.7531720   0.9894801   0.1207984  )
        94           Si  tau(  94) = (   0.7562144   0.7278105   0.0007989  )
        95           Si  tau(  95) = (   0.9191515   1.0110604   0.0010958  )
        96           O   tau(  96) = (   0.7547979   0.6578773   0.2888621  )
        97           O   tau(  97) = (   0.9180581   0.9402471   0.2827068  )
        98           O   tau(  98) = (   0.8830986   0.6120247   0.1648655  )
        99           O   tau(  99) = (   1.0489559   0.8951488   0.1634083  )
       100           O   tau( 100) = (   0.8580315   0.7413970   0.0395573  )
       101           O   tau( 101) = (   1.0203497   1.0272954   0.0406569  )
       102           O   tau( 102) = (   0.6912845   0.6934621   0.0846053  )
       103           O   tau( 103) = (   0.8548083   0.9729497   0.0825189  )
       104           O   tau( 104) = (   0.5883087   0.7800437   0.2092918  )
       105           O   tau( 105) = (   0.7527865   1.0611364   0.2046589  )
       106           O   tau( 106) = (   0.7167268   0.8278465   0.3286052  )
       107           O   tau( 107) = (   0.8812769   1.1084504   0.3249231  )
       108           Si  tau( 108) = (   0.1528283  -0.0017231   0.6088968  )
       109           Si  tau( 109) = (   0.3097297   0.2826783   0.6101777  )
       110           Si  tau( 110) = (   0.9190555   0.1262345   0.4904155  )
       111           Si  tau( 111) = (   0.0874053   0.4169792   0.4897829  )
       112           Si  tau( 112) = (   0.0869639   0.1513878   0.3667215  )
       113           Si  tau( 113) = (   0.2505937   0.4391876   0.3676243  )
       114           O   tau( 114) = (   0.0890895   0.0792151   0.6478363  )
       115           O   tau( 115) = (   0.2396419   0.3588121   0.6486010  )
       116           O   tau( 116) = (   0.2159776   0.0323411   0.5245425  )
       117           O   tau( 117) = (   0.3752900   0.3270631   0.5325842  )
       118           O   tau( 118) = (   0.1907159   0.1654154   0.4010733  )
       119           O   tau( 119) = (   0.3534988   0.4548010   0.4049632  )
       120           O   tau( 120) = (   0.0284803   0.1130218   0.4524139  )
       121           O   tau( 121) = (   0.1895828   0.4014288   0.4515384  )
       122           O   tau( 122) = (   0.9151596   0.2024884   0.5708125  )
       123           O   tau( 123) = (   0.0864351   0.4934972   0.5694344  )
       124           O   tau( 124) = (   0.0497462   0.2474979   0.6933338  )
       125           O   tau( 125) = (   0.2149355   0.5314920   0.6919730  )
       126           Si  tau( 126) = (   0.4847232  -0.0009769   0.6096880  )
       127           Si  tau( 127) = (   0.6425064   0.2864417   0.6035931  )
       128           Si  tau( 128) = (   0.2537203   0.1273065   0.4836074  )
       129           Si  tau( 129) = (   0.4100636   0.4225596   0.4929350  )
       130           Si  tau( 130) = (   0.4187037   0.1533694   0.3628433  )
       131           Si  tau( 131) = (   0.6075325   0.3931475   0.4114642  )
       132           O   tau( 132) = (   0.4227894   0.0810181   0.6486863  )
       133           O   tau( 133) = (   0.5852757   0.3633800   0.6549171  )
       134           O   tau( 134) = (   0.5482550   0.0348886   0.5260064  )
       135           O   tau( 135) = (   0.6805267   0.3398670   0.5025831  )
       136           O   tau( 136) = (   0.5211143   0.1681253   0.4023987  )
       137           O   tau( 137) = (   0.6854289   0.4723218   0.4094123  )
       138           O   tau( 138) = (   0.3560314   0.1131938   0.4445053  )
       139           O   tau( 139) = (   0.5166228   0.4109187   0.4639824  )
       140           O   tau( 140) = (   0.2523528   0.2007839   0.5660379  )
       141           O   tau( 141) = (   0.4102100   0.5009161   0.5709706  )
       142           O   tau( 142) = (   0.3737840   0.2474368   0.6928130  )
       143           O   tau( 143) = (   0.5488402   0.5336174   0.6868337  )
       144           Si  tau( 144) = (   0.8160078  -0.0057724   0.6109376  )
       145           Si  tau( 145) = (   0.9781283   0.2834682   0.6116495  )
       146           Si  tau( 146) = (   0.5837936   0.1295528   0.4844384  )
       147           Si  tau( 147) = (   0.7557006   0.4317793   0.4868173  )
       148           Si  tau( 148) = (   0.7552495   0.1475141   0.3658187  )
       149           Si  tau( 149) = (   0.9177757   0.4390206   0.3638082  )
       150           O   tau( 150) = (   0.7515533   0.0757636   0.6480500  )
       151           O   tau( 151) = (   0.9130958   0.3633393   0.6522190  )
       152           O   tau( 152) = (   0.8807469   0.0306771   0.5290896  )
       153           O   tau( 153) = (   1.0405554   0.3227063   0.5293791  )
       154           O   tau( 154) = (   0.8562044   0.1606436   0.4061532  )
       155           O   tau( 155) = (   1.0179829   0.4528564   0.4054277  )
       156           O   tau( 156) = (   0.6874028   0.1204826   0.4490320  )
       157           O   tau( 157) = (   0.8513812   0.4013913   0.4469426  )
       158           O   tau( 158) = (   0.5792754   0.2070831   0.5649389  )
       159           O   tau( 159) = (   0.7570272   0.4869751   0.5798083  )
       160           O   tau( 160) = (   0.7254466   0.2508903   0.6655378  )
       161           O   tau( 161) = (   0.8846926   0.5347836   0.6970589  )
       162           Si  tau( 162) = (   0.1526498   0.5714997   0.6098799  )
       163           Si  tau( 163) = (   0.3154704   0.8638252   0.6043365  )
       164           Si  tau( 164) = (   0.9179393   0.7045542   0.4928967  )
       165           Si  tau( 165) = (   0.0892479   0.9897782   0.4892902  )
       166           Si  tau( 166) = (   0.0873382   0.7263861   0.3677458  )
       167           Si  tau( 167) = (   0.2521395   1.0175394   0.3662400  )
       168           O   tau( 168) = (   0.0911428   0.6529229   0.6510275  )
       169           O   tau( 169) = (   0.2522202   0.9405522   0.6494333  )
       170           O   tau( 170) = (   0.2186116   0.6086773   0.5292136  )
       171           O   tau( 171) = (   0.3784257   0.8998141   0.5217617  )
       172           O   tau( 172) = (   0.1900901   0.7396794   0.4052672  )
       173           O   tau( 173) = (   0.3542111   1.0352262   0.4037750  )
       174           O   tau( 174) = (   0.0252710   0.6882778   0.4507923  )
       175           O   tau( 175) = (   0.1909447   0.9763583   0.4485213  )
       176           O   tau( 176) = (   0.9221236   0.7739944   0.5784718  )
       177           O   tau( 177) = (   0.0893515   1.0625014   0.5725166  )
       178           O   tau( 178) = (   0.0609474   0.8231106   0.6945956  )
       179           O   tau( 179) = (   0.2177854   1.1106074   0.6918541  )
       180           Si  tau( 180) = (   0.4850447   0.5727245   0.6065996  )
       181           Si  tau( 181) = (   0.6481654   0.8581332   0.6098316  )
       182           Si  tau( 182) = (   0.2543116   0.7039261   0.4873330  )
       183           Si  tau( 183) = (   0.4182757   0.9962527   0.4845284  )
       184           Si  tau( 184) = (   0.4176029   0.7302115   0.3640851  )
       185           Si  tau( 185) = (   0.5854737   1.0181590   0.3641300  )
       186           O   tau( 186) = (   0.4297566   0.6588421   0.6515505  )
       187           O   tau( 187) = (   0.5854335   0.9378723   0.6515674  )
       188           O   tau( 188) = (   0.5468135   0.6094840   0.5232612  )
       189           O   tau( 189) = (   0.7069640   0.8939506   0.5235500  )
       190           O   tau( 190) = (   0.5193497   0.7432622   0.4042919  )
       191           O   tau( 191) = (   0.6857410   1.0325230   0.4070276  )
       192           O   tau( 192) = (   0.3559265   0.6897855   0.4463062  )
       193           O   tau( 193) = (   0.5193153   0.9805567   0.4443682  )
       194           O   tau( 194) = (   0.2561754   0.7784002   0.5696053  )
       195           O   tau( 195) = (   0.4198343   1.0659504   0.5702124  )
       196           O   tau( 196) = (   0.3850791   0.8296057   0.6872790  )
       197           O   tau( 197) = (   0.5498437   1.1087716   0.6909022  )
       198           Si  tau( 198) = (   0.8202635   0.5719803   0.6165915  )
       199           Si  tau( 199) = (   0.9862238   0.8570166   0.6132701  )
       200           Si  tau( 200) = (   0.5826896   0.7080463   0.4877179  )
       201           Si  tau( 201) = (   0.7489808   0.9897822   0.4869378  )
       202           Si  tau( 202) = (   0.7528708   0.7325823   0.3704480  )
       203           Si  tau( 203) = (   0.9163207   1.0124165   0.3662470  )
       204           O   tau( 204) = (   0.7530596   0.6496440   0.6545641  )
       205           O   tau( 205) = (   0.9209822   0.9367981   0.6512853  )
       206           O   tau( 206) = (   0.8778444   0.6077758   0.5296597  )
       207           O   tau( 207) = (   1.0468868   0.8926789   0.5281586  )
       208           O   tau( 208) = (   0.8531242   0.7456806   0.4135345  )
       209           O   tau( 209) = (   1.0168461   1.0266341   0.4084289  )
       210           O   tau( 210) = (   0.6857919   0.6980171   0.4516841  )
       211           O   tau( 211) = (   0.8497447   0.9739115   0.4458357  )
       212           O   tau( 212) = (   0.5784925   0.7775710   0.5751216  )
       213           O   tau( 213) = (   0.7521506   1.0597270   0.5725308  )
       214           O   tau( 214) = (   0.7162327   0.8202304   0.6885680  )
       215           O   tau( 215) = (   0.8794272   1.1060060   0.6940856  )

     number of k points=     1
                       cart. coord. in units 2pi/alat
        k(    1) = (   0.0000000   0.0000000   0.0000000), wk =   2.0000000

     Dense  grid:  1740873 G-vectors     FFT dimensions: ( 160, 192, 120)

     Largest allocated arrays     est. size (Mb)     dimensions
        Kohn-Sham Wavefunctions        17.80 Mb     (    1944,  600)
        NL pseudopotentials            12.78 Mb     (    1944,  431)
        Each V/rho on FFT grid          0.94 Mb     (   61440)
        Each G-vector array             0.12 Mb     (   15547)
        G-vector shells                 0.06 Mb     (    7776)
     Largest temporary arrays     est. size (Mb)     dimensions
        Auxiliary wavefunctions        71.19 Mb     (    1944, 2400)
        Each subspace H/S matrix       87.89 Mb     (    2400, 2400)
        Each <psi_i|beta_j> matrix      3.95 Mb     (     431,  600)
        Arrays for rho mixing           7.50 Mb     (   61440,    8)

     Initial potential from superposition of free atoms

     starting charge 1145.96414, renormalised to 1144.00000
     Starting wfc are  860 randomized atomic wfcs

     total cpu time spent up to now is       38.2 secs

     per-process dynamical memory:   157.2 Mb

     Self-consistent Calculation

     iteration #  1     ecut=    80.00 Ry     beta=0.70
     Davidson diagonalization with overlap
     ethr =  1.00E-02,  avg # of iterations =  2.0
     Davidson diagonalization with overlap
     ethr =  1.00E-02,  avg # of iterations =  1.0
     Davidson diagonalization with overlap
     ethr =  1.00E-02,  avg # of iterations =  1.0

     Expectation value of exp(iGx): ( -2.5838834602514931E-004,  6.8294402942601664E-004)  0.99291773000000005     
     Electronic Dipole per cell (Ry a.u.)   24.061755117963280     
     Ionic Dipole per cell (Ry a.u.)   23645.502711605383     

     Expectation value of exp(iGx): (  2.7240982870547809E-003, -3.5275331489818974E-003)   1.1465709300000000     
     Electronic Dipole per cell (Ry a.u.)  -13.130119315734595     
     Ionic Dipole per cell (Ry a.u.)   25349.699109570156     

     Expectation value of exp(iGx): (  2.8673043501181782E-007, -1.6975064814610472E-006)  0.73188942899999998     
     Electronic Dipole per cell (Ry a.u.)  -12.880770897338390     
     Ionic Dipole per cell (Ry a.u.)   15835.942372718977     
Electronic Dipole on Cartesian axes
           1   24.061755117963280     
           2  -13.130119315734595     
           3  -12.880770897338389     
Ionic Dipole on Cartesian axes
           1   23645.502711605383     
           2   25349.699109570156     
           3   15835.942372718977     

     total cpu time spent up to now is      767.7 secs

     total energy              =   -5137.17615921 Ry
     Harris-Foulkes estimate   =   -5174.13909475 Ry
     estimated scf accuracy    <      51.89403192 Ry

     iteration #  2     ecut=    80.00 Ry     beta=0.70
     Davidson diagonalization with overlap
     ethr =  4.54E-03,  avg # of iterations =  2.0
     Davidson diagonalization with overlap
     ethr =  4.54E-03,  avg # of iterations =  1.0
     Davidson diagonalization with overlap
     ethr =  4.54E-03,  avg # of iterations =  1.0

     Expectation value of exp(iGx): ( -8.9153776055850382E-006,  3.0944478936653629E-005)  0.99291773000000005     
     Electronic Dipole per cell (Ry a.u.)   23.050875304810514     
     Ionic Dipole per cell (Ry a.u.)   23645.502711605383     

     Expectation value of exp(iGx): (  2.7411621832215585E-004, -3.2818018834992866E-004)   1.1465709300000000     
     Electronic Dipole per cell (Ry a.u.)  -12.579555574354671     
     Ionic Dipole per cell (Ry a.u.)   25349.699109570156     

     Expectation value of exp(iGx): (  8.4843400419572949E-010, -5.4336629394703177E-009)  0.73188942899999998     
     Electronic Dipole per cell (Ry a.u.)  -12.994942729173221     
     Ionic Dipole per cell (Ry a.u.)   15835.942372718977     
Electronic Dipole on Cartesian axes
           1   23.050875304810514     
           2  -12.579555574354671     
           3  -12.994942729173221     
Ionic Dipole on Cartesian axes
           1   23645.502711605383     
           2   25349.699109570156     
           3   15835.942372718977     

     total cpu time spent up to now is     1512.0 secs

     total energy              =   -5150.68837203 Ry
     Harris-Foulkes estimate   =   -5167.88764759 Ry
     estimated scf accuracy    <      33.30605471 Ry

     iteration #  3     ecut=    80.00 Ry     beta=0.70
     Davidson diagonalization with overlap
     ethr =  2.91E-03,  avg # of iterations =  2.0
     Davidson diagonalization with overlap
     ethr =  2.91E-03,  avg # of iterations =  1.0
     Davidson diagonalization with overlap
     ethr =  2.91E-03,  avg # of iterations =  1.0

     Expectation value of exp(iGx): ( -5.2087626872905322E-005,  1.4937675473969671E-004)  0.99291773000000005     
     Electronic Dipole per cell (Ry a.u.)   23.735735304050799     
     Ionic Dipole per cell (Ry a.u.)   23645.502711605383     

     Expectation value of exp(iGx): (  8.7100128256600753E-004, -1.1176946957298318E-003)   1.1465709300000000     
     Electronic Dipole per cell (Ry a.u.)  -13.066884298386706     
     Ionic Dipole per cell (Ry a.u.)   25349.699109570156     

     Expectation value of exp(iGx): (  1.8656089088570232E-008, -1.0287397388463042E-007)  0.73188942899999998     
     Electronic Dipole per cell (Ry a.u.)  -12.770030636794090     
     Ionic Dipole per cell (Ry a.u.)   15835.942372718977     
Electronic Dipole on Cartesian axes
           1   23.735735304050799     
           2  -13.066884298386706     
           3  -12.770030636794090     
Ionic Dipole on Cartesian axes
           1   23645.502711605383     
           2   25349.699109570156     
           3   15835.942372718977     

     total cpu time spent up to now is     2255.9 secs

     total energy              =   -5157.51431003 Ry
     Harris-Foulkes estimate   =   -5157.62497575 Ry
     estimated scf accuracy    <       0.26228905 Ry

     iteration #  4     ecut=    80.00 Ry     beta=0.70
     Davidson diagonalization with overlap
     ethr =  2.29E-05,  avg # of iterations =  7.0
     Davidson diagonalization with overlap
     ethr =  2.29E-05,  avg # of iterations =  1.0
     Davidson diagonalization with overlap
     ethr =  2.29E-05,  avg # of iterations =  1.0

     Expectation value of exp(iGx): ( -4.6202839924188376E-005,  1.4363151177580592E-004)  0.99291773000000005     
     Electronic Dipole per cell (Ry a.u.)   23.433257265858817     
     Ionic Dipole per cell (Ry a.u.)   23645.502711605383     

     Expectation value of exp(iGx): (  8.6111502524499617E-004, -1.0576824060660297E-003)   1.1465709300000000     
     Electronic Dipole per cell (Ry a.u.)  -12.760196229110711     
     Ionic Dipole per cell (Ry a.u.)   25349.699109570156     

     Expectation value of exp(iGx): (  1.4717008652405065E-008, -9.3693884744436711E-008)  0.73188942899999998     
     Electronic Dipole per cell (Ry a.u.)  -12.986598946044444     
     Ionic Dipole per cell (Ry a.u.)   15835.942372718977     
Electronic Dipole on Cartesian axes
           1   23.433257265858817     
           2  -12.760196229110711     
           3  -12.986598946044444     
Ionic Dipole on Cartesian axes
           1   23645.502711605383     
           2   25349.699109570156     
           3   15835.942372718977     

     total cpu time spent up to now is     3076.4 secs

     total energy              =   -5157.52778622 Ry
     Harris-Foulkes estimate   =   -5157.61848214 Ry
     estimated scf accuracy    <       0.19282653 Ry

     iteration #  5     ecut=    80.00 Ry     beta=0.70
     Davidson diagonalization with overlap
     ethr =  1.69E-05,  avg # of iterations =  9.0
     Davidson diagonalization with overlap
     ethr =  1.69E-05,  avg # of iterations =  1.0
     Davidson diagonalization with overlap
     ethr =  1.69E-05,  avg # of iterations =  1.0

     Expectation value of exp(iGx): ( -4.8106946005646739E-005,  1.4169656911835259E-004)  0.99291773000000005     
     Electronic Dipole per cell (Ry a.u.)   23.633391917843113     
     Ionic Dipole per cell (Ry a.u.)   23645.502711605383     

     Expectation value of exp(iGx): (  8.4231628875388123E-004, -1.0655311288814448E-003)   1.1465709300000000     
     Electronic Dipole per cell (Ry a.u.)  -12.966977842991197     
     Ionic Dipole per cell (Ry a.u.)   25349.699109570156     

     Expectation value of exp(iGx): (  1.6285170247210107E-008, -9.2530655071851544E-008)  0.73188942899999998     
     Electronic Dipole per cell (Ry a.u.)  -12.817625458190609     
     Ionic Dipole per cell (Ry a.u.)   15835.942372718977     
Electronic Dipole on Cartesian axes
           1   23.633391917843113     
           2  -12.966977842991197     
           3  -12.817625458190609     
Ionic Dipole on Cartesian axes
           1   23645.502711605383     
           2   25349.699109570156     
           3   15835.942372718977     

     total cpu time spent up to now is     3880.1 secs

     total energy              =   -5157.56624247 Ry
     Harris-Foulkes estimate   =   -5157.56779577 Ry
     estimated scf accuracy    <       0.00264376 Ry

     iteration #  6     ecut=    80.00 Ry     beta=0.70
     Davidson diagonalization with overlap
     ethr =  2.31E-07,  avg # of iterations =  7.0
     Davidson diagonalization with overlap
     ethr =  2.31E-07,  avg # of iterations =  1.0
     Davidson diagonalization with overlap
     ethr =  2.31E-07,  avg # of iterations =  1.0

     Expectation value of exp(iGx): ( -4.7947049744311528E-005,  1.4195291988664037E-004)  0.99291773000000005     
     Electronic Dipole per cell (Ry a.u.)   23.613961227348835     
     Ionic Dipole per cell (Ry a.u.)   23645.502711605383     

     Expectation value of exp(iGx): (  8.4444952418142086E-004, -1.0651655009772066E-003)   1.1465709300000000     
     Electronic Dipole per cell (Ry a.u.)  -12.946878051503294     
     Ionic Dipole per cell (Ry a.u.)   25349.699109570156     

     Expectation value of exp(iGx): (  1.6187958569534037E-008, -9.2802194317321956E-008)  0.73188942899999998     
     Electronic Dipole per cell (Ry a.u.)  -12.831538551756807     
     Ionic Dipole per cell (Ry a.u.)   15835.942372718977     
Electronic Dipole on Cartesian axes
           1   23.613961227348835     
           2  -12.946878051503294     
           3  -12.831538551756807     
Ionic Dipole on Cartesian axes
           1   23645.502711605383     
           2   25349.699109570156     
           3   15835.942372718977     

     total cpu time spent up to now is     4686.9 secs

     total energy              =   -5157.56689886 Ry
     Harris-Foulkes estimate   =   -5157.56704838 Ry
     estimated scf accuracy    <       0.00027896 Ry

     iteration #  7     ecut=    80.00 Ry     beta=0.70
     Davidson diagonalization with overlap
     ethr =  2.44E-08,  avg # of iterations =  3.0
     Davidson diagonalization with overlap
     ethr =  2.44E-08,  avg # of iterations =  1.0
     Davidson diagonalization with overlap
     ethr =  2.44E-08,  avg # of iterations =  1.0

     Expectation value of exp(iGx): ( -4.8002491562208336E-005,  1.4199753680832106E-004)  0.99291773000000005     
     Electronic Dipole per cell (Ry a.u.)   23.617138454319967     
     Ionic Dipole per cell (Ry a.u.)   23645.502711605383     

     Expectation value of exp(iGx): (  8.4444600211422828E-004, -1.0657345955846196E-003)   1.1465709300000000     
     Electronic Dipole per cell (Ry a.u.)  -12.950645652092737     
     Ionic Dipole per cell (Ry a.u.)   25349.699109570156     

     Expectation value of exp(iGx): (  1.6235092454928749E-008, -9.2868486998385464E-008)  0.73188942899999998     
     Electronic Dipole per cell (Ry a.u.)  -12.828127313072066     
     Ionic Dipole per cell (Ry a.u.)   15835.942372718977     
Electronic Dipole on Cartesian axes
           1   23.617138454319967     
           2  -12.950645652092737     
           3  -12.828127313072065     
Ionic Dipole on Cartesian axes
           1   23645.502711605383     
           2   25349.699109570156     
           3   15835.942372718977     

     total cpu time spent up to now is     5421.7 secs

     total energy              =   -5157.56696080 Ry
     Harris-Foulkes estimate   =   -5157.56697323 Ry
     estimated scf accuracy    <       0.00002608 Ry

     iteration #  8     ecut=    80.00 Ry     beta=0.70
     Davidson diagonalization with overlap
     ethr =  2.28E-09,  avg # of iterations =  3.0
     Davidson diagonalization with overlap
     ethr =  2.28E-09,  avg # of iterations =  1.0
     Davidson diagonalization with overlap
     ethr =  2.28E-09,  avg # of iterations =  1.0

     Expectation value of exp(iGx): ( -4.8012745782605865E-005,  1.4201175640946983E-004)  0.99291773000000005     
     Electronic Dipole per cell (Ry a.u.)   23.617567065649283     
     Ionic Dipole per cell (Ry a.u.)   23645.502711605383     

     Expectation value of exp(iGx): (  8.4449993779306669E-004, -1.0658347116614781E-003)   1.1465709300000000     
     Electronic Dipole per cell (Ry a.u.)  -12.950856080269055     
     Ionic Dipole per cell (Ry a.u.)   25349.699109570156     

     Expectation value of exp(iGx): (  1.6223023044601777E-008, -9.2889608756292108E-008)  0.73188942899999998     
     Electronic Dipole per cell (Ry a.u.)  -12.829638507230827     
     Ionic Dipole per cell (Ry a.u.)   15835.942372718977     
Electronic Dipole on Cartesian axes
           1   23.617567065649283     
           2  -12.950856080269055     
           3  -12.829638507230827     
Ionic Dipole on Cartesian axes
           1   23645.502711605383     
           2   25349.699109570156     
           3   15835.942372718977     

     total cpu time spent up to now is     6175.4 secs

     total energy              =   -5157.56696768 Ry
     Harris-Foulkes estimate   =   -5157.56696931 Ry
     estimated scf accuracy    <       0.00000486 Ry

     iteration #  9     ecut=    80.00 Ry     beta=0.70
     Davidson diagonalization with overlap
     ethr =  4.25E-10,  avg # of iterations =  3.0
     Davidson diagonalization with overlap
     ethr =  4.25E-10,  avg # of iterations =  1.0
     Davidson diagonalization with overlap
     ethr =  4.25E-10,  avg # of iterations =  1.0

     Expectation value of exp(iGx): ( -4.8010731329983520E-005,  1.4201668110633872E-004)  0.99291773000000005     
     Electronic Dipole per cell (Ry a.u.)   23.617277564169417     
     Ionic Dipole per cell (Ry a.u.)   23645.502711605383     

     Expectation value of exp(iGx): (  8.4452544362845683E-004, -1.0658519045142934E-003)   1.1465709300000000     
     Electronic Dipole per cell (Ry a.u.)  -12.950757603437784     
     Ionic Dipole per cell (Ry a.u.)   25349.699109570156     

     Expectation value of exp(iGx): (  1.6230616651814635E-008, -9.2891998662132208E-008)  0.73188942899999998     
     Electronic Dipole per cell (Ry a.u.)  -12.828950483571981     
     Ionic Dipole per cell (Ry a.u.)   15835.942372718977     
Electronic Dipole on Cartesian axes
           1   23.617277564169417     
           2  -12.950757603437784     
           3  -12.828950483571981     
Ionic Dipole on Cartesian axes
           1   23645.502711605383     
           2   25349.699109570156     
           3   15835.942372718977     

     total cpu time spent up to now is     6927.2 secs

     total energy              =   -5157.56696879 Ry
     Harris-Foulkes estimate   =   -5157.56696876 Ry
     estimated scf accuracy    <       0.00000027 Ry

     iteration # 10     ecut=    80.00 Ry     beta=0.70
     Davidson diagonalization with overlap
     ethr =  2.36E-11,  avg # of iterations =  2.0
     Davidson diagonalization with overlap
     ethr =  2.36E-11,  avg # of iterations =  1.0
     Davidson diagonalization with overlap
     ethr =  2.36E-11,  avg # of iterations =  1.0

     Expectation value of exp(iGx): ( -4.8011249375459415E-005,  1.4201605048801141E-004)  0.99291773000000005     
     Electronic Dipole per cell (Ry a.u.)   23.617335098921174     
     Ionic Dipole per cell (Ry a.u.)   23645.502711605383     

     Expectation value of exp(iGx): (  8.4452719380991275E-004, -1.0658443847834720E-003)   1.1465709300000000     
     Electronic Dipole per cell (Ry a.u.)  -12.950693723939438     
     Ionic Dipole per cell (Ry a.u.)   25349.699109570156     

     Expectation value of exp(iGx): (  1.6228496935880474E-008, -9.2891806408279377E-008)  0.73188942899999998     
     Electronic Dipole per cell (Ry a.u.)  -12.829150490496177     
     Ionic Dipole per cell (Ry a.u.)   15835.942372718977     
Electronic Dipole on Cartesian axes
           1   23.617335098921174     
           2  -12.950693723939438     
           3  -12.829150490496177     
Ionic Dipole on Cartesian axes
           1   23645.502711605383     
           2   25349.699109570156     
           3   15835.942372718977     

     total cpu time spent up to now is     7647.3 secs

     total energy              =   -5157.56696893 Ry
     Harris-Foulkes estimate   =   -5157.56696887 Ry
     estimated scf accuracy    <       0.00000005 Ry

     iteration # 11     ecut=    80.00 Ry     beta=0.70
     Davidson diagonalization with overlap
     ethr =  3.96E-12,  avg # of iterations =  2.0
     Davidson diagonalization with overlap
     ethr =  3.96E-12,  avg # of iterations =  1.0
     Davidson diagonalization with overlap
     ethr =  3.96E-12,  avg # of iterations =  1.0

     Expectation value of exp(iGx): ( -4.8010920381068738E-005,  1.4201624180445603E-004)  0.99291773000000005     
     Electronic Dipole per cell (Ry a.u.)   23.617304124183587     
     Ionic Dipole per cell (Ry a.u.)   23645.502711605383     

     Expectation value of exp(iGx): (  8.4452718976764233E-004, -1.0658458239402237E-003)   1.1465709300000000     
     Electronic Dipole per cell (Ry a.u.)  -12.950703207223142     
     Ionic Dipole per cell (Ry a.u.)   25349.699109570156     

     Expectation value of exp(iGx): (  1.6228905988487624E-008, -9.2891918765062395E-008)  0.73188942899999998     
     Electronic Dipole per cell (Ry a.u.)  -12.829113154490596     
     Ionic Dipole per cell (Ry a.u.)   15835.942372718977     
Electronic Dipole on Cartesian axes
           1   23.617304124183587     
           2  -12.950703207223142     
           3  -12.829113154490596     
Ionic Dipole on Cartesian axes
           1   23645.502711605383     
           2   25349.699109570156     
           3   15835.942372718977     

     total cpu time spent up to now is     8369.9 secs

     End of self-consistent calculation

          k = 0.0000 0.0000 0.0000 (217511 PWs)   bands (ev):

   -17.4451 -17.3796 -16.8543 -16.4785 -16.4475 -16.3595 -16.3409 -16.2856
   -16.2789 -16.2267 -16.1641 -16.1448 -16.1268 -16.1039 -16.0721 -16.0418
   -16.0193 -16.0006 -15.9633 -15.9497 -15.9474 -15.9245 -15.8893 -15.8565
   -15.8341 -15.8182 -15.8159 -15.7940 -15.7811 -15.7611 -15.7571 -15.7505
   -15.7337 -15.6589 -15.6251 -15.6135 -15.5808 -15.5494 -15.5178 -15.4994
   -15.4670 -15.4330 -15.3806 -15.3415 -15.3377 -15.3170 -15.3000 -15.2487
   -15.2398 -15.2103 -15.1846 -15.1704 -15.1329 -15.0941 -15.0741 -15.0666
   -15.0499 -14.9982 -14.9706 -14.9584 -14.9481 -14.9368 -14.9037 -14.8871
   -14.8682 -14.8590 -14.8344 -14.8214 -14.8140 -14.7681 -14.7632 -14.7479
   -14.7236 -14.7118 -14.6923 -14.6369 -14.6252 -14.6059 -14.5852 -14.5659
   -14.5456 -14.5258 -14.5174 -14.4985 -14.4867 -14.4451 -14.4360 -14.4321
   -14.4109 -14.4047 -14.4017 -14.3940 -14.3893 -14.3746 -14.3651 -14.3599
   -14.3443 -14.3392 -14.3350 -14.3319 -14.3281 -14.3219 -14.3205 -14.3097
   -14.3047 -14.2910 -14.2843 -14.2817 -14.2745 -14.2693 -14.2634 -14.2589
   -14.2545 -14.2500 -14.2456 -14.2429 -14.2355 -14.2334 -14.2259 -14.2227
   -14.2210 -14.2149 -14.2116 -14.2000 -14.1962 -14.1941 -14.1864 -14.1811
   -14.1718 -14.1627 -14.1613 -14.1538 -14.1468 -14.1432 -14.1355 -14.1322
   -14.1222 -14.1214 -14.1122 -14.1034 -14.0960 -14.0841 -14.0740  -6.7568
    -6.4733  -6.3687  -6.2513  -6.2160  -6.1847  -6.0926  -5.9949  -5.9519
    -5.9232  -5.8381  -5.8327  -5.8137  -5.7767  -5.7527  -5.7343  -5.7123
    -5.6625  -5.6358  -5.6107  -5.5882  -5.5594  -5.5235  -5.3802  -5.2849
    -5.2402  -5.2046  -5.1410  -5.1152  -5.1028  -5.0673  -5.0328  -4.9485
    -4.9222  -4.9010  -4.8230  -4.7457  -4.6896  -4.6108  -4.5141  -4.4719
    -4.4375  -4.3274  -4.3128  -4.2421  -4.2221  -4.1885  -4.1699  -4.1285
    -4.1044  -4.0763  -4.0071  -3.9644  -3.9320  -3.8876  -3.8837  -3.8077
    -3.7939  -3.7701  -3.7460  -3.7246  -3.7157  -3.6558  -3.6358  -3.5704
    -3.5057  -3.4282  -3.3581  -3.3465  -3.3202  -3.2999  -3.2485  -3.2062
    -3.1893  -3.1469  -3.1318  -3.1017  -3.0672  -3.0535  -3.0372  -2.9995
    -2.9842  -2.9599  -2.9475  -2.9396  -2.9180  -2.9107  -2.8966  -2.8919
    -2.8853  -2.8691  -2.8655  -2.8514  -2.8414  -2.8247  -2.8181  -2.8166
    -2.8072  -2.7899  -2.7796  -2.7776  -2.7498  -2.7431  -2.7364  -2.7253
    -2.7216  -2.7103  -2.7051  -2.6934  -2.6861  -2.6712  -2.6636  -2.6559
    -2.6466  -2.6288  -2.6196  -2.6166  -2.5891  -2.5567  -2.5343  -2.5225
    -2.4688  -2.4612  -2.4546  -2.4463  -2.4302  -2.4166  -2.4117  -2.4021
    -2.3579  -2.3489  -2.3429  -2.3150  -2.2689  -2.2621  -2.2275  -2.2162
    -2.2011  -2.1979  -2.1730  -2.1234  -2.0909  -2.0696  -1.9469  -1.9254
    -1.6846  -1.5062  -1.2972  -1.1975  -1.0555  -0.9974  -0.9346  -0.9009
    -0.8517  -0.8449  -0.8049  -0.7631  -0.7510  -0.7417  -0.7296  -0.7208
    -0.7079  -0.6830  -0.6751  -0.6657  -0.6598  -0.6410  -0.6207  -0.6117
    -0.6054  -0.5848  -0.5712  -0.5656  -0.5539  -0.5479  -0.5404  -0.5345
    -0.5081  -0.4963  -0.4883  -0.4792  -0.4693  -0.4617  -0.4394  -0.4241
    -0.4038  -0.3940  -0.3797  -0.3729  -0.3630  -0.3565  -0.3500  -0.3226
    -0.3186  -0.3059  -0.2896  -0.2614  -0.2585  -0.2443  -0.2194  -0.2147
    -0.1922  -0.1823  -0.1718  -0.1352  -0.1299  -0.1187  -0.0917  -0.0845
    -0.0841  -0.0570  -0.0322  -0.0098  -0.0046   0.0101   0.0187   0.0464
     0.0526   0.0629   0.0797   0.0935   0.1002   0.1144   0.1354   0.1490
     0.1553   0.1867   0.1938   0.2114   0.2274   0.2340   0.2407   0.2570
     0.2663   0.2698   0.2733   0.3073   0.3208   0.3322   0.3428   0.3565
     0.3669   0.3834   0.3929   0.4051   0.4134   0.4210   0.4267   0.4427
     0.4646   0.4751   0.4767   0.4831   0.4988   0.5016   0.5113   0.5244
     0.5321   0.5492   0.5596   0.5614   0.5739   0.5839   0.5906   0.6086
     0.6242   0.6385   0.6608   0.6673   0.6900   0.7063   0.7082   0.7123
     0.7399   0.7470   0.7606   0.7822   0.8009   0.8123   0.8352   0.8424
     0.8512   0.8634   0.8767   0.8859   0.8919   0.9149   0.9284   0.9390
     0.9485   0.9645   0.9771   0.9834   0.9896   1.0092   1.0115   1.0275
     1.0306   1.0483   1.0613   1.0699   1.0833   1.0904   1.0984   1.1040
     1.1100   1.1255   1.1321   1.1398   1.1508   1.1567   1.1755   1.1817
     1.1956   1.2091   1.2174   1.2347   1.2449   1.2498   1.2552   1.2630
     1.2708   1.2834   1.2952   1.2993   1.3047   1.3218   1.3306   1.3399
     1.3474   1.3556   1.3602   1.3706   1.3754   1.3900   1.3945   1.4050
     1.4108   1.4187   1.4241   1.4318   1.4460   1.4527   1.4587   1.4708
     1.4833   1.4873   1.4974   1.5047   1.5092   1.5251   1.5322   1.5428
     1.5561   1.5613   1.5700   1.5743   1.5791   1.5921   1.5962   1.6121
     1.6271   1.6326   1.6388   1.6418   1.6457   1.6593   1.6753   1.6817
     1.7027   1.7090   1.7203   1.7262   1.7551   1.7697   1.7723   1.8038
     1.8166   1.8212   1.8520   1.8566   1.8771   1.8983   1.9183   1.9390
     1.9492   1.9668   1.9707   1.9743   1.9879   2.0033   2.0061   2.0163
     2.0285   2.0371   2.0513   2.0548   2.0796   2.0925   2.1370   2.1424
     2.1482   2.1666   2.1823   2.1947   2.2075   2.2141   2.2392   2.2555
     2.2665   2.2788   2.2985   2.3000   2.3188   2.3323   2.3417   2.3516
     2.3732   2.3815   2.3929   2.3968   2.4309   2.4457   2.4608   2.4890
     2.4955   2.5193   2.5476   2.5809   7.4666   7.9782   8.6927   9.0829
     9.2337   9.3510   9.4371   9.6741   9.7969   9.9012   9.9807  10.0176
    10.0315  10.1331  10.1518  10.3421  10.3511  10.4223  10.4506  10.5053
    10.5469  10.5938  10.6341  10.6434  10.6745  10.7698  10.7996  10.8324

     highest occupied, lowest unoccupied level (ev):     2.5809    7.4666

!    total energy              =   -5157.56696894 Ry
     Harris-Foulkes estimate   =   -5157.56696894 Ry
     estimated scf accuracy    <          1.7E-09 Ry

     The total energy is the sum of the following terms:

     one-electron contribution =   -2402.98966516 Ry
     hartree contribution      =    1796.59302894 Ry
     xc contribution           =   -1182.69940513 Ry
     ewald contribution        =   -3368.47092759 Ry

     convergence has been achieved in  11 iterations
  **** WARNING :: Problem open file vector.dat...
  **** WARNING :: Problem read vector parameters...
  VECTOR ::                  Infinity                  Infinity                       NaN
  PARALLEL PART OF FORCES:no remove

     Forces acting on atoms (Ry/au):

     atom    1 type  1   force =    -0.00001654    0.00025636    0.00007867
     atom    2 type  1   force =    -0.00038619   -0.00119985    0.00095541
     atom    3 type  1   force =    -0.00015958   -0.00000134   -0.00019123
     atom    4 type  1   force =    -0.00057798   -0.00139659   -0.00127992
     atom    5 type  1   force =    -0.00005066   -0.00034425   -0.00033429
     atom    6 type  1   force =    -0.00026512   -0.00010487   -0.00262597
     atom    7 type  2   force =     0.00003399   -0.00005677   -0.00006926
     atom    8 type  2   force =    -0.00013704    0.00063452   -0.00034271
     atom    9 type  2   force =     0.00000640    0.00011866    0.00012557
     atom   10 type  2   force =     0.00041070    0.00244364    0.00041929
     atom   11 type  2   force =    -0.00002138    0.00015009    0.00012602
     atom   12 type  2   force =     0.00004009    0.00052387    0.00183685
     atom   13 type  2   force =     0.00007161    0.00003006    0.00006509
     atom   14 type  2   force =     0.00029323    0.00030777    0.00037407
     atom   15 type  2   force =     0.00020653    0.00022180   -0.00008409
     atom   16 type  2   force =     0.00245725    0.00291155   -0.00111090
     atom   17 type  2   force =    -0.00000231    0.00010675   -0.00007442
     atom   18 type  2   force =     0.00061286    0.00114484   -0.00210126
     atom   19 type  1   force =     0.00062261    0.00077036    0.00073617
     atom   20 type  1   force =     0.00005728    0.00003182    0.00064443
     atom   21 type  1   force =    -0.00000525   -0.00031793   -0.00057209
     atom   22 type  1   force =     0.00111807   -0.00626029   -0.00618215
     atom   23 type  1   force =     0.00016058   -0.00024772   -0.00065127
     atom   24 type  1   force =    -0.00103172    0.00444341   -0.00584049
     atom   25 type  2   force =    -0.00009676   -0.00023228   -0.00024993
     atom   26 type  2   force =     0.00010428    0.00001807   -0.00038989
     atom   27 type  2   force =    -0.00041360   -0.00034329    0.00012299
     atom   28 type  2   force =     0.00010171    0.00032496   -0.00017394
     atom   29 type  2   force =    -0.00017458    0.00016824    0.00022983
     atom   30 type  2   force =     0.00083594   -0.00015184    0.00134095
     atom   31 type  2   force =    -0.00008701    0.00007688    0.00015132
     atom   32 type  2   force =    -0.00172057    0.00078200    0.00277242
     atom   33 type  2   force =     0.00028074    0.00071852   -0.00012553
     atom   34 type  2   force =    -0.00207105    0.01070787   -0.00260166
     atom   35 type  2   force =    -0.00024530    0.00034125   -0.00056413
     atom   36 type  1   force =     0.00001272    0.00036114    0.00029177
     atom   37 type  1   force =    -0.00050330   -0.00032781    0.00042366
     atom   38 type  1   force =     0.00014644    0.00030548   -0.00011769
     atom   39 type  1   force =    -0.00036460   -0.00093853   -0.00070579
     atom   40 type  1   force =    -0.00021148    0.00024457   -0.00031776
     atom   41 type  1   force =    -0.00069401   -0.00024890   -0.00050016
     atom   42 type  2   force =     0.00003478   -0.00029409   -0.00027420
     atom   43 type  2   force =     0.00015193    0.00011898   -0.00017213
     atom   44 type  2   force =    -0.00003317   -0.00007747    0.00005303
     atom   45 type  2   force =     0.00050778    0.00102156    0.00024758
     atom   46 type  2   force =     0.00012805    0.00000196    0.00019635
     atom   47 type  2   force =     0.00044751    0.00007727    0.00040446
     atom   48 type  2   force =    -0.00013930   -0.00000879    0.00020484
     atom   49 type  2   force =     0.00036698    0.00010596    0.00010028
     atom   50 type  2   force =    -0.00024531   -0.00024428   -0.00022661
     atom   51 type  2   force =    -0.00007802    0.00049243   -0.00000823
     atom   52 type  2   force =     0.00014434   -0.00014805   -0.00017451
     atom   53 type  2   force =     0.00011070    0.00030568   -0.00054352
     atom   54 type  1   force =    -0.00230400   -0.00225160    0.00463507
     atom   55 type  1   force =     0.00017086    0.00621783    0.00739143
     atom   56 type  1   force =    -0.00051208   -0.00000808    0.00027767
     atom   57 type  1   force =     0.00026771    0.00082228   -0.00070066
     atom   58 type  1   force =    -0.00403378    0.00021776   -0.00418113
     atom   59 type  1   force =     0.00069169   -0.00305567   -0.00456893
     atom   60 type  2   force =     0.00276139   -0.00028438   -0.00312831
     atom   61 type  2   force =     0.00080165   -0.00219689   -0.00248635
     atom   62 type  2   force =     0.01343295    0.00487294   -0.00487629
     atom   63 type  2   force =     0.00121508   -0.00569414   -0.00126815
     atom   64 type  2   force =     0.00571378   -0.00148205    0.00394485
     atom   65 type  2   force =     0.00099450    0.00021415    0.00264111
     atom   66 type  2   force =     0.00133016   -0.00000607    0.00023978
     atom   67 type  2   force =    -0.00039695   -0.00047687    0.00125424
     atom   68 type  2   force =     0.00024016   -0.00047209   -0.00036045
     atom   69 type  2   force =     0.00006282   -0.00026316   -0.00004493
     atom   70 type  2   force =     0.00022109   -0.00024891   -0.00061267
     atom   71 type  2   force =     0.00022624   -0.00021990   -0.00040380
     atom   72 type  1   force =     0.01142625   -0.01972416    0.02348689
     atom   73 type  1   force =     0.00360092    0.00408723    0.00391528
     atom   74 type  1   force =    -0.03212809    0.00860688    0.00104157
     atom   75 type  1   force =     0.00040318    0.00658270   -0.00446020
     atom   76 type  1   force =    -0.21244305   -0.06848284   -0.18007340
     atom   77 type  1   force =     0.00076298   -0.00052051   -0.00474008
     atom   78 type  2   force =    -0.00347811    0.00014572   -0.01447110
     atom   79 type  2   force =    -0.00004395   -0.00154952   -0.00147703
     atom   80 type  2   force =    -0.00398727    0.00419031   -0.00442751
     atom   81 type  2   force =    -0.00128550   -0.00158045    0.00027223
     atom   82 type  2   force =     0.10945361    0.02461055    0.06772428
     atom   83 type  2   force =     0.00020412    0.00007186    0.00102440
     atom   84 type  2   force =     0.02459932    0.02043362   -0.02168846
     atom   85 type  2   force =    -0.00052855   -0.00176447    0.00171051
     atom   86 type  2   force =     0.00522366   -0.00497002   -0.00500256
     atom   87 type  2   force =    -0.00047739   -0.00195911   -0.00031578
     atom   88 type  2   force =    -0.00067030    0.00047292   -0.00346217
     atom   89 type  2   force =    -0.00013229   -0.00006294   -0.00060970
     atom   90 type  1   force =     0.00040021   -0.00054871    0.00072569
     atom   91 type  1   force =    -0.00043640    0.00070271    0.00048948
     atom   92 type  1   force =     0.02698088    0.00065985    0.01428480
     atom   93 type  1   force =     0.00042882    0.00152156   -0.00082149
     atom   94 type  1   force =     0.00268495    0.00189433   -0.00626727
     atom   95 type  1   force =    -0.00005800    0.00030479   -0.00052297
     atom   96 type  2   force =     0.00073527    0.00032165   -0.00267473
     atom   97 type  2   force =     0.00024369   -0.00029147   -0.00048116
     atom   98 type  2   force =     0.00077526   -0.00008502   -0.00071836
     atom   99 type  2   force =     0.00044882   -0.00060083    0.00012453
     atom  100 type  2   force =    -0.00032676   -0.00026224    0.00049429
     atom  101 type  2   force =    -0.00003182   -0.00031904    0.00021029
     atom  102 type  2   force =    -0.00684338    0.00079081    0.00113314
     atom  103 type  2   force =    -0.00024974   -0.00033815    0.00037664
     atom  104 type  2   force =    -0.00378031   -0.00393234   -0.00435235
     atom  105 type  2   force =    -0.00010260   -0.00066089   -0.00017719
     atom  106 type  2   force =    -0.00076402    0.00044907   -0.00209146
     atom  107 type  2   force =     0.00017446    0.00013486   -0.00032947
     atom  108 type  1   force =     0.00047818   -0.00069135    0.00021985
     atom  109 type  1   force =     0.00068883    0.00013796   -0.00086056
     atom  110 type  1   force =    -0.00021519   -0.00007544    0.00000142
     atom  111 type  1   force =    -0.00032677    0.00001189    0.00039038
     atom  112 type  1   force =    -0.00005359   -0.00016836    0.00027706
     atom  113 type  1   force =     0.00111396   -0.00118956    0.00210672
     atom  114 type  2   force =    -0.00016299    0.00021426    0.00014385
     atom  115 type  2   force =    -0.00034982    0.00007719    0.00029226
     atom  116 type  2   force =    -0.00010023    0.00024109   -0.00025266
     atom  117 type  2   force =    -0.00057981   -0.00081305   -0.00029337
     atom  118 type  2   force =    -0.00008230    0.00011100   -0.00023623
     atom  119 type  2   force =    -0.00088189   -0.00015560   -0.00186940
     atom  120 type  2   force =     0.00012754    0.00008045   -0.00012597
     atom  121 type  2   force =    -0.00001163    0.00030503   -0.00066707
     atom  122 type  2   force =     0.00005636    0.00016886   -0.00002384
     atom  123 type  2   force =    -0.00029062   -0.00034298    0.00010908
     atom  124 type  2   force =     0.00000662    0.00004267    0.00009641
     atom  125 type  2   force =    -0.00045704   -0.00023377    0.00159149
     atom  126 type  1   force =    -0.00053573   -0.00119298   -0.00056989
     atom  127 type  1   force =    -0.00039314    0.00072747    0.00004795
     atom  128 type  1   force =     0.00003047   -0.00030023    0.00029694
     atom  129 type  1   force =     0.00203216    0.00454130    0.00493399
     atom  130 type  1   force =     0.00035917   -0.00030515    0.00059054
     atom  131 type  1   force =     0.00091093    0.00041106    0.00039569
     atom  132 type  2   force =    -0.00001047    0.00051071    0.00025858
     atom  133 type  2   force =     0.00031857   -0.00147535    0.00040446
     atom  134 type  2   force =     0.00017364    0.00028072   -0.00011462
     atom  135 type  2   force =     0.00030318   -0.00014712    0.00016583
     atom  136 type  2   force =    -0.00026427    0.00003060   -0.00026617
     atom  137 type  2   force =     0.00036888   -0.00052814   -0.00027485
     atom  138 type  2   force =    -0.00008701    0.00010564   -0.00027589
     atom  139 type  2   force =    -0.00126292   -0.00087073   -0.00041996
     atom  140 type  2   force =    -0.00007549    0.00015898    0.00008884
     atom  141 type  2   force =    -0.00152038   -0.00784713   -0.00504007
     atom  142 type  2   force =    -0.00027794    0.00017655    0.00025774
     atom  143 type  2   force =     0.00752115   -0.00864292    0.00597064
     atom  144 type  1   force =    -0.00032284   -0.00000354   -0.00027622
     atom  145 type  1   force =    -0.00025326   -0.00023511   -0.00009548
     atom  146 type  1   force =     0.00004244   -0.00001656    0.00042457
     atom  147 type  1   force =    -0.00127867    0.00026907   -0.00022340
     atom  148 type  1   force =    -0.00024653    0.00019659    0.00018017
     atom  149 type  1   force =    -0.00079902   -0.00033349    0.00065047
     atom  150 type  2   force =     0.00015132    0.00014521    0.00015892
     atom  151 type  2   force =     0.00005757    0.00007071    0.00023439
     atom  152 type  2   force =     0.00032156    0.00016729    0.00010778
     atom  153 type  2   force =     0.00006798    0.00015759   -0.00012426
     atom  154 type  2   force =     0.00020463   -0.00008368   -0.00003142
     atom  155 type  2   force =     0.00031340    0.00009942   -0.00022420
     atom  156 type  2   force =    -0.00003113    0.00008800   -0.00008428
     atom  157 type  2   force =     0.00056982    0.00010229   -0.00030153
     atom  158 type  2   force =    -0.00001897   -0.00025186   -0.00012416
     atom  159 type  2   force =     0.00076772    0.00035006    0.00059225
     atom  160 type  2   force =     0.00026150   -0.00022037    0.00022442
     atom  161 type  2   force =     0.00036469    0.00000337    0.00027663
     atom  162 type  1   force =     0.00240146    0.00075841   -0.00244616
     atom  163 type  1   force =     0.01615786   -0.01624195    0.01584442
     atom  164 type  1   force =    -0.00062687   -0.00016700   -0.00037814
     atom  165 type  1   force =     0.00051947   -0.00008307    0.00049129
     atom  166 type  1   force =     0.00079793    0.00095156    0.00242788
     atom  167 type  1   force =     0.00046717    0.00122835    0.00314900
     atom  168 type  2   force =    -0.00018606    0.00043956    0.00114536
     atom  169 type  2   force =    -0.00311096    0.00454152    0.00064984
     atom  170 type  2   force =    -0.00204035   -0.00147536   -0.00035597
     atom  171 type  2   force =     0.00129633    0.00309443   -0.00090823
     atom  172 type  2   force =    -0.00147844   -0.00006406   -0.00258649
     atom  173 type  2   force =    -0.00083036   -0.00057682   -0.00108675
     atom  174 type  2   force =     0.00015222   -0.00056264   -0.00113277
     atom  175 type  2   force =    -0.00030770    0.00007784   -0.00105833
     atom  176 type  2   force =     0.00054176   -0.00031119    0.00005724
     atom  177 type  2   force =    -0.00029189    0.00006285   -0.00017076
     atom  178 type  2   force =     0.00031105   -0.00053064    0.00098132
     atom  179 type  2   force =    -0.00038473    0.00064823    0.00035972
     atom  180 type  1   force =    -0.01338149    0.03213199    0.01539256
     atom  181 type  1   force =    -0.00808039   -0.00690450   -0.00774845
     atom  182 type  1   force =     0.00435929    0.00274639    0.00714116
     atom  183 type  1   force =    -0.00096214   -0.00498860    0.00399497
     atom  184 type  1   force =     0.00165703    0.00298652    0.01319214
     atom  185 type  1   force =    -0.00036571    0.00033847    0.00276370
     atom  186 type  2   force =     0.00909763    0.05946091    0.07553179
     atom  187 type  2   force =     0.00175382    0.00252793    0.00198756
     atom  188 type  2   force =     0.00348179   -0.00132699   -0.00639300
     atom  189 type  2   force =     0.00402406    0.00301004   -0.00057924
     atom  190 type  2   force =    -0.00203814   -0.00133208   -0.00746090
     atom  191 type  2   force =     0.00001137    0.00042103   -0.00083265
     atom  192 type  2   force =     0.00008357   -0.00050831   -0.00644980
     atom  193 type  2   force =     0.00082654    0.00065333   -0.00142002
     atom  194 type  2   force =    -0.00436077   -0.00159529   -0.00441721
     atom  195 type  2   force =     0.00036774    0.00166181    0.00027138
     atom  196 type  2   force =     0.02567667   -0.04778174    0.04703585
     atom  197 type  2   force =     0.00007787    0.00005542    0.00097495
     atom  198 type  1   force =    -0.00089375   -0.00032935   -0.00083533
     atom  199 type  1   force =    -0.00010140    0.00058095   -0.00123424
     atom  200 type  1   force =    -0.00336135    0.00016184    0.01199656
     atom  201 type  1   force =    -0.00057523   -0.00114667    0.00103068
     atom  202 type  1   force =    -0.00128354   -0.00149673    0.00324896
     atom  203 type  1   force =    -0.00007996    0.00039268    0.00064635
     atom  204 type  2   force =     0.00058239    0.00073686    0.00140106
     atom  205 type  2   force =    -0.00003617   -0.00005779    0.00016971
     atom  206 type  2   force =     0.00052366   -0.00007386    0.00000235
     atom  207 type  2   force =    -0.00041203   -0.00011138   -0.00004012
     atom  208 type  2   force =     0.00084829    0.00000069   -0.00069618
     atom  209 type  2   force =     0.00006507    0.00006332   -0.00046686
     atom  210 type  2   force =     0.00376649   -0.00297353   -0.00586685
     atom  211 type  2   force =     0.00083833    0.00069377   -0.00054019
     atom  212 type  2   force =     0.01461674    0.00431709   -0.00871994
     atom  213 type  2   force =     0.00030885    0.00121183   -0.00001133
     atom  214 type  2   force =     0.00123686   -0.00039018    0.00400026
     atom  215 type  2   force =     0.00022203   -0.00012171    0.00033669

     Total force =     0.352184     Total SCF correction =     0.000112

     Writing output data file Qrtz_Ortho.save

     init_run     :     26.98s CPU     37.14s WALL (       1 calls)
     electrons    :   3924.57s CPU   8333.32s WALL (       1 calls)
     forces       :      8.28s CPU      8.78s WALL (       1 calls)

     Called by init_run:
     wfcinit      :     24.95s CPU     33.72s WALL (       1 calls)
     potinit      :      0.21s CPU      0.32s WALL (       1 calls)

     Called by electrons:
     c_bands      :   2189.88s CPU   2698.80s WALL (      33 calls)
     sum_band     :     10.77s CPU     39.15s WALL (      11 calls)
     v_of_rho     :      0.11s CPU      0.43s WALL (      12 calls)
     mix_rho      :      0.10s CPU      0.62s WALL (      11 calls)

     Called by c_bands:
     init_us_2    :      0.38s CPU      0.41s WALL (      45 calls)
     cegterg      :   2188.21s CPU   2687.38s WALL (      33 calls)

     Called by sum_band:

     Called by *egterg:
     h_psi        :    423.84s CPU    845.32s WALL (      98 calls)
     g_psi        :      0.31s CPU      0.31s WALL (      64 calls)
     cdiaghg      :    703.37s CPU    712.54s WALL (      95 calls)

     Called by h_psi:
     add_vuspsi   :    140.23s CPU    140.43s WALL (      98 calls)

     General routines
     calbec       :    147.16s CPU    161.28s WALL (     102 calls)
     fft          :      0.17s CPU      1.08s WALL (      49 calls)
     fftw         :    146.58s CPU    578.94s WALL (   98182 calls)
     davcio       :      0.02s CPU      1.84s WALL (     260 calls)

     Parallel routines
     fft_scatter  :     77.38s CPU    495.36s WALL (   98231 calls)

     Electric-field routines
     c_phase_fiel :   1723.56s CPU   5592.45s WALL (      33 calls)

     PWSCF        :     1h 6m CPU        2h19m WALL


   This run was terminated on:   0:38:51   7Jul2018            

=------------------------------------------------------------------------------=
   JOB DONE.
=------------------------------------------------------------------------------=
