# Supplementary material for: Collective dipole effects in ionic transport under electric fields
Source: Nat Commun. 2020 Jul 3;11:3330. doi: 10.1038/s41467-020-17173-w (PMC7335081; doi:10.1038/s41467-020-17173-w)
Supplement: Supplementary file 3 — Source Data [file 41467_2020_17173_MOESM3_ESM.zip › Script_Pol_Analysis/QE_data/ZBC_NEB_VO_Q2-pos2/Zcharge_VO_Q2_pict5/output_file]

     Program PWSCF v.6.1 (svn rev. 13369) starts on 27Nov2017 at  7: 5: 3 

     This program is part of the open-source Quantum ESPRESSO suite
     for quantum simulation of materials; please cite
         "P. Giannozzi et al., J. Phys.:Condens. Matter 21 395502 (2009);
          URL http://www.quantum-espresso.org", 
     in publications or presentations arising from this work. More details at
     http://www.quantum-espresso.org/quote

     Parallel version (MPI), running on    72 processors
     R & G space division:  proc/nbgrp/npool/nimage =      72
     Reading input from /marconi_scratch/userexternal/nsalles0/E-NEB_VO_Q2-pos2/E0/Qrtz_Ortho_5/input_file
Warning: card &IONS ignored
Warning: card / ignored
Warning: card &CELL ignored
Warning: card / ignored

     Current dimensions of program PWSCF are:
     Max number of different atomic species (ntypx) = 10
     Max number of k-points (npk) =  40000
     Max angular momentum in pseudopotentials (lmaxx) =  3

     Subspace diagonalization in iterative solution of the eigenvalue problem:
     a serial algorithm will be used

 
     Parallelization info
     --------------------
     sticks:   dense  smooth     PW     G-vecs:    dense   smooth      PW
     Min         312     312     78                24178    24178    3020
     Max         313     313     79                24181    24181    3023
     Sum       22485   22485   5629              1740873  1740873  217511
 

     Title: 
     Fkl_Ortho                                                                  


     bravais-lattice index     =            0
     lattice parameter (alat)  =      27.8567  a.u.
     unit-cell volume          =   18011.5231 (a.u.)^3
     number of atoms/cell      =          215
     number of atomic types    =            2
     number of electrons       =      1144.00
     number of Kohn-Sham states=          600
     kinetic-energy cutoff     =      80.0000  Ry
     charge density cutoff     =     320.0000  Ry
     convergence threshold     =      1.0E-08
     mixing beta               =       0.7000
     number of iterations used =            8  plain     mixing
     Exchange-correlation      =  SLA  PZ   NOGX NOGC ( 1  1  0  0 0 0)
 
     Using Berry phase electric field
     In a.u.(Ry)  cartesian system of reference
        0.0000000000
        0.0000000000
        0.0000000000
     In a.u.(Ry)  crystal system of reference
        0.0000000000
        0.0000000000
        0.0000000000
     Number of iterative cycles:   3
 

     celldm(1)=  27.856738  celldm(2)=   0.000000  celldm(3)=   0.000000
     celldm(4)=   0.000000  celldm(5)=   0.000000  celldm(6)=   0.000000

     crystal axes: (cart. coord. in units of alat)
               a(1) = (   0.992918   0.000000   0.000000 )  
               a(2) = (   0.000000   1.146571   0.000000 )  
               a(3) = (   0.000000   0.000000   0.731889 )  

     reciprocal axes: (cart. coord. in units 2 pi/alat)
               b(1) = (  1.007133  0.000000  0.000000 )  
               b(2) = (  0.000000  0.872166  0.000000 )  
               b(3) = (  0.000000  0.000000  1.366327 )  


     PseudoPot. # 1 for Si read from file:
     /marconi/home/userexternal/nsalles0/qe-6.1/pseudo/Si.pz-vbc.UPF
     MD5 check sum: 6dfa03ddd5817404712e03e4d12deb78
     Pseudo is Norm-conserving, Zval =  4.0
     Generated by new atomic code, or converted to UPF format
     Using radial grid of  431 points,  2 beta functions with: 
                l(1) =   0
                l(2) =   1

     PseudoPot. # 2 for O  read from file:
     /marconi/home/userexternal/nsalles0/qe-6.1/pseudo/O.pz-mt.UPF
     MD5 check sum: 6c85872a654a48428798af567c59afb1
     Pseudo is Norm-conserving, Zval =  6.0
     Generated by new atomic code, or converted to UPF format
     Using radial grid of  921 points,  1 beta functions with: 
                l(1) =   0

     atomic species   valence    mass     pseudopotential
        Si             4.00    28.08550     Si( 1.00)
        O              6.00    16.00000     O ( 1.00)

     No symmetry found


   Cartesian axes

     site n.     atom                  positions (alat units)
         1           Si  tau(   1) = (   0.1495137   0.0009184   0.2444941  )
         2           Si  tau(   2) = (   0.3174569   0.2885268   0.2452891  )
         3           Si  tau(   3) = (   0.9144134   0.1317194   0.1190912  )
         4           Si  tau(   4) = (   0.0903358   0.4150163   0.1254143  )
         5           Si  tau(   5) = (   0.0881068   0.1514502  -0.0004227  )
         6           Si  tau(   6) = (   0.2493739   0.4338353  -0.0029451  )
         7           O   tau(   7) = (   0.0832878   0.0805111   0.2820493  )
         8           O   tau(   8) = (   0.2503171   0.3665157   0.2847965  )
         9           O   tau(   9) = (   0.2150235   0.0378432   0.1637496  )
        10           O   tau(  10) = (   0.3847844   0.3319065   0.1689360  )
        11           O   tau(  11) = (   0.1893486   0.1677063   0.0394928  )
        12           O   tau(  12) = (   0.3558725   0.4420768   0.0249448  )
        13           O   tau(  13) = (   0.0232074   0.1140097   0.0809343  )
        14           O   tau(  14) = (   0.1930313   0.4032865   0.0869713  )
        15           O   tau(  15) = (   0.9144504   0.2054054   0.2017456  )
        16           O   tau(  16) = (   0.0873360   0.4918087   0.2051255  )
        17           O   tau(  17) = (   0.0452251   0.2469275   0.3308573  )
        18           O   tau(  18) = (   0.2118072   0.5352759   0.3305102  )
        19           Si  tau(  19) = (   0.4867130   0.0035443   0.2389650  )
        20           Si  tau(  20) = (   0.6532513   0.2821736   0.2487314  )
        21           Si  tau(  21) = (   0.2537718   0.1316478   0.1216894  )
        22           Si  tau(  22) = (   0.4150747   0.4221282   0.1156034  )
        23           Si  tau(  23) = (   0.4165561   0.1536803  -0.0004065  )
        24           Si  tau(  24) = (   0.5857413   0.4413224   0.0022306  )
        25           O   tau(  25) = (   0.4217930   0.0840255   0.2772236  )
        26           O   tau(  26) = (   0.5909935   0.3492145   0.3139943  )
        27           O   tau(  27) = (   0.5515367   0.0402129   0.1564955  )
        28           O   tau(  28) = (   0.7048860   0.3335273   0.1671336  )
        29           O   tau(  29) = (   0.5164185   0.1767143   0.0404754  )
        30           O   tau(  30) = (   0.6872052   0.4587593   0.0400011  )
        31           O   tau(  31) = (   0.3545316   0.1128866   0.0811028  )
        32           O   tau(  32) = (   0.5206582   0.4107940   0.0857203  )
        33           O   tau(  33) = (   0.2570261   0.2085387   0.2009381  )
        34           O   tau(  34) = (   0.4016389   0.5115529   0.1811458  )
        35           O   tau(  35) = (   0.3800780   0.2505321   0.3281758  )
        36           Si  tau(  36) = (   0.8156158  -0.0037414   0.2430688  )
        37           Si  tau(  37) = (   0.9790062   0.2832236   0.2450079  )
        38           Si  tau(  38) = (   0.5846652   0.1382274   0.1181517  )
        39           Si  tau(  39) = (   0.7497227   0.4246955   0.1249721  )
        40           Si  tau(  40) = (   0.7539671   0.1574432  -0.0102223  )
        41           Si  tau(  41) = (   0.9170599   0.4361996   0.0035311  )
        42           O   tau(  42) = (   0.7488299   0.0730875   0.2853566  )
        43           O   tau(  43) = (   0.9150511   0.3657651   0.2819982  )
        44           O   tau(  44) = (   0.8737137   0.0372493   0.1584736  )
        45           O   tau(  45) = (   1.0475302   0.3195823   0.1663338  )
        46           O   tau(  46) = (   0.8531170   0.1716284   0.0351556  )
        47           O   tau(  47) = (   1.0193287   0.4478126   0.0416300  )
        48           O   tau(  48) = (   0.6843536   0.1341497   0.0720439  )
        49           O   tau(  49) = (   0.8504031   0.4034550   0.0856896  )
        50           O   tau(  50) = (   0.5867949   0.2069428   0.2054030  )
        51           O   tau(  51) = (   0.7505394   0.5006792   0.2043537  )
        52           O   tau(  52) = (   0.7262697   0.2443596   0.3217791  )
        53           O   tau(  53) = (   0.8779270   0.5352055   0.3288452  )
        54           Si  tau(  54) = (   0.1492489   0.5720140   0.2474048  )
        55           Si  tau(  55) = (   0.3176877   0.8649961   0.2438938  )
        56           Si  tau(  56) = (   0.9219982   0.7064357   0.1232986  )
        57           Si  tau(  57) = (   0.0913053   0.9915301   0.1231948  )
        58           Si  tau(  58) = (   0.0958788   0.7262502   0.0012985  )
        59           Si  tau(  59) = (   0.2550585   1.0152921  -0.0001532  )
        60           O   tau(  60) = (   0.0849029   0.6527222   0.2849052  )
        61           O   tau(  61) = (   0.2534778   0.9449163   0.2823358  )
        62           O   tau(  62) = (   0.2180675   0.6105886   0.1682710  )
        63           O   tau(  63) = (   0.3829400   0.8990499   0.1615511  )
        64           O   tau(  64) = (   0.2017993   0.7347720   0.0369399  )
        65           O   tau(  65) = (   0.3581027   1.0283493   0.0365005  )
        66           O   tau(  66) = (   0.0321606   0.6924284   0.0853391  )
        67           O   tau(  67) = (   0.1934710   0.9783631   0.0837480  )
        68           O   tau(  68) = (   0.9189122   0.7803559   0.2047249  )
        69           O   tau(  69) = (   0.0882939   1.0651824   0.2052182  )
        70           O   tau(  70) = (   0.0511958   0.8225551   0.3290273  )
        71           O   tau(  71) = (   0.2118338   1.1125789   0.3288708  )
        72           Si  tau(  72) = (   0.4297809   0.6168769   0.1796512  )
        73           Si  tau(  73) = (   0.6525703   0.8629212   0.2459662  )
        74           Si  tau(  74) = (   0.2563235   0.7045547   0.1269652  )
        75           Si  tau(  75) = (   0.4213105   0.9942801   0.1204281  )
        76           Si  tau(  76) = (   0.4414166   0.7433996  -0.0148963  )
        77           Si  tau(  77) = (   0.5873720   1.0137827   0.0001991  )
        78           O   tau(  78) = (   0.4153647   0.6582208   0.2792398  )
        79           O   tau(  79) = (   0.5879022   0.9436984   0.2822869  )
        80           O   tau(  80) = (   0.5334924   0.6244307   0.1436417  )
        81           O   tau(  81) = (   0.7136413   0.8938249   0.1593713  )
        82           O   tau(  82) = (   0.5332364   0.7653063   0.0371671  )
        83           O   tau(  83) = (   0.6894915   1.0277035   0.0388075  )
        84           O   tau(  84) = (   0.3691280   0.6826952   0.1002447  )
        85           O   tau(  85) = (   0.5232220   0.9774566   0.0824974  )
        86           O   tau(  86) = (   0.2550536   0.7829523   0.2033269  )
        87           O   tau(  87) = (   0.4221201   1.0695634   0.2008268  )
        88           O   tau(  88) = (   0.3802772   0.8266491   0.3267516  )
        89           O   tau(  89) = (   0.5494638   1.1136952   0.3226309  )
        90           Si  tau(  90) = (   0.8170491   0.5776171   0.2465032  )
        91           Si  tau(  91) = (   0.9829479   0.8602934   0.2449214  )
        92           Si  tau(  92) = (   0.5910435   0.7160165   0.1207038  )
        93           Si  tau(  93) = (   0.7531720   0.9894801   0.1207984  )
        94           Si  tau(  94) = (   0.7562144   0.7278105   0.0007989  )
        95           Si  tau(  95) = (   0.9191515   1.0110604   0.0010958  )
        96           O   tau(  96) = (   0.7547979   0.6578773   0.2888621  )
        97           O   tau(  97) = (   0.9180581   0.9402471   0.2827068  )
        98           O   tau(  98) = (   0.8830986   0.6120247   0.1648655  )
        99           O   tau(  99) = (   1.0489559   0.8951488   0.1634083  )
       100           O   tau( 100) = (   0.8580315   0.7413970   0.0395573  )
       101           O   tau( 101) = (   1.0203497   1.0272954   0.0406569  )
       102           O   tau( 102) = (   0.6912845   0.6934621   0.0846053  )
       103           O   tau( 103) = (   0.8548083   0.9729497   0.0825189  )
       104           O   tau( 104) = (   0.5883087   0.7800437   0.2092918  )
       105           O   tau( 105) = (   0.7527865   1.0611364   0.2046589  )
       106           O   tau( 106) = (   0.7167268   0.8278465   0.3286052  )
       107           O   tau( 107) = (   0.8812769   1.1084504   0.3249231  )
       108           Si  tau( 108) = (   0.1528283  -0.0017231   0.6088968  )
       109           Si  tau( 109) = (   0.3097297   0.2826783   0.6101777  )
       110           Si  tau( 110) = (   0.9190555   0.1262345   0.4904155  )
       111           Si  tau( 111) = (   0.0874053   0.4169792   0.4897829  )
       112           Si  tau( 112) = (   0.0869639   0.1513878   0.3667215  )
       113           Si  tau( 113) = (   0.2505937   0.4391876   0.3676243  )
       114           O   tau( 114) = (   0.0890895   0.0792151   0.6478363  )
       115           O   tau( 115) = (   0.2396419   0.3588121   0.6486010  )
       116           O   tau( 116) = (   0.2159776   0.0323411   0.5245425  )
       117           O   tau( 117) = (   0.3752900   0.3270631   0.5325842  )
       118           O   tau( 118) = (   0.1907159   0.1654154   0.4010733  )
       119           O   tau( 119) = (   0.3534988   0.4548010   0.4049632  )
       120           O   tau( 120) = (   0.0284803   0.1130218   0.4524139  )
       121           O   tau( 121) = (   0.1895828   0.4014288   0.4515384  )
       122           O   tau( 122) = (   0.9151596   0.2024884   0.5708125  )
       123           O   tau( 123) = (   0.0864351   0.4934972   0.5694344  )
       124           O   tau( 124) = (   0.0497462   0.2474979   0.6933338  )
       125           O   tau( 125) = (   0.2149355   0.5314920   0.6919730  )
       126           Si  tau( 126) = (   0.4847232  -0.0009769   0.6096880  )
       127           Si  tau( 127) = (   0.6425064   0.2864417   0.6035931  )
       128           Si  tau( 128) = (   0.2537203   0.1273065   0.4836074  )
       129           Si  tau( 129) = (   0.4100636   0.4225596   0.4929350  )
       130           Si  tau( 130) = (   0.4187037   0.1533694   0.3628433  )
       131           Si  tau( 131) = (   0.6075325   0.3931475   0.4114642  )
       132           O   tau( 132) = (   0.4227894   0.0810181   0.6486863  )
       133           O   tau( 133) = (   0.5852757   0.3633800   0.6549171  )
       134           O   tau( 134) = (   0.5482550   0.0348886   0.5260064  )
       135           O   tau( 135) = (   0.6805267   0.3398670   0.5025831  )
       136           O   tau( 136) = (   0.5211143   0.1681253   0.4023987  )
       137           O   tau( 137) = (   0.6854289   0.4723218   0.4094123  )
       138           O   tau( 138) = (   0.3560314   0.1131938   0.4445053  )
       139           O   tau( 139) = (   0.5166228   0.4109187   0.4639824  )
       140           O   tau( 140) = (   0.2523528   0.2007839   0.5660379  )
       141           O   tau( 141) = (   0.4102100   0.5009161   0.5709706  )
       142           O   tau( 142) = (   0.3737840   0.2474368   0.6928130  )
       143           O   tau( 143) = (   0.5488402   0.5336174   0.6868337  )
       144           Si  tau( 144) = (   0.8160078  -0.0057724   0.6109376  )
       145           Si  tau( 145) = (   0.9781283   0.2834682   0.6116495  )
       146           Si  tau( 146) = (   0.5837936   0.1295528   0.4844384  )
       147           Si  tau( 147) = (   0.7557006   0.4317793   0.4868173  )
       148           Si  tau( 148) = (   0.7552495   0.1475141   0.3658187  )
       149           Si  tau( 149) = (   0.9177757   0.4390206   0.3638082  )
       150           O   tau( 150) = (   0.7515533   0.0757636   0.6480500  )
       151           O   tau( 151) = (   0.9130958   0.3633393   0.6522190  )
       152           O   tau( 152) = (   0.8807469   0.0306771   0.5290896  )
       153           O   tau( 153) = (   1.0405554   0.3227063   0.5293791  )
       154           O   tau( 154) = (   0.8562044   0.1606436   0.4061532  )
       155           O   tau( 155) = (   1.0179829   0.4528564   0.4054277  )
       156           O   tau( 156) = (   0.6874028   0.1204826   0.4490320  )
       157           O   tau( 157) = (   0.8513812   0.4013913   0.4469426  )
       158           O   tau( 158) = (   0.5792754   0.2070831   0.5649389  )
       159           O   tau( 159) = (   0.7570272   0.4869751   0.5798083  )
       160           O   tau( 160) = (   0.7254466   0.2508903   0.6655378  )
       161           O   tau( 161) = (   0.8846926   0.5347836   0.6970589  )
       162           Si  tau( 162) = (   0.1526498   0.5714997   0.6098799  )
       163           Si  tau( 163) = (   0.3154704   0.8638252   0.6043365  )
       164           Si  tau( 164) = (   0.9179393   0.7045542   0.4928967  )
       165           Si  tau( 165) = (   0.0892479   0.9897782   0.4892902  )
       166           Si  tau( 166) = (   0.0873382   0.7263861   0.3677458  )
       167           Si  tau( 167) = (   0.2521395   1.0175394   0.3662400  )
       168           O   tau( 168) = (   0.0911428   0.6529229   0.6510275  )
       169           O   tau( 169) = (   0.2522202   0.9405522   0.6494333  )
       170           O   tau( 170) = (   0.2186116   0.6086773   0.5292136  )
       171           O   tau( 171) = (   0.3784257   0.8998141   0.5217617  )
       172           O   tau( 172) = (   0.1900901   0.7396794   0.4052672  )
       173           O   tau( 173) = (   0.3542111   1.0352262   0.4037750  )
       174           O   tau( 174) = (   0.0252710   0.6882778   0.4507923  )
       175           O   tau( 175) = (   0.1909447   0.9763583   0.4485213  )
       176           O   tau( 176) = (   0.9221236   0.7739944   0.5784718  )
       177           O   tau( 177) = (   0.0893515   1.0625014   0.5725166  )
       178           O   tau( 178) = (   0.0609474   0.8231106   0.6945956  )
       179           O   tau( 179) = (   0.2177854   1.1106074   0.6918541  )
       180           Si  tau( 180) = (   0.4850447   0.5727245   0.6065996  )
       181           Si  tau( 181) = (   0.6481654   0.8581332   0.6098316  )
       182           Si  tau( 182) = (   0.2543116   0.7039261   0.4873330  )
       183           Si  tau( 183) = (   0.4182757   0.9962527   0.4845284  )
       184           Si  tau( 184) = (   0.4176029   0.7302115   0.3640851  )
       185           Si  tau( 185) = (   0.5854737   1.0181590   0.3641300  )
       186           O   tau( 186) = (   0.4297566   0.6588421   0.6515505  )
       187           O   tau( 187) = (   0.5854335   0.9378723   0.6515674  )
       188           O   tau( 188) = (   0.5468135   0.6094840   0.5232612  )
       189           O   tau( 189) = (   0.7069640   0.8939506   0.5235500  )
       190           O   tau( 190) = (   0.5193497   0.7432622   0.4042919  )
       191           O   tau( 191) = (   0.6857410   1.0325230   0.4070276  )
       192           O   tau( 192) = (   0.3559265   0.6897855   0.4463062  )
       193           O   tau( 193) = (   0.5193153   0.9805567   0.4443682  )
       194           O   tau( 194) = (   0.2561754   0.7784002   0.5696053  )
       195           O   tau( 195) = (   0.4198343   1.0659504   0.5702124  )
       196           O   tau( 196) = (   0.3850791   0.8296057   0.6872790  )
       197           O   tau( 197) = (   0.5498437   1.1087716   0.6909022  )
       198           Si  tau( 198) = (   0.8202635   0.5719803   0.6165915  )
       199           Si  tau( 199) = (   0.9862238   0.8570166   0.6132701  )
       200           Si  tau( 200) = (   0.5826896   0.7080463   0.4877179  )
       201           Si  tau( 201) = (   0.7489808   0.9897822   0.4869378  )
       202           Si  tau( 202) = (   0.7528708   0.7325823   0.3704480  )
       203           Si  tau( 203) = (   0.9163207   1.0124165   0.3662470  )
       204           O   tau( 204) = (   0.7530596   0.6496440   0.6545641  )
       205           O   tau( 205) = (   0.9209822   0.9367981   0.6512853  )
       206           O   tau( 206) = (   0.8778444   0.6077758   0.5296597  )
       207           O   tau( 207) = (   1.0468868   0.8926789   0.5281586  )
       208           O   tau( 208) = (   0.8531242   0.7456806   0.4135345  )
       209           O   tau( 209) = (   1.0168461   1.0266341   0.4084289  )
       210           O   tau( 210) = (   0.6857919   0.6980171   0.4516841  )
       211           O   tau( 211) = (   0.8497447   0.9739115   0.4458357  )
       212           O   tau( 212) = (   0.5784925   0.7775710   0.5751216  )
       213           O   tau( 213) = (   0.7521506   1.0597270   0.5725308  )
       214           O   tau( 214) = (   0.7162327   0.8202304   0.6885680  )
       215           O   tau( 215) = (   0.8794272   1.1060060   0.6940856  )

     number of k points=     1
                       cart. coord. in units 2pi/alat
        k(    1) = (   0.0000000   0.0000000   0.0000000), wk =   2.0000000

     Dense  grid:  1740873 G-vectors     FFT dimensions: ( 160, 192, 120)

     Estimated max dynamical RAM per process >     346.31MB

     Estimated total allocated dynamical RAM >   24934.12MB

     Initial potential from superposition of free atoms

     starting charge 1145.96414, renormalised to 1144.00000
     Starting wfc are  860 randomized atomic wfcs

     total cpu time spent up to now is       28.9 secs

     per-process dynamical memory:   267.0 Mb

     Self-consistent Calculation

     iteration #  1     ecut=    80.00 Ry     beta=0.70
     Davidson diagonalization with overlap
     ethr =  1.00E-02,  avg # of iterations =  3.0
     Davidson diagonalization with overlap
     ethr =  1.00E-02,  avg # of iterations =  1.0
     Davidson diagonalization with overlap
     ethr =  1.00E-02,  avg # of iterations =  1.0
 
     Expectation value of exp(iGx):
 (-2.581083127232515E-004,6.834077450163242E-004)  0.992917730000000     
     Electronic Dipole per cell (Ry a.u.)   24.0544942192192     
     Ionic Dipole per cell (Ry a.u.)   23645.5027115947     
 
     Expectation value of exp(iGx):
 (2.734931759733203E-003,-3.525716004106766E-003)   1.14657093000000     
     Electronic Dipole per cell (Ry a.u.)  -13.0989119819891     
     Ionic Dipole per cell (Ry a.u.)   25349.6991095488     
 
     Expectation value of exp(iGx):
 (2.951939493295607E-007,-1.701914988444953E-006)  0.731889429000000     
     Electronic Dipole per cell (Ry a.u.)  -12.8403307741468     
     Ionic Dipole per cell (Ry a.u.)   15833.8043916579     
Electronic Dipole on Cartesian axes
           1   24.0544942192192     
           2  -13.0989119819891     
           3  -12.8403307741468     
Ionic Dipole on Cartesian axes
           1   23645.5027115947     
           2   25349.6991095488     
           3   15833.8043916579     

     total cpu time spent up to now is      321.8 secs

     total energy              =   -5137.22635127 Ry
     Harris-Foulkes estimate   =   -5174.15851802 Ry
     estimated scf accuracy    <      51.86295506 Ry

     iteration #  2     ecut=    80.00 Ry     beta=0.70
     Davidson diagonalization with overlap
     ethr =  4.53E-03,  avg # of iterations =  2.0
     Davidson diagonalization with overlap
     ethr =  4.53E-03,  avg # of iterations =  1.0
     Davidson diagonalization with overlap
     ethr =  4.53E-03,  avg # of iterations =  1.0
 
     Expectation value of exp(iGx):
 (-9.584180399749016E-006,3.088936445703569E-005)  0.992917730000000     
     Electronic Dipole per cell (Ry a.u.)   23.3041804499544     
     Ionic Dipole per cell (Ry a.u.)   23645.5027115947     
 
     Expectation value of exp(iGx):
 (2.749794158239384E-004,-3.320162626209346E-004)   1.14657093000000     
     Electronic Dipole per cell (Ry a.u.)  -12.6394767575272     
     Ionic Dipole per cell (Ry a.u.)   25349.6991095488     
 
     Expectation value of exp(iGx):
 (1.189822570951812E-009,-5.520195140926047E-009)  0.731889429000000     
     Electronic Dipole per cell (Ry a.u.)  -12.4681443301186     
     Ionic Dipole per cell (Ry a.u.)   15833.8043916579     
Electronic Dipole on Cartesian axes
           1   23.3041804499544     
           2  -12.6394767575272     
           3  -12.4681443301186     
Ionic Dipole on Cartesian axes
           1   23645.5027115947     
           2   25349.6991095488     
           3   15833.8043916579     

     total cpu time spent up to now is      603.5 secs

     total energy              =   -5150.77141903 Ry
     Harris-Foulkes estimate   =   -5167.88285658 Ry
     estimated scf accuracy    <      33.12347409 Ry

     iteration #  3     ecut=    80.00 Ry     beta=0.70
     Davidson diagonalization with overlap
     ethr =  2.90E-03,  avg # of iterations =  2.0
     Davidson diagonalization with overlap
     ethr =  2.90E-03,  avg # of iterations =  1.0
     Davidson diagonalization with overlap
     ethr =  2.90E-03,  avg # of iterations =  1.0
 
     Expectation value of exp(iGx):
 (-5.287696736409134E-005,1.491377982642144E-004)  0.992917730000000     
     Electronic Dipole per cell (Ry a.u.)   23.8005748974644     
     Ionic Dipole per cell (Ry a.u.)   23645.5027115947     
 
     Expectation value of exp(iGx):
 (8.735708918862127E-004,-1.118220753565449E-003)   1.14657093000000     
     Electronic Dipole per cell (Ry a.u.)  -13.0496237228071     
     Ionic Dipole per cell (Ry a.u.)   25349.6991095488     
 
     Expectation value of exp(iGx):
 (2.044940227074069E-008,-1.029706348999622E-007)  0.731889429000000     
     Electronic Dipole per cell (Ry a.u.)  -12.6172700054619     
     Ionic Dipole per cell (Ry a.u.)   15833.8043916579     
Electronic Dipole on Cartesian axes
           1   23.8005748974644     
           2  -13.0496237228071     
           3  -12.6172700054619     
Ionic Dipole on Cartesian axes
           1   23645.5027115947     
           2   25349.6991095488     
           3   15833.8043916579     

     total cpu time spent up to now is      884.6 secs

     total energy              =   -5157.56024304 Ry
     Harris-Foulkes estimate   =   -5157.64497933 Ry
     estimated scf accuracy    <       0.22941725 Ry

     iteration #  4     ecut=    80.00 Ry     beta=0.70
     Davidson diagonalization with overlap
     ethr =  2.01E-05,  avg # of iterations =  8.0
     Davidson diagonalization with overlap
     ethr =  2.01E-05,  avg # of iterations =  1.0
     Davidson diagonalization with overlap
     ethr =  2.01E-05,  avg # of iterations =  1.0
 
     Expectation value of exp(iGx):
 (-4.824278188720569E-005,1.425466313280642E-004)  0.992917730000000     
     Electronic Dipole per cell (Ry a.u.)   23.6214233561523     
     Ionic Dipole per cell (Ry a.u.)   23645.5027115947     
 
     Expectation value of exp(iGx):
 (8.640905260040516E-004,-1.057314268639399E-003)   1.14657093000000     
     Electronic Dipole per cell (Ry a.u.)  -12.7334524708045     
     Ionic Dipole per cell (Ry a.u.)   25349.6991095488     
 
     Expectation value of exp(iGx):
 (1.819471344111452E-008,-9.370581012642992E-008)  0.731889429000000     
     Electronic Dipole per cell (Ry a.u.)  -12.6563830398470     
     Ionic Dipole per cell (Ry a.u.)   15833.8043916579     
Electronic Dipole on Cartesian axes
           1   23.6214233561523     
           2  -12.7334524708045     
           3  -12.6563830398470     
Ionic Dipole on Cartesian axes
           1   23645.5027115947     
           2   25349.6991095488     
           3   15833.8043916579     

     total cpu time spent up to now is     1228.4 secs

     total energy              =   -5157.56795903 Ry
     Harris-Foulkes estimate   =   -5157.63228412 Ry
     estimated scf accuracy    <       0.13189222 Ry

     iteration #  5     ecut=    80.00 Ry     beta=0.70
     Davidson diagonalization with overlap
     ethr =  1.15E-05,  avg # of iterations =  8.0
     Davidson diagonalization with overlap
     ethr =  1.15E-05,  avg # of iterations =  1.0
     Davidson diagonalization with overlap
     ethr =  1.15E-05,  avg # of iterations =  1.0
 
     Expectation value of exp(iGx):
 (-4.946324732862761E-005,1.412852243305612E-004)  0.992917730000000     
     Electronic Dipole per cell (Ry a.u.)   23.7512181696525     
     Ionic Dipole per cell (Ry a.u.)   23645.5027115947     
 
     Expectation value of exp(iGx):
 (8.435736072963168E-004,-1.068260308252230E-003)   1.14657093000000     
     Electronic Dipole per cell (Ry a.u.)  -12.9744367394689     
     Ionic Dipole per cell (Ry a.u.)   25349.6991095488     
 
     Expectation value of exp(iGx):
 (1.861708392052604E-008,-9.274661767293445E-008)  0.731889429000000     
     Electronic Dipole per cell (Ry a.u.)  -12.5984168685883     
     Ionic Dipole per cell (Ry a.u.)   15833.8043916579     
Electronic Dipole on Cartesian axes
           1   23.7512181696525     
           2  -12.9744367394689     
           3  -12.5984168685883     
Ionic Dipole on Cartesian axes
           1   23645.5027115947     
           2   25349.6991095488     
           3   15833.8043916579     

     total cpu time spent up to now is     1558.4 secs

     total energy              =   -5157.59574612 Ry
     Harris-Foulkes estimate   =   -5157.59726056 Ry
     estimated scf accuracy    <       0.00274116 Ry

     iteration #  6     ecut=    80.00 Ry     beta=0.70
     Davidson diagonalization with overlap
     ethr =  2.40E-07,  avg # of iterations =  8.0
     Davidson diagonalization with overlap
     ethr =  2.40E-07,  avg # of iterations =  1.0
     Davidson diagonalization with overlap
     ethr =  2.40E-07,  avg # of iterations =  1.0
 
     Expectation value of exp(iGx):
 (-4.928339419126799E-005,1.415742325422483E-004)  0.992917730000000     
     Electronic Dipole per cell (Ry a.u.)   23.7291869326743     
     Ionic Dipole per cell (Ry a.u.)   23645.5027115947     
 
     Expectation value of exp(iGx):
 (8.473058981550759E-004,-1.066821931073293E-003)   1.14657093000000     
     Electronic Dipole per cell (Ry a.u.)  -12.9341159088185     
     Ionic Dipole per cell (Ry a.u.)   25349.6991095488     
 
     Expectation value of exp(iGx):
 (1.847557592215932E-008,-9.306917268541600E-008)  0.731889429000000     
     Electronic Dipole per cell (Ry a.u.)  -12.6179768430382     
     Ionic Dipole per cell (Ry a.u.)   15833.8043916579     
Electronic Dipole on Cartesian axes
           1   23.7291869326743     
           2  -12.9341159088185     
           3  -12.6179768430382     
Ionic Dipole on Cartesian axes
           1   23645.5027115947     
           2   25349.6991095488     
           3   15833.8043916579     

     total cpu time spent up to now is     1894.2 secs

     total energy              =   -5157.59638844 Ry
     Harris-Foulkes estimate   =   -5157.59651840 Ry
     estimated scf accuracy    <       0.00024055 Ry

     iteration #  7     ecut=    80.00 Ry     beta=0.70
     Davidson diagonalization with overlap
     ethr =  2.10E-08,  avg # of iterations =  2.0
     Davidson diagonalization with overlap
     ethr =  2.10E-08,  avg # of iterations =  1.0
     Davidson diagonalization with overlap
     ethr =  2.10E-08,  avg # of iterations =  1.0
 
     Expectation value of exp(iGx):
 (-4.934649766488560E-005,1.416031772189848E-004)  0.992917730000000     
     Electronic Dipole per cell (Ry a.u.)   23.7333451876766     
     Ionic Dipole per cell (Ry a.u.)   23645.5027115947     
 
     Expectation value of exp(iGx):
 (8.468056533344943E-004,-1.067716205719764E-003)   1.14657093000000     
     Electronic Dipole per cell (Ry a.u.)  -12.9441169514604     
     Ionic Dipole per cell (Ry a.u.)   25349.6991095488     
 
     Expectation value of exp(iGx):
 (1.855057527055736E-008,-9.311499490621669E-008)  0.731889429000000     
     Electronic Dipole per cell (Ry a.u.)  -12.6117282615666     
     Ionic Dipole per cell (Ry a.u.)   15833.8043916579     
Electronic Dipole on Cartesian axes
           1   23.7333451876766     
           2  -12.9441169514604     
           3  -12.6117282615666     
Ionic Dipole on Cartesian axes
           1   23645.5027115947     
           2   25349.6991095488     
           3   15833.8043916579     

     total cpu time spent up to now is     2170.0 secs

     total energy              =   -5157.59644191 Ry
     Harris-Foulkes estimate   =   -5157.59645404 Ry
     estimated scf accuracy    <       0.00002508 Ry

     iteration #  8     ecut=    80.00 Ry     beta=0.70
     Davidson diagonalization with overlap
     ethr =  2.19E-09,  avg # of iterations =  3.0
     Davidson diagonalization with overlap
     ethr =  2.19E-09,  avg # of iterations =  1.0
     Davidson diagonalization with overlap
     ethr =  2.19E-09,  avg # of iterations =  1.0
 
     Expectation value of exp(iGx):
 (-4.935416411982990E-005,1.416164831240907E-004)  0.992917730000000     
     Electronic Dipole per cell (Ry a.u.)   23.7335827043879     
     Ionic Dipole per cell (Ry a.u.)   23645.5027115947     
 
     Expectation value of exp(iGx):
 (8.470185040549410E-004,-1.067661116429734E-003)   1.14657093000000     
     Electronic Dipole per cell (Ry a.u.)  -12.9419964063154     
     Ionic Dipole per cell (Ry a.u.)   25349.6991095488     
 
     Expectation value of exp(iGx):
 (1.853268075349716E-008,-9.313583392076404E-008)  0.731889429000000     
     Electronic Dipole per cell (Ry a.u.)  -12.6138179045332     
     Ionic Dipole per cell (Ry a.u.)   15833.8043916579     
Electronic Dipole on Cartesian axes
           1   23.7335827043879     
           2  -12.9419964063154     
           3  -12.6138179045332     
Ionic Dipole on Cartesian axes
           1   23645.5027115947     
           2   25349.6991095488     
           3   15833.8043916579     

     total cpu time spent up to now is     2457.7 secs

     total energy              =   -5157.59644890 Ry
     Harris-Foulkes estimate   =   -5157.59645016 Ry
     estimated scf accuracy    <       0.00000474 Ry

     iteration #  9     ecut=    80.00 Ry     beta=0.70
     Davidson diagonalization with overlap
     ethr =  4.15E-10,  avg # of iterations =  2.0
     Davidson diagonalization with overlap
     ethr =  4.15E-10,  avg # of iterations =  1.0
     Davidson diagonalization with overlap
     ethr =  4.15E-10,  avg # of iterations =  1.0
 
     Expectation value of exp(iGx):
 (-4.935040945497225E-005,1.416216544193307E-004)  0.992917730000000     
     Electronic Dipole per cell (Ry a.u.)   23.7331470582950     
     Ionic Dipole per cell (Ry a.u.)   23645.5027115947     
 
     Expectation value of exp(iGx):
 (8.469907690785139E-004,-1.067719013373206E-003)   1.14657093000000     
     Electronic Dipole per cell (Ry a.u.)  -12.9426052445412     
     Ionic Dipole per cell (Ry a.u.)   25349.6991095488     
 
     Expectation value of exp(iGx):
 (1.853869956496631E-008,-9.313750577553588E-008)  0.731889429000000     
     Electronic Dipole per cell (Ry a.u.)  -12.6132789350335     
     Ionic Dipole per cell (Ry a.u.)   15833.8043916579     
Electronic Dipole on Cartesian axes
           1   23.7331470582950     
           2  -12.9426052445412     
           3  -12.6132789350335     
Ionic Dipole on Cartesian axes
           1   23645.5027115947     
           2   25349.6991095488     
           3   15833.8043916579     

     total cpu time spent up to now is     2732.8 secs

     total energy              =   -5157.59644983 Ry
     Harris-Foulkes estimate   =   -5157.59644993 Ry
     estimated scf accuracy    <       0.00000021 Ry

     iteration # 10     ecut=    80.00 Ry     beta=0.70
     Davidson diagonalization with overlap
     ethr =  1.83E-11,  avg # of iterations =  2.0
     Davidson diagonalization with overlap
     ethr =  1.83E-11,  avg # of iterations =  1.0
     Davidson diagonalization with overlap
     ethr =  1.83E-11,  avg # of iterations =  1.0
 
     Expectation value of exp(iGx):
 (-4.935251813856678E-005,1.416204152927784E-004)  0.992917730000000     
     Electronic Dipole per cell (Ry a.u.)   23.7333462283306     
     Ionic Dipole per cell (Ry a.u.)   23645.5027115947     
 
     Expectation value of exp(iGx):
 (8.470008066097658E-004,-1.067706361800318E-003)   1.14657093000000     
     Electronic Dipole per cell (Ry a.u.)  -12.9424393349307     
     Ionic Dipole per cell (Ry a.u.)   25349.6991095488     
 
     Expectation value of exp(iGx):
 (1.853849110779621E-008,-9.313735769315914E-008)  0.731889429000000     
     Electronic Dipole per cell (Ry a.u.)  -12.6132958999508     
     Ionic Dipole per cell (Ry a.u.)   15833.8043916579     
Electronic Dipole on Cartesian axes
           1   23.7333462283306     
           2  -12.9424393349307     
           3  -12.6132958999508     
Ionic Dipole on Cartesian axes
           1   23645.5027115947     
           2   25349.6991095488     
           3   15833.8043916579     

     total cpu time spent up to now is     3011.2 secs

     total energy              =   -5157.59644981 Ry
     Harris-Foulkes estimate   =   -5157.59644990 Ry
     estimated scf accuracy    <       0.00000004 Ry

     iteration # 11     ecut=    80.00 Ry     beta=0.70
     Davidson diagonalization with overlap
     ethr =  3.62E-12,  avg # of iterations =  2.0
     Davidson diagonalization with overlap
     ethr =  3.62E-12,  avg # of iterations =  1.0
     Davidson diagonalization with overlap
     ethr =  3.62E-12,  avg # of iterations =  1.0
 
     Expectation value of exp(iGx):
 (-4.935157885746405E-005,1.416209923717943E-004)  0.992917730000000     
     Electronic Dipole per cell (Ry a.u.)   23.7332568243843     
     Ionic Dipole per cell (Ry a.u.)   23645.5027115947     
 
     Expectation value of exp(iGx):
 (8.469987621359601E-004,-1.067710252901050E-003)   1.14657093000000     
     Electronic Dipole per cell (Ry a.u.)  -12.9424817444360     
     Ionic Dipole per cell (Ry a.u.)   25349.6991095488     
 
     Expectation value of exp(iGx):
 (1.853841763104889E-008,-9.313762897492198E-008)  0.731889429000000     
     Electronic Dipole per cell (Ry a.u.)  -12.6133079826245     
     Ionic Dipole per cell (Ry a.u.)   15833.8043916579     
Electronic Dipole on Cartesian axes
           1   23.7332568243843     
           2  -12.9424817444360     
           3  -12.6133079826245     
Ionic Dipole on Cartesian axes
           1   23645.5027115947     
           2   25349.6991095488     
           3   15833.8043916579     

     total cpu time spent up to now is     3288.0 secs

     End of self-consistent calculation

          k = 0.0000 0.0000 0.0000 (217511 PWs)   bands (ev):

   -17.4650 -16.9102 -16.5204 -16.4709 -16.4402 -16.3970 -16.3525 -16.3270
   -16.2521 -16.2358 -16.1698 -16.1497 -16.1124 -16.1024 -16.0651 -16.0275
   -16.0154 -15.9901 -15.9692 -15.9646 -15.9330 -15.9056 -15.8860 -15.8601
   -15.8394 -15.8236 -15.8081 -15.7937 -15.7749 -15.7621 -15.7580 -15.7234
   -15.6902 -15.6546 -15.6372 -15.6012 -15.5769 -15.5489 -15.5372 -15.4857
   -15.4418 -15.4070 -15.3825 -15.3628 -15.3352 -15.3078 -15.2992 -15.2804
   -15.2282 -15.2160 -15.1945 -15.1667 -15.1357 -15.1052 -15.0717 -15.0554
   -15.0487 -15.0301 -15.0075 -14.9716 -14.9634 -14.9350 -14.9055 -14.8917
   -14.8795 -14.8666 -14.8478 -14.8300 -14.8190 -14.8106 -14.7772 -14.7681
   -14.7270 -14.7224 -14.6957 -14.6853 -14.6490 -14.6267 -14.5916 -14.5897
   -14.5678 -14.5516 -14.5282 -14.5112 -14.5073 -14.4955 -14.4647 -14.4409
   -14.4334 -14.4236 -14.4071 -14.4035 -14.3878 -14.3814 -14.3753 -14.3693
   -14.3659 -14.3621 -14.3472 -14.3421 -14.3334 -14.3293 -14.3218 -14.3205
   -14.3197 -14.3152 -14.3025 -14.2943 -14.2847 -14.2804 -14.2756 -14.2697
   -14.2632 -14.2604 -14.2536 -14.2511 -14.2420 -14.2373 -14.2307 -14.2249
   -14.2221 -14.2176 -14.2107 -14.2088 -14.2010 -14.1942 -14.1882 -14.1816
   -14.1731 -14.1646 -14.1601 -14.1584 -14.1553 -14.1452 -14.1355 -14.1340
   -14.1222 -14.1204 -14.1114 -14.1075 -14.1017 -14.0890 -14.0807  -6.7542
    -6.4136  -6.3869  -6.2783  -6.2098  -6.1699  -6.0534  -5.9517  -5.9269
    -5.8803  -5.8614  -5.8355  -5.8000  -5.7772  -5.7540  -5.7363  -5.7183
    -5.6624  -5.6409  -5.6148  -5.5880  -5.5580  -5.5249  -5.3907  -5.2643
    -5.2304  -5.1888  -5.1501  -5.1116  -5.1075  -5.0735  -5.0254  -4.9369
    -4.9202  -4.8926  -4.8217  -4.7434  -4.7277  -4.5776  -4.5531  -4.4420
    -4.4166  -4.3097  -4.2848  -4.2543  -4.2129  -4.1893  -4.1648  -4.1255
    -4.1041  -4.0399  -4.0075  -3.9490  -3.9198  -3.8847  -3.8561  -3.7948
    -3.7799  -3.7592  -3.7231  -3.7106  -3.6772  -3.6545  -3.5843  -3.5024
    -3.4159  -3.4026  -3.3532  -3.3275  -3.2900  -3.2813  -3.2599  -3.2175
    -3.1701  -3.1395  -3.1294  -3.0992  -3.0805  -3.0446  -3.0134  -3.0075
    -2.9939  -2.9694  -2.9512  -2.9389  -2.9311  -2.9128  -2.9085  -2.8990
    -2.8851  -2.8735  -2.8597  -2.8492  -2.8365  -2.8268  -2.8217  -2.8115
    -2.7945  -2.7838  -2.7789  -2.7726  -2.7593  -2.7494  -2.7426  -2.7268
    -2.7254  -2.6992  -2.6954  -2.6870  -2.6769  -2.6720  -2.6625  -2.6566
    -2.6398  -2.6322  -2.6273  -2.6158  -2.5936  -2.5598  -2.5349  -2.5231
    -2.4773  -2.4599  -2.4524  -2.4463  -2.4344  -2.4230  -2.4091  -2.4017
    -2.3646  -2.3503  -2.3355  -2.3156  -2.2633  -2.2603  -2.2297  -2.2206
    -2.2050  -2.1981  -2.1692  -2.1255  -2.0950  -2.0745  -1.9509  -1.9268
    -1.5312  -1.3101  -1.1493  -1.0989  -1.0433  -0.9734  -0.9361  -0.8753
    -0.8620  -0.8435  -0.8179  -0.7896  -0.7551  -0.7439  -0.7254  -0.7202
    -0.7011  -0.6890  -0.6771  -0.6580  -0.6495  -0.6236  -0.6165  -0.6078
    -0.5965  -0.5796  -0.5756  -0.5664  -0.5576  -0.5508  -0.5436  -0.5361
    -0.5318  -0.5012  -0.4962  -0.4708  -0.4653  -0.4596  -0.4401  -0.4238
    -0.4107  -0.3990  -0.3898  -0.3749  -0.3617  -0.3595  -0.3422  -0.3309
    -0.3233  -0.3130  -0.2971  -0.2718  -0.2548  -0.2507  -0.2296  -0.2079
    -0.1982  -0.1827  -0.1746  -0.1421  -0.1380  -0.1193  -0.1050  -0.0907
    -0.0848  -0.0755  -0.0345  -0.0228  -0.0129   0.0055   0.0227   0.0349
     0.0495   0.0621   0.0673   0.0817   0.1055   0.1240   0.1289   0.1400
     0.1475   0.1704   0.1937   0.2137   0.2207   0.2321   0.2376   0.2595
     0.2670   0.2679   0.2778   0.2959   0.3152   0.3184   0.3477   0.3523
     0.3561   0.3790   0.3932   0.4020   0.4233   0.4314   0.4372   0.4480
     0.4577   0.4612   0.4783   0.4932   0.4964   0.5038   0.5156   0.5202
     0.5324   0.5387   0.5591   0.5661   0.5794   0.5845   0.6029   0.6174
     0.6256   0.6461   0.6661   0.6885   0.6945   0.7014   0.7135   0.7230
     0.7250   0.7426   0.7570   0.7727   0.7871   0.8085   0.8205   0.8373
     0.8478   0.8526   0.8748   0.8878   0.8898   0.8980   0.9173   0.9338
     0.9523   0.9582   0.9697   0.9768   0.9916   1.0003   1.0148   1.0175
     1.0342   1.0356   1.0472   1.0631   1.0724   1.0787   1.0932   1.0990
     1.1106   1.1198   1.1255   1.1296   1.1480   1.1556   1.1571   1.1678
     1.1753   1.1939   1.2028   1.2087   1.2261   1.2284   1.2475   1.2524
     1.2572   1.2716   1.2782   1.2910   1.2969   1.3045   1.3115   1.3262
     1.3306   1.3468   1.3496   1.3591   1.3684   1.3803   1.3847   1.3996
     1.4030   1.4085   1.4200   1.4220   1.4377   1.4493   1.4536   1.4574
     1.4726   1.4781   1.4898   1.5008   1.5063   1.5149   1.5255   1.5341
     1.5390   1.5528   1.5544   1.5711   1.5796   1.5831   1.5989   1.6025
     1.6112   1.6205   1.6322   1.6366   1.6528   1.6603   1.6621   1.6846
     1.6890   1.7133   1.7176   1.7252   1.7392   1.7483   1.7684   1.7862
     1.8070   1.8192   1.8346   1.8530   1.8725   1.8862   1.9074   1.9162
     1.9385   1.9526   1.9609   1.9700   1.9751   1.9836   1.9899   2.0066
     2.0271   2.0374   2.0436   2.0557   2.0661   2.0886   2.1130   2.1385
     2.1509   2.1559   2.1690   2.1887   2.2005   2.2182   2.2400   2.2414
     2.2560   2.2758   2.2932   2.2972   2.3111   2.3252   2.3423   2.3520
     2.3715   2.3819   2.3870   2.3959   2.4273   2.4418   2.4594   2.4865
     2.4937   2.5172   2.5447   2.5785   7.6578   8.0381   8.7100   9.0946
     9.2253   9.3422   9.4510   9.6882   9.7226   9.9060   9.9708  10.0223
    10.0354  10.0966  10.2189  10.3532  10.4143  10.4387  10.4642  10.5247
    10.5548  10.6038  10.6756  10.7300  10.7675  10.7758  10.8416  10.8464

     highest occupied, lowest unoccupied level (ev):     2.5785    7.6578

!    total energy              =   -5157.59644981 Ry
     Harris-Foulkes estimate   =   -5157.59644982 Ry
     estimated scf accuracy    <          1.6E-09 Ry

     The total energy is the sum of the following terms:

     one-electron contribution =   -2403.25635685 Ry
     hartree contribution      =    1796.74407035 Ry
     xc contribution           =   -1182.73788554 Ry
     ewald contribution        =   -3368.34627778 Ry

     convergence has been achieved in  11 iterations

     Forces acting on atoms (cartesian axes, Ry/au):

     atom    1 type  1   force =     0.00002218   -0.00000968    0.00000392
     atom    2 type  1   force =    -0.00005533   -0.00021864    0.00004082
     atom    3 type  1   force =    -0.00012169   -0.00001766    0.00002201
     atom    4 type  1   force =    -0.00011467   -0.00009520   -0.00023511
     atom    5 type  1   force =    -0.00011369   -0.00013971   -0.00002873
     atom    6 type  1   force =    -0.00031058   -0.00019320   -0.00023630
     atom    7 type  2   force =     0.00002016   -0.00000359    0.00002007
     atom    8 type  2   force =    -0.00003427    0.00032582    0.00020150
     atom    9 type  2   force =     0.00001769    0.00016193    0.00001989
     atom   10 type  2   force =     0.00004407    0.00094085    0.00041130
     atom   11 type  2   force =    -0.00005109    0.00008264   -0.00005327
     atom   12 type  2   force =    -0.00030691    0.00013525   -0.00056647
     atom   13 type  2   force =     0.00011338    0.00001652   -0.00004803
     atom   14 type  2   force =     0.00036517    0.00000865   -0.00035734
     atom   15 type  2   force =     0.00012606    0.00010532   -0.00012285
     atom   16 type  2   force =     0.00144788    0.00133416   -0.00118739
     atom   17 type  2   force =     0.00003296   -0.00003984    0.00008769
     atom   18 type  2   force =     0.00090846   -0.00011458   -0.00014830
     atom   19 type  1   force =     0.00006001   -0.00016249    0.00007014
     atom   20 type  1   force =     0.00009141    0.00005456    0.00024673
     atom   21 type  1   force =    -0.00003641   -0.00011675   -0.00014254
     atom   22 type  1   force =     0.00014903   -0.00031949   -0.00077483
     atom   23 type  1   force =     0.00013735   -0.00021407   -0.00002131
     atom   24 type  1   force =     0.00036831    0.00024428   -0.00022718
     atom   25 type  2   force =    -0.00011197    0.00004704    0.00006809
     atom   26 type  2   force =     0.00001013    0.00019620    0.00040125
     atom   27 type  2   force =    -0.00019326    0.00003799   -0.00000962
     atom   28 type  2   force =     0.00002244    0.00017352   -0.00019924
     atom   29 type  2   force =    -0.00024051    0.00019978   -0.00003084
     atom   30 type  2   force =    -0.00028207    0.00001548   -0.00019226
     atom   31 type  2   force =     0.00002904    0.00007143   -0.00013072
     atom   32 type  2   force =    -0.00008913    0.00059165    0.00006730
     atom   33 type  2   force =     0.00015221    0.00037669   -0.00019356
     atom   34 type  2   force =    -0.00157205    0.00180096   -0.00243279
     atom   35 type  2   force =    -0.00004897    0.00008159   -0.00008888
     atom   36 type  1   force =    -0.00015517   -0.00001328    0.00001416
     atom   37 type  1   force =    -0.00025852    0.00001957    0.00014706
     atom   38 type  1   force =     0.00006398    0.00004312    0.00021382
     atom   39 type  1   force =    -0.00014807   -0.00020743    0.00023640
     atom   40 type  1   force =    -0.00003862    0.00000484    0.00006260
     atom   41 type  1   force =    -0.00027558   -0.00009042   -0.00000270
     atom   42 type  2   force =    -0.00000775   -0.00013675   -0.00010574
     atom   43 type  2   force =     0.00005636    0.00001932   -0.00000792
     atom   44 type  2   force =     0.00002115    0.00003933    0.00000713
     atom   45 type  2   force =     0.00026759    0.00056764    0.00031206
     atom   46 type  2   force =    -0.00000014    0.00003089    0.00003989
     atom   47 type  2   force =     0.00007211   -0.00005813   -0.00004896
     atom   48 type  2   force =    -0.00007267    0.00007073    0.00002858
     atom   49 type  2   force =     0.00020338   -0.00000500   -0.00008845
     atom   50 type  2   force =    -0.00018934   -0.00019196   -0.00017540
     atom   51 type  2   force =     0.00010723   -0.00007674   -0.00010701
     atom   52 type  2   force =     0.00011599   -0.00012820   -0.00004435
     atom   53 type  2   force =     0.00014557    0.00001674   -0.00012259
     atom   54 type  1   force =     0.00141007    0.00044738   -0.00048937
     atom   55 type  1   force =     0.00093667    0.00128598    0.00034156
     atom   56 type  1   force =    -0.00030224   -0.00007381   -0.00003776
     atom   57 type  1   force =     0.00006571    0.00002113   -0.00010569
     atom   58 type  1   force =    -0.00124040    0.00020064   -0.00069370
     atom   59 type  1   force =     0.00012127   -0.00024544   -0.00031826
     atom   60 type  2   force =     0.00175908    0.00059224   -0.00120309
     atom   61 type  2   force =    -0.00017355    0.00007897   -0.00013409
     atom   62 type  2   force =     0.00483296    0.00058069   -0.00010154
     atom   63 type  2   force =     0.00033320   -0.00021939   -0.00025891
     atom   64 type  2   force =    -0.00028752    0.00030657   -0.00112122
     atom   65 type  2   force =    -0.00013586    0.00010971    0.00004336
     atom   66 type  2   force =     0.00045915    0.00002026   -0.00002495
     atom   67 type  2   force =     0.00006025   -0.00017081   -0.00005193
     atom   68 type  2   force =     0.00027175   -0.00019477   -0.00007760
     atom   69 type  2   force =     0.00010990   -0.00003032   -0.00005286
     atom   70 type  2   force =     0.00017748   -0.00014424   -0.00005325
     atom   71 type  2   force =     0.00022279   -0.00000292   -0.00002798
     atom   72 type  1   force =     0.00310563    0.00003749   -0.00037542
     atom   73 type  1   force =     0.00014335   -0.00002500    0.00021452
     atom   74 type  1   force =    -0.00119596    0.00218738   -0.00129058
     atom   75 type  1   force =     0.00055293    0.00030051   -0.00047391
     atom   76 type  1   force =    -0.02202212   -0.01211871    0.02830755
     atom   77 type  1   force =     0.00031352   -0.00052523   -0.00064200
     atom   78 type  2   force =    -0.00283377    0.00246651   -0.00316666
     atom   79 type  2   force =    -0.00007224    0.00001977    0.00017010
     atom   80 type  2   force =     0.00117885   -0.00045420    0.00025391
     atom   81 type  2   force =    -0.00001997    0.00001763    0.00003937
     atom   82 type  2   force =    -0.00489844   -0.00287408    0.00044809
     atom   83 type  2   force =     0.00002213    0.00028368    0.00010079
     atom   84 type  2   force =     0.00486989    0.00668802   -0.00984052
     atom   85 type  2   force =     0.00025941    0.00013287   -0.00015122
     atom   86 type  2   force =     0.00209832   -0.00026804   -0.00066541
     atom   87 type  2   force =    -0.00004184   -0.00017323    0.00009677
     atom   88 type  2   force =     0.00012090    0.00035330    0.00041704
     atom   89 type  2   force =    -0.00004536   -0.00002644    0.00000462
     atom   90 type  1   force =     0.00013014   -0.00007940   -0.00023534
     atom   91 type  1   force =    -0.00012970    0.00010734   -0.00003645
     atom   92 type  1   force =     0.00040516    0.00165679   -0.00114907
     atom   93 type  1   force =    -0.00021049   -0.00006639   -0.00008666
     atom   94 type  1   force =    -0.00011607    0.00080343   -0.00054812
     atom   95 type  1   force =    -0.00019834    0.00002906    0.00004046
     atom   96 type  2   force =     0.00078705    0.00051103   -0.00133412
     atom   97 type  2   force =     0.00013447    0.00007219   -0.00008556
     atom   98 type  2   force =     0.00070421   -0.00031217   -0.00042813
     atom   99 type  2   force =     0.00029786   -0.00010027    0.00001897
     atom  100 type  2   force =     0.00021848   -0.00008291   -0.00015453
     atom  101 type  2   force =     0.00000358   -0.00016825   -0.00004099
     atom  102 type  2   force =     0.00024735    0.00049075   -0.00047961
     atom  103 type  2   force =     0.00009995   -0.00006242    0.00000523
     atom  104 type  2   force =     0.00016219   -0.00016095    0.00015150
     atom  105 type  2   force =     0.00010247   -0.00008721    0.00001180
     atom  106 type  2   force =     0.00023169   -0.00004955    0.00003528
     atom  107 type  2   force =     0.00020973    0.00015606   -0.00012738
     atom  108 type  1   force =    -0.00000549   -0.00014581    0.00004926
     atom  109 type  1   force =    -0.00014371   -0.00045051    0.00010564
     atom  110 type  1   force =    -0.00015315   -0.00000379   -0.00009292
     atom  111 type  1   force =    -0.00052621   -0.00014144   -0.00013917
     atom  112 type  1   force =    -0.00014836   -0.00005897   -0.00001069
     atom  113 type  1   force =    -0.00020631   -0.00018052   -0.00009280
     atom  114 type  2   force =    -0.00001112   -0.00001386    0.00001114
     atom  115 type  2   force =    -0.00011820   -0.00003916   -0.00032568
     atom  116 type  2   force =    -0.00005050    0.00007240   -0.00009835
     atom  117 type  2   force =     0.00021564    0.00065323   -0.00031908
     atom  118 type  2   force =     0.00005915    0.00005219   -0.00001947
     atom  119 type  2   force =     0.00055088    0.00004517    0.00033237
     atom  120 type  2   force =     0.00009980    0.00003435   -0.00001990
     atom  121 type  2   force =     0.00016743    0.00019885   -0.00015004
     atom  122 type  2   force =     0.00000996    0.00012320   -0.00004486
     atom  123 type  2   force =     0.00009595    0.00002283    0.00006015
     atom  124 type  2   force =     0.00001371   -0.00002593    0.00000742
     atom  125 type  2   force =    -0.00002481    0.00022368    0.00012397
     atom  126 type  1   force =     0.00019846   -0.00020663    0.00008828
     atom  127 type  1   force =     0.00028487   -0.00012926   -0.00009770
     atom  128 type  1   force =    -0.00009361   -0.00020887   -0.00011924
     atom  129 type  1   force =     0.00104059    0.00033102    0.00030080
     atom  130 type  1   force =     0.00019378   -0.00025765   -0.00005768
     atom  131 type  1   force =     0.00186112   -0.00030939   -0.00118330
     atom  132 type  2   force =     0.00001110    0.00020385   -0.00005422
     atom  133 type  2   force =    -0.00021059    0.00007689    0.00027823
     atom  134 type  2   force =    -0.00005879    0.00002981    0.00000571
     atom  135 type  2   force =    -0.00001701   -0.00002287    0.00024404
     atom  136 type  2   force =    -0.00011997    0.00006972    0.00001065
     atom  137 type  2   force =    -0.00006260   -0.00026023    0.00008637
     atom  138 type  2   force =    -0.00010825    0.00004461   -0.00002914
     atom  139 type  2   force =    -0.00245483    0.00024140    0.00096418
     atom  140 type  2   force =     0.00011904    0.00033632    0.00010083
     atom  141 type  2   force =     0.00018067    0.00013127    0.00001257
     atom  142 type  2   force =    -0.00026637    0.00030341   -0.00013646
     atom  143 type  2   force =    -0.00034889    0.00048585   -0.00024806
     atom  144 type  1   force =     0.00000878    0.00014675    0.00002570
     atom  145 type  1   force =    -0.00022622   -0.00014760    0.00002849
     atom  146 type  1   force =     0.00017448   -0.00005361   -0.00002978
     atom  147 type  1   force =    -0.00033908   -0.00005781   -0.00051507
     atom  148 type  1   force =    -0.00009223    0.00012702   -0.00012045
     atom  149 type  1   force =    -0.00048972    0.00002204   -0.00000406
     atom  150 type  2   force =     0.00007944    0.00015834    0.00005430
     atom  151 type  2   force =    -0.00001809   -0.00003818    0.00003940
     atom  152 type  2   force =     0.00023532    0.00008421    0.00013566
     atom  153 type  2   force =     0.00009554    0.00016191   -0.00007375
     atom  154 type  2   force =     0.00016187   -0.00008282    0.00003824
     atom  155 type  2   force =     0.00033801   -0.00001387    0.00010517
     atom  156 type  2   force =    -0.00021440    0.00009703    0.00012194
     atom  157 type  2   force =     0.00010121    0.00007799    0.00003886
     atom  158 type  2   force =    -0.00007082    0.00005032    0.00004716
     atom  159 type  2   force =     0.00018983    0.00029383    0.00048338
     atom  160 type  2   force =    -0.00008773    0.00012003   -0.00001857
     atom  161 type  2   force =     0.00011782    0.00000648   -0.00008675
     atom  162 type  1   force =    -0.00015098   -0.00002605   -0.00031704
     atom  163 type  1   force =     0.00154653   -0.00152728    0.00291511
     atom  164 type  1   force =    -0.00018486   -0.00012997   -0.00043028
     atom  165 type  1   force =    -0.00008354    0.00008681   -0.00007259
     atom  166 type  1   force =     0.00001023    0.00018454   -0.00016097
     atom  167 type  1   force =     0.00003000    0.00011264    0.00032673
     atom  168 type  2   force =     0.00011080   -0.00025717   -0.00038384
     atom  169 type  2   force =     0.00029573   -0.00018422   -0.00037372
     atom  170 type  2   force =     0.00006646   -0.00014117   -0.00026143
     atom  171 type  2   force =     0.00102313   -0.00078526    0.00255173
     atom  172 type  2   force =     0.00033084   -0.00002629    0.00010376
     atom  173 type  2   force =    -0.00000656   -0.00110147    0.00057343
     atom  174 type  2   force =     0.00011940   -0.00050272   -0.00060806
     atom  175 type  2   force =    -0.00018473   -0.00011047   -0.00013655
     atom  176 type  2   force =     0.00044010   -0.00031087   -0.00014552
     atom  177 type  2   force =    -0.00006294   -0.00005053   -0.00004325
     atom  178 type  2   force =    -0.00013089    0.00017469   -0.00009797
     atom  179 type  2   force =    -0.00007035   -0.00007641    0.00001996
     atom  180 type  1   force =    -0.00047914    0.00274336    0.00126361
     atom  181 type  1   force =    -0.00003314   -0.00039585   -0.00097514
     atom  182 type  1   force =     0.00020255    0.00036779   -0.00000850
     atom  183 type  1   force =     0.00020724   -0.00081137    0.00091639
     atom  184 type  1   force =     0.00040428    0.00074169    0.00002898
     atom  185 type  1   force =     0.00011234   -0.00006619    0.00018559
     atom  186 type  2   force =    -0.00219045   -0.00145715    0.00275104
     atom  187 type  2   force =     0.00087413    0.00045458   -0.00083973
     atom  188 type  2   force =    -0.00125008    0.00042852    0.00046884
     atom  189 type  2   force =     0.00181257    0.00068347    0.00024395
     atom  190 type  2   force =     0.00041905   -0.00164060   -0.00185090
     atom  191 type  2   force =     0.00011755    0.00027030   -0.00009077
     atom  192 type  2   force =    -0.00029541   -0.00064951   -0.00094956
     atom  193 type  2   force =    -0.00017787   -0.00004833    0.00007974
     atom  194 type  2   force =     0.00005914   -0.00054757   -0.00018101
     atom  195 type  2   force =    -0.00017132    0.00020655    0.00004696
     atom  196 type  2   force =    -0.00491820   -0.00489375    0.00621226
     atom  197 type  2   force =    -0.00011817    0.00010777    0.00011815
     atom  198 type  1   force =    -0.00006671    0.00008554   -0.00011484
     atom  199 type  1   force =    -0.00033409    0.00026876   -0.00037051
     atom  200 type  1   force =     0.00143803    0.00039506   -0.00053793
     atom  201 type  1   force =     0.00021763    0.00029493    0.00005491
     atom  202 type  1   force =     0.00014586   -0.00037788   -0.00063654
     atom  203 type  1   force =     0.00000233    0.00020788   -0.00009355
     atom  204 type  2   force =     0.00035024    0.00012200   -0.00016931
     atom  205 type  2   force =    -0.00002472   -0.00000011   -0.00010858
     atom  206 type  2   force =     0.00030877   -0.00019857   -0.00004208
     atom  207 type  2   force =    -0.00000978   -0.00005024   -0.00014167
     atom  208 type  2   force =     0.00041346   -0.00008114   -0.00024411
     atom  209 type  2   force =     0.00024737    0.00006372   -0.00015699
     atom  210 type  2   force =     0.00026126   -0.00308046   -0.00223622
     atom  211 type  2   force =     0.00037680    0.00053531   -0.00006763
     atom  212 type  2   force =     0.00510826    0.00082428   -0.00515843
     atom  213 type  2   force =     0.00001816    0.00068314   -0.00019160
     atom  214 type  2   force =     0.00024150    0.00077161    0.00020660
     atom  215 type  2   force =     0.00011638    0.00003347    0.00008765

     Total force =     0.044728     Total SCF correction =     0.000099

     Writing output data file Qrtz_Ortho.save
 
     init_run     :     22.19s CPU     25.34s WALL (       1 calls)
     electrons    :   3090.51s CPU   3260.18s WALL (       1 calls)
     forces       :      5.07s CPU      5.63s WALL (       1 calls)

     Called by init_run:
     wfcinit      :     13.76s CPU     15.11s WALL (       1 calls)
     potinit      :      1.43s CPU      1.65s WALL (       1 calls)

     Called by electrons:
     c_bands      :   1196.56s CPU   1262.81s WALL (      33 calls)
     sum_band     :     28.94s CPU     29.41s WALL (      11 calls)
     v_of_rho     :      0.37s CPU      0.48s WALL (      12 calls)
     mix_rho      :      0.41s CPU      0.64s WALL (      11 calls)

     Called by c_bands:
     init_us_2    :      1.31s CPU      1.33s WALL (      45 calls)
     cegterg      :   1174.74s CPU   1232.03s WALL (      33 calls)

     Called by sum_band:

     Called by *egterg:
     h_psi        :    423.60s CPU    434.60s WALL (      98 calls)
     g_psi        :      2.22s CPU      2.22s WALL (      64 calls)
     cdiaghg      :    500.12s CPU    500.72s WALL (      95 calls)

     Called by h_psi:
     h_psi:pot    :    421.50s CPU    432.50s WALL (      98 calls)
     h_psi:calbec :     33.84s CPU     38.71s WALL (      98 calls)
     vloc_psi     :    367.17s CPU    373.03s WALL (      98 calls)
     add_vuspsi   :     20.48s CPU     20.65s WALL (      98 calls)

     General routines
     calbec       :     35.60s CPU     40.72s WALL (     102 calls)
     fft          :      0.79s CPU      1.39s WALL (      49 calls)
     fftw         :    364.52s CPU    370.26s WALL (   98188 calls)
     davcio       :      0.05s CPU      4.08s WALL (     260 calls)
 
     Parallel routines
     fft_scatter  :    212.71s CPU    216.10s WALL (   98237 calls)

     Electric-field routines
     c_phase_fiel :   1863.00s CPU   1964.73s WALL (      33 calls)
 
     PWSCF        : 51m59.72s CPU    54m56.75s WALL

 
   This run was terminated on:   7:59:59  27Nov2017            

=------------------------------------------------------------------------------=
   JOB DONE.
=------------------------------------------------------------------------------=
