# Supplementary material for: Collective dipole effects in ionic transport under electric fields
Source: Nat Commun. 2020 Jul 3;11:3330. doi: 10.1038/s41467-020-17173-w (PMC7335081; doi:10.1038/s41467-020-17173-w)
Supplement: Supplementary file 3 — Source Data [file 41467_2020_17173_MOESM3_ESM.zip › Script_Pol_Analysis/QE_data/ZBC_NEB_VO_Q2-pos2/Zcharge_VO_Q2_pict5/dy-0.2/output_file]

     Program PWSCF v.5.4.0 starts on  6Jul2018 at 22:14:48 

     This program is part of the open-source Quantum ESPRESSO suite
     for quantum simulation of materials; please cite
         "P. Giannozzi et al., J. Phys.:Condens. Matter 21 395502 (2009);
          URL http://www.quantum-espresso.org", 
     in publications or presentations arising from this work. More details at
     http://www.quantum-espresso.org/quote

     Parallel version (MPI), running on   112 processors
     R & G space division:  proc/nbgrp/npool/nimage =     112
     Reading input from input_file
Warning: card &IONS ignored
Warning: card / ignored
Warning: card &CELL ignored
Warning: card / ignored

     Current dimensions of program PWSCF are:
     Max number of different atomic species (ntypx) = 10
     Max number of k-points (npk) =  40000
     Max angular momentum in pseudopotentials (lmaxx) =  3

     Subspace diagonalization in iterative solution of the eigenvalue problem:
     a serial algorithm will be used


     Parallelization info
     --------------------
     sticks:   dense  smooth     PW     G-vecs:    dense   smooth      PW
     Min         200     200     50                15540    15540    1940
     Max         201     201     51                15547    15547    1944
     Sum       22485   22485   5629              1740873  1740873  217511


     Title: 
     Fkl_Ortho                                                                  


     bravais-lattice index     =            0
     lattice parameter (alat)  =      27.8567  a.u.
     unit-cell volume          =   18011.5231 (a.u.)^3
     number of atoms/cell      =          215
     number of atomic types    =            2
     number of electrons       =      1144.00
     number of Kohn-Sham states=          600
     kinetic-energy cutoff     =      80.0000  Ry
     charge density cutoff     =     320.0000  Ry
     convergence threshold     =      1.0E-08
     mixing beta               =       0.7000
     number of iterations used =            8  plain     mixing
     Exchange-correlation      =  SLA  PZ   NOGX NOGC ( 1  1  0  0 0 0)

     Using Berry phase electric field
     In a.u.(Ry)  cartesian system of reference
        0.0000000000
        0.0000000000
        0.0000000000
     In a.u.(Ry)  crystal system of reference
        0.0000000000
        0.0000000000
        0.0000000000
     Number of iterative cycles:   3


     celldm(1)=  27.856738  celldm(2)=   0.000000  celldm(3)=   0.000000
     celldm(4)=   0.000000  celldm(5)=   0.000000  celldm(6)=   0.000000

     crystal axes: (cart. coord. in units of alat)
               a(1) = (   0.992918   0.000000   0.000000 )  
               a(2) = (   0.000000   1.146571   0.000000 )  
               a(3) = (   0.000000   0.000000   0.731889 )  

     reciprocal axes: (cart. coord. in units 2 pi/alat)
               b(1) = (  1.007133  0.000000  0.000000 )  
               b(2) = (  0.000000  0.872166  0.000000 )  
               b(3) = (  0.000000  0.000000  1.366327 )  


     PseudoPot. # 1 for Si read from file:
     /home/users/lsamos/Nico/q-e-qe-5.4/pseudo/Si.pz-vbc.UPF
     MD5 check sum: 6dfa03ddd5817404712e03e4d12deb78
     Pseudo is Norm-conserving, Zval =  4.0
     Generated by new atomic code, or converted to UPF format
     Using radial grid of  431 points,  2 beta functions with: 
                l(1) =   0
                l(2) =   1

     PseudoPot. # 2 for O  read from file:
     /home/users/lsamos/Nico/q-e-qe-5.4/pseudo/O.pz-mt.UPF
     MD5 check sum: 6c85872a654a48428798af567c59afb1
     Pseudo is Norm-conserving, Zval =  6.0
     Generated by new atomic code, or converted to UPF format
     Using radial grid of  921 points,  1 beta functions with: 
                l(1) =   0

     atomic species   valence    mass     pseudopotential
        Si             4.00    28.08550     Si( 1.00)
        O              6.00    16.00000     O ( 1.00)

     No symmetry found


   Cartesian axes

     site n.     atom                  positions (alat units)
         1           Si  tau(   1) = (   0.1495137   0.0009184   0.2444941  )
         2           Si  tau(   2) = (   0.3174569   0.2885268   0.2452891  )
         3           Si  tau(   3) = (   0.9144134   0.1317194   0.1190912  )
         4           Si  tau(   4) = (   0.0903358   0.4150163   0.1254143  )
         5           Si  tau(   5) = (   0.0881068   0.1514502  -0.0004227  )
         6           Si  tau(   6) = (   0.2493739   0.4338353  -0.0029451  )
         7           O   tau(   7) = (   0.0832878   0.0805111   0.2820493  )
         8           O   tau(   8) = (   0.2503171   0.3665157   0.2847965  )
         9           O   tau(   9) = (   0.2150235   0.0378432   0.1637496  )
        10           O   tau(  10) = (   0.3847844   0.3319065   0.1689360  )
        11           O   tau(  11) = (   0.1893486   0.1677063   0.0394928  )
        12           O   tau(  12) = (   0.3558725   0.4420768   0.0249448  )
        13           O   tau(  13) = (   0.0232074   0.1140097   0.0809343  )
        14           O   tau(  14) = (   0.1930313   0.4032865   0.0869713  )
        15           O   tau(  15) = (   0.9144504   0.2054054   0.2017456  )
        16           O   tau(  16) = (   0.0873360   0.4918087   0.2051255  )
        17           O   tau(  17) = (   0.0452251   0.2469275   0.3308573  )
        18           O   tau(  18) = (   0.2118072   0.5352759   0.3305102  )
        19           Si  tau(  19) = (   0.4867130   0.0035443   0.2389650  )
        20           Si  tau(  20) = (   0.6532513   0.2821736   0.2487314  )
        21           Si  tau(  21) = (   0.2537718   0.1316478   0.1216894  )
        22           Si  tau(  22) = (   0.4150747   0.4221282   0.1156034  )
        23           Si  tau(  23) = (   0.4165561   0.1536803  -0.0004065  )
        24           Si  tau(  24) = (   0.5857413   0.4413224   0.0022306  )
        25           O   tau(  25) = (   0.4217930   0.0840255   0.2772236  )
        26           O   tau(  26) = (   0.5909935   0.3492145   0.3139943  )
        27           O   tau(  27) = (   0.5515367   0.0402129   0.1564955  )
        28           O   tau(  28) = (   0.7048860   0.3335273   0.1671336  )
        29           O   tau(  29) = (   0.5164185   0.1767143   0.0404754  )
        30           O   tau(  30) = (   0.6872052   0.4587593   0.0400011  )
        31           O   tau(  31) = (   0.3545316   0.1128866   0.0811028  )
        32           O   tau(  32) = (   0.5206582   0.4107940   0.0857203  )
        33           O   tau(  33) = (   0.2570261   0.2085387   0.2009381  )
        34           O   tau(  34) = (   0.4016389   0.5115529   0.1811458  )
        35           O   tau(  35) = (   0.3800780   0.2505321   0.3281758  )
        36           Si  tau(  36) = (   0.8156158  -0.0037414   0.2430688  )
        37           Si  tau(  37) = (   0.9790062   0.2832236   0.2450079  )
        38           Si  tau(  38) = (   0.5846652   0.1382274   0.1181517  )
        39           Si  tau(  39) = (   0.7497227   0.4246955   0.1249721  )
        40           Si  tau(  40) = (   0.7539671   0.1574432  -0.0102223  )
        41           Si  tau(  41) = (   0.9170599   0.4361996   0.0035311  )
        42           O   tau(  42) = (   0.7488299   0.0730875   0.2853566  )
        43           O   tau(  43) = (   0.9150511   0.3657651   0.2819982  )
        44           O   tau(  44) = (   0.8737137   0.0372493   0.1584736  )
        45           O   tau(  45) = (   1.0475302   0.3195823   0.1663338  )
        46           O   tau(  46) = (   0.8531170   0.1716284   0.0351556  )
        47           O   tau(  47) = (   1.0193287   0.4478126   0.0416300  )
        48           O   tau(  48) = (   0.6843536   0.1341497   0.0720439  )
        49           O   tau(  49) = (   0.8504031   0.4034550   0.0856896  )
        50           O   tau(  50) = (   0.5867949   0.2069428   0.2054030  )
        51           O   tau(  51) = (   0.7505394   0.5006792   0.2043537  )
        52           O   tau(  52) = (   0.7262697   0.2443596   0.3217791  )
        53           O   tau(  53) = (   0.8779270   0.5352055   0.3288452  )
        54           Si  tau(  54) = (   0.1492489   0.5720140   0.2474048  )
        55           Si  tau(  55) = (   0.3176877   0.8649961   0.2438938  )
        56           Si  tau(  56) = (   0.9219982   0.7064357   0.1232986  )
        57           Si  tau(  57) = (   0.0913053   0.9915301   0.1231948  )
        58           Si  tau(  58) = (   0.0958788   0.7262502   0.0012985  )
        59           Si  tau(  59) = (   0.2550585   1.0152921  -0.0001532  )
        60           O   tau(  60) = (   0.0849029   0.6527222   0.2849052  )
        61           O   tau(  61) = (   0.2534778   0.9449163   0.2823358  )
        62           O   tau(  62) = (   0.2180675   0.6105886   0.1682710  )
        63           O   tau(  63) = (   0.3829400   0.8990499   0.1615511  )
        64           O   tau(  64) = (   0.2017993   0.7347720   0.0369399  )
        65           O   tau(  65) = (   0.3581027   1.0283493   0.0365005  )
        66           O   tau(  66) = (   0.0321606   0.6924284   0.0853391  )
        67           O   tau(  67) = (   0.1934710   0.9783631   0.0837480  )
        68           O   tau(  68) = (   0.9189122   0.7803559   0.2047249  )
        69           O   tau(  69) = (   0.0882939   1.0651824   0.2052182  )
        70           O   tau(  70) = (   0.0511958   0.8225551   0.3290273  )
        71           O   tau(  71) = (   0.2118338   1.1125789   0.3288708  )
        72           Si  tau(  72) = (   0.4297809   0.6168769   0.1796512  )
        73           Si  tau(  73) = (   0.6525703   0.8629212   0.2459662  )
        74           Si  tau(  74) = (   0.2563235   0.7045547   0.1269652  )
        75           Si  tau(  75) = (   0.4213105   0.9942801   0.1204281  )
        76           Si  tau(  76) = (   0.4414166   0.7298321  -0.0148963  )
        77           Si  tau(  77) = (   0.5873720   1.0137827   0.0001991  )
        78           O   tau(  78) = (   0.4153647   0.6582208   0.2792398  )
        79           O   tau(  79) = (   0.5879022   0.9436984   0.2822869  )
        80           O   tau(  80) = (   0.5334924   0.6244307   0.1436417  )
        81           O   tau(  81) = (   0.7136413   0.8938249   0.1593713  )
        82           O   tau(  82) = (   0.5332364   0.7653063   0.0371671  )
        83           O   tau(  83) = (   0.6894915   1.0277035   0.0388075  )
        84           O   tau(  84) = (   0.3691280   0.6826952   0.1002447  )
        85           O   tau(  85) = (   0.5232220   0.9774566   0.0824974  )
        86           O   tau(  86) = (   0.2550536   0.7829523   0.2033269  )
        87           O   tau(  87) = (   0.4221201   1.0695634   0.2008268  )
        88           O   tau(  88) = (   0.3802772   0.8266491   0.3267516  )
        89           O   tau(  89) = (   0.5494638   1.1136952   0.3226309  )
        90           Si  tau(  90) = (   0.8170491   0.5776171   0.2465032  )
        91           Si  tau(  91) = (   0.9829479   0.8602934   0.2449214  )
        92           Si  tau(  92) = (   0.5910435   0.7160165   0.1207038  )
        93           Si  tau(  93) = (   0.7531720   0.9894801   0.1207984  )
        94           Si  tau(  94) = (   0.7562144   0.7278105   0.0007989  )
        95           Si  tau(  95) = (   0.9191515   1.0110604   0.0010958  )
        96           O   tau(  96) = (   0.7547979   0.6578773   0.2888621  )
        97           O   tau(  97) = (   0.9180581   0.9402471   0.2827068  )
        98           O   tau(  98) = (   0.8830986   0.6120247   0.1648655  )
        99           O   tau(  99) = (   1.0489559   0.8951488   0.1634083  )
       100           O   tau( 100) = (   0.8580315   0.7413970   0.0395573  )
       101           O   tau( 101) = (   1.0203497   1.0272954   0.0406569  )
       102           O   tau( 102) = (   0.6912845   0.6934621   0.0846053  )
       103           O   tau( 103) = (   0.8548083   0.9729497   0.0825189  )
       104           O   tau( 104) = (   0.5883087   0.7800437   0.2092918  )
       105           O   tau( 105) = (   0.7527865   1.0611364   0.2046589  )
       106           O   tau( 106) = (   0.7167268   0.8278465   0.3286052  )
       107           O   tau( 107) = (   0.8812769   1.1084504   0.3249231  )
       108           Si  tau( 108) = (   0.1528283  -0.0017231   0.6088968  )
       109           Si  tau( 109) = (   0.3097297   0.2826783   0.6101777  )
       110           Si  tau( 110) = (   0.9190555   0.1262345   0.4904155  )
       111           Si  tau( 111) = (   0.0874053   0.4169792   0.4897829  )
       112           Si  tau( 112) = (   0.0869639   0.1513878   0.3667215  )
       113           Si  tau( 113) = (   0.2505937   0.4391876   0.3676243  )
       114           O   tau( 114) = (   0.0890895   0.0792151   0.6478363  )
       115           O   tau( 115) = (   0.2396419   0.3588121   0.6486010  )
       116           O   tau( 116) = (   0.2159776   0.0323411   0.5245425  )
       117           O   tau( 117) = (   0.3752900   0.3270631   0.5325842  )
       118           O   tau( 118) = (   0.1907159   0.1654154   0.4010733  )
       119           O   tau( 119) = (   0.3534988   0.4548010   0.4049632  )
       120           O   tau( 120) = (   0.0284803   0.1130218   0.4524139  )
       121           O   tau( 121) = (   0.1895828   0.4014288   0.4515384  )
       122           O   tau( 122) = (   0.9151596   0.2024884   0.5708125  )
       123           O   tau( 123) = (   0.0864351   0.4934972   0.5694344  )
       124           O   tau( 124) = (   0.0497462   0.2474979   0.6933338  )
       125           O   tau( 125) = (   0.2149355   0.5314920   0.6919730  )
       126           Si  tau( 126) = (   0.4847232  -0.0009769   0.6096880  )
       127           Si  tau( 127) = (   0.6425064   0.2864417   0.6035931  )
       128           Si  tau( 128) = (   0.2537203   0.1273065   0.4836074  )
       129           Si  tau( 129) = (   0.4100636   0.4225596   0.4929350  )
       130           Si  tau( 130) = (   0.4187037   0.1533694   0.3628433  )
       131           Si  tau( 131) = (   0.6075325   0.3931475   0.4114642  )
       132           O   tau( 132) = (   0.4227894   0.0810181   0.6486863  )
       133           O   tau( 133) = (   0.5852757   0.3633800   0.6549171  )
       134           O   tau( 134) = (   0.5482550   0.0348886   0.5260064  )
       135           O   tau( 135) = (   0.6805267   0.3398670   0.5025831  )
       136           O   tau( 136) = (   0.5211143   0.1681253   0.4023987  )
       137           O   tau( 137) = (   0.6854289   0.4723218   0.4094123  )
       138           O   tau( 138) = (   0.3560314   0.1131938   0.4445053  )
       139           O   tau( 139) = (   0.5166228   0.4109187   0.4639824  )
       140           O   tau( 140) = (   0.2523528   0.2007839   0.5660379  )
       141           O   tau( 141) = (   0.4102100   0.5009161   0.5709706  )
       142           O   tau( 142) = (   0.3737840   0.2474368   0.6928130  )
       143           O   tau( 143) = (   0.5488402   0.5336174   0.6868337  )
       144           Si  tau( 144) = (   0.8160078  -0.0057724   0.6109376  )
       145           Si  tau( 145) = (   0.9781283   0.2834682   0.6116495  )
       146           Si  tau( 146) = (   0.5837936   0.1295528   0.4844384  )
       147           Si  tau( 147) = (   0.7557006   0.4317793   0.4868173  )
       148           Si  tau( 148) = (   0.7552495   0.1475141   0.3658187  )
       149           Si  tau( 149) = (   0.9177757   0.4390206   0.3638082  )
       150           O   tau( 150) = (   0.7515533   0.0757636   0.6480500  )
       151           O   tau( 151) = (   0.9130958   0.3633393   0.6522190  )
       152           O   tau( 152) = (   0.8807469   0.0306771   0.5290896  )
       153           O   tau( 153) = (   1.0405554   0.3227063   0.5293791  )
       154           O   tau( 154) = (   0.8562044   0.1606436   0.4061532  )
       155           O   tau( 155) = (   1.0179829   0.4528564   0.4054277  )
       156           O   tau( 156) = (   0.6874028   0.1204826   0.4490320  )
       157           O   tau( 157) = (   0.8513812   0.4013913   0.4469426  )
       158           O   tau( 158) = (   0.5792754   0.2070831   0.5649389  )
       159           O   tau( 159) = (   0.7570272   0.4869751   0.5798083  )
       160           O   tau( 160) = (   0.7254466   0.2508903   0.6655378  )
       161           O   tau( 161) = (   0.8846926   0.5347836   0.6970589  )
       162           Si  tau( 162) = (   0.1526498   0.5714997   0.6098799  )
       163           Si  tau( 163) = (   0.3154704   0.8638252   0.6043365  )
       164           Si  tau( 164) = (   0.9179393   0.7045542   0.4928967  )
       165           Si  tau( 165) = (   0.0892479   0.9897782   0.4892902  )
       166           Si  tau( 166) = (   0.0873382   0.7263861   0.3677458  )
       167           Si  tau( 167) = (   0.2521395   1.0175394   0.3662400  )
       168           O   tau( 168) = (   0.0911428   0.6529229   0.6510275  )
       169           O   tau( 169) = (   0.2522202   0.9405522   0.6494333  )
       170           O   tau( 170) = (   0.2186116   0.6086773   0.5292136  )
       171           O   tau( 171) = (   0.3784257   0.8998141   0.5217617  )
       172           O   tau( 172) = (   0.1900901   0.7396794   0.4052672  )
       173           O   tau( 173) = (   0.3542111   1.0352262   0.4037750  )
       174           O   tau( 174) = (   0.0252710   0.6882778   0.4507923  )
       175           O   tau( 175) = (   0.1909447   0.9763583   0.4485213  )
       176           O   tau( 176) = (   0.9221236   0.7739944   0.5784718  )
       177           O   tau( 177) = (   0.0893515   1.0625014   0.5725166  )
       178           O   tau( 178) = (   0.0609474   0.8231106   0.6945956  )
       179           O   tau( 179) = (   0.2177854   1.1106074   0.6918541  )
       180           Si  tau( 180) = (   0.4850447   0.5727245   0.6065996  )
       181           Si  tau( 181) = (   0.6481654   0.8581332   0.6098316  )
       182           Si  tau( 182) = (   0.2543116   0.7039261   0.4873330  )
       183           Si  tau( 183) = (   0.4182757   0.9962527   0.4845284  )
       184           Si  tau( 184) = (   0.4176029   0.7302115   0.3640851  )
       185           Si  tau( 185) = (   0.5854737   1.0181590   0.3641300  )
       186           O   tau( 186) = (   0.4297566   0.6588421   0.6515505  )
       187           O   tau( 187) = (   0.5854335   0.9378723   0.6515674  )
       188           O   tau( 188) = (   0.5468135   0.6094840   0.5232612  )
       189           O   tau( 189) = (   0.7069640   0.8939506   0.5235500  )
       190           O   tau( 190) = (   0.5193497   0.7432622   0.4042919  )
       191           O   tau( 191) = (   0.6857410   1.0325230   0.4070276  )
       192           O   tau( 192) = (   0.3559265   0.6897855   0.4463062  )
       193           O   tau( 193) = (   0.5193153   0.9805567   0.4443682  )
       194           O   tau( 194) = (   0.2561754   0.7784002   0.5696053  )
       195           O   tau( 195) = (   0.4198343   1.0659504   0.5702124  )
       196           O   tau( 196) = (   0.3850791   0.8296057   0.6872790  )
       197           O   tau( 197) = (   0.5498437   1.1087716   0.6909022  )
       198           Si  tau( 198) = (   0.8202635   0.5719803   0.6165915  )
       199           Si  tau( 199) = (   0.9862238   0.8570166   0.6132701  )
       200           Si  tau( 200) = (   0.5826896   0.7080463   0.4877179  )
       201           Si  tau( 201) = (   0.7489808   0.9897822   0.4869378  )
       202           Si  tau( 202) = (   0.7528708   0.7325823   0.3704480  )
       203           Si  tau( 203) = (   0.9163207   1.0124165   0.3662470  )
       204           O   tau( 204) = (   0.7530596   0.6496440   0.6545641  )
       205           O   tau( 205) = (   0.9209822   0.9367981   0.6512853  )
       206           O   tau( 206) = (   0.8778444   0.6077758   0.5296597  )
       207           O   tau( 207) = (   1.0468868   0.8926789   0.5281586  )
       208           O   tau( 208) = (   0.8531242   0.7456806   0.4135345  )
       209           O   tau( 209) = (   1.0168461   1.0266341   0.4084289  )
       210           O   tau( 210) = (   0.6857919   0.6980171   0.4516841  )
       211           O   tau( 211) = (   0.8497447   0.9739115   0.4458357  )
       212           O   tau( 212) = (   0.5784925   0.7775710   0.5751216  )
       213           O   tau( 213) = (   0.7521506   1.0597270   0.5725308  )
       214           O   tau( 214) = (   0.7162327   0.8202304   0.6885680  )
       215           O   tau( 215) = (   0.8794272   1.1060060   0.6940856  )

     number of k points=     1
                       cart. coord. in units 2pi/alat
        k(    1) = (   0.0000000   0.0000000   0.0000000), wk =   2.0000000

     Dense  grid:  1740873 G-vectors     FFT dimensions: ( 160, 192, 120)

     Largest allocated arrays     est. size (Mb)     dimensions
        Kohn-Sham Wavefunctions        17.80 Mb     (    1944,  600)
        NL pseudopotentials            12.78 Mb     (    1944,  431)
        Each V/rho on FFT grid          0.94 Mb     (   61440)
        Each G-vector array             0.12 Mb     (   15547)
        G-vector shells                 0.06 Mb     (    7776)
     Largest temporary arrays     est. size (Mb)     dimensions
        Auxiliary wavefunctions        71.19 Mb     (    1944, 2400)
        Each subspace H/S matrix       87.89 Mb     (    2400, 2400)
        Each <psi_i|beta_j> matrix      3.95 Mb     (     431,  600)
        Arrays for rho mixing           7.50 Mb     (   61440,    8)

     Initial potential from superposition of free atoms

     starting charge 1145.96414, renormalised to 1144.00000
     Starting wfc are  860 randomized atomic wfcs

     total cpu time spent up to now is       38.8 secs

     per-process dynamical memory:   157.2 Mb

     Self-consistent Calculation

     iteration #  1     ecut=    80.00 Ry     beta=0.70
     Davidson diagonalization with overlap
     ethr =  1.00E-02,  avg # of iterations =  3.0
     Davidson diagonalization with overlap
     ethr =  1.00E-02,  avg # of iterations =  1.0
     Davidson diagonalization with overlap
     ethr =  1.00E-02,  avg # of iterations =  1.0

     Expectation value of exp(iGx): ( -2.6264368940860584E-004,  6.8123947664347191E-004)  0.99291773000000005     
     Electronic Dipole per cell (Ry a.u.)   24.139915669421296     
     Ionic Dipole per cell (Ry a.u.)   23645.502711605383     

     Expectation value of exp(iGx): (  2.7661966120274000E-003, -3.5003128324315761E-003)   1.1465709300000000     
     Electronic Dipole per cell (Ry a.u.)  -12.969117828449212     
     Ionic Dipole per cell (Ry a.u.)   25347.561128509118     

     Expectation value of exp(iGx): (  3.0438663286772220E-007, -1.6966708711709241E-006)  0.73188942899999998     
     Electronic Dipole per cell (Ry a.u.)  -12.787334019584621     
     Ionic Dipole per cell (Ry a.u.)   15833.804391657939     
Electronic Dipole on Cartesian axes
           1   24.139915669421296     
           2  -12.969117828449212     
           3  -12.787334019584621     
Ionic Dipole on Cartesian axes
           1   23645.502711605383     
           2   25347.561128509118     
           3   15833.804391657939     

     total cpu time spent up to now is      765.2 secs

     total energy              =   -5137.13157693 Ry
     Harris-Foulkes estimate   =   -5174.11091812 Ry
     estimated scf accuracy    <      51.92011093 Ry

     iteration #  2     ecut=    80.00 Ry     beta=0.70
     Davidson diagonalization with overlap
     ethr =  4.54E-03,  avg # of iterations =  2.0
     Davidson diagonalization with overlap
     ethr =  4.54E-03,  avg # of iterations =  1.0
     Davidson diagonalization with overlap
     ethr =  4.54E-03,  avg # of iterations =  1.0

     Expectation value of exp(iGx): ( -9.9014873594416917E-006,  3.0594244176036492E-005)  0.99291773000000005     
     Electronic Dipole per cell (Ry a.u.)   23.455390667628844     
     Ionic Dipole per cell (Ry a.u.)   23645.502711605383     

     Expectation value of exp(iGx): (  2.9414489408615611E-004, -3.1034469704099707E-004)   1.1465709300000000     
     Electronic Dipole per cell (Ry a.u.)  -11.677622310981846     
     Ionic Dipole per cell (Ry a.u.)   25347.561128509118     

     Expectation value of exp(iGx): (  1.2691775896320043E-009, -5.4253294410959737E-009)  0.73188942899999998     
     Electronic Dipole per cell (Ry a.u.)  -12.307432743168329     
     Ionic Dipole per cell (Ry a.u.)   15833.804391657939     
Electronic Dipole on Cartesian axes
           1   23.455390667628844     
           2  -11.677622310981846     
           3  -12.307432743168329     
Ionic Dipole on Cartesian axes
           1   23645.502711605383     
           2   25347.561128509118     
           3   15833.804391657939     

     total cpu time spent up to now is     1519.5 secs

     total energy              =   -5150.65384051 Ry
     Harris-Foulkes estimate   =   -5167.84293442 Ry
     estimated scf accuracy    <      33.28249147 Ry

     iteration #  3     ecut=    80.00 Ry     beta=0.70
     Davidson diagonalization with overlap
     ethr =  2.91E-03,  avg # of iterations =  2.0
     Davidson diagonalization with overlap
     ethr =  2.91E-03,  avg # of iterations =  1.0
     Davidson diagonalization with overlap
     ethr =  2.91E-03,  avg # of iterations =  1.0

     Expectation value of exp(iGx): ( -5.3544079927609217E-005,  1.4882567035487775E-004)  0.99291773000000005     
     Electronic Dipole per cell (Ry a.u.)   23.858283935803183     
     Ionic Dipole per cell (Ry a.u.)   23645.502711605383     

     Expectation value of exp(iGx): (  8.9539008327149487E-004, -1.1005538017780049E-003)   1.1465709300000000     
     Electronic Dipole per cell (Ry a.u.)  -12.765137874639338     
     Ionic Dipole per cell (Ry a.u.)   25347.561128509118     

     Expectation value of exp(iGx): (  2.1616640231899256E-008, -1.0249639347012301E-007)  0.73188942899999998     
     Electronic Dipole per cell (Ry a.u.)  -12.508864242691619     
     Ionic Dipole per cell (Ry a.u.)   15833.804391657939     
Electronic Dipole on Cartesian axes
           1   23.858283935803183     
           2  -12.765137874639338     
           3  -12.508864242691619     
Ionic Dipole on Cartesian axes
           1   23645.502711605383     
           2   25347.561128509118     
           3   15833.804391657939     

     total cpu time spent up to now is     2262.6 secs

     total energy              =   -5157.47311175 Ry
     Harris-Foulkes estimate   =   -5157.58477382 Ry
     estimated scf accuracy    <       0.26376168 Ry

     iteration #  4     ecut=    80.00 Ry     beta=0.70
     Davidson diagonalization with overlap
     ethr =  2.31E-05,  avg # of iterations =  7.0
     Davidson diagonalization with overlap
     ethr =  2.31E-05,  avg # of iterations =  1.0
     Davidson diagonalization with overlap
     ethr =  2.31E-05,  avg # of iterations =  1.0

     Expectation value of exp(iGx): ( -5.0404355719445355E-005,  1.4186030986879889E-004)  0.99291773000000005     
     Electronic Dipole per cell (Ry a.u.)   23.808964685099564     
     Ionic Dipole per cell (Ry a.u.)   23645.502711605383     

     Expectation value of exp(iGx): (  9.1564466643194442E-004, -1.0084227552651620E-003)   1.1465709300000000     
     Electronic Dipole per cell (Ry a.u.)  -11.985162161085700     
     Ionic Dipole per cell (Ry a.u.)   25347.561128509118     

     Expectation value of exp(iGx): (  1.9810341247147319E-008, -9.3338326573231959E-008)  0.73188942899999998     
     Electronic Dipole per cell (Ry a.u.)  -12.497085558194062     
     Ionic Dipole per cell (Ry a.u.)   15833.804391657939     
Electronic Dipole on Cartesian axes
           1   23.808964685099564     
           2  -11.985162161085700     
           3  -12.497085558194062     
Ionic Dipole on Cartesian axes
           1   23645.502711605383     
           2   25347.561128509118     
           3   15833.804391657939     

     total cpu time spent up to now is     3089.7 secs

     total energy              =   -5157.48436387 Ry
     Harris-Foulkes estimate   =   -5157.58029532 Ry
     estimated scf accuracy    <       0.20641628 Ry

     iteration #  5     ecut=    80.00 Ry     beta=0.70
     Davidson diagonalization with overlap
     ethr =  1.80E-05,  avg # of iterations = 10.0
     Davidson diagonalization with overlap
     ethr =  1.80E-05,  avg # of iterations =  1.0
     Davidson diagonalization with overlap
     ethr =  1.80E-05,  avg # of iterations =  1.0

     Expectation value of exp(iGx): ( -5.0335645546021002E-005,  1.4079572437986331E-004)  0.99291773000000005     
     Electronic Dipole per cell (Ry a.u.)   23.833253809846283     
     Ionic Dipole per cell (Ry a.u.)   23645.502711605383     

     Expectation value of exp(iGx): (  8.7347944148349020E-004, -1.0415012943820873E-003)   1.1465709300000000     
     Electronic Dipole per cell (Ry a.u.)  -12.550706214636005     
     Ionic Dipole per cell (Ry a.u.)   25347.561128509118     

     Expectation value of exp(iGx): (  1.9812850267789518E-008, -9.2164498259141932E-008)  0.73188942899999998     
     Electronic Dipole per cell (Ry a.u.)  -12.473119970142966     
     Ionic Dipole per cell (Ry a.u.)   15833.804391657939     
Electronic Dipole on Cartesian axes
           1   23.833253809846283     
           2  -12.550706214636005     
           3  -12.473119970142967     
Ionic Dipole on Cartesian axes
           1   23645.502711605383     
           2   25347.561128509118     
           3   15833.804391657939     

     total cpu time spent up to now is     3903.0 secs

     total energy              =   -5157.52577519 Ry
     Harris-Foulkes estimate   =   -5157.52755525 Ry
     estimated scf accuracy    <       0.00308260 Ry

     iteration #  6     ecut=    80.00 Ry     beta=0.70
     Davidson diagonalization with overlap
     ethr =  2.69E-07,  avg # of iterations =  6.0
     Davidson diagonalization with overlap
     ethr =  2.69E-07,  avg # of iterations =  1.0
     Davidson diagonalization with overlap
     ethr =  2.69E-07,  avg # of iterations =  1.0

     Expectation value of exp(iGx): ( -5.0417339747721610E-005,  1.4095141117007349E-004)  0.99291773000000005     
     Electronic Dipole per cell (Ry a.u.)   23.835292881597262     
     Ionic Dipole per cell (Ry a.u.)   23645.502711605383     

     Expectation value of exp(iGx): (  8.7827421689028358E-004, -1.0383730405968019E-003)   1.1465709300000000     
     Electronic Dipole per cell (Ry a.u.)  -12.490614657195856     
     Ionic Dipole per cell (Ry a.u.)   25347.561128509118     

     Expectation value of exp(iGx): (  1.9792371611692600E-008, -9.2411858148554645E-008)  0.73188942899999998     
     Electronic Dipole per cell (Ry a.u.)  -12.480112944789180     
     Ionic Dipole per cell (Ry a.u.)   15833.804391657939     
Electronic Dipole on Cartesian axes
           1   23.835292881597262     
           2  -12.490614657195856     
           3  -12.480112944789180     
Ionic Dipole on Cartesian axes
           1   23645.502711605383     
           2   25347.561128509118     
           3   15833.804391657939     

     total cpu time spent up to now is     4689.4 secs

     total energy              =   -5157.52651202 Ry
     Harris-Foulkes estimate   =   -5157.52670560 Ry
     estimated scf accuracy    <       0.00035616 Ry

     iteration #  7     ecut=    80.00 Ry     beta=0.70
     Davidson diagonalization with overlap
     ethr =  3.11E-08,  avg # of iterations =  3.0
     Davidson diagonalization with overlap
     ethr =  3.11E-08,  avg # of iterations =  1.0
     Davidson diagonalization with overlap
     ethr =  3.11E-08,  avg # of iterations =  1.0

     Expectation value of exp(iGx): ( -5.0393564565872815E-005,  1.4102557509923096E-004)  0.99291773000000005     
     Electronic Dipole per cell (Ry a.u.)   23.831354960558379     
     Ionic Dipole per cell (Ry a.u.)   23645.502711605383     

     Expectation value of exp(iGx): (  8.7763401907669971E-004, -1.0396241422310317E-003)   1.1465709300000000     
     Electronic Dipole per cell (Ry a.u.)  -12.504318516689610     
     Ionic Dipole per cell (Ry a.u.)   25347.561128509118     

     Expectation value of exp(iGx): (  1.9805255758019657E-008, -9.2492545817930891E-008)  0.73188942899999998     
     Electronic Dipole per cell (Ry a.u.)  -12.480530136146463     
     Ionic Dipole per cell (Ry a.u.)   15833.804391657939     
Electronic Dipole on Cartesian axes
           1   23.831354960558379     
           2  -12.504318516689610     
           3  -12.480530136146463     
Ionic Dipole on Cartesian axes
           1   23645.502711605383     
           2   25347.561128509118     
           3   15833.804391657939     

     total cpu time spent up to now is     5433.9 secs

     total energy              =   -5157.52659409 Ry
     Harris-Foulkes estimate   =   -5157.52661439 Ry
     estimated scf accuracy    <       0.00004255 Ry

     iteration #  8     ecut=    80.00 Ry     beta=0.70
     Davidson diagonalization with overlap
     ethr =  3.72E-09,  avg # of iterations =  3.0
     Davidson diagonalization with overlap
     ethr =  3.72E-09,  avg # of iterations =  1.0
     Davidson diagonalization with overlap
     ethr =  3.72E-09,  avg # of iterations =  1.0

     Expectation value of exp(iGx): ( -5.0434228471256161E-005,  1.4102736312825213E-004)  0.99291773000000005     
     Electronic Dipole per cell (Ry a.u.)   23.834488302904941     
     Ionic Dipole per cell (Ry a.u.)   23645.502711605383     

     Expectation value of exp(iGx): (  8.7787410227392246E-004, -1.0395104004226061E-003)   1.1465709300000000     
     Electronic Dipole per cell (Ry a.u.)  -12.501604566474947     
     Ionic Dipole per cell (Ry a.u.)   25347.561128509118     

     Expectation value of exp(iGx): (  1.9820293457283474E-008, -9.2505882226622146E-008)  0.73188942899999998     
     Electronic Dipole per cell (Ry a.u.)  -12.479374533306432     
     Ionic Dipole per cell (Ry a.u.)   15833.804391657939     
Electronic Dipole on Cartesian axes
           1   23.834488302904941     
           2  -12.501604566474947     
           3  -12.479374533306432     
Ionic Dipole on Cartesian axes
           1   23645.502711605383     
           2   25347.561128509118     
           3   15833.804391657939     

     total cpu time spent up to now is     6173.1 secs

     total energy              =   -5157.52660469 Ry
     Harris-Foulkes estimate   =   -5157.52660640 Ry
     estimated scf accuracy    <       0.00000511 Ry

     iteration #  9     ecut=    80.00 Ry     beta=0.70
     Davidson diagonalization with overlap
     ethr =  4.47E-10,  avg # of iterations =  3.0
     Davidson diagonalization with overlap
     ethr =  4.47E-10,  avg # of iterations =  1.0
     Davidson diagonalization with overlap
     ethr =  4.47E-10,  avg # of iterations =  1.0

     Expectation value of exp(iGx): ( -5.0421271431627626E-005,  1.4103832927986416E-004)  0.99291773000000005     
     Electronic Dipole per cell (Ry a.u.)   23.833167126420829     
     Ionic Dipole per cell (Ry a.u.)   23645.502711605383     

     Expectation value of exp(iGx): (  8.7790645811806445E-004, -1.0395460926355558E-003)   1.1465709300000000     
     Electronic Dipole per cell (Ry a.u.)  -12.501586696353829     
     Ionic Dipole per cell (Ry a.u.)   25347.561128509118     

     Expectation value of exp(iGx): (  1.9813989495317843E-008, -9.2512930972337999E-008)  0.73188942899999998     
     Electronic Dipole per cell (Ry a.u.)  -12.480115738847767     
     Ionic Dipole per cell (Ry a.u.)   15833.804391657939     
Electronic Dipole on Cartesian axes
           1   23.833167126420829     
           2  -12.501586696353829     
           3  -12.480115738847767     
Ionic Dipole on Cartesian axes
           1   23645.502711605383     
           2   25347.561128509118     
           3   15833.804391657939     

     total cpu time spent up to now is     6924.0 secs

     total energy              =   -5157.52660573 Ry
     Harris-Foulkes estimate   =   -5157.52660585 Ry
     estimated scf accuracy    <       0.00000041 Ry

     iteration # 10     ecut=    80.00 Ry     beta=0.70
     Davidson diagonalization with overlap
     ethr =  3.59E-11,  avg # of iterations =  3.0
     Davidson diagonalization with overlap
     ethr =  3.59E-11,  avg # of iterations =  1.0
     Davidson diagonalization with overlap
     ethr =  3.59E-11,  avg # of iterations =  1.0

     Expectation value of exp(iGx): ( -5.0425923372383531E-005,  1.4103586647574252E-004)  0.99291773000000005     
     Electronic Dipole per cell (Ry a.u.)   23.833600190518673     
     Ionic Dipole per cell (Ry a.u.)   23645.502711605383     

     Expectation value of exp(iGx): (  8.7788148304386777E-004, -1.0395588792410245E-003)   1.1465709300000000     
     Electronic Dipole per cell (Ry a.u.)  -12.501875504021843     
     Ionic Dipole per cell (Ry a.u.)   25347.561128509118     

     Expectation value of exp(iGx): (  1.9817771647372676E-008, -9.2511446780396895E-008)  0.73188942899999998     
     Electronic Dipole per cell (Ry a.u.)  -12.479726827820890     
     Ionic Dipole per cell (Ry a.u.)   15833.804391657939     
Electronic Dipole on Cartesian axes
           1   23.833600190518673     
           2  -12.501875504021843     
           3  -12.479726827820889     
Ionic Dipole on Cartesian axes
           1   23645.502711605383     
           2   25347.561128509118     
           3   15833.804391657939     

     total cpu time spent up to now is     7666.3 secs

     total energy              =   -5157.52660590 Ry
     Harris-Foulkes estimate   =   -5157.52660585 Ry
     estimated scf accuracy    <       0.00000006 Ry

     iteration # 11     ecut=    80.00 Ry     beta=0.70
     Davidson diagonalization with overlap
     ethr =  5.38E-12,  avg # of iterations =  3.0
     Davidson diagonalization with overlap
     ethr =  5.38E-12,  avg # of iterations =  1.0
     Davidson diagonalization with overlap
     ethr =  5.38E-12,  avg # of iterations =  1.0

     Expectation value of exp(iGx): ( -5.0424487253030807E-005,  1.4103655651595358E-004)  0.99291773000000005     
     Electronic Dipole per cell (Ry a.u.)   23.833468463460981     
     Ionic Dipole per cell (Ry a.u.)   23645.502711605383     

     Expectation value of exp(iGx): (  8.7789196760140091E-004, -1.0395519764490276E-003)   1.1465709300000000     
     Electronic Dipole per cell (Ry a.u.)  -12.501743796879017     
     Ionic Dipole per cell (Ry a.u.)   25347.561128509118     

     Expectation value of exp(iGx): (  1.9816250420616392E-008, -9.2512064625323816E-008)  0.73188942899999998     
     Electronic Dipole per cell (Ry a.u.)  -12.479883677482274     
     Ionic Dipole per cell (Ry a.u.)   15833.804391657939     
Electronic Dipole on Cartesian axes
           1   23.833468463460981     
           2  -12.501743796879017     
           3  -12.479883677482274     
Ionic Dipole on Cartesian axes
           1   23645.502711605383     
           2   25347.561128509118     
           3   15833.804391657939     

     total cpu time spent up to now is     8405.4 secs

     End of self-consistent calculation

          k = 0.0000 0.0000 0.0000 (217511 PWs)   bands (ev):

   -17.6342 -17.5132 -16.8923 -16.5382 -16.4761 -16.4419 -16.3960 -16.3531
   -16.3014 -16.2653 -16.1877 -16.1458 -16.1377 -16.0941 -16.0754 -16.0397
   -16.0201 -16.0173 -15.9793 -15.9641 -15.9390 -15.9025 -15.8712 -15.8486
   -15.8191 -15.8046 -15.7919 -15.7746 -15.7575 -15.7503 -15.7388 -15.7132
   -15.7098 -15.6575 -15.6437 -15.5996 -15.5648 -15.5439 -15.5336 -15.5057
   -15.4587 -15.4394 -15.4013 -15.3687 -15.3424 -15.3196 -15.3075 -15.2690
   -15.2397 -15.2140 -15.2006 -15.1642 -15.1426 -15.1114 -15.0966 -15.0648
   -15.0585 -15.0378 -15.0136 -14.9820 -14.9546 -14.9336 -14.9180 -14.9049
   -14.8699 -14.8601 -14.8478 -14.8086 -14.8039 -14.8004 -14.7621 -14.7503
   -14.7429 -14.7337 -14.7199 -14.6898 -14.6497 -14.6408 -14.6284 -14.5803
   -14.5760 -14.5637 -14.5279 -14.5175 -14.4982 -14.4933 -14.4713 -14.4513
   -14.4485 -14.4399 -14.4238 -14.4124 -14.4053 -14.3910 -14.3840 -14.3794
   -14.3729 -14.3549 -14.3540 -14.3456 -14.3357 -14.3113 -14.3078 -14.2966
   -14.2898 -14.2849 -14.2756 -14.2677 -14.2590 -14.2540 -14.2460 -14.2387
   -14.2365 -14.2270 -14.2224 -14.2215 -14.2105 -14.1986 -14.1906 -14.1846
   -14.1765 -14.1724 -14.1654 -14.1604 -14.1545 -14.1452 -14.1421 -14.1394
   -14.1346 -14.1252 -14.1212 -14.1153 -14.1102 -14.1019 -14.0960 -14.0948
   -14.0821 -14.0679 -14.0651 -14.0488 -14.0413 -14.0277 -13.9650  -6.9446
    -6.5659  -6.4435  -6.4165  -6.2063  -6.1848  -6.0905  -5.9904  -5.9289
    -5.8927  -5.8403  -5.8217  -5.7868  -5.7668  -5.7529  -5.7244  -5.6966
    -5.6777  -5.6333  -5.6031  -5.5763  -5.5421  -5.4649  -5.4519  -5.2581
    -5.2247  -5.1920  -5.1455  -5.1328  -5.1101  -5.0668  -5.0054  -4.9333
    -4.9022  -4.8942  -4.8204  -4.7611  -4.7273  -4.6076  -4.5516  -4.4540
    -4.4136  -4.3061  -4.2857  -4.2808  -4.2175  -4.1880  -4.1732  -4.1135
    -4.1084  -4.0784  -4.0475  -3.9799  -3.9430  -3.8807  -3.8134  -3.7851
    -3.7556  -3.7505  -3.7285  -3.7210  -3.6880  -3.6438  -3.6005  -3.5285
    -3.4975  -3.4184  -3.4052  -3.3706  -3.3306  -3.3100  -3.2861  -3.2620
    -3.1930  -3.1803  -3.1479  -3.1311  -3.1108  -3.0618  -3.0351  -3.0215
    -3.0010  -2.9929  -2.9772  -2.9647  -2.9431  -2.9266  -2.9133  -2.8958
    -2.8801  -2.8653  -2.8447  -2.8402  -2.8297  -2.8213  -2.8143  -2.8072
    -2.8008  -2.7665  -2.7569  -2.7376  -2.7323  -2.7300  -2.7209  -2.7024
    -2.7007  -2.6828  -2.6809  -2.6688  -2.6508  -2.6488  -2.6422  -2.6385
    -2.6269  -2.6082  -2.5924  -2.5737  -2.5683  -2.5442  -2.5347  -2.5041
    -2.5020  -2.4710  -2.4471  -2.4440  -2.4278  -2.4178  -2.4080  -2.3971
    -2.3650  -2.3629  -2.3069  -2.2827  -2.2715  -2.2451  -2.2067  -2.1947
    -2.1746  -2.1572  -2.1276  -2.1097  -2.0588  -2.0333  -1.9196  -1.8932
    -1.7055  -1.5880  -1.5534  -1.3285  -1.0993  -1.0343  -0.9889  -0.9300
    -0.9012  -0.8795  -0.8516  -0.8014  -0.7936  -0.7666  -0.7398  -0.7320
    -0.7161  -0.6990  -0.6895  -0.6758  -0.6671  -0.6277  -0.6196  -0.6004
    -0.5998  -0.5937  -0.5802  -0.5631  -0.5546  -0.5466  -0.5332  -0.5282
    -0.5107  -0.5023  -0.4861  -0.4745  -0.4598  -0.4488  -0.4414  -0.4287
    -0.4145  -0.4077  -0.3731  -0.3662  -0.3654  -0.3562  -0.3481  -0.3357
    -0.3172  -0.3033  -0.2897  -0.2704  -0.2671  -0.2382  -0.2104  -0.2075
    -0.1946  -0.1860  -0.1704  -0.1635  -0.1512  -0.1478  -0.1260  -0.1074
    -0.0958  -0.0651  -0.0464  -0.0338  -0.0101   0.0018   0.0168   0.0320
     0.0402   0.0609   0.0652   0.0700   0.1059   0.1168   0.1310   0.1395
     0.1586   0.1722   0.1909   0.1919   0.2125   0.2269   0.2434   0.2491
     0.2560   0.2665   0.2815   0.2924   0.3102   0.3188   0.3382   0.3570
     0.3676   0.3895   0.4045   0.4128   0.4260   0.4345   0.4391   0.4462
     0.4569   0.4614   0.4800   0.4901   0.4980   0.5155   0.5236   0.5400
     0.5486   0.5537   0.5566   0.5704   0.5785   0.5954   0.6136   0.6179
     0.6305   0.6441   0.6597   0.6635   0.6663   0.7062   0.7088   0.7209
     0.7358   0.7446   0.7623   0.7704   0.7834   0.7985   0.8046   0.8216
     0.8500   0.8550   0.8674   0.8847   0.8905   0.8978   0.9102   0.9279
     0.9408   0.9520   0.9732   0.9806   0.9916   0.9974   1.0130   1.0190
     1.0429   1.0519   1.0547   1.0681   1.0720   1.0859   1.0924   1.1060
     1.1144   1.1324   1.1367   1.1402   1.1580   1.1667   1.1726   1.1799
     1.1861   1.2028   1.2080   1.2223   1.2285   1.2405   1.2549   1.2595
     1.2690   1.2754   1.2906   1.2935   1.2951   1.3166   1.3245   1.3377
     1.3390   1.3499   1.3541   1.3745   1.3780   1.3874   1.3942   1.4070
     1.4222   1.4372   1.4466   1.4524   1.4588   1.4630   1.4656   1.4860
     1.4884   1.5063   1.5207   1.5211   1.5287   1.5377   1.5482   1.5539
     1.5615   1.5700   1.5737   1.5839   1.5943   1.6003   1.6145   1.6210
     1.6342   1.6437   1.6508   1.6527   1.6662   1.6793   1.6852   1.6949
     1.7014   1.7113   1.7159   1.7278   1.7544   1.7666   1.7759   1.7997
     1.8161   1.8258   1.8450   1.8595   1.8692   1.8735   1.9065   1.9123
     1.9404   1.9578   1.9699   1.9778   1.9916   2.0027   2.0195   2.0353
     2.0503   2.0566   2.0733   2.0814   2.0940   2.1015   2.1329   2.1542
     2.1623   2.1810   2.1975   2.2056   2.2224   2.2278   2.2451   2.2515
     2.2660   2.2945   2.3047   2.3356   2.3441   2.3540   2.3661   2.3702
     2.3917   2.3984   2.4164   2.4218   2.4622   2.4742   2.5011   2.5183
     2.5567   2.5587   2.5867   2.6165   7.5349   7.9614   8.7001   9.0907
     9.2135   9.3200   9.4125   9.6381   9.6996   9.9066   9.9766   9.9938
    10.0246  10.1074  10.1403  10.3051  10.3479  10.4083  10.4570  10.4621
    10.5205  10.5600  10.6034  10.6753  10.7266  10.7604  10.7700  10.8132

     highest occupied, lowest unoccupied level (ev):     2.6165    7.5349

!    total energy              =   -5157.52660591 Ry
     Harris-Foulkes estimate   =   -5157.52660592 Ry
     estimated scf accuracy    <          3.6E-09 Ry

     The total energy is the sum of the following terms:

     one-electron contribution =   -2403.13971275 Ry
     hartree contribution      =    1796.68116800 Ry
     xc contribution           =   -1182.73737247 Ry
     ewald contribution        =   -3368.33068870 Ry

     convergence has been achieved in  11 iterations
  **** WARNING :: Problem open file vector.dat...
  **** WARNING :: Problem read vector parameters...
  VECTOR ::                  Infinity                  Infinity                       NaN
  PARALLEL PART OF FORCES:no remove

     Forces acting on atoms (Ry/au):

     atom    1 type  1   force =     0.00058328   -0.00157762    0.00010350
     atom    2 type  1   force =    -0.00094509   -0.00291865    0.00094076
     atom    3 type  1   force =    -0.00001104   -0.00127132   -0.00003380
     atom    4 type  1   force =    -0.00157614   -0.00087280    0.00016314
     atom    5 type  1   force =     0.00008335   -0.00190932   -0.00037507
     atom    6 type  1   force =    -0.00400968   -0.00286023   -0.00036052
     atom    7 type  2   force =    -0.00028167    0.00090383    0.00034854
     atom    8 type  2   force =     0.00028166    0.00113971    0.00034378
     atom    9 type  2   force =     0.00009903    0.00126640   -0.00010664
     atom   10 type  2   force =     0.00096227    0.00305010   -0.00093196
     atom   11 type  2   force =    -0.00002810    0.00083612   -0.00003682
     atom   12 type  2   force =     0.00137867    0.00237279   -0.00109822
     atom   13 type  2   force =    -0.00001900    0.00049657    0.00000415
     atom   14 type  2   force =     0.00180895    0.00060394   -0.00109859
     atom   15 type  2   force =     0.00024929    0.00084913    0.00011641
     atom   16 type  2   force =     0.00208652    0.00160126   -0.00135438
     atom   17 type  2   force =    -0.00014835    0.00071504   -0.00016677
     atom   18 type  2   force =     0.00156865   -0.00030007   -0.00026010
     atom   19 type  1   force =    -0.00071207   -0.00320723   -0.00050133
     atom   20 type  1   force =     0.00044092   -0.00199679    0.00036168
     atom   21 type  1   force =    -0.00012045   -0.00246841   -0.00052934
     atom   22 type  1   force =    -0.00053813   -0.00460068    0.00138523
     atom   23 type  1   force =     0.00031699   -0.00349170   -0.00027843
     atom   24 type  1   force =     0.00540995   -0.00827212    0.00348884
     atom   25 type  2   force =    -0.00038702    0.00157695    0.00069734
     atom   26 type  2   force =    -0.00050834    0.00111151    0.00104696
     atom   27 type  2   force =     0.00040636    0.00163229   -0.00035506
     atom   28 type  2   force =    -0.00007691    0.00106756   -0.00080869
     atom   29 type  2   force =    -0.00016383    0.00126402   -0.00008099
     atom   30 type  2   force =    -0.00309266    0.00100535   -0.00202389
     atom   31 type  2   force =     0.00003574    0.00112294   -0.00015410
     atom   32 type  2   force =    -0.00022636    0.00246753   -0.00131185
     atom   33 type  2   force =     0.00060892    0.00189349    0.00031584
     atom   34 type  2   force =    -0.00162932    0.00357850   -0.00367878
     atom   35 type  2   force =    -0.00034879    0.00152214   -0.00056336
     atom   36 type  1   force =    -0.00036433   -0.00129472   -0.00006038
     atom   37 type  1   force =    -0.00042273   -0.00123617    0.00046859
     atom   38 type  1   force =    -0.00030069   -0.00243966    0.00020492
     atom   39 type  1   force =     0.00163392   -0.00090762    0.00199031
     atom   40 type  1   force =     0.00021007   -0.00199774    0.00033411
     atom   41 type  1   force =    -0.00020764   -0.00015423   -0.00049041
     atom   42 type  2   force =    -0.00011223    0.00068463    0.00019063
     atom   43 type  2   force =    -0.00003288    0.00042022    0.00010340
     atom   44 type  2   force =     0.00020838    0.00073359   -0.00018156
     atom   45 type  2   force =     0.00073514    0.00131443   -0.00006331
     atom   46 type  2   force =    -0.00014720    0.00053993   -0.00008456
     atom   47 type  2   force =     0.00054699    0.00001589    0.00009714
     atom   48 type  2   force =     0.00007010    0.00077269   -0.00009985
     atom   49 type  2   force =    -0.00044111    0.00014337   -0.00007207
     atom   50 type  2   force =     0.00003506    0.00109538    0.00027313
     atom   51 type  2   force =    -0.00052632   -0.00064275   -0.00063257
     atom   52 type  2   force =    -0.00031010    0.00090707   -0.00037645
     atom   53 type  2   force =     0.00010455   -0.00031037   -0.00002042
     atom   54 type  1   force =    -0.00083515    0.00088142    0.00120294
     atom   55 type  1   force =     0.00489742    0.00760730   -0.00309712
     atom   56 type  1   force =    -0.00059653    0.00133686   -0.00021654
     atom   57 type  1   force =     0.00265076    0.00021002   -0.00142664
     atom   58 type  1   force =    -0.00148195    0.00280644   -0.00121960
     atom   59 type  1   force =     0.00469466   -0.00674894   -0.00404439
     atom   60 type  2   force =     0.00240535   -0.00072033   -0.00220408
     atom   61 type  2   force =    -0.00095674   -0.00072375    0.00010352
     atom   62 type  2   force =     0.00835228    0.00098512   -0.00167401
     atom   63 type  2   force =    -0.00198583   -0.00072019    0.00493784
     atom   64 type  2   force =     0.00121163   -0.00287479    0.00093138
     atom   65 type  2   force =    -0.00095645    0.00273980    0.00153073
     atom   66 type  2   force =     0.00064595   -0.00060132    0.00012927
     atom   67 type  2   force =    -0.00255279    0.00017162    0.00188222
     atom   68 type  2   force =     0.00014396   -0.00099292   -0.00025682
     atom   69 type  2   force =    -0.00024794    0.00049446    0.00038422
     atom   70 type  2   force =     0.00028814   -0.00097348    0.00008338
     atom   71 type  2   force =    -0.00039018    0.00088684   -0.00054479
     atom   72 type  1   force =     0.00753486   -0.00473357    0.01315065
     atom   73 type  1   force =    -0.00073898    0.00161191   -0.00081029
     atom   74 type  1   force =    -0.01526810    0.01192174   -0.00160274
     atom   75 type  1   force =     0.00019801   -0.00520591   -0.00627276
     atom   76 type  1   force =    -0.03366780    0.38996170    0.22096999
     atom   77 type  1   force =    -0.00369677   -0.00530734   -0.00101240
     atom   78 type  2   force =    -0.00334968    0.00025747   -0.00806909
     atom   79 type  2   force =     0.00053893   -0.00057583    0.00011687
     atom   80 type  2   force =    -0.00443833   -0.00652659   -0.00036190
     atom   81 type  2   force =     0.00024989   -0.00051793    0.00061335
     atom   82 type  2   force =    -0.04014364   -0.03817599   -0.02107983
     atom   83 type  2   force =     0.00197028    0.00069656    0.00107879
     atom   84 type  2   force =     0.01759111   -0.00395224   -0.02291016
     atom   85 type  2   force =     0.00210404    0.00256226    0.00081265
     atom   86 type  2   force =     0.00290891   -0.00587628   -0.00273912
     atom   87 type  2   force =     0.00059259    0.00205288    0.00176237
     atom   88 type  2   force =     0.00068931   -0.00290654    0.00126247
     atom   89 type  2   force =     0.00018427    0.00081222   -0.00017717
     atom   90 type  1   force =     0.00068495    0.00130854   -0.00030180
     atom   91 type  1   force =     0.00012348    0.00138784   -0.00042767
     atom   92 type  1   force =     0.00296747    0.01343098   -0.00591913
     atom   93 type  1   force =    -0.00164368    0.00012062   -0.00142286
     atom   94 type  1   force =    -0.00136596    0.00404247    0.00013852
     atom   95 type  1   force =     0.00013096   -0.00016993    0.00037022
     atom   96 type  2   force =     0.00073388   -0.00035631   -0.00150180
     atom   97 type  2   force =     0.00014150   -0.00026005   -0.00017712
     atom   98 type  2   force =     0.00047144   -0.00110540   -0.00010228
     atom   99 type  2   force =    -0.00032102   -0.00091144    0.00061972
     atom  100 type  2   force =     0.00062625   -0.00072532   -0.00003227
     atom  101 type  2   force =    -0.00078287   -0.00006733   -0.00013949
     atom  102 type  2   force =     0.00268614   -0.00205090    0.00070174
     atom  103 type  2   force =     0.00042411   -0.00010472    0.00006691
     atom  104 type  2   force =     0.00049581   -0.00196573    0.00131849
     atom  105 type  2   force =     0.00052521    0.00050031    0.00050775
     atom  106 type  2   force =     0.00072378   -0.00121539    0.00073796
     atom  107 type  2   force =     0.00011445    0.00054810   -0.00027196
     atom  108 type  1   force =     0.00144740   -0.00271311    0.00138924
     atom  109 type  1   force =    -0.00097243   -0.00386704    0.00053669
     atom  110 type  1   force =    -0.00006722   -0.00126320   -0.00010504
     atom  111 type  1   force =    -0.00146456   -0.00074842   -0.00019498
     atom  112 type  1   force =    -0.00001789   -0.00145783   -0.00010578
     atom  113 type  1   force =    -0.00207930   -0.00079219   -0.00044125
     atom  114 type  2   force =    -0.00055603    0.00130136    0.00037109
     atom  115 type  2   force =     0.00031371    0.00144201    0.00025587
     atom  116 type  2   force =     0.00014042    0.00145228   -0.00072078
     atom  117 type  2   force =     0.00119680    0.00308394   -0.00056447
     atom  118 type  2   force =     0.00006839    0.00070563   -0.00008137
     atom  119 type  2   force =     0.00193446    0.00071487    0.00168866
     atom  120 type  2   force =     0.00002434    0.00049111   -0.00006844
     atom  121 type  2   force =     0.00097507    0.00048124   -0.00033626
     atom  122 type  2   force =     0.00009918    0.00091242    0.00021592
     atom  123 type  2   force =     0.00069152    0.00008159    0.00048600
     atom  124 type  2   force =    -0.00017195    0.00084587   -0.00020616
     atom  125 type  2   force =     0.00235644    0.00034363    0.00104089
     atom  126 type  1   force =    -0.00058197   -0.00453350    0.00072362
     atom  127 type  1   force =     0.00167314   -0.00358855   -0.00108107
     atom  128 type  1   force =    -0.00032181   -0.00267120   -0.00027590
     atom  129 type  1   force =     0.00034792   -0.00510256   -0.00407601
     atom  130 type  1   force =     0.00031335   -0.00269687   -0.00021474
     atom  131 type  1   force =     0.00364386   -0.00171690   -0.00225295
     atom  132 type  2   force =    -0.00038017    0.00237263    0.00065161
     atom  133 type  2   force =    -0.00171465    0.00398405    0.00168653
     atom  134 type  2   force =     0.00081540    0.00188976   -0.00086530
     atom  135 type  2   force =    -0.00053319    0.00058547    0.00028082
     atom  136 type  2   force =    -0.00004577    0.00097198   -0.00000770
     atom  137 type  2   force =    -0.00080484    0.00002746    0.00016636
     atom  138 type  2   force =    -0.00004611    0.00094400   -0.00014846
     atom  139 type  2   force =    -0.00407066    0.00164002    0.00231733
     atom  140 type  2   force =     0.00061989    0.00206171    0.00071716
     atom  141 type  2   force =     0.00194968    0.00734918    0.00527150
     atom  142 type  2   force =    -0.00067304    0.00217590   -0.00065600
     atom  143 type  2   force =    -0.00847062    0.01153590   -0.00311208
     atom  144 type  1   force =    -0.00025226   -0.00135045    0.00012535
     atom  145 type  1   force =    -0.00028113   -0.00148201    0.00017497
     atom  146 type  1   force =    -0.00025968   -0.00278528   -0.00010772
     atom  147 type  1   force =     0.00094157   -0.00050305   -0.00072073
     atom  148 type  1   force =     0.00008215   -0.00137878   -0.00005576
     atom  149 type  1   force =    -0.00043750    0.00001462   -0.00038552
     atom  150 type  2   force =    -0.00003597    0.00125172    0.00035402
     atom  151 type  2   force =    -0.00017708    0.00044853    0.00025279
     atom  152 type  2   force =     0.00044056    0.00081369   -0.00011575
     atom  153 type  2   force =     0.00044222    0.00078348   -0.00029431
     atom  154 type  2   force =     0.00004949    0.00036227   -0.00005285
     atom  155 type  2   force =     0.00061484    0.00003060    0.00024998
     atom  156 type  2   force =    -0.00011078    0.00075986    0.00005722
     atom  157 type  2   force =    -0.00039418    0.00019924    0.00029573
     atom  158 type  2   force =     0.00016024    0.00191403    0.00082091
     atom  159 type  2   force =    -0.00066587   -0.00004337    0.00051420
     atom  160 type  2   force =    -0.00093793    0.00159132   -0.00051423
     atom  161 type  2   force =     0.00001464   -0.00035577   -0.00000956
     atom  162 type  1   force =    -0.00312546    0.00214284   -0.00206166
     atom  163 type  1   force =     0.02702838   -0.01502727    0.03028117
     atom  164 type  1   force =     0.00011836    0.00140169   -0.00017730
     atom  165 type  1   force =     0.00171022    0.00003452    0.00046967
     atom  166 type  1   force =     0.00043292    0.00206270    0.00066309
     atom  167 type  1   force =     0.00169213   -0.00071782    0.00159980
     atom  168 type  2   force =     0.00075225   -0.00195042   -0.00071191
     atom  169 type  2   force =    -0.00556442    0.00710883   -0.00029874
     atom  170 type  2   force =     0.00087433   -0.00274894    0.00057740
     atom  171 type  2   force =     0.00169911    0.00541070   -0.00698006
     atom  172 type  2   force =    -0.00008842   -0.00146330   -0.00136356
     atom  173 type  2   force =    -0.00092531    0.00025157   -0.00112982
     atom  174 type  2   force =     0.00005043   -0.00107580   -0.00069552
     atom  175 type  2   force =    -0.00121270    0.00017771   -0.00053904
     atom  176 type  2   force =     0.00011450   -0.00133565   -0.00055966
     atom  177 type  2   force =    -0.00064979    0.00044850   -0.00033142
     atom  178 type  2   force =    -0.00026598   -0.00104005    0.00036893
     atom  179 type  2   force =    -0.00168284    0.00257141   -0.00066415
     atom  180 type  1   force =     0.01303718   -0.03189554   -0.02576571
     atom  181 type  1   force =    -0.00579735    0.00278909    0.00254807
     atom  182 type  1   force =    -0.00286864    0.00989934    0.00378380
     atom  183 type  1   force =    -0.00264075   -0.00678174    0.00492949
     atom  184 type  1   force =    -0.00045008    0.00691302    0.00148494
     atom  185 type  1   force =    -0.00134511   -0.00072705    0.00128882
     atom  186 type  2   force =    -0.02784963   -0.22080291   -0.17736617
     atom  187 type  2   force =     0.00443046    0.00142574   -0.00176407
     atom  188 type  2   force =    -0.00878709   -0.00201238    0.00958692
     atom  189 type  2   force =     0.00263605    0.00035039   -0.00063705
     atom  190 type  2   force =     0.00024739   -0.00423463   -0.00162190
     atom  191 type  2   force =     0.00076955    0.00044080   -0.00012748
     atom  192 type  2   force =     0.00179530   -0.00340269   -0.00078118
     atom  193 type  2   force =     0.00163232    0.00064723   -0.00150243
     atom  194 type  2   force =    -0.00735876   -0.01050282   -0.01004346
     atom  195 type  2   force =     0.00080656    0.00297655    0.00004169
     atom  196 type  2   force =     0.04351844   -0.10982868    0.03076403
     atom  197 type  2   force =    -0.00009108    0.00217851   -0.00052039
     atom  198 type  1   force =     0.00096978    0.00161137   -0.00012300
     atom  199 type  1   force =     0.00056143    0.00166205   -0.00053864
     atom  200 type  1   force =     0.00637305    0.01277594   -0.00161038
     atom  201 type  1   force =    -0.00078294   -0.00004242    0.00037648
     atom  202 type  1   force =     0.00054672    0.00154783   -0.00120929
     atom  203 type  1   force =     0.00028927    0.00010590    0.00037013
     atom  204 type  2   force =     0.00006662   -0.00154375   -0.00088000
     atom  205 type  2   force =    -0.00006766   -0.00028816   -0.00020245
     atom  206 type  2   force =    -0.00011819   -0.00106991    0.00025635
     atom  207 type  2   force =    -0.00079116   -0.00058380   -0.00000876
     atom  208 type  2   force =     0.00020975   -0.00060619   -0.00023763
     atom  209 type  2   force =    -0.00035403    0.00016271   -0.00053298
     atom  210 type  2   force =    -0.00088153   -0.00502643   -0.00196251
     atom  211 type  2   force =     0.00064421    0.00053577   -0.00027834
     atom  212 type  2   force =     0.00586651   -0.00642560   -0.00966390
     atom  213 type  2   force =     0.00052770    0.00131397   -0.00015740
     atom  214 type  2   force =     0.00200822   -0.00108470    0.00070488
     atom  215 type  2   force =    -0.00000029    0.00051552   -0.00010719

     Total force =     0.556830     Total SCF correction =     0.000121

     Writing output data file Qrtz_Ortho.save

     init_run     :     27.11s CPU     37.79s WALL (       1 calls)
     electrons    :   3900.29s CPU   8370.82s WALL (       1 calls)
     forces       :      8.31s CPU      9.22s WALL (       1 calls)

     Called by init_run:
     wfcinit      :     25.05s CPU     33.48s WALL (       1 calls)
     potinit      :      0.22s CPU      0.44s WALL (       1 calls)

     Called by electrons:
     c_bands      :   2228.52s CPU   2725.16s WALL (      33 calls)
     sum_band     :     11.08s CPU     39.06s WALL (      11 calls)
     v_of_rho     :      0.11s CPU      0.32s WALL (      12 calls)
     mix_rho      :      0.10s CPU      0.48s WALL (      11 calls)

     Called by c_bands:
     init_us_2    :      0.38s CPU      0.41s WALL (      45 calls)
     cegterg      :   2226.83s CPU   2713.74s WALL (      33 calls)

     Called by sum_band:

     Called by *egterg:
     h_psi        :    424.80s CPU    832.54s WALL (     101 calls)
     g_psi        :      0.30s CPU      0.31s WALL (      67 calls)
     cdiaghg      :    747.65s CPU    757.34s WALL (      98 calls)

     Called by h_psi:
     add_vuspsi   :    141.04s CPU    141.25s WALL (     101 calls)

     General routines
     calbec       :    147.62s CPU    160.04s WALL (     105 calls)
     fft          :      0.17s CPU      1.07s WALL (      49 calls)
     fftw         :    143.62s CPU    555.28s WALL (   97974 calls)
     davcio       :      0.03s CPU      2.15s WALL (     260 calls)

     Parallel routines
     fft_scatter  :     66.11s CPU    419.46s WALL (   98023 calls)

     Electric-field routines
     c_phase_fiel :   1660.34s CPU   5601.41s WALL (      33 calls)

     PWSCF        :     1h 5m CPU        2h20m WALL


   This run was terminated on:   0:35:10   7Jul2018            

=------------------------------------------------------------------------------=
   JOB DONE.
=------------------------------------------------------------------------------=
