# Supplementary material for: Collective dipole effects in ionic transport under electric fields
Source: Nat Commun. 2020 Jul 3;11:3330. doi: 10.1038/s41467-020-17173-w (PMC7335081; doi:10.1038/s41467-020-17173-w)
Supplement: Supplementary file 3 — Source Data [file 41467_2020_17173_MOESM3_ESM.zip › Script_Pol_Analysis/QE_data/ZBC_NEB_VO_Q2-pos2/Zcharge_VO_Q2_pict5/dy-0.2/input_file]

&CONTROL
title="Fkl_Ortho",
calculation="scf",
tprnfor=.t.,
nstep=500
disk_io='high'
restart_mode='from_scratch'
PSEUDO_DIR='/home/users/lsamos/Nico/q-e-qe-5.4/pseudo',
prefix='Qrtz_Ortho',
outdir='/home/users/lsamos/Nico/Zcharge_VO_Q2_pict5/dy-0.2'
lelfield=.true.,
nberrycyc=3
/
&SYSTEM
                      ibrav = 0,
                  celldm(1) = 27.85673786,
                        nat = 215,
                       ntyp = 2,
                    ecutwfc = 80.0 ,
                      nosym = .true. ,
                 tot_charge = 2.0 ,
                       nbnd = 600, 
/
&ELECTRONS
conv_thr=1.0D-8,
mixing_beta=0.7D0,
efield_cart(1)=0.0d0,
efield_cart(2)=0.0d0,
efield_cart(3)=0.0d0
/
&IONS
/
&CELL
/
ATOMIC_SPECIES
   Si   28.08550  Si.pz-vbc.UPF
    O   16.00000  O.pz-mt.UPF
CELL_PARAMETERS alat
   0.992917730   0.000000000   0.000000000
   0.000000000   1.146570930   0.000000000
   0.000000000   0.000000000   0.731889429
ATOMIC_POSITIONS angstrom
Si       2.204003941   0.013537630   3.604124407
Si       4.679680496   4.253217076   3.615844045
Si      13.479505759   1.941695870   1.755540922
Si       1.331653529   6.117818084   1.848751530
Si       1.298796335   2.232550764  -0.006230542
Si       3.676057865   6.395231861  -0.043414706
O        1.227758562   1.186826089   4.157731760
O        3.689962085   5.402863398   4.198228594
O        3.169693781   0.557852283   2.413857661
O        5.672164472   4.892684239   2.490310312
O        2.791216157   2.472184569   0.582169913
O        5.245969719   6.516720361   0.367714813
O        0.342104234   1.680634760   1.193064327
O        2.845504049   5.944907273   1.282057278
O       13.480051598   3.027912284   2.973961813
O        1.287433716   7.249825764   3.023786408
O        0.666670510   3.639996007   4.877217502
O        3.122282019   7.890583263   4.872101185
Si       7.174709692   0.052246567   3.522618555
Si       9.629676125   4.159563404   3.666587781
Si       3.740888141   1.940639760   1.793841661
Si       6.118678985   6.222654754   1.704127066
Si       6.140515807   2.265424359  -0.005991929
Si       8.634501017   6.505599702   0.032881987
O        6.217714276   1.238632592   4.086594256
O        8.711924829   5.147823701   4.628637065
O        8.130286072   0.592784424   2.306923546
O       10.390830960   4.916576213   2.463741040
O        7.612602962   2.604972817   0.596653653
O       10.130195912   6.762640709   0.589662277
O        5.226203847   1.664078764   1.195548527
O        7.675101451   6.055576497   1.263615969
O        3.788859972   3.074100471   2.962059019
O        5.920619196   7.540878974   2.670297535
O        5.602786742   3.693131233   4.837688908
Si      12.023114799  -0.055151934   3.583113576
Si      14.431677282   4.175041480   3.611699013
Si       8.618637923   2.037630914   1.741692019
Si      11.051775853   6.260500565   1.842232358
Si      11.114341992   2.320893981  -0.150687737
Si      13.518518433   6.430084535   0.052052335
O       11.038614897   1.077393456   4.206485095
O       13.488906676   5.391798393   4.156978498
O       12.879545674   0.549097886   2.336083702
O       15.441800549   4.711010140   2.451950995
O       12.575926842   2.530000411   0.518233399
O       15.026078446   6.601272736   0.613673858
O       10.088159173   1.977520566   1.062010377
O       12.535920568   5.947390666   1.263163772
O        8.650032141   3.050574381   3.027876948
O       11.063814224   7.380587818   3.012409067
O       10.706051726   3.602141943   4.743393533
O       12.941654702   7.889544891   4.847556857
Si       2.200101252   8.432144000   3.647031444
Si       4.683083022  12.751037509   3.595275386
Si      13.591315081  10.413675352   1.817563019
Si       1.345945596  14.616294233   1.816032881
Si       1.413363384  10.705763965   0.019141775
Si       3.759856056  14.966573538  -0.002257744
O        1.251566431   9.621876222   4.199830137
O        3.736553879  13.929154031   4.161954628
O        3.214565384   9.000778155   2.480507953
O        5.644975872  13.253029975   2.381448488
O        2.974753724  10.831384141   0.544536878
O        5.278845761  15.159052157   0.538059423
O        0.474084511  10.207191203   1.257996714
O        2.851985621  14.422197950   1.234542623
O       13.545823228  11.503344339   3.017880632
O        1.301553115  15.702014442   3.025152601
O        0.754685150  12.125408139   4.850240610
O        3.122674031  16.400692945   4.847933743
Si       6.335465303   9.093475266   2.648265228
Si       9.619637273  12.720451354   3.625824859
Si       3.778503865  10.385947494   1.871613236
Si       6.210601635  14.656832587   1.775249323
Si       6.50698915    10.75856573     -0.21958913 
Si       8.658538678  14.944323791   0.002935389
O        6.122954224   9.702932716   4.116315427
O        8.666354373  13.911200079   4.161233305
O        7.864292335   9.204826594   2.117444580
O       10.519893885  13.176007765   2.349316133
O        7.860518768  11.281494879   0.547885343
O       10.163897943  15.149532722   0.572067035
O        5.441370773  10.063712356   1.477722678
O        7.712895010  14.408835571   1.216106877
O        3.759782915  11.541617632   2.997272463
O        6.222535851  15.766595313   2.960418185
O        5.605723487  12.185758503   4.816694175
O        8.099729287  16.417148981   4.755951125
Si      12.044243424   8.514741447   3.633740516
Si      14.489783893  12.681713992   3.610423059
Si       8.712660814  10.554907445   1.779313600
Si      11.102622194  14.586075231   1.780707560
Si      11.147470957  10.728764706   0.011777119
Si      13.549350403  14.904193991   0.016153838
O       11.126589313   9.697869143   4.258160239
O       13.533232282  13.860323968   4.167424176
O       13.017889905   9.021948285   2.430307598
O       15.462817098  13.195523473   2.408826712
O       12.648372092  10.929045015   0.583119944
O       15.041128959  15.143516518   0.599329791
O       10.190328582  10.222429762   1.247178936
O       12.600857508  14.342398595   1.216423795
O        8.672347081  11.498741155   3.085202235
O       11.096939689  15.642372222   3.016908106
O       10.565377864  12.203410016   4.844018224
O       12.991035106  16.339834572   4.789740653
Si       2.252865176  -0.025399751   8.975838947
Si       4.565772843   4.167004011   8.994721860
Si      13.547935573   1.860841315   7.229288538
Si       1.288454182   6.146753083   7.219963046
Si       1.281947562   2.231631096   5.405897313
Si       3.694039227   6.474130834   5.419205461
O        1.313281521   1.167722281   9.549852667
O        3.532597150   5.289303281   9.561125711
O        3.183758952   0.476744362   7.732360412
O        5.532206003   4.821286573   7.850903285
O        2.811372305   2.438413265   5.912281775
O        5.210979439   6.704289561   5.969623076
O        0.419832791   1.666071015   6.669101032
O        2.794669285   5.917522383   6.656195726
O       13.490506078   2.984911722   8.414433509
O        1.274152633   7.274715934   8.394118640
O        0.733316173   3.648403735  10.220537410
O        3.168396494   7.834803492  10.200478904
Si       7.145378120  -0.014400140   8.987502674
Si       9.471283179   4.222480050   8.897657271
Si       3.740129577   1.876645022   7.128930207
Si       6.044808890   6.229014306   7.266429650
Si       6.172174802   2.260841694   5.348727640
Si       8.955727511   5.795446885   6.065456278
O        6.232401975   1.194300743   9.562382985
O        8.627636839   5.356639539   9.654231519
O        8.081909913   0.514298312   7.753940027
O       10.031747413   5.010030962   7.408653687
O        7.681824899   2.478359929   5.931820177
O       10.104010522   6.962567263   6.035208614
O        5.248312539   1.668606384   6.552519107
O        7.615615041   6.057415243   6.839634747
O        3.719970725   2.959785358   8.344049781
O        6.046967417   7.384080288   8.416763972
O        5.510006729   3.647503885  10.212861289
O        8.090535561   7.866134880  10.124719622
Si      12.028894533  -0.085091871   9.005923332
Si      14.418737010   4.178647450   9.016417113
Si       8.605790015   1.909757029   7.141179414
Si      11.139897031   6.364923139   7.176246651
Si      11.133246631   2.174527531   5.392588562
Si      13.529069634   6.471668242   5.362951161
O       11.078760293   1.116842825   9.553002506
O       13.460082210   5.356039477   9.614458308
O       12.983223489   0.452216049   7.799389830
O       15.338984635   4.757062008   7.803657358
O       12.621437626   2.368071635   5.987165098
O       15.006239236   6.675624184   5.976470711
O       10.133108012   1.776052172   6.619249123
O       12.550338556   5.916969664   6.588448957
O        8.539186598   3.052643126   8.327849626
O       11.159451523   7.178573942   8.547041295
O       10.693917000   3.698412387   9.810792899
O       13.041387677   7.883324990  10.275449845
Si       2.250233465   8.424563028   8.990331305
Si       4.650396053  12.733777015   8.908615758
Si      13.531482306  10.385939965   7.265864285
Si       1.315616870  14.590470281   7.212700099
Si       1.287465764  10.707767115   5.420996613
Si       3.716826795  14.999701899   5.398799751
O        1.343550417   9.624835039   9.596894185
O        3.718015309  13.864821062   9.573394484
O        3.222586107   8.972603150   7.801217946
O        5.578430965  13.264294661   7.691367877
O        2.802146393  10.903725893   5.974105197
O        5.221478679  15.260425069   5.952108607
O        0.372523928  10.146006878   6.645196619
O        2.814744841  14.392644810   6.611719975
O       13.593163611  11.409568592   8.527339989
O        1.317144317  15.662493345   8.439553988
O        0.898434395  12.133597830  10.239138052
O        3.210407848  16.371630553  10.198726138
Si       7.150117660   8.442617962   8.941975855
Si       9.554703890  12.649870592   8.989619231
Si       3.748846307  10.376681269   7.183849132
Si       6.165865729  14.685911142   7.142505601
Si       6.155947212  10.764158214   5.367033596
Si       8.630555636  15.008836052   5.367695482
O        6.335106238   9.712091201   9.604603712
O        8.629964001  13.825317572   9.604853324
O        8.060660048   8.984495545   7.713472802
O       10.421463296  13.177860442   7.717729105
O        7.655812357  10.956540159   5.959727503
O       10.108610830  15.220577452   6.000054854
O        5.246765997  10.168232422   6.579066294
O        7.655305707  14.454533626   6.550499239
O        3.776320038  11.474514811   8.396638024
O        6.188841035  15.713335896   8.405587064
O        5.676508378  12.229343067  10.131283654
O        8.105328851  16.344569410  10.184693836
Si      12.091628499   8.431647687   9.089268501
Si      14.538073238  12.633410921   9.040307377
Si       8.589514642  10.437417826   7.189523675
Si      11.040839601  14.590528617   7.178023844
Si      11.098181603  10.799106351   5.460829137
Si      13.507620990  14.924184014   5.398902968
O       11.100965258   9.576499850   9.649027801
O       13.576337438  13.809481596   9.600694262
O       12.940437178   8.959314677   7.807794207
O       15.432315735  13.159113647   7.785665333
O       12.576032527  10.992190778   6.095973716
O       14.989481441  15.133768778   6.020712351
O       10.109361207  10.289575706   6.658342772
O       12.526215070  14.356576656   6.572130570
O        8.527645597  11.462290879   8.477954775
O       11.087564798  15.621594885   8.439762614
O       10.558093948  12.091140014  10.150285154
O       12.963769564  16.303801923  10.231620610
K_POINTS  automatic
1 1 1 0 0 0
