# Supplementary material for: Collective dipole effects in ionic transport under electric fields
Source: Nat Commun. 2020 Jul 3;11:3330. doi: 10.1038/s41467-020-17173-w (PMC7335081; doi:10.1038/s41467-020-17173-w)
Supplement: Supplementary file 3 — Source Data [file 41467_2020_17173_MOESM3_ESM.zip › Script_Pol_Analysis/QE_data/ZBC_NEB_VO_Q2-pos2/Zcharge_VO_Q2_pict5/dx-0.2/output_file]

     Program PWSCF v.5.4.0 starts on  6Jul2018 at 20: 0:21 

     This program is part of the open-source Quantum ESPRESSO suite
     for quantum simulation of materials; please cite
         "P. Giannozzi et al., J. Phys.:Condens. Matter 21 395502 (2009);
          URL http://www.quantum-espresso.org", 
     in publications or presentations arising from this work. More details at
     http://www.quantum-espresso.org/quote

     Parallel version (MPI), running on   112 processors
     R & G space division:  proc/nbgrp/npool/nimage =     112
     Reading input from input_file
Warning: card &IONS ignored
Warning: card / ignored
Warning: card &CELL ignored
Warning: card / ignored

     Current dimensions of program PWSCF are:
     Max number of different atomic species (ntypx) = 10
     Max number of k-points (npk) =  40000
     Max angular momentum in pseudopotentials (lmaxx) =  3

     Subspace diagonalization in iterative solution of the eigenvalue problem:
     a serial algorithm will be used


     Parallelization info
     --------------------
     sticks:   dense  smooth     PW     G-vecs:    dense   smooth      PW
     Min         200     200     50                15540    15540    1940
     Max         201     201     51                15547    15547    1944
     Sum       22485   22485   5629              1740873  1740873  217511


     Title: 
     Fkl_Ortho                                                                  


     bravais-lattice index     =            0
     lattice parameter (alat)  =      27.8567  a.u.
     unit-cell volume          =   18011.5231 (a.u.)^3
     number of atoms/cell      =          215
     number of atomic types    =            2
     number of electrons       =      1144.00
     number of Kohn-Sham states=          600
     kinetic-energy cutoff     =      80.0000  Ry
     charge density cutoff     =     320.0000  Ry
     convergence threshold     =      1.0E-08
     mixing beta               =       0.7000
     number of iterations used =            8  plain     mixing
     Exchange-correlation      =  SLA  PZ   NOGX NOGC ( 1  1  0  0 0 0)

     Using Berry phase electric field
     In a.u.(Ry)  cartesian system of reference
        0.0000000000
        0.0000000000
        0.0000000000
     In a.u.(Ry)  crystal system of reference
        0.0000000000
        0.0000000000
        0.0000000000
     Number of iterative cycles:   3


     celldm(1)=  27.856738  celldm(2)=   0.000000  celldm(3)=   0.000000
     celldm(4)=   0.000000  celldm(5)=   0.000000  celldm(6)=   0.000000

     crystal axes: (cart. coord. in units of alat)
               a(1) = (   0.992918   0.000000   0.000000 )  
               a(2) = (   0.000000   1.146571   0.000000 )  
               a(3) = (   0.000000   0.000000   0.731889 )  

     reciprocal axes: (cart. coord. in units 2 pi/alat)
               b(1) = (  1.007133  0.000000  0.000000 )  
               b(2) = (  0.000000  0.872166  0.000000 )  
               b(3) = (  0.000000  0.000000  1.366327 )  


     PseudoPot. # 1 for Si read from file:
     /home/users/lsamos/Nico/q-e-qe-5.4/pseudo/Si.pz-vbc.UPF
     MD5 check sum: 6dfa03ddd5817404712e03e4d12deb78
     Pseudo is Norm-conserving, Zval =  4.0
     Generated by new atomic code, or converted to UPF format
     Using radial grid of  431 points,  2 beta functions with: 
                l(1) =   0
                l(2) =   1

     PseudoPot. # 2 for O  read from file:
     /home/users/lsamos/Nico/q-e-qe-5.4/pseudo/O.pz-mt.UPF
     MD5 check sum: 6c85872a654a48428798af567c59afb1
     Pseudo is Norm-conserving, Zval =  6.0
     Generated by new atomic code, or converted to UPF format
     Using radial grid of  921 points,  1 beta functions with: 
                l(1) =   0

     atomic species   valence    mass     pseudopotential
        Si             4.00    28.08550     Si( 1.00)
        O              6.00    16.00000     O ( 1.00)

     No symmetry found


   Cartesian axes

     site n.     atom                  positions (alat units)
         1           Si  tau(   1) = (   0.1495137   0.0009184   0.2444941  )
         2           Si  tau(   2) = (   0.3174569   0.2885268   0.2452891  )
         3           Si  tau(   3) = (   0.9144134   0.1317194   0.1190912  )
         4           Si  tau(   4) = (   0.0903358   0.4150163   0.1254143  )
         5           Si  tau(   5) = (   0.0881068   0.1514502  -0.0004227  )
         6           Si  tau(   6) = (   0.2493739   0.4338353  -0.0029451  )
         7           O   tau(   7) = (   0.0832878   0.0805111   0.2820493  )
         8           O   tau(   8) = (   0.2503171   0.3665157   0.2847965  )
         9           O   tau(   9) = (   0.2150235   0.0378432   0.1637496  )
        10           O   tau(  10) = (   0.3847844   0.3319065   0.1689360  )
        11           O   tau(  11) = (   0.1893486   0.1677063   0.0394928  )
        12           O   tau(  12) = (   0.3558725   0.4420768   0.0249448  )
        13           O   tau(  13) = (   0.0232074   0.1140097   0.0809343  )
        14           O   tau(  14) = (   0.1930313   0.4032865   0.0869713  )
        15           O   tau(  15) = (   0.9144504   0.2054054   0.2017456  )
        16           O   tau(  16) = (   0.0873360   0.4918087   0.2051255  )
        17           O   tau(  17) = (   0.0452251   0.2469275   0.3308573  )
        18           O   tau(  18) = (   0.2118072   0.5352759   0.3305102  )
        19           Si  tau(  19) = (   0.4867130   0.0035443   0.2389650  )
        20           Si  tau(  20) = (   0.6532513   0.2821736   0.2487314  )
        21           Si  tau(  21) = (   0.2537718   0.1316478   0.1216894  )
        22           Si  tau(  22) = (   0.4150747   0.4221282   0.1156034  )
        23           Si  tau(  23) = (   0.4165561   0.1536803  -0.0004065  )
        24           Si  tau(  24) = (   0.5857413   0.4413224   0.0022306  )
        25           O   tau(  25) = (   0.4217930   0.0840255   0.2772236  )
        26           O   tau(  26) = (   0.5909935   0.3492145   0.3139943  )
        27           O   tau(  27) = (   0.5515367   0.0402129   0.1564955  )
        28           O   tau(  28) = (   0.7048860   0.3335273   0.1671336  )
        29           O   tau(  29) = (   0.5164185   0.1767143   0.0404754  )
        30           O   tau(  30) = (   0.6872052   0.4587593   0.0400011  )
        31           O   tau(  31) = (   0.3545316   0.1128866   0.0811028  )
        32           O   tau(  32) = (   0.5206582   0.4107940   0.0857203  )
        33           O   tau(  33) = (   0.2570261   0.2085387   0.2009381  )
        34           O   tau(  34) = (   0.4016389   0.5115529   0.1811458  )
        35           O   tau(  35) = (   0.3800780   0.2505321   0.3281758  )
        36           Si  tau(  36) = (   0.8156158  -0.0037414   0.2430688  )
        37           Si  tau(  37) = (   0.9790062   0.2832236   0.2450079  )
        38           Si  tau(  38) = (   0.5846652   0.1382274   0.1181517  )
        39           Si  tau(  39) = (   0.7497227   0.4246955   0.1249721  )
        40           Si  tau(  40) = (   0.7539671   0.1574432  -0.0102223  )
        41           Si  tau(  41) = (   0.9170599   0.4361996   0.0035311  )
        42           O   tau(  42) = (   0.7488299   0.0730875   0.2853566  )
        43           O   tau(  43) = (   0.9150511   0.3657651   0.2819982  )
        44           O   tau(  44) = (   0.8737137   0.0372493   0.1584736  )
        45           O   tau(  45) = (   1.0475302   0.3195823   0.1663338  )
        46           O   tau(  46) = (   0.8531170   0.1716284   0.0351556  )
        47           O   tau(  47) = (   1.0193287   0.4478126   0.0416300  )
        48           O   tau(  48) = (   0.6843536   0.1341497   0.0720439  )
        49           O   tau(  49) = (   0.8504031   0.4034550   0.0856896  )
        50           O   tau(  50) = (   0.5867949   0.2069428   0.2054030  )
        51           O   tau(  51) = (   0.7505394   0.5006792   0.2043537  )
        52           O   tau(  52) = (   0.7262697   0.2443596   0.3217791  )
        53           O   tau(  53) = (   0.8779270   0.5352055   0.3288452  )
        54           Si  tau(  54) = (   0.1492489   0.5720140   0.2474048  )
        55           Si  tau(  55) = (   0.3176877   0.8649961   0.2438938  )
        56           Si  tau(  56) = (   0.9219982   0.7064357   0.1232986  )
        57           Si  tau(  57) = (   0.0913053   0.9915301   0.1231948  )
        58           Si  tau(  58) = (   0.0958788   0.7262502   0.0012985  )
        59           Si  tau(  59) = (   0.2550585   1.0152921  -0.0001532  )
        60           O   tau(  60) = (   0.0849029   0.6527222   0.2849052  )
        61           O   tau(  61) = (   0.2534778   0.9449163   0.2823358  )
        62           O   tau(  62) = (   0.2180675   0.6105886   0.1682710  )
        63           O   tau(  63) = (   0.3829400   0.8990499   0.1615511  )
        64           O   tau(  64) = (   0.2017993   0.7347720   0.0369399  )
        65           O   tau(  65) = (   0.3581027   1.0283493   0.0365005  )
        66           O   tau(  66) = (   0.0321606   0.6924284   0.0853391  )
        67           O   tau(  67) = (   0.1934710   0.9783631   0.0837480  )
        68           O   tau(  68) = (   0.9189122   0.7803559   0.2047249  )
        69           O   tau(  69) = (   0.0882939   1.0651824   0.2052182  )
        70           O   tau(  70) = (   0.0511958   0.8225551   0.3290273  )
        71           O   tau(  71) = (   0.2118338   1.1125789   0.3288708  )
        72           Si  tau(  72) = (   0.4297809   0.6168769   0.1796512  )
        73           Si  tau(  73) = (   0.6525703   0.8629212   0.2459662  )
        74           Si  tau(  74) = (   0.2563235   0.7045547   0.1269652  )
        75           Si  tau(  75) = (   0.4213105   0.9942801   0.1204281  )
        76           Si  tau(  76) = (   0.4278492   0.7433996  -0.0148963  )
        77           Si  tau(  77) = (   0.5873720   1.0137827   0.0001991  )
        78           O   tau(  78) = (   0.4153647   0.6582208   0.2792398  )
        79           O   tau(  79) = (   0.5879022   0.9436984   0.2822869  )
        80           O   tau(  80) = (   0.5334924   0.6244307   0.1436417  )
        81           O   tau(  81) = (   0.7136413   0.8938249   0.1593713  )
        82           O   tau(  82) = (   0.5332364   0.7653063   0.0371671  )
        83           O   tau(  83) = (   0.6894915   1.0277035   0.0388075  )
        84           O   tau(  84) = (   0.3691280   0.6826952   0.1002447  )
        85           O   tau(  85) = (   0.5232220   0.9774566   0.0824974  )
        86           O   tau(  86) = (   0.2550536   0.7829523   0.2033269  )
        87           O   tau(  87) = (   0.4221201   1.0695634   0.2008268  )
        88           O   tau(  88) = (   0.3802772   0.8266491   0.3267516  )
        89           O   tau(  89) = (   0.5494638   1.1136952   0.3226309  )
        90           Si  tau(  90) = (   0.8170491   0.5776171   0.2465032  )
        91           Si  tau(  91) = (   0.9829479   0.8602934   0.2449214  )
        92           Si  tau(  92) = (   0.5910435   0.7160165   0.1207038  )
        93           Si  tau(  93) = (   0.7531720   0.9894801   0.1207984  )
        94           Si  tau(  94) = (   0.7562144   0.7278105   0.0007989  )
        95           Si  tau(  95) = (   0.9191515   1.0110604   0.0010958  )
        96           O   tau(  96) = (   0.7547979   0.6578773   0.2888621  )
        97           O   tau(  97) = (   0.9180581   0.9402471   0.2827068  )
        98           O   tau(  98) = (   0.8830986   0.6120247   0.1648655  )
        99           O   tau(  99) = (   1.0489559   0.8951488   0.1634083  )
       100           O   tau( 100) = (   0.8580315   0.7413970   0.0395573  )
       101           O   tau( 101) = (   1.0203497   1.0272954   0.0406569  )
       102           O   tau( 102) = (   0.6912845   0.6934621   0.0846053  )
       103           O   tau( 103) = (   0.8548083   0.9729497   0.0825189  )
       104           O   tau( 104) = (   0.5883087   0.7800437   0.2092918  )
       105           O   tau( 105) = (   0.7527865   1.0611364   0.2046589  )
       106           O   tau( 106) = (   0.7167268   0.8278465   0.3286052  )
       107           O   tau( 107) = (   0.8812769   1.1084504   0.3249231  )
       108           Si  tau( 108) = (   0.1528283  -0.0017231   0.6088968  )
       109           Si  tau( 109) = (   0.3097297   0.2826783   0.6101777  )
       110           Si  tau( 110) = (   0.9190555   0.1262345   0.4904155  )
       111           Si  tau( 111) = (   0.0874053   0.4169792   0.4897829  )
       112           Si  tau( 112) = (   0.0869639   0.1513878   0.3667215  )
       113           Si  tau( 113) = (   0.2505937   0.4391876   0.3676243  )
       114           O   tau( 114) = (   0.0890895   0.0792151   0.6478363  )
       115           O   tau( 115) = (   0.2396419   0.3588121   0.6486010  )
       116           O   tau( 116) = (   0.2159776   0.0323411   0.5245425  )
       117           O   tau( 117) = (   0.3752900   0.3270631   0.5325842  )
       118           O   tau( 118) = (   0.1907159   0.1654154   0.4010733  )
       119           O   tau( 119) = (   0.3534988   0.4548010   0.4049632  )
       120           O   tau( 120) = (   0.0284803   0.1130218   0.4524139  )
       121           O   tau( 121) = (   0.1895828   0.4014288   0.4515384  )
       122           O   tau( 122) = (   0.9151596   0.2024884   0.5708125  )
       123           O   tau( 123) = (   0.0864351   0.4934972   0.5694344  )
       124           O   tau( 124) = (   0.0497462   0.2474979   0.6933338  )
       125           O   tau( 125) = (   0.2149355   0.5314920   0.6919730  )
       126           Si  tau( 126) = (   0.4847232  -0.0009769   0.6096880  )
       127           Si  tau( 127) = (   0.6425064   0.2864417   0.6035931  )
       128           Si  tau( 128) = (   0.2537203   0.1273065   0.4836074  )
       129           Si  tau( 129) = (   0.4100636   0.4225596   0.4929350  )
       130           Si  tau( 130) = (   0.4187037   0.1533694   0.3628433  )
       131           Si  tau( 131) = (   0.6075325   0.3931475   0.4114642  )
       132           O   tau( 132) = (   0.4227894   0.0810181   0.6486863  )
       133           O   tau( 133) = (   0.5852757   0.3633800   0.6549171  )
       134           O   tau( 134) = (   0.5482550   0.0348886   0.5260064  )
       135           O   tau( 135) = (   0.6805267   0.3398670   0.5025831  )
       136           O   tau( 136) = (   0.5211143   0.1681253   0.4023987  )
       137           O   tau( 137) = (   0.6854289   0.4723218   0.4094123  )
       138           O   tau( 138) = (   0.3560314   0.1131938   0.4445053  )
       139           O   tau( 139) = (   0.5166228   0.4109187   0.4639824  )
       140           O   tau( 140) = (   0.2523528   0.2007839   0.5660379  )
       141           O   tau( 141) = (   0.4102100   0.5009161   0.5709706  )
       142           O   tau( 142) = (   0.3737840   0.2474368   0.6928130  )
       143           O   tau( 143) = (   0.5488402   0.5336174   0.6868337  )
       144           Si  tau( 144) = (   0.8160078  -0.0057724   0.6109376  )
       145           Si  tau( 145) = (   0.9781283   0.2834682   0.6116495  )
       146           Si  tau( 146) = (   0.5837936   0.1295528   0.4844384  )
       147           Si  tau( 147) = (   0.7557006   0.4317793   0.4868173  )
       148           Si  tau( 148) = (   0.7552495   0.1475141   0.3658187  )
       149           Si  tau( 149) = (   0.9177757   0.4390206   0.3638082  )
       150           O   tau( 150) = (   0.7515533   0.0757636   0.6480500  )
       151           O   tau( 151) = (   0.9130958   0.3633393   0.6522190  )
       152           O   tau( 152) = (   0.8807469   0.0306771   0.5290896  )
       153           O   tau( 153) = (   1.0405554   0.3227063   0.5293791  )
       154           O   tau( 154) = (   0.8562044   0.1606436   0.4061532  )
       155           O   tau( 155) = (   1.0179829   0.4528564   0.4054277  )
       156           O   tau( 156) = (   0.6874028   0.1204826   0.4490320  )
       157           O   tau( 157) = (   0.8513812   0.4013913   0.4469426  )
       158           O   tau( 158) = (   0.5792754   0.2070831   0.5649389  )
       159           O   tau( 159) = (   0.7570272   0.4869751   0.5798083  )
       160           O   tau( 160) = (   0.7254466   0.2508903   0.6655378  )
       161           O   tau( 161) = (   0.8846926   0.5347836   0.6970589  )
       162           Si  tau( 162) = (   0.1526498   0.5714997   0.6098799  )
       163           Si  tau( 163) = (   0.3154704   0.8638252   0.6043365  )
       164           Si  tau( 164) = (   0.9179393   0.7045542   0.4928967  )
       165           Si  tau( 165) = (   0.0892479   0.9897782   0.4892902  )
       166           Si  tau( 166) = (   0.0873382   0.7263861   0.3677458  )
       167           Si  tau( 167) = (   0.2521395   1.0175394   0.3662400  )
       168           O   tau( 168) = (   0.0911428   0.6529229   0.6510275  )
       169           O   tau( 169) = (   0.2522202   0.9405522   0.6494333  )
       170           O   tau( 170) = (   0.2186116   0.6086773   0.5292136  )
       171           O   tau( 171) = (   0.3784257   0.8998141   0.5217617  )
       172           O   tau( 172) = (   0.1900901   0.7396794   0.4052672  )
       173           O   tau( 173) = (   0.3542111   1.0352262   0.4037750  )
       174           O   tau( 174) = (   0.0252710   0.6882778   0.4507923  )
       175           O   tau( 175) = (   0.1909447   0.9763583   0.4485213  )
       176           O   tau( 176) = (   0.9221236   0.7739944   0.5784718  )
       177           O   tau( 177) = (   0.0893515   1.0625014   0.5725166  )
       178           O   tau( 178) = (   0.0609474   0.8231106   0.6945956  )
       179           O   tau( 179) = (   0.2177854   1.1106074   0.6918541  )
       180           Si  tau( 180) = (   0.4850447   0.5727245   0.6065996  )
       181           Si  tau( 181) = (   0.6481654   0.8581332   0.6098316  )
       182           Si  tau( 182) = (   0.2543116   0.7039261   0.4873330  )
       183           Si  tau( 183) = (   0.4182757   0.9962527   0.4845284  )
       184           Si  tau( 184) = (   0.4176029   0.7302115   0.3640851  )
       185           Si  tau( 185) = (   0.5854737   1.0181590   0.3641300  )
       186           O   tau( 186) = (   0.4297566   0.6588421   0.6515505  )
       187           O   tau( 187) = (   0.5854335   0.9378723   0.6515674  )
       188           O   tau( 188) = (   0.5468135   0.6094840   0.5232612  )
       189           O   tau( 189) = (   0.7069640   0.8939506   0.5235500  )
       190           O   tau( 190) = (   0.5193497   0.7432622   0.4042919  )
       191           O   tau( 191) = (   0.6857410   1.0325230   0.4070276  )
       192           O   tau( 192) = (   0.3559265   0.6897855   0.4463062  )
       193           O   tau( 193) = (   0.5193153   0.9805567   0.4443682  )
       194           O   tau( 194) = (   0.2561754   0.7784002   0.5696053  )
       195           O   tau( 195) = (   0.4198343   1.0659504   0.5702124  )
       196           O   tau( 196) = (   0.3850791   0.8296057   0.6872790  )
       197           O   tau( 197) = (   0.5498437   1.1087716   0.6909022  )
       198           Si  tau( 198) = (   0.8202635   0.5719803   0.6165915  )
       199           Si  tau( 199) = (   0.9862238   0.8570166   0.6132701  )
       200           Si  tau( 200) = (   0.5826896   0.7080463   0.4877179  )
       201           Si  tau( 201) = (   0.7489808   0.9897822   0.4869378  )
       202           Si  tau( 202) = (   0.7528708   0.7325823   0.3704480  )
       203           Si  tau( 203) = (   0.9163207   1.0124165   0.3662470  )
       204           O   tau( 204) = (   0.7530596   0.6496440   0.6545641  )
       205           O   tau( 205) = (   0.9209822   0.9367981   0.6512853  )
       206           O   tau( 206) = (   0.8778444   0.6077758   0.5296597  )
       207           O   tau( 207) = (   1.0468868   0.8926789   0.5281586  )
       208           O   tau( 208) = (   0.8531242   0.7456806   0.4135345  )
       209           O   tau( 209) = (   1.0168461   1.0266341   0.4084289  )
       210           O   tau( 210) = (   0.6857919   0.6980171   0.4516841  )
       211           O   tau( 211) = (   0.8497447   0.9739115   0.4458357  )
       212           O   tau( 212) = (   0.5784925   0.7775710   0.5751216  )
       213           O   tau( 213) = (   0.7521506   1.0597270   0.5725308  )
       214           O   tau( 214) = (   0.7162327   0.8202304   0.6885680  )
       215           O   tau( 215) = (   0.8794272   1.1060060   0.6940856  )

     number of k points=     1
                       cart. coord. in units 2pi/alat
        k(    1) = (   0.0000000   0.0000000   0.0000000), wk =   2.0000000

     Dense  grid:  1740873 G-vectors     FFT dimensions: ( 160, 192, 120)

     Largest allocated arrays     est. size (Mb)     dimensions
        Kohn-Sham Wavefunctions        17.80 Mb     (    1944,  600)
        NL pseudopotentials            12.78 Mb     (    1944,  431)
        Each V/rho on FFT grid          0.94 Mb     (   61440)
        Each G-vector array             0.12 Mb     (   15547)
        G-vector shells                 0.06 Mb     (    7776)
     Largest temporary arrays     est. size (Mb)     dimensions
        Auxiliary wavefunctions        71.19 Mb     (    1944, 2400)
        Each subspace H/S matrix       87.89 Mb     (    2400, 2400)
        Each <psi_i|beta_j> matrix      3.95 Mb     (     431,  600)
        Arrays for rho mixing           7.50 Mb     (   61440,    8)

     Initial potential from superposition of free atoms

     starting charge 1145.96414, renormalised to 1144.00000
     Starting wfc are  860 randomized atomic wfcs

     total cpu time spent up to now is       41.6 secs

     per-process dynamical memory:   157.1 Mb

     Self-consistent Calculation

     iteration #  1     ecut=    80.00 Ry     beta=0.70
     Davidson diagonalization with overlap
     ethr =  1.00E-02,  avg # of iterations =  2.0
     Davidson diagonalization with overlap
     ethr =  1.00E-02,  avg # of iterations =  1.0
     Davidson diagonalization with overlap
     ethr =  1.00E-02,  avg # of iterations =  1.0

     Expectation value of exp(iGx): ( -2.6641642298872229E-004,  6.7999173626170754E-004)  0.99291773000000005     
     Electronic Dipole per cell (Ry a.u.)   24.207583394195357     
     Ionic Dipole per cell (Ry a.u.)   23643.364730544345     

     Expectation value of exp(iGx): (  2.7403613254720874E-003, -3.5217020514292032E-003)   1.1465709300000000     
     Electronic Dipole per cell (Ry a.u.)  -13.077161577180254     
     Ionic Dipole per cell (Ry a.u.)   25349.699109570156     

     Expectation value of exp(iGx): (  2.7206061984306374E-007, -1.7036633275219999E-006)  0.73188942899999998     
     Electronic Dipole per cell (Ry a.u.)  -12.963176402576423     
     Ionic Dipole per cell (Ry a.u.)   15833.804391657939     
Electronic Dipole on Cartesian axes
           1   24.207583394195357     
           2  -13.077161577180254     
           3  -12.963176402576421     
Ionic Dipole on Cartesian axes
           1   23643.364730544345     
           2   25349.699109570156     
           3   15833.804391657939     

     total cpu time spent up to now is      754.9 secs

     total energy              =   -5137.16380079 Ry
     Harris-Foulkes estimate   =   -5174.13481197 Ry
     estimated scf accuracy    <      51.90958409 Ry

     iteration #  2     ecut=    80.00 Ry     beta=0.70
     Davidson diagonalization with overlap
     ethr =  4.54E-03,  avg # of iterations =  2.0
     Davidson diagonalization with overlap
     ethr =  4.54E-03,  avg # of iterations =  1.0
     Davidson diagonalization with overlap
     ethr =  4.54E-03,  avg # of iterations =  1.0

     Expectation value of exp(iGx): ( -1.1526473163794352E-005,  2.9889835842271784E-005)  0.99291773000000005     
     Electronic Dipole per cell (Ry a.u.)   24.140933385738656     
     Ionic Dipole per cell (Ry a.u.)   23643.364730544345     

     Expectation value of exp(iGx): (  2.7568388773563748E-004, -3.2954825244796220E-004)   1.1465709300000000     
     Electronic Dipole per cell (Ry a.u.)  -12.568640731288687     
     Ionic Dipole per cell (Ry a.u.)   25349.699109570156     

     Expectation value of exp(iGx): (  1.1369534073544841E-009, -5.4780646366889470E-009)  0.73188942899999998     
     Electronic Dipole per cell (Ry a.u.)  -12.538363859321327     
     Ionic Dipole per cell (Ry a.u.)   15833.804391657939     
Electronic Dipole on Cartesian axes
           1   24.140933385738656     
           2  -12.568640731288687     
           3  -12.538363859321326     
Ionic Dipole on Cartesian axes
           1   23643.364730544345     
           2   25349.699109570156     
           3   15833.804391657939     

     total cpu time spent up to now is     1475.6 secs

     total energy              =   -5150.69415861 Ry
     Harris-Foulkes estimate   =   -5167.86384701 Ry
     estimated scf accuracy    <      33.24264266 Ry

     iteration #  3     ecut=    80.00 Ry     beta=0.70
     Davidson diagonalization with overlap
     ethr =  2.91E-03,  avg # of iterations =  2.0
     Davidson diagonalization with overlap
     ethr =  2.91E-03,  avg # of iterations =  1.0
     Davidson diagonalization with overlap
     ethr =  2.91E-03,  avg # of iterations =  1.0

     Expectation value of exp(iGx): ( -5.6417325185227486E-005,  1.4773520975388702E-004)  0.99291773000000005     
     Electronic Dipole per cell (Ry a.u.)   24.100229946633991     
     Ionic Dipole per cell (Ry a.u.)   23643.364730544345     

     Expectation value of exp(iGx): (  8.7106754304213058E-004, -1.1195135832068608E-003)   1.1465709300000000     
     Electronic Dipole per cell (Ry a.u.)  -13.077687148165428     
     Ionic Dipole per cell (Ry a.u.)   25349.699109570156     

     Expectation value of exp(iGx): (  1.9674053889898401E-008, -1.0287439784952716E-007)  0.73188942899999998     
     Electronic Dipole per cell (Ry a.u.)  -12.682267232460164     
     Ionic Dipole per cell (Ry a.u.)   15833.804391657939     
Electronic Dipole on Cartesian axes
           1   24.100229946633991     
           2  -13.077687148165428     
           3  -12.682267232460164     
Ionic Dipole on Cartesian axes
           1   23643.364730544345     
           2   25349.699109570156     
           3   15833.804391657939     

     total cpu time spent up to now is     2215.6 secs

     total energy              =   -5157.50508480 Ry
     Harris-Foulkes estimate   =   -5157.61009136 Ry
     estimated scf accuracy    <       0.25482445 Ry

     iteration #  4     ecut=    80.00 Ry     beta=0.70
     Davidson diagonalization with overlap
     ethr =  2.23E-05,  avg # of iterations =  7.0
     Davidson diagonalization with overlap
     ethr =  2.23E-05,  avg # of iterations =  1.0
     Davidson diagonalization with overlap
     ethr =  2.23E-05,  avg # of iterations =  1.0

     Expectation value of exp(iGx): ( -5.5118338319100853E-005,  1.3945303363724752E-004)  0.99291773000000005     
     Electronic Dipole per cell (Ry a.u.)   24.244811841028493     
     Ionic Dipole per cell (Ry a.u.)   23643.364730544345     

     Expectation value of exp(iGx): (  8.7220015759905279E-004, -1.0523256532774389E-003)   1.1465709300000000     
     Electronic Dipole per cell (Ry a.u.)  -12.634187927503895     
     Ionic Dipole per cell (Ry a.u.)   25349.699109570156     

     Expectation value of exp(iGx): (  1.7343865196749282E-008, -9.4007137693947237E-008)  0.73188942899999998     
     Electronic Dipole per cell (Ry a.u.)  -12.742089980348398     
     Ionic Dipole per cell (Ry a.u.)   15833.804391657939     
Electronic Dipole on Cartesian axes
           1   24.244811841028493     
           2  -12.634187927503895     
           3  -12.742089980348400     
Ionic Dipole on Cartesian axes
           1   23643.364730544345     
           2   25349.699109570156     
           3   15833.804391657939     

     total cpu time spent up to now is     3010.8 secs

     total energy              =   -5157.51490850 Ry
     Harris-Foulkes estimate   =   -5157.60510952 Ry
     estimated scf accuracy    <       0.19287513 Ry

     iteration #  5     ecut=    80.00 Ry     beta=0.70
     Davidson diagonalization with overlap
     ethr =  1.69E-05,  avg # of iterations =  8.0
     Davidson diagonalization with overlap
     ethr =  1.69E-05,  avg # of iterations =  1.0
     Davidson diagonalization with overlap
     ethr =  1.69E-05,  avg # of iterations =  1.0

     Expectation value of exp(iGx): ( -5.3626436750440390E-005,  1.3946611115606296E-004)  0.99291773000000005     
     Electronic Dipole per cell (Ry a.u.)   24.128793744212782     
     Ionic Dipole per cell (Ry a.u.)   23643.364730544345     

     Expectation value of exp(iGx): (  8.4289569973260560E-004, -1.0678473334459779E-003)   1.1465709300000000     
     Electronic Dipole per cell (Ry a.u.)  -12.977354643957355     
     Ionic Dipole per cell (Ry a.u.)   25349.699109570156     

     Expectation value of exp(iGx): (  1.7873828768137572E-008, -9.2637434619363101E-008)  0.73188942899999998     
     Electronic Dipole per cell (Ry a.u.)  -12.667215992881445     
     Ionic Dipole per cell (Ry a.u.)   15833.804391657939     
Electronic Dipole on Cartesian axes
           1   24.128793744212782     
           2  -12.977354643957355     
           3  -12.667215992881447     
Ionic Dipole on Cartesian axes
           1   23643.364730544345     
           2   25349.699109570156     
           3   15833.804391657939     

     total cpu time spent up to now is     3809.8 secs

     total energy              =   -5157.55369271 Ry
     Harris-Foulkes estimate   =   -5157.55539476 Ry
     estimated scf accuracy    <       0.00294517 Ry

     iteration #  6     ecut=    80.00 Ry     beta=0.70
     Davidson diagonalization with overlap
     ethr =  2.57E-07,  avg # of iterations = 14.0
     Davidson diagonalization with overlap
     ethr =  2.57E-07,  avg # of iterations =  1.0
     Davidson diagonalization with overlap
     ethr =  2.57E-07,  avg # of iterations =  1.0

     Expectation value of exp(iGx): ( -5.3772950977514265E-005,  1.3955445288736871E-004)  0.99291773000000005     
     Electronic Dipole per cell (Ry a.u.)   24.137539384527500     
     Ionic Dipole per cell (Ry a.u.)   23643.364730544345     

     Expectation value of exp(iGx): (  8.4812697224711164E-004, -1.0651315935336439E-003)   1.1465709300000000     
     Electronic Dipole per cell (Ry a.u.)  -12.916224803220265     
     Ionic Dipole per cell (Ry a.u.)   25349.699109570156     

     Expectation value of exp(iGx): (  1.7643767700272761E-008, -9.2954018181407060E-008)  0.73188942899999998     
     Electronic Dipole per cell (Ry a.u.)  -12.694946529093551     
     Ionic Dipole per cell (Ry a.u.)   15833.804391657939     
Electronic Dipole on Cartesian axes
           1   24.137539384527500     
           2  -12.916224803220265     
           3  -12.694946529093549     
Ionic Dipole on Cartesian axes
           1   23643.364730544345     
           2   25349.699109570156     
           3   15833.804391657939     

     total cpu time spent up to now is     4694.0 secs

     total energy              =   -5157.55439749 Ry
     Harris-Foulkes estimate   =   -5157.55459785 Ry
     estimated scf accuracy    <       0.00037204 Ry

     iteration #  7     ecut=    80.00 Ry     beta=0.70
     Davidson diagonalization with overlap
     ethr =  3.25E-08,  avg # of iterations =  3.0
     Davidson diagonalization with overlap
     ethr =  3.25E-08,  avg # of iterations =  1.0
     Davidson diagonalization with overlap
     ethr =  3.25E-08,  avg # of iterations =  1.0

     Expectation value of exp(iGx): ( -5.3708692729824839E-005,  1.3966204796056678E-004)  0.99291773000000005     
     Electronic Dipole per cell (Ry a.u.)   24.129330880588345     
     Ionic Dipole per cell (Ry a.u.)   23643.364730544345     

     Expectation value of exp(iGx): (  8.4698058626486218E-004, -1.0666045888891975E-003)   1.1465709300000000     
     Electronic Dipole per cell (Ry a.u.)  -12.935378129072239     
     Ionic Dipole per cell (Ry a.u.)   25349.699109570156     

     Expectation value of exp(iGx): (  1.7737751975372418E-008, -9.3011532708475479E-008)  0.73188942899999998     
     Electronic Dipole per cell (Ry a.u.)  -12.687036255746216     
     Ionic Dipole per cell (Ry a.u.)   15833.804391657939     
Electronic Dipole on Cartesian axes
           1   24.129330880588345     
           2  -12.935378129072239     
           3  -12.687036255746216     
Ionic Dipole on Cartesian axes
           1   23643.364730544345     
           2   25349.699109570156     
           3   15833.804391657939     

     total cpu time spent up to now is     5427.4 secs

     total energy              =   -5157.55448270 Ry
     Harris-Foulkes estimate   =   -5157.55450451 Ry
     estimated scf accuracy    <       0.00004595 Ry

     iteration #  8     ecut=    80.00 Ry     beta=0.70
     Davidson diagonalization with overlap
     ethr =  4.02E-09,  avg # of iterations =  3.0
     Davidson diagonalization with overlap
     ethr =  4.02E-09,  avg # of iterations =  1.0
     Davidson diagonalization with overlap
     ethr =  4.02E-09,  avg # of iterations =  1.0

     Expectation value of exp(iGx): ( -5.3778928812756584E-005,  1.3964427392510891E-004)  0.99291773000000005     
     Electronic Dipole per cell (Ry a.u.)   24.135316352880597     
     Ionic Dipole per cell (Ry a.u.)   23643.364730544345     

     Expectation value of exp(iGx): (  8.4734459843092741E-004, -1.0664465367710978E-003)   1.1465709300000000     
     Electronic Dipole per cell (Ry a.u.)  -12.931331546521299     
     Ionic Dipole per cell (Ry a.u.)   25349.699109570156     

     Expectation value of exp(iGx): (  1.7734901595929594E-008, -9.3029209071805666E-008)  0.73188942899999998     
     Electronic Dipole per cell (Ry a.u.)  -12.687628495048127     
     Ionic Dipole per cell (Ry a.u.)   15833.804391657939     
Electronic Dipole on Cartesian axes
           1   24.135316352880597     
           2  -12.931331546521299     
           3  -12.687628495048127     
Ionic Dipole on Cartesian axes
           1   23643.364730544345     
           2   25349.699109570156     
           3   15833.804391657939     

     total cpu time spent up to now is     6153.6 secs

     total energy              =   -5157.55449397 Ry
     Harris-Foulkes estimate   =   -5157.55449571 Ry
     estimated scf accuracy    <       0.00000507 Ry

     iteration #  9     ecut=    80.00 Ry     beta=0.70
     Davidson diagonalization with overlap
     ethr =  4.43E-10,  avg # of iterations =  3.0
     Davidson diagonalization with overlap
     ethr =  4.43E-10,  avg # of iterations =  1.0
     Davidson diagonalization with overlap
     ethr =  4.43E-10,  avg # of iterations =  1.0

     Expectation value of exp(iGx): ( -5.3755469361051818E-005,  1.3966148985039792E-004)  0.99291773000000005     
     Electronic Dipole per cell (Ry a.u.)   24.132980105700874     
     Ionic Dipole per cell (Ry a.u.)   23643.364730544345     

     Expectation value of exp(iGx): (  8.4735055535691299E-004, -1.0664873644602008E-003)   1.1465709300000000     
     Electronic Dipole per cell (Ry a.u.)  -12.931550409250180     
     Ionic Dipole per cell (Ry a.u.)   25349.699109570156     

     Expectation value of exp(iGx): (  1.7728674016324573E-008, -9.3035838768377555E-008)  0.73188942899999998     
     Electronic Dipole per cell (Ry a.u.)  -12.688341609995200     
     Ionic Dipole per cell (Ry a.u.)   15833.804391657939     
Electronic Dipole on Cartesian axes
           1   24.132980105700874     
           2  -12.931550409250180     
           3  -12.688341609995202     
Ionic Dipole on Cartesian axes
           1   23643.364730544345     
           2   25349.699109570156     
           3   15833.804391657939     

     total cpu time spent up to now is     6872.6 secs

     total energy              =   -5157.55449498 Ry
     Harris-Foulkes estimate   =   -5157.55449513 Ry
     estimated scf accuracy    <       0.00000046 Ry

     iteration # 10     ecut=    80.00 Ry     beta=0.70
     Davidson diagonalization with overlap
     ethr =  4.02E-11,  avg # of iterations =  2.0
     Davidson diagonalization with overlap
     ethr =  4.02E-11,  avg # of iterations =  1.0
     Davidson diagonalization with overlap
     ethr =  4.02E-11,  avg # of iterations =  1.0

     Expectation value of exp(iGx): ( -5.3762527767505193E-005,  1.3965763947528718E-004)  0.99291773000000005     
     Electronic Dipole per cell (Ry a.u.)   24.133643262687869     
     Ionic Dipole per cell (Ry a.u.)   23643.364730544345     

     Expectation value of exp(iGx): (  8.4733141893616982E-004, -1.0665007553236224E-003)   1.1465709300000000     
     Electronic Dipole per cell (Ry a.u.)  -12.931796490577183     
     Ionic Dipole per cell (Ry a.u.)   25349.699109570156     

     Expectation value of exp(iGx): (  1.7733436581634540E-008, -9.3034501299856111E-008)  0.73188942899999998     
     Electronic Dipole per cell (Ry a.u.)  -12.687863989183802     
     Ionic Dipole per cell (Ry a.u.)   15833.804391657939     
Electronic Dipole on Cartesian axes
           1   24.133643262687869     
           2  -12.931796490577183     
           3  -12.687863989183803     
Ionic Dipole on Cartesian axes
           1   23643.364730544345     
           2   25349.699109570156     
           3   15833.804391657939     

     total cpu time spent up to now is     7596.5 secs

     total energy              =   -5157.55449510 Ry
     Harris-Foulkes estimate   =   -5157.55449512 Ry
     estimated scf accuracy    <       0.00000006 Ry

     iteration # 11     ecut=    80.00 Ry     beta=0.70
     Davidson diagonalization with overlap
     ethr =  5.36E-12,  avg # of iterations =  2.0
     Davidson diagonalization with overlap
     ethr =  5.36E-12,  avg # of iterations =  1.0
     Davidson diagonalization with overlap
     ethr =  5.36E-12,  avg # of iterations =  1.0

     Expectation value of exp(iGx): ( -5.3760958730735162E-005,  1.3965850948854949E-004)  0.99291773000000005     
     Electronic Dipole per cell (Ry a.u.)   24.133495425025941     
     Ionic Dipole per cell (Ry a.u.)   23643.364730544345     

     Expectation value of exp(iGx): (  8.4733963188767978E-004, -1.0664944149436830E-003)   1.1465709300000000     
     Electronic Dipole per cell (Ry a.u.)  -12.931686981790961     
     Ionic Dipole per cell (Ry a.u.)   25349.699109570156     

     Expectation value of exp(iGx): (  1.7732002608753143E-008, -9.3034991951594102E-008)  0.73188942899999998     
     Electronic Dipole per cell (Ry a.u.)  -12.688009393373077     
     Ionic Dipole per cell (Ry a.u.)   15833.804391657939     
Electronic Dipole on Cartesian axes
           1   24.133495425025941     
           2  -12.931686981790961     
           3  -12.688009393373077     
Ionic Dipole on Cartesian axes
           1   23643.364730544345     
           2   25349.699109570156     
           3   15833.804391657939     

     total cpu time spent up to now is     8303.2 secs

     End of self-consistent calculation

          k = 0.0000 0.0000 0.0000 (217511 PWs)   bands (ev):

   -17.4454 -17.1181 -16.8168 -16.4988 -16.4484 -16.3933 -16.3607 -16.2925
   -16.2798 -16.2331 -16.1846 -16.1518 -16.1210 -16.1107 -16.0587 -16.0462
   -16.0201 -15.9906 -15.9643 -15.9537 -15.9266 -15.8913 -15.8855 -15.8654
   -15.8482 -15.8175 -15.8111 -15.8050 -15.7960 -15.7692 -15.7599 -15.7394
   -15.7228 -15.6661 -15.6475 -15.6191 -15.5653 -15.5453 -15.5159 -15.4950
   -15.4664 -15.4254 -15.4041 -15.3464 -15.3215 -15.3162 -15.2952 -15.2535
   -15.2374 -15.2126 -15.1897 -15.1651 -15.1401 -15.1358 -15.0766 -15.0664
   -15.0443 -15.0217 -14.9738 -14.9641 -14.9229 -14.9129 -14.8937 -14.8831
   -14.8739 -14.8693 -14.8524 -14.8274 -14.8066 -14.7978 -14.7803 -14.7288
   -14.7141 -14.6914 -14.6881 -14.6573 -14.6560 -14.6176 -14.5927 -14.5616
   -14.5517 -14.5217 -14.5173 -14.5075 -14.4807 -14.4613 -14.4457 -14.4370
   -14.4271 -14.4142 -14.4111 -14.3966 -14.3887 -14.3802 -14.3733 -14.3720
   -14.3647 -14.3610 -14.3526 -14.3401 -14.3287 -14.3237 -14.3196 -14.3147
   -14.3059 -14.3032 -14.2915 -14.2811 -14.2789 -14.2744 -14.2641 -14.2579
   -14.2552 -14.2458 -14.2434 -14.2379 -14.2329 -14.2270 -14.2219 -14.2151
   -14.2078 -14.2042 -14.2006 -14.1957 -14.1911 -14.1889 -14.1749 -14.1703
   -14.1654 -14.1640 -14.1518 -14.1457 -14.1439 -14.1390 -14.1352 -14.1337
   -14.1271 -14.1217 -14.1183 -14.1104 -14.0931 -14.0864 -14.0631  -6.7640
    -6.4392  -6.4168  -6.3577  -6.2405  -6.1646  -6.0707  -6.0038  -5.9238
    -5.9034  -5.8419  -5.8186  -5.8005  -5.7755  -5.7517  -5.7373  -5.6842
    -5.6735  -5.6317  -5.6105  -5.5993  -5.5701  -5.5173  -5.4023  -5.2825
    -5.2364  -5.1986  -5.1557  -5.1179  -5.1102  -5.0816  -4.9995  -4.9599
    -4.9166  -4.8922  -4.8317  -4.7581  -4.7387  -4.6270  -4.5126  -4.4414
    -4.4089  -4.3366  -4.2916  -4.2736  -4.2236  -4.1941  -4.1728  -4.1186
    -4.0760  -4.0684  -4.0046  -3.9649  -3.9293  -3.8797  -3.8457  -3.8127
    -3.7724  -3.7530  -3.7265  -3.7207  -3.6905  -3.6591  -3.5827  -3.5134
    -3.4663  -3.4418  -3.3945  -3.3211  -3.2816  -3.2694  -3.2279  -3.2141
    -3.1712  -3.1364  -3.1232  -3.0904  -3.0709  -3.0417  -3.0140  -3.0032
    -2.9984  -2.9760  -2.9636  -2.9391  -2.9231  -2.9202  -2.9135  -2.8854
    -2.8810  -2.8762  -2.8567  -2.8427  -2.8351  -2.8300  -2.8131  -2.8080
    -2.7927  -2.7850  -2.7842  -2.7653  -2.7565  -2.7488  -2.7388  -2.7249
    -2.7196  -2.7127  -2.7008  -2.6986  -2.6875  -2.6753  -2.6575  -2.6531
    -2.6490  -2.6456  -2.6038  -2.5765  -2.5616  -2.5595  -2.5315  -2.5160
    -2.5022  -2.4785  -2.4737  -2.4477  -2.4411  -2.4294  -2.4146  -2.3837
    -2.3587  -2.3500  -2.3362  -2.3274  -2.2749  -2.2633  -2.2181  -2.2154
    -2.2034  -2.1960  -2.1719  -2.1235  -2.0999  -2.0650  -1.9605  -1.9235
    -1.5087  -1.4176  -1.2806  -1.1508  -1.0351  -0.9580  -0.9366  -0.8791
    -0.8488  -0.8381  -0.8175  -0.8022  -0.7730  -0.7459  -0.7337  -0.7153
    -0.6952  -0.6942  -0.6678  -0.6639  -0.6446  -0.6349  -0.6273  -0.6102
    -0.5974  -0.5895  -0.5775  -0.5716  -0.5630  -0.5540  -0.5425  -0.5251
    -0.5237  -0.5185  -0.4945  -0.4720  -0.4674  -0.4559  -0.4366  -0.4289
    -0.4187  -0.4069  -0.3800  -0.3753  -0.3603  -0.3509  -0.3353  -0.3342
    -0.3246  -0.3100  -0.3022  -0.2794  -0.2637  -0.2514  -0.2361  -0.2268
    -0.2101  -0.1905  -0.1636  -0.1533  -0.1450  -0.1296  -0.1240  -0.0909
    -0.0826  -0.0705  -0.0288  -0.0199  -0.0050   0.0153   0.0275   0.0404
     0.0504   0.0689   0.0699   0.0808   0.0898   0.1005   0.1337   0.1378
     0.1519   0.1866   0.1897   0.2002   0.2081   0.2239   0.2359   0.2523
     0.2681   0.2717   0.2903   0.2985   0.3039   0.3205   0.3489   0.3572
     0.3766   0.3789   0.3894   0.4044   0.4143   0.4274   0.4359   0.4406
     0.4472   0.4657   0.4711   0.4826   0.4933   0.5075   0.5172   0.5260
     0.5452   0.5457   0.5678   0.5735   0.5796   0.5902   0.5964   0.6060
     0.6287   0.6348   0.6723   0.6818   0.6841   0.6995   0.7114   0.7193
     0.7349   0.7392   0.7546   0.7891   0.7938   0.8160   0.8211   0.8376
     0.8503   0.8569   0.8724   0.8783   0.9076   0.9092   0.9255   0.9413
     0.9538   0.9573   0.9718   0.9899   0.9922   1.0079   1.0159   1.0169
     1.0201   1.0483   1.0581   1.0614   1.0806   1.0812   1.0849   1.1035
     1.1095   1.1232   1.1319   1.1426   1.1471   1.1631   1.1695   1.1776
     1.1967   1.2000   1.2182   1.2225   1.2371   1.2392   1.2512   1.2586
     1.2773   1.2841   1.2912   1.3015   1.3034   1.3128   1.3230   1.3343
     1.3446   1.3491   1.3534   1.3663   1.3826   1.3854   1.3969   1.4060
     1.4169   1.4230   1.4361   1.4420   1.4447   1.4464   1.4621   1.4686
     1.4824   1.4888   1.4957   1.5047   1.5130   1.5156   1.5276   1.5412
     1.5502   1.5552   1.5704   1.5784   1.5904   1.5927   1.6019   1.6090
     1.6125   1.6195   1.6235   1.6463   1.6622   1.6682   1.6734   1.6912
     1.6979   1.7105   1.7245   1.7479   1.7568   1.7789   1.7869   1.7969
     1.8176   1.8268   1.8510   1.8596   1.8754   1.8896   1.9214   1.9301
     1.9384   1.9442   1.9584   1.9698   1.9705   1.9817   2.0009   2.0186
     2.0242   2.0350   2.0531   2.0639   2.0761   2.0953   2.1146   2.1332
     2.1474   2.1678   2.1832   2.2076   2.2183   2.2312   2.2381   2.2536
     2.2664   2.2739   2.2939   2.3061   2.3187   2.3261   2.3360   2.3583
     2.3757   2.3795   2.3901   2.3976   2.4334   2.4356   2.4593   2.4857
     2.4986   2.5203   2.5416   2.5727   7.4001   7.9626   8.6753   9.0913
     9.2571   9.3595   9.4310   9.6930   9.7867   9.8997   9.9858   9.9958
    10.0394  10.1346  10.1762  10.3569  10.4114  10.4408  10.5127  10.5180
    10.5493  10.6008  10.6186  10.7053  10.7619  10.8121  10.8317  10.8652

     highest occupied, lowest unoccupied level (ev):     2.5727    7.4001

!    total energy              =   -5157.55449511 Ry
     Harris-Foulkes estimate   =   -5157.55449511 Ry
     estimated scf accuracy    <          3.7E-09 Ry

     The total energy is the sum of the following terms:

     one-electron contribution =   -2403.01401281 Ry
     hartree contribution      =    1796.63122078 Ry
     xc contribution           =   -1182.72628535 Ry
     ewald contribution        =   -3368.44541773 Ry

     convergence has been achieved in  11 iterations
  **** WARNING :: Problem open file vector.dat...
  **** WARNING :: Problem read vector parameters...
  VECTOR ::                  Infinity                  Infinity                       NaN
  PARALLEL PART OF FORCES:no remove

     Forces acting on atoms (Ry/au):

     atom    1 type  1   force =    -0.00045782    0.00069156   -0.00003521
     atom    2 type  1   force =     0.00039641   -0.00071840    0.00022169
     atom    3 type  1   force =    -0.00099774   -0.00027837    0.00002999
     atom    4 type  1   force =    -0.00144306   -0.00115758   -0.00066893
     atom    5 type  1   force =    -0.00070437    0.00011480    0.00025455
     atom    6 type  1   force =     0.00038054   -0.00289995   -0.00003122
     atom    7 type  2   force =     0.00031004   -0.00029900   -0.00011161
     atom    8 type  2   force =    -0.00028773    0.00080370    0.00025406
     atom    9 type  2   force =    -0.00001879   -0.00015608    0.00004185
     atom   10 type  2   force =    -0.00028532    0.00132059    0.00044847
     atom   11 type  2   force =     0.00006213    0.00000883   -0.00004718
     atom   12 type  2   force =    -0.00135656    0.00098748   -0.00075872
     atom   13 type  2   force =     0.00064229    0.00002391   -0.00025940
     atom   14 type  2   force =     0.00073413    0.00060505   -0.00059002
     atom   15 type  2   force =     0.00047350    0.00027772   -0.00004969
     atom   16 type  2   force =     0.00241850    0.00248833   -0.00102565
     atom   17 type  2   force =     0.00031716   -0.00011637    0.00013479
     atom   18 type  2   force =     0.00078564    0.00094695   -0.00093602
     atom   19 type  1   force =     0.00142032   -0.00031278    0.00016683
     atom   20 type  1   force =     0.00036268    0.00052344    0.00002405
     atom   21 type  1   force =     0.00028341    0.00017298   -0.00021529
     atom   22 type  1   force =     0.00289226   -0.00173503   -0.00165811
     atom   23 type  1   force =     0.00107641   -0.00024455   -0.00003839
     atom   24 type  1   force =     0.00076115    0.00347643   -0.00096101
     atom   25 type  2   force =    -0.00053735    0.00020797    0.00015918
     atom   26 type  2   force =    -0.00017358   -0.00000105    0.00038432
     atom   27 type  2   force =    -0.00057541    0.00014939    0.00011928
     atom   28 type  2   force =    -0.00008679   -0.00036619    0.00007342
     atom   29 type  2   force =    -0.00077081    0.00022970   -0.00021554
     atom   30 type  2   force =    -0.00003572   -0.00092704    0.00001818
     atom   31 type  2   force =    -0.00038103   -0.00004693   -0.00000189
     atom   32 type  2   force =    -0.00178887    0.00003866    0.00096138
     atom   33 type  2   force =     0.00005880    0.00042315   -0.00021625
     atom   34 type  2   force =    -0.00492938    0.00457121   -0.00285648
     atom   35 type  2   force =    -0.00039135    0.00031036   -0.00025271
     atom   36 type  1   force =    -0.00116076   -0.00099253   -0.00031644
     atom   37 type  1   force =    -0.00116590   -0.00004067    0.00031257
     atom   38 type  1   force =     0.00054578   -0.00015858    0.00032932
     atom   39 type  1   force =    -0.00111703    0.00126501    0.00007279
     atom   40 type  1   force =    -0.00038739   -0.00008983   -0.00014488
     atom   41 type  1   force =    -0.00219933    0.00058928   -0.00010720
     atom   42 type  2   force =     0.00010059    0.00013685    0.00004930
     atom   43 type  2   force =     0.00055584   -0.00025011   -0.00013332
     atom   44 type  2   force =     0.00051272    0.00045994   -0.00017733
     atom   45 type  2   force =     0.00079298    0.00100467    0.00010869
     atom   46 type  2   force =     0.00038348    0.00004592    0.00019845
     atom   47 type  2   force =     0.00125796    0.00003662    0.00036639
     atom   48 type  2   force =    -0.00015748    0.00014983    0.00007378
     atom   49 type  2   force =     0.00108544   -0.00027076   -0.00034330
     atom   50 type  2   force =    -0.00039142   -0.00031034   -0.00021077
     atom   51 type  2   force =     0.00064983   -0.00081994   -0.00007346
     atom   52 type  2   force =     0.00018530   -0.00023769    0.00004850
     atom   53 type  2   force =     0.00110362   -0.00069753    0.00033273
     atom   54 type  1   force =    -0.00139768   -0.00173188    0.00214855
     atom   55 type  1   force =     0.00383019    0.00485412    0.00300735
     atom   56 type  1   force =    -0.00598493    0.00028025   -0.00087592
     atom   57 type  1   force =    -0.00243724    0.00087424    0.00034207
     atom   58 type  1   force =    -0.01097065   -0.00014260   -0.00236664
     atom   59 type  1   force =    -0.00077589    0.00487932    0.00242777
     atom   60 type  2   force =     0.00298926    0.00045417   -0.00183034
     atom   61 type  2   force =    -0.00021214   -0.00095771   -0.00067845
     atom   62 type  2   force =     0.00826696    0.00357966   -0.00325692
     atom   63 type  2   force =    -0.00267242   -0.00214468   -0.00091270
     atom   64 type  2   force =     0.00844135    0.00084717   -0.00150255
     atom   65 type  2   force =    -0.00207049   -0.00139253   -0.00168198
     atom   66 type  2   force =     0.00502663    0.00034035   -0.00142588
     atom   67 type  2   force =     0.00142383   -0.00109584   -0.00107062
     atom   68 type  2   force =     0.00179599    0.00023679    0.00029056
     atom   69 type  2   force =     0.00054726   -0.00040667   -0.00030446
     atom   70 type  2   force =     0.00138610   -0.00065560    0.00032330
     atom   71 type  2   force =     0.00051193   -0.00061332    0.00021985
     atom   72 type  1   force =     0.02919850   -0.00711274    0.00559037
     atom   73 type  1   force =    -0.00297363   -0.00659114   -0.00381848
     atom   74 type  1   force =    -0.01614109    0.00007073    0.01184901
     atom   75 type  1   force =     0.00779456    0.00137138    0.00037390
     atom   76 type  1   force =     0.22427116   -0.14198105    0.16089852
     atom   77 type  1   force =     0.00165657   -0.00621533   -0.00200579
     atom   78 type  2   force =    -0.00708066    0.00238389   -0.00671689
     atom   79 type  2   force =    -0.00101795    0.00249331    0.00187104
     atom   80 type  2   force =    -0.00898817   -0.01133706    0.00976970
     atom   81 type  2   force =     0.00179945    0.00252939    0.00014470
     atom   82 type  2   force =    -0.10701959   -0.02289062   -0.04260806
     atom   83 type  2   force =     0.00061826    0.00142888    0.00051020
     atom   84 type  2   force =    -0.01213239    0.02000681   -0.03074448
     atom   85 type  2   force =    -0.00308446    0.00242086    0.00094098
     atom   86 type  2   force =     0.00244424   -0.00336047   -0.00441979
     atom   87 type  2   force =    -0.00134952   -0.00068990   -0.00005555
     atom   88 type  2   force =    -0.00174129    0.00053439   -0.00031129
     atom   89 type  2   force =    -0.00080714    0.00063437   -0.00013111
     atom   90 type  1   force =    -0.00218900    0.00146780   -0.00063912
     atom   91 type  1   force =    -0.00280831    0.00007291   -0.00001357
     atom   92 type  1   force =    -0.02530631    0.01790293   -0.03534290
     atom   93 type  1   force =    -0.00283051   -0.00295629   -0.00018906
     atom   94 type  1   force =    -0.01064713    0.00203902    0.00248645
     atom   95 type  1   force =    -0.00271241   -0.00017671    0.00056573
     atom   96 type  2   force =     0.00209332   -0.00043124   -0.00134856
     atom   97 type  2   force =     0.00111291   -0.00018103   -0.00026890
     atom   98 type  2   force =     0.00226742   -0.00030570   -0.00052451
     atom   99 type  2   force =     0.00149385   -0.00010222   -0.00048555
     atom  100 type  2   force =     0.00480154   -0.00037231    0.00109999
     atom  101 type  2   force =     0.00152524   -0.00037127    0.00035693
     atom  102 type  2   force =     0.01007515   -0.00151497    0.00031953
     atom  103 type  2   force =     0.00187660    0.00049289   -0.00064064
     atom  104 type  2   force =     0.00472324    0.00348748    0.01079093
     atom  105 type  2   force =     0.00084761    0.00120412    0.00065514
     atom  106 type  2   force =     0.00183853    0.00022259    0.00140388
     atom  107 type  2   force =     0.00075602    0.00020125    0.00002065
     atom  108 type  1   force =    -0.00096346    0.00104049   -0.00062110
     atom  109 type  1   force =     0.00067852   -0.00083233   -0.00019499
     atom  110 type  1   force =    -0.00097031   -0.00026771   -0.00007084
     atom  111 type  1   force =    -0.00150137   -0.00109811   -0.00085355
     atom  112 type  1   force =    -0.00064378    0.00008698    0.00015810
     atom  113 type  1   force =     0.00058441   -0.00145139    0.00031315
     atom  114 type  2   force =     0.00040344   -0.00048514   -0.00012215
     atom  115 type  2   force =    -0.00048000    0.00082067    0.00006738
     atom  116 type  2   force =    -0.00012061   -0.00039657    0.00018169
     atom  117 type  2   force =    -0.00029253    0.00046093   -0.00019895
     atom  118 type  2   force =     0.00018177   -0.00003263    0.00004820
     atom  119 type  2   force =    -0.00025632    0.00030540   -0.00019149
     atom  120 type  2   force =     0.00056168    0.00004526   -0.00017714
     atom  121 type  2   force =     0.00029007    0.00058291   -0.00017997
     atom  122 type  2   force =     0.00034664    0.00027545    0.00000720
     atom  123 type  2   force =     0.00103198    0.00121133    0.00077141
     atom  124 type  2   force =     0.00034845   -0.00013701    0.00007625
     atom  125 type  2   force =     0.00028573    0.00220136    0.00022535
     atom  126 type  1   force =     0.00265551    0.00004440    0.00124027
     atom  127 type  1   force =     0.00030807    0.00056396    0.00012670
     atom  128 type  1   force =     0.00024641    0.00025055   -0.00036114
     atom  129 type  1   force =     0.00266794    0.00058826    0.00094740
     atom  130 type  1   force =     0.00102506   -0.00035554   -0.00014846
     atom  131 type  1   force =     0.00255102    0.00023059   -0.00118655
     atom  132 type  2   force =    -0.00054682    0.00025225   -0.00012942
     atom  133 type  2   force =    -0.00018783   -0.00082967   -0.00001928
     atom  134 type  2   force =    -0.00058689   -0.00006230   -0.00002523
     atom  135 type  2   force =    -0.00014036   -0.00034564    0.00024249
     atom  136 type  2   force =    -0.00057921    0.00009154   -0.00015635
     atom  137 type  2   force =    -0.00012278   -0.00066949    0.00005076
     atom  138 type  2   force =    -0.00050449   -0.00007966    0.00015544
     atom  139 type  2   force =    -0.00324498    0.00009994    0.00099304
     atom  140 type  2   force =    -0.00003265    0.00030289    0.00014861
     atom  141 type  2   force =    -0.00117147   -0.00093187   -0.00059806
     atom  142 type  2   force =    -0.00066062    0.00052333   -0.00021308
     atom  143 type  2   force =    -0.00231597   -0.00082576   -0.00135781
     atom  144 type  1   force =    -0.00110479   -0.00083135   -0.00010709
     atom  145 type  1   force =    -0.00115270   -0.00015328    0.00016593
     atom  146 type  1   force =     0.00063362   -0.00003545    0.00014949
     atom  147 type  1   force =    -0.00086594    0.00081281   -0.00000766
     atom  148 type  1   force =    -0.00038672    0.00001593   -0.00031793
     atom  149 type  1   force =    -0.00206896    0.00052606   -0.00005014
     atom  150 type  2   force =     0.00022829    0.00044299    0.00014579
     atom  151 type  2   force =     0.00052362   -0.00037584   -0.00011371
     atom  152 type  2   force =     0.00075955    0.00048462   -0.00007985
     atom  153 type  2   force =     0.00056087    0.00054343   -0.00020941
     atom  154 type  2   force =     0.00050903   -0.00004562    0.00017352
     atom  155 type  2   force =     0.00126424    0.00004239    0.00050070
     atom  156 type  2   force =    -0.00030796    0.00014558    0.00014407
     atom  157 type  2   force =     0.00074378   -0.00011822   -0.00025311
     atom  158 type  2   force =    -0.00026638   -0.00022154   -0.00010804
     atom  159 type  2   force =     0.00048570   -0.00054346   -0.00004498
     atom  160 type  2   force =     0.00005475   -0.00007070    0.00002752
     atom  161 type  2   force =     0.00142768   -0.00103263    0.00032459
     atom  162 type  1   force =    -0.00239388   -0.00270919   -0.00129226
     atom  163 type  1   force =    -0.01321592    0.01806072   -0.01680360
     atom  164 type  1   force =    -0.00356406   -0.00028912   -0.00066312
     atom  165 type  1   force =    -0.00195303    0.00083189   -0.00069542
     atom  166 type  1   force =    -0.00308112    0.00051441    0.00014117
     atom  167 type  1   force =    -0.00016240    0.00143039    0.00013135
     atom  168 type  2   force =     0.00177499    0.00068631    0.00048331
     atom  169 type  2   force =     0.00268656   -0.00497257   -0.00116850
     atom  170 type  2   force =     0.00082280    0.00161453    0.00031101
     atom  171 type  2   force =    -0.00155453   -0.00612108    0.00921306
     atom  172 type  2   force =     0.00194399    0.00037489    0.00171738
     atom  173 type  2   force =    -0.00058391   -0.00207285    0.00111863
     atom  174 type  2   force =     0.00209517   -0.00043947   -0.00120839
     atom  175 type  2   force =     0.00049258   -0.00066329    0.00012626
     atom  176 type  2   force =     0.00208734    0.00024848    0.00022804
     atom  177 type  2   force =     0.00048718   -0.00037371    0.00011713
     atom  178 type  2   force =     0.00264159   -0.00104899    0.00114889
     atom  179 type  2   force =     0.00061346   -0.00159833    0.00030099
     atom  180 type  1   force =     0.00385969    0.00748028    0.00449416
     atom  181 type  1   force =    -0.00683129   -0.00970376    0.00428183
     atom  182 type  1   force =     0.00035013   -0.00468193   -0.00680841
     atom  183 type  1   force =     0.00503442    0.00333429   -0.00096586
     atom  184 type  1   force =     0.00634146    0.00188705    0.00072536
     atom  185 type  1   force =     0.00200670   -0.00179302   -0.00135845
     atom  186 type  2   force =    -0.02231636   -0.00418519   -0.00503416
     atom  187 type  2   force =     0.00039533    0.00558963   -0.00074025
     atom  188 type  2   force =    -0.00395278   -0.00163258    0.00102869
     atom  189 type  2   force =     0.00403227    0.00362119   -0.00186529
     atom  190 type  2   force =    -0.00369441   -0.00214859   -0.00441461
     atom  191 type  2   force =    -0.00014758    0.00101577   -0.00026625
     atom  192 type  2   force =    -0.00293393   -0.00014813    0.00086321
     atom  193 type  2   force =    -0.00268932   -0.00006735    0.00115719
     atom  194 type  2   force =     0.00424831    0.00167965    0.00694334
     atom  195 type  2   force =    -0.00170297   -0.00133882   -0.00044076
     atom  196 type  2   force =    -0.08720838    0.11872317   -0.04083545
     atom  197 type  2   force =    -0.00151524    0.00180843   -0.00070440
     atom  198 type  1   force =    -0.00311584    0.00276768    0.00109931
     atom  199 type  1   force =    -0.00413212    0.00064137   -0.00126471
     atom  200 type  1   force =     0.00383573    0.00683504    0.00823272
     atom  201 type  1   force =    -0.00168548   -0.00245108    0.00124019
     atom  202 type  1   force =    -0.00296074    0.00019511   -0.00080396
     atom  203 type  1   force =    -0.00197340    0.00004946    0.00017215
     atom  204 type  2   force =     0.00297558   -0.00239998   -0.00205845
     atom  205 type  2   force =     0.00133113   -0.00044935   -0.00036473
     atom  206 type  2   force =     0.00166009   -0.00011416   -0.00069235
     atom  207 type  2   force =     0.00111085   -0.00020273   -0.00007410
     atom  208 type  2   force =     0.00245437   -0.00026558    0.00050066
     atom  209 type  2   force =     0.00148901   -0.00011029    0.00036326
     atom  210 type  2   force =     0.00178464   -0.00414628   -0.00413927
     atom  211 type  2   force =     0.00181048    0.00099609   -0.00075934
     atom  212 type  2   force =     0.00862477    0.00077426   -0.01435422
     atom  213 type  2   force =     0.00078274    0.00186462    0.00004993
     atom  214 type  2   force =     0.00413997    0.00174335   -0.00084449
     atom  215 type  2   force =     0.00076278    0.00008271    0.00015903

     Total force =     0.378419     Total SCF correction =     0.000115

     Writing output data file Qrtz_Ortho.save

     init_run     :     27.52s CPU     40.70s WALL (       1 calls)
     electrons    :   4002.92s CPU   8262.71s WALL (       1 calls)
     forces       :      8.36s CPU      8.93s WALL (       1 calls)

     Called by init_run:
     wfcinit      :     25.38s CPU     36.48s WALL (       1 calls)
     potinit      :      0.20s CPU      0.26s WALL (       1 calls)

     Called by electrons:
     c_bands      :   2280.60s CPU   2793.76s WALL (      33 calls)
     sum_band     :     11.11s CPU     41.11s WALL (      11 calls)
     v_of_rho     :      0.11s CPU      0.32s WALL (      12 calls)
     mix_rho      :      0.10s CPU      0.57s WALL (      11 calls)

     Called by c_bands:
     init_us_2    :      0.44s CPU      0.51s WALL (      45 calls)
     cegterg      :   2278.96s CPU   2784.06s WALL (      33 calls)

     Called by sum_band:

     Called by *egterg:
     h_psi        :    428.61s CPU    862.83s WALL (     104 calls)
     g_psi        :      0.30s CPU      0.31s WALL (      70 calls)
     cdiaghg      :    791.33s CPU    801.49s WALL (     101 calls)

     Called by h_psi:
     add_vuspsi   :    140.95s CPU    141.19s WALL (     104 calls)

     General routines
     calbec       :    147.85s CPU    160.31s WALL (     108 calls)
     fft          :      0.18s CPU      0.89s WALL (      49 calls)
     fftw         :    148.52s CPU    592.07s WALL (   97894 calls)
     davcio       :      0.03s CPU      2.35s WALL (     260 calls)

     Parallel routines
     fft_scatter  :     75.33s CPU    479.14s WALL (   97943 calls)

     Electric-field routines
     c_phase_fiel :   1710.87s CPU   5425.33s WALL (      33 calls)

     PWSCF        :     1h 7m CPU        2h18m WALL


   This run was terminated on:  22:18:59   6Jul2018            

=------------------------------------------------------------------------------=
   JOB DONE.
=------------------------------------------------------------------------------=
