# Supplementary material for: Collective dipole effects in ionic transport under electric fields
Source: Nat Commun. 2020 Jul 3;11:3330. doi: 10.1038/s41467-020-17173-w (PMC7335081; doi:10.1038/s41467-020-17173-w)
Supplement: Supplementary file 3 — Source Data [file 41467_2020_17173_MOESM3_ESM.zip › Script_Pol_Analysis/QE_data/ZBC_NEB_VO_Q2-pos2/Zcharge_VO_Q2_pict5/dz-0.2/output_file]

     Program PWSCF v.5.4.0 starts on  6Jul2018 at 23:20:19 

     This program is part of the open-source Quantum ESPRESSO suite
     for quantum simulation of materials; please cite
         "P. Giannozzi et al., J. Phys.:Condens. Matter 21 395502 (2009);
          URL http://www.quantum-espresso.org", 
     in publications or presentations arising from this work. More details at
     http://www.quantum-espresso.org/quote

     Parallel version (MPI), running on   112 processors
     R & G space division:  proc/nbgrp/npool/nimage =     112
     Reading input from input_file
Warning: card &IONS ignored
Warning: card / ignored
Warning: card &CELL ignored
Warning: card / ignored

     Current dimensions of program PWSCF are:
     Max number of different atomic species (ntypx) = 10
     Max number of k-points (npk) =  40000
     Max angular momentum in pseudopotentials (lmaxx) =  3

     Subspace diagonalization in iterative solution of the eigenvalue problem:
     a serial algorithm will be used


     Parallelization info
     --------------------
     sticks:   dense  smooth     PW     G-vecs:    dense   smooth      PW
     Min         200     200     50                15540    15540    1940
     Max         201     201     51                15547    15547    1944
     Sum       22485   22485   5629              1740873  1740873  217511


     Title: 
     Fkl_Ortho                                                                  


     bravais-lattice index     =            0
     lattice parameter (alat)  =      27.8567  a.u.
     unit-cell volume          =   18011.5231 (a.u.)^3
     number of atoms/cell      =          215
     number of atomic types    =            2
     number of electrons       =      1144.00
     number of Kohn-Sham states=          600
     kinetic-energy cutoff     =      80.0000  Ry
     charge density cutoff     =     320.0000  Ry
     convergence threshold     =      1.0E-08
     mixing beta               =       0.7000
     number of iterations used =            8  plain     mixing
     Exchange-correlation      =  SLA  PZ   NOGX NOGC ( 1  1  0  0 0 0)

     Using Berry phase electric field
     In a.u.(Ry)  cartesian system of reference
        0.0000000000
        0.0000000000
        0.0000000000
     In a.u.(Ry)  crystal system of reference
        0.0000000000
        0.0000000000
        0.0000000000
     Number of iterative cycles:   3


     celldm(1)=  27.856738  celldm(2)=   0.000000  celldm(3)=   0.000000
     celldm(4)=   0.000000  celldm(5)=   0.000000  celldm(6)=   0.000000

     crystal axes: (cart. coord. in units of alat)
               a(1) = (   0.992918   0.000000   0.000000 )  
               a(2) = (   0.000000   1.146571   0.000000 )  
               a(3) = (   0.000000   0.000000   0.731889 )  

     reciprocal axes: (cart. coord. in units 2 pi/alat)
               b(1) = (  1.007133  0.000000  0.000000 )  
               b(2) = (  0.000000  0.872166  0.000000 )  
               b(3) = (  0.000000  0.000000  1.366327 )  


     PseudoPot. # 1 for Si read from file:
     /home/users/lsamos/Nico/q-e-qe-5.4/pseudo/Si.pz-vbc.UPF
     MD5 check sum: 6dfa03ddd5817404712e03e4d12deb78
     Pseudo is Norm-conserving, Zval =  4.0
     Generated by new atomic code, or converted to UPF format
     Using radial grid of  431 points,  2 beta functions with: 
                l(1) =   0
                l(2) =   1

     PseudoPot. # 2 for O  read from file:
     /home/users/lsamos/Nico/q-e-qe-5.4/pseudo/O.pz-mt.UPF
     MD5 check sum: 6c85872a654a48428798af567c59afb1
     Pseudo is Norm-conserving, Zval =  6.0
     Generated by new atomic code, or converted to UPF format
     Using radial grid of  921 points,  1 beta functions with: 
                l(1) =   0

     atomic species   valence    mass     pseudopotential
        Si             4.00    28.08550     Si( 1.00)
        O              6.00    16.00000     O ( 1.00)

     No symmetry found


   Cartesian axes

     site n.     atom                  positions (alat units)
         1           Si  tau(   1) = (   0.1495137   0.0009184   0.2444941  )
         2           Si  tau(   2) = (   0.3174569   0.2885268   0.2452891  )
         3           Si  tau(   3) = (   0.9144134   0.1317194   0.1190912  )
         4           Si  tau(   4) = (   0.0903358   0.4150163   0.1254143  )
         5           Si  tau(   5) = (   0.0881068   0.1514502  -0.0004227  )
         6           Si  tau(   6) = (   0.2493739   0.4338353  -0.0029451  )
         7           O   tau(   7) = (   0.0832878   0.0805111   0.2820493  )
         8           O   tau(   8) = (   0.2503171   0.3665157   0.2847965  )
         9           O   tau(   9) = (   0.2150235   0.0378432   0.1637496  )
        10           O   tau(  10) = (   0.3847844   0.3319065   0.1689360  )
        11           O   tau(  11) = (   0.1893486   0.1677063   0.0394928  )
        12           O   tau(  12) = (   0.3558725   0.4420768   0.0249448  )
        13           O   tau(  13) = (   0.0232074   0.1140097   0.0809343  )
        14           O   tau(  14) = (   0.1930313   0.4032865   0.0869713  )
        15           O   tau(  15) = (   0.9144504   0.2054054   0.2017456  )
        16           O   tau(  16) = (   0.0873360   0.4918087   0.2051255  )
        17           O   tau(  17) = (   0.0452251   0.2469275   0.3308573  )
        18           O   tau(  18) = (   0.2118072   0.5352759   0.3305102  )
        19           Si  tau(  19) = (   0.4867130   0.0035443   0.2389650  )
        20           Si  tau(  20) = (   0.6532513   0.2821736   0.2487314  )
        21           Si  tau(  21) = (   0.2537718   0.1316478   0.1216894  )
        22           Si  tau(  22) = (   0.4150747   0.4221282   0.1156034  )
        23           Si  tau(  23) = (   0.4165561   0.1536803  -0.0004065  )
        24           Si  tau(  24) = (   0.5857413   0.4413224   0.0022306  )
        25           O   tau(  25) = (   0.4217930   0.0840255   0.2772236  )
        26           O   tau(  26) = (   0.5909935   0.3492145   0.3139943  )
        27           O   tau(  27) = (   0.5515367   0.0402129   0.1564955  )
        28           O   tau(  28) = (   0.7048860   0.3335273   0.1671336  )
        29           O   tau(  29) = (   0.5164185   0.1767143   0.0404754  )
        30           O   tau(  30) = (   0.6872052   0.4587593   0.0400011  )
        31           O   tau(  31) = (   0.3545316   0.1128866   0.0811028  )
        32           O   tau(  32) = (   0.5206582   0.4107940   0.0857203  )
        33           O   tau(  33) = (   0.2570261   0.2085387   0.2009381  )
        34           O   tau(  34) = (   0.4016389   0.5115529   0.1811458  )
        35           O   tau(  35) = (   0.3800780   0.2505321   0.3281758  )
        36           Si  tau(  36) = (   0.8156158  -0.0037414   0.2430688  )
        37           Si  tau(  37) = (   0.9790062   0.2832236   0.2450079  )
        38           Si  tau(  38) = (   0.5846652   0.1382274   0.1181517  )
        39           Si  tau(  39) = (   0.7497227   0.4246955   0.1249721  )
        40           Si  tau(  40) = (   0.7539671   0.1574432  -0.0102223  )
        41           Si  tau(  41) = (   0.9170599   0.4361996   0.0035311  )
        42           O   tau(  42) = (   0.7488299   0.0730875   0.2853566  )
        43           O   tau(  43) = (   0.9150511   0.3657651   0.2819982  )
        44           O   tau(  44) = (   0.8737137   0.0372493   0.1584736  )
        45           O   tau(  45) = (   1.0475302   0.3195823   0.1663338  )
        46           O   tau(  46) = (   0.8531170   0.1716284   0.0351556  )
        47           O   tau(  47) = (   1.0193287   0.4478126   0.0416300  )
        48           O   tau(  48) = (   0.6843536   0.1341497   0.0720439  )
        49           O   tau(  49) = (   0.8504031   0.4034550   0.0856896  )
        50           O   tau(  50) = (   0.5867949   0.2069428   0.2054030  )
        51           O   tau(  51) = (   0.7505394   0.5006792   0.2043537  )
        52           O   tau(  52) = (   0.7262697   0.2443596   0.3217791  )
        53           O   tau(  53) = (   0.8779270   0.5352055   0.3288452  )
        54           Si  tau(  54) = (   0.1492489   0.5720140   0.2474048  )
        55           Si  tau(  55) = (   0.3176877   0.8649961   0.2438938  )
        56           Si  tau(  56) = (   0.9219982   0.7064357   0.1232986  )
        57           Si  tau(  57) = (   0.0913053   0.9915301   0.1231948  )
        58           Si  tau(  58) = (   0.0958788   0.7262502   0.0012985  )
        59           Si  tau(  59) = (   0.2550585   1.0152921  -0.0001532  )
        60           O   tau(  60) = (   0.0849029   0.6527222   0.2849052  )
        61           O   tau(  61) = (   0.2534778   0.9449163   0.2823358  )
        62           O   tau(  62) = (   0.2180675   0.6105886   0.1682710  )
        63           O   tau(  63) = (   0.3829400   0.8990499   0.1615511  )
        64           O   tau(  64) = (   0.2017993   0.7347720   0.0369399  )
        65           O   tau(  65) = (   0.3581027   1.0283493   0.0365005  )
        66           O   tau(  66) = (   0.0321606   0.6924284   0.0853391  )
        67           O   tau(  67) = (   0.1934710   0.9783631   0.0837480  )
        68           O   tau(  68) = (   0.9189122   0.7803559   0.2047249  )
        69           O   tau(  69) = (   0.0882939   1.0651824   0.2052182  )
        70           O   tau(  70) = (   0.0511958   0.8225551   0.3290273  )
        71           O   tau(  71) = (   0.2118338   1.1125789   0.3288708  )
        72           Si  tau(  72) = (   0.4297809   0.6168769   0.1796512  )
        73           Si  tau(  73) = (   0.6525703   0.8629212   0.2459662  )
        74           Si  tau(  74) = (   0.2563235   0.7045547   0.1269652  )
        75           Si  tau(  75) = (   0.4213105   0.9942801   0.1204281  )
        76           Si  tau(  76) = (   0.4414166   0.7433996  -0.0284638  )
        77           Si  tau(  77) = (   0.5873720   1.0137827   0.0001991  )
        78           O   tau(  78) = (   0.4153647   0.6582208   0.2792398  )
        79           O   tau(  79) = (   0.5879022   0.9436984   0.2822869  )
        80           O   tau(  80) = (   0.5334924   0.6244307   0.1436417  )
        81           O   tau(  81) = (   0.7136413   0.8938249   0.1593713  )
        82           O   tau(  82) = (   0.5332364   0.7653063   0.0371671  )
        83           O   tau(  83) = (   0.6894915   1.0277035   0.0388075  )
        84           O   tau(  84) = (   0.3691280   0.6826952   0.1002447  )
        85           O   tau(  85) = (   0.5232220   0.9774566   0.0824974  )
        86           O   tau(  86) = (   0.2550536   0.7829523   0.2033269  )
        87           O   tau(  87) = (   0.4221201   1.0695634   0.2008268  )
        88           O   tau(  88) = (   0.3802772   0.8266491   0.3267516  )
        89           O   tau(  89) = (   0.5494638   1.1136952   0.3226309  )
        90           Si  tau(  90) = (   0.8170491   0.5776171   0.2465032  )
        91           Si  tau(  91) = (   0.9829479   0.8602934   0.2449214  )
        92           Si  tau(  92) = (   0.5910435   0.7160165   0.1207038  )
        93           Si  tau(  93) = (   0.7531720   0.9894801   0.1207984  )
        94           Si  tau(  94) = (   0.7562144   0.7278105   0.0007989  )
        95           Si  tau(  95) = (   0.9191515   1.0110604   0.0010958  )
        96           O   tau(  96) = (   0.7547979   0.6578773   0.2888621  )
        97           O   tau(  97) = (   0.9180581   0.9402471   0.2827068  )
        98           O   tau(  98) = (   0.8830986   0.6120247   0.1648655  )
        99           O   tau(  99) = (   1.0489559   0.8951488   0.1634083  )
       100           O   tau( 100) = (   0.8580315   0.7413970   0.0395573  )
       101           O   tau( 101) = (   1.0203497   1.0272954   0.0406569  )
       102           O   tau( 102) = (   0.6912845   0.6934621   0.0846053  )
       103           O   tau( 103) = (   0.8548083   0.9729497   0.0825189  )
       104           O   tau( 104) = (   0.5883087   0.7800437   0.2092918  )
       105           O   tau( 105) = (   0.7527865   1.0611364   0.2046589  )
       106           O   tau( 106) = (   0.7167268   0.8278465   0.3286052  )
       107           O   tau( 107) = (   0.8812769   1.1084504   0.3249231  )
       108           Si  tau( 108) = (   0.1528283  -0.0017231   0.6088968  )
       109           Si  tau( 109) = (   0.3097297   0.2826783   0.6101777  )
       110           Si  tau( 110) = (   0.9190555   0.1262345   0.4904155  )
       111           Si  tau( 111) = (   0.0874053   0.4169792   0.4897829  )
       112           Si  tau( 112) = (   0.0869639   0.1513878   0.3667215  )
       113           Si  tau( 113) = (   0.2505937   0.4391876   0.3676243  )
       114           O   tau( 114) = (   0.0890895   0.0792151   0.6478363  )
       115           O   tau( 115) = (   0.2396419   0.3588121   0.6486010  )
       116           O   tau( 116) = (   0.2159776   0.0323411   0.5245425  )
       117           O   tau( 117) = (   0.3752900   0.3270631   0.5325842  )
       118           O   tau( 118) = (   0.1907159   0.1654154   0.4010733  )
       119           O   tau( 119) = (   0.3534988   0.4548010   0.4049632  )
       120           O   tau( 120) = (   0.0284803   0.1130218   0.4524139  )
       121           O   tau( 121) = (   0.1895828   0.4014288   0.4515384  )
       122           O   tau( 122) = (   0.9151596   0.2024884   0.5708125  )
       123           O   tau( 123) = (   0.0864351   0.4934972   0.5694344  )
       124           O   tau( 124) = (   0.0497462   0.2474979   0.6933338  )
       125           O   tau( 125) = (   0.2149355   0.5314920   0.6919730  )
       126           Si  tau( 126) = (   0.4847232  -0.0009769   0.6096880  )
       127           Si  tau( 127) = (   0.6425064   0.2864417   0.6035931  )
       128           Si  tau( 128) = (   0.2537203   0.1273065   0.4836074  )
       129           Si  tau( 129) = (   0.4100636   0.4225596   0.4929350  )
       130           Si  tau( 130) = (   0.4187037   0.1533694   0.3628433  )
       131           Si  tau( 131) = (   0.6075325   0.3931475   0.4114642  )
       132           O   tau( 132) = (   0.4227894   0.0810181   0.6486863  )
       133           O   tau( 133) = (   0.5852757   0.3633800   0.6549171  )
       134           O   tau( 134) = (   0.5482550   0.0348886   0.5260064  )
       135           O   tau( 135) = (   0.6805267   0.3398670   0.5025831  )
       136           O   tau( 136) = (   0.5211143   0.1681253   0.4023987  )
       137           O   tau( 137) = (   0.6854289   0.4723218   0.4094123  )
       138           O   tau( 138) = (   0.3560314   0.1131938   0.4445053  )
       139           O   tau( 139) = (   0.5166228   0.4109187   0.4639824  )
       140           O   tau( 140) = (   0.2523528   0.2007839   0.5660379  )
       141           O   tau( 141) = (   0.4102100   0.5009161   0.5709706  )
       142           O   tau( 142) = (   0.3737840   0.2474368   0.6928130  )
       143           O   tau( 143) = (   0.5488402   0.5336174   0.6868337  )
       144           Si  tau( 144) = (   0.8160078  -0.0057724   0.6109376  )
       145           Si  tau( 145) = (   0.9781283   0.2834682   0.6116495  )
       146           Si  tau( 146) = (   0.5837936   0.1295528   0.4844384  )
       147           Si  tau( 147) = (   0.7557006   0.4317793   0.4868173  )
       148           Si  tau( 148) = (   0.7552495   0.1475141   0.3658187  )
       149           Si  tau( 149) = (   0.9177757   0.4390206   0.3638082  )
       150           O   tau( 150) = (   0.7515533   0.0757636   0.6480500  )
       151           O   tau( 151) = (   0.9130958   0.3633393   0.6522190  )
       152           O   tau( 152) = (   0.8807469   0.0306771   0.5290896  )
       153           O   tau( 153) = (   1.0405554   0.3227063   0.5293791  )
       154           O   tau( 154) = (   0.8562044   0.1606436   0.4061532  )
       155           O   tau( 155) = (   1.0179829   0.4528564   0.4054277  )
       156           O   tau( 156) = (   0.6874028   0.1204826   0.4490320  )
       157           O   tau( 157) = (   0.8513812   0.4013913   0.4469426  )
       158           O   tau( 158) = (   0.5792754   0.2070831   0.5649389  )
       159           O   tau( 159) = (   0.7570272   0.4869751   0.5798083  )
       160           O   tau( 160) = (   0.7254466   0.2508903   0.6655378  )
       161           O   tau( 161) = (   0.8846926   0.5347836   0.6970589  )
       162           Si  tau( 162) = (   0.1526498   0.5714997   0.6098799  )
       163           Si  tau( 163) = (   0.3154704   0.8638252   0.6043365  )
       164           Si  tau( 164) = (   0.9179393   0.7045542   0.4928967  )
       165           Si  tau( 165) = (   0.0892479   0.9897782   0.4892902  )
       166           Si  tau( 166) = (   0.0873382   0.7263861   0.3677458  )
       167           Si  tau( 167) = (   0.2521395   1.0175394   0.3662400  )
       168           O   tau( 168) = (   0.0911428   0.6529229   0.6510275  )
       169           O   tau( 169) = (   0.2522202   0.9405522   0.6494333  )
       170           O   tau( 170) = (   0.2186116   0.6086773   0.5292136  )
       171           O   tau( 171) = (   0.3784257   0.8998141   0.5217617  )
       172           O   tau( 172) = (   0.1900901   0.7396794   0.4052672  )
       173           O   tau( 173) = (   0.3542111   1.0352262   0.4037750  )
       174           O   tau( 174) = (   0.0252710   0.6882778   0.4507923  )
       175           O   tau( 175) = (   0.1909447   0.9763583   0.4485213  )
       176           O   tau( 176) = (   0.9221236   0.7739944   0.5784718  )
       177           O   tau( 177) = (   0.0893515   1.0625014   0.5725166  )
       178           O   tau( 178) = (   0.0609474   0.8231106   0.6945956  )
       179           O   tau( 179) = (   0.2177854   1.1106074   0.6918541  )
       180           Si  tau( 180) = (   0.4850447   0.5727245   0.6065996  )
       181           Si  tau( 181) = (   0.6481654   0.8581332   0.6098316  )
       182           Si  tau( 182) = (   0.2543116   0.7039261   0.4873330  )
       183           Si  tau( 183) = (   0.4182757   0.9962527   0.4845284  )
       184           Si  tau( 184) = (   0.4176029   0.7302115   0.3640851  )
       185           Si  tau( 185) = (   0.5854737   1.0181590   0.3641300  )
       186           O   tau( 186) = (   0.4297566   0.6588421   0.6515505  )
       187           O   tau( 187) = (   0.5854335   0.9378723   0.6515674  )
       188           O   tau( 188) = (   0.5468135   0.6094840   0.5232612  )
       189           O   tau( 189) = (   0.7069640   0.8939506   0.5235500  )
       190           O   tau( 190) = (   0.5193497   0.7432622   0.4042919  )
       191           O   tau( 191) = (   0.6857410   1.0325230   0.4070276  )
       192           O   tau( 192) = (   0.3559265   0.6897855   0.4463062  )
       193           O   tau( 193) = (   0.5193153   0.9805567   0.4443682  )
       194           O   tau( 194) = (   0.2561754   0.7784002   0.5696053  )
       195           O   tau( 195) = (   0.4198343   1.0659504   0.5702124  )
       196           O   tau( 196) = (   0.3850791   0.8296057   0.6872790  )
       197           O   tau( 197) = (   0.5498437   1.1087716   0.6909022  )
       198           Si  tau( 198) = (   0.8202635   0.5719803   0.6165915  )
       199           Si  tau( 199) = (   0.9862238   0.8570166   0.6132701  )
       200           Si  tau( 200) = (   0.5826896   0.7080463   0.4877179  )
       201           Si  tau( 201) = (   0.7489808   0.9897822   0.4869378  )
       202           Si  tau( 202) = (   0.7528708   0.7325823   0.3704480  )
       203           Si  tau( 203) = (   0.9163207   1.0124165   0.3662470  )
       204           O   tau( 204) = (   0.7530596   0.6496440   0.6545641  )
       205           O   tau( 205) = (   0.9209822   0.9367981   0.6512853  )
       206           O   tau( 206) = (   0.8778444   0.6077758   0.5296597  )
       207           O   tau( 207) = (   1.0468868   0.8926789   0.5281586  )
       208           O   tau( 208) = (   0.8531242   0.7456806   0.4135345  )
       209           O   tau( 209) = (   1.0168461   1.0266341   0.4084289  )
       210           O   tau( 210) = (   0.6857919   0.6980171   0.4516841  )
       211           O   tau( 211) = (   0.8497447   0.9739115   0.4458357  )
       212           O   tau( 212) = (   0.5784925   0.7775710   0.5751216  )
       213           O   tau( 213) = (   0.7521506   1.0597270   0.5725308  )
       214           O   tau( 214) = (   0.7162327   0.8202304   0.6885680  )
       215           O   tau( 215) = (   0.8794272   1.1060060   0.6940856  )

     number of k points=     1
                       cart. coord. in units 2pi/alat
        k(    1) = (   0.0000000   0.0000000   0.0000000), wk =   2.0000000

     Dense  grid:  1740873 G-vectors     FFT dimensions: ( 160, 192, 120)

     Largest allocated arrays     est. size (Mb)     dimensions
        Kohn-Sham Wavefunctions        17.80 Mb     (    1944,  600)
        NL pseudopotentials            12.78 Mb     (    1944,  431)
        Each V/rho on FFT grid          0.94 Mb     (   61440)
        Each G-vector array             0.12 Mb     (   15547)
        G-vector shells                 0.06 Mb     (    7776)
     Largest temporary arrays     est. size (Mb)     dimensions
        Auxiliary wavefunctions        71.19 Mb     (    1944, 2400)
        Each subspace H/S matrix       87.89 Mb     (    2400, 2400)
        Each <psi_i|beta_j> matrix      3.95 Mb     (     431,  600)
        Arrays for rho mixing           7.50 Mb     (   61440,    8)

     Initial potential from superposition of free atoms

     starting charge 1145.96414, renormalised to 1144.00000
     Starting wfc are  860 randomized atomic wfcs

     total cpu time spent up to now is       42.5 secs

     per-process dynamical memory:   157.4 Mb

     Self-consistent Calculation

     iteration #  1     ecut=    80.00 Ry     beta=0.70
     Davidson diagonalization with overlap
     ethr =  1.00E-02,  avg # of iterations =  3.0
     Davidson diagonalization with overlap
     ethr =  1.00E-02,  avg # of iterations =  1.0
     Davidson diagonalization with overlap
     ethr =  1.00E-02,  avg # of iterations =  1.0

     Expectation value of exp(iGx): ( -2.5759498518937755E-004,  6.8400062073574832E-004)  0.99291773000000005     
     Electronic Dipole per cell (Ry a.u.)   24.042745023000592     
     Ionic Dipole per cell (Ry a.u.)   23645.502711605383     

     Expectation value of exp(iGx): (  2.7401752386919790E-003, -3.5292244280535857E-003)   1.1465709300000000     
     Electronic Dipole per cell (Ry a.u.)  -13.092499635130752     
     Ionic Dipole per cell (Ry a.u.)   25349.699109570156     

     Expectation value of exp(iGx): (  3.1223942573016175E-007, -1.7034993318712832E-006)  0.73188942899999998     
     Electronic Dipole per cell (Ry a.u.)  -12.752763027506779     
     Ionic Dipole per cell (Ry a.u.)   15831.666410596898     
Electronic Dipole on Cartesian axes
           1   24.042745023000592     
           2  -13.092499635130752     
           3  -12.752763027506777     
Ionic Dipole on Cartesian axes
           1   23645.502711605383     
           2   25349.699109570156     
           3   15831.666410596898     

     total cpu time spent up to now is      841.7 secs

     total energy              =   -5137.16451646 Ry
     Harris-Foulkes estimate   =   -5174.12411468 Ry
     estimated scf accuracy    <      51.90506198 Ry

     iteration #  2     ecut=    80.00 Ry     beta=0.70
     Davidson diagonalization with overlap
     ethr =  4.54E-03,  avg # of iterations =  2.0
     Davidson diagonalization with overlap
     ethr =  4.54E-03,  avg # of iterations =  1.0
     Davidson diagonalization with overlap
     ethr =  4.54E-03,  avg # of iterations =  1.0

     Expectation value of exp(iGx): ( -1.0296991538486104E-005,  3.0563023471680537E-005)  0.99291773000000005     
     Electronic Dipole per cell (Ry a.u.)   23.604379062070990     
     Ionic Dipole per cell (Ry a.u.)   23645.502711605383     

     Expectation value of exp(iGx): (  2.7732775259624233E-004, -3.3164839220858140E-004)   1.1465709300000000     
     Electronic Dipole per cell (Ry a.u.)  -12.571523446957171     
     Ionic Dipole per cell (Ry a.u.)   25349.699109570156     

     Expectation value of exp(iGx): (  1.4272875716258831E-009, -5.4768396167581764E-009)  0.73188942899999998     
     Electronic Dipole per cell (Ry a.u.)  -12.076784817181942     
     Ionic Dipole per cell (Ry a.u.)   15831.666410596898     
Electronic Dipole on Cartesian axes
           1   23.604379062070990     
           2  -12.571523446957171     
           3  -12.076784817181942     
Ionic Dipole on Cartesian axes
           1   23645.502711605383     
           2   25349.699109570156     
           3   15831.666410596898     

     total cpu time spent up to now is     1663.1 secs

     total energy              =   -5150.72521060 Ry
     Harris-Foulkes estimate   =   -5167.83097576 Ry
     estimated scf accuracy    <      33.10968273 Ry

     iteration #  3     ecut=    80.00 Ry     beta=0.70
     Davidson diagonalization with overlap
     ethr =  2.89E-03,  avg # of iterations =  2.0
     Davidson diagonalization with overlap
     ethr =  2.89E-03,  avg # of iterations =  1.0
     Davidson diagonalization with overlap
     ethr =  2.89E-03,  avg # of iterations =  1.0

     Expectation value of exp(iGx): ( -5.3709970474756380E-005,  1.4876980486803592E-004)  0.99291773000000005     
     Electronic Dipole per cell (Ry a.u.)   23.872060679375590     
     Ionic Dipole per cell (Ry a.u.)   23645.502711605383     

     Expectation value of exp(iGx): (  8.7493511503598678E-004, -1.1193067584542814E-003)   1.1465709300000000     
     Electronic Dipole per cell (Ry a.u.)  -13.045509932974412     
     Ionic Dipole per cell (Ry a.u.)   25349.699109570156     

     Expectation value of exp(iGx): (  2.2560305737330791E-008, -1.0275863457491812E-007)  0.73188942899999998     
     Electronic Dipole per cell (Ry a.u.)  -12.433033806642992     
     Ionic Dipole per cell (Ry a.u.)   15831.666410596898     
Electronic Dipole on Cartesian axes
           1   23.872060679375590     
           2  -13.045509932974412     
           3  -12.433033806642991     
Ionic Dipole on Cartesian axes
           1   23645.502711605383     
           2   25349.699109570156     
           3   15831.666410596898     

     total cpu time spent up to now is     2484.1 secs

     total energy              =   -5157.51171997 Ry
     Harris-Foulkes estimate   =   -5157.59242919 Ry
     estimated scf accuracy    <       0.22484966 Ry

     iteration #  4     ecut=    80.00 Ry     beta=0.70
     Davidson diagonalization with overlap
     ethr =  1.97E-05,  avg # of iterations =  8.0
     Davidson diagonalization with overlap
     ethr =  1.97E-05,  avg # of iterations =  1.0
     Davidson diagonalization with overlap
     ethr =  1.97E-05,  avg # of iterations =  1.0

     Expectation value of exp(iGx): ( -5.0664871728859516E-005,  1.4129589582143580E-004)  0.99291773000000005     
     Electronic Dipole per cell (Ry a.u.)   23.845002094202304     
     Ionic Dipole per cell (Ry a.u.)   23645.502711605383     

     Expectation value of exp(iGx): (  8.7278514043413508E-004, -1.0523653669645137E-003)   1.1465709300000000     
     Electronic Dipole per cell (Ry a.u.)  -12.629717958385477     
     Ionic Dipole per cell (Ry a.u.)   25349.699109570156     

     Expectation value of exp(iGx): (  2.0836060042568069E-008, -9.3114049407746998E-008)  0.73188942899999998     
     Electronic Dipole per cell (Ry a.u.)  -12.396093774905701     
     Ionic Dipole per cell (Ry a.u.)   15831.666410596898     
Electronic Dipole on Cartesian axes
           1   23.845002094202304     
           2  -12.629717958385477     
           3  -12.396093774905701     
Ionic Dipole on Cartesian axes
           1   23645.502711605383     
           2   25349.699109570156     
           3   15831.666410596898     

     total cpu time spent up to now is     3399.2 secs

     total energy              =   -5157.51885993 Ry
     Harris-Foulkes estimate   =   -5157.57766539 Ry
     estimated scf accuracy    <       0.11927070 Ry

     iteration #  5     ecut=    80.00 Ry     beta=0.70
     Davidson diagonalization with overlap
     ethr =  1.04E-05,  avg # of iterations =  8.0
     Davidson diagonalization with overlap
     ethr =  1.04E-05,  avg # of iterations =  1.0
     Davidson diagonalization with overlap
     ethr =  1.04E-05,  avg # of iterations =  1.0

     Expectation value of exp(iGx): ( -5.0824373831357627E-005,  1.4063710817527211E-004)  0.99291773000000005     
     Electronic Dipole per cell (Ry a.u.)   23.876017930994049     
     Ionic Dipole per cell (Ry a.u.)   23645.502711605383     

     Expectation value of exp(iGx): (  8.4593713959117537E-004, -1.0686152282771812E-003)   1.1465709300000000     
     Electronic Dipole per cell (Ry a.u.)  -12.957188944312877     
     Ionic Dipole per cell (Ry a.u.)   25349.699109570156     

     Expectation value of exp(iGx): (  2.0882579536653871E-008, -9.2413488725033831E-008)  0.73188942899999998     
     Electronic Dipole per cell (Ry a.u.)  -12.376876847941976     
     Ionic Dipole per cell (Ry a.u.)   15831.666410596898     
Electronic Dipole on Cartesian axes
           1   23.876017930994049     
           2  -12.957188944312877     
           3  -12.376876847941974     
Ionic Dipole on Cartesian axes
           1   23645.502711605383     
           2   25349.699109570156     
           3   15831.666410596898     

     total cpu time spent up to now is     4262.4 secs

     total energy              =   -5157.54450817 Ry
     Harris-Foulkes estimate   =   -5157.54608520 Ry
     estimated scf accuracy    <       0.00290165 Ry

     iteration #  6     ecut=    80.00 Ry     beta=0.70
     Davidson diagonalization with overlap
     ethr =  2.54E-07,  avg # of iterations =  6.0
     Davidson diagonalization with overlap
     ethr =  2.54E-07,  avg # of iterations =  1.0
     Davidson diagonalization with overlap
     ethr =  2.54E-07,  avg # of iterations =  1.0

     Expectation value of exp(iGx): ( -5.0648223650336335E-005,  1.4092240083579517E-004)  0.99291773000000005     
     Electronic Dipole per cell (Ry a.u.)   23.854181121099934     
     Ionic Dipole per cell (Ry a.u.)   23645.502711605383     

     Expectation value of exp(iGx): (  8.5106805611014579E-004, -1.0660574907582787E-003)   1.1465709300000000     
     Electronic Dipole per cell (Ry a.u.)  -12.898053209224331     
     Ionic Dipole per cell (Ry a.u.)   25349.699109570156     

     Expectation value of exp(iGx): (  2.0670095456529771E-008, -9.2747886190423040E-008)  0.73188942899999998     
     Electronic Dipole per cell (Ry a.u.)  -12.404013825365208     
     Ionic Dipole per cell (Ry a.u.)   15831.666410596898     
Electronic Dipole on Cartesian axes
           1   23.854181121099934     
           2  -12.898053209224331     
           3  -12.404013825365208     
Ionic Dipole on Cartesian axes
           1   23645.502711605383     
           2   25349.699109570156     
           3   15831.666410596898     

     total cpu time spent up to now is     5108.4 secs

     total energy              =   -5157.54517259 Ry
     Harris-Foulkes estimate   =   -5157.54531097 Ry
     estimated scf accuracy    <       0.00025532 Ry

     iteration #  7     ecut=    80.00 Ry     beta=0.70
     Davidson diagonalization with overlap
     ethr =  2.23E-08,  avg # of iterations =  3.0
     Davidson diagonalization with overlap
     ethr =  2.23E-08,  avg # of iterations =  1.0
     Davidson diagonalization with overlap
     ethr =  2.23E-08,  avg # of iterations =  1.0

     Expectation value of exp(iGx): ( -5.0753051239066402E-005,  1.4092803286686341E-004)  0.99291773000000005     
     Electronic Dipole per cell (Ry a.u.)   23.862223004786056     
     Ionic Dipole per cell (Ry a.u.)   23645.502711605383     

     Expectation value of exp(iGx): (  8.5037153184376829E-004, -1.0671061485683126E-003)   1.1465709300000000     
     Electronic Dipole per cell (Ry a.u.)  -12.910683010610560     
     Ionic Dipole per cell (Ry a.u.)   25349.699109570156     

     Expectation value of exp(iGx): (  2.0778325499115015E-008, -9.2779126758025607E-008)  0.73188942899999998     
     Electronic Dipole per cell (Ry a.u.)  -12.394472501731713     
     Ionic Dipole per cell (Ry a.u.)   15831.666410596898     
Electronic Dipole on Cartesian axes
           1   23.862223004786056     
           2  -12.910683010610560     
           3  -12.394472501731713     
Ionic Dipole on Cartesian axes
           1   23645.502711605383     
           2   25349.699109570156     
           3   15831.666410596898     

     total cpu time spent up to now is     5901.8 secs

     total energy              =   -5157.54523074 Ry
     Harris-Foulkes estimate   =   -5157.54524431 Ry
     estimated scf accuracy    <       0.00002875 Ry

     iteration #  8     ecut=    80.00 Ry     beta=0.70
     Davidson diagonalization with overlap
     ethr =  2.51E-09,  avg # of iterations =  3.0
     Davidson diagonalization with overlap
     ethr =  2.51E-09,  avg # of iterations =  1.0
     Davidson diagonalization with overlap
     ethr =  2.51E-09,  avg # of iterations =  1.0

     Expectation value of exp(iGx): ( -5.0746353212599365E-005,  1.4094869947610695E-004)  0.99291773000000005     
     Electronic Dipole per cell (Ry a.u.)   23.861117213691372     
     Ionic Dipole per cell (Ry a.u.)   23645.502711605383     

     Expectation value of exp(iGx): (  8.5055087673136843E-004, -1.0670764844764914E-003)   1.1465709300000000     
     Electronic Dipole per cell (Ry a.u.)  -12.909010404777362     
     Ionic Dipole per cell (Ry a.u.)   25349.699109570156     

     Expectation value of exp(iGx): (  2.0761457731883033E-008, -9.2802897750996495E-008)  0.73188942899999998     
     Electronic Dipole per cell (Ry a.u.)  -12.396562434599879     
     Ionic Dipole per cell (Ry a.u.)   15831.666410596898     
Electronic Dipole on Cartesian axes
           1   23.861117213691372     
           2  -12.909010404777362     
           3  -12.396562434599879     
Ionic Dipole on Cartesian axes
           1   23645.502711605383     
           2   25349.699109570156     
           3   15831.666410596898     

     total cpu time spent up to now is     6697.2 secs

     total energy              =   -5157.54523791 Ry
     Harris-Foulkes estimate   =   -5157.54523962 Ry
     estimated scf accuracy    <       0.00000442 Ry

     iteration #  9     ecut=    80.00 Ry     beta=0.70
     Davidson diagonalization with overlap
     ethr =  3.87E-10,  avg # of iterations =  2.0
     Davidson diagonalization with overlap
     ethr =  3.87E-10,  avg # of iterations =  1.0
     Davidson diagonalization with overlap
     ethr =  3.87E-10,  avg # of iterations =  1.0

     Expectation value of exp(iGx): ( -5.0743070894840771E-005,  1.4095379327479609E-004)  0.99291773000000005     
     Electronic Dipole per cell (Ry a.u.)   23.860717125882665     
     Ionic Dipole per cell (Ry a.u.)   23645.502711605383     

     Expectation value of exp(iGx): (  8.5057463973263914E-004, -1.0670937522172586E-003)   1.1465709300000000     
     Electronic Dipole per cell (Ry a.u.)  -12.908928020358264     
     Ionic Dipole per cell (Ry a.u.)   25349.699109570156     

     Expectation value of exp(iGx): (  2.0761411440243258E-008, -9.2805372028740690E-008)  0.73188942899999998     
     Electronic Dipole per cell (Ry a.u.)  -12.396618926261683     
     Ionic Dipole per cell (Ry a.u.)   15831.666410596898     
Electronic Dipole on Cartesian axes
           1   23.860717125882665     
           2  -12.908928020358264     
           3  -12.396618926261684     
Ionic Dipole on Cartesian axes
           1   23645.502711605383     
           2   25349.699109570156     
           3   15831.666410596898     

     total cpu time spent up to now is     7478.7 secs

     total energy              =   -5157.54523885 Ry
     Harris-Foulkes estimate   =   -5157.54523889 Ry
     estimated scf accuracy    <       0.00000025 Ry

     iteration # 10     ecut=    80.00 Ry     beta=0.70
     Davidson diagonalization with overlap
     ethr =  2.19E-11,  avg # of iterations =  3.0
     Davidson diagonalization with overlap
     ethr =  2.19E-11,  avg # of iterations =  1.0
     Davidson diagonalization with overlap
     ethr =  2.19E-11,  avg # of iterations =  1.0

     Expectation value of exp(iGx): ( -5.0747385483112005E-005,  1.4095162953324639E-004)  0.99291773000000005     
     Electronic Dipole per cell (Ry a.u.)   23.861115442448590     
     Ionic Dipole per cell (Ry a.u.)   23645.502711605383     

     Expectation value of exp(iGx): (  8.5056005025024341E-004, -1.0671024932230200E-003)   1.1465709300000000     
     Electronic Dipole per cell (Ry a.u.)  -12.909105630296157     
     Ionic Dipole per cell (Ry a.u.)   25349.699109570156     

     Expectation value of exp(iGx): (  2.0764661040238233E-008, -9.2804564464446306E-008)  0.73188942899999998     
     Electronic Dipole per cell (Ry a.u.)  -12.396295863544150     
     Ionic Dipole per cell (Ry a.u.)   15831.666410596898     
Electronic Dipole on Cartesian axes
           1   23.861115442448590     
           2  -12.909105630296157     
           3  -12.396295863544150     
Ionic Dipole on Cartesian axes
           1   23645.502711605383     
           2   25349.699109570156     
           3   15831.666410596898     

     total cpu time spent up to now is     8285.5 secs

     total energy              =   -5157.54523884 Ry
     Harris-Foulkes estimate   =   -5157.54523893 Ry
     estimated scf accuracy    <       0.00000005 Ry

     iteration # 11     ecut=    80.00 Ry     beta=0.70
     Davidson diagonalization with overlap
     ethr =  3.95E-12,  avg # of iterations =  3.0
     Davidson diagonalization with overlap
     ethr =  3.95E-12,  avg # of iterations =  1.0
     Davidson diagonalization with overlap
     ethr =  3.95E-12,  avg # of iterations =  1.0

     Expectation value of exp(iGx): ( -5.0745766877902153E-005,  1.4095247835142758E-004)  0.99291773000000005     
     Electronic Dipole per cell (Ry a.u.)   23.860964970385211     
     Ionic Dipole per cell (Ry a.u.)   23645.502711605383     

     Expectation value of exp(iGx): (  8.5056720282195681E-004, -1.0670984147685976E-003)   1.1465709300000000     
     Electronic Dipole per cell (Ry a.u.)  -12.909019914582180     
     Ionic Dipole per cell (Ry a.u.)   25349.699109570156     

     Expectation value of exp(iGx): (  2.0763358671139757E-008, -9.2805060210748926E-008)  0.73188942899999998     
     Electronic Dipole per cell (Ry a.u.)  -12.396428966268354     
     Ionic Dipole per cell (Ry a.u.)   15831.666410596898     
Electronic Dipole on Cartesian axes
           1   23.860964970385211     
           2  -12.909019914582180     
           3  -12.396428966268354     
Ionic Dipole on Cartesian axes
           1   23645.502711605383     
           2   25349.699109570156     
           3   15831.666410596898     

     total cpu time spent up to now is     9110.5 secs

     End of self-consistent calculation

          k = 0.0000 0.0000 0.0000 (217511 PWs)   bands (ev):

   -17.4877 -17.3795 -16.5804 -16.5249 -16.4578 -16.3960 -16.3568 -16.3404
   -16.2696 -16.2398 -16.1980 -16.1645 -16.1196 -16.1084 -16.0698 -16.0378
   -16.0214 -15.9941 -15.9750 -15.9683 -15.9392 -15.9158 -15.8910 -15.8699
   -15.8372 -15.8172 -15.8058 -15.7952 -15.7785 -15.7667 -15.7560 -15.7360
   -15.7021 -15.6676 -15.6261 -15.6130 -15.5821 -15.5484 -15.5140 -15.4725
   -15.4641 -15.4044 -15.3892 -15.3439 -15.3407 -15.3221 -15.2992 -15.2419
   -15.2355 -15.2186 -15.1981 -15.1603 -15.1211 -15.0903 -15.0768 -15.0604
   -15.0398 -14.9795 -14.9765 -14.9611 -14.9462 -14.9203 -14.9129 -14.8735
   -14.8686 -14.8519 -14.8456 -14.8261 -14.8104 -14.7718 -14.7650 -14.7441
   -14.7150 -14.6973 -14.6632 -14.6352 -14.6230 -14.6221 -14.5842 -14.5627
   -14.5473 -14.5359 -14.5231 -14.4993 -14.4966 -14.4585 -14.4513 -14.4430
   -14.4324 -14.4218 -14.4134 -14.4046 -14.4023 -14.3886 -14.3825 -14.3729
   -14.3653 -14.3599 -14.3527 -14.3383 -14.3340 -14.3286 -14.3256 -14.3221
   -14.3171 -14.3093 -14.3011 -14.3001 -14.2867 -14.2836 -14.2706 -14.2680
   -14.2633 -14.2569 -14.2561 -14.2531 -14.2378 -14.2325 -14.2285 -14.2237
   -14.2224 -14.2157 -14.2062 -14.2041 -14.2010 -14.1925 -14.1879 -14.1791
   -14.1737 -14.1678 -14.1645 -14.1613 -14.1536 -14.1428 -14.1386 -14.1331
   -14.1225 -14.1177 -14.1139 -14.1102 -14.1071 -14.0892 -14.0848  -6.8819
    -6.5110  -6.4081  -6.3649  -6.2169  -6.1381  -6.0755  -5.9669  -5.9394
    -5.8602  -5.8296  -5.8133  -5.7790  -5.7570  -5.7420  -5.7336  -5.7107
    -5.6624  -5.6427  -5.6240  -5.5863  -5.5546  -5.5279  -5.4284  -5.3095
    -5.2229  -5.1958  -5.1265  -5.1091  -5.0982  -5.0721  -5.0249  -4.9366
    -4.9219  -4.8806  -4.8341  -4.8074  -4.7025  -4.5840  -4.5485  -4.4413
    -4.4099  -4.3084  -4.2857  -4.2713  -4.2186  -4.1934  -4.1735  -4.1144
    -4.0986  -4.0471  -4.0080  -3.9461  -3.9006  -3.8842  -3.8494  -3.8023
    -3.7826  -3.7622  -3.7284  -3.7213  -3.6845  -3.6643  -3.5921  -3.5258
    -3.4211  -3.3967  -3.3480  -3.3150  -3.2971  -3.2687  -3.2240  -3.1744
    -3.1456  -3.1361  -3.1171  -3.0860  -3.0793  -3.0509  -3.0237  -3.0132
    -2.9923  -2.9727  -2.9437  -2.9421  -2.9315  -2.9189  -2.9115  -2.8897
    -2.8783  -2.8659  -2.8573  -2.8436  -2.8350  -2.8264  -2.8197  -2.8067
    -2.7901  -2.7760  -2.7740  -2.7619  -2.7608  -2.7474  -2.7451  -2.7282
    -2.7188  -2.6942  -2.6850  -2.6767  -2.6675  -2.6633  -2.6603  -2.6370
    -2.6347  -2.6170  -2.6060  -2.6015  -2.5615  -2.5584  -2.5219  -2.5117
    -2.4860  -2.4599  -2.4505  -2.4391  -2.4296  -2.4216  -2.3994  -2.3849
    -2.3688  -2.3406  -2.3269  -2.2648  -2.2556  -2.2365  -2.2309  -2.2151
    -2.2059  -2.1842  -2.1322  -2.1036  -2.0930  -2.0769  -1.9514  -1.9278
    -1.5619  -1.5106  -1.3673  -1.0737  -1.0044  -0.9747  -0.9369  -0.9106
    -0.8904  -0.8569  -0.8269  -0.7865  -0.7837  -0.7563  -0.7404  -0.7389
    -0.7111  -0.6841  -0.6743  -0.6683  -0.6452  -0.6425  -0.6235  -0.6087
    -0.5915  -0.5893  -0.5749  -0.5719  -0.5610  -0.5568  -0.5476  -0.5373
    -0.5351  -0.5061  -0.4997  -0.4892  -0.4644  -0.4505  -0.4328  -0.4247
    -0.4190  -0.4084  -0.3901  -0.3763  -0.3717  -0.3605  -0.3570  -0.3287
    -0.3239  -0.3151  -0.2917  -0.2769  -0.2625  -0.2528  -0.2472  -0.2260
    -0.2055  -0.1876  -0.1703  -0.1482  -0.1419  -0.1296  -0.1175  -0.0974
    -0.0724  -0.0534  -0.0443  -0.0314  -0.0194   0.0068   0.0225   0.0293
     0.0372   0.0487   0.0671   0.0692   0.0956   0.1049   0.1249   0.1371
     0.1648   0.1844   0.1911   0.2056   0.2154   0.2270   0.2332   0.2558
     0.2688   0.2752   0.2860   0.2970   0.3077   0.3137   0.3397   0.3460
     0.3531   0.3603   0.3839   0.4064   0.4206   0.4332   0.4402   0.4435
     0.4596   0.4655   0.4676   0.4813   0.4931   0.4958   0.5102   0.5194
     0.5336   0.5416   0.5543   0.5671   0.5694   0.5867   0.5960   0.6088
     0.6161   0.6465   0.6550   0.6657   0.6773   0.6935   0.7176   0.7241
     0.7365   0.7508   0.7641   0.7735   0.7917   0.8094   0.8231   0.8303
     0.8500   0.8595   0.8767   0.8943   0.9063   0.9139   0.9234   0.9304
     0.9537   0.9540   0.9705   0.9793   0.9926   0.9966   1.0117   1.0178
     1.0347   1.0475   1.0546   1.0690   1.0797   1.0839   1.0974   1.0992
     1.1159   1.1212   1.1305   1.1388   1.1458   1.1588   1.1644   1.1757
     1.1855   1.1997   1.2088   1.2228   1.2351   1.2441   1.2550   1.2641
     1.2718   1.2783   1.2815   1.2932   1.3055   1.3135   1.3205   1.3330
     1.3446   1.3474   1.3574   1.3653   1.3831   1.3909   1.4004   1.4009
     1.4081   1.4155   1.4262   1.4297   1.4454   1.4506   1.4557   1.4567
     1.4723   1.4877   1.4968   1.5095   1.5101   1.5143   1.5281   1.5335
     1.5370   1.5487   1.5561   1.5717   1.5899   1.5934   1.6010   1.6078
     1.6141   1.6206   1.6294   1.6346   1.6546   1.6586   1.6690   1.6734
     1.6901   1.7120   1.7291   1.7394   1.7461   1.7650   1.7756   1.7937
     1.8093   1.8214   1.8268   1.8525   1.8634   1.8780   1.8919   1.9174
     1.9374   1.9532   1.9637   1.9691   1.9742   1.9896   1.9986   2.0134
     2.0366   2.0450   2.0512   2.0599   2.0787   2.0848   2.1036   2.1292
     2.1502   2.1662   2.1718   2.1921   2.2068   2.2215   2.2369   2.2415
     2.2528   2.2781   2.2954   2.3018   2.3090   2.3244   2.3425   2.3569
     2.3711   2.3816   2.3887   2.3974   2.4277   2.4383   2.4587   2.4856
     2.4929   2.5165   2.5430   2.5762   7.7073   8.1036   8.7582   8.9666
     9.1061   9.2853   9.4562   9.4602   9.7102   9.8886   9.9431  10.0025
    10.0307  10.0710  10.2250  10.3466  10.3725  10.4464  10.4829  10.5366
    10.5682  10.6098  10.6768  10.7469  10.7670  10.7981  10.8466  10.8685

     highest occupied, lowest unoccupied level (ev):     2.5762    7.7073

!    total energy              =   -5157.54523885 Ry
     Harris-Foulkes estimate   =   -5157.54523885 Ry
     estimated scf accuracy    <          1.6E-09 Ry

     The total energy is the sum of the following terms:

     one-electron contribution =   -2403.60392583 Ry
     hartree contribution      =    1796.90897733 Ry
     xc contribution           =   -1182.77728384 Ry
     ewald contribution        =   -3368.07300650 Ry

     convergence has been achieved in  11 iterations
  **** WARNING :: Problem open file vector.dat...
  **** WARNING :: Problem read vector parameters...
  VECTOR ::                  Infinity                  Infinity                       NaN
  PARALLEL PART OF FORCES:no remove

     Forces acting on atoms (Ry/au):

     atom    1 type  1   force =     0.00003188   -0.00022423   -0.00013509
     atom    2 type  1   force =     0.00027933    0.00074645   -0.00087654
     atom    3 type  1   force =    -0.00007248   -0.00001464    0.00021626
     atom    4 type  1   force =     0.00037215    0.00115360    0.00071669
     atom    5 type  1   force =    -0.00015299    0.00005854    0.00025367
     atom    6 type  1   force =    -0.00020733   -0.00015030    0.00202383
     atom    7 type  2   force =     0.00001084    0.00003088    0.00010975
     atom    8 type  2   force =     0.00005193    0.00004147    0.00073482
     atom    9 type  2   force =     0.00001954    0.00018541   -0.00004987
     atom   10 type  2   force =    -0.00032815   -0.00053947    0.00046296
     atom   11 type  2   force =    -0.00008563    0.00001352   -0.00021711
     atom   12 type  2   force =    -0.00068496   -0.00033001   -0.00279430
     atom   13 type  2   force =     0.00014139   -0.00000108   -0.00014732
     atom   14 type  2   force =     0.00037897   -0.00029339   -0.00101282
     atom   15 type  2   force =     0.00004489   -0.00001427   -0.00015621
     atom   16 type  2   force =     0.00047257   -0.00017052   -0.00122219
     atom   17 type  2   force =     0.00006582   -0.00018816    0.00024836
     atom   18 type  2   force =     0.00120012   -0.00127641    0.00174274
     atom   19 type  1   force =    -0.00046742   -0.00096786   -0.00063195
     atom   20 type  1   force =     0.00012928    0.00009966   -0.00018270
     atom   21 type  1   force =    -0.00005905    0.00009552    0.00024066
     atom   22 type  1   force =    -0.00075043    0.00537596    0.00415300
     atom   23 type  1   force =     0.00009596   -0.00013953    0.00057738
     atom   24 type  1   force =     0.00158332   -0.00345959    0.00507114
     atom   25 type  2   force =    -0.00011451    0.00027050    0.00036430
     atom   26 type  2   force =    -0.00007061    0.00037752    0.00117074
     atom   27 type  2   force =    -0.00000394    0.00037092   -0.00009655
     atom   28 type  2   force =    -0.00005699   -0.00000414   -0.00018469
     atom   29 type  2   force =    -0.00029212    0.00021170   -0.00026874
     atom   30 type  2   force =    -0.00124776    0.00010358   -0.00158564
     atom   31 type  2   force =     0.00014012    0.00005985   -0.00038857
     atom   32 type  2   force =     0.00145628    0.00035383   -0.00243427
     atom   33 type  2   force =     0.00002440    0.00003674   -0.00025112
     atom   34 type  2   force =    -0.00108361   -0.00671237   -0.00219919
     atom   35 type  2   force =     0.00014754   -0.00018901    0.00037730
     atom   36 type  1   force =    -0.00032471   -0.00035389   -0.00030353
     atom   37 type  1   force =    -0.00001241    0.00036246   -0.00013905
     atom   38 type  1   force =    -0.00002299   -0.00016970    0.00050668
     atom   39 type  1   force =    -0.00000538    0.00054577    0.00104063
     atom   40 type  1   force =     0.00011609   -0.00017988    0.00043759
     atom   41 type  1   force =     0.00011961    0.00007138    0.00050289
     atom   42 type  2   force =    -0.00004933   -0.00000071    0.00006298
     atom   43 type  2   force =    -0.00004019   -0.00006677    0.00016294
     atom   44 type  2   force =     0.00006731    0.00013847   -0.00002145
     atom   45 type  2   force =     0.00002350    0.00011991    0.00039165
     atom   46 type  2   force =    -0.00012391    0.00004836   -0.00011060
     atom   47 type  2   force =    -0.00029955   -0.00019174   -0.00048215
     atom   48 type  2   force =    -0.00000435    0.00013646   -0.00013892
     atom   49 type  2   force =     0.00007281   -0.00011896   -0.00026693
     atom   50 type  2   force =    -0.00013537   -0.00015648   -0.00011804
     atom   51 type  2   force =     0.00030249   -0.00060329   -0.00012915
     atom   52 type  2   force =     0.00009497   -0.00012415    0.00009580
     atom   53 type  2   force =     0.00016373   -0.00023041    0.00030448
     atom   54 type  1   force =     0.00493565    0.00295088   -0.00546032
     atom   55 type  1   force =     0.00113384   -0.00340634   -0.00614656
     atom   56 type  1   force =    -0.00018431   -0.00014664   -0.00047624
     atom   57 type  1   force =    -0.00005267   -0.00075120    0.00037488
     atom   58 type  1   force =     0.00161449    0.00018116    0.00273558
     atom   59 type  1   force =    -0.00029149    0.00201866    0.00338930
     atom   60 type  2   force =     0.00080306    0.00148103    0.00069319
     atom   61 type  2   force =    -0.00096172    0.00213362    0.00201421
     atom   62 type  2   force =    -0.00349374   -0.00356967    0.00442988
     atom   63 type  2   force =    -0.00032471    0.00416340    0.00060671
     atom   64 type  2   force =    -0.00615762    0.00194019   -0.00575879
     atom   65 type  2   force =    -0.00120186    0.00009957   -0.00219427
     atom   66 type  2   force =    -0.00042559    0.00003698   -0.00024377
     atom   67 type  2   force =     0.00041516    0.00013559   -0.00116607
     atom   68 type  2   force =     0.00032182    0.00011356    0.00026634
     atom   69 type  2   force =     0.00015392    0.00020003   -0.00002121
     atom   70 type  2   force =     0.00017088   -0.00005708    0.00052562
     atom   71 type  2   force =     0.00026362    0.00014116    0.00035798
     atom   72 type  1   force =    -0.00536725    0.01717606   -0.02177550
     atom   73 type  1   force =    -0.00318027   -0.00399467   -0.00382478
     atom   74 type  1   force =     0.02709565   -0.00407669   -0.00348600
     atom   75 type  1   force =     0.00109657   -0.00527227    0.00248697
     atom   76 type  1   force =     0.13724102    0.12033060    0.23904454
     atom   77 type  1   force =    -0.00033435   -0.00079008    0.00353762
     atom   78 type  2   force =    -0.00201582    0.00501527    0.00825365
     atom   79 type  2   force =    -0.00015087    0.00154346    0.00186881
     atom   80 type  2   force =     0.00530552   -0.00555333    0.00530026
     atom   81 type  2   force =     0.00122787    0.00161343   -0.00004420
     atom   82 type  2   force =    -0.07209853   -0.01838050   -0.06319821
     atom   83 type  2   force =    -0.00012669    0.00050985   -0.00082457
     atom   84 type  2   force =    -0.01422901   -0.00799746    0.00991766
     atom   85 type  2   force =     0.00094586    0.00211911   -0.00175799
     atom   86 type  2   force =    -0.00069585    0.00447276    0.00358357
     atom   87 type  2   force =     0.00029908    0.00139511    0.00056168
     atom   88 type  2   force =     0.00101692    0.00017281    0.00422744
     atom   89 type  2   force =     0.00005759   -0.00006484    0.00065634
     atom   90 type  1   force =    -0.00008560    0.00028202   -0.00136114
     atom   91 type  1   force =     0.00014393   -0.00048695   -0.00064118
     atom   92 type  1   force =    -0.02329954    0.00365045   -0.01975356
     atom   93 type  1   force =    -0.00089259   -0.00169456    0.00059593
     atom   94 type  1   force =    -0.00352030   -0.00055508    0.00578499
     atom   95 type  1   force =    -0.00030590   -0.00024691    0.00062616
     atom   96 type  2   force =     0.00072372    0.00082073    0.00020223
     atom   97 type  2   force =     0.00001300    0.00043101    0.00033664
     atom   98 type  2   force =     0.00064334   -0.00054613   -0.00006788
     atom   99 type  2   force =     0.00014202    0.00036920   -0.00003692
     atom  100 type  2   force =     0.00090565    0.00013559   -0.00081682
     atom  101 type  2   force =     0.00000762   -0.00002076   -0.00028316
     atom  102 type  2   force =     0.00847414   -0.00030456   -0.00167948
     atom  103 type  2   force =     0.00045202    0.00021684   -0.00036119
     atom  104 type  2   force =     0.00378431    0.00353398    0.00518461
     atom  105 type  2   force =     0.00030698    0.00049460    0.00023133
     atom  106 type  2   force =     0.00118941   -0.00062388    0.00231064
     atom  107 type  2   force =     0.00024610    0.00014538    0.00010297
     atom  108 type  1   force =    -0.00040398    0.00033131   -0.00002374
     atom  109 type  1   force =    -0.00091991   -0.00093699    0.00104009
     atom  110 type  1   force =    -0.00007390    0.00010191   -0.00017883
     atom  111 type  1   force =    -0.00070017   -0.00029815   -0.00061857
     atom  112 type  1   force =    -0.00023027    0.00006736   -0.00028249
     atom  113 type  1   force =    -0.00144645    0.00071759   -0.00218962
     atom  114 type  2   force =     0.00011686   -0.00022205   -0.00012356
     atom  115 type  2   force =     0.00008717   -0.00019787   -0.00094181
     atom  116 type  2   force =     0.00000278   -0.00008826    0.00001725
     atom  117 type  2   force =     0.00095506    0.00197705   -0.00037238
     atom  118 type  2   force =     0.00018838   -0.00001113    0.00017780
     atom  119 type  2   force =     0.00188602    0.00026541    0.00234291
     atom  120 type  2   force =     0.00006342   -0.00001830    0.00008204
     atom  121 type  2   force =     0.00033262    0.00010782    0.00033313
     atom  122 type  2   force =    -0.00004267    0.00006059   -0.00007829
     atom  123 type  2   force =     0.00045500    0.00038044   -0.00003082
     atom  124 type  2   force =     0.00001211   -0.00009515   -0.00008179
     atom  125 type  2   force =     0.00028499    0.00063781   -0.00133966
     atom  126 type  1   force =     0.00089714    0.00077549    0.00081173
     atom  127 type  1   force =     0.00087478   -0.00088056   -0.00015683
     atom  128 type  1   force =    -0.00022279   -0.00009278   -0.00047529
     atom  129 type  1   force =     0.00003860   -0.00365091   -0.00389957
     atom  130 type  1   force =     0.00001893   -0.00016223   -0.00066239
     atom  131 type  1   force =     0.00271971   -0.00109250   -0.00268823
     atom  132 type  2   force =     0.00004696   -0.00011740   -0.00037936
     atom  133 type  2   force =    -0.00066466    0.00141816    0.00008227
     atom  134 type  2   force =    -0.00027701   -0.00023976    0.00009995
     atom  135 type  2   force =    -0.00030354    0.00012565    0.00027466
     atom  136 type  2   force =     0.00002283    0.00009050    0.00027118
     atom  137 type  2   force =    -0.00048252    0.00006409    0.00042863
     atom  138 type  2   force =    -0.00011563   -0.00003139    0.00019313
     atom  139 type  2   force =    -0.00347598    0.00131390    0.00221192
     atom  140 type  2   force =     0.00029341    0.00047276    0.00008968
     atom  141 type  2   force =     0.00176084    0.00708512    0.00406652
     atom  142 type  2   force =    -0.00024632    0.00038768   -0.00050575
     atom  143 type  2   force =    -0.00759687    0.00905032   -0.00634210
     atom  144 type  1   force =     0.00038956    0.00038601    0.00038651
     atom  145 type  1   force =    -0.00018773   -0.00004792    0.00016754
     atom  146 type  1   force =     0.00029171   -0.00003238   -0.00044262
     atom  147 type  1   force =     0.00058964   -0.00044084   -0.00074305
     atom  148 type  1   force =     0.00005683    0.00009300   -0.00041468
     atom  149 type  1   force =    -0.00017546    0.00033436   -0.00064378
     atom  150 type  2   force =     0.00001721    0.00012708   -0.00007490
     atom  151 type  2   force =    -0.00009005   -0.00015314   -0.00016284
     atom  152 type  2   force =     0.00012642   -0.00003172    0.00016513
     atom  153 type  2   force =     0.00011622    0.00016555   -0.00003334
     atom  154 type  2   force =     0.00011734   -0.00009168    0.00010577
     atom  155 type  2   force =     0.00034951   -0.00011288    0.00041134
     atom  156 type  2   force =    -0.00038584    0.00008724    0.00031673
     atom  157 type  2   force =    -0.00035882    0.00006393    0.00036134
     atom  158 type  2   force =    -0.00011722    0.00030119    0.00017985
     atom  159 type  2   force =    -0.00037150    0.00025451    0.00033225
     atom  160 type  2   force =    -0.00039785    0.00041271   -0.00025161
     atom  161 type  2   force =    -0.00011924    0.00001270   -0.00047028
     atom  162 type  1   force =    -0.00254662   -0.00083859    0.00198228
     atom  163 type  1   force =    -0.01371092    0.01390158   -0.00665596
     atom  164 type  1   force =     0.00035153   -0.00015605   -0.00034386
     atom  165 type  1   force =    -0.00067036    0.00028316   -0.00049240
     atom  166 type  1   force =    -0.00085973   -0.00058634   -0.00271088
     atom  167 type  1   force =    -0.00050807   -0.00080433   -0.00228732
     atom  168 type  2   force =     0.00037244   -0.00093692   -0.00192549
     atom  169 type  2   force =     0.00286981   -0.00396242   -0.00163521
     atom  170 type  2   force =     0.00223218    0.00128259   -0.00034079
     atom  171 type  2   force =     0.00106183   -0.00476906    0.00533073
     atom  172 type  2   force =     0.00224366    0.00000412    0.00268561
     atom  173 type  2   force =     0.00083124   -0.00167345    0.00216977
     atom  174 type  2   force =     0.00009230   -0.00042595   -0.00012445
     atom  175 type  2   force =     0.00000539   -0.00031590    0.00067129
     atom  176 type  2   force =     0.00030065   -0.00032857   -0.00040939
     atom  177 type  2   force =     0.00012363   -0.00017566    0.00002031
     atom  178 type  2   force =    -0.00061776    0.00088084   -0.00118954
     atom  179 type  2   force =     0.00017494   -0.00064637   -0.00031495
     atom  180 type  1   force =     0.01093355   -0.02838055   -0.01052468
     atom  181 type  1   force =     0.00915469    0.00809356    0.00807604
     atom  182 type  1   force =    -0.00460362   -0.00202338   -0.00675102
     atom  183 type  1   force =     0.00127704    0.00357532   -0.00194207
     atom  184 type  1   force =    -0.00111654   -0.00154126   -0.01324801
     atom  185 type  1   force =     0.00059986   -0.00031743   -0.00246030
     atom  186 type  2   force =    -0.02518140   -0.14387860   -0.10108069
     atom  187 type  2   force =     0.00021337   -0.00185024   -0.00422795
     atom  188 type  2   force =    -0.00552237    0.00305194    0.00663778
     atom  189 type  2   force =    -0.00084644   -0.00225401    0.00115067
     atom  190 type  2   force =     0.00303763   -0.00177194    0.00415003
     atom  191 type  2   force =     0.00021724    0.00004216    0.00069376
     atom  192 type  2   force =    -0.00023038   -0.00071282    0.00461478
     atom  193 type  2   force =    -0.00113076   -0.00086680    0.00157005
     atom  194 type  2   force =     0.00423289   -0.00009016    0.00321557
     atom  195 type  2   force =    -0.00069269   -0.00129168   -0.00029890
     atom  196 type  2   force =    -0.03595878    0.03782376   -0.02184744
     atom  197 type  2   force =    -0.00029249    0.00017229   -0.00075962
     atom  198 type  1   force =     0.00070662    0.00047686    0.00073781
     atom  199 type  1   force =    -0.00047861   -0.00003425    0.00056550
     atom  200 type  1   force =     0.00663586   -0.00143979   -0.01495599
     atom  201 type  1   force =     0.00118075    0.00210792   -0.00100638
     atom  202 type  1   force =     0.00200219    0.00081215   -0.00494329
     atom  203 type  1   force =     0.00015656    0.00007783   -0.00089052
     atom  204 type  2   force =     0.00017046   -0.00050821   -0.00193735
     atom  205 type  2   force =    -0.00003576    0.00005842   -0.00040892
     atom  206 type  2   force =     0.00010467   -0.00027222   -0.00016325
     atom  207 type  2   force =     0.00036912    0.00000258   -0.00028167
     atom  208 type  2   force =    -0.00017528   -0.00014442    0.00018206
     atom  209 type  2   force =     0.00039918    0.00005339    0.00012933
     atom  210 type  2   force =    -0.00377760   -0.00294253    0.00194813
     atom  211 type  2   force =    -0.00019507    0.00031772    0.00046843
     atom  212 type  2   force =    -0.00811976   -0.00357538   -0.00051188
     atom  213 type  2   force =    -0.00032413    0.00000564   -0.00045510
     atom  214 type  2   force =    -0.00079896    0.00206152   -0.00428532
     atom  215 type  2   force =    -0.00000797    0.00018469   -0.00018304

     Total force =     0.376471     Total SCF correction =     0.000098

     Writing output data file Qrtz_Ortho.save

     init_run     :     26.66s CPU     41.24s WALL (       1 calls)
     electrons    :   4447.72s CPU   9068.86s WALL (       1 calls)
     forces       :      8.45s CPU      9.07s WALL (       1 calls)

     Called by init_run:
     wfcinit      :     24.57s CPU     37.34s WALL (       1 calls)
     potinit      :      0.20s CPU      0.27s WALL (       1 calls)

     Called by electrons:
     c_bands      :   2244.58s CPU   2811.64s WALL (      33 calls)
     sum_band     :     11.72s CPU     43.18s WALL (      11 calls)
     v_of_rho     :      0.11s CPU      0.33s WALL (      12 calls)
     mix_rho      :      0.12s CPU      0.71s WALL (      11 calls)

     Called by c_bands:
     init_us_2    :      0.21s CPU      0.40s WALL (      45 calls)
     cegterg      :   2243.65s CPU   2804.71s WALL (      33 calls)

     Called by sum_band:

     Called by *egterg:
     h_psi        :    433.01s CPU    894.40s WALL (      99 calls)
     g_psi        :      0.31s CPU      0.32s WALL (      65 calls)
     cdiaghg      :    740.25s CPU    751.30s WALL (      96 calls)

     Called by h_psi:
     add_vuspsi   :    141.58s CPU    141.83s WALL (      99 calls)

     General routines
     calbec       :    147.88s CPU    166.25s WALL (     103 calls)
     fft          :      0.19s CPU      0.94s WALL (      49 calls)
     fftw         :    151.56s CPU    613.84s WALL (   98126 calls)
     davcio       :      0.02s CPU      1.84s WALL (     260 calls)

     Parallel routines
     fft_scatter  :     73.11s CPU    479.34s WALL (   98175 calls)

     Electric-field routines
     c_phase_fiel :   2191.06s CPU   6211.77s WALL (      33 calls)

     PWSCF        :     1h14m CPU        2h32m WALL


   This run was terminated on:   1:52:35   7Jul2018            

=------------------------------------------------------------------------------=
   JOB DONE.
=------------------------------------------------------------------------------=
