# Supplementary material for: Collective dipole effects in ionic transport under electric fields
Source: Nat Commun. 2020 Jul 3;11:3330. doi: 10.1038/s41467-020-17173-w (PMC7335081; doi:10.1038/s41467-020-17173-w)
Supplement: Supplementary file 3 — Source Data [file 41467_2020_17173_MOESM3_ESM.zip › Script_Pol_Analysis/QE_data/ZBC_NEB_VO_Q2-pos2/Zcharge_VO_Q2_pict5/dx0.2/output_file]

     Program PWSCF v.5.4.0 starts on  6Jul2018 at 19:55:48 

     This program is part of the open-source Quantum ESPRESSO suite
     for quantum simulation of materials; please cite
         "P. Giannozzi et al., J. Phys.:Condens. Matter 21 395502 (2009);
          URL http://www.quantum-espresso.org", 
     in publications or presentations arising from this work. More details at
     http://www.quantum-espresso.org/quote

     Parallel version (MPI), running on   112 processors
     R & G space division:  proc/nbgrp/npool/nimage =     112
     Reading input from input_file
Warning: card &IONS ignored
Warning: card / ignored
Warning: card &CELL ignored
Warning: card / ignored

     Current dimensions of program PWSCF are:
     Max number of different atomic species (ntypx) = 10
     Max number of k-points (npk) =  40000
     Max angular momentum in pseudopotentials (lmaxx) =  3

     Subspace diagonalization in iterative solution of the eigenvalue problem:
     a serial algorithm will be used


     Parallelization info
     --------------------
     sticks:   dense  smooth     PW     G-vecs:    dense   smooth      PW
     Min         200     200     50                15540    15540    1940
     Max         201     201     51                15547    15547    1944
     Sum       22485   22485   5629              1740873  1740873  217511


     Title: 
     Fkl_Ortho                                                                  


     bravais-lattice index     =            0
     lattice parameter (alat)  =      27.8567  a.u.
     unit-cell volume          =   18011.5231 (a.u.)^3
     number of atoms/cell      =          215
     number of atomic types    =            2
     number of electrons       =      1144.00
     number of Kohn-Sham states=          600
     kinetic-energy cutoff     =      80.0000  Ry
     charge density cutoff     =     320.0000  Ry
     convergence threshold     =      1.0E-08
     mixing beta               =       0.7000
     number of iterations used =            8  plain     mixing
     Exchange-correlation      =  SLA  PZ   NOGX NOGC ( 1  1  0  0 0 0)

     Using Berry phase electric field
     In a.u.(Ry)  cartesian system of reference
        0.0000000000
        0.0000000000
        0.0000000000
     In a.u.(Ry)  crystal system of reference
        0.0000000000
        0.0000000000
        0.0000000000
     Number of iterative cycles:   3


     celldm(1)=  27.856738  celldm(2)=   0.000000  celldm(3)=   0.000000
     celldm(4)=   0.000000  celldm(5)=   0.000000  celldm(6)=   0.000000

     crystal axes: (cart. coord. in units of alat)
               a(1) = (   0.992918   0.000000   0.000000 )  
               a(2) = (   0.000000   1.146571   0.000000 )  
               a(3) = (   0.000000   0.000000   0.731889 )  

     reciprocal axes: (cart. coord. in units 2 pi/alat)
               b(1) = (  1.007133  0.000000  0.000000 )  
               b(2) = (  0.000000  0.872166  0.000000 )  
               b(3) = (  0.000000  0.000000  1.366327 )  


     PseudoPot. # 1 for Si read from file:
     /home/users/lsamos/Nico/q-e-qe-5.4/pseudo/Si.pz-vbc.UPF
     MD5 check sum: 6dfa03ddd5817404712e03e4d12deb78
     Pseudo is Norm-conserving, Zval =  4.0
     Generated by new atomic code, or converted to UPF format
     Using radial grid of  431 points,  2 beta functions with: 
                l(1) =   0
                l(2) =   1

     PseudoPot. # 2 for O  read from file:
     /home/users/lsamos/Nico/q-e-qe-5.4/pseudo/O.pz-mt.UPF
     MD5 check sum: 6c85872a654a48428798af567c59afb1
     Pseudo is Norm-conserving, Zval =  6.0
     Generated by new atomic code, or converted to UPF format
     Using radial grid of  921 points,  1 beta functions with: 
                l(1) =   0

     atomic species   valence    mass     pseudopotential
        Si             4.00    28.08550     Si( 1.00)
        O              6.00    16.00000     O ( 1.00)

     No symmetry found


   Cartesian axes

     site n.     atom                  positions (alat units)
         1           Si  tau(   1) = (   0.1495137   0.0009184   0.2444941  )
         2           Si  tau(   2) = (   0.3174569   0.2885268   0.2452891  )
         3           Si  tau(   3) = (   0.9144134   0.1317194   0.1190912  )
         4           Si  tau(   4) = (   0.0903358   0.4150163   0.1254143  )
         5           Si  tau(   5) = (   0.0881068   0.1514502  -0.0004227  )
         6           Si  tau(   6) = (   0.2493739   0.4338353  -0.0029451  )
         7           O   tau(   7) = (   0.0832878   0.0805111   0.2820493  )
         8           O   tau(   8) = (   0.2503171   0.3665157   0.2847965  )
         9           O   tau(   9) = (   0.2150235   0.0378432   0.1637496  )
        10           O   tau(  10) = (   0.3847844   0.3319065   0.1689360  )
        11           O   tau(  11) = (   0.1893486   0.1677063   0.0394928  )
        12           O   tau(  12) = (   0.3558725   0.4420768   0.0249448  )
        13           O   tau(  13) = (   0.0232074   0.1140097   0.0809343  )
        14           O   tau(  14) = (   0.1930313   0.4032865   0.0869713  )
        15           O   tau(  15) = (   0.9144504   0.2054054   0.2017456  )
        16           O   tau(  16) = (   0.0873360   0.4918087   0.2051255  )
        17           O   tau(  17) = (   0.0452251   0.2469275   0.3308573  )
        18           O   tau(  18) = (   0.2118072   0.5352759   0.3305102  )
        19           Si  tau(  19) = (   0.4867130   0.0035443   0.2389650  )
        20           Si  tau(  20) = (   0.6532513   0.2821736   0.2487314  )
        21           Si  tau(  21) = (   0.2537718   0.1316478   0.1216894  )
        22           Si  tau(  22) = (   0.4150747   0.4221282   0.1156034  )
        23           Si  tau(  23) = (   0.4165561   0.1536803  -0.0004065  )
        24           Si  tau(  24) = (   0.5857413   0.4413224   0.0022306  )
        25           O   tau(  25) = (   0.4217930   0.0840255   0.2772236  )
        26           O   tau(  26) = (   0.5909935   0.3492145   0.3139943  )
        27           O   tau(  27) = (   0.5515367   0.0402129   0.1564955  )
        28           O   tau(  28) = (   0.7048860   0.3335273   0.1671336  )
        29           O   tau(  29) = (   0.5164185   0.1767143   0.0404754  )
        30           O   tau(  30) = (   0.6872052   0.4587593   0.0400011  )
        31           O   tau(  31) = (   0.3545316   0.1128866   0.0811028  )
        32           O   tau(  32) = (   0.5206582   0.4107940   0.0857203  )
        33           O   tau(  33) = (   0.2570261   0.2085387   0.2009381  )
        34           O   tau(  34) = (   0.4016389   0.5115529   0.1811458  )
        35           O   tau(  35) = (   0.3800780   0.2505321   0.3281758  )
        36           Si  tau(  36) = (   0.8156158  -0.0037414   0.2430688  )
        37           Si  tau(  37) = (   0.9790062   0.2832236   0.2450079  )
        38           Si  tau(  38) = (   0.5846652   0.1382274   0.1181517  )
        39           Si  tau(  39) = (   0.7497227   0.4246955   0.1249721  )
        40           Si  tau(  40) = (   0.7539671   0.1574432  -0.0102223  )
        41           Si  tau(  41) = (   0.9170599   0.4361996   0.0035311  )
        42           O   tau(  42) = (   0.7488299   0.0730875   0.2853566  )
        43           O   tau(  43) = (   0.9150511   0.3657651   0.2819982  )
        44           O   tau(  44) = (   0.8737137   0.0372493   0.1584736  )
        45           O   tau(  45) = (   1.0475302   0.3195823   0.1663338  )
        46           O   tau(  46) = (   0.8531170   0.1716284   0.0351556  )
        47           O   tau(  47) = (   1.0193287   0.4478126   0.0416300  )
        48           O   tau(  48) = (   0.6843536   0.1341497   0.0720439  )
        49           O   tau(  49) = (   0.8504031   0.4034550   0.0856896  )
        50           O   tau(  50) = (   0.5867949   0.2069428   0.2054030  )
        51           O   tau(  51) = (   0.7505394   0.5006792   0.2043537  )
        52           O   tau(  52) = (   0.7262697   0.2443596   0.3217791  )
        53           O   tau(  53) = (   0.8779270   0.5352055   0.3288452  )
        54           Si  tau(  54) = (   0.1492489   0.5720140   0.2474048  )
        55           Si  tau(  55) = (   0.3176877   0.8649961   0.2438938  )
        56           Si  tau(  56) = (   0.9219982   0.7064357   0.1232986  )
        57           Si  tau(  57) = (   0.0913053   0.9915301   0.1231948  )
        58           Si  tau(  58) = (   0.0958788   0.7262502   0.0012985  )
        59           Si  tau(  59) = (   0.2550585   1.0152921  -0.0001532  )
        60           O   tau(  60) = (   0.0849029   0.6527222   0.2849052  )
        61           O   tau(  61) = (   0.2534778   0.9449163   0.2823358  )
        62           O   tau(  62) = (   0.2180675   0.6105886   0.1682710  )
        63           O   tau(  63) = (   0.3829400   0.8990499   0.1615511  )
        64           O   tau(  64) = (   0.2017993   0.7347720   0.0369399  )
        65           O   tau(  65) = (   0.3581027   1.0283493   0.0365005  )
        66           O   tau(  66) = (   0.0321606   0.6924284   0.0853391  )
        67           O   tau(  67) = (   0.1934710   0.9783631   0.0837480  )
        68           O   tau(  68) = (   0.9189122   0.7803559   0.2047249  )
        69           O   tau(  69) = (   0.0882939   1.0651824   0.2052182  )
        70           O   tau(  70) = (   0.0511958   0.8225551   0.3290273  )
        71           O   tau(  71) = (   0.2118338   1.1125789   0.3288708  )
        72           Si  tau(  72) = (   0.4297809   0.6168769   0.1796512  )
        73           Si  tau(  73) = (   0.6525703   0.8629212   0.2459662  )
        74           Si  tau(  74) = (   0.2563235   0.7045547   0.1269652  )
        75           Si  tau(  75) = (   0.4213105   0.9942801   0.1204281  )
        76           Si  tau(  76) = (   0.4549841   0.7433996  -0.0148963  )
        77           Si  tau(  77) = (   0.5873720   1.0137827   0.0001991  )
        78           O   tau(  78) = (   0.4153647   0.6582208   0.2792398  )
        79           O   tau(  79) = (   0.5879022   0.9436984   0.2822869  )
        80           O   tau(  80) = (   0.5334924   0.6244307   0.1436417  )
        81           O   tau(  81) = (   0.7136413   0.8938249   0.1593713  )
        82           O   tau(  82) = (   0.5332364   0.7653063   0.0371671  )
        83           O   tau(  83) = (   0.6894915   1.0277035   0.0388075  )
        84           O   tau(  84) = (   0.3691280   0.6826952   0.1002447  )
        85           O   tau(  85) = (   0.5232220   0.9774566   0.0824974  )
        86           O   tau(  86) = (   0.2550536   0.7829523   0.2033269  )
        87           O   tau(  87) = (   0.4221201   1.0695634   0.2008268  )
        88           O   tau(  88) = (   0.3802772   0.8266491   0.3267516  )
        89           O   tau(  89) = (   0.5494638   1.1136952   0.3226309  )
        90           Si  tau(  90) = (   0.8170491   0.5776171   0.2465032  )
        91           Si  tau(  91) = (   0.9829479   0.8602934   0.2449214  )
        92           Si  tau(  92) = (   0.5910435   0.7160165   0.1207038  )
        93           Si  tau(  93) = (   0.7531720   0.9894801   0.1207984  )
        94           Si  tau(  94) = (   0.7562144   0.7278105   0.0007989  )
        95           Si  tau(  95) = (   0.9191515   1.0110604   0.0010958  )
        96           O   tau(  96) = (   0.7547979   0.6578773   0.2888621  )
        97           O   tau(  97) = (   0.9180581   0.9402471   0.2827068  )
        98           O   tau(  98) = (   0.8830986   0.6120247   0.1648655  )
        99           O   tau(  99) = (   1.0489559   0.8951488   0.1634083  )
       100           O   tau( 100) = (   0.8580315   0.7413970   0.0395573  )
       101           O   tau( 101) = (   1.0203497   1.0272954   0.0406569  )
       102           O   tau( 102) = (   0.6912845   0.6934621   0.0846053  )
       103           O   tau( 103) = (   0.8548083   0.9729497   0.0825189  )
       104           O   tau( 104) = (   0.5883087   0.7800437   0.2092918  )
       105           O   tau( 105) = (   0.7527865   1.0611364   0.2046589  )
       106           O   tau( 106) = (   0.7167268   0.8278465   0.3286052  )
       107           O   tau( 107) = (   0.8812769   1.1084504   0.3249231  )
       108           Si  tau( 108) = (   0.1528283  -0.0017231   0.6088968  )
       109           Si  tau( 109) = (   0.3097297   0.2826783   0.6101777  )
       110           Si  tau( 110) = (   0.9190555   0.1262345   0.4904155  )
       111           Si  tau( 111) = (   0.0874053   0.4169792   0.4897829  )
       112           Si  tau( 112) = (   0.0869639   0.1513878   0.3667215  )
       113           Si  tau( 113) = (   0.2505937   0.4391876   0.3676243  )
       114           O   tau( 114) = (   0.0890895   0.0792151   0.6478363  )
       115           O   tau( 115) = (   0.2396419   0.3588121   0.6486010  )
       116           O   tau( 116) = (   0.2159776   0.0323411   0.5245425  )
       117           O   tau( 117) = (   0.3752900   0.3270631   0.5325842  )
       118           O   tau( 118) = (   0.1907159   0.1654154   0.4010733  )
       119           O   tau( 119) = (   0.3534988   0.4548010   0.4049632  )
       120           O   tau( 120) = (   0.0284803   0.1130218   0.4524139  )
       121           O   tau( 121) = (   0.1895828   0.4014288   0.4515384  )
       122           O   tau( 122) = (   0.9151596   0.2024884   0.5708125  )
       123           O   tau( 123) = (   0.0864351   0.4934972   0.5694344  )
       124           O   tau( 124) = (   0.0497462   0.2474979   0.6933338  )
       125           O   tau( 125) = (   0.2149355   0.5314920   0.6919730  )
       126           Si  tau( 126) = (   0.4847232  -0.0009769   0.6096880  )
       127           Si  tau( 127) = (   0.6425064   0.2864417   0.6035931  )
       128           Si  tau( 128) = (   0.2537203   0.1273065   0.4836074  )
       129           Si  tau( 129) = (   0.4100636   0.4225596   0.4929350  )
       130           Si  tau( 130) = (   0.4187037   0.1533694   0.3628433  )
       131           Si  tau( 131) = (   0.6075325   0.3931475   0.4114642  )
       132           O   tau( 132) = (   0.4227894   0.0810181   0.6486863  )
       133           O   tau( 133) = (   0.5852757   0.3633800   0.6549171  )
       134           O   tau( 134) = (   0.5482550   0.0348886   0.5260064  )
       135           O   tau( 135) = (   0.6805267   0.3398670   0.5025831  )
       136           O   tau( 136) = (   0.5211143   0.1681253   0.4023987  )
       137           O   tau( 137) = (   0.6854289   0.4723218   0.4094123  )
       138           O   tau( 138) = (   0.3560314   0.1131938   0.4445053  )
       139           O   tau( 139) = (   0.5166228   0.4109187   0.4639824  )
       140           O   tau( 140) = (   0.2523528   0.2007839   0.5660379  )
       141           O   tau( 141) = (   0.4102100   0.5009161   0.5709706  )
       142           O   tau( 142) = (   0.3737840   0.2474368   0.6928130  )
       143           O   tau( 143) = (   0.5488402   0.5336174   0.6868337  )
       144           Si  tau( 144) = (   0.8160078  -0.0057724   0.6109376  )
       145           Si  tau( 145) = (   0.9781283   0.2834682   0.6116495  )
       146           Si  tau( 146) = (   0.5837936   0.1295528   0.4844384  )
       147           Si  tau( 147) = (   0.7557006   0.4317793   0.4868173  )
       148           Si  tau( 148) = (   0.7552495   0.1475141   0.3658187  )
       149           Si  tau( 149) = (   0.9177757   0.4390206   0.3638082  )
       150           O   tau( 150) = (   0.7515533   0.0757636   0.6480500  )
       151           O   tau( 151) = (   0.9130958   0.3633393   0.6522190  )
       152           O   tau( 152) = (   0.8807469   0.0306771   0.5290896  )
       153           O   tau( 153) = (   1.0405554   0.3227063   0.5293791  )
       154           O   tau( 154) = (   0.8562044   0.1606436   0.4061532  )
       155           O   tau( 155) = (   1.0179829   0.4528564   0.4054277  )
       156           O   tau( 156) = (   0.6874028   0.1204826   0.4490320  )
       157           O   tau( 157) = (   0.8513812   0.4013913   0.4469426  )
       158           O   tau( 158) = (   0.5792754   0.2070831   0.5649389  )
       159           O   tau( 159) = (   0.7570272   0.4869751   0.5798083  )
       160           O   tau( 160) = (   0.7254466   0.2508903   0.6655378  )
       161           O   tau( 161) = (   0.8846926   0.5347836   0.6970589  )
       162           Si  tau( 162) = (   0.1526498   0.5714997   0.6098799  )
       163           Si  tau( 163) = (   0.3154704   0.8638252   0.6043365  )
       164           Si  tau( 164) = (   0.9179393   0.7045542   0.4928967  )
       165           Si  tau( 165) = (   0.0892479   0.9897782   0.4892902  )
       166           Si  tau( 166) = (   0.0873382   0.7263861   0.3677458  )
       167           Si  tau( 167) = (   0.2521395   1.0175394   0.3662400  )
       168           O   tau( 168) = (   0.0911428   0.6529229   0.6510275  )
       169           O   tau( 169) = (   0.2522202   0.9405522   0.6494333  )
       170           O   tau( 170) = (   0.2186116   0.6086773   0.5292136  )
       171           O   tau( 171) = (   0.3784257   0.8998141   0.5217617  )
       172           O   tau( 172) = (   0.1900901   0.7396794   0.4052672  )
       173           O   tau( 173) = (   0.3542111   1.0352262   0.4037750  )
       174           O   tau( 174) = (   0.0252710   0.6882778   0.4507923  )
       175           O   tau( 175) = (   0.1909447   0.9763583   0.4485213  )
       176           O   tau( 176) = (   0.9221236   0.7739944   0.5784718  )
       177           O   tau( 177) = (   0.0893515   1.0625014   0.5725166  )
       178           O   tau( 178) = (   0.0609474   0.8231106   0.6945956  )
       179           O   tau( 179) = (   0.2177854   1.1106074   0.6918541  )
       180           Si  tau( 180) = (   0.4850447   0.5727245   0.6065996  )
       181           Si  tau( 181) = (   0.6481654   0.8581332   0.6098316  )
       182           Si  tau( 182) = (   0.2543116   0.7039261   0.4873330  )
       183           Si  tau( 183) = (   0.4182757   0.9962527   0.4845284  )
       184           Si  tau( 184) = (   0.4176029   0.7302115   0.3640851  )
       185           Si  tau( 185) = (   0.5854737   1.0181590   0.3641300  )
       186           O   tau( 186) = (   0.4297566   0.6588421   0.6515505  )
       187           O   tau( 187) = (   0.5854335   0.9378723   0.6515674  )
       188           O   tau( 188) = (   0.5468135   0.6094840   0.5232612  )
       189           O   tau( 189) = (   0.7069640   0.8939506   0.5235500  )
       190           O   tau( 190) = (   0.5193497   0.7432622   0.4042919  )
       191           O   tau( 191) = (   0.6857410   1.0325230   0.4070276  )
       192           O   tau( 192) = (   0.3559265   0.6897855   0.4463062  )
       193           O   tau( 193) = (   0.5193153   0.9805567   0.4443682  )
       194           O   tau( 194) = (   0.2561754   0.7784002   0.5696053  )
       195           O   tau( 195) = (   0.4198343   1.0659504   0.5702124  )
       196           O   tau( 196) = (   0.3850791   0.8296057   0.6872790  )
       197           O   tau( 197) = (   0.5498437   1.1087716   0.6909022  )
       198           Si  tau( 198) = (   0.8202635   0.5719803   0.6165915  )
       199           Si  tau( 199) = (   0.9862238   0.8570166   0.6132701  )
       200           Si  tau( 200) = (   0.5826896   0.7080463   0.4877179  )
       201           Si  tau( 201) = (   0.7489808   0.9897822   0.4869378  )
       202           Si  tau( 202) = (   0.7528708   0.7325823   0.3704480  )
       203           Si  tau( 203) = (   0.9163207   1.0124165   0.3662470  )
       204           O   tau( 204) = (   0.7530596   0.6496440   0.6545641  )
       205           O   tau( 205) = (   0.9209822   0.9367981   0.6512853  )
       206           O   tau( 206) = (   0.8778444   0.6077758   0.5296597  )
       207           O   tau( 207) = (   1.0468868   0.8926789   0.5281586  )
       208           O   tau( 208) = (   0.8531242   0.7456806   0.4135345  )
       209           O   tau( 209) = (   1.0168461   1.0266341   0.4084289  )
       210           O   tau( 210) = (   0.6857919   0.6980171   0.4516841  )
       211           O   tau( 211) = (   0.8497447   0.9739115   0.4458357  )
       212           O   tau( 212) = (   0.5784925   0.7775710   0.5751216  )
       213           O   tau( 213) = (   0.7521506   1.0597270   0.5725308  )
       214           O   tau( 214) = (   0.7162327   0.8202304   0.6885680  )
       215           O   tau( 215) = (   0.8794272   1.1060060   0.6940856  )

     number of k points=     1
                       cart. coord. in units 2pi/alat
        k(    1) = (   0.0000000   0.0000000   0.0000000), wk =   2.0000000

     Dense  grid:  1740873 G-vectors     FFT dimensions: ( 160, 192, 120)

     Largest allocated arrays     est. size (Mb)     dimensions
        Kohn-Sham Wavefunctions        17.80 Mb     (    1944,  600)
        NL pseudopotentials            12.78 Mb     (    1944,  431)
        Each V/rho on FFT grid          0.94 Mb     (   61440)
        Each G-vector array             0.12 Mb     (   15547)
        G-vector shells                 0.06 Mb     (    7776)
     Largest temporary arrays     est. size (Mb)     dimensions
        Auxiliary wavefunctions        71.19 Mb     (    1944, 2400)
        Each subspace H/S matrix       87.89 Mb     (    2400, 2400)
        Each <psi_i|beta_j> matrix      3.95 Mb     (     431,  600)
        Arrays for rho mixing           7.50 Mb     (   61440,    8)

     Initial potential from superposition of free atoms

     starting charge 1145.96414, renormalised to 1144.00000
     Starting wfc are  860 randomized atomic wfcs

     total cpu time spent up to now is       38.0 secs

     per-process dynamical memory:   157.2 Mb

     Self-consistent Calculation

     iteration #  1     ecut=    80.00 Ry     beta=0.70
     Davidson diagonalization with overlap
     ethr =  1.00E-02,  avg # of iterations =  3.0
     Davidson diagonalization with overlap
     ethr =  1.00E-02,  avg # of iterations =  1.0
     Davidson diagonalization with overlap
     ethr =  1.00E-02,  avg # of iterations =  1.0

     Expectation value of exp(iGx): ( -2.4973912480252586E-004,  6.8665350831642645E-004)  0.99291773000000005     
     Electronic Dipole per cell (Ry a.u.)   23.901527551327078     
     Ionic Dipole per cell (Ry a.u.)   23647.640692666420     

     Expectation value of exp(iGx): (  2.7243427089715063E-003, -3.5357786008728231E-003)   1.1465709300000000     
     Electronic Dipole per cell (Ry a.u.)  -13.145729678869488     
     Ionic Dipole per cell (Ry a.u.)   25349.699109570156     

     Expectation value of exp(iGx): (  3.2271370433798113E-007, -1.7003427458066032E-006)  0.73188942899999998     
     Electronic Dipole per cell (Ry a.u.)  -12.695110016444728     
     Ionic Dipole per cell (Ry a.u.)   15833.804391657939     
Electronic Dipole on Cartesian axes
           1   23.901527551327078     
           2  -13.145729678869488     
           3  -12.695110016444728     
Ionic Dipole on Cartesian axes
           1   23647.640692666420     
           2   25349.699109570156     
           3   15833.804391657939     

     total cpu time spent up to now is      782.1 secs

     total energy              =   -5137.12970775 Ry
     Harris-Foulkes estimate   =   -5174.10226006 Ry
     estimated scf accuracy    <      51.91981600 Ry

     iteration #  2     ecut=    80.00 Ry     beta=0.70
     Davidson diagonalization with overlap
     ethr =  4.54E-03,  avg # of iterations =  2.0
     Davidson diagonalization with overlap
     ethr =  4.54E-03,  avg # of iterations =  1.0
     Davidson diagonalization with overlap
     ethr =  4.54E-03,  avg # of iterations =  1.0

     Expectation value of exp(iGx): ( -7.6173051172585904E-006,  3.1287638853239509E-005)  0.99291773000000005     
     Electronic Dipole per cell (Ry a.u.)   22.531692970593944     
     Ionic Dipole per cell (Ry a.u.)   23647.640692666420     

     Expectation value of exp(iGx): (  2.7440156446581222E-004, -3.3100350165866992E-004)   1.1465709300000000     
     Electronic Dipole per cell (Ry a.u.)  -12.632756652143774     
     Ionic Dipole per cell (Ry a.u.)   25349.699109570156     

     Expectation value of exp(iGx): (  1.1666785788152971E-009, -5.5074736906940756E-009)  0.73188942899999998     
     Electronic Dipole per cell (Ry a.u.)  -12.500658263240730     
     Ionic Dipole per cell (Ry a.u.)   15833.804391657939     
Electronic Dipole on Cartesian axes
           1   22.531692970593944     
           2  -12.632756652143774     
           3  -12.500658263240730     
Ionic Dipole on Cartesian axes
           1   23647.640692666420     
           2   25349.699109570156     
           3   15833.804391657939     

     total cpu time spent up to now is     1513.6 secs

     total energy              =   -5150.67868701 Ry
     Harris-Foulkes estimate   =   -5167.81908818 Ry
     estimated scf accuracy    <      33.18154842 Ry

     iteration #  3     ecut=    80.00 Ry     beta=0.70
     Davidson diagonalization with overlap
     ethr =  2.90E-03,  avg # of iterations =  2.0
     Davidson diagonalization with overlap
     ethr =  2.90E-03,  avg # of iterations =  1.0
     Davidson diagonalization with overlap
     ethr =  2.90E-03,  avg # of iterations =  1.0

     Expectation value of exp(iGx): ( -4.9209050725685014E-005,  1.5030953202000536E-004)  0.99291773000000005     
     Electronic Dipole per cell (Ry a.u.)   23.497562498121539     
     Ionic Dipole per cell (Ry a.u.)   23647.640692666420     

     Expectation value of exp(iGx): (  8.7238443823552938E-004, -1.1193167686246502E-003)   1.1465709300000000     
     Electronic Dipole per cell (Ry a.u.)  -13.065932504956585     
     Ionic Dipole per cell (Ry a.u.)   25349.699109570156     

     Expectation value of exp(iGx): (  2.1134636547424037E-008, -1.0300872988839202E-007)  0.73188942899999998     
     Electronic Dipole per cell (Ry a.u.)  -12.559255889679200     
     Ionic Dipole per cell (Ry a.u.)   15833.804391657939     
Electronic Dipole on Cartesian axes
           1   23.497562498121539     
           2  -13.065932504956585     
           3  -12.559255889679198     
Ionic Dipole on Cartesian axes
           1   23647.640692666420     
           2   25349.699109570156     
           3   15833.804391657939     

     total cpu time spent up to now is     2243.3 secs

     total energy              =   -5157.48005804 Ry
     Harris-Foulkes estimate   =   -5157.57009859 Ry
     estimated scf accuracy    <       0.23661496 Ry

     iteration #  4     ecut=    80.00 Ry     beta=0.70
     Davidson diagonalization with overlap
     ethr =  2.07E-05,  avg # of iterations =  8.0
     Davidson diagonalization with overlap
     ethr =  2.07E-05,  avg # of iterations =  1.0
     Davidson diagonalization with overlap
     ethr =  2.07E-05,  avg # of iterations =  1.0

     Expectation value of exp(iGx): ( -4.1728357780192955E-005,  1.4431957489491779E-004)  0.99291773000000005     
     Electronic Dipole per cell (Ry a.u.)   23.062710975085508     
     Ionic Dipole per cell (Ry a.u.)   23647.640692666420     

     Expectation value of exp(iGx): (  8.6085615661067496E-004, -1.0580371771785240E-003)   1.1465709300000000     
     Electronic Dipole per cell (Ry a.u.)  -12.764673379370560     
     Ionic Dipole per cell (Ry a.u.)   25349.699109570156     

     Expectation value of exp(iGx): (  1.8430654609048446E-008, -9.3617889632654513E-008)  0.73188942899999998     
     Electronic Dipole per cell (Ry a.u.)  -12.632492215415327     
     Ionic Dipole per cell (Ry a.u.)   15833.804391657939     
Electronic Dipole on Cartesian axes
           1   23.062710975085508     
           2  -12.764673379370560     
           3  -12.632492215415327     
Ionic Dipole on Cartesian axes
           1   23647.640692666420     
           2   25349.699109570156     
           3   15833.804391657939     

     total cpu time spent up to now is     3055.7 secs

     total energy              =   -5157.48894375 Ry
     Harris-Foulkes estimate   =   -5157.55787083 Ry
     estimated scf accuracy    <       0.14186264 Ry

     iteration #  5     ecut=    80.00 Ry     beta=0.70
     Davidson diagonalization with overlap
     ethr =  1.24E-05,  avg # of iterations =  8.0
     Davidson diagonalization with overlap
     ethr =  1.24E-05,  avg # of iterations =  1.0
     Davidson diagonalization with overlap
     ethr =  1.24E-05,  avg # of iterations =  1.0

     Expectation value of exp(iGx): ( -4.4918587818968589E-005,  1.4260933469221017E-004)  0.99291773000000005     
     Electronic Dipole per cell (Ry a.u.)   23.357513657409424     
     Ionic Dipole per cell (Ry a.u.)   23647.640692666420     

     Expectation value of exp(iGx): (  8.4141791036134795E-004, -1.0690878613544880E-003)   1.1465709300000000     
     Electronic Dipole per cell (Ry a.u.)  -12.997736190022248     
     Ionic Dipole per cell (Ry a.u.)   25349.699109570156     

     Expectation value of exp(iGx): (  1.9022050784431147E-008, -9.2702071831860891E-008)  0.73188942899999998     
     Electronic Dipole per cell (Ry a.u.)  -12.559059722352892     
     Ionic Dipole per cell (Ry a.u.)   15833.804391657939     
Electronic Dipole on Cartesian axes
           1   23.357513657409424     
           2  -12.997736190022248     
           3  -12.559059722352892     
Ionic Dipole on Cartesian axes
           1   23647.640692666420     
           2   25349.699109570156     
           3   15833.804391657939     

     total cpu time spent up to now is     3836.3 secs

     total energy              =   -5157.51872010 Ry
     Harris-Foulkes estimate   =   -5157.52029152 Ry
     estimated scf accuracy    <       0.00281862 Ry

     iteration #  6     ecut=    80.00 Ry     beta=0.70
     Davidson diagonalization with overlap
     ethr =  2.46E-07,  avg # of iterations =  7.0
     Davidson diagonalization with overlap
     ethr =  2.46E-07,  avg # of iterations =  1.0
     Davidson diagonalization with overlap
     ethr =  2.46E-07,  avg # of iterations =  1.0

     Expectation value of exp(iGx): ( -4.4711017337297470E-005,  1.4289193141844432E-004)  0.99291773000000005     
     Electronic Dipole per cell (Ry a.u.)   23.333989040527118     
     Ionic Dipole per cell (Ry a.u.)   23647.640692666420     

     Expectation value of exp(iGx): (  8.4517277635738793E-004, -1.0675134396648939E-003)   1.1465709300000000     
     Electronic Dipole per cell (Ry a.u.)  -12.956296127310551     
     Ionic Dipole per cell (Ry a.u.)   25349.699109570156     

     Expectation value of exp(iGx): (  1.8985303741585480E-008, -9.2992675253153561E-008)  0.73188942899999998     
     Electronic Dipole per cell (Ry a.u.)  -12.568189180393167     
     Ionic Dipole per cell (Ry a.u.)   15833.804391657939     
Electronic Dipole on Cartesian axes
           1   23.333989040527118     
           2  -12.956296127310551     
           3  -12.568189180393167     
Ionic Dipole on Cartesian axes
           1   23647.640692666420     
           2   25349.699109570156     
           3   15833.804391657939     

     total cpu time spent up to now is     4635.4 secs

     total energy              =   -5157.51937936 Ry
     Harris-Foulkes estimate   =   -5157.51952647 Ry
     estimated scf accuracy    <       0.00027203 Ry

     iteration #  7     ecut=    80.00 Ry     beta=0.70
     Davidson diagonalization with overlap
     ethr =  2.38E-08,  avg # of iterations =  3.0
     Davidson diagonalization with overlap
     ethr =  2.38E-08,  avg # of iterations =  1.0
     Davidson diagonalization with overlap
     ethr =  2.38E-08,  avg # of iterations =  1.0

     Expectation value of exp(iGx): ( -4.4713664703539386E-005,  1.4293482750757581E-004)  0.99291773000000005     
     Electronic Dipole per cell (Ry a.u.)   23.333134119518238     
     Ionic Dipole per cell (Ry a.u.)   23647.640692666420     

     Expectation value of exp(iGx): (  8.4445819254429374E-004, -1.0685367413801757E-003)   1.1465709300000000     
     Electronic Dipole per cell (Ry a.u.)  -12.968916376834951     
     Ionic Dipole per cell (Ry a.u.)   25349.699109570156     

     Expectation value of exp(iGx): (  1.9007156330599100E-008, -9.3043967450055361E-008)  0.73188942899999998     
     Electronic Dipole per cell (Ry a.u.)  -12.567111522274159     
     Ionic Dipole per cell (Ry a.u.)   15833.804391657939     
Electronic Dipole on Cartesian axes
           1   23.333134119518238     
           2  -12.968916376834951     
           3  -12.567111522274157     
Ionic Dipole on Cartesian axes
           1   23647.640692666420     
           2   25349.699109570156     
           3   15833.804391657939     

     total cpu time spent up to now is     5358.2 secs

     total energy              =   -5157.51944096 Ry
     Harris-Foulkes estimate   =   -5157.51945565 Ry
     estimated scf accuracy    <       0.00003051 Ry

     iteration #  8     ecut=    80.00 Ry     beta=0.70
     Davidson diagonalization with overlap
     ethr =  2.67E-09,  avg # of iterations =  3.0
     Davidson diagonalization with overlap
     ethr =  2.67E-09,  avg # of iterations =  1.0
     Davidson diagonalization with overlap
     ethr =  2.67E-09,  avg # of iterations =  1.0

     Expectation value of exp(iGx): ( -4.4742938248487014E-005,  1.4294565997410055E-004)  0.99291773000000005     
     Electronic Dipole per cell (Ry a.u.)   23.335187712663657     
     Ionic Dipole per cell (Ry a.u.)   23647.640692666420     

     Expectation value of exp(iGx): (  8.4478740324758772E-004, -1.0684201159601816E-003)   1.1465709300000000     
     Electronic Dipole per cell (Ry a.u.)  -12.965426525713376     
     Ionic Dipole per cell (Ry a.u.)   25349.699109570156     

     Expectation value of exp(iGx): (  1.9006460877371159E-008, -9.3065605315783826E-008)  0.73188942899999998     
     Electronic Dipole per cell (Ry a.u.)  -12.567595809609402     
     Ionic Dipole per cell (Ry a.u.)   15833.804391657939     
Electronic Dipole on Cartesian axes
           1   23.335187712663657     
           2  -12.965426525713376     
           3  -12.567595809609402     
Ionic Dipole on Cartesian axes
           1   23647.640692666420     
           2   25349.699109570156     
           3   15833.804391657939     

     total cpu time spent up to now is     6096.3 secs

     total energy              =   -5157.51944865 Ry
     Harris-Foulkes estimate   =   -5157.51945043 Ry
     estimated scf accuracy    <       0.00000474 Ry

     iteration #  9     ecut=    80.00 Ry     beta=0.70
     Davidson diagonalization with overlap
     ethr =  4.14E-10,  avg # of iterations =  3.0
     Davidson diagonalization with overlap
     ethr =  4.14E-10,  avg # of iterations =  1.0
     Davidson diagonalization with overlap
     ethr =  4.14E-10,  avg # of iterations =  1.0

     Expectation value of exp(iGx): ( -4.4736599171629460E-005,  1.4295067344936700E-004)  0.99291773000000005     
     Electronic Dipole per cell (Ry a.u.)   23.334560344846007     
     Ionic Dipole per cell (Ry a.u.)   23647.640692666420     

     Expectation value of exp(iGx): (  8.4475255257902555E-004, -1.0684812241183617E-003)   1.1465709300000000     
     Electronic Dipole per cell (Ry a.u.)  -12.966115177079626     
     Ionic Dipole per cell (Ry a.u.)   25349.699109570156     

     Expectation value of exp(iGx): (  1.9008470223051868E-008, -9.3067483434773039E-008)  0.73188942899999998     
     Electronic Dipole per cell (Ry a.u.)  -12.567441902717013     
     Ionic Dipole per cell (Ry a.u.)   15833.804391657939     
Electronic Dipole on Cartesian axes
           1   23.334560344846007     
           2  -12.966115177079626     
           3  -12.567441902717013     
Ionic Dipole on Cartesian axes
           1   23647.640692666420     
           2   25349.699109570156     
           3   15833.804391657939     

     total cpu time spent up to now is     6827.1 secs

     total energy              =   -5157.51944989 Ry
     Harris-Foulkes estimate   =   -5157.51944973 Ry
     estimated scf accuracy    <       0.00000030 Ry

     iteration # 10     ecut=    80.00 Ry     beta=0.70
     Davidson diagonalization with overlap
     ethr =  2.65E-11,  avg # of iterations =  3.0
     Davidson diagonalization with overlap
     ethr =  2.65E-11,  avg # of iterations =  1.0
     Davidson diagonalization with overlap
     ethr =  2.65E-11,  avg # of iterations =  1.0

     Expectation value of exp(iGx): ( -4.4736925525932627E-005,  1.4295050943008373E-004)  0.99291773000000005     
     Electronic Dipole per cell (Ry a.u.)   23.334590307038088     
     Ionic Dipole per cell (Ry a.u.)   23647.640692666420     

     Expectation value of exp(iGx): (  8.4474576361145406E-004, -1.0684820643864499E-003)   1.1465709300000000     
     Electronic Dipole per cell (Ry a.u.)  -12.966176894526038     
     Ionic Dipole per cell (Ry a.u.)   25349.699109570156     

     Expectation value of exp(iGx): (  1.9008713927423993E-008, -9.3067434092922289E-008)  0.73188942899999998     
     Electronic Dipole per cell (Ry a.u.)  -12.567417878193275     
     Ionic Dipole per cell (Ry a.u.)   15833.804391657939     
Electronic Dipole on Cartesian axes
           1   23.334590307038088     
           2  -12.966176894526038     
           3  -12.567417878193275     
Ionic Dipole on Cartesian axes
           1   23647.640692666420     
           2   25349.699109570156     
           3   15833.804391657939     

     total cpu time spent up to now is     7560.0 secs

     total energy              =   -5157.51944996 Ry
     Harris-Foulkes estimate   =   -5157.51944998 Ry
     estimated scf accuracy    <       0.00000005 Ry

     iteration # 11     ecut=    80.00 Ry     beta=0.70
     Davidson diagonalization with overlap
     ethr =  4.08E-12,  avg # of iterations =  3.0
     Davidson diagonalization with overlap
     ethr =  4.08E-12,  avg # of iterations =  1.0
     Davidson diagonalization with overlap
     ethr =  4.08E-12,  avg # of iterations =  1.0

     Expectation value of exp(iGx): ( -4.4736761173184175E-005,  1.4295061667636417E-004)  0.99291773000000005     
     Electronic Dipole per cell (Ry a.u.)   23.334574606129483     
     Ionic Dipole per cell (Ry a.u.)   23647.640692666420     

     Expectation value of exp(iGx): (  8.4475258663827511E-004, -1.0684786981610213E-003)   1.1465709300000000     
     Electronic Dipole per cell (Ry a.u.)  -12.966098358385903     
     Ionic Dipole per cell (Ry a.u.)   25349.699109570156     

     Expectation value of exp(iGx): (  1.9008246766519514E-008, -9.3067713934477705E-008)  0.73188942899999998     
     Electronic Dipole per cell (Ry a.u.)  -12.567467513088330     
     Ionic Dipole per cell (Ry a.u.)   15833.804391657939     
Electronic Dipole on Cartesian axes
           1   23.334574606129483     
           2  -12.966098358385903     
           3  -12.567467513088330     
Ionic Dipole on Cartesian axes
           1   23647.640692666420     
           2   25349.699109570156     
           3   15833.804391657939     

     total cpu time spent up to now is     8294.1 secs

     End of self-consistent calculation

          k = 0.0000 0.0000 0.0000 (217511 PWs)   bands (ev):

   -17.7942 -17.4851 -16.5969 -16.5133 -16.4432 -16.4086 -16.3669 -16.3444
   -16.2935 -16.2255 -16.1794 -16.1493 -16.1050 -16.1041 -16.0591 -16.0305
   -16.0280 -16.0006 -15.9746 -15.9634 -15.9370 -15.9093 -15.8853 -15.8731
   -15.8427 -15.8216 -15.7987 -15.7802 -15.7663 -15.7558 -15.7480 -15.7408
   -15.6833 -15.6530 -15.6255 -15.6197 -15.5728 -15.5492 -15.5307 -15.5063
   -15.4857 -15.4261 -15.3605 -15.3493 -15.3350 -15.3103 -15.2721 -15.2590
   -15.2344 -15.2191 -15.1749 -15.1528 -15.1201 -15.1004 -15.0844 -15.0414
   -15.0361 -15.0103 -14.9853 -14.9766 -14.9634 -14.9326 -14.9165 -14.8858
   -14.8710 -14.8644 -14.8293 -14.8209 -14.7900 -14.7866 -14.7677 -14.7604
   -14.7459 -14.7315 -14.6913 -14.6721 -14.6550 -14.6394 -14.6094 -14.5815
   -14.5602 -14.5464 -14.5282 -14.5261 -14.5087 -14.4571 -14.4474 -14.4434
   -14.4329 -14.4204 -14.4090 -14.4029 -14.3975 -14.3797 -14.3697 -14.3603
   -14.3534 -14.3510 -14.3448 -14.3281 -14.3265 -14.3153 -14.3121 -14.3087
   -14.3002 -14.2956 -14.2858 -14.2831 -14.2810 -14.2701 -14.2591 -14.2569
   -14.2420 -14.2380 -14.2372 -14.2328 -14.2283 -14.2213 -14.2182 -14.2170
   -14.2147 -14.2108 -14.2059 -14.1980 -14.1911 -14.1890 -14.1881 -14.1823
   -14.1716 -14.1625 -14.1557 -14.1487 -14.1475 -14.1356 -14.1207 -14.1202
   -14.1145 -14.0983 -14.0954 -14.0882 -14.0799 -14.0677 -14.0581  -6.8236
    -6.5644  -6.4066  -6.3055  -6.2136  -6.2015  -6.0990  -5.9786  -5.9673
    -5.8610  -5.8414  -5.8155  -5.7885  -5.7825  -5.7627  -5.7361  -5.6988
    -5.6516  -5.6397  -5.6104  -5.5776  -5.5441  -5.5281  -5.3787  -5.2833
    -5.2346  -5.1989  -5.1523  -5.1136  -5.0989  -5.0643  -5.0515  -4.9268
    -4.9148  -4.8906  -4.8162  -4.7323  -4.7142  -4.6412  -4.5586  -4.4965
    -4.4242  -4.3199  -4.2876  -4.2371  -4.2183  -4.1954  -4.1642  -4.1296
    -4.1082  -4.0174  -4.0041  -3.9591  -3.9100  -3.8956  -3.8663  -3.8020
    -3.7608  -3.7536  -3.7216  -3.7169  -3.6899  -3.6661  -3.6445  -3.5044
    -3.4115  -3.3754  -3.3440  -3.3358  -3.3192  -3.2769  -3.2564  -3.1935
    -3.1870  -3.1737  -3.1362  -3.1214  -3.0870  -3.0537  -3.0221  -3.0138
    -2.9867  -2.9596  -2.9525  -2.9444  -2.9330  -2.9239  -2.9024  -2.8890
    -2.8814  -2.8678  -2.8622  -2.8458  -2.8349  -2.8251  -2.8131  -2.8065
    -2.7987  -2.7894  -2.7783  -2.7625  -2.7492  -2.7442  -2.7300  -2.7251
    -2.7207  -2.7093  -2.6948  -2.6816  -2.6686  -2.6589  -2.6484  -2.6444
    -2.6344  -2.6187  -2.6119  -2.6044  -2.5734  -2.5645  -2.5405  -2.5062
    -2.4963  -2.4457  -2.4391  -2.4321  -2.4214  -2.4145  -2.4030  -2.3902
    -2.3720  -2.3532  -2.3302  -2.2804  -2.2651  -2.2474  -2.2406  -2.2029
    -2.1928  -2.1763  -2.1420  -2.0979  -2.0841  -2.0775  -1.9324  -1.9166
    -1.7620  -1.5531  -1.4689  -1.1076  -1.0429  -0.9765  -0.9532  -0.9102
    -0.9030  -0.8762  -0.8400  -0.8027  -0.7728  -0.7607  -0.7514  -0.7418
    -0.7081  -0.6930  -0.6782  -0.6594  -0.6404  -0.6335  -0.6232  -0.5959
    -0.5877  -0.5852  -0.5741  -0.5686  -0.5556  -0.5468  -0.5425  -0.5303
    -0.5273  -0.5129  -0.5034  -0.4813  -0.4597  -0.4503  -0.4433  -0.4257
    -0.4087  -0.4056  -0.3873  -0.3723  -0.3634  -0.3513  -0.3437  -0.3287
    -0.3152  -0.3022  -0.2872  -0.2734  -0.2534  -0.2482  -0.2252  -0.2185
    -0.1899  -0.1845  -0.1798  -0.1669  -0.1417  -0.1331  -0.1128  -0.0883
    -0.0683  -0.0559  -0.0475  -0.0256  -0.0205   0.0034   0.0144   0.0187
     0.0391   0.0589   0.0642   0.0827   0.1060   0.1166   0.1268   0.1405
     0.1508   0.1805   0.1886   0.2146   0.2226   0.2340   0.2469   0.2552
     0.2690   0.2753   0.2884   0.3005   0.3055   0.3231   0.3416   0.3519
     0.3640   0.3702   0.3970   0.4083   0.4229   0.4256   0.4470   0.4504
     0.4608   0.4725   0.4837   0.4871   0.4944   0.4987   0.5222   0.5250
     0.5419   0.5474   0.5548   0.5624   0.5716   0.5730   0.6005   0.6061
     0.6320   0.6387   0.6629   0.6762   0.6957   0.7122   0.7226   0.7232
     0.7308   0.7417   0.7620   0.7651   0.7823   0.8124   0.8233   0.8297
     0.8512   0.8652   0.8715   0.8824   0.8951   0.9060   0.9201   0.9319
     0.9363   0.9568   0.9649   0.9720   0.9828   0.9860   1.0036   1.0246
     1.0341   1.0414   1.0516   1.0639   1.0766   1.0862   1.0969   1.1028
     1.1091   1.1230   1.1321   1.1388   1.1464   1.1520   1.1562   1.1805
     1.1874   1.2005   1.2113   1.2135   1.2212   1.2441   1.2516   1.2586
     1.2640   1.2712   1.2875   1.2973   1.2998   1.3077   1.3277   1.3340
     1.3376   1.3467   1.3597   1.3675   1.3697   1.3859   1.3873   1.3975
     1.4069   1.4156   1.4183   1.4344   1.4372   1.4544   1.4606   1.4681
     1.4804   1.4863   1.4920   1.5022   1.5132   1.5192   1.5279   1.5388
     1.5469   1.5512   1.5650   1.5772   1.5782   1.5937   1.5992   1.6099
     1.6158   1.6260   1.6314   1.6467   1.6516   1.6676   1.6696   1.6781
     1.7023   1.7050   1.7210   1.7437   1.7566   1.7690   1.7870   1.7901
     1.8022   1.8247   1.8456   1.8577   1.8640   1.8786   1.9136   1.9326
     1.9359   1.9499   1.9668   1.9763   1.9904   1.9954   2.0115   2.0172
     2.0316   2.0439   2.0489   2.0580   2.0712   2.0962   2.1235   2.1450
     2.1594   2.1698   2.1814   2.1846   2.1949   2.2083   2.2255   2.2498
     2.2621   2.2917   2.3111   2.3172   2.3274   2.3480   2.3518   2.3665
     2.3807   2.3879   2.4007   2.4148   2.4350   2.4464   2.4517   2.4920
     2.5104   2.5249   2.5673   2.5921   7.6693   8.0672   8.7309   9.0693
     9.1050   9.3017   9.4514   9.4951   9.6913   9.8838   9.9481  10.0077
    10.0169  10.0653  10.2261  10.3370  10.3777  10.4130  10.4447  10.5053
    10.5492  10.6060  10.6455  10.7069  10.7370  10.7663  10.8109  10.8341

     highest occupied, lowest unoccupied level (ev):     2.5921    7.6693

!    total energy              =   -5157.51945004 Ry
     Harris-Foulkes estimate   =   -5157.51944997 Ry
     estimated scf accuracy    <          1.9E-09 Ry

     The total energy is the sum of the following terms:

     one-electron contribution =   -2403.76408906 Ry
     hartree contribution      =    1796.96299068 Ry
     xc contribution           =   -1182.76955870 Ry
     ewald contribution        =   -3367.94879297 Ry

     convergence has been achieved in  11 iterations
  **** WARNING :: Problem open file vector.dat...
  **** WARNING :: Problem read vector parameters...
  VECTOR ::                  Infinity                  Infinity                       NaN
  PARALLEL PART OF FORCES:no remove

     Forces acting on atoms (Ry/au):

     atom    1 type  1   force =     0.00058965   -0.00070492    0.00006151
     atom    2 type  1   force =    -0.00046461    0.00026759   -0.00014034
     atom    3 type  1   force =     0.00076271    0.00024408    0.00000814
     atom    4 type  1   force =     0.00126098    0.00091088    0.00025004
     atom    5 type  1   force =     0.00053014   -0.00042432   -0.00030994
     atom    6 type  1   force =    -0.00071321    0.00228913   -0.00036309
     atom    7 type  2   force =    -0.00029542    0.00030358    0.00015622
     atom    8 type  2   force =     0.00018295   -0.00013715    0.00015129
     atom    9 type  2   force =     0.00002167    0.00048251    0.00000587
     atom   10 type  2   force =     0.00035712    0.00054483    0.00039499
     atom   11 type  2   force =    -0.00019985    0.00016853   -0.00007279
     atom   12 type  2   force =     0.00060635   -0.00075911   -0.00036720
     atom   13 type  2   force =    -0.00043363    0.00001035    0.00016810
     atom   14 type  2   force =    -0.00006204   -0.00055124   -0.00014043
     atom   15 type  2   force =    -0.00022061   -0.00005519   -0.00019219
     atom   16 type  2   force =     0.00043086    0.00016972   -0.00135472
     atom   17 type  2   force =    -0.00026921    0.00005844    0.00003210
     atom   18 type  2   force =     0.00097889   -0.00113578    0.00062593
     atom   19 type  1   force =    -0.00137672   -0.00012368   -0.00007165
     atom   20 type  1   force =    -0.00023475   -0.00043287    0.00047589
     atom   21 type  1   force =    -0.00030133   -0.00043660   -0.00007108
     atom   22 type  1   force =    -0.00256880    0.00117448    0.00000840
     atom   23 type  1   force =    -0.00080730   -0.00021781   -0.00002243
     atom   24 type  1   force =    -0.00019276   -0.00283856    0.00040750
     atom   25 type  2   force =     0.00031316   -0.00007642   -0.00000416
     atom   26 type  2   force =     0.00022410    0.00039050    0.00040062
     atom   27 type  2   force =     0.00022907   -0.00002639   -0.00015245
     atom   28 type  2   force =     0.00016641    0.00074328   -0.00048262
     atom   29 type  2   force =     0.00031122    0.00017749    0.00016255
     atom   30 type  2   force =    -0.00040619    0.00096700   -0.00033564
     atom   31 type  2   force =     0.00041863    0.00020875   -0.00025062
     atom   32 type  2   force =     0.00163684    0.00110564   -0.00079220
     atom   33 type  2   force =     0.00022963    0.00033824   -0.00016921
     atom   34 type  2   force =     0.00179254   -0.00108839   -0.00192250
     atom   35 type  2   force =     0.00028181   -0.00013517    0.00006773
     atom   36 type  1   force =     0.00081026    0.00099193    0.00032786
     atom   37 type  1   force =     0.00066272    0.00003875   -0.00001203
     atom   38 type  1   force =    -0.00048042    0.00020598    0.00010281
     atom   39 type  1   force =     0.00073194   -0.00174750    0.00036502
     atom   40 type  1   force =     0.00026339    0.00011940    0.00029173
     atom   41 type  1   force =     0.00163934   -0.00089659    0.00013564
     atom   42 type  2   force =    -0.00009664   -0.00042232   -0.00026226
     atom   43 type  2   force =    -0.00045049    0.00032009    0.00012889
     atom   44 type  2   force =    -0.00046590   -0.00038938    0.00019222
     atom   45 type  2   force =    -0.00026275    0.00015324    0.00050206
     atom   46 type  2   force =    -0.00037175    0.00001550   -0.00011909
     atom   47 type  2   force =    -0.00113091   -0.00010815   -0.00049585
     atom   48 type  2   force =     0.00005268   -0.00000400   -0.00003644
     atom   49 type  2   force =    -0.00063838    0.00029015    0.00014624
     atom   50 type  2   force =     0.00003658   -0.00005096   -0.00012896
     atom   51 type  2   force =    -0.00040044    0.00072982   -0.00012140
     atom   52 type  2   force =     0.00006592   -0.00001935   -0.00013307
     atom   53 type  2   force =    -0.00081499    0.00077605   -0.00059349
     atom   54 type  1   force =     0.00430984    0.00257558   -0.00317392
     atom   55 type  1   force =    -0.00151820   -0.00203631   -0.00252046
     atom   56 type  1   force =     0.00521662   -0.00042746    0.00103945
     atom   57 type  1   force =     0.00270916   -0.00070054   -0.00054364
     atom   58 type  1   force =     0.00727145    0.00051770    0.00047372
     atom   59 type  1   force =     0.00147694   -0.00546665   -0.00311737
     atom   60 type  2   force =     0.00047533    0.00078350   -0.00054584
     atom   61 type  2   force =    -0.00024917    0.00112719    0.00046823
     atom   62 type  2   force =     0.00080241   -0.00246963    0.00303342
     atom   63 type  2   force =     0.00304400    0.00176573    0.00066357
     atom   64 type  2   force =    -0.00768069   -0.00005142   -0.00131932
     atom   65 type  2   force =     0.00162097    0.00180724    0.00180932
     atom   66 type  2   force =    -0.00371188   -0.00024309    0.00121988
     atom   67 type  2   force =    -0.00145918    0.00068040    0.00103721
     atom   68 type  2   force =    -0.00125222   -0.00069543   -0.00052690
     atom   69 type  2   force =    -0.00037495    0.00030193    0.00017552
     atom   70 type  2   force =    -0.00105165    0.00034665   -0.00043224
     atom   71 type  2   force =    -0.00012543    0.00063676   -0.00029768
     atom   72 type  1   force =    -0.02308345    0.00747964   -0.00696491
     atom   73 type  1   force =     0.00279185    0.00625887    0.00402564
     atom   74 type  1   force =     0.01424693    0.00300229   -0.01120248
     atom   75 type  1   force =    -0.00675670   -0.00133195   -0.00166328
     atom   76 type  1   force =    -0.41597349   -0.00739937   -0.22671745
     atom   77 type  1   force =    -0.00144939    0.00531205    0.00119755
     atom   78 type  2   force =     0.00147723    0.00251290    0.00045982
     atom   79 type  2   force =     0.00094089   -0.00238686   -0.00145996
     atom   80 type  2   force =     0.01177780    0.01043482   -0.00980073
     atom   81 type  2   force =    -0.00169437   -0.00244129   -0.00014446
     atom   82 type  2   force =     0.25391449    0.06216466    0.16441854
     atom   83 type  2   force =    -0.00049260   -0.00089633   -0.00037720
     atom   84 type  2   force =     0.01425292   -0.00667800    0.01231273
     atom   85 type  2   force =     0.00392332   -0.00201592   -0.00133431
     atom   86 type  2   force =     0.00140716    0.00280140    0.00284303
     atom   87 type  2   force =     0.00131463    0.00047105    0.00033595
     atom   88 type  2   force =     0.00196190    0.00007398    0.00118717
     atom   89 type  2   force =     0.00076356   -0.00067599    0.00017063
     atom   90 type  1   force =     0.00239165   -0.00172774    0.00022714
     atom   91 type  1   force =     0.00257192    0.00024475   -0.00000267
     atom   92 type  1   force =     0.02761712   -0.01263584    0.03709914
     atom   93 type  1   force =     0.00229004    0.00282162    0.00010208
     atom   94 type  1   force =     0.01081308   -0.00070517   -0.00330401
     atom   95 type  1   force =     0.00233176    0.00035769   -0.00040673
     atom   96 type  2   force =    -0.00050963    0.00146185   -0.00127474
     atom   97 type  2   force =    -0.00083835    0.00028124    0.00008288
     atom   98 type  2   force =    -0.00079734   -0.00024373   -0.00041774
     atom   99 type  2   force =    -0.00092693   -0.00019035    0.00051344
     atom  100 type  2   force =    -0.00439623    0.00023687   -0.00149209
     atom  101 type  2   force =    -0.00156766   -0.00000071   -0.00046600
     atom  102 type  2   force =    -0.00925894    0.00223533   -0.00171022
     atom  103 type  2   force =    -0.00163121   -0.00065077    0.00060767
     atom  104 type  2   force =    -0.00392969   -0.00374468   -0.00935870
     atom  105 type  2   force =    -0.00061490   -0.00137401   -0.00063629
     atom  106 type  2   force =    -0.00118890   -0.00038926   -0.00111819
     atom  107 type  2   force =    -0.00032351    0.00007474   -0.00025050
     atom  108 type  1   force =     0.00105800   -0.00133812    0.00074922
     atom  109 type  1   force =    -0.00086269   -0.00006669    0.00035903
     atom  110 type  1   force =     0.00068014    0.00027473   -0.00013864
     atom  111 type  1   force =     0.00050064    0.00070943    0.00050009
     atom  112 type  1   force =     0.00039787   -0.00022687   -0.00018350
     atom  113 type  1   force =    -0.00085158    0.00105920   -0.00050218
     atom  114 type  2   force =    -0.00045710    0.00047506    0.00014881
     atom  115 type  2   force =     0.00017050   -0.00082604   -0.00069168
     atom  116 type  2   force =    -0.00001204    0.00054612   -0.00037694
     atom  117 type  2   force =     0.00066911    0.00074885   -0.00043623
     atom  118 type  2   force =    -0.00009793    0.00014724   -0.00010028
     atom  119 type  2   force =     0.00126277   -0.00023387    0.00076050
     atom  120 type  2   force =    -0.00038560    0.00002341    0.00014872
     atom  121 type  2   force =    -0.00002639   -0.00016628   -0.00008249
     atom  122 type  2   force =    -0.00032565   -0.00001636   -0.00009163
     atom  123 type  2   force =    -0.00082594   -0.00104991   -0.00057220
     atom  124 type  2   force =    -0.00034395    0.00011555   -0.00007512
     atom  125 type  2   force =    -0.00040744   -0.00145962   -0.00000788
     atom  126 type  1   force =    -0.00240836   -0.00058844   -0.00110181
     atom  127 type  1   force =     0.00018178   -0.00080811   -0.00030153
     atom  128 type  1   force =    -0.00038421   -0.00069025    0.00013307
     atom  129 type  1   force =    -0.00058014    0.00031133   -0.00009001
     atom  130 type  1   force =    -0.00064341   -0.00019012    0.00002302
     atom  131 type  1   force =     0.00104322   -0.00085753   -0.00114726
     atom  132 type  2   force =     0.00057724    0.00019916    0.00004177
     atom  133 type  2   force =    -0.00019005    0.00091780    0.00055723
     atom  134 type  2   force =     0.00052520    0.00016327    0.00001201
     atom  135 type  2   force =     0.00015909    0.00032613    0.00024225
     atom  136 type  2   force =     0.00035998    0.00005442    0.00018293
     atom  137 type  2   force =     0.00005933    0.00017983    0.00012789
     atom  138 type  2   force =     0.00027174    0.00018169   -0.00021173
     atom  139 type  2   force =    -0.00154856    0.00033366    0.00086085
     atom  140 type  2   force =     0.00024524    0.00037216    0.00005755
     atom  141 type  2   force =     0.00139207    0.00045505    0.00014661
     atom  142 type  2   force =     0.00010804    0.00009178   -0.00005853
     atom  143 type  2   force =     0.00248152    0.00134658    0.00116827
     atom  144 type  1   force =     0.00112985    0.00122603    0.00017777
     atom  145 type  1   force =     0.00071798   -0.00019975   -0.00010299
     atom  146 type  1   force =    -0.00034668   -0.00009424   -0.00019869
     atom  147 type  1   force =     0.00010066   -0.00100809   -0.00107225
     atom  148 type  1   force =     0.00016142    0.00024274    0.00008319
     atom  149 type  1   force =     0.00109103   -0.00054833    0.00003899
     atom  150 type  2   force =    -0.00004657   -0.00016619   -0.00005761
     atom  151 type  2   force =    -0.00056744    0.00034920    0.00020638
     atom  152 type  2   force =    -0.00030490   -0.00034753    0.00036423
     atom  153 type  2   force =    -0.00037348   -0.00018432    0.00006413
     atom  154 type  2   force =    -0.00017089   -0.00012310   -0.00008695
     atom  155 type  2   force =    -0.00059592   -0.00004498   -0.00027791
     atom  156 type  2   force =    -0.00008199    0.00004901    0.00008581
     atom  157 type  2   force =    -0.00051855    0.00029661    0.00033184
     atom  158 type  2   force =     0.00014938    0.00032807    0.00020059
     atom  159 type  2   force =    -0.00005317    0.00123383    0.00106736
     atom  160 type  2   force =    -0.00019835    0.00029800   -0.00005895
     atom  161 type  2   force =    -0.00121798    0.00115335   -0.00052354
     atom  162 type  1   force =     0.00210317    0.00229662    0.00043329
     atom  163 type  1   force =     0.01924954   -0.01845902    0.02184624
     atom  164 type  1   force =     0.00322978   -0.00000590   -0.00028799
     atom  165 type  1   force =     0.00194852   -0.00053461    0.00051948
     atom  166 type  1   force =     0.00314872   -0.00013269   -0.00051923
     atom  167 type  1   force =     0.00042528   -0.00123871    0.00052275
     atom  168 type  2   force =    -0.00145971   -0.00100954   -0.00104990
     atom  169 type  2   force =    -0.00284728    0.00464070    0.00048269
     atom  170 type  2   force =    -0.00075029   -0.00184486   -0.00068195
     atom  171 type  2   force =     0.00349003    0.00498904   -0.00516897
     atom  172 type  2   force =    -0.00132328   -0.00041287   -0.00144361
     atom  173 type  2   force =     0.00049809   -0.00001086   -0.00009263
     atom  174 type  2   force =    -0.00189177   -0.00056904    0.00004916
     atom  175 type  2   force =    -0.00098741    0.00041571   -0.00035079
     atom  176 type  2   force =    -0.00121824   -0.00087740   -0.00045753
     atom  177 type  2   force =    -0.00067314    0.00022837   -0.00022439
     atom  178 type  2   force =    -0.00269511    0.00121072   -0.00117143
     atom  179 type  2   force =    -0.00084042    0.00149170   -0.00030011
     atom  180 type  1   force =    -0.00642835   -0.00087447   -0.00110393
     atom  181 type  1   force =     0.00777414    0.01073245   -0.00612077
     atom  182 type  1   force =     0.00039011    0.00519207    0.00624776
     atom  183 type  1   force =    -0.00494645   -0.00544212    0.00308499
     atom  184 type  1   force =    -0.00574001   -0.00024778   -0.00066893
     atom  185 type  1   force =    -0.00197306    0.00164242    0.00164194
     atom  186 type  2   force =     0.02397112    0.02004489    0.02543650
     atom  187 type  2   force =     0.00157647   -0.00530464   -0.00123366
     atom  188 type  2   force =     0.00238796    0.00281717   -0.00070381
     atom  189 type  2   force =    -0.00070889   -0.00271676    0.00256659
     atom  190 type  2   force =     0.00488555   -0.00103921    0.00102828
     atom  191 type  2   force =     0.00050312   -0.00053242    0.00019668
     atom  192 type  2   force =     0.00215345   -0.00113868   -0.00279281
     atom  193 type  2   force =     0.00253482   -0.00001823   -0.00105350
     atom  194 type  2   force =    -0.00461589   -0.00332156   -0.00692587
     atom  195 type  2   force =     0.00144725    0.00192490    0.00054658
     atom  196 type  2   force =     0.06609773   -0.06945951    0.03243010
     atom  197 type  2   force =     0.00138363   -0.00162830    0.00091180
     atom  198 type  1   force =     0.00304006   -0.00287817   -0.00141635
     atom  199 type  1   force =     0.00341810    0.00008052    0.00034388
     atom  200 type  1   force =    -0.00172555   -0.00783517   -0.01064119
     atom  201 type  1   force =     0.00217397    0.00339502   -0.00133377
     atom  202 type  1   force =     0.00329644   -0.00077436   -0.00077495
     atom  203 type  1   force =     0.00202123    0.00044309   -0.00039345
     atom  204 type  2   force =    -0.00244325    0.00285603    0.00176350
     atom  205 type  2   force =    -0.00137354    0.00034549    0.00012195
     atom  206 type  2   force =    -0.00105232   -0.00023849    0.00063950
     atom  207 type  2   force =    -0.00118816   -0.00001216   -0.00012534
     atom  208 type  2   force =    -0.00163160    0.00009247   -0.00093671
     atom  209 type  2   force =    -0.00104696    0.00021155   -0.00067987
     atom  210 type  2   force =    -0.00144018   -0.00181153    0.00002177
     atom  211 type  2   force =    -0.00111070    0.00001467    0.00069046
     atom  212 type  2   force =     0.00080674    0.00068333    0.00680306
     atom  213 type  2   force =    -0.00077220   -0.00062262   -0.00045862
     atom  214 type  2   force =    -0.00400140   -0.00027680    0.00110538
     atom  215 type  2   force =    -0.00052349   -0.00005909    0.00001088

     Total force =     0.582361     Total SCF correction =     0.000107

     Writing output data file Qrtz_Ortho.save

     init_run     :     26.81s CPU     37.10s WALL (       1 calls)
     electrons    :   4028.69s CPU   8257.66s WALL (       1 calls)
     forces       :      8.20s CPU      9.06s WALL (       1 calls)

     Called by init_run:
     wfcinit      :     24.77s CPU     33.60s WALL (       1 calls)
     potinit      :      0.20s CPU      0.37s WALL (       1 calls)

     Called by electrons:
     c_bands      :   2250.89s CPU   2778.14s WALL (      33 calls)
     sum_band     :     11.06s CPU     39.64s WALL (      11 calls)
     v_of_rho     :      0.11s CPU      0.38s WALL (      12 calls)
     mix_rho      :      0.10s CPU      0.54s WALL (      11 calls)

     Called by c_bands:
     init_us_2    :      0.36s CPU      0.39s WALL (      45 calls)
     cegterg      :   2249.24s CPU   2767.32s WALL (      33 calls)

     Called by sum_band:

     Called by *egterg:
     h_psi        :    426.87s CPU    864.30s WALL (     101 calls)
     g_psi        :      0.31s CPU      0.31s WALL (      67 calls)
     cdiaghg      :    760.80s CPU    770.78s WALL (      98 calls)

     Called by h_psi:
     add_vuspsi   :    140.02s CPU    140.10s WALL (     101 calls)

     General routines
     calbec       :    146.43s CPU    160.89s WALL (     105 calls)
     fft          :      0.19s CPU      1.05s WALL (      49 calls)
     fftw         :    150.43s CPU    598.70s WALL (   98196 calls)
     davcio       :      0.02s CPU      1.95s WALL (     260 calls)

     Parallel routines
     fft_scatter  :     79.82s CPU    511.70s WALL (   98245 calls)

     Electric-field routines
     c_phase_fiel :   1766.38s CPU   5437.30s WALL (      33 calls)

     PWSCF        :     1h 7m CPU        2h18m WALL


   This run was terminated on:  22:14:23   6Jul2018            

=------------------------------------------------------------------------------=
   JOB DONE.
=------------------------------------------------------------------------------=
