# Supplementary material for: Collective dipole effects in ionic transport under electric fields
Source: Nat Commun. 2020 Jul 3;11:3330. doi: 10.1038/s41467-020-17173-w (PMC7335081; doi:10.1038/s41467-020-17173-w)
Supplement: Supplementary file 3 — Source Data [file 41467_2020_17173_MOESM3_ESM.zip › Script_Pol_Analysis/QE_data/ZBC_NEB_VO_Q2-pos2/Zcharge_VO_Q2_pict5/dy0.2/output_file]

     Program PWSCF v.5.4.0 starts on  6Jul2018 at 20:46: 2 

     This program is part of the open-source Quantum ESPRESSO suite
     for quantum simulation of materials; please cite
         "P. Giannozzi et al., J. Phys.:Condens. Matter 21 395502 (2009);
          URL http://www.quantum-espresso.org", 
     in publications or presentations arising from this work. More details at
     http://www.quantum-espresso.org/quote

     Parallel version (MPI), running on   112 processors
     R & G space division:  proc/nbgrp/npool/nimage =     112
     Reading input from input_file
Warning: card &IONS ignored
Warning: card / ignored
Warning: card &CELL ignored
Warning: card / ignored

     Current dimensions of program PWSCF are:
     Max number of different atomic species (ntypx) = 10
     Max number of k-points (npk) =  40000
     Max angular momentum in pseudopotentials (lmaxx) =  3

     Subspace diagonalization in iterative solution of the eigenvalue problem:
     a serial algorithm will be used


     Parallelization info
     --------------------
     sticks:   dense  smooth     PW     G-vecs:    dense   smooth      PW
     Min         200     200     50                15540    15540    1940
     Max         201     201     51                15547    15547    1944
     Sum       22485   22485   5629              1740873  1740873  217511


     Title: 
     Fkl_Ortho                                                                  


     bravais-lattice index     =            0
     lattice parameter (alat)  =      27.8567  a.u.
     unit-cell volume          =   18011.5231 (a.u.)^3
     number of atoms/cell      =          215
     number of atomic types    =            2
     number of electrons       =      1144.00
     number of Kohn-Sham states=          600
     kinetic-energy cutoff     =      80.0000  Ry
     charge density cutoff     =     320.0000  Ry
     convergence threshold     =      1.0E-08
     mixing beta               =       0.7000
     number of iterations used =            8  plain     mixing
     Exchange-correlation      =  SLA  PZ   NOGX NOGC ( 1  1  0  0 0 0)

     Using Berry phase electric field
     In a.u.(Ry)  cartesian system of reference
        0.0000000000
        0.0000000000
        0.0000000000
     In a.u.(Ry)  crystal system of reference
        0.0000000000
        0.0000000000
        0.0000000000
     Number of iterative cycles:   3


     celldm(1)=  27.856738  celldm(2)=   0.000000  celldm(3)=   0.000000
     celldm(4)=   0.000000  celldm(5)=   0.000000  celldm(6)=   0.000000

     crystal axes: (cart. coord. in units of alat)
               a(1) = (   0.992918   0.000000   0.000000 )  
               a(2) = (   0.000000   1.146571   0.000000 )  
               a(3) = (   0.000000   0.000000   0.731889 )  

     reciprocal axes: (cart. coord. in units 2 pi/alat)
               b(1) = (  1.007133  0.000000  0.000000 )  
               b(2) = (  0.000000  0.872166  0.000000 )  
               b(3) = (  0.000000  0.000000  1.366327 )  


     PseudoPot. # 1 for Si read from file:
     /home/users/lsamos/Nico/q-e-qe-5.4/pseudo/Si.pz-vbc.UPF
     MD5 check sum: 6dfa03ddd5817404712e03e4d12deb78
     Pseudo is Norm-conserving, Zval =  4.0
     Generated by new atomic code, or converted to UPF format
     Using radial grid of  431 points,  2 beta functions with: 
                l(1) =   0
                l(2) =   1

     PseudoPot. # 2 for O  read from file:
     /home/users/lsamos/Nico/q-e-qe-5.4/pseudo/O.pz-mt.UPF
     MD5 check sum: 6c85872a654a48428798af567c59afb1
     Pseudo is Norm-conserving, Zval =  6.0
     Generated by new atomic code, or converted to UPF format
     Using radial grid of  921 points,  1 beta functions with: 
                l(1) =   0

     atomic species   valence    mass     pseudopotential
        Si             4.00    28.08550     Si( 1.00)
        O              6.00    16.00000     O ( 1.00)

     No symmetry found


   Cartesian axes

     site n.     atom                  positions (alat units)
         1           Si  tau(   1) = (   0.1495137   0.0009184   0.2444941  )
         2           Si  tau(   2) = (   0.3174569   0.2885268   0.2452891  )
         3           Si  tau(   3) = (   0.9144134   0.1317194   0.1190912  )
         4           Si  tau(   4) = (   0.0903358   0.4150163   0.1254143  )
         5           Si  tau(   5) = (   0.0881068   0.1514502  -0.0004227  )
         6           Si  tau(   6) = (   0.2493739   0.4338353  -0.0029451  )
         7           O   tau(   7) = (   0.0832878   0.0805111   0.2820493  )
         8           O   tau(   8) = (   0.2503171   0.3665157   0.2847965  )
         9           O   tau(   9) = (   0.2150235   0.0378432   0.1637496  )
        10           O   tau(  10) = (   0.3847844   0.3319065   0.1689360  )
        11           O   tau(  11) = (   0.1893486   0.1677063   0.0394928  )
        12           O   tau(  12) = (   0.3558725   0.4420768   0.0249448  )
        13           O   tau(  13) = (   0.0232074   0.1140097   0.0809343  )
        14           O   tau(  14) = (   0.1930313   0.4032865   0.0869713  )
        15           O   tau(  15) = (   0.9144504   0.2054054   0.2017456  )
        16           O   tau(  16) = (   0.0873360   0.4918087   0.2051255  )
        17           O   tau(  17) = (   0.0452251   0.2469275   0.3308573  )
        18           O   tau(  18) = (   0.2118072   0.5352759   0.3305102  )
        19           Si  tau(  19) = (   0.4867130   0.0035443   0.2389650  )
        20           Si  tau(  20) = (   0.6532513   0.2821736   0.2487314  )
        21           Si  tau(  21) = (   0.2537718   0.1316478   0.1216894  )
        22           Si  tau(  22) = (   0.4150747   0.4221282   0.1156034  )
        23           Si  tau(  23) = (   0.4165561   0.1536803  -0.0004065  )
        24           Si  tau(  24) = (   0.5857413   0.4413224   0.0022306  )
        25           O   tau(  25) = (   0.4217930   0.0840255   0.2772236  )
        26           O   tau(  26) = (   0.5909935   0.3492145   0.3139943  )
        27           O   tau(  27) = (   0.5515367   0.0402129   0.1564955  )
        28           O   tau(  28) = (   0.7048860   0.3335273   0.1671336  )
        29           O   tau(  29) = (   0.5164185   0.1767143   0.0404754  )
        30           O   tau(  30) = (   0.6872052   0.4587593   0.0400011  )
        31           O   tau(  31) = (   0.3545316   0.1128866   0.0811028  )
        32           O   tau(  32) = (   0.5206582   0.4107940   0.0857203  )
        33           O   tau(  33) = (   0.2570261   0.2085387   0.2009381  )
        34           O   tau(  34) = (   0.4016389   0.5115529   0.1811458  )
        35           O   tau(  35) = (   0.3800780   0.2505321   0.3281758  )
        36           Si  tau(  36) = (   0.8156158  -0.0037414   0.2430688  )
        37           Si  tau(  37) = (   0.9790062   0.2832236   0.2450079  )
        38           Si  tau(  38) = (   0.5846652   0.1382274   0.1181517  )
        39           Si  tau(  39) = (   0.7497227   0.4246955   0.1249721  )
        40           Si  tau(  40) = (   0.7539671   0.1574432  -0.0102223  )
        41           Si  tau(  41) = (   0.9170599   0.4361996   0.0035311  )
        42           O   tau(  42) = (   0.7488299   0.0730875   0.2853566  )
        43           O   tau(  43) = (   0.9150511   0.3657651   0.2819982  )
        44           O   tau(  44) = (   0.8737137   0.0372493   0.1584736  )
        45           O   tau(  45) = (   1.0475302   0.3195823   0.1663338  )
        46           O   tau(  46) = (   0.8531170   0.1716284   0.0351556  )
        47           O   tau(  47) = (   1.0193287   0.4478126   0.0416300  )
        48           O   tau(  48) = (   0.6843536   0.1341497   0.0720439  )
        49           O   tau(  49) = (   0.8504031   0.4034550   0.0856896  )
        50           O   tau(  50) = (   0.5867949   0.2069428   0.2054030  )
        51           O   tau(  51) = (   0.7505394   0.5006792   0.2043537  )
        52           O   tau(  52) = (   0.7262697   0.2443596   0.3217791  )
        53           O   tau(  53) = (   0.8779270   0.5352055   0.3288452  )
        54           Si  tau(  54) = (   0.1492489   0.5720140   0.2474048  )
        55           Si  tau(  55) = (   0.3176877   0.8649961   0.2438938  )
        56           Si  tau(  56) = (   0.9219982   0.7064357   0.1232986  )
        57           Si  tau(  57) = (   0.0913053   0.9915301   0.1231948  )
        58           Si  tau(  58) = (   0.0958788   0.7262502   0.0012985  )
        59           Si  tau(  59) = (   0.2550585   1.0152921  -0.0001532  )
        60           O   tau(  60) = (   0.0849029   0.6527222   0.2849052  )
        61           O   tau(  61) = (   0.2534778   0.9449163   0.2823358  )
        62           O   tau(  62) = (   0.2180675   0.6105886   0.1682710  )
        63           O   tau(  63) = (   0.3829400   0.8990499   0.1615511  )
        64           O   tau(  64) = (   0.2017993   0.7347720   0.0369399  )
        65           O   tau(  65) = (   0.3581027   1.0283493   0.0365005  )
        66           O   tau(  66) = (   0.0321606   0.6924284   0.0853391  )
        67           O   tau(  67) = (   0.1934710   0.9783631   0.0837480  )
        68           O   tau(  68) = (   0.9189122   0.7803559   0.2047249  )
        69           O   tau(  69) = (   0.0882939   1.0651824   0.2052182  )
        70           O   tau(  70) = (   0.0511958   0.8225551   0.3290273  )
        71           O   tau(  71) = (   0.2118338   1.1125789   0.3288708  )
        72           Si  tau(  72) = (   0.4297809   0.6168769   0.1796512  )
        73           Si  tau(  73) = (   0.6525703   0.8629212   0.2459662  )
        74           Si  tau(  74) = (   0.2563235   0.7045547   0.1269652  )
        75           Si  tau(  75) = (   0.4213105   0.9942801   0.1204281  )
        76           Si  tau(  76) = (   0.4414166   0.7569671  -0.0148963  )
        77           Si  tau(  77) = (   0.5873720   1.0137827   0.0001991  )
        78           O   tau(  78) = (   0.4153647   0.6582208   0.2792398  )
        79           O   tau(  79) = (   0.5879022   0.9436984   0.2822869  )
        80           O   tau(  80) = (   0.5334924   0.6244307   0.1436417  )
        81           O   tau(  81) = (   0.7136413   0.8938249   0.1593713  )
        82           O   tau(  82) = (   0.5332364   0.7653063   0.0371671  )
        83           O   tau(  83) = (   0.6894915   1.0277035   0.0388075  )
        84           O   tau(  84) = (   0.3691280   0.6826952   0.1002447  )
        85           O   tau(  85) = (   0.5232220   0.9774566   0.0824974  )
        86           O   tau(  86) = (   0.2550536   0.7829523   0.2033269  )
        87           O   tau(  87) = (   0.4221201   1.0695634   0.2008268  )
        88           O   tau(  88) = (   0.3802772   0.8266491   0.3267516  )
        89           O   tau(  89) = (   0.5494638   1.1136952   0.3226309  )
        90           Si  tau(  90) = (   0.8170491   0.5776171   0.2465032  )
        91           Si  tau(  91) = (   0.9829479   0.8602934   0.2449214  )
        92           Si  tau(  92) = (   0.5910435   0.7160165   0.1207038  )
        93           Si  tau(  93) = (   0.7531720   0.9894801   0.1207984  )
        94           Si  tau(  94) = (   0.7562144   0.7278105   0.0007989  )
        95           Si  tau(  95) = (   0.9191515   1.0110604   0.0010958  )
        96           O   tau(  96) = (   0.7547979   0.6578773   0.2888621  )
        97           O   tau(  97) = (   0.9180581   0.9402471   0.2827068  )
        98           O   tau(  98) = (   0.8830986   0.6120247   0.1648655  )
        99           O   tau(  99) = (   1.0489559   0.8951488   0.1634083  )
       100           O   tau( 100) = (   0.8580315   0.7413970   0.0395573  )
       101           O   tau( 101) = (   1.0203497   1.0272954   0.0406569  )
       102           O   tau( 102) = (   0.6912845   0.6934621   0.0846053  )
       103           O   tau( 103) = (   0.8548083   0.9729497   0.0825189  )
       104           O   tau( 104) = (   0.5883087   0.7800437   0.2092918  )
       105           O   tau( 105) = (   0.7527865   1.0611364   0.2046589  )
       106           O   tau( 106) = (   0.7167268   0.8278465   0.3286052  )
       107           O   tau( 107) = (   0.8812769   1.1084504   0.3249231  )
       108           Si  tau( 108) = (   0.1528283  -0.0017231   0.6088968  )
       109           Si  tau( 109) = (   0.3097297   0.2826783   0.6101777  )
       110           Si  tau( 110) = (   0.9190555   0.1262345   0.4904155  )
       111           Si  tau( 111) = (   0.0874053   0.4169792   0.4897829  )
       112           Si  tau( 112) = (   0.0869639   0.1513878   0.3667215  )
       113           Si  tau( 113) = (   0.2505937   0.4391876   0.3676243  )
       114           O   tau( 114) = (   0.0890895   0.0792151   0.6478363  )
       115           O   tau( 115) = (   0.2396419   0.3588121   0.6486010  )
       116           O   tau( 116) = (   0.2159776   0.0323411   0.5245425  )
       117           O   tau( 117) = (   0.3752900   0.3270631   0.5325842  )
       118           O   tau( 118) = (   0.1907159   0.1654154   0.4010733  )
       119           O   tau( 119) = (   0.3534988   0.4548010   0.4049632  )
       120           O   tau( 120) = (   0.0284803   0.1130218   0.4524139  )
       121           O   tau( 121) = (   0.1895828   0.4014288   0.4515384  )
       122           O   tau( 122) = (   0.9151596   0.2024884   0.5708125  )
       123           O   tau( 123) = (   0.0864351   0.4934972   0.5694344  )
       124           O   tau( 124) = (   0.0497462   0.2474979   0.6933338  )
       125           O   tau( 125) = (   0.2149355   0.5314920   0.6919730  )
       126           Si  tau( 126) = (   0.4847232  -0.0009769   0.6096880  )
       127           Si  tau( 127) = (   0.6425064   0.2864417   0.6035931  )
       128           Si  tau( 128) = (   0.2537203   0.1273065   0.4836074  )
       129           Si  tau( 129) = (   0.4100636   0.4225596   0.4929350  )
       130           Si  tau( 130) = (   0.4187037   0.1533694   0.3628433  )
       131           Si  tau( 131) = (   0.6075325   0.3931475   0.4114642  )
       132           O   tau( 132) = (   0.4227894   0.0810181   0.6486863  )
       133           O   tau( 133) = (   0.5852757   0.3633800   0.6549171  )
       134           O   tau( 134) = (   0.5482550   0.0348886   0.5260064  )
       135           O   tau( 135) = (   0.6805267   0.3398670   0.5025831  )
       136           O   tau( 136) = (   0.5211143   0.1681253   0.4023987  )
       137           O   tau( 137) = (   0.6854289   0.4723218   0.4094123  )
       138           O   tau( 138) = (   0.3560314   0.1131938   0.4445053  )
       139           O   tau( 139) = (   0.5166228   0.4109187   0.4639824  )
       140           O   tau( 140) = (   0.2523528   0.2007839   0.5660379  )
       141           O   tau( 141) = (   0.4102100   0.5009161   0.5709706  )
       142           O   tau( 142) = (   0.3737840   0.2474368   0.6928130  )
       143           O   tau( 143) = (   0.5488402   0.5336174   0.6868337  )
       144           Si  tau( 144) = (   0.8160078  -0.0057724   0.6109376  )
       145           Si  tau( 145) = (   0.9781283   0.2834682   0.6116495  )
       146           Si  tau( 146) = (   0.5837936   0.1295528   0.4844384  )
       147           Si  tau( 147) = (   0.7557006   0.4317793   0.4868173  )
       148           Si  tau( 148) = (   0.7552495   0.1475141   0.3658187  )
       149           Si  tau( 149) = (   0.9177757   0.4390206   0.3638082  )
       150           O   tau( 150) = (   0.7515533   0.0757636   0.6480500  )
       151           O   tau( 151) = (   0.9130958   0.3633393   0.6522190  )
       152           O   tau( 152) = (   0.8807469   0.0306771   0.5290896  )
       153           O   tau( 153) = (   1.0405554   0.3227063   0.5293791  )
       154           O   tau( 154) = (   0.8562044   0.1606436   0.4061532  )
       155           O   tau( 155) = (   1.0179829   0.4528564   0.4054277  )
       156           O   tau( 156) = (   0.6874028   0.1204826   0.4490320  )
       157           O   tau( 157) = (   0.8513812   0.4013913   0.4469426  )
       158           O   tau( 158) = (   0.5792754   0.2070831   0.5649389  )
       159           O   tau( 159) = (   0.7570272   0.4869751   0.5798083  )
       160           O   tau( 160) = (   0.7254466   0.2508903   0.6655378  )
       161           O   tau( 161) = (   0.8846926   0.5347836   0.6970589  )
       162           Si  tau( 162) = (   0.1526498   0.5714997   0.6098799  )
       163           Si  tau( 163) = (   0.3154704   0.8638252   0.6043365  )
       164           Si  tau( 164) = (   0.9179393   0.7045542   0.4928967  )
       165           Si  tau( 165) = (   0.0892479   0.9897782   0.4892902  )
       166           Si  tau( 166) = (   0.0873382   0.7263861   0.3677458  )
       167           Si  tau( 167) = (   0.2521395   1.0175394   0.3662400  )
       168           O   tau( 168) = (   0.0911428   0.6529229   0.6510275  )
       169           O   tau( 169) = (   0.2522202   0.9405522   0.6494333  )
       170           O   tau( 170) = (   0.2186116   0.6086773   0.5292136  )
       171           O   tau( 171) = (   0.3784257   0.8998141   0.5217617  )
       172           O   tau( 172) = (   0.1900901   0.7396794   0.4052672  )
       173           O   tau( 173) = (   0.3542111   1.0352262   0.4037750  )
       174           O   tau( 174) = (   0.0252710   0.6882778   0.4507923  )
       175           O   tau( 175) = (   0.1909447   0.9763583   0.4485213  )
       176           O   tau( 176) = (   0.9221236   0.7739944   0.5784718  )
       177           O   tau( 177) = (   0.0893515   1.0625014   0.5725166  )
       178           O   tau( 178) = (   0.0609474   0.8231106   0.6945956  )
       179           O   tau( 179) = (   0.2177854   1.1106074   0.6918541  )
       180           Si  tau( 180) = (   0.4850447   0.5727245   0.6065996  )
       181           Si  tau( 181) = (   0.6481654   0.8581332   0.6098316  )
       182           Si  tau( 182) = (   0.2543116   0.7039261   0.4873330  )
       183           Si  tau( 183) = (   0.4182757   0.9962527   0.4845284  )
       184           Si  tau( 184) = (   0.4176029   0.7302115   0.3640851  )
       185           Si  tau( 185) = (   0.5854737   1.0181590   0.3641300  )
       186           O   tau( 186) = (   0.4297566   0.6588421   0.6515505  )
       187           O   tau( 187) = (   0.5854335   0.9378723   0.6515674  )
       188           O   tau( 188) = (   0.5468135   0.6094840   0.5232612  )
       189           O   tau( 189) = (   0.7069640   0.8939506   0.5235500  )
       190           O   tau( 190) = (   0.5193497   0.7432622   0.4042919  )
       191           O   tau( 191) = (   0.6857410   1.0325230   0.4070276  )
       192           O   tau( 192) = (   0.3559265   0.6897855   0.4463062  )
       193           O   tau( 193) = (   0.5193153   0.9805567   0.4443682  )
       194           O   tau( 194) = (   0.2561754   0.7784002   0.5696053  )
       195           O   tau( 195) = (   0.4198343   1.0659504   0.5702124  )
       196           O   tau( 196) = (   0.3850791   0.8296057   0.6872790  )
       197           O   tau( 197) = (   0.5498437   1.1087716   0.6909022  )
       198           Si  tau( 198) = (   0.8202635   0.5719803   0.6165915  )
       199           Si  tau( 199) = (   0.9862238   0.8570166   0.6132701  )
       200           Si  tau( 200) = (   0.5826896   0.7080463   0.4877179  )
       201           Si  tau( 201) = (   0.7489808   0.9897822   0.4869378  )
       202           Si  tau( 202) = (   0.7528708   0.7325823   0.3704480  )
       203           Si  tau( 203) = (   0.9163207   1.0124165   0.3662470  )
       204           O   tau( 204) = (   0.7530596   0.6496440   0.6545641  )
       205           O   tau( 205) = (   0.9209822   0.9367981   0.6512853  )
       206           O   tau( 206) = (   0.8778444   0.6077758   0.5296597  )
       207           O   tau( 207) = (   1.0468868   0.8926789   0.5281586  )
       208           O   tau( 208) = (   0.8531242   0.7456806   0.4135345  )
       209           O   tau( 209) = (   1.0168461   1.0266341   0.4084289  )
       210           O   tau( 210) = (   0.6857919   0.6980171   0.4516841  )
       211           O   tau( 211) = (   0.8497447   0.9739115   0.4458357  )
       212           O   tau( 212) = (   0.5784925   0.7775710   0.5751216  )
       213           O   tau( 213) = (   0.7521506   1.0597270   0.5725308  )
       214           O   tau( 214) = (   0.7162327   0.8202304   0.6885680  )
       215           O   tau( 215) = (   0.8794272   1.1060060   0.6940856  )

     number of k points=     1
                       cart. coord. in units 2pi/alat
        k(    1) = (   0.0000000   0.0000000   0.0000000), wk =   2.0000000

     Dense  grid:  1740873 G-vectors     FFT dimensions: ( 160, 192, 120)

     Largest allocated arrays     est. size (Mb)     dimensions
        Kohn-Sham Wavefunctions        17.80 Mb     (    1944,  600)
        NL pseudopotentials            12.78 Mb     (    1944,  431)
        Each V/rho on FFT grid          0.94 Mb     (   61440)
        Each G-vector array             0.12 Mb     (   15547)
        G-vector shells                 0.06 Mb     (    7776)
     Largest temporary arrays     est. size (Mb)     dimensions
        Auxiliary wavefunctions        71.19 Mb     (    1944, 2400)
        Each subspace H/S matrix       87.89 Mb     (    2400, 2400)
        Each <psi_i|beta_j> matrix      3.95 Mb     (     431,  600)
        Arrays for rho mixing           7.50 Mb     (   61440,    8)

     Initial potential from superposition of free atoms

     starting charge 1145.96414, renormalised to 1144.00000
     Starting wfc are  860 randomized atomic wfcs

     total cpu time spent up to now is       45.5 secs

     per-process dynamical memory:   157.6 Mb

     Self-consistent Calculation

     iteration #  1     ecut=    80.00 Ry     beta=0.70
     Davidson diagonalization with overlap
     ethr =  1.00E-02,  avg # of iterations =  3.0
     Davidson diagonalization with overlap
     ethr =  1.00E-02,  avg # of iterations =  1.0
     Davidson diagonalization with overlap
     ethr =  1.00E-02,  avg # of iterations =  1.0

     Expectation value of exp(iGx): ( -2.5390797908679145E-004,  6.8607356571132310E-004)  0.99291773000000005     
     Electronic Dipole per cell (Ry a.u.)   23.971583009332470     
     Ionic Dipole per cell (Ry a.u.)   23645.502711605383     

     Expectation value of exp(iGx): (  2.7071054165715568E-003, -3.5507008109805357E-003)   1.1465709300000000     
     Electronic Dipole per cell (Ry a.u.)  -13.219027354630231     
     Ionic Dipole per cell (Ry a.u.)   25351.837090631194     

     Expectation value of exp(iGx): (  2.8617504725861225E-007, -1.7103732366566204E-006)  0.73188942899999998     
     Electronic Dipole per cell (Ry a.u.)  -12.895010864552781     
     Ionic Dipole per cell (Ry a.u.)   15833.804391657939     
Electronic Dipole on Cartesian axes
           1   23.971583009332470     
           2  -13.219027354630231     
           3  -12.895010864552781     
Ionic Dipole on Cartesian axes
           1   23645.502711605383     
           2   25351.837090631194     
           3   15833.804391657939     

     total cpu time spent up to now is      853.1 secs

     total energy              =   -5137.12593108 Ry
     Harris-Foulkes estimate   =   -5174.10857299 Ry
     estimated scf accuracy    <      51.93556257 Ry

     iteration #  2     ecut=    80.00 Ry     beta=0.70
     Davidson diagonalization with overlap
     ethr =  4.54E-03,  avg # of iterations =  2.0
     Davidson diagonalization with overlap
     ethr =  4.54E-03,  avg # of iterations =  1.0
     Davidson diagonalization with overlap
     ethr =  4.54E-03,  avg # of iterations =  1.0

     Expectation value of exp(iGx): ( -9.2481498909132700E-006,  3.0954400888064493E-005)  0.99291773000000005     
     Electronic Dipole per cell (Ry a.u.)   23.173058609174223     
     Ionic Dipole per cell (Ry a.u.)   23645.502711605383     

     Expectation value of exp(iGx): (  2.5563586448682239E-004, -3.4631948259874167E-004)   1.1465709300000000     
     Electronic Dipole per cell (Ry a.u.)  -13.442244160665112     
     Ionic Dipole per cell (Ry a.u.)   25351.837090631194     

     Expectation value of exp(iGx): (  1.0858040555366579E-009, -5.5434403365383835E-009)  0.73188942899999998     
     Electronic Dipole per cell (Ry a.u.)  -12.641322218946922     
     Ionic Dipole per cell (Ry a.u.)   15833.804391657939     
Electronic Dipole on Cartesian axes
           1   23.173058609174223     
           2  -13.442244160665112     
           3  -12.641322218946922     
Ionic Dipole on Cartesian axes
           1   23645.502711605383     
           2   25351.837090631194     
           3   15833.804391657939     

     total cpu time spent up to now is     1654.0 secs

     total energy              =   -5150.68692116 Ry
     Harris-Foulkes estimate   =   -5167.81195471 Ry
     estimated scf accuracy    <      33.14704887 Ry

     iteration #  3     ecut=    80.00 Ry     beta=0.70
     Davidson diagonalization with overlap
     ethr =  2.90E-03,  avg # of iterations =  2.0
     Davidson diagonalization with overlap
     ethr =  2.90E-03,  avg # of iterations =  1.0
     Davidson diagonalization with overlap
     ethr =  2.90E-03,  avg # of iterations =  1.0

     Expectation value of exp(iGx): ( -5.2386315031834295E-005,  1.4938156073295253E-004)  0.99291773000000005     
     Electronic Dipole per cell (Ry a.u.)   23.757794139354218     
     Ionic Dipole per cell (Ry a.u.)   23645.502711605383     

     Expectation value of exp(iGx): (  8.5077831889872801E-004, -1.1357928399052131E-003)   1.1465709300000000     
     Electronic Dipole per cell (Ry a.u.)  -13.341226865223462     
     Ionic Dipole per cell (Ry a.u.)   25351.837090631194     

     Expectation value of exp(iGx): (  1.9640342713986689E-008, -1.0343763742925356E-007)  0.73188942899999998     
     Electronic Dipole per cell (Ry a.u.)  -12.694376105697110     
     Ionic Dipole per cell (Ry a.u.)   15833.804391657939     
Electronic Dipole on Cartesian axes
           1   23.757794139354218     
           2  -13.341226865223462     
           3  -12.694376105697110     
Ionic Dipole on Cartesian axes
           1   23645.502711605383     
           2   25351.837090631194     
           3   15833.804391657939     

     total cpu time spent up to now is     2458.8 secs

     total energy              =   -5157.47979396 Ry
     Harris-Foulkes estimate   =   -5157.56794906 Ry
     estimated scf accuracy    <       0.23394415 Ry

     iteration #  4     ecut=    80.00 Ry     beta=0.70
     Davidson diagonalization with overlap
     ethr =  2.04E-05,  avg # of iterations =  8.0
     Davidson diagonalization with overlap
     ethr =  2.04E-05,  avg # of iterations =  1.0
     Davidson diagonalization with overlap
     ethr =  2.04E-05,  avg # of iterations =  1.0

     Expectation value of exp(iGx): ( -4.6397217291221355E-005,  1.4316619595609618E-004)  0.99291773000000005     
     Electronic Dipole per cell (Ry a.u.)   23.460354986675622     
     Ionic Dipole per cell (Ry a.u.)   23645.502711605383     

     Expectation value of exp(iGx): (  8.1779212786925882E-004, -1.0915929763284421E-003)   1.1465709300000000     
     Electronic Dipole per cell (Ry a.u.)  -13.340195784152137     
     Ionic Dipole per cell (Ry a.u.)   25351.837090631194     

     Expectation value of exp(iGx): (  1.6480804234004062E-008, -9.4136656824385140E-008)  0.73188942899999998     
     Electronic Dipole per cell (Ry a.u.)  -12.825855716854649     
     Ionic Dipole per cell (Ry a.u.)   15833.804391657939     
Electronic Dipole on Cartesian axes
           1   23.460354986675622     
           2  -13.340195784152137     
           3  -12.825855716854649     
Ionic Dipole on Cartesian axes
           1   23645.502711605383     
           2   25351.837090631194     
           3   15833.804391657939     

     total cpu time spent up to now is     3351.0 secs

     total energy              =   -5157.48732757 Ry
     Harris-Foulkes estimate   =   -5157.55673534 Ry
     estimated scf accuracy    <       0.14354840 Ry

     iteration #  5     ecut=    80.00 Ry     beta=0.70
     Davidson diagonalization with overlap
     ethr =  1.25E-05,  avg # of iterations =  8.0
     Davidson diagonalization with overlap
     ethr =  1.25E-05,  avg # of iterations =  1.0
     Davidson diagonalization with overlap
     ethr =  1.25E-05,  avg # of iterations =  1.0

     Expectation value of exp(iGx): ( -4.8757247597373994E-005,  1.4154616761249982E-004)  0.99291773000000005     
     Electronic Dipole per cell (Ry a.u.)   23.688627443997770     
     Ionic Dipole per cell (Ry a.u.)   23645.502711605383     

     Expectation value of exp(iGx): (  8.1399199121077299E-004, -1.0904535545827937E-003)   1.1465709300000000     
     Electronic Dipole per cell (Ry a.u.)  -13.365112174449798     
     Ionic Dipole per cell (Ry a.u.)   25351.837090631194     

     Expectation value of exp(iGx): (  1.7698225472120243E-008, -9.3137946752100485E-008)  0.73188942899999998     
     Electronic Dipole per cell (Ry a.u.)  -12.693087514307416     
     Ionic Dipole per cell (Ry a.u.)   15833.804391657939     
Electronic Dipole on Cartesian axes
           1   23.688627443997770     
           2  -13.365112174449798     
           3  -12.693087514307416     
Ionic Dipole on Cartesian axes
           1   23645.502711605383     
           2   25351.837090631194     
           3   15833.804391657939     

     total cpu time spent up to now is     4219.8 secs

     total energy              =   -5157.51749653 Ry
     Harris-Foulkes estimate   =   -5157.51905998 Ry
     estimated scf accuracy    <       0.00282853 Ry

     iteration #  6     ecut=    80.00 Ry     beta=0.70
     Davidson diagonalization with overlap
     ethr =  2.47E-07,  avg # of iterations =  7.0
     Davidson diagonalization with overlap
     ethr =  2.47E-07,  avg # of iterations =  1.0
     Davidson diagonalization with overlap
     ethr =  2.47E-07,  avg # of iterations =  1.0

     Expectation value of exp(iGx): ( -4.8311884194070275E-005,  1.4192310705002378E-004)  0.99291773000000005     
     Electronic Dipole per cell (Ry a.u.)   23.643460303290123     
     Ionic Dipole per cell (Ry a.u.)   23645.502711605383     

     Expectation value of exp(iGx): (  8.1654465500878050E-004, -1.0897736323108990E-003)   1.1465709300000000     
     Electronic Dipole per cell (Ry a.u.)  -13.339219535745963     
     Ionic Dipole per cell (Ry a.u.)   25351.837090631194     

     Expectation value of exp(iGx): (  1.7441600537842972E-008, -9.3461703082388845E-008)  0.73188942899999998     
     Electronic Dipole per cell (Ry a.u.)  -12.723259067962312     
     Ionic Dipole per cell (Ry a.u.)   15833.804391657939     
Electronic Dipole on Cartesian axes
           1   23.643460303290123     
           2  -13.339219535745963     
           3  -12.723259067962312     
Ionic Dipole on Cartesian axes
           1   23645.502711605383     
           2   25351.837090631194     
           3   15833.804391657939     

     total cpu time spent up to now is     5099.3 secs

     total energy              =   -5157.51815116 Ry
     Harris-Foulkes estimate   =   -5157.51829965 Ry
     estimated scf accuracy    <       0.00027461 Ry

     iteration #  7     ecut=    80.00 Ry     beta=0.70
     Davidson diagonalization with overlap
     ethr =  2.40E-08,  avg # of iterations =  3.0
     Davidson diagonalization with overlap
     ethr =  2.40E-08,  avg # of iterations =  1.0
     Davidson diagonalization with overlap
     ethr =  2.40E-08,  avg # of iterations =  1.0

     Expectation value of exp(iGx): ( -4.8452134582802405E-005,  1.4192052402086083E-004)  0.99291773000000005     
     Electronic Dipole per cell (Ry a.u.)   23.654552898079061     
     Ionic Dipole per cell (Ry a.u.)   23645.502711605383     

     Expectation value of exp(iGx): (  8.1620809032643081E-004, -1.0905494021276069E-003)   1.1465709300000000     
     Electronic Dipole per cell (Ry a.u.)  -13.346972547068329     
     Ionic Dipole per cell (Ry a.u.)   25351.837090631194     

     Expectation value of exp(iGx): (  1.7538552728357992E-008, -9.3504031326446731E-008)  0.73188942899999998     
     Electronic Dipole per cell (Ry a.u.)  -12.714813731581334     
     Ionic Dipole per cell (Ry a.u.)   15833.804391657939     
Electronic Dipole on Cartesian axes
           1   23.654552898079061     
           2  -13.346972547068329     
           3  -12.714813731581334     
Ionic Dipole on Cartesian axes
           1   23645.502711605383     
           2   25351.837090631194     
           3   15833.804391657939     

     total cpu time spent up to now is     5932.1 secs

     total energy              =   -5157.51821428 Ry
     Harris-Foulkes estimate   =   -5157.51822756 Ry
     estimated scf accuracy    <       0.00002869 Ry

     iteration #  8     ecut=    80.00 Ry     beta=0.70
     Davidson diagonalization with overlap
     ethr =  2.51E-09,  avg # of iterations =  3.0
     Davidson diagonalization with overlap
     ethr =  2.51E-09,  avg # of iterations =  1.0
     Davidson diagonalization with overlap
     ethr =  2.51E-09,  avg # of iterations =  1.0

     Expectation value of exp(iGx): ( -4.8440751123669681E-005,  1.4194273565634795E-004)  0.99291773000000005     
     Electronic Dipole per cell (Ry a.u.)   23.653062776299755     
     Ionic Dipole per cell (Ry a.u.)   23645.502711605383     

     Expectation value of exp(iGx): (  8.1629804757967807E-004, -1.0905906367236471E-003)   1.1465709300000000     
     Electronic Dipole per cell (Ry a.u.)  -13.346473190684728     
     Ionic Dipole per cell (Ry a.u.)   25351.837090631194     

     Expectation value of exp(iGx): (  1.7521503853887409E-008, -9.3524885592428110E-008)  0.73188942899999998     
     Electronic Dipole per cell (Ry a.u.)  -12.716800815505618     
     Ionic Dipole per cell (Ry a.u.)   15833.804391657939     
Electronic Dipole on Cartesian axes
           1   23.653062776299755     
           2  -13.346473190684728     
           3  -12.716800815505620     
Ionic Dipole on Cartesian axes
           1   23645.502711605383     
           2   25351.837090631194     
           3   15833.804391657939     

     total cpu time spent up to now is     6749.6 secs

     total energy              =   -5157.51822179 Ry
     Harris-Foulkes estimate   =   -5157.51822304 Ry
     estimated scf accuracy    <       0.00000425 Ry

     iteration #  9     ecut=    80.00 Ry     beta=0.70
     Davidson diagonalization with overlap
     ethr =  3.72E-10,  avg # of iterations =  3.0
     Davidson diagonalization with overlap
     ethr =  3.72E-10,  avg # of iterations =  1.0
     Davidson diagonalization with overlap
     ethr =  3.72E-10,  avg # of iterations =  1.0

     Expectation value of exp(iGx): ( -4.8439822898625321E-005,  1.4194684784777482E-004)  0.99291773000000005     
     Electronic Dipole per cell (Ry a.u.)   23.652879590254166     
     Ionic Dipole per cell (Ry a.u.)   23645.502711605383     

     Expectation value of exp(iGx): (  8.1635992916234430E-004, -1.0905828671595055E-003)   1.1465709300000000     
     Electronic Dipole per cell (Ry a.u.)  -13.345901181497595     
     Ionic Dipole per cell (Ry a.u.)   25351.837090631194     

     Expectation value of exp(iGx): (  1.7523867344759124E-008, -9.3527843208437075E-008)  0.73188942899999998     
     Electronic Dipole per cell (Ry a.u.)  -12.716629281668530     
     Ionic Dipole per cell (Ry a.u.)   15833.804391657939     
Electronic Dipole on Cartesian axes
           1   23.652879590254166     
           2  -13.345901181497595     
           3  -12.716629281668530     
Ionic Dipole on Cartesian axes
           1   23645.502711605383     
           2   25351.837090631194     
           3   15833.804391657939     

     total cpu time spent up to now is     7575.9 secs

     total energy              =   -5157.51822254 Ry
     Harris-Foulkes estimate   =   -5157.51822274 Ry
     estimated scf accuracy    <       0.00000027 Ry

     iteration # 10     ecut=    80.00 Ry     beta=0.70
     Davidson diagonalization with overlap
     ethr =  2.33E-11,  avg # of iterations =  3.0
     Davidson diagonalization with overlap
     ethr =  2.33E-11,  avg # of iterations =  1.0
     Davidson diagonalization with overlap
     ethr =  2.33E-11,  avg # of iterations =  1.0

     Expectation value of exp(iGx): ( -4.8442462486166099E-005,  1.4194556413041551E-004)  0.99291773000000005     
     Electronic Dipole per cell (Ry a.u.)   23.653121394472709     
     Ionic Dipole per cell (Ry a.u.)   23645.502711605383     

     Expectation value of exp(iGx): (  8.1632808610736566E-004, -1.0906024688869128E-003)   1.1465709300000000     
     Electronic Dipole per cell (Ry a.u.)  -13.346294209842975     
     Ionic Dipole per cell (Ry a.u.)   25351.837090631194     

     Expectation value of exp(iGx): (  1.7525460705258833E-008, -9.3527367669688238E-008)  0.73188942899999998     
     Electronic Dipole per cell (Ry a.u.)  -12.716469781646484     
     Ionic Dipole per cell (Ry a.u.)   15833.804391657939     
Electronic Dipole on Cartesian axes
           1   23.653121394472709     
           2  -13.346294209842975     
           3  -12.716469781646486     
Ionic Dipole on Cartesian axes
           1   23645.502711605383     
           2   25351.837090631194     
           3   15833.804391657939     

     total cpu time spent up to now is     8406.2 secs

     total energy              =   -5157.51822275 Ry
     Harris-Foulkes estimate   =   -5157.51822262 Ry
     estimated scf accuracy    <       0.00000004 Ry

     iteration # 11     ecut=    80.00 Ry     beta=0.70
     Davidson diagonalization with overlap
     ethr =  3.90E-12,  avg # of iterations =  3.0
     Davidson diagonalization with overlap
     ethr =  3.90E-12,  avg # of iterations =  1.0
     Davidson diagonalization with overlap
     ethr =  3.90E-12,  avg # of iterations =  1.0

     Expectation value of exp(iGx): ( -4.8441442940378548E-005,  1.4194612167842943E-004)  0.99291773000000005     
     Electronic Dipole per cell (Ry a.u.)   23.653026342406555     
     Ionic Dipole per cell (Ry a.u.)   23645.502711605383     

     Expectation value of exp(iGx): (  8.1634075900894546E-004, -1.0905951094485327E-003)   1.1465709300000000     
     Electronic Dipole per cell (Ry a.u.)  -13.346140585479272     
     Ionic Dipole per cell (Ry a.u.)   25351.837090631194     

     Expectation value of exp(iGx): (  1.7524661750673997E-008, -9.3527773513035362E-008)  0.73188942899999998     
     Electronic Dipole per cell (Ry a.u.)  -12.716552732891365     
     Ionic Dipole per cell (Ry a.u.)   15833.804391657939     
Electronic Dipole on Cartesian axes
           1   23.653026342406555     
           2  -13.346140585479272     
           3  -12.716552732891365     
Ionic Dipole on Cartesian axes
           1   23645.502711605383     
           2   25351.837090631194     
           3   15833.804391657939     

     total cpu time spent up to now is     9224.5 secs

     End of self-consistent calculation

          k = 0.0000 0.0000 0.0000 (217511 PWs)   bands (ev):

   -17.4796 -17.4147 -16.6816 -16.4656 -16.4144 -16.3974 -16.3394 -16.2884
   -16.2400 -16.2084 -16.1713 -16.1287 -16.1148 -16.0730 -16.0599 -16.0282
   -16.0067 -15.9838 -15.9812 -15.9531 -15.9431 -15.9193 -15.9026 -15.8805
   -15.8614 -15.8290 -15.8131 -15.8021 -15.7871 -15.7741 -15.7699 -15.7554
   -15.6885 -15.6670 -15.6358 -15.6272 -15.5720 -15.5522 -15.5139 -15.4833
   -15.4248 -15.3914 -15.3717 -15.3493 -15.3176 -15.3006 -15.2827 -15.2676
   -15.2444 -15.2246 -15.1921 -15.1536 -15.1051 -15.0874 -15.0594 -15.0487
   -15.0184 -15.0045 -14.9720 -14.9546 -14.9327 -14.9215 -14.8933 -14.8880
   -14.8813 -14.8616 -14.8490 -14.8340 -14.8184 -14.8009 -14.7383 -14.7258
   -14.7039 -14.6626 -14.6496 -14.6249 -14.5963 -14.5775 -14.5676 -14.5373
   -14.5258 -14.5169 -14.5051 -14.4897 -14.4819 -14.4566 -14.4487 -14.4276
   -14.4235 -14.4188 -14.4081 -14.3951 -14.3892 -14.3756 -14.3693 -14.3686
   -14.3597 -14.3538 -14.3466 -14.3416 -14.3345 -14.3247 -14.3197 -14.3187
   -14.3161 -14.3057 -14.3011 -14.2998 -14.2934 -14.2912 -14.2856 -14.2808
   -14.2732 -14.2714 -14.2657 -14.2619 -14.2596 -14.2503 -14.2426 -14.2383
   -14.2318 -14.2268 -14.2234 -14.2158 -14.2154 -14.2119 -14.2046 -14.2016
   -14.1973 -14.1963 -14.1882 -14.1774 -14.1758 -14.1691 -14.1649 -14.1611
   -14.1489 -14.1460 -14.1398 -14.1354 -14.1320 -14.1180 -14.1111  -6.7925
    -6.5645  -6.3402  -6.3094  -6.2108  -6.1433  -6.0865  -5.9310  -5.9127
    -5.8517  -5.8436  -5.8229  -5.7871  -5.7674  -5.7549  -5.7547  -5.7356
    -5.6840  -5.6457  -5.6170  -5.5969  -5.5724  -5.5656  -5.4049  -5.2742
    -5.2430  -5.1573  -5.1549  -5.1110  -5.0992  -5.0784  -5.0430  -4.9633
    -4.9206  -4.8994  -4.8499  -4.7306  -4.7030  -4.6019  -4.5294  -4.4279
    -4.3962  -4.3413  -4.2982  -4.2504  -4.2045  -4.1909  -4.1859  -4.1507
    -4.1043  -4.0267  -3.9642  -3.9334  -3.9142  -3.8944  -3.8789  -3.8157
    -3.7938  -3.7752  -3.7547  -3.7263  -3.7094  -3.6797  -3.5766  -3.4778
    -3.4426  -3.3809  -3.3349  -3.2945  -3.2559  -3.2499  -3.2290  -3.1755
    -3.1501  -3.1267  -3.0916  -3.0798  -3.0587  -3.0487  -3.0273  -2.9954
    -2.9830  -2.9703  -2.9513  -2.9288  -2.9147  -2.9027  -2.8996  -2.8854
    -2.8772  -2.8685  -2.8631  -2.8500  -2.8427  -2.8364  -2.8243  -2.8183
    -2.7919  -2.7880  -2.7869  -2.7702  -2.7660  -2.7586  -2.7485  -2.7370
    -2.7225  -2.7147  -2.7092  -2.6916  -2.6883  -2.6799  -2.6682  -2.6547
    -2.6491  -2.6353  -2.6275  -2.6046  -2.5966  -2.5610  -2.5525  -2.5310
    -2.4864  -2.4774  -2.4636  -2.4514  -2.4260  -2.4088  -2.3982  -2.3950
    -2.3672  -2.3517  -2.3242  -2.3041  -2.2666  -2.2604  -2.2565  -2.2447
    -2.2120  -2.1892  -2.1404  -2.1310  -2.1176  -2.0973  -1.9681  -1.9506
    -1.4759  -1.3987  -1.3359  -1.1125  -1.0190  -0.9529  -0.9099  -0.8842
    -0.8697  -0.8259  -0.8185  -0.7749  -0.7633  -0.7393  -0.7349  -0.7264
    -0.7129  -0.7016  -0.6756  -0.6568  -0.6446  -0.6420  -0.6327  -0.6204
    -0.6187  -0.6050  -0.5974  -0.5796  -0.5708  -0.5606  -0.5543  -0.5360
    -0.5332  -0.5233  -0.4915  -0.4823  -0.4754  -0.4634  -0.4463  -0.4280
    -0.4110  -0.3986  -0.3906  -0.3865  -0.3840  -0.3577  -0.3538  -0.3308
    -0.3188  -0.3136  -0.2926  -0.2796  -0.2665  -0.2616  -0.2439  -0.2303
    -0.2078  -0.1868  -0.1722  -0.1399  -0.1283  -0.1157  -0.0919  -0.0753
    -0.0676  -0.0511  -0.0327  -0.0153  -0.0057   0.0101   0.0188   0.0362
     0.0446   0.0703   0.0808   0.0925   0.1101   0.1274   0.1334   0.1361
     0.1602   0.1711   0.1943   0.1990   0.2174   0.2260   0.2391   0.2611
     0.2701   0.2764   0.2844   0.3037   0.3108   0.3218   0.3340   0.3596
     0.3734   0.3837   0.3853   0.4027   0.4145   0.4242   0.4264   0.4467
     0.4563   0.4689   0.4743   0.4808   0.4864   0.5052   0.5118   0.5233
     0.5273   0.5395   0.5537   0.5599   0.5728   0.5834   0.6008   0.6254
     0.6341   0.6523   0.6594   0.6842   0.6917   0.7024   0.7132   0.7322
     0.7472   0.7541   0.7802   0.7830   0.7954   0.8297   0.8420   0.8507
     0.8708   0.8732   0.8922   0.8971   0.9053   0.9170   0.9346   0.9426
     0.9590   0.9686   0.9744   0.9811   0.9944   0.9985   1.0079   1.0205
     1.0318   1.0467   1.0644   1.0719   1.0797   1.0902   1.1022   1.1072
     1.1136   1.1171   1.1230   1.1408   1.1419   1.1552   1.1633   1.1755
     1.1877   1.2095   1.2125   1.2170   1.2304   1.2332   1.2487   1.2534
     1.2779   1.2796   1.2941   1.3048   1.3128   1.3145   1.3282   1.3336
     1.3448   1.3531   1.3593   1.3655   1.3706   1.3773   1.3890   1.3962
     1.4046   1.4139   1.4171   1.4217   1.4339   1.4356   1.4479   1.4508
     1.4642   1.4758   1.4796   1.4861   1.4965   1.4994   1.5145   1.5217
     1.5409   1.5462   1.5482   1.5606   1.5740   1.5758   1.5875   1.5982
     1.6026   1.6169   1.6253   1.6336   1.6433   1.6538   1.6661   1.6827
     1.7003   1.7158   1.7259   1.7292   1.7494   1.7631   1.7731   1.7878
     1.8020   1.8142   1.8430   1.8599   1.8689   1.8984   1.9265   1.9295
     1.9452   1.9530   1.9558   1.9725   1.9829   1.9923   1.9978   2.0159
     2.0281   2.0309   2.0411   2.0465   2.0719   2.0880   2.0962   2.1309
     2.1368   2.1601   2.1796   2.1813   2.2057   2.2160   2.2408   2.2467
     2.2523   2.2548   2.2666   2.2870   2.2948   2.3173   2.3327   2.3437
     2.3476   2.3685   2.3744   2.3996   2.4081   2.4274   2.4296   2.4464
     2.4664   2.4854   2.5284   2.5480   7.6245   8.0405   8.6963   9.0896
     9.1916   9.3582   9.4559   9.5760   9.7243   9.8824   9.9568  10.0318
    10.0510  10.0899  10.2413  10.3365  10.3978  10.4573  10.4933  10.5466
    10.5773  10.6129  10.6901  10.7164  10.7728  10.8099  10.8631  10.8770

     highest occupied, lowest unoccupied level (ev):     2.5480    7.6245

!    total energy              =   -5157.51822268 Ry
     Harris-Foulkes estimate   =   -5157.51822276 Ry
     estimated scf accuracy    <          1.6E-09 Ry

     The total energy is the sum of the following terms:

     one-electron contribution =   -2403.83555209 Ry
     hartree contribution      =    1797.00579222 Ry
     xc contribution           =   -1182.78103763 Ry
     ewald contribution        =   -3367.90742518 Ry

     convergence has been achieved in  11 iterations
  **** WARNING :: Problem open file vector.dat...
  **** WARNING :: Problem read vector parameters...
  VECTOR ::                  Infinity                  Infinity                       NaN
  PARALLEL PART OF FORCES:no remove

     Forces acting on atoms (Ry/au):

     atom    1 type  1   force =    -0.00060102    0.00154501   -0.00007527
     atom    2 type  1   force =     0.00076321    0.00255633   -0.00080275
     atom    3 type  1   force =    -0.00020734    0.00125482    0.00010100
     atom    4 type  1   force =     0.00131813    0.00080210   -0.00057083
     atom    5 type  1   force =    -0.00034108    0.00165472    0.00030263
     atom    6 type  1   force =     0.00310330    0.00251767   -0.00016983
     atom    7 type  2   force =     0.00033640   -0.00092278   -0.00031916
     atom    8 type  2   force =    -0.00031612   -0.00056891    0.00001002
     atom    9 type  2   force =    -0.00002526   -0.00094945    0.00012779
     atom   10 type  2   force =    -0.00083756   -0.00117296    0.00168685
     atom   11 type  2   force =    -0.00003870   -0.00068230   -0.00005583
     atom   12 type  2   force =    -0.00180877   -0.00195910   -0.00008539
     atom   13 type  2   force =     0.00024656   -0.00046986   -0.00010047
     atom   14 type  2   force =    -0.00099709   -0.00061586    0.00034421
     atom   15 type  2   force =    -0.00001229   -0.00066718   -0.00037732
     atom   16 type  2   force =     0.00076267    0.00095053   -0.00105266
     atom   17 type  2   force =     0.00022233   -0.00082300    0.00034978
     atom   18 type  2   force =     0.00025543   -0.00001949    0.00000668
     atom   19 type  1   force =     0.00091763    0.00305865    0.00081358
     atom   20 type  1   force =    -0.00023254    0.00216803    0.00018380
     atom   21 type  1   force =    -0.00003090    0.00228411    0.00026122
     atom   22 type  1   force =     0.00071579    0.00393666   -0.00259056
     atom   23 type  1   force =    -0.00009166    0.00315232    0.00025168
     atom   24 type  1   force =    -0.00425164    0.00802282   -0.00354898
     atom   25 type  2   force =     0.00018253   -0.00155513   -0.00061877
     atom   26 type  2   force =     0.00053325   -0.00076195   -0.00029110
     atom   27 type  2   force =    -0.00083014   -0.00164830    0.00031770
     atom   28 type  2   force =     0.00009003   -0.00074403    0.00038876
     atom   29 type  2   force =    -0.00031595   -0.00088453    0.00001459
     atom   30 type  2   force =     0.00234242   -0.00093656    0.00152150
     atom   31 type  2   force =     0.00006888   -0.00101592   -0.00012306
     atom   32 type  2   force =     0.00009808   -0.00119704    0.00131136
     atom   33 type  2   force =    -0.00029097   -0.00117347   -0.00072565
     atom   34 type  2   force =    -0.00134426   -0.00036897   -0.00134924
     atom   35 type  2   force =     0.00027755   -0.00140084    0.00038355
     atom   36 type  1   force =     0.00010792    0.00126564    0.00011668
     atom   37 type  1   force =    -0.00008207    0.00134155   -0.00017355
     atom   38 type  1   force =     0.00048779    0.00262690    0.00023921
     atom   39 type  1   force =    -0.00179005    0.00055265   -0.00139526
     atom   40 type  1   force =    -0.00021959    0.00202709   -0.00021413
     atom   41 type  1   force =    -0.00030517    0.00006593    0.00046190
     atom   42 type  2   force =     0.00007662   -0.00095861   -0.00040603
     atom   43 type  2   force =     0.00014413   -0.00042395   -0.00013520
     atom   44 type  2   force =    -0.00018106   -0.00066009    0.00019208
     atom   45 type  2   force =    -0.00020810   -0.00022367    0.00069046
     atom   46 type  2   force =     0.00011452   -0.00048331    0.00014984
     atom   47 type  2   force =    -0.00040735   -0.00016613   -0.00019946
     atom   48 type  2   force =    -0.00025751   -0.00065406    0.00016978
     atom   49 type  2   force =     0.00079140   -0.00017880   -0.00009709
     atom   50 type  2   force =    -0.00044208   -0.00152936   -0.00065961
     atom   51 type  2   force =     0.00069312    0.00040192    0.00036528
     atom   52 type  2   force =     0.00053281   -0.00118163    0.00028339
     atom   53 type  2   force =     0.00018975    0.00029636   -0.00021450
     atom   54 type  1   force =     0.00378659    0.00017228   -0.00233222
     atom   55 type  1   force =    -0.00337829   -0.00565944    0.00428118
     atom   56 type  1   force =     0.00002313   -0.00149444    0.00005561
     atom   57 type  1   force =    -0.00261240   -0.00026195    0.00122956
     atom   58 type  1   force =    -0.00064627   -0.00241253   -0.00005862
     atom   59 type  1   force =    -0.00509188    0.00601201    0.00297152
     atom   60 type  2   force =     0.00106425    0.00192026   -0.00016497
     atom   61 type  2   force =     0.00071300    0.00090730   -0.00049905
     atom   62 type  2   force =     0.00085998   -0.00007574    0.00171472
     atom   63 type  2   force =     0.00311573    0.00038368   -0.00630572
     atom   64 type  2   force =    -0.00220738    0.00351608   -0.00317447
     atom   65 type  2   force =     0.00114558   -0.00272638   -0.00139106
     atom   66 type  2   force =     0.00014653    0.00063000   -0.00013229
     atom   67 type  2   force =     0.00282901   -0.00045212   -0.00197655
     atom   68 type  2   force =     0.00040483    0.00065507    0.00013358
     atom   69 type  2   force =     0.00049423   -0.00052159   -0.00048190
     atom   70 type  2   force =     0.00004191    0.00074759   -0.00021753
     atom   71 type  2   force =     0.00086129   -0.00088746    0.00047509
     atom   72 type  1   force =    -0.00262575    0.00561331   -0.01302476
     atom   73 type  1   force =     0.00095677   -0.00214247    0.00125395
     atom   74 type  1   force =     0.01346429   -0.00773048   -0.00187325
     atom   75 type  1   force =     0.00048173    0.00658632    0.00604153
     atom   76 type  1   force =     0.14079179   -0.40870796    0.03497359
     atom   77 type  1   force =     0.00503555    0.00499985   -0.00032994
     atom   78 type  2   force =    -0.00214482    0.00466674    0.00188753
     atom   79 type  2   force =    -0.00075161    0.00076765    0.00022206
     atom   80 type  2   force =     0.00654760    0.00449961    0.00054568
     atom   81 type  2   force =    -0.00027071    0.00073432   -0.00062168
     atom   82 type  2   force =     0.01762340    0.02248258    0.01361904
     atom   83 type  2   force =    -0.00225321   -0.00013140   -0.00103024
     atom   84 type  2   force =    -0.00766861    0.01264359    0.00481178
     atom   85 type  2   force =    -0.00183452   -0.00283833   -0.00132440
     atom   86 type  2   force =     0.00142455    0.00560112    0.00154332
     atom   87 type  2   force =    -0.00068219   -0.00260893   -0.00176821
     atom   88 type  2   force =    -0.00052849    0.00389608   -0.00063040
     atom   89 type  2   force =    -0.00032753   -0.00083203    0.00012528
     atom   90 type  1   force =    -0.00040398   -0.00133015   -0.00017818
     atom   91 type  1   force =    -0.00038260   -0.00129228    0.00036901
     atom   92 type  1   force =    -0.00281692   -0.00880390    0.00258735
     atom   93 type  1   force =     0.00143296   -0.00046078    0.00144749
     atom   94 type  1   force =     0.00076425   -0.00250112   -0.00104016
     atom   95 type  1   force =    -0.00047238    0.00013388   -0.00033876
     atom   96 type  2   force =     0.00086550    0.00133470   -0.00119154
     atom   97 type  2   force =     0.00011058    0.00046207    0.00002138
     atom   98 type  2   force =     0.00092194    0.00043456   -0.00072079
     atom   99 type  2   force =     0.00094554    0.00078384   -0.00060265
     atom  100 type  2   force =    -0.00012762    0.00058191   -0.00027530
     atom  101 type  2   force =     0.00080235   -0.00024290    0.00006876
     atom  102 type  2   force =    -0.00148032    0.00267486   -0.00149444
     atom  103 type  2   force =    -0.00029175    0.00002618   -0.00005491
     atom  104 type  2   force =     0.00007568    0.00188703   -0.00037679
     atom  105 type  2   force =    -0.00036403   -0.00065896   -0.00052778
     atom  106 type  2   force =    -0.00022540    0.00121694   -0.00067550
     atom  107 type  2   force =     0.00027887   -0.00020445   -0.00000417
     atom  108 type  1   force =    -0.00151233    0.00237457   -0.00132564
     atom  109 type  1   force =     0.00066328    0.00303876   -0.00042096
     atom  110 type  1   force =    -0.00021787    0.00127415   -0.00007687
     atom  111 type  1   force =     0.00043471    0.00055673   -0.00008197
     atom  112 type  1   force =    -0.00029900    0.00137358    0.00008496
     atom  113 type  1   force =     0.00164868    0.00058669    0.00027819
     atom  114 type  2   force =     0.00054400   -0.00133157   -0.00034415
     atom  115 type  2   force =    -0.00051167   -0.00154596   -0.00087793
     atom  116 type  2   force =    -0.00021630   -0.00130335    0.00052278
     atom  117 type  2   force =    -0.00079559   -0.00190062   -0.00004043
     atom  118 type  2   force =     0.00007041   -0.00061313    0.00004864
     atom  119 type  2   force =    -0.00082261   -0.00068086   -0.00103056
     atom  120 type  2   force =     0.00017322   -0.00042832    0.00002979
     atom  121 type  2   force =    -0.00064722   -0.00012723    0.00004521
     atom  122 type  2   force =    -0.00009365   -0.00069218   -0.00031103
     atom  123 type  2   force =    -0.00051963   -0.00011474   -0.00036905
     atom  124 type  2   force =     0.00021096   -0.00092406    0.00023443
     atom  125 type  2   force =    -0.00225919    0.00000718   -0.00069964
     atom  126 type  1   force =     0.00088753    0.00431268   -0.00074690
     atom  127 type  1   force =    -0.00100265    0.00330022    0.00076135
     atom  128 type  1   force =     0.00008582    0.00227711    0.00003674
     atom  129 type  1   force =     0.00168406    0.00589084    0.00469464
     atom  130 type  1   force =     0.00004044    0.00225556    0.00013582
     atom  131 type  1   force =     0.00005936    0.00120594   -0.00010439
     atom  132 type  2   force =     0.00044056   -0.00204298   -0.00076091
     atom  133 type  2   force =     0.00119933   -0.00362410   -0.00104672
     atom  134 type  2   force =    -0.00096135   -0.00189741    0.00094957
     atom  135 type  2   force =     0.00047425   -0.00069190    0.00027643
     atom  136 type  2   force =    -0.00019008   -0.00085887    0.00003524
     atom  137 type  2   force =     0.00067765   -0.00059846    0.00000329
     atom  138 type  2   force =    -0.00013951   -0.00087234    0.00008137
     atom  139 type  2   force =    -0.00078526   -0.00121184   -0.00039821
     atom  140 type  2   force =    -0.00037376   -0.00141239   -0.00050608
     atom  141 type  2   force =    -0.00157778   -0.00775697   -0.00516308
     atom  142 type  2   force =     0.00018053   -0.00160496    0.00042555
     atom  143 type  2   force =     0.00736007   -0.00978270    0.00301186
     atom  144 type  1   force =     0.00034869    0.00163944   -0.00008974
     atom  145 type  1   force =    -0.00015829    0.00125073   -0.00013698
     atom  146 type  1   force =     0.00065264    0.00274735    0.00000184
     atom  147 type  1   force =    -0.00158144    0.00047434   -0.00033493
     atom  148 type  1   force =    -0.00022481    0.00165572   -0.00019555
     atom  149 type  1   force =    -0.00052073    0.00010500    0.00037875
     atom  150 type  2   force =     0.00016069   -0.00093355   -0.00023597
     atom  151 type  2   force =     0.00013594   -0.00056459   -0.00018072
     atom  152 type  2   force =     0.00000842   -0.00065273    0.00039844
     atom  153 type  2   force =    -0.00026926   -0.00050644    0.00016694
     atom  154 type  2   force =     0.00025425   -0.00053514    0.00012515
     atom  155 type  2   force =     0.00004680   -0.00008588   -0.00003979
     atom  156 type  2   force =    -0.00035269   -0.00057841    0.00020823
     atom  157 type  2   force =     0.00057977   -0.00006925   -0.00020535
     atom  158 type  2   force =    -0.00031868   -0.00182821   -0.00070505
     atom  159 type  2   force =     0.00100592    0.00056009    0.00045223
     atom  160 type  2   force =     0.00072808   -0.00134372    0.00048368
     atom  161 type  2   force =     0.00022974    0.00029963   -0.00014345
     atom  162 type  1   force =     0.00285452   -0.00193969    0.00130737
     atom  163 type  1   force =    -0.02660959    0.01239827   -0.02555561
     atom  164 type  1   force =    -0.00047732   -0.00165616   -0.00069484
     atom  165 type  1   force =    -0.00190241    0.00003236   -0.00057485
     atom  166 type  1   force =    -0.00033373   -0.00175861   -0.00096003
     atom  167 type  1   force =    -0.00171452    0.00092250   -0.00084426
     atom  168 type  2   force =    -0.00057503    0.00135831   -0.00009473
     atom  169 type  2   force =     0.00569241   -0.00650456   -0.00036628
     atom  170 type  2   force =    -0.00086018    0.00231057   -0.00106381
     atom  171 type  2   force =     0.00065251   -0.00672124    0.01192437
     atom  172 type  2   force =     0.00063821    0.00144461    0.00147672
     atom  173 type  2   force =     0.00094281   -0.00239994    0.00225987
     atom  174 type  2   force =     0.00015733    0.00007387   -0.00051458
     atom  175 type  2   force =     0.00089465   -0.00036211    0.00020993
     atom  176 type  2   force =     0.00076108    0.00074029    0.00026465
     atom  177 type  2   force =     0.00053914   -0.00049193    0.00026237
     atom  178 type  2   force =    -0.00008715    0.00147931   -0.00062360
     atom  179 type  2   force =     0.00163243   -0.00266968    0.00079809
     atom  180 type  1   force =    -0.01439489    0.03632680    0.02281850
     atom  181 type  1   force =     0.00606129   -0.00512078   -0.00495837
     atom  182 type  1   force =     0.00372670   -0.00922790   -0.00357185
     atom  183 type  1   force =     0.00299479    0.00504273   -0.00331549
     atom  184 type  1   force =     0.00133804   -0.00571750   -0.00117979
     atom  185 type  1   force =     0.00165381    0.00048312   -0.00090944
     atom  186 type  2   force =     0.00395268    0.10249232    0.05883297
     atom  187 type  2   force =    -0.00354717   -0.00050618    0.00043001
     atom  188 type  2   force =     0.00684594    0.00249584   -0.00881494
     atom  189 type  2   force =     0.00102314    0.00129453    0.00116210
     atom  190 type  2   force =     0.00057581    0.00099643   -0.00222435
     atom  191 type  2   force =    -0.00057340    0.00014104   -0.00006627
     atom  192 type  2   force =    -0.00244873    0.00213447   -0.00135506
     atom  193 type  2   force =    -0.00199922   -0.00068659    0.00171369
     atom  194 type  2   force =     0.00734789    0.00952834    0.00969379
     atom  195 type  2   force =    -0.00109576   -0.00256152    0.00019751
     atom  196 type  2   force =    -0.16838126    0.22454828   -0.08026022
     atom  197 type  2   force =    -0.00011232   -0.00219022    0.00089974
     atom  198 type  1   force =    -0.00111124   -0.00127139   -0.00009866
     atom  199 type  1   force =    -0.00116276   -0.00125351   -0.00015340
     atom  200 type  1   force =    -0.00392710   -0.01177796    0.00106897
     atom  201 type  1   force =     0.00128179    0.00049967   -0.00031521
     atom  202 type  1   force =    -0.00036372   -0.00234977    0.00002679
     atom  203 type  1   force =    -0.00025988    0.00023597   -0.00056300
     atom  204 type  2   force =     0.00069023    0.00168980    0.00048142
     atom  205 type  2   force =    -0.00001676    0.00037301    0.00001783
     atom  206 type  2   force =     0.00073332    0.00063339   -0.00033614
     atom  207 type  2   force =     0.00077559    0.00055270   -0.00030971
     atom  208 type  2   force =     0.00064685    0.00045537   -0.00025362
     atom  209 type  2   force =     0.00084665   -0.00000729    0.00020920
     atom  210 type  2   force =     0.00159570   -0.00114597   -0.00264005
     atom  211 type  2   force =     0.00008869    0.00057082    0.00015079
     atom  212 type  2   force =     0.00487013    0.00890537   -0.00087383
     atom  213 type  2   force =    -0.00053956    0.00008300   -0.00017909
     atom  214 type  2   force =    -0.00147689    0.00294371   -0.00036462
     atom  215 type  2   force =     0.00019531   -0.00041602    0.00027559

     Total force =     0.543468     Total SCF correction =     0.000091

     Writing output data file Qrtz_Ortho.save

     init_run     :     26.68s CPU     44.03s WALL (       1 calls)
     electrons    :   4513.00s CPU   9180.92s WALL (       1 calls)
     forces       :      8.14s CPU      9.23s WALL (       1 calls)

     Called by init_run:
     wfcinit      :     24.59s CPU     39.28s WALL (       1 calls)
     potinit      :      0.21s CPU      0.37s WALL (       1 calls)

     Called by electrons:
     c_bands      :   2277.34s CPU   2849.42s WALL (      33 calls)
     sum_band     :     11.05s CPU     42.21s WALL (      11 calls)
     v_of_rho     :      0.11s CPU      0.36s WALL (      12 calls)
     mix_rho      :      0.10s CPU      0.56s WALL (      11 calls)

     Called by c_bands:
     init_us_2    :      0.33s CPU      0.48s WALL (      45 calls)
     cegterg      :   2276.06s CPU   2839.29s WALL (      33 calls)

     Called by sum_band:

     Called by *egterg:
     h_psi        :    433.51s CPU    898.72s WALL (     101 calls)
     g_psi        :      0.31s CPU      0.32s WALL (      67 calls)
     cdiaghg      :    772.04s CPU    783.12s WALL (      98 calls)

     Called by h_psi:
     add_vuspsi   :    141.10s CPU    141.45s WALL (     101 calls)

     General routines
     calbec       :    147.64s CPU    167.82s WALL (     105 calls)
     fft          :      0.19s CPU      1.07s WALL (      49 calls)
     fftw         :    154.00s CPU    625.69s WALL (   98178 calls)
     davcio       :      0.02s CPU      1.77s WALL (     260 calls)

     Parallel routines
     fft_scatter  :     80.98s CPU    531.74s WALL (   98227 calls)

     Electric-field routines
     c_phase_fiel :   2224.28s CPU   6286.24s WALL (      33 calls)

     PWSCF        :     1h15m CPU        2h33m WALL


   This run was terminated on:  23:20: 2   6Jul2018            

=------------------------------------------------------------------------------=
   JOB DONE.
=------------------------------------------------------------------------------=
