# Supplementary material for: Collective dipole effects in ionic transport under electric fields
Source: Nat Commun. 2020 Jul 3;11:3330. doi: 10.1038/s41467-020-17173-w (PMC7335081; doi:10.1038/s41467-020-17173-w)
Supplement: Supplementary file 3 — Source Data [file 41467_2020_17173_MOESM3_ESM.zip › Script_Pol_Analysis/QE_data/ZBC_NEB_VO_Q2-pos2/Zcharge_VO_Q2_pict9/dz0.2/output_file]

     Program PWSCF v.5.4.0 starts on  7Jul2018 at 12:15:55 

     This program is part of the open-source Quantum ESPRESSO suite
     for quantum simulation of materials; please cite
         "P. Giannozzi et al., J. Phys.:Condens. Matter 21 395502 (2009);
          URL http://www.quantum-espresso.org", 
     in publications or presentations arising from this work. More details at
     http://www.quantum-espresso.org/quote

     Parallel version (MPI), running on   112 processors
     R & G space division:  proc/nbgrp/npool/nimage =     112
     Reading input from input_file
Warning: card &IONS ignored
Warning: card / ignored
Warning: card &CELL ignored
Warning: card / ignored

     Current dimensions of program PWSCF are:
     Max number of different atomic species (ntypx) = 10
     Max number of k-points (npk) =  40000
     Max angular momentum in pseudopotentials (lmaxx) =  3

     Subspace diagonalization in iterative solution of the eigenvalue problem:
     a serial algorithm will be used


     Parallelization info
     --------------------
     sticks:   dense  smooth     PW     G-vecs:    dense   smooth      PW
     Min         200     200     50                15540    15540    1940
     Max         201     201     51                15547    15547    1944
     Sum       22485   22485   5629              1740873  1740873  217511


     Title: 
     Fkl_Ortho                                                                  


     bravais-lattice index     =            0
     lattice parameter (alat)  =      27.8567  a.u.
     unit-cell volume          =   18011.5231 (a.u.)^3
     number of atoms/cell      =          215
     number of atomic types    =            2
     number of electrons       =      1144.00
     number of Kohn-Sham states=          600
     kinetic-energy cutoff     =      80.0000  Ry
     charge density cutoff     =     320.0000  Ry
     convergence threshold     =      1.0E-08
     mixing beta               =       0.7000
     number of iterations used =            8  plain     mixing
     Exchange-correlation      =  SLA  PZ   NOGX NOGC ( 1  1  0  0 0 0)

     Using Berry phase electric field
     In a.u.(Ry)  cartesian system of reference
        0.0000000000
        0.0000000000
        0.0000000000
     In a.u.(Ry)  crystal system of reference
        0.0000000000
        0.0000000000
        0.0000000000
     Number of iterative cycles:   3


     celldm(1)=  27.856738  celldm(2)=   0.000000  celldm(3)=   0.000000
     celldm(4)=   0.000000  celldm(5)=   0.000000  celldm(6)=   0.000000

     crystal axes: (cart. coord. in units of alat)
               a(1) = (   0.992918   0.000000   0.000000 )  
               a(2) = (   0.000000   1.146571   0.000000 )  
               a(3) = (   0.000000   0.000000   0.731889 )  

     reciprocal axes: (cart. coord. in units 2 pi/alat)
               b(1) = (  1.007133  0.000000  0.000000 )  
               b(2) = (  0.000000  0.872166  0.000000 )  
               b(3) = (  0.000000  0.000000  1.366327 )  


     PseudoPot. # 1 for Si read from file:
     /home/users/lsamos/Nico/q-e-qe-5.4/pseudo/Si.pz-vbc.UPF
     MD5 check sum: 6dfa03ddd5817404712e03e4d12deb78
     Pseudo is Norm-conserving, Zval =  4.0
     Generated by new atomic code, or converted to UPF format
     Using radial grid of  431 points,  2 beta functions with: 
                l(1) =   0
                l(2) =   1

     PseudoPot. # 2 for O  read from file:
     /home/users/lsamos/Nico/q-e-qe-5.4/pseudo/O.pz-mt.UPF
     MD5 check sum: 6c85872a654a48428798af567c59afb1
     Pseudo is Norm-conserving, Zval =  6.0
     Generated by new atomic code, or converted to UPF format
     Using radial grid of  921 points,  1 beta functions with: 
                l(1) =   0

     atomic species   valence    mass     pseudopotential
        Si             4.00    28.08550     Si( 1.00)
        O              6.00    16.00000     O ( 1.00)

     No symmetry found


   Cartesian axes

     site n.     atom                  positions (alat units)
         1           Si  tau(   1) = (   0.1494240   0.0009782   0.2444121  )
         2           Si  tau(   2) = (   0.3174840   0.2885672   0.2451383  )
         3           Si  tau(   3) = (   0.9144903   0.1317168   0.1191464  )
         4           Si  tau(   4) = (   0.0902198   0.4149364   0.1257804  )
         5           Si  tau(   5) = (   0.0881975   0.1514395  -0.0003913  )
         6           Si  tau(   6) = (   0.2496373   0.4340830  -0.0024000  )
         7           O   tau(   7) = (   0.0831597   0.0805529   0.2820002  )
         8           O   tau(   8) = (   0.2503383   0.3664557   0.2847664  )
         9           O   tau(   9) = (   0.2149505   0.0377853   0.1636441  )
        10           O   tau(  10) = (   0.3847675   0.3309175   0.1684436  )
        11           O   tau(  11) = (   0.1894119   0.1676863   0.0395136  )
        12           O   tau(  12) = (   0.3560642   0.4421431   0.0256429  )
        13           O   tau(  13) = (   0.0232070   0.1139495   0.0809130  )
        14           O   tau(  14) = (   0.1928605   0.4033519   0.0872488  )
        15           O   tau(  15) = (   0.9143023   0.2052953   0.2018277  )
        16           O   tau(  16) = (   0.0856943   0.4903484   0.2065489  )
        17           O   tau(  17) = (   0.0451495   0.2468914   0.3308738  )
        18           O   tau(  18) = (   0.2110379   0.5352025   0.3307217  )
        19           Si  tau(  19) = (   0.4865705   0.0036930   0.2389102  )
        20           Si  tau(  20) = (   0.6532159   0.2822521   0.2487550  )
        21           Si  tau(  21) = (   0.2537561   0.1316940   0.1218261  )
        22           Si  tau(  22) = (   0.4152808   0.4222416   0.1165992  )
        23           Si  tau(  23) = (   0.4164663   0.1537439  -0.0002997  )
        24           Si  tau(  24) = (   0.5856934   0.4408043   0.0026406  )
        25           O   tau(  25) = (   0.4218617   0.0841954   0.2772207  )
        26           O   tau(  26) = (   0.5909626   0.3492038   0.3141041  )
        27           O   tau(  27) = (   0.5516536   0.0401373   0.1564704  )
        28           O   tau(  28) = (   0.7049587   0.3335626   0.1672302  )
        29           O   tau(  29) = (   0.5164755   0.1765164   0.0403816  )
        30           O   tau(  30) = (   0.6872819   0.4587056   0.0399931  )
        31           O   tau(  31) = (   0.3545315   0.1128595   0.0811753  )
        32           O   tau(  32) = (   0.5207507   0.4100112   0.0856871  )
        33           O   tau(  33) = (   0.2568948   0.2083092   0.2012420  )
        34           O   tau(  34) = (   0.4035538   0.5094566   0.1839345  )
        35           O   tau(  35) = (   0.3800055   0.2506050   0.3282859  )
        36           Si  tau(  36) = (   0.8156478  -0.0036441   0.2431690  )
        37           Si  tau(  37) = (   0.9790621   0.2831823   0.2448940  )
        38           Si  tau(  38) = (   0.5846618   0.1382764   0.1181669  )
        39           Si  tau(  39) = (   0.7496832   0.4248200   0.1251084  )
        40           Si  tau(  40) = (   0.7539651   0.1572469  -0.0102819  )
        41           Si  tau(  41) = (   0.9171882   0.4361138   0.0037209  )
        42           O   tau(  42) = (   0.7488185   0.0731048   0.2853992  )
        43           O   tau(  43) = (   0.9150436   0.3656755   0.2819772  )
        44           O   tau(  44) = (   0.8738249   0.0371449   0.1586030  )
        45           O   tau(  45) = (   1.0473551   0.3190163   0.1658959  )
        46           O   tau(  46) = (   0.8530962   0.1713359   0.0350947  )
        47           O   tau(  47) = (   1.0193335   0.4478218   0.0417672  )
        48           O   tau(  48) = (   0.6843470   0.1340049   0.0719900  )
        49           O   tau(  49) = (   0.8503725   0.4035718   0.0858461  )
        50           O   tau(  50) = (   0.5868753   0.2069021   0.2054191  )
        51           O   tau(  51) = (   0.7502690   0.5007626   0.2046158  )
        52           O   tau(  52) = (   0.7262095   0.2443797   0.3218409  )
        53           O   tau(  53) = (   0.8778291   0.5351548   0.3290623  )
        54           Si  tau(  54) = (   0.1473672   0.5715202   0.2478843  )
        55           Si  tau(  55) = (   0.3165389   0.8639707   0.2433711  )
        56           Si  tau(  56) = (   0.9221249   0.7065412   0.1235993  )
        57           Si  tau(  57) = (   0.0914794   0.9915039   0.1232349  )
        58           Si  tau(  58) = (   0.0968745   0.7261160   0.0020754  )
        59           Si  tau(  59) = (   0.2554997   1.0149007   0.0000026  )
        60           O   tau(  60) = (   0.0830663   0.6520328   0.2862531  )
        61           O   tau(  61) = (   0.2535119   0.9448762   0.2825670  )
        62           O   tau(  62) = (   0.2124719   0.6100787   0.1679847  )
        63           O   tau(  63) = (   0.3823049   0.8993003   0.1619756  )
        64           O   tau(  64) = (   0.2017887   0.7345745   0.0380982  )
        65           O   tau(  65) = (   0.3584272   1.0287207   0.0367243  )
        66           O   tau(  66) = (   0.0316325   0.6922634   0.0852898  )
        67           O   tau(  67) = (   0.1935539   0.9784755   0.0837814  )
        68           O   tau(  68) = (   0.9186593   0.7806249   0.2048596  )
        69           O   tau(  69) = (   0.0881766   1.0652097   0.2052036  )
        70           O   tau(  70) = (   0.0511211   0.8226113   0.3292270  )
        71           O   tau(  71) = (   0.2115208   1.1127222   0.3288530  )
        72           Si  tau(  72) = (   0.4280359   0.6164834   0.1804424  )
        73           Si  tau(  73) = (   0.6518409   0.8625447   0.2451224  )
        74           Si  tau(  74) = (   0.2567343   0.7026561   0.1284078  )
        75           Si  tau(  75) = (   0.4206600   0.9939684   0.1210870  )
        76           Si  tau(  76) = (   0.4741072   0.7585625  -0.0392703  )
        77           Si  tau(  77) = (   0.5867836   1.0150625   0.0018220  )
        78           O   tau(  78) = (   0.4191884   0.6555529   0.2828333  )
        79           O   tau(  79) = (   0.5878315   0.9436604   0.2820226  )
        80           O   tau(  80) = (   0.5323344   0.6249212   0.1431839  )
        81           O   tau(  81) = (   0.7138314   0.8938729   0.1592974  )
        82           O   tau(  82) = (   0.5375923   0.7673559   0.0337291  )
        83           O   tau(  83) = (   0.6896030   1.0272929   0.0385531  )
        84           O   tau(  84) = (   0.3641212   0.6763011   0.1100289  )
        85           O   tau(  85) = (   0.5231151   0.9778312   0.0833641  )
        86           O   tau(  86) = (   0.2526133   0.7830869   0.2040610  )
        87           O   tau(  87) = (   0.4220608   1.0697334   0.2010475  )
        88           O   tau(  88) = (   0.3801076   0.8260666   0.3261384  )
        89           O   tau(  89) = (   0.5495342   1.1138163   0.3225657  )
        90           Si  tau(  90) = (   0.8164041   0.5776638   0.2472857  )
        91           Si  tau(  91) = (   0.9831348   0.8602500   0.2449932  )
        92           Si  tau(  92) = (   0.5890733   0.7158128   0.1191203  )
        93           Si  tau(  93) = (   0.7534335   0.9895165   0.1210438  )
        94           Si  tau(  94) = (   0.7562661   0.7262603   0.0020938  )
        95           Si  tau(  95) = (   0.9194296   1.0109825   0.0010820  )
        96           O   tau(  96) = (   0.7533507   0.6568441   0.2918002  )
        97           O   tau(  97) = (   0.9178789   0.9400835   0.2828136  )
        98           O   tau(  98) = (   0.8818872   0.6128162   0.1655822  )
        99           O   tau(  99) = (   1.0487429   0.8953006   0.1633846  )
       100           O   tau( 100) = (   0.8578654   0.7415021   0.0397425  )
       101           O   tau( 101) = (   1.0204466   1.0273799   0.0406749  )
       102           O   tau( 102) = (   0.6910294   0.6930272   0.0853344  )
       103           O   tau( 103) = (   0.8548088   0.9729738   0.0824263  )
       104           O   tau( 104) = (   0.5876644   0.7803451   0.2079557  )
       105           O   tau( 105) = (   0.7526236   1.0613377   0.2045948  )
       106           O   tau( 106) = (   0.7157736   0.8276837   0.3284622  )
       107           O   tau( 107) = (   0.8807645   1.1080679   0.3253214  )
       108           Si  tau( 108) = (   0.1529538  -0.0018719   0.6089209  )
       109           Si  tau( 109) = (   0.3096380   0.2827661   0.6103471  )
       110           Si  tau( 110) = (   0.9190317   0.1261817   0.4904454  )
       111           Si  tau( 111) = (   0.0875555   0.4170812   0.4898976  )
       112           Si  tau( 112) = (   0.0869524   0.1513917   0.3667043  )
       113           Si  tau( 113) = (   0.2503340   0.4393470   0.3674003  )
       114           O   tau( 114) = (   0.0892364   0.0790356   0.6479818  )
       115           O   tau( 115) = (   0.2398764   0.3589129   0.6489799  )
       116           O   tau( 116) = (   0.2160304   0.0323331   0.5245818  )
       117           O   tau( 117) = (   0.3753508   0.3268909   0.5326086  )
       118           O   tau( 118) = (   0.1906616   0.1653650   0.4011514  )
       119           O   tau( 119) = (   0.3533101   0.4548273   0.4049377  )
       120           O   tau( 120) = (   0.0283941   0.1128896   0.4523984  )
       121           O   tau( 121) = (   0.1896263   0.4012482   0.4515439  )
       122           O   tau( 122) = (   0.9151589   0.2023547   0.5708901  )
       123           O   tau( 123) = (   0.0863909   0.4935971   0.5694773  )
       124           O   tau( 124) = (   0.0497306   0.2473849   0.6932847  )
       125           O   tau( 125) = (   0.2149100   0.5312757   0.6919620  )
       126           Si  tau( 126) = (   0.4844057  -0.0008299   0.6094533  )
       127           Si  tau( 127) = (   0.6425535   0.2863073   0.6035756  )
       128           Si  tau( 128) = (   0.2537106   0.1273493   0.4836720  )
       129           Si  tau( 129) = (   0.4097052   0.4223127   0.4926767  )
       130           Si  tau( 130) = (   0.4185876   0.1535154   0.3628585  )
       131           Si  tau( 131) = (   0.6073785   0.3932350   0.4114658  )
       132           O   tau( 132) = (   0.4226418   0.0809413   0.6487470  )
       133           O   tau( 133) = (   0.5854623   0.3631446   0.6549544  )
       134           O   tau( 134) = (   0.5482486   0.0348208   0.5259748  )
       135           O   tau( 135) = (   0.6804802   0.3397881   0.5025061  )
       136           O   tau( 136) = (   0.5211039   0.1680970   0.4023695  )
       137           O   tau( 137) = (   0.6853163   0.4724378   0.4095921  )
       138           O   tau( 138) = (   0.3560615   0.1131784   0.4445743  )
       139           O   tau( 139) = (   0.5165007   0.4112242   0.4641966  )
       140           O   tau( 140) = (   0.2523573   0.2008042   0.5661189  )
       141           O   tau( 141) = (   0.4096289   0.5008280   0.5708829  )
       142           O   tau( 142) = (   0.3739018   0.2473741   0.6927345  )
       143           O   tau( 143) = (   0.5490694   0.5329050   0.6865037  )
       144           Si  tau( 144) = (   0.8159133  -0.0060653   0.6109042  )
       145           Si  tau( 145) = (   0.9781703   0.2834917   0.6116420  )
       146           Si  tau( 146) = (   0.5837536   0.1295783   0.4843597  )
       147           Si  tau( 147) = (   0.7557266   0.4315295   0.4867559  )
       148           Si  tau( 148) = (   0.7552237   0.1475988   0.3658434  )
       149           Si  tau( 149) = (   0.9179521   0.4389361   0.3637492  )
       150           O   tau( 150) = (   0.7513198   0.0752869   0.6480669  )
       151           O   tau( 151) = (   0.9130581   0.3633172   0.6523095  )
       152           O   tau( 152) = (   0.8803190   0.0304666   0.5289056  )
       153           O   tau( 153) = (   1.0404914   0.3227382   0.5293687  )
       154           O   tau( 154) = (   0.8561563   0.1605927   0.4062133  )
       155           O   tau( 155) = (   1.0179660   0.4528587   0.4055772  )
       156           O   tau( 156) = (   0.6873850   0.1203250   0.4490341  )
       157           O   tau( 157) = (   0.8513699   0.4012854   0.4468681  )
       158           O   tau( 158) = (   0.5792956   0.2069600   0.5649263  )
       159           O   tau( 159) = (   0.7569625   0.4869135   0.5797132  )
       160           O   tau( 160) = (   0.7255764   0.2505931   0.6653393  )
       161           O   tau( 161) = (   0.8845557   0.5347591   0.6972521  )
       162           Si  tau( 162) = (   0.1526183   0.5716214   0.6102641  )
       163           Si  tau( 163) = (   0.3170168   0.8640816   0.6029256  )
       164           Si  tau( 164) = (   0.9179984   0.7046922   0.4934375  )
       165           Si  tau( 165) = (   0.0893376   0.9896646   0.4893894  )
       166           Si  tau( 166) = (   0.0872857   0.7263384   0.3679778  )
       167           Si  tau( 167) = (   0.2521186   1.0176673   0.3659074  )
       168           O   tau( 168) = (   0.0910297   0.6530118   0.6512869  )
       169           O   tau( 169) = (   0.2538565   0.9393103   0.6504649  )
       170           O   tau( 170) = (   0.2184535   0.6087442   0.5293982  )
       171           O   tau( 171) = (   0.3767040   0.9005934   0.5178151  )
       172           O   tau( 172) = (   0.1899914   0.7396476   0.4056150  )
       173           O   tau( 173) = (   0.3542414   1.0369686   0.4029170  )
       174           O   tau( 174) = (   0.0250342   0.6888216   0.4513133  )
       175           O   tau( 175) = (   0.1910070   0.9767267   0.4485329  )
       176           O   tau( 176) = (   0.9217147   0.7742645   0.5788129  )
       177           O   tau( 177) = (   0.0892786   1.0624652   0.5725476  )
       178           O   tau( 178) = (   0.0609906   0.8228897   0.6949353  )
       179           O   tau( 179) = (   0.2180353   1.1099773   0.6915182  )
       180           Si  tau( 180) = (   0.4847526   0.5714562   0.6068863  )
       181           Si  tau( 181) = (   0.6490735   0.8604452   0.6125112  )
       182           Si  tau( 182) = (   0.2540879   0.7041078   0.4879319  )
       183           Si  tau( 183) = (   0.4177439   0.9970709   0.4833353  )
       184           Si  tau( 184) = (   0.4166412   0.7297452   0.3638476  )
       185           Si  tau( 185) = (   0.5850898   1.0181221   0.3636685  )
       186           O   tau( 186) = (   0.4351391   0.6619966   0.6480200  )
       187           O   tau( 187) = (   0.5840782   0.9377024   0.6530764  )
       188           O   tau( 188) = (   0.5484290   0.6076335   0.5231559  )
       189           O   tau( 189) = (   0.7034796   0.8929340   0.5232285  )
       190           O   tau( 190) = (   0.5181569   0.7458478   0.4071987  )
       191           O   tau( 191) = (   0.6853933   1.0320927   0.4070105  )
       192           O   tau( 192) = (   0.3560043   0.6902272   0.4473256  )
       193           O   tau( 193) = (   0.5193109   0.9806428   0.4442924  )
       194           O   tau( 194) = (   0.2564834   0.7787898   0.5699477  )
       195           O   tau( 195) = (   0.4200764   1.0655497   0.5701281  )
       196           O   tau( 196) = (   0.3953845   0.8324285   0.6777564  )
       197           O   tau( 197) = (   0.5499199   1.1090038   0.6906760  )
       198           Si  tau( 198) = (   0.8202889   0.5716466   0.6167016  )
       199           Si  tau( 199) = (   0.9866097   0.8567813   0.6136886  )
       200           Si  tau( 200) = (   0.5801759   0.7061218   0.4876282  )
       201           Si  tau( 201) = (   0.7484329   0.9894971   0.4865980  )
       202           Si  tau( 202) = (   0.7522826   0.7333488   0.3714787  )
       203           Si  tau( 203) = (   0.9160925   1.0120216   0.3663862  )
       204           O   tau( 204) = (   0.7526955   0.6493896   0.6546128  )
       205           O   tau( 205) = (   0.9209615   0.9366721   0.6513332  )
       206           O   tau( 206) = (   0.8774660   0.6079175   0.5297559  )
       207           O   tau( 207) = (   1.0468605   0.8926146   0.5282962  )
       208           O   tau( 208) = (   0.8522907   0.7459383   0.4145254  )
       209           O   tau( 209) = (   1.0163339   1.0264365   0.4088602  )
       210           O   tau( 210) = (   0.6845178   0.7036099   0.4563044  )
       211           O   tau( 211) = (   0.8489782   0.9727713   0.4458490  )
       212           O   tau( 212) = (   0.5680275   0.7767222   0.5847497  )
       213           O   tau( 213) = (   0.7520912   1.0585072   0.5728264  )
       214           O   tau( 214) = (   0.7162598   0.8187674   0.6878697  )
       215           O   tau( 215) = (   0.8792911   1.1057711   0.6939934  )

     number of k points=     1
                       cart. coord. in units 2pi/alat
        k(    1) = (   0.0000000   0.0000000   0.0000000), wk =   2.0000000

     Dense  grid:  1740873 G-vectors     FFT dimensions: ( 160, 192, 120)

     Largest allocated arrays     est. size (Mb)     dimensions
        Kohn-Sham Wavefunctions        17.80 Mb     (    1944,  600)
        NL pseudopotentials            12.78 Mb     (    1944,  431)
        Each V/rho on FFT grid          0.94 Mb     (   61440)
        Each G-vector array             0.12 Mb     (   15547)
        G-vector shells                 0.06 Mb     (    7776)
     Largest temporary arrays     est. size (Mb)     dimensions
        Auxiliary wavefunctions        71.19 Mb     (    1944, 2400)
        Each subspace H/S matrix       87.89 Mb     (    2400, 2400)
        Each <psi_i|beta_j> matrix      3.95 Mb     (     431,  600)
        Arrays for rho mixing           7.50 Mb     (   61440,    8)

     Initial potential from superposition of free atoms

     starting charge 1145.96414, renormalised to 1144.00000
     Starting wfc are  860 randomized atomic wfcs

     total cpu time spent up to now is       41.0 secs

     per-process dynamical memory:   157.2 Mb

     Self-consistent Calculation

     iteration #  1     ecut=    80.00 Ry     beta=0.70
     Davidson diagonalization with overlap
     ethr =  1.00E-02,  avg # of iterations =  3.0
     Davidson diagonalization with overlap
     ethr =  1.00E-02,  avg # of iterations =  1.0
     Davidson diagonalization with overlap
     ethr =  1.00E-02,  avg # of iterations =  1.0

     Expectation value of exp(iGx): ( -5.6745608242813423E-004,  4.5844523321317363E-004)  0.99291773000000005     
     Electronic Dipole per cell (Ry a.u.)   30.655369296256303     
     Ionic Dipole per cell (Ry a.u.)   23643.972019852914     

     Expectation value of exp(iGx): (  3.4252188619815697E-003, -2.8706152569249670E-003)   1.1465709300000000     
     Electronic Dipole per cell (Ry a.u.)  -10.029099479349048     
     Ionic Dipole per cell (Ry a.u.)   25348.797679066749     

     Expectation value of exp(iGx): ( -1.2464441248163632E-006, -1.2129064460417985E-006)  0.73188942899999998     
     Electronic Dipole per cell (Ry a.u.)  -21.749943445713008     
     Ionic Dipole per cell (Ry a.u.)   15838.346569243484     
Electronic Dipole on Cartesian axes
           1   30.655369296256303     
           2  -10.029099479349048     
           3  -21.749943445713008     
Ionic Dipole on Cartesian axes
           1   23643.972019852914     
           2   25348.797679066749     
           3   15838.346569243484     

     total cpu time spent up to now is      775.5 secs

     total energy              =   -5137.16170575 Ry
     Harris-Foulkes estimate   =   -5174.11639147 Ry
     estimated scf accuracy    <      51.89708800 Ry

     iteration #  2     ecut=    80.00 Ry     beta=0.70
     Davidson diagonalization with overlap
     ethr =  4.54E-03,  avg # of iterations =  2.0
     Davidson diagonalization with overlap
     ethr =  4.54E-03,  avg # of iterations =  1.0
     Davidson diagonalization with overlap
     ethr =  4.54E-03,  avg # of iterations =  1.0

     Expectation value of exp(iGx): ( -2.3492954805818290E-005,  2.2076417104194611E-005)  0.99291773000000005     
     Electronic Dipole per cell (Ry a.u.)   29.724198282700527     
     Ionic Dipole per cell (Ry a.u.)   23643.972019852914     

     Expectation value of exp(iGx): (  3.3889734687299474E-004, -2.7006763734201139E-004)   1.1465709300000000     
     Electronic Dipole per cell (Ry a.u.)  -9.6741667334014441     
     Ionic Dipole per cell (Ry a.u.)   25348.797679066749     

     Expectation value of exp(iGx): ( -4.1506577299435977E-009, -4.0214290556678973E-009)  0.73188942899999998     
     Electronic Dipole per cell (Ry a.u.)  -21.769915806602025     
     Ionic Dipole per cell (Ry a.u.)   15838.346569243484     
Electronic Dipole on Cartesian axes
           1   29.724198282700527     
           2  -9.6741667334014441     
           3  -21.769915806602025     
Ionic Dipole on Cartesian axes
           1   23643.972019852914     
           2   25348.797679066749     
           3   15838.346569243484     

     total cpu time spent up to now is     1506.9 secs

     total energy              =   -5150.71777522 Ry
     Harris-Foulkes estimate   =   -5167.81903126 Ry
     estimated scf accuracy    <      33.09662592 Ry

     iteration #  3     ecut=    80.00 Ry     beta=0.70
     Davidson diagonalization with overlap
     ethr =  2.89E-03,  avg # of iterations =  2.0
     Davidson diagonalization with overlap
     ethr =  2.89E-03,  avg # of iterations =  1.0
     Davidson diagonalization with overlap
     ethr =  2.89E-03,  avg # of iterations =  1.0

     Expectation value of exp(iGx): ( -1.2087881926328389E-004,  1.0157733155969919E-004)  0.99291773000000005     
     Electronic Dipole per cell (Ry a.u.)   30.414903505733243     
     Ionic Dipole per cell (Ry a.u.)   23643.972019852914     

     Expectation value of exp(iGx): (  1.0951020734910860E-003, -9.0772164192250192E-004)   1.1465709300000000     
     Electronic Dipole per cell (Ry a.u.)  -9.9511306978723582     
     Ionic Dipole per cell (Ry a.u.)   25348.797679066749     

     Expectation value of exp(iGx): ( -7.5930628526381777E-008, -7.4199248772846878E-008)  0.73188942899999998     
     Electronic Dipole per cell (Ry a.u.)  -21.730633964269735     
     Ionic Dipole per cell (Ry a.u.)   15838.346569243484     
Electronic Dipole on Cartesian axes
           1   30.414903505733243     
           2  -9.9511306978723582     
           3  -21.730633964269735     
Ionic Dipole on Cartesian axes
           1   23643.972019852914     
           2   25348.797679066749     
           3   15838.346569243484     

     total cpu time spent up to now is     2239.7 secs

     total energy              =   -5157.50069380 Ry
     Harris-Foulkes estimate   =   -5157.58617968 Ry
     estimated scf accuracy    <       0.23048466 Ry

     iteration #  4     ecut=    80.00 Ry     beta=0.70
     Davidson diagonalization with overlap
     ethr =  2.01E-05,  avg # of iterations =  8.0
     Davidson diagonalization with overlap
     ethr =  2.01E-05,  avg # of iterations =  1.0
     Davidson diagonalization with overlap
     ethr =  2.01E-05,  avg # of iterations =  1.0

     Expectation value of exp(iGx): ( -1.1209627059240895E-004,  9.9545625728624022E-005)  0.99291773000000005     
     Electronic Dipole per cell (Ry a.u.)   30.074780441926425     
     Ionic Dipole per cell (Ry a.u.)   23643.972019852914     

     Expectation value of exp(iGx): (  1.0646055812319000E-003, -8.5986333022117245E-004)   1.1465709300000000     
     Electronic Dipole per cell (Ry a.u.)  -9.7684778065682032     
     Ionic Dipole per cell (Ry a.u.)   25348.797679066749     

     Expectation value of exp(iGx): ( -6.9782538173002630E-008, -6.6817899165590164E-008)  0.73188942899999998     
     Electronic Dipole per cell (Ry a.u.)  -21.823950250165211     
     Ionic Dipole per cell (Ry a.u.)   15838.346569243484     
Electronic Dipole on Cartesian axes
           1   30.074780441926425     
           2  -9.7684778065682032     
           3  -21.823950250165211     
Ionic Dipole on Cartesian axes
           1   23643.972019852914     
           2   25348.797679066749     
           3   15838.346569243484     

     total cpu time spent up to now is     3056.0 secs

     total energy              =   -5157.50862674 Ry
     Harris-Foulkes estimate   =   -5157.57357098 Ry
     estimated scf accuracy    <       0.13301138 Ry

     iteration #  5     ecut=    80.00 Ry     beta=0.70
     Davidson diagonalization with overlap
     ethr =  1.16E-05,  avg # of iterations =  8.0
     Davidson diagonalization with overlap
     ethr =  1.16E-05,  avg # of iterations =  1.0
     Davidson diagonalization with overlap
     ethr =  1.16E-05,  avg # of iterations =  1.0

     Expectation value of exp(iGx): ( -1.1360544831946913E-004,  9.6872933897885799E-005)  0.99291773000000005     
     Electronic Dipole per cell (Ry a.u.)   30.325032492923501     
     Ionic Dipole per cell (Ry a.u.)   23643.972019852914     

     Expectation value of exp(iGx): (  1.0529768249476956E-003, -8.6773895706402423E-004)   1.1465709300000000     
     Electronic Dipole per cell (Ry a.u.)  -9.9100359883260136     
     Ionic Dipole per cell (Ry a.u.)   25348.797679066749     

     Expectation value of exp(iGx): ( -6.8526261194244621E-008, -6.6828525556734500E-008)  0.73188942899999998     
     Electronic Dipole per cell (Ry a.u.)  -21.739905091872672     
     Ionic Dipole per cell (Ry a.u.)   15838.346569243484     
Electronic Dipole on Cartesian axes
           1   30.325032492923501     
           2  -9.9100359883260136     
           3  -21.739905091872672     
Ionic Dipole on Cartesian axes
           1   23643.972019852914     
           2   25348.797679066749     
           3   15838.346569243484     

     total cpu time spent up to now is     3851.0 secs

     total energy              =   -5157.53673317 Ry
     Harris-Foulkes estimate   =   -5157.53816406 Ry
     estimated scf accuracy    <       0.00258209 Ry

     iteration #  6     ecut=    80.00 Ry     beta=0.70
     Davidson diagonalization with overlap
     ethr =  2.26E-07,  avg # of iterations =  7.0
     Davidson diagonalization with overlap
     ethr =  2.26E-07,  avg # of iterations =  1.0
     Davidson diagonalization with overlap
     ethr =  2.26E-07,  avg # of iterations =  1.0

     Expectation value of exp(iGx): ( -1.1348774449460033E-004,  9.7329397069135170E-005)  0.99291773000000005     
     Electronic Dipole per cell (Ry a.u.)   30.289746015929008     
     Ionic Dipole per cell (Ry a.u.)   23643.972019852914     

     Expectation value of exp(iGx): (  1.0557433242983638E-003, -8.6609695924986000E-004)   1.1465709300000000     
     Electronic Dipole per cell (Ry a.u.)  -9.8781692203965790     
     Ionic Dipole per cell (Ry a.u.)   25348.797679066749     

     Expectation value of exp(iGx): ( -6.8844764809649224E-008, -6.6904122580716889E-008)  0.73188942899999998     
     Electronic Dipole per cell (Ry a.u.)  -21.755990663996322     
     Ionic Dipole per cell (Ry a.u.)   15838.346569243484     
Electronic Dipole on Cartesian axes
           1   30.289746015929008     
           2  -9.8781692203965790     
           3  -21.755990663996322     
Ionic Dipole on Cartesian axes
           1   23643.972019852914     
           2   25348.797679066749     
           3   15838.346569243484     

     total cpu time spent up to now is     4658.8 secs

     total energy              =   -5157.53733044 Ry
     Harris-Foulkes estimate   =   -5157.53747404 Ry
     estimated scf accuracy    <       0.00026543 Ry

     iteration #  7     ecut=    80.00 Ry     beta=0.70
     Davidson diagonalization with overlap
     ethr =  2.32E-08,  avg # of iterations =  3.0
     Davidson diagonalization with overlap
     ethr =  2.32E-08,  avg # of iterations =  1.0
     Davidson diagonalization with overlap
     ethr =  2.32E-08,  avg # of iterations =  1.0

     Expectation value of exp(iGx): ( -1.1355894404525026E-004,  9.7300712258778711E-005)  0.99291773000000005     
     Electronic Dipole per cell (Ry a.u.)   30.295418183340303     
     Ionic Dipole per cell (Ry a.u.)   23643.972019852914     

     Expectation value of exp(iGx): (  1.0553496428004449E-003, -8.6714296511426747E-004)   1.1465709300000000     
     Electronic Dipole per cell (Ry a.u.)  -9.8893101366610612     
     Ionic Dipole per cell (Ry a.u.)   25348.797679066749     

     Expectation value of exp(iGx): ( -6.8839645117710761E-008, -6.6986754864062568E-008)  0.73188942899999998     
     Electronic Dipole per cell (Ry a.u.)  -21.749987521862881     
     Ionic Dipole per cell (Ry a.u.)   15838.346569243484     
Electronic Dipole on Cartesian axes
           1   30.295418183340303     
           2  -9.8893101366610612     
           3  -21.749987521862881     
Ionic Dipole on Cartesian axes
           1   23643.972019852914     
           2   25348.797679066749     
           3   15838.346569243484     

     total cpu time spent up to now is     5402.5 secs

     total energy              =   -5157.53739146 Ry
     Harris-Foulkes estimate   =   -5157.53740408 Ry
     estimated scf accuracy    <       0.00002698 Ry

     iteration #  8     ecut=    80.00 Ry     beta=0.70
     Davidson diagonalization with overlap
     ethr =  2.36E-09,  avg # of iterations =  3.0
     Davidson diagonalization with overlap
     ethr =  2.36E-09,  avg # of iterations =  1.0
     Davidson diagonalization with overlap
     ethr =  2.36E-09,  avg # of iterations =  1.0

     Expectation value of exp(iGx): ( -1.1357493629613498E-004,  9.7311325105498380E-005)  0.99291773000000005     
     Electronic Dipole per cell (Ry a.u.)   30.295613515123165     
     Ionic Dipole per cell (Ry a.u.)   23643.972019852914     

     Expectation value of exp(iGx): (  1.0556206081728588E-003, -8.6697753570205293E-004)   1.1465709300000000     
     Electronic Dipole per cell (Ry a.u.)  -9.8861541876309449     
     Ionic Dipole per cell (Ry a.u.)   25348.797679066749     

     Expectation value of exp(iGx): ( -6.8876052127485080E-008, -6.6976518112597125E-008)  0.73188942899999998     
     Electronic Dipole per cell (Ry a.u.)  -21.753113938862612     
     Ionic Dipole per cell (Ry a.u.)   15838.346569243484     
Electronic Dipole on Cartesian axes
           1   30.295613515123165     
           2  -9.8861541876309449     
           3  -21.753113938862612     
Ionic Dipole on Cartesian axes
           1   23643.972019852914     
           2   25348.797679066749     
           3   15838.346569243484     

     total cpu time spent up to now is     6144.8 secs

     total energy              =   -5157.53739800 Ry
     Harris-Foulkes estimate   =   -5157.53739972 Ry
     estimated scf accuracy    <       0.00000419 Ry

     iteration #  9     ecut=    80.00 Ry     beta=0.70
     Davidson diagonalization with overlap
     ethr =  3.66E-10,  avg # of iterations =  2.0
     Davidson diagonalization with overlap
     ethr =  3.66E-10,  avg # of iterations =  1.0
     Davidson diagonalization with overlap
     ethr =  3.66E-10,  avg # of iterations =  1.0

     Expectation value of exp(iGx): ( -1.1357386458859280E-004,  9.7316862838102604E-005)  0.99291773000000005     
     Electronic Dipole per cell (Ry a.u.)   30.295205380955629     
     Ionic Dipole per cell (Ry a.u.)   23643.972019852914     

     Expectation value of exp(iGx): (  1.0555901313555587E-003, -8.6705368860473737E-004)   1.1465709300000000     
     Electronic Dipole per cell (Ry a.u.)  -9.8869771831283835     
     Ionic Dipole per cell (Ry a.u.)   25348.797679066749     

     Expectation value of exp(iGx): ( -6.8868284640714187E-008, -6.6988075996426912E-008)  0.73188942899999998     
     Electronic Dipole per cell (Ry a.u.)  -21.751805076227765     
     Ionic Dipole per cell (Ry a.u.)   15838.346569243484     
Electronic Dipole on Cartesian axes
           1   30.295205380955629     
           2  -9.8869771831283835     
           3  -21.751805076227765     
Ionic Dipole on Cartesian axes
           1   23643.972019852914     
           2   25348.797679066749     
           3   15838.346569243484     

     total cpu time spent up to now is     6877.9 secs

     total energy              =   -5157.53739884 Ry
     Harris-Foulkes estimate   =   -5157.53739897 Ry
     estimated scf accuracy    <       0.00000029 Ry

     iteration # 10     ecut=    80.00 Ry     beta=0.70
     Davidson diagonalization with overlap
     ethr =  2.51E-11,  avg # of iterations =  3.0
     Davidson diagonalization with overlap
     ethr =  2.51E-11,  avg # of iterations =  1.0
     Davidson diagonalization with overlap
     ethr =  2.51E-11,  avg # of iterations =  1.0

     Expectation value of exp(iGx): ( -1.1357450660908759E-004,  9.7315648815256782E-005)  0.99291773000000005     
     Electronic Dipole per cell (Ry a.u.)   30.295316903822748     
     Ionic Dipole per cell (Ry a.u.)   23643.972019852914     

     Expectation value of exp(iGx): (  1.0555962814198581E-003, -8.6704045314297867E-004)   1.1465709300000000     
     Electronic Dipole per cell (Ry a.u.)  -9.8868284481161712     
     Ionic Dipole per cell (Ry a.u.)   25348.797679066749     

     Expectation value of exp(iGx): ( -6.8870749914211088E-008, -6.6985439482206346E-008)  0.73188942899999998     
     Electronic Dipole per cell (Ry a.u.)  -21.752149824505402     
     Ionic Dipole per cell (Ry a.u.)   15838.346569243484     
Electronic Dipole on Cartesian axes
           1   30.295316903822748     
           2  -9.8868284481161712     
           3  -21.752149824505402     
Ionic Dipole on Cartesian axes
           1   23643.972019852914     
           2   25348.797679066749     
           3   15838.346569243484     

     total cpu time spent up to now is     7605.4 secs

     total energy              =   -5157.53739891 Ry
     Harris-Foulkes estimate   =   -5157.53739893 Ry
     estimated scf accuracy    <       0.00000004 Ry

     iteration # 11     ecut=    80.00 Ry     beta=0.70
     Davidson diagonalization with overlap
     ethr =  3.73E-12,  avg # of iterations =  3.0
     Davidson diagonalization with overlap
     ethr =  3.73E-12,  avg # of iterations =  1.0
     Davidson diagonalization with overlap
     ethr =  3.73E-12,  avg # of iterations =  1.0

     Expectation value of exp(iGx): ( -1.1357436498342652E-004,  9.7316112389574997E-005)  0.99291773000000005     
     Electronic Dipole per cell (Ry a.u.)   30.295279926701802     
     Ionic Dipole per cell (Ry a.u.)   23643.972019852914     

     Expectation value of exp(iGx): (  1.0555956851725477E-003, -8.6704425750472910E-004)   1.1465709300000000     
     Electronic Dipole per cell (Ry a.u.)  -9.8868633737722380     
     Ionic Dipole per cell (Ry a.u.)   25348.797679066749     

     Expectation value of exp(iGx): ( -6.8870474703722430E-008, -6.6986089267923238E-008)  0.73188942899999998     
     Electronic Dipole per cell (Ry a.u.)  -21.752086996928725     
     Ionic Dipole per cell (Ry a.u.)   15838.346569243484     
Electronic Dipole on Cartesian axes
           1   30.295279926701802     
           2  -9.8868633737722380     
           3  -21.752086996928725     
Ionic Dipole on Cartesian axes
           1   23643.972019852914     
           2   25348.797679066749     
           3   15838.346569243484     

     total cpu time spent up to now is     8341.5 secs

     End of self-consistent calculation

          k = 0.0000 0.0000 0.0000 (217511 PWs)   bands (ev):

   -17.5377 -17.4718 -16.5838 -16.4934 -16.4239 -16.4101 -16.3360 -16.3195
   -16.2721 -16.2241 -16.1754 -16.1624 -16.1398 -16.1054 -16.0930 -16.0377
   -16.0059 -15.9909 -15.9763 -15.9550 -15.9395 -15.8978 -15.8815 -15.8728
   -15.8318 -15.8200 -15.8093 -15.7844 -15.7765 -15.7594 -15.7532 -15.7434
   -15.6858 -15.6470 -15.6319 -15.5891 -15.5815 -15.5550 -15.5237 -15.4921
   -15.4754 -15.4010 -15.3682 -15.3613 -15.3467 -15.3172 -15.2778 -15.2686
   -15.2373 -15.2094 -15.1958 -15.1419 -15.1233 -15.0771 -15.0593 -15.0417
   -15.0279 -15.0097 -14.9835 -14.9696 -14.9504 -14.9319 -14.9139 -14.9000
   -14.8793 -14.8581 -14.8485 -14.8318 -14.8120 -14.7939 -14.7733 -14.7590
   -14.7447 -14.7200 -14.6952 -14.6595 -14.6307 -14.6254 -14.6198 -14.5915
   -14.5779 -14.5580 -14.5362 -14.5264 -14.4981 -14.4845 -14.4799 -14.4666
   -14.4469 -14.4433 -14.4208 -14.4092 -14.3996 -14.3864 -14.3711 -14.3652
   -14.3587 -14.3474 -14.3403 -14.3333 -14.3316 -14.3186 -14.3110 -14.3072
   -14.3025 -14.2983 -14.2872 -14.2822 -14.2786 -14.2698 -14.2658 -14.2623
   -14.2594 -14.2551 -14.2505 -14.2457 -14.2411 -14.2366 -14.2352 -14.2300
   -14.2248 -14.2174 -14.2131 -14.2110 -14.2062 -14.1953 -14.1918 -14.1909
   -14.1799 -14.1775 -14.1735 -14.1670 -14.1535 -14.1516 -14.1427 -14.1396
   -14.1305 -14.1258 -14.1158 -14.1096 -14.1000 -14.0840 -14.0765  -6.8147
    -6.5957  -6.3876  -6.3129  -6.2290  -6.1803  -6.0977  -5.9975  -5.9162
    -5.8679  -5.8598  -5.8418  -5.8084  -5.7846  -5.7645  -5.7038  -5.6734
    -5.6508  -5.6370  -5.6033  -5.5878  -5.5735  -5.5283  -5.3604  -5.3076
    -5.2495  -5.1827  -5.1503  -5.1092  -5.0939  -5.0741  -5.0564  -4.9480
    -4.9118  -4.8941  -4.8165  -4.7477  -4.6849  -4.6239  -4.5657  -4.4760
    -4.4221  -4.3405  -4.2739  -4.2461  -4.2222  -4.1945  -4.1666  -4.1367
    -4.1079  -4.0181  -3.9912  -3.9505  -3.9118  -3.8983  -3.8778  -3.7993
    -3.7771  -3.7591  -3.7286  -3.7128  -3.6890  -3.6464  -3.5989  -3.4997
    -3.3962  -3.3929  -3.3636  -3.3310  -3.2921  -3.2704  -3.2587  -3.2094
    -3.1992  -3.1623  -3.1281  -3.1120  -3.0623  -3.0470  -3.0268  -3.0059
    -2.9945  -2.9753  -2.9630  -2.9338  -2.9275  -2.9151  -2.8960  -2.8850
    -2.8765  -2.8714  -2.8611  -2.8483  -2.8402  -2.8247  -2.8151  -2.8039
    -2.7918  -2.7822  -2.7714  -2.7599  -2.7579  -2.7509  -2.7390  -2.7270
    -2.7193  -2.7075  -2.7043  -2.6809  -2.6770  -2.6642  -2.6519  -2.6455
    -2.6358  -2.6310  -2.6248  -2.6145  -2.5788  -2.5599  -2.5273  -2.5081
    -2.4886  -2.4682  -2.4524  -2.4475  -2.4269  -2.4119  -2.4019  -2.3919
    -2.3743  -2.3567  -2.3542  -2.3024  -2.2855  -2.2639  -2.2298  -2.2199
    -2.2137  -2.1876  -2.1603  -2.1155  -2.1027  -2.0904  -1.9516  -1.9250
    -1.6408  -1.5286  -1.4664  -1.0823  -1.0394  -0.9578  -0.9178  -0.9019
    -0.8889  -0.8547  -0.8258  -0.8141  -0.7786  -0.7625  -0.7500  -0.7373
    -0.7183  -0.6958  -0.6695  -0.6647  -0.6487  -0.6390  -0.6255  -0.6105
    -0.5921  -0.5794  -0.5764  -0.5730  -0.5591  -0.5478  -0.5389  -0.5328
    -0.5222  -0.5094  -0.4962  -0.4937  -0.4719  -0.4480  -0.4332  -0.4285
    -0.4163  -0.4062  -0.3936  -0.3683  -0.3661  -0.3563  -0.3401  -0.3236
    -0.3161  -0.3027  -0.2974  -0.2761  -0.2576  -0.2408  -0.2399  -0.2198
    -0.2104  -0.1877  -0.1737  -0.1506  -0.1460  -0.1274  -0.1128  -0.0853
    -0.0625  -0.0478  -0.0368  -0.0262  -0.0104   0.0013   0.0198   0.0358
     0.0516   0.0574   0.0753   0.0860   0.1166   0.1247   0.1325   0.1379
     0.1482   0.1676   0.1839   0.1988   0.2184   0.2275   0.2521   0.2601
     0.2703   0.2830   0.2921   0.2989   0.3172   0.3237   0.3341   0.3408
     0.3710   0.3865   0.3940   0.3959   0.4085   0.4189   0.4316   0.4413
     0.4495   0.4563   0.4704   0.4877   0.4965   0.5021   0.5165   0.5258
     0.5296   0.5395   0.5461   0.5601   0.5685   0.5845   0.5985   0.6021
     0.6154   0.6518   0.6702   0.6885   0.6937   0.7056   0.7131   0.7293
     0.7399   0.7530   0.7597   0.7711   0.7840   0.7908   0.8244   0.8357
     0.8489   0.8642   0.8724   0.8909   0.8934   0.9139   0.9168   0.9270
     0.9380   0.9553   0.9598   0.9744   0.9816   0.9874   1.0048   1.0125
     1.0235   1.0468   1.0510   1.0585   1.0744   1.0865   1.0975   1.0991
     1.1067   1.1207   1.1315   1.1409   1.1449   1.1541   1.1687   1.1787
     1.1873   1.2015   1.2087   1.2157   1.2229   1.2402   1.2485   1.2597
     1.2728   1.2759   1.2794   1.2920   1.2979   1.3146   1.3266   1.3296
     1.3375   1.3442   1.3539   1.3604   1.3671   1.3769   1.3864   1.3932
     1.4067   1.4107   1.4155   1.4249   1.4305   1.4358   1.4492   1.4535
     1.4608   1.4774   1.4849   1.4907   1.5007   1.5193   1.5221   1.5274
     1.5321   1.5456   1.5550   1.5584   1.5734   1.5844   1.5881   1.6030
     1.6090   1.6154   1.6195   1.6406   1.6515   1.6600   1.6623   1.6690
     1.6885   1.6978   1.7209   1.7337   1.7573   1.7755   1.7861   1.7947
     1.8019   1.8235   1.8399   1.8503   1.8617   1.8888   1.9179   1.9240
     1.9323   1.9406   1.9532   1.9759   1.9875   1.9971   2.0069   2.0180
     2.0217   2.0268   2.0326   2.0474   2.0813   2.0910   2.1161   2.1321
     2.1467   2.1624   2.1719   2.1779   2.1897   2.2117   2.2237   2.2372
     2.2588   2.2870   2.2990   2.3104   2.3250   2.3351   2.3518   2.3573
     2.3739   2.3886   2.3964   2.4085   2.4142   2.4279   2.4564   2.4680
     2.4946   2.5082   2.5565   2.5707   7.7677   8.2375   8.8150   9.0822
     9.2177   9.4087   9.5061   9.6536   9.7748   9.8818   9.9856  10.0220
    10.0318  10.0974  10.2481  10.3194  10.3640  10.4265  10.4596  10.5065
    10.5270  10.6392  10.6819  10.7164  10.7289  10.7868  10.8148  10.8584

     highest occupied, lowest unoccupied level (ev):     2.5707    7.7677

!    total energy              =   -5157.53739892 Ry
     Harris-Foulkes estimate   =   -5157.53739892 Ry
     estimated scf accuracy    <          1.7E-09 Ry

     The total energy is the sum of the following terms:

     one-electron contribution =   -2407.10147473 Ry
     hartree contribution      =    1798.58285961 Ry
     xc contribution           =   -1182.81345191 Ry
     ewald contribution        =   -3366.20533189 Ry

     convergence has been achieved in  11 iterations
  **** WARNING :: Problem open file vector.dat...
  **** WARNING :: Problem read vector parameters...
  VECTOR ::                  Infinity                  Infinity                       NaN
  PARALLEL PART OF FORCES:no remove

     Forces acting on atoms (Ry/au):

     atom    1 type  1   force =    -0.00025572    0.00025033    0.00008652
     atom    2 type  1   force =    -0.00032252   -0.00046803    0.00058406
     atom    3 type  1   force =    -0.00003022   -0.00008460   -0.00004559
     atom    4 type  1   force =    -0.00035748   -0.00067413   -0.00014418
     atom    5 type  1   force =    -0.00004159   -0.00014296   -0.00014329
     atom    6 type  1   force =    -0.00018970    0.00007646   -0.00086839
     atom    7 type  2   force =    -0.00017164    0.00005612   -0.00021338
     atom    8 type  2   force =    -0.00000797    0.00010101   -0.00039352
     atom    9 type  2   force =    -0.00006834    0.00002184   -0.00015807
     atom   10 type  2   force =     0.00030154    0.00053710   -0.00028843
     atom   11 type  2   force =     0.00006314    0.00007462    0.00005932
     atom   12 type  2   force =     0.00039595    0.00047132    0.00168715
     atom   13 type  2   force =     0.00004499   -0.00006731    0.00007529
     atom   14 type  2   force =    -0.00000078    0.00021011    0.00049094
     atom   15 type  2   force =    -0.00009287    0.00001304    0.00000121
     atom   16 type  2   force =    -0.00036951    0.00005968    0.00051348
     atom   17 type  2   force =    -0.00020926    0.00003773   -0.00000052
     atom   18 type  2   force =    -0.00049936    0.00039428   -0.00087601
     atom   19 type  1   force =     0.00048744    0.00099583    0.00100182
     atom   20 type  1   force =    -0.00013826   -0.00001286    0.00058786
     atom   21 type  1   force =    -0.00011592    0.00004156   -0.00017832
     atom   22 type  1   force =     0.00015257   -0.00333728   -0.00216353
     atom   23 type  1   force =    -0.00004988    0.00000359   -0.00048569
     atom   24 type  1   force =    -0.00055062    0.00082829   -0.00325041
     atom   25 type  2   force =    -0.00002770   -0.00009556   -0.00031287
     atom   26 type  2   force =     0.00004200   -0.00026065   -0.00049537
     atom   27 type  2   force =    -0.00034523   -0.00039769   -0.00010856
     atom   28 type  2   force =    -0.00000056    0.00033210   -0.00006906
     atom   29 type  2   force =    -0.00003583   -0.00000835    0.00010777
     atom   30 type  2   force =     0.00037343    0.00030395    0.00081508
     atom   31 type  2   force =    -0.00006800   -0.00004699    0.00013649
     atom   32 type  2   force =    -0.00057588    0.00003016    0.00137610
     atom   33 type  2   force =     0.00002444    0.00013423    0.00007914
     atom   34 type  2   force =     0.00176005    0.00368806    0.00095852
     atom   35 type  2   force =    -0.00021491    0.00021232   -0.00024493
     atom   36 type  1   force =     0.00028258    0.00031822    0.00063520
     atom   37 type  1   force =    -0.00020540   -0.00023115    0.00019077
     atom   38 type  1   force =     0.00008336    0.00029840   -0.00021977
     atom   39 type  1   force =     0.00021624   -0.00083326   -0.00014912
     atom   40 type  1   force =    -0.00005489   -0.00028493   -0.00038424
     atom   41 type  1   force =    -0.00009709   -0.00019277   -0.00031425
     atom   42 type  2   force =    -0.00006270   -0.00014031   -0.00016984
     atom   43 type  2   force =    -0.00003681   -0.00002192   -0.00015533
     atom   44 type  2   force =     0.00008853   -0.00021942    0.00019118
     atom   45 type  2   force =     0.00005393   -0.00005564   -0.00016245
     atom   46 type  2   force =     0.00001610   -0.00034306    0.00009783
     atom   47 type  2   force =     0.00012626   -0.00005217    0.00028624
     atom   48 type  2   force =    -0.00021903   -0.00014524    0.00013630
     atom   49 type  2   force =    -0.00014918    0.00023864    0.00038961
     atom   50 type  2   force =    -0.00005997   -0.00009471   -0.00008518
     atom   51 type  2   force =    -0.00058992    0.00046498   -0.00003725
     atom   52 type  2   force =     0.00000166    0.00001707   -0.00020833
     atom   53 type  2   force =    -0.00010331    0.00007309   -0.00030337
     atom   54 type  1   force =    -0.00228363   -0.00125203    0.00252873
     atom   55 type  1   force =    -0.00181745    0.00086527    0.00498211
     atom   56 type  1   force =     0.00081426    0.00000595    0.00087813
     atom   57 type  1   force =    -0.00016265    0.00040153   -0.00012045
     atom   58 type  1   force =    -0.00118703   -0.00005382   -0.00154972
     atom   59 type  1   force =    -0.00020682   -0.00099070   -0.00192600
     atom   60 type  2   force =    -0.00028089   -0.00064703   -0.00040614
     atom   61 type  2   force =     0.00054744   -0.00100302   -0.00142452
     atom   62 type  2   force =     0.00137124    0.00155484   -0.00191558
     atom   63 type  2   force =     0.00126702   -0.00215006   -0.00180355
     atom   64 type  2   force =     0.00250257   -0.00050567    0.00222968
     atom   65 type  2   force =     0.00141856   -0.00005008    0.00163304
     atom   66 type  2   force =     0.00003970   -0.00019135    0.00019197
     atom   67 type  2   force =     0.00041151   -0.00018373    0.00036465
     atom   68 type  2   force =    -0.00021609   -0.00021495   -0.00031760
     atom   69 type  2   force =    -0.00007969   -0.00012844   -0.00026110
     atom   70 type  2   force =     0.00000546    0.00004452   -0.00029058
     atom   71 type  2   force =    -0.00034736    0.00012110   -0.00039318
     atom   72 type  1   force =    -0.00443791   -0.00789190    0.01200905
     atom   73 type  1   force =     0.00416974    0.00518802    0.00584662
     atom   74 type  1   force =    -0.01150367    0.00135242    0.00139936
     atom   75 type  1   force =    -0.00212081    0.00526351    0.00012859
     atom   76 type  1   force =    -0.23570765   -0.05893300   -0.32849190
     atom   77 type  1   force =     0.00187340    0.00153001   -0.00560540
     atom   78 type  2   force =     0.00216732   -0.00323826   -0.00628015
     atom   79 type  2   force =     0.00003116   -0.00190066   -0.00260230
     atom   80 type  2   force =     0.00168324    0.00916989   -0.00915576
     atom   81 type  2   force =    -0.00168826   -0.00215129   -0.00029036
     atom   82 type  2   force =     0.17557553    0.02414810    0.21610504
     atom   83 type  2   force =     0.00010840   -0.00032119    0.00127445
     atom   84 type  2   force =     0.00669046    0.00265879   -0.00357881
     atom   85 type  2   force =    -0.00079256   -0.00281327    0.00218358
     atom   86 type  2   force =     0.00034633   -0.00160123   -0.00152335
     atom   87 type  2   force =    -0.00034631   -0.00147036   -0.00053423
     atom   88 type  2   force =    -0.00117705    0.00057957   -0.00366025
     atom   89 type  2   force =    -0.00013006    0.00033455   -0.00102525
     atom   90 type  1   force =    -0.00007551    0.00002297    0.00218953
     atom   91 type  1   force =     0.00011122    0.00044987    0.00077826
     atom   92 type  1   force =     0.02806982   -0.01221172    0.03659586
     atom   93 type  1   force =     0.00134613    0.00223757   -0.00079358
     atom   94 type  1   force =     0.00610349    0.00261000   -0.00955319
     atom   95 type  1   force =     0.00016351    0.00009553   -0.00082753
     atom   96 type  2   force =    -0.00039325   -0.00123757   -0.00071356
     atom   97 type  2   force =     0.00007597   -0.00038815   -0.00046803
     atom   98 type  2   force =    -0.00086834    0.00061067   -0.00003985
     atom   99 type  2   force =     0.00018232   -0.00016189   -0.00003870
     atom  100 type  2   force =    -0.00128993   -0.00042773    0.00099473
     atom  101 type  2   force =     0.00023682   -0.00021671    0.00013611
     atom  102 type  2   force =    -0.01300148    0.00205895    0.00098276
     atom  103 type  2   force =    -0.00047976   -0.00036858    0.00040533
     atom  104 type  2   force =    -0.00523745   -0.00402050   -0.01021161
     atom  105 type  2   force =    -0.00035186   -0.00073342   -0.00036792
     atom  106 type  2   force =    -0.00204854    0.00083263   -0.00375671
     atom  107 type  2   force =    -0.00040419   -0.00010647   -0.00004747
     atom  108 type  1   force =     0.00009150   -0.00032467   -0.00023650
     atom  109 type  1   force =     0.00030358    0.00034592   -0.00053095
     atom  110 type  1   force =    -0.00023616   -0.00033105    0.00006743
     atom  111 type  1   force =     0.00004550    0.00016455    0.00025206
     atom  112 type  1   force =    -0.00012843   -0.00010529    0.00017031
     atom  113 type  1   force =     0.00051444   -0.00021410    0.00107184
     atom  114 type  2   force =     0.00010389   -0.00018571    0.00026738
     atom  115 type  2   force =    -0.00002929    0.00019978    0.00062947
     atom  116 type  2   force =    -0.00009968    0.00008840    0.00002577
     atom  117 type  2   force =    -0.00047034   -0.00061738    0.00014649
     atom  118 type  2   force =    -0.00016603   -0.00001191   -0.00010593
     atom  119 type  2   force =    -0.00088834   -0.00013569   -0.00105371
     atom  120 type  2   force =    -0.00000842   -0.00012381   -0.00010255
     atom  121 type  2   force =    -0.00015649   -0.00008118   -0.00022205
     atom  122 type  2   force =     0.00001098   -0.00000169    0.00004841
     atom  123 type  2   force =    -0.00019947   -0.00008854    0.00013063
     atom  124 type  2   force =    -0.00006372   -0.00014192    0.00001913
     atom  125 type  2   force =    -0.00018940   -0.00022706    0.00087408
     atom  126 type  1   force =    -0.00056419   -0.00078688   -0.00099152
     atom  127 type  1   force =    -0.00011255    0.00014360   -0.00029120
     atom  128 type  1   force =    -0.00002198    0.00000218    0.00016562
     atom  129 type  1   force =     0.00080130    0.00259274    0.00202978
     atom  130 type  1   force =     0.00003872    0.00007422    0.00049158
     atom  131 type  1   force =    -0.00056578    0.00090250    0.00113412
     atom  132 type  2   force =    -0.00019470    0.00026500    0.00028432
     atom  133 type  2   force =     0.00029156   -0.00070236    0.00055806
     atom  134 type  2   force =     0.00001419    0.00022603   -0.00006487
     atom  135 type  2   force =     0.00007400   -0.00030835    0.00015717
     atom  136 type  2   force =    -0.00021909    0.00003568   -0.00019582
     atom  137 type  2   force =     0.00025260   -0.00040274   -0.00013309
     atom  138 type  2   force =    -0.00009022    0.00009409   -0.00011000
     atom  139 type  2   force =     0.00007101   -0.00064198   -0.00047663
     atom  140 type  2   force =    -0.00016419    0.00007437    0.00001590
     atom  141 type  2   force =    -0.00167333   -0.00311452   -0.00138986
     atom  142 type  2   force =    -0.00002708   -0.00004075    0.00017316
     atom  143 type  2   force =     0.00421158   -0.00478523    0.00455690
     atom  144 type  1   force =    -0.00072015   -0.00095609   -0.00064455
     atom  145 type  1   force =    -0.00015927   -0.00013909   -0.00013284
     atom  146 type  1   force =    -0.00007530   -0.00018919    0.00020456
     atom  147 type  1   force =    -0.00082563    0.00042342    0.00000002
     atom  148 type  1   force =    -0.00012551   -0.00009435    0.00027234
     atom  149 type  1   force =    -0.00022684   -0.00022145    0.00050300
     atom  150 type  2   force =    -0.00020544   -0.00013201    0.00031575
     atom  151 type  2   force =    -0.00011799   -0.00005537    0.00033186
     atom  152 type  2   force =    -0.00004185    0.00010511   -0.00012414
     atom  153 type  2   force =    -0.00012562    0.00007127    0.00005595
     atom  154 type  2   force =    -0.00002622   -0.00010024   -0.00007235
     atom  155 type  2   force =    -0.00000309    0.00001023   -0.00006387
     atom  156 type  2   force =    -0.00000874    0.00002059   -0.00016118
     atom  157 type  2   force =     0.00031964   -0.00011028   -0.00025728
     atom  158 type  2   force =    -0.00000323   -0.00017808    0.00003254
     atom  159 type  2   force =     0.00041916   -0.00012418    0.00028935
     atom  160 type  2   force =     0.00024187   -0.00037078    0.00001322
     atom  161 type  2   force =     0.00016759   -0.00015285    0.00052305
     atom  162 type  1   force =     0.00107298    0.00042137   -0.00119812
     atom  163 type  1   force =     0.01123001   -0.00770288   -0.00085928
     atom  164 type  1   force =    -0.00103084    0.00030770   -0.00019486
     atom  165 type  1   force =     0.00016420   -0.00026012    0.00005115
     atom  166 type  1   force =     0.00046502    0.00032680    0.00166987
     atom  167 type  1   force =     0.00047559    0.00080067    0.00158292
     atom  168 type  2   force =    -0.00013820    0.00042712    0.00094562
     atom  169 type  2   force =     0.00086134    0.00005610    0.00179267
     atom  170 type  2   force =    -0.00131064   -0.00077420    0.00046390
     atom  171 type  2   force =    -0.00280138    0.00242293   -0.00155193
     atom  172 type  2   force =    -0.00124306    0.00011452   -0.00082620
     atom  173 type  2   force =    -0.00080914    0.00162277   -0.00166114
     atom  174 type  2   force =     0.00004909    0.00008203   -0.00008626
     atom  175 type  2   force =    -0.00018423    0.00044677   -0.00048296
     atom  176 type  2   force =     0.00029402    0.00009132    0.00063640
     atom  177 type  2   force =    -0.00008880    0.00003849    0.00012300
     atom  178 type  2   force =     0.00030591   -0.00044149    0.00100178
     atom  179 type  2   force =     0.00034731   -0.00064994    0.00003815
     atom  180 type  1   force =    -0.00109359    0.01873417    0.00056080
     atom  181 type  1   force =    -0.01843871   -0.01863609   -0.01643537
     atom  182 type  1   force =     0.00414509    0.00090579    0.00248004
     atom  183 type  1   force =     0.00014734   -0.00328211    0.00106442
     atom  184 type  1   force =     0.00379324    0.00149942    0.01056965
     atom  185 type  1   force =    -0.00045922    0.00002832    0.00317934
     atom  186 type  2   force =     0.02279839    0.04911580    0.03887116
     atom  187 type  2   force =    -0.00069727    0.00544800    0.00829284
     atom  188 type  2   force =     0.00058362   -0.00785589   -0.00235190
     atom  189 type  2   force =     0.00361640    0.00583188   -0.00230475
     atom  190 type  2   force =    -0.00473931    0.00065022   -0.00686104
     atom  191 type  2   force =    -0.00056326    0.00046476   -0.00141373
     atom  192 type  2   force =    -0.00191490   -0.00028649   -0.00280506
     atom  193 type  2   force =     0.00022216    0.00139787   -0.00172809
     atom  194 type  2   force =    -0.00097779    0.00045838    0.00047184
     atom  195 type  2   force =     0.00024381    0.00099800    0.00047350
     atom  196 type  2   force =     0.02314184   -0.01156907    0.01977044
     atom  197 type  2   force =    -0.00010972    0.00021531    0.00106065
     atom  198 type  1   force =    -0.00059219   -0.00031196   -0.00112576
     atom  199 type  1   force =    -0.00011403   -0.00002879   -0.00060468
     atom  200 type  1   force =    -0.00731784    0.01291852    0.02652696
     atom  201 type  1   force =    -0.00222455   -0.00407227    0.00168870
     atom  202 type  1   force =    -0.00372859   -0.00141789    0.00730728
     atom  203 type  1   force =    -0.00073799   -0.00040382    0.00116598
     atom  204 type  2   force =     0.00004354    0.00022418    0.00269884
     atom  205 type  2   force =     0.00012179   -0.00009288    0.00029812
     atom  206 type  2   force =     0.00003271   -0.00010272    0.00036390
     atom  207 type  2   force =     0.00005141   -0.00011976    0.00023171
     atom  208 type  2   force =     0.00073368    0.00029808    0.00015733
     atom  209 type  2   force =    -0.00020328   -0.00017133    0.00015305
     atom  210 type  2   force =     0.00615842    0.00161212   -0.00499978
     atom  211 type  2   force =     0.00068587   -0.00017061   -0.00099835
     atom  212 type  2   force =     0.01995008    0.00632255    0.00305273
     atom  213 type  2   force =     0.00060239    0.00083075    0.00071682
     atom  214 type  2   force =     0.00312287   -0.00274303    0.00851930
     atom  215 type  2   force =     0.00014641   -0.00030695    0.00033625

     Total force =     0.508045     Total SCF correction =     0.000111

     Writing output data file Qrtz_Ortho.save

     init_run     :     27.19s CPU     40.10s WALL (       1 calls)
     electrons    :   3937.01s CPU   8301.11s WALL (       1 calls)
     forces       :      8.42s CPU      8.84s WALL (       1 calls)

     Called by init_run:
     wfcinit      :     25.17s CPU     36.31s WALL (       1 calls)
     potinit      :      0.21s CPU      0.29s WALL (       1 calls)

     Called by electrons:
     c_bands      :   2236.38s CPU   2728.79s WALL (      33 calls)
     sum_band     :     10.88s CPU     38.63s WALL (      11 calls)
     v_of_rho     :      0.10s CPU      0.33s WALL (      12 calls)
     mix_rho      :      0.11s CPU      0.63s WALL (      11 calls)

     Called by c_bands:
     init_us_2    :      0.38s CPU      0.43s WALL (      45 calls)
     cegterg      :   2234.88s CPU   2720.73s WALL (      33 calls)

     Called by sum_band:

     Called by *egterg:
     h_psi        :    427.84s CPU    846.88s WALL (     100 calls)
     g_psi        :      0.30s CPU      0.31s WALL (      66 calls)
     cdiaghg      :    741.96s CPU    751.95s WALL (      97 calls)

     Called by h_psi:
     add_vuspsi   :    142.06s CPU    142.23s WALL (     100 calls)

     General routines
     calbec       :    148.47s CPU    160.49s WALL (     104 calls)
     fft          :      0.18s CPU      0.98s WALL (      49 calls)
     fftw         :    146.63s CPU    574.13s WALL (   98102 calls)
     davcio       :      0.03s CPU      1.68s WALL (     260 calls)

     Parallel routines
     fft_scatter  :     74.49s CPU    462.03s WALL (   98151 calls)

     Electric-field routines
     c_phase_fiel :   1689.40s CPU   5531.90s WALL (      33 calls)

     PWSCF        :     1h 6m CPU        2h19m WALL


   This run was terminated on:  14:35:10   7Jul2018            

=------------------------------------------------------------------------------=
   JOB DONE.
=------------------------------------------------------------------------------=
