# Supplementary material for: Collective dipole effects in ionic transport under electric fields
Source: Nat Commun. 2020 Jul 3;11:3330. doi: 10.1038/s41467-020-17173-w (PMC7335081; doi:10.1038/s41467-020-17173-w)
Supplement: Supplementary file 3 — Source Data [file 41467_2020_17173_MOESM3_ESM.zip › Script_Pol_Analysis/QE_data/ZBC_NEB_VO_Q2-pos2/Zcharge_VO_Q2_pict9/output_file]

     Program PWSCF v.6.1 (svn rev. 13369) starts on 27Nov2017 at  7: 5: 3 

     This program is part of the open-source Quantum ESPRESSO suite
     for quantum simulation of materials; please cite
         "P. Giannozzi et al., J. Phys.:Condens. Matter 21 395502 (2009);
          URL http://www.quantum-espresso.org", 
     in publications or presentations arising from this work. More details at
     http://www.quantum-espresso.org/quote

     Parallel version (MPI), running on    72 processors
     R & G space division:  proc/nbgrp/npool/nimage =      72
     Reading input from /marconi_scratch/userexternal/nsalles0/E-NEB_VO_Q2-pos2/E0/Qrtz_Ortho_9/input_file
Warning: card &IONS ignored
Warning: card / ignored
Warning: card &CELL ignored
Warning: card / ignored

     Current dimensions of program PWSCF are:
     Max number of different atomic species (ntypx) = 10
     Max number of k-points (npk) =  40000
     Max angular momentum in pseudopotentials (lmaxx) =  3

     Subspace diagonalization in iterative solution of the eigenvalue problem:
     a serial algorithm will be used

 
     Parallelization info
     --------------------
     sticks:   dense  smooth     PW     G-vecs:    dense   smooth      PW
     Min         312     312     78                24178    24178    3020
     Max         313     313     79                24181    24181    3023
     Sum       22485   22485   5629              1740873  1740873  217511
 

     Title: 
     Fkl_Ortho                                                                  


     bravais-lattice index     =            0
     lattice parameter (alat)  =      27.8567  a.u.
     unit-cell volume          =   18011.5231 (a.u.)^3
     number of atoms/cell      =          215
     number of atomic types    =            2
     number of electrons       =      1144.00
     number of Kohn-Sham states=          600
     kinetic-energy cutoff     =      80.0000  Ry
     charge density cutoff     =     320.0000  Ry
     convergence threshold     =      1.0E-08
     mixing beta               =       0.7000
     number of iterations used =            8  plain     mixing
     Exchange-correlation      =  SLA  PZ   NOGX NOGC ( 1  1  0  0 0 0)
 
     Using Berry phase electric field
     In a.u.(Ry)  cartesian system of reference
        0.0000000000
        0.0000000000
        0.0000000000
     In a.u.(Ry)  crystal system of reference
        0.0000000000
        0.0000000000
        0.0000000000
     Number of iterative cycles:   3
 

     celldm(1)=  27.856738  celldm(2)=   0.000000  celldm(3)=   0.000000
     celldm(4)=   0.000000  celldm(5)=   0.000000  celldm(6)=   0.000000

     crystal axes: (cart. coord. in units of alat)
               a(1) = (   0.992918   0.000000   0.000000 )  
               a(2) = (   0.000000   1.146571   0.000000 )  
               a(3) = (   0.000000   0.000000   0.731889 )  

     reciprocal axes: (cart. coord. in units 2 pi/alat)
               b(1) = (  1.007133  0.000000  0.000000 )  
               b(2) = (  0.000000  0.872166  0.000000 )  
               b(3) = (  0.000000  0.000000  1.366327 )  


     PseudoPot. # 1 for Si read from file:
     /marconi/home/userexternal/nsalles0/qe-6.1/pseudo/Si.pz-vbc.UPF
     MD5 check sum: 6dfa03ddd5817404712e03e4d12deb78
     Pseudo is Norm-conserving, Zval =  4.0
     Generated by new atomic code, or converted to UPF format
     Using radial grid of  431 points,  2 beta functions with: 
                l(1) =   0
                l(2) =   1

     PseudoPot. # 2 for O  read from file:
     /marconi/home/userexternal/nsalles0/qe-6.1/pseudo/O.pz-mt.UPF
     MD5 check sum: 6c85872a654a48428798af567c59afb1
     Pseudo is Norm-conserving, Zval =  6.0
     Generated by new atomic code, or converted to UPF format
     Using radial grid of  921 points,  1 beta functions with: 
                l(1) =   0

     atomic species   valence    mass     pseudopotential
        Si             4.00    28.08550     Si( 1.00)
        O              6.00    16.00000     O ( 1.00)

     No symmetry found


   Cartesian axes

     site n.     atom                  positions (alat units)
         1           Si  tau(   1) = (   0.1494240   0.0009782   0.2444121  )
         2           Si  tau(   2) = (   0.3174840   0.2885672   0.2451383  )
         3           Si  tau(   3) = (   0.9144903   0.1317168   0.1191464  )
         4           Si  tau(   4) = (   0.0902198   0.4149364   0.1257804  )
         5           Si  tau(   5) = (   0.0881975   0.1514395  -0.0003913  )
         6           Si  tau(   6) = (   0.2496373   0.4340830  -0.0024000  )
         7           O   tau(   7) = (   0.0831597   0.0805529   0.2820002  )
         8           O   tau(   8) = (   0.2503383   0.3664557   0.2847664  )
         9           O   tau(   9) = (   0.2149505   0.0377853   0.1636441  )
        10           O   tau(  10) = (   0.3847675   0.3309175   0.1684436  )
        11           O   tau(  11) = (   0.1894119   0.1676863   0.0395136  )
        12           O   tau(  12) = (   0.3560642   0.4421431   0.0256429  )
        13           O   tau(  13) = (   0.0232070   0.1139495   0.0809130  )
        14           O   tau(  14) = (   0.1928605   0.4033519   0.0872488  )
        15           O   tau(  15) = (   0.9143023   0.2052953   0.2018277  )
        16           O   tau(  16) = (   0.0856943   0.4903484   0.2065489  )
        17           O   tau(  17) = (   0.0451495   0.2468914   0.3308738  )
        18           O   tau(  18) = (   0.2110379   0.5352025   0.3307217  )
        19           Si  tau(  19) = (   0.4865705   0.0036930   0.2389102  )
        20           Si  tau(  20) = (   0.6532159   0.2822521   0.2487550  )
        21           Si  tau(  21) = (   0.2537561   0.1316940   0.1218261  )
        22           Si  tau(  22) = (   0.4152808   0.4222416   0.1165992  )
        23           Si  tau(  23) = (   0.4164663   0.1537439  -0.0002997  )
        24           Si  tau(  24) = (   0.5856934   0.4408043   0.0026406  )
        25           O   tau(  25) = (   0.4218617   0.0841954   0.2772207  )
        26           O   tau(  26) = (   0.5909626   0.3492038   0.3141041  )
        27           O   tau(  27) = (   0.5516536   0.0401373   0.1564704  )
        28           O   tau(  28) = (   0.7049587   0.3335626   0.1672302  )
        29           O   tau(  29) = (   0.5164755   0.1765164   0.0403816  )
        30           O   tau(  30) = (   0.6872819   0.4587056   0.0399931  )
        31           O   tau(  31) = (   0.3545315   0.1128595   0.0811753  )
        32           O   tau(  32) = (   0.5207507   0.4100112   0.0856871  )
        33           O   tau(  33) = (   0.2568948   0.2083092   0.2012420  )
        34           O   tau(  34) = (   0.4035538   0.5094566   0.1839345  )
        35           O   tau(  35) = (   0.3800055   0.2506050   0.3282859  )
        36           Si  tau(  36) = (   0.8156478  -0.0036441   0.2431690  )
        37           Si  tau(  37) = (   0.9790621   0.2831823   0.2448940  )
        38           Si  tau(  38) = (   0.5846618   0.1382764   0.1181669  )
        39           Si  tau(  39) = (   0.7496832   0.4248200   0.1251084  )
        40           Si  tau(  40) = (   0.7539651   0.1572469  -0.0102819  )
        41           Si  tau(  41) = (   0.9171882   0.4361138   0.0037209  )
        42           O   tau(  42) = (   0.7488185   0.0731048   0.2853992  )
        43           O   tau(  43) = (   0.9150436   0.3656755   0.2819772  )
        44           O   tau(  44) = (   0.8738249   0.0371449   0.1586030  )
        45           O   tau(  45) = (   1.0473551   0.3190163   0.1658959  )
        46           O   tau(  46) = (   0.8530962   0.1713359   0.0350947  )
        47           O   tau(  47) = (   1.0193335   0.4478218   0.0417672  )
        48           O   tau(  48) = (   0.6843470   0.1340049   0.0719900  )
        49           O   tau(  49) = (   0.8503725   0.4035718   0.0858461  )
        50           O   tau(  50) = (   0.5868753   0.2069021   0.2054191  )
        51           O   tau(  51) = (   0.7502690   0.5007626   0.2046158  )
        52           O   tau(  52) = (   0.7262095   0.2443797   0.3218409  )
        53           O   tau(  53) = (   0.8778291   0.5351548   0.3290623  )
        54           Si  tau(  54) = (   0.1473672   0.5715202   0.2478843  )
        55           Si  tau(  55) = (   0.3165389   0.8639707   0.2433711  )
        56           Si  tau(  56) = (   0.9221249   0.7065412   0.1235993  )
        57           Si  tau(  57) = (   0.0914794   0.9915039   0.1232349  )
        58           Si  tau(  58) = (   0.0968745   0.7261160   0.0020754  )
        59           Si  tau(  59) = (   0.2554997   1.0149007   0.0000026  )
        60           O   tau(  60) = (   0.0830663   0.6520328   0.2862531  )
        61           O   tau(  61) = (   0.2535119   0.9448762   0.2825670  )
        62           O   tau(  62) = (   0.2124719   0.6100787   0.1679847  )
        63           O   tau(  63) = (   0.3823049   0.8993003   0.1619756  )
        64           O   tau(  64) = (   0.2017887   0.7345745   0.0380982  )
        65           O   tau(  65) = (   0.3584272   1.0287207   0.0367243  )
        66           O   tau(  66) = (   0.0316325   0.6922634   0.0852898  )
        67           O   tau(  67) = (   0.1935539   0.9784755   0.0837814  )
        68           O   tau(  68) = (   0.9186593   0.7806249   0.2048596  )
        69           O   tau(  69) = (   0.0881766   1.0652097   0.2052036  )
        70           O   tau(  70) = (   0.0511211   0.8226113   0.3292270  )
        71           O   tau(  71) = (   0.2115208   1.1127222   0.3288530  )
        72           Si  tau(  72) = (   0.4280359   0.6164834   0.1804424  )
        73           Si  tau(  73) = (   0.6518409   0.8625447   0.2451224  )
        74           Si  tau(  74) = (   0.2567343   0.7026561   0.1284078  )
        75           Si  tau(  75) = (   0.4206600   0.9939684   0.1210870  )
        76           Si  tau(  76) = (   0.4741072   0.7585625  -0.0528378  )
        77           Si  tau(  77) = (   0.5867836   1.0150625   0.0018220  )
        78           O   tau(  78) = (   0.4191884   0.6555529   0.2828333  )
        79           O   tau(  79) = (   0.5878315   0.9436604   0.2820226  )
        80           O   tau(  80) = (   0.5323344   0.6249212   0.1431839  )
        81           O   tau(  81) = (   0.7138314   0.8938729   0.1592974  )
        82           O   tau(  82) = (   0.5375923   0.7673559   0.0337291  )
        83           O   tau(  83) = (   0.6896030   1.0272929   0.0385531  )
        84           O   tau(  84) = (   0.3641212   0.6763011   0.1100289  )
        85           O   tau(  85) = (   0.5231151   0.9778312   0.0833641  )
        86           O   tau(  86) = (   0.2526133   0.7830869   0.2040610  )
        87           O   tau(  87) = (   0.4220608   1.0697334   0.2010475  )
        88           O   tau(  88) = (   0.3801076   0.8260666   0.3261384  )
        89           O   tau(  89) = (   0.5495342   1.1138163   0.3225657  )
        90           Si  tau(  90) = (   0.8164041   0.5776638   0.2472857  )
        91           Si  tau(  91) = (   0.9831348   0.8602500   0.2449932  )
        92           Si  tau(  92) = (   0.5890733   0.7158128   0.1191203  )
        93           Si  tau(  93) = (   0.7534335   0.9895165   0.1210438  )
        94           Si  tau(  94) = (   0.7562661   0.7262603   0.0020938  )
        95           Si  tau(  95) = (   0.9194296   1.0109825   0.0010820  )
        96           O   tau(  96) = (   0.7533507   0.6568441   0.2918002  )
        97           O   tau(  97) = (   0.9178789   0.9400835   0.2828136  )
        98           O   tau(  98) = (   0.8818872   0.6128162   0.1655822  )
        99           O   tau(  99) = (   1.0487429   0.8953006   0.1633846  )
       100           O   tau( 100) = (   0.8578654   0.7415021   0.0397425  )
       101           O   tau( 101) = (   1.0204466   1.0273799   0.0406749  )
       102           O   tau( 102) = (   0.6910294   0.6930272   0.0853344  )
       103           O   tau( 103) = (   0.8548088   0.9729738   0.0824263  )
       104           O   tau( 104) = (   0.5876644   0.7803451   0.2079557  )
       105           O   tau( 105) = (   0.7526236   1.0613377   0.2045948  )
       106           O   tau( 106) = (   0.7157736   0.8276837   0.3284622  )
       107           O   tau( 107) = (   0.8807645   1.1080679   0.3253214  )
       108           Si  tau( 108) = (   0.1529538  -0.0018719   0.6089209  )
       109           Si  tau( 109) = (   0.3096380   0.2827661   0.6103471  )
       110           Si  tau( 110) = (   0.9190317   0.1261817   0.4904454  )
       111           Si  tau( 111) = (   0.0875555   0.4170812   0.4898976  )
       112           Si  tau( 112) = (   0.0869524   0.1513917   0.3667043  )
       113           Si  tau( 113) = (   0.2503340   0.4393470   0.3674003  )
       114           O   tau( 114) = (   0.0892364   0.0790356   0.6479818  )
       115           O   tau( 115) = (   0.2398764   0.3589129   0.6489799  )
       116           O   tau( 116) = (   0.2160304   0.0323331   0.5245818  )
       117           O   tau( 117) = (   0.3753508   0.3268909   0.5326086  )
       118           O   tau( 118) = (   0.1906616   0.1653650   0.4011514  )
       119           O   tau( 119) = (   0.3533101   0.4548273   0.4049377  )
       120           O   tau( 120) = (   0.0283941   0.1128896   0.4523984  )
       121           O   tau( 121) = (   0.1896263   0.4012482   0.4515439  )
       122           O   tau( 122) = (   0.9151589   0.2023547   0.5708901  )
       123           O   tau( 123) = (   0.0863909   0.4935971   0.5694773  )
       124           O   tau( 124) = (   0.0497306   0.2473849   0.6932847  )
       125           O   tau( 125) = (   0.2149100   0.5312757   0.6919620  )
       126           Si  tau( 126) = (   0.4844057  -0.0008299   0.6094533  )
       127           Si  tau( 127) = (   0.6425535   0.2863073   0.6035756  )
       128           Si  tau( 128) = (   0.2537106   0.1273493   0.4836720  )
       129           Si  tau( 129) = (   0.4097052   0.4223127   0.4926767  )
       130           Si  tau( 130) = (   0.4185876   0.1535154   0.3628585  )
       131           Si  tau( 131) = (   0.6073785   0.3932350   0.4114658  )
       132           O   tau( 132) = (   0.4226418   0.0809413   0.6487470  )
       133           O   tau( 133) = (   0.5854623   0.3631446   0.6549544  )
       134           O   tau( 134) = (   0.5482486   0.0348208   0.5259748  )
       135           O   tau( 135) = (   0.6804802   0.3397881   0.5025061  )
       136           O   tau( 136) = (   0.5211039   0.1680970   0.4023695  )
       137           O   tau( 137) = (   0.6853163   0.4724378   0.4095921  )
       138           O   tau( 138) = (   0.3560615   0.1131784   0.4445743  )
       139           O   tau( 139) = (   0.5165007   0.4112242   0.4641966  )
       140           O   tau( 140) = (   0.2523573   0.2008042   0.5661189  )
       141           O   tau( 141) = (   0.4096289   0.5008280   0.5708829  )
       142           O   tau( 142) = (   0.3739018   0.2473741   0.6927345  )
       143           O   tau( 143) = (   0.5490694   0.5329050   0.6865037  )
       144           Si  tau( 144) = (   0.8159133  -0.0060653   0.6109042  )
       145           Si  tau( 145) = (   0.9781703   0.2834917   0.6116420  )
       146           Si  tau( 146) = (   0.5837536   0.1295783   0.4843597  )
       147           Si  tau( 147) = (   0.7557266   0.4315295   0.4867559  )
       148           Si  tau( 148) = (   0.7552237   0.1475988   0.3658434  )
       149           Si  tau( 149) = (   0.9179521   0.4389361   0.3637492  )
       150           O   tau( 150) = (   0.7513198   0.0752869   0.6480669  )
       151           O   tau( 151) = (   0.9130581   0.3633172   0.6523095  )
       152           O   tau( 152) = (   0.8803190   0.0304666   0.5289056  )
       153           O   tau( 153) = (   1.0404914   0.3227382   0.5293687  )
       154           O   tau( 154) = (   0.8561563   0.1605927   0.4062133  )
       155           O   tau( 155) = (   1.0179660   0.4528587   0.4055772  )
       156           O   tau( 156) = (   0.6873850   0.1203250   0.4490341  )
       157           O   tau( 157) = (   0.8513699   0.4012854   0.4468681  )
       158           O   tau( 158) = (   0.5792956   0.2069600   0.5649263  )
       159           O   tau( 159) = (   0.7569625   0.4869135   0.5797132  )
       160           O   tau( 160) = (   0.7255764   0.2505931   0.6653393  )
       161           O   tau( 161) = (   0.8845557   0.5347591   0.6972521  )
       162           Si  tau( 162) = (   0.1526183   0.5716214   0.6102641  )
       163           Si  tau( 163) = (   0.3170168   0.8640816   0.6029256  )
       164           Si  tau( 164) = (   0.9179984   0.7046922   0.4934375  )
       165           Si  tau( 165) = (   0.0893376   0.9896646   0.4893894  )
       166           Si  tau( 166) = (   0.0872857   0.7263384   0.3679778  )
       167           Si  tau( 167) = (   0.2521186   1.0176673   0.3659074  )
       168           O   tau( 168) = (   0.0910297   0.6530118   0.6512869  )
       169           O   tau( 169) = (   0.2538565   0.9393103   0.6504649  )
       170           O   tau( 170) = (   0.2184535   0.6087442   0.5293982  )
       171           O   tau( 171) = (   0.3767040   0.9005934   0.5178151  )
       172           O   tau( 172) = (   0.1899914   0.7396476   0.4056150  )
       173           O   tau( 173) = (   0.3542414   1.0369686   0.4029170  )
       174           O   tau( 174) = (   0.0250342   0.6888216   0.4513133  )
       175           O   tau( 175) = (   0.1910070   0.9767267   0.4485329  )
       176           O   tau( 176) = (   0.9217147   0.7742645   0.5788129  )
       177           O   tau( 177) = (   0.0892786   1.0624652   0.5725476  )
       178           O   tau( 178) = (   0.0609906   0.8228897   0.6949353  )
       179           O   tau( 179) = (   0.2180353   1.1099773   0.6915182  )
       180           Si  tau( 180) = (   0.4847526   0.5714562   0.6068863  )
       181           Si  tau( 181) = (   0.6490735   0.8604452   0.6125112  )
       182           Si  tau( 182) = (   0.2540879   0.7041078   0.4879319  )
       183           Si  tau( 183) = (   0.4177439   0.9970709   0.4833353  )
       184           Si  tau( 184) = (   0.4166412   0.7297452   0.3638476  )
       185           Si  tau( 185) = (   0.5850898   1.0181221   0.3636685  )
       186           O   tau( 186) = (   0.4351391   0.6619966   0.6480200  )
       187           O   tau( 187) = (   0.5840782   0.9377024   0.6530764  )
       188           O   tau( 188) = (   0.5484290   0.6076335   0.5231559  )
       189           O   tau( 189) = (   0.7034796   0.8929340   0.5232285  )
       190           O   tau( 190) = (   0.5181569   0.7458478   0.4071987  )
       191           O   tau( 191) = (   0.6853933   1.0320927   0.4070105  )
       192           O   tau( 192) = (   0.3560043   0.6902272   0.4473256  )
       193           O   tau( 193) = (   0.5193109   0.9806428   0.4442924  )
       194           O   tau( 194) = (   0.2564834   0.7787898   0.5699477  )
       195           O   tau( 195) = (   0.4200764   1.0655497   0.5701281  )
       196           O   tau( 196) = (   0.3953845   0.8324285   0.6777564  )
       197           O   tau( 197) = (   0.5499199   1.1090038   0.6906760  )
       198           Si  tau( 198) = (   0.8202889   0.5716466   0.6167016  )
       199           Si  tau( 199) = (   0.9866097   0.8567813   0.6136886  )
       200           Si  tau( 200) = (   0.5801759   0.7061218   0.4876282  )
       201           Si  tau( 201) = (   0.7484329   0.9894971   0.4865980  )
       202           Si  tau( 202) = (   0.7522826   0.7333488   0.3714787  )
       203           Si  tau( 203) = (   0.9160925   1.0120216   0.3663862  )
       204           O   tau( 204) = (   0.7526955   0.6493896   0.6546128  )
       205           O   tau( 205) = (   0.9209615   0.9366721   0.6513332  )
       206           O   tau( 206) = (   0.8774660   0.6079175   0.5297559  )
       207           O   tau( 207) = (   1.0468605   0.8926146   0.5282962  )
       208           O   tau( 208) = (   0.8522907   0.7459383   0.4145254  )
       209           O   tau( 209) = (   1.0163339   1.0264365   0.4088602  )
       210           O   tau( 210) = (   0.6845178   0.7036099   0.4563044  )
       211           O   tau( 211) = (   0.8489782   0.9727713   0.4458490  )
       212           O   tau( 212) = (   0.5680275   0.7767222   0.5847497  )
       213           O   tau( 213) = (   0.7520912   1.0585072   0.5728264  )
       214           O   tau( 214) = (   0.7162598   0.8187674   0.6878697  )
       215           O   tau( 215) = (   0.8792911   1.1057711   0.6939934  )

     number of k points=     1
                       cart. coord. in units 2pi/alat
        k(    1) = (   0.0000000   0.0000000   0.0000000), wk =   2.0000000

     Dense  grid:  1740873 G-vectors     FFT dimensions: ( 160, 192, 120)

     Estimated max dynamical RAM per process >     346.31MB

     Estimated total allocated dynamical RAM >   24934.12MB

     Initial potential from superposition of free atoms

     starting charge 1145.96414, renormalised to 1144.00000
     Starting wfc are  860 randomized atomic wfcs

     total cpu time spent up to now is       29.0 secs

     per-process dynamical memory:   267.0 Mb

     Self-consistent Calculation

     iteration #  1     ecut=    80.00 Ry     beta=0.70
     Davidson diagonalization with overlap
     ethr =  1.00E-02,  avg # of iterations =  3.0
     Davidson diagonalization with overlap
     ethr =  1.00E-02,  avg # of iterations =  1.0
     Davidson diagonalization with overlap
     ethr =  1.00E-02,  avg # of iterations =  1.0
 
     Expectation value of exp(iGx):
 (-5.672392795977979E-004,4.569085753113772E-004)  0.992917730000000     
     Electronic Dipole per cell (Ry a.u.)   30.6734734414717     
     Ionic Dipole per cell (Ry a.u.)   23643.9720198102     
 
     Expectation value of exp(iGx):
 (3.424219351964093E-003,-2.869907848605183E-003)   1.14657093000000     
     Electronic Dipole per cell (Ry a.u.)  -10.0294207653091     
     Ionic Dipole per cell (Ry a.u.)   25348.7976790133     
 
     Expectation value of exp(iGx):
 (-1.227330220588480E-006,-1.225258882538177E-006)  0.731889429000000     
     Electronic Dipole per cell (Ry a.u.)  -21.6325458649803     
     Ionic Dipole per cell (Ry a.u.)   15836.2085882038     
Electronic Dipole on Cartesian axes
           1   30.6734734414717     
           2  -10.0294207653091     
           3  -21.6325458649803     
Ionic Dipole on Cartesian axes
           1   23643.9720198102     
           2   25348.7976790133     
           3   15836.2085882038     

     total cpu time spent up to now is      322.0 secs

     total energy              =   -5137.23397385 Ry
     Harris-Foulkes estimate   =   -5174.15719108 Ry
     estimated scf accuracy    <      51.84738354 Ry

     iteration #  2     ecut=    80.00 Ry     beta=0.70
     Davidson diagonalization with overlap
     ethr =  4.53E-03,  avg # of iterations =  2.0
     Davidson diagonalization with overlap
     ethr =  4.53E-03,  avg # of iterations =  1.0
     Davidson diagonalization with overlap
     ethr =  4.53E-03,  avg # of iterations =  1.0
 
     Expectation value of exp(iGx):
 (-2.381254642065844E-005,2.168714243723450E-005)  0.992917730000000     
     Electronic Dipole per cell (Ry a.u.)   29.9184765388115     
     Ionic Dipole per cell (Ry a.u.)   23643.9720198102     
 
     Expectation value of exp(iGx):
 (3.404333704271976E-004,-2.689883081921510E-004)   1.14657093000000     
     Electronic Dipole per cell (Ry a.u.)  -9.61447256144950     
     Ionic Dipole per cell (Ry a.u.)   25348.7976790133     
 
     Expectation value of exp(iGx):
 (-3.859331826415555E-009,-4.275719105584954E-009)  0.731889429000000     
     Electronic Dipole per cell (Ry a.u.)  -21.1554421272945     
     Ionic Dipole per cell (Ry a.u.)   15836.2085882038     
Electronic Dipole on Cartesian axes
           1   29.9184765388115     
           2  -9.61447256144950     
           3  -21.1554421272945     
Ionic Dipole on Cartesian axes
           1   23643.9720198102     
           2   25348.7976790133     
           3   15836.2085882038     

     total cpu time spent up to now is      603.3 secs

     total energy              =   -5150.76793093 Ry
     Harris-Foulkes estimate   =   -5167.88238778 Ry
     estimated scf accuracy    <      33.12684616 Ry

     iteration #  3     ecut=    80.00 Ry     beta=0.70
     Davidson diagonalization with overlap
     ethr =  2.90E-03,  avg # of iterations =  2.0
     Davidson diagonalization with overlap
     ethr =  2.90E-03,  avg # of iterations =  1.0
     Davidson diagonalization with overlap
     ethr =  2.90E-03,  avg # of iterations =  1.0
 
     Expectation value of exp(iGx):
 (-1.214063761579700E-004,1.007112411125705E-004)  0.992917730000000     
     Electronic Dipole per cell (Ry a.u.)   30.4940322246658     
     Ionic Dipole per cell (Ry a.u.)   23643.9720198102     
 
     Expectation value of exp(iGx):
 (1.093682735978458E-003,-9.101045664713398E-004)   1.14657093000000     
     Electronic Dipole per cell (Ry a.u.)  -9.97882283513429     
     Ionic Dipole per cell (Ry a.u.)   25348.7976790133     
 
     Expectation value of exp(iGx):
 (-7.340360966395149E-008,-7.646410028144527E-008)  0.731889429000000     
     Electronic Dipole per cell (Ry a.u.)  -21.4373973364727     
     Ionic Dipole per cell (Ry a.u.)   15836.2085882038     
Electronic Dipole on Cartesian axes
           1   30.4940322246658     
           2  -9.97882283513429     
           3  -21.4373973364727     
Ionic Dipole on Cartesian axes
           1   23643.9720198102     
           2   25348.7976790133     
           3   15836.2085882038     

     total cpu time spent up to now is      883.4 secs

     total energy              =   -5157.55676367 Ry
     Harris-Foulkes estimate   =   -5157.64799405 Ry
     estimated scf accuracy    <       0.23734400 Ry

     iteration #  4     ecut=    80.00 Ry     beta=0.70
     Davidson diagonalization with overlap
     ethr =  2.07E-05,  avg # of iterations =  9.0
     Davidson diagonalization with overlap
     ethr =  2.07E-05,  avg # of iterations =  1.0
     Davidson diagonalization with overlap
     ethr =  2.07E-05,  avg # of iterations =  1.0
 
     Expectation value of exp(iGx):
 (-1.134619649714778E-004,9.807540856908103E-005)  0.992917730000000     
     Electronic Dipole per cell (Ry a.u.)   30.2413391124553     
     Ionic Dipole per cell (Ry a.u.)   23643.9720198102     
 
     Expectation value of exp(iGx):
 (1.071934816465028E-003,-8.546169398700246E-004)   1.14657093000000     
     Electronic Dipole per cell (Ry a.u.)  -9.67737374593174     
     Ionic Dipole per cell (Ry a.u.)   25348.7976790133     
 
     Expectation value of exp(iGx):
 (-6.651147823083986E-008,-7.000430435600846E-008)  0.731889429000000     
     Electronic Dipole per cell (Ry a.u.)  -21.3900259862245     
     Ionic Dipole per cell (Ry a.u.)   15836.2085882038     
Electronic Dipole on Cartesian axes
           1   30.2413391124553     
           2  -9.67737374593174     
           3  -21.3900259862245     
Ionic Dipole on Cartesian axes
           1   23643.9720198102     
           2   25348.7976790133     
           3   15836.2085882038     

     total cpu time spent up to now is     1239.2 secs

     total energy              =   -5157.56588134 Ry
     Harris-Foulkes estimate   =   -5157.63750835 Ry
     estimated scf accuracy    <       0.14839514 Ry

     iteration #  5     ecut=    80.00 Ry     beta=0.70
     Davidson diagonalization with overlap
     ethr =  1.30E-05,  avg # of iterations = 10.0
     Davidson diagonalization with overlap
     ethr =  1.30E-05,  avg # of iterations =  1.0
     Davidson diagonalization with overlap
     ethr =  1.30E-05,  avg # of iterations =  1.0
 
     Expectation value of exp(iGx):
 (-1.143447477866334E-004,9.584224047221898E-005)  0.992917730000000     
     Electronic Dipole per cell (Ry a.u.)   30.4305154627735     
     Ionic Dipole per cell (Ry a.u.)   23643.9720198102     
 
     Expectation value of exp(iGx):
 (1.054079176830568E-003,-8.677906774414518E-004)   1.14657093000000     
     Electronic Dipole per cell (Ry a.u.)  -9.90307373797639     
     Ionic Dipole per cell (Ry a.u.)   25348.7976790133     
 
     Expectation value of exp(iGx):
 (-6.578965020805044E-008,-6.932643576005308E-008)  0.731889429000000     
     Electronic Dipole per cell (Ry a.u.)  -21.3846110904746     
     Ionic Dipole per cell (Ry a.u.)   15836.2085882038     
Electronic Dipole on Cartesian axes
           1   30.4305154627735     
           2  -9.90307373797639     
           3  -21.3846110904746     
Ionic Dipole on Cartesian axes
           1   23643.9720198102     
           2   25348.7976790133     
           3   15836.2085882038     

     total cpu time spent up to now is     1603.3 secs

     total energy              =   -5157.59659126 Ry
     Harris-Foulkes estimate   =   -5157.59792968 Ry
     estimated scf accuracy    <       0.00236214 Ry

     iteration #  6     ecut=    80.00 Ry     beta=0.70
     Davidson diagonalization with overlap
     ethr =  2.06E-07,  avg # of iterations =  8.0
     Davidson diagonalization with overlap
     ethr =  2.06E-07,  avg # of iterations =  1.0
     Davidson diagonalization with overlap
     ethr =  2.06E-07,  avg # of iterations =  1.0
 
     Expectation value of exp(iGx):
 (-1.142520094027740E-004,9.626479133379982E-005)  0.992917730000000     
     Electronic Dipole per cell (Ry a.u.)   30.3985616483357     
     Ionic Dipole per cell (Ry a.u.)   23643.9720198102     
 
     Expectation value of exp(iGx):
 (1.057300216527536E-003,-8.655800011796736E-004)   1.14657093000000     
     Electronic Dipole per cell (Ry a.u.)  -9.86357337756370     
     Ionic Dipole per cell (Ry a.u.)   25348.7976790133     
 
     Expectation value of exp(iGx):
 (-6.612736748834351E-008,-6.937492741358276E-008)  0.731889429000000     
     Electronic Dipole per cell (Ry a.u.)  -21.4048729183654     
     Ionic Dipole per cell (Ry a.u.)   15836.2085882038     
Electronic Dipole on Cartesian axes
           1   30.3985616483357     
           2  -9.86357337756370     
           3  -21.4048729183654     
Ionic Dipole on Cartesian axes
           1   23643.9720198102     
           2   25348.7976790133     
           3   15836.2085882038     

     total cpu time spent up to now is     1939.4 secs

     total energy              =   -5157.59714974 Ry
     Harris-Foulkes estimate   =   -5157.59727863 Ry
     estimated scf accuracy    <       0.00023627 Ry

     iteration #  7     ecut=    80.00 Ry     beta=0.70
     Davidson diagonalization with overlap
     ethr =  2.07E-08,  avg # of iterations =  3.0
     Davidson diagonalization with overlap
     ethr =  2.07E-08,  avg # of iterations =  1.0
     Davidson diagonalization with overlap
     ethr =  2.07E-08,  avg # of iterations =  1.0
 
     Expectation value of exp(iGx):
 (-1.143486886180151E-004,9.622001154443546E-005)  0.992917730000000     
     Electronic Dipole per cell (Ry a.u.)   30.4066048718052     
     Ionic Dipole per cell (Ry a.u.)   23643.9720198102     
 
     Expectation value of exp(iGx):
 (1.056866850263375E-003,-8.667691988870110E-004)   1.14657093000000     
     Electronic Dipole per cell (Ry a.u.)  -9.87614042775114     
     Ionic Dipole per cell (Ry a.u.)   25348.7976790133     
 
     Expectation value of exp(iGx):
 (-6.609802168497021E-008,-6.949140100886541E-008)  0.731889429000000     
     Electronic Dipole per cell (Ry a.u.)  -21.3951497997737     
     Ionic Dipole per cell (Ry a.u.)   15836.2085882038     
Electronic Dipole on Cartesian axes
           1   30.4066048718052     
           2  -9.87614042775114     
           3  -21.3951497997737     
Ionic Dipole on Cartesian axes
           1   23643.9720198102     
           2   25348.7976790133     
           3   15836.2085882038     

     total cpu time spent up to now is     2224.2 secs

     total energy              =   -5157.59720352 Ry
     Harris-Foulkes estimate   =   -5157.59721525 Ry
     estimated scf accuracy    <       0.00002507 Ry

     iteration #  8     ecut=    80.00 Ry     beta=0.70
     Davidson diagonalization with overlap
     ethr =  2.19E-09,  avg # of iterations =  3.0
     Davidson diagonalization with overlap
     ethr =  2.19E-09,  avg # of iterations =  1.0
     Davidson diagonalization with overlap
     ethr =  2.19E-09,  avg # of iterations =  1.0
 
     Expectation value of exp(iGx):
 (-1.143520928532578E-004,9.624137598062516E-005)  0.992917730000000     
     Electronic Dipole per cell (Ry a.u.)   30.4054256461101     
     Ionic Dipole per cell (Ry a.u.)   23643.9720198102     
 
     Expectation value of exp(iGx):
 (1.057151817323642E-003,-8.665595520993157E-004)   1.14657093000000     
     Electronic Dipole per cell (Ry a.u.)  -9.87253459158315     
     Ionic Dipole per cell (Ry a.u.)   25348.7976790133     
 
     Expectation value of exp(iGx):
 (-6.614255038978944E-008,-6.947191330701940E-008)  0.731889429000000     
     Electronic Dipole per cell (Ry a.u.)  -21.3995219015669     
     Ionic Dipole per cell (Ry a.u.)   15836.2085882038     
Electronic Dipole on Cartesian axes
           1   30.4054256461101     
           2  -9.87253459158315     
           3  -21.3995219015669     
Ionic Dipole on Cartesian axes
           1   23643.9720198102     
           2   25348.7976790133     
           3   15836.2085882038     

     total cpu time spent up to now is     2511.5 secs

     total energy              =   -5157.59720985 Ry
     Harris-Foulkes estimate   =   -5157.59721170 Ry
     estimated scf accuracy    <       0.00000480 Ry

     iteration #  9     ecut=    80.00 Ry     beta=0.70
     Davidson diagonalization with overlap
     ethr =  4.20E-10,  avg # of iterations =  2.0
     Davidson diagonalization with overlap
     ethr =  4.20E-10,  avg # of iterations =  1.0
     Davidson diagonalization with overlap
     ethr =  4.20E-10,  avg # of iterations =  1.0
 
     Expectation value of exp(iGx):
 (-1.143552494187893E-004,9.624297128012189E-005)  0.992917730000000     
     Electronic Dipole per cell (Ry a.u.)   30.4054932913300     
     Ionic Dipole per cell (Ry a.u.)   23643.9720198102     
 
     Expectation value of exp(iGx):
 (1.057107614915660E-003,-8.666572552732854E-004)   1.14657093000000     
     Electronic Dipole per cell (Ry a.u.)  -9.87362410210556     
     Ionic Dipole per cell (Ry a.u.)   25348.7976790133     
 
     Expectation value of exp(iGx):
 (-6.613414049073723E-008,-6.948413842114126E-008)  0.731889429000000     
     Electronic Dipole per cell (Ry a.u.)  -21.3981326263332     
     Ionic Dipole per cell (Ry a.u.)   15836.2085882038     
Electronic Dipole on Cartesian axes
           1   30.4054932913300     
           2  -9.87362410210556     
           3  -21.3981326263332     
Ionic Dipole on Cartesian axes
           1   23643.9720198102     
           2   25348.7976790133     
           3   15836.2085882038     

     total cpu time spent up to now is     2786.6 secs

     total energy              =   -5157.59721073 Ry
     Harris-Foulkes estimate   =   -5157.59721094 Ry
     estimated scf accuracy    <       0.00000028 Ry

     iteration # 10     ecut=    80.00 Ry     beta=0.70
     Davidson diagonalization with overlap
     ethr =  2.47E-11,  avg # of iterations =  3.0
     Davidson diagonalization with overlap
     ethr =  2.47E-11,  avg # of iterations =  1.0
     Davidson diagonalization with overlap
     ethr =  2.47E-11,  avg # of iterations =  1.0
 
     Expectation value of exp(iGx):
 (-1.143550891753737E-004,9.624242951361320E-005)  0.992917730000000     
     Electronic Dipole per cell (Ry a.u.)   30.4055192258101     
     Ionic Dipole per cell (Ry a.u.)   23643.9720198102     
 
     Expectation value of exp(iGx):
 (1.057119603900837E-003,-8.666373823121643E-004)   1.14657093000000     
     Electronic Dipole per cell (Ry a.u.)  -9.87338250460591     
     Ionic Dipole per cell (Ry a.u.)   25348.7976790133     
 
     Expectation value of exp(iGx):
 (-6.613519704061096E-008,-6.948277483517638E-008)  0.731889429000000     
     Electronic Dipole per cell (Ry a.u.)  -21.3982957945201     
     Ionic Dipole per cell (Ry a.u.)   15836.2085882038     
Electronic Dipole on Cartesian axes
           1   30.4055192258101     
           2  -9.87338250460591     
           3  -21.3982957945201     
Ionic Dipole on Cartesian axes
           1   23643.9720198102     
           2   25348.7976790133     
           3   15836.2085882038     

     total cpu time spent up to now is     3074.7 secs

     total energy              =   -5157.59721080 Ry
     Harris-Foulkes estimate   =   -5157.59721082 Ry
     estimated scf accuracy    <       0.00000005 Ry

     iteration # 11     ecut=    80.00 Ry     beta=0.70
     Davidson diagonalization with overlap
     ethr =  4.26E-12,  avg # of iterations =  3.0
     Davidson diagonalization with overlap
     ethr =  4.26E-12,  avg # of iterations =  1.0
     Davidson diagonalization with overlap
     ethr =  4.26E-12,  avg # of iterations =  1.0
 
     Expectation value of exp(iGx):
 (-1.143551081140437E-004,9.624264969397602E-005)  0.992917730000000     
     Electronic Dipole per cell (Ry a.u.)   30.4055062082301     
     Ionic Dipole per cell (Ry a.u.)   23643.9720198102     
 
     Expectation value of exp(iGx):
 (1.057116508836351E-003,-8.666432060648817E-004)   1.14657093000000     
     Electronic Dipole per cell (Ry a.u.)  -9.87345051523854     
     Ionic Dipole per cell (Ry a.u.)   25348.7976790133     
 
     Expectation value of exp(iGx):
 (-6.613510640811142E-008,-6.948316907000838E-008)  0.731889429000000     
     Electronic Dipole per cell (Ry a.u.)  -21.3982635083785     
     Ionic Dipole per cell (Ry a.u.)   15836.2085882038     
Electronic Dipole on Cartesian axes
           1   30.4055062082301     
           2  -9.87345051523854     
           3  -21.3982635083785     
Ionic Dipole on Cartesian axes
           1   23643.9720198102     
           2   25348.7976790133     
           3   15836.2085882038     

     total cpu time spent up to now is     3359.8 secs

     End of self-consistent calculation

          k = 0.0000 0.0000 0.0000 (217511 PWs)   bands (ev):

   -17.4902 -17.0962 -16.5463 -16.4722 -16.4450 -16.3727 -16.3393 -16.3061
   -16.2509 -16.2485 -16.2054 -16.1690 -16.1481 -16.1129 -16.0880 -16.0498
   -16.0054 -15.9942 -15.9869 -15.9621 -15.9213 -15.8962 -15.8758 -15.8737
   -15.8220 -15.8193 -15.8162 -15.7970 -15.7777 -15.7589 -15.7414 -15.7096
   -15.6967 -15.6821 -15.6379 -15.6138 -15.5741 -15.5514 -15.5337 -15.5202
   -15.4424 -15.4258 -15.4067 -15.3662 -15.3485 -15.3074 -15.2983 -15.2669
   -15.2508 -15.2116 -15.2062 -15.1675 -15.1543 -15.0858 -15.0720 -15.0609
   -15.0324 -15.0211 -15.0067 -14.9891 -14.9639 -14.9360 -14.9219 -14.9023
   -14.8907 -14.8644 -14.8535 -14.8487 -14.8244 -14.8119 -14.7888 -14.7694
   -14.7599 -14.7345 -14.7302 -14.6701 -14.6585 -14.6268 -14.6179 -14.6006
   -14.5918 -14.5494 -14.5349 -14.5172 -14.4986 -14.4904 -14.4522 -14.4462
   -14.4311 -14.4226 -14.4059 -14.3991 -14.3885 -14.3742 -14.3648 -14.3635
   -14.3507 -14.3468 -14.3323 -14.3309 -14.3277 -14.3194 -14.3164 -14.3112
   -14.3014 -14.2944 -14.2885 -14.2793 -14.2771 -14.2728 -14.2676 -14.2638
   -14.2577 -14.2538 -14.2444 -14.2428 -14.2416 -14.2348 -14.2327 -14.2271
   -14.2184 -14.2127 -14.2100 -14.2049 -14.2003 -14.1965 -14.1949 -14.1874
   -14.1825 -14.1725 -14.1689 -14.1682 -14.1559 -14.1528 -14.1448 -14.1396
   -14.1322 -14.1281 -14.1167 -14.1095 -14.1027 -14.0831 -14.0806  -6.7536
    -6.4172  -6.3807  -6.2638  -6.2473  -6.1961  -6.1536  -6.0073  -5.9163
    -5.9049  -5.8625  -5.8273  -5.8109  -5.7825  -5.7691  -5.7025  -5.6703
    -5.6506  -5.6368  -5.5966  -5.5889  -5.5656  -5.5266  -5.3702  -5.2842
    -5.2649  -5.2024  -5.1454  -5.1014  -5.0940  -5.0713  -5.0562  -4.9493
    -4.9108  -4.8900  -4.8318  -4.7353  -4.6850  -4.6202  -4.5579  -4.4535
    -4.4360  -4.3393  -4.2728  -4.2541  -4.2248  -4.2233  -4.1663  -4.1340
    -4.1288  -4.0327  -3.9932  -3.9652  -3.9245  -3.9017  -3.8630  -3.8091
    -3.7717  -3.7482  -3.7270  -3.7049  -3.6727  -3.6521  -3.6036  -3.5309
    -3.4349  -3.4239  -3.4035  -3.3627  -3.3334  -3.3121  -3.2698  -3.2544
    -3.2088  -3.1701  -3.1377  -3.1144  -3.0785  -3.0451  -3.0280  -3.0191
    -3.0033  -2.9816  -2.9530  -2.9307  -2.9280  -2.9144  -2.9045  -2.8982
    -2.8835  -2.8696  -2.8548  -2.8421  -2.8335  -2.8247  -2.8162  -2.7994
    -2.7883  -2.7824  -2.7776  -2.7600  -2.7552  -2.7459  -2.7340  -2.7281
    -2.7259  -2.7092  -2.6997  -2.6933  -2.6815  -2.6625  -2.6542  -2.6420
    -2.6383  -2.6280  -2.6206  -2.6125  -2.5783  -2.5604  -2.5263  -2.5141
    -2.4915  -2.4605  -2.4528  -2.4489  -2.4357  -2.4080  -2.4012  -2.3897
    -2.3825  -2.3564  -2.3515  -2.3263  -2.2912  -2.2723  -2.2309  -2.2245
    -2.2102  -2.1930  -2.1581  -2.1187  -2.1047  -2.0801  -1.9532  -1.9253
    -1.5567  -1.4620  -1.1844  -1.0995  -1.0067  -0.9694  -0.9494  -0.9037
    -0.8969  -0.8526  -0.8175  -0.7919  -0.7672  -0.7585  -0.7516  -0.7345
    -0.7132  -0.6913  -0.6732  -0.6646  -0.6497  -0.6434  -0.6332  -0.6197
    -0.5988  -0.5859  -0.5838  -0.5743  -0.5616  -0.5449  -0.5386  -0.5276
    -0.5239  -0.5096  -0.5009  -0.4919  -0.4676  -0.4573  -0.4446  -0.4380
    -0.4259  -0.4020  -0.3848  -0.3804  -0.3617  -0.3529  -0.3390  -0.3284
    -0.3162  -0.3053  -0.2863  -0.2707  -0.2603  -0.2395  -0.2329  -0.2248
    -0.2206  -0.1974  -0.1835  -0.1532  -0.1396  -0.1238  -0.1173  -0.1008
    -0.0814  -0.0486  -0.0320  -0.0160  -0.0101   0.0072   0.0153   0.0182
     0.0385   0.0645   0.0782   0.0812   0.1070   0.1167   0.1333   0.1404
     0.1439   0.1808   0.1864   0.1967   0.2234   0.2343   0.2473   0.2673
     0.2736   0.2817   0.2898   0.2946   0.2990   0.3107   0.3325   0.3382
     0.3633   0.3687   0.3801   0.3871   0.4032   0.4111   0.4246   0.4407
     0.4456   0.4643   0.4714   0.4916   0.4930   0.5059   0.5089   0.5212
     0.5379   0.5429   0.5544   0.5697   0.5822   0.5887   0.5922   0.6078
     0.6310   0.6468   0.6582   0.6861   0.6956   0.7120   0.7166   0.7273
     0.7483   0.7497   0.7641   0.7794   0.7917   0.7966   0.8270   0.8421
     0.8512   0.8581   0.8736   0.8817   0.9002   0.9094   0.9190   0.9350
     0.9394   0.9448   0.9645   0.9757   0.9795   0.9958   1.0047   1.0142
     1.0228   1.0343   1.0498   1.0573   1.0685   1.0847   1.0937   1.0975
     1.1156   1.1191   1.1317   1.1351   1.1419   1.1530   1.1711   1.1746
     1.1816   1.1942   1.1968   1.2121   1.2276   1.2340   1.2388   1.2561
     1.2716   1.2759   1.2850   1.2896   1.2935   1.3089   1.3223   1.3261
     1.3394   1.3483   1.3538   1.3632   1.3696   1.3801   1.3851   1.3937
     1.4074   1.4097   1.4162   1.4233   1.4330   1.4408   1.4437   1.4538
     1.4569   1.4778   1.4830   1.4922   1.5015   1.5176   1.5229   1.5294
     1.5434   1.5507   1.5558   1.5681   1.5735   1.5809   1.5926   1.6030
     1.6094   1.6160   1.6322   1.6424   1.6479   1.6586   1.6670   1.6780
     1.6937   1.7113   1.7179   1.7363   1.7560   1.7668   1.7841   1.7933
     1.8108   1.8207   1.8368   1.8497   1.8551   1.8860   1.9009   1.9240
     1.9354   1.9490   1.9519   1.9763   1.9845   1.9940   2.0103   2.0183
     2.0260   2.0309   2.0355   2.0532   2.0822   2.0967   2.1204   2.1364
     2.1415   2.1640   2.1724   2.1766   2.1912   2.2277   2.2288   2.2395
     2.2654   2.2884   2.2969   2.3116   2.3257   2.3343   2.3518   2.3654
     2.3726   2.3904   2.4025   2.4093   2.4118   2.4262   2.4597   2.4683
     2.4918   2.5089   2.5561   2.5690   7.7421   8.1802   8.7809   9.0710
     9.2398   9.4200   9.4903   9.7036   9.8619   9.8919  10.0056  10.0322
    10.0540  10.1472  10.2892  10.3108  10.3565  10.4446  10.4487  10.4983
    10.5544  10.6454  10.6744  10.6963  10.7077  10.7883  10.8134  10.8211

     highest occupied, lowest unoccupied level (ev):     2.5690    7.7421

!    total energy              =   -5157.59721081 Ry
     Harris-Foulkes estimate   =   -5157.59721081 Ry
     estimated scf accuracy    <          1.9E-09 Ry

     The total energy is the sum of the following terms:

     one-electron contribution =   -2407.00223838 Ry
     hartree contribution      =    1798.51626923 Ry
     xc contribution           =   -1182.76975335 Ry
     ewald contribution        =   -3366.34148830 Ry

     convergence has been achieved in  11 iterations

     Forces acting on atoms (cartesian axes, Ry/au):

     atom    1 type  1   force =    -0.00017832    0.00009420   -0.00015493
     atom    2 type  1   force =    -0.00005035   -0.00000493   -0.00005850
     atom    3 type  1   force =     0.00001711   -0.00010604    0.00006779
     atom    4 type  1   force =    -0.00013061   -0.00014213    0.00019981
     atom    5 type  1   force =     0.00001631   -0.00010154    0.00002110
     atom    6 type  1   force =     0.00003846    0.00011117    0.00032536
     atom    7 type  2   force =    -0.00021097    0.00010811   -0.00011021
     atom    8 type  2   force =    -0.00001023    0.00005541   -0.00001553
     atom    9 type  2   force =    -0.00012215    0.00008026   -0.00013809
     atom   10 type  2   force =     0.00001008   -0.00032938   -0.00016306
     atom   11 type  2   force =    -0.00000265    0.00007311   -0.00004790
     atom   12 type  2   force =    -0.00001207    0.00020800    0.00042865
     atom   13 type  2   force =     0.00003039   -0.00006401    0.00002522
     atom   14 type  2   force =    -0.00005563    0.00007546    0.00020635
     atom   15 type  2   force =    -0.00012617   -0.00003433    0.00000430
     atom   16 type  2   force =    -0.00074111   -0.00054615    0.00057019
     atom   17 type  2   force =    -0.00019746   -0.00002968    0.00010186
     atom   18 type  2   force =    -0.00032891   -0.00006377    0.00004127
     atom   19 type  1   force =    -0.00014016    0.00008326    0.00000184
     atom   20 type  1   force =    -0.00007957    0.00005781    0.00004909
     atom   21 type  1   force =    -0.00005646    0.00002712   -0.00000398
     atom   22 type  1   force =     0.00020114   -0.00005223    0.00036906
     atom   23 type  1   force =    -0.00008341    0.00001227   -0.00000733
     atom   24 type  1   force =     0.00004405   -0.00022956    0.00010336
     atom   25 type  2   force =    -0.00003618    0.00016675    0.00001231
     atom   26 type  2   force =    -0.00001179   -0.00006535    0.00016415
     atom   27 type  2   force =    -0.00014233   -0.00000110   -0.00011535
     atom   28 type  2   force =    -0.00006882    0.00005658    0.00008539
     atom   29 type  2   force =    -0.00006517    0.00000480   -0.00007263
     atom   30 type  2   force =     0.00001151   -0.00000416   -0.00000174
     atom   31 type  2   force =    -0.00002093    0.00001781   -0.00002934
     atom   32 type  2   force =     0.00004653   -0.00033721    0.00000161
     atom   33 type  2   force =    -0.00005596    0.00000238    0.00009758
     atom   34 type  2   force =     0.00087213   -0.00070221    0.00108165
     atom   35 type  2   force =    -0.00011302    0.00009718    0.00005774
     atom   36 type  1   force =    -0.00002244   -0.00000915    0.00012622
     atom   37 type  1   force =    -0.00009993   -0.00007675    0.00000120
     atom   38 type  1   force =    -0.00007842    0.00002830    0.00001397
     atom   39 type  1   force =    -0.00008525    0.00011024    0.00016240
     atom   40 type  1   force =    -0.00003634   -0.00026240    0.00000352
     atom   41 type  1   force =    -0.00004145   -0.00011857    0.00015620
     atom   42 type  2   force =    -0.00007385   -0.00003818    0.00002462
     atom   43 type  2   force =    -0.00007514   -0.00004187   -0.00000169
     atom   44 type  2   force =     0.00015443   -0.00012181    0.00019647
     atom   45 type  2   force =    -0.00006079   -0.00025550   -0.00010179
     atom   46 type  2   force =    -0.00006011   -0.00035405   -0.00002696
     atom   47 type  2   force =    -0.00001271   -0.00011812    0.00007336
     atom   48 type  2   force =    -0.00009245   -0.00009743   -0.00004153
     atom   49 type  2   force =    -0.00001527    0.00012568    0.00019712
     atom   50 type  2   force =    -0.00000235   -0.00003056    0.00001493
     atom   51 type  2   force =    -0.00023660    0.00004546    0.00021543
     atom   52 type  2   force =     0.00001586   -0.00001150   -0.00003608
     atom   53 type  2   force =    -0.00003933   -0.00006032    0.00015320
     atom   54 type  1   force =    -0.00085547   -0.00024451    0.00026424
     atom   55 type  1   force =    -0.00052346   -0.00017321   -0.00019496
     atom   56 type  1   force =    -0.00000411    0.00002207    0.00024975
     atom   57 type  1   force =     0.00016859   -0.00001861   -0.00004728
     atom   58 type  1   force =     0.00019548   -0.00005237    0.00030123
     atom   59 type  1   force =     0.00044875   -0.00046025   -0.00002699
     atom   60 type  2   force =    -0.00065005   -0.00022559    0.00053801
     atom   61 type  2   force =    -0.00005357    0.00003226    0.00012595
     atom   62 type  2   force =    -0.00205201   -0.00015963   -0.00022507
     atom   63 type  2   force =    -0.00043862    0.00007058    0.00008899
     atom   64 type  2   force =    -0.00008940   -0.00002786    0.00041746
     atom   65 type  2   force =     0.00023991    0.00044042    0.00025010
     atom   66 type  2   force =    -0.00015682   -0.00020600    0.00004707
     atom   67 type  2   force =     0.00016247   -0.00000061   -0.00001233
     atom   68 type  2   force =     0.00000533    0.00008967    0.00011929
     atom   69 type  2   force =    -0.00011312    0.00004273   -0.00014771
     atom   70 type  2   force =     0.00006001   -0.00000156    0.00017746
     atom   71 type  2   force =    -0.00029028    0.00015934   -0.00009127
     atom   72 type  1   force =     0.00018390   -0.00029841    0.00051568
     atom   73 type  1   force =    -0.00051345   -0.00025750   -0.00060315
     atom   74 type  1   force =    -0.00036712   -0.00047411    0.00059522
     atom   75 type  1   force =    -0.00025029   -0.00002280    0.00036108
     atom   76 type  1   force =     0.01231287    0.00467433   -0.01299912
     atom   77 type  1   force =    -0.00028082    0.00073739    0.00093886
     atom   78 type  2   force =     0.00189440   -0.00097613    0.00127539
     atom   79 type  2   force =    -0.00010321    0.00000482   -0.00021091
     atom   80 type  2   force =    -0.00034323    0.00037519   -0.00059382
     atom   81 type  2   force =     0.00011687    0.00001198   -0.00010074
     atom   82 type  2   force =     0.00177505    0.00044201   -0.00287026
     atom   83 type  2   force =     0.00008547   -0.00008359   -0.00010119
     atom   84 type  2   force =    -0.00138942   -0.00157108    0.00269566
     atom   85 type  2   force =     0.00006428    0.00043372    0.00069837
     atom   86 type  2   force =    -0.00096979   -0.00004065    0.00035053
     atom   87 type  2   force =    -0.00013837    0.00001078    0.00033169
     atom   88 type  2   force =    -0.00009705   -0.00033464   -0.00043196
     atom   89 type  2   force =     0.00010012    0.00014550   -0.00011941
     atom   90 type  1   force =    -0.00044826    0.00006104    0.00050969
     atom   91 type  1   force =     0.00014632    0.00002125    0.00006550
     atom   92 type  1   force =    -0.00112987    0.00066745   -0.00185641
     atom   93 type  1   force =     0.00014249   -0.00000148    0.00010116
     atom   94 type  1   force =     0.00010676   -0.00077699    0.00067267
     atom   95 type  1   force =     0.00015482   -0.00010749   -0.00002128
     atom   96 type  2   force =    -0.00072981   -0.00056588    0.00168340
     atom   97 type  2   force =    -0.00004882   -0.00009873    0.00002496
     atom   98 type  2   force =    -0.00066359    0.00041628    0.00045522
     atom   99 type  2   force =     0.00004651    0.00003982    0.00004733
     atom  100 type  2   force =     0.00006064    0.00000363    0.00010512
     atom  101 type  2   force =     0.00009734   -0.00012078   -0.00009205
     atom  102 type  2   force =     0.00000939   -0.00008078    0.00039541
     atom  103 type  2   force =     0.00004000   -0.00005754   -0.00009053
     atom  104 type  2   force =    -0.00055034    0.00024846   -0.00111319
     atom  105 type  2   force =    -0.00004022    0.00004579   -0.00002577
     atom  106 type  2   force =    -0.00065528   -0.00016762   -0.00019464
     atom  107 type  2   force =    -0.00034882   -0.00025057    0.00032718
     atom  108 type  1   force =     0.00009299   -0.00021037    0.00002381
     atom  109 type  1   force =    -0.00012013    0.00003039    0.00008997
     atom  110 type  1   force =    -0.00009274   -0.00012159   -0.00002913
     atom  111 type  1   force =    -0.00005392    0.00004202    0.00006252
     atom  112 type  1   force =    -0.00011931   -0.00005886   -0.00003405
     atom  113 type  1   force =    -0.00018706    0.00002660   -0.00009766
     atom  114 type  2   force =     0.00010489   -0.00023725    0.00016855
     atom  115 type  2   force =     0.00006321    0.00010531    0.00025349
     atom  116 type  2   force =    -0.00005181    0.00004218    0.00000490
     atom  117 type  2   force =    -0.00002398    0.00016308    0.00001811
     atom  118 type  2   force =    -0.00011280   -0.00003180   -0.00000129
     atom  119 type  2   force =    -0.00008955    0.00007636    0.00003340
     atom  120 type  2   force =    -0.00009082   -0.00017212   -0.00001244
     atom  121 type  2   force =    -0.00003000   -0.00008567   -0.00000531
     atom  122 type  2   force =    -0.00004728   -0.00008814   -0.00000460
     atom  123 type  2   force =    -0.00003155    0.00009734    0.00003817
     atom  124 type  2   force =    -0.00009517   -0.00014689   -0.00006199
     atom  125 type  2   force =    -0.00010582   -0.00003400    0.00012201
     atom  126 type  1   force =    -0.00021148    0.00002298   -0.00015452
     atom  127 type  1   force =     0.00008036   -0.00019116   -0.00000873
     atom  128 type  1   force =    -0.00011787    0.00003411    0.00001025
     atom  129 type  1   force =    -0.00005695    0.00014683    0.00004434
     atom  130 type  1   force =    -0.00009288    0.00005960    0.00001023
     atom  131 type  1   force =    -0.00007279   -0.00003155   -0.00000060
     atom  132 type  2   force =    -0.00011349    0.00001074   -0.00002485
     atom  133 type  2   force =     0.00014383   -0.00027927    0.00015784
     atom  134 type  2   force =    -0.00008430   -0.00004178   -0.00007986
     atom  135 type  2   force =    -0.00005859   -0.00006851    0.00001103
     atom  136 type  2   force =    -0.00008241    0.00004293    0.00001204
     atom  137 type  2   force =    -0.00006911    0.00008520    0.00015188
     atom  138 type  2   force =    -0.00008053    0.00004521    0.00003288
     atom  139 type  2   force =    -0.00035403    0.00022301    0.00020244
     atom  140 type  2   force =    -0.00006801    0.00016545   -0.00001275
     atom  141 type  2   force =    -0.00029249    0.00027573   -0.00002135
     atom  142 type  2   force =    -0.00004137    0.00002869   -0.00009265
     atom  143 type  2   force =     0.00007769   -0.00045865   -0.00029991
     atom  144 type  1   force =    -0.00008503   -0.00024844    0.00000208
     atom  145 type  1   force =    -0.00010886   -0.00007807    0.00002553
     atom  146 type  1   force =    -0.00006551   -0.00002650   -0.00006379
     atom  147 type  1   force =    -0.00008342   -0.00016345   -0.00004736
     atom  148 type  1   force =    -0.00005461   -0.00005236   -0.00001574
     atom  149 type  1   force =    -0.00003832   -0.00006871   -0.00001148
     atom  150 type  2   force =    -0.00021019   -0.00037078    0.00006735
     atom  151 type  2   force =    -0.00014475   -0.00013532    0.00015229
     atom  152 type  2   force =    -0.00026331   -0.00016187   -0.00007054
     atom  153 type  2   force =    -0.00011082    0.00009428    0.00004460
     atom  154 type  2   force =    -0.00004476   -0.00013181    0.00000602
     atom  155 type  2   force =     0.00000292   -0.00001943    0.00010597
     atom  156 type  2   force =    -0.00009740   -0.00004341   -0.00001281
     atom  157 type  2   force =    -0.00003838   -0.00007974   -0.00002350
     atom  158 type  2   force =    -0.00001670   -0.00009847    0.00003388
     atom  159 type  2   force =     0.00000093   -0.00002156    0.00004307
     atom  160 type  2   force =     0.00011035   -0.00026614   -0.00017586
     atom  161 type  2   force =    -0.00000553   -0.00007992    0.00008942
     atom  162 type  1   force =    -0.00003938    0.00006639    0.00015864
     atom  163 type  1   force =     0.00206459   -0.00045994   -0.00008652
     atom  164 type  1   force =    -0.00002545    0.00003765    0.00024803
     atom  165 type  1   force =     0.00004027   -0.00008371    0.00005207
     atom  166 type  1   force =     0.00001493    0.00004568    0.00020512
     atom  167 type  1   force =    -0.00006605    0.00029734   -0.00014995
     atom  168 type  2   force =    -0.00002023    0.00004107    0.00007751
     atom  169 type  2   force =     0.00162295   -0.00118619    0.00072604
     atom  170 type  2   force =    -0.00006497   -0.00001491    0.00008558
     atom  171 type  2   force =    -0.00117507    0.00039292   -0.00235084
     atom  172 type  2   force =     0.00001556   -0.00001453    0.00037514
     atom  173 type  2   force =    -0.00001500    0.00117242   -0.00052632
     atom  174 type  2   force =    -0.00014734    0.00014640    0.00017654
     atom  175 type  2   force =    -0.00002800    0.00032622   -0.00005943
     atom  176 type  2   force =    -0.00003443   -0.00000637    0.00024792
     atom  177 type  2   force =    -0.00010558   -0.00008255    0.00001801
     atom  178 type  2   force =    -0.00004068   -0.00006781    0.00031862
     atom  179 type  2   force =     0.00022382   -0.00062815   -0.00033480
     atom  180 type  1   force =    -0.00031317    0.00016932    0.00045835
     atom  181 type  1   force =     0.00087170    0.00155618    0.00146918
     atom  182 type  1   force =     0.00001881    0.00020001    0.00049056
     atom  183 type  1   force =    -0.00039611    0.00043947   -0.00069173
     atom  184 type  1   force =    -0.00048870   -0.00005615   -0.00006571
     atom  185 type  1   force =    -0.00023056    0.00002820   -0.00034041
     atom  186 type  2   force =     0.00339977    0.00221463   -0.00173715
     atom  187 type  2   force =    -0.00045815    0.00009288    0.00087609
     atom  188 type  2   force =     0.00097500   -0.00117587   -0.00012598
     atom  189 type  2   force =    -0.00168070   -0.00023277   -0.00024433
     atom  190 type  2   force =    -0.00071465    0.00132283    0.00139535
     atom  191 type  2   force =    -0.00021900   -0.00013474   -0.00011252
     atom  192 type  2   force =    -0.00006140   -0.00000836    0.00021722
     atom  193 type  2   force =    -0.00015403    0.00017312   -0.00018246
     atom  194 type  2   force =     0.00056022    0.00002095    0.00036996
     atom  195 type  2   force =     0.00004737   -0.00022751   -0.00007995
     atom  196 type  2   force =     0.00611254    0.00056302   -0.00496875
     atom  197 type  2   force =    -0.00002479    0.00018715   -0.00010968
     atom  198 type  1   force =    -0.00000725   -0.00022057    0.00005766
     atom  199 type  1   force =     0.00020334   -0.00009451    0.00019110
     atom  200 type  1   force =    -0.00103620   -0.00127936   -0.00044590
     atom  201 type  1   force =    -0.00033152   -0.00004907   -0.00029334
     atom  202 type  1   force =    -0.00032607    0.00048165    0.00052354
     atom  203 type  1   force =    -0.00018704   -0.00026472    0.00008342
     atom  204 type  2   force =    -0.00006546   -0.00018844    0.00004038
     atom  205 type  2   force =    -0.00000294   -0.00012489   -0.00007570
     atom  206 type  2   force =    -0.00016066    0.00001434    0.00002692
     atom  207 type  2   force =     0.00011552   -0.00014559    0.00011038
     atom  208 type  2   force =    -0.00041187    0.00027047    0.00063773
     atom  209 type  2   force =    -0.00031975   -0.00020833    0.00030926
     atom  210 type  2   force =    -0.00055871    0.00274072    0.00225040
     atom  211 type  2   force =    -0.00046785   -0.00070414   -0.00005001
     atom  212 type  2   force =    -0.00416334    0.00006935    0.00378582
     atom  213 type  2   force =    -0.00003725   -0.00063125    0.00012362
     atom  214 type  2   force =     0.00038408   -0.00068257   -0.00045930
     atom  215 type  2   force =    -0.00006069   -0.00018269   -0.00005804

     Total force =     0.024071     Total SCF correction =     0.000116

     Writing output data file Qrtz_Ortho.save
 
     init_run     :     22.54s CPU     26.14s WALL (       1 calls)
     electrons    :   3154.68s CPU   3331.94s WALL (       1 calls)
     forces       :      5.04s CPU      5.68s WALL (       1 calls)

     Called by init_run:
     wfcinit      :     14.03s CPU     15.24s WALL (       1 calls)
     potinit      :      1.46s CPU      1.62s WALL (       1 calls)

     Called by electrons:
     c_bands      :   1263.65s CPU   1335.36s WALL (      33 calls)
     sum_band     :     30.02s CPU     30.47s WALL (      11 calls)
     v_of_rho     :      0.42s CPU      0.50s WALL (      12 calls)
     mix_rho      :      0.40s CPU      0.63s WALL (      11 calls)

     Called by c_bands:
     init_us_2    :      1.33s CPU      1.34s WALL (      45 calls)
     cegterg      :   1239.39s CPU   1301.04s WALL (      33 calls)

     Called by sum_band:

     Called by *egterg:
     h_psi        :    427.26s CPU    438.89s WALL (     104 calls)
     g_psi        :      2.21s CPU      2.21s WALL (      70 calls)
     cdiaghg      :    555.87s CPU    556.40s WALL (     101 calls)

     Called by h_psi:
     h_psi:pot    :    425.16s CPU    436.78s WALL (     104 calls)
     h_psi:calbec :     35.33s CPU     40.87s WALL (     104 calls)
     vloc_psi     :    369.62s CPU    375.50s WALL (     104 calls)
     add_vuspsi   :     20.20s CPU     20.39s WALL (     104 calls)

     General routines
     calbec       :     37.09s CPU     42.93s WALL (     108 calls)
     fft          :      0.87s CPU      1.39s WALL (      49 calls)
     fftw         :    368.00s CPU    373.65s WALL (   98002 calls)
     davcio       :      0.04s CPU      3.96s WALL (     260 calls)
 
     Parallel routines
     fft_scatter  :    215.94s CPU    219.28s WALL (   98051 calls)

     Electric-field routines
     c_phase_fiel :   1858.99s CPU   1962.74s WALL (      33 calls)
 
     PWSCF        : 53m 4.09s CPU    56m 8.57s WALL

 
   This run was terminated on:   8: 1:12  27Nov2017            

=------------------------------------------------------------------------------=
   JOB DONE.
=------------------------------------------------------------------------------=
