# Supplementary material for: Collective dipole effects in ionic transport under electric fields
Source: Nat Commun. 2020 Jul 3;11:3330. doi: 10.1038/s41467-020-17173-w (PMC7335081; doi:10.1038/s41467-020-17173-w)
Supplement: Supplementary file 3 — Source Data [file 41467_2020_17173_MOESM3_ESM.zip › Script_Pol_Analysis/QE_data/ZBC_NEB_VO_Q2-pos2/Zcharge_VO_Q2_pict9/dy-0.2/output_file]

     Program PWSCF v.5.4.0 starts on  7Jul2018 at 12:14:14 

     This program is part of the open-source Quantum ESPRESSO suite
     for quantum simulation of materials; please cite
         "P. Giannozzi et al., J. Phys.:Condens. Matter 21 395502 (2009);
          URL http://www.quantum-espresso.org", 
     in publications or presentations arising from this work. More details at
     http://www.quantum-espresso.org/quote

     Parallel version (MPI), running on   112 processors
     R & G space division:  proc/nbgrp/npool/nimage =     112
     Reading input from input_file
Warning: card &IONS ignored
Warning: card / ignored
Warning: card &CELL ignored
Warning: card / ignored

     Current dimensions of program PWSCF are:
     Max number of different atomic species (ntypx) = 10
     Max number of k-points (npk) =  40000
     Max angular momentum in pseudopotentials (lmaxx) =  3

     Subspace diagonalization in iterative solution of the eigenvalue problem:
     a serial algorithm will be used


     Parallelization info
     --------------------
     sticks:   dense  smooth     PW     G-vecs:    dense   smooth      PW
     Min         200     200     50                15540    15540    1940
     Max         201     201     51                15547    15547    1944
     Sum       22485   22485   5629              1740873  1740873  217511


     Title: 
     Fkl_Ortho                                                                  


     bravais-lattice index     =            0
     lattice parameter (alat)  =      27.8567  a.u.
     unit-cell volume          =   18011.5231 (a.u.)^3
     number of atoms/cell      =          215
     number of atomic types    =            2
     number of electrons       =      1144.00
     number of Kohn-Sham states=          600
     kinetic-energy cutoff     =      80.0000  Ry
     charge density cutoff     =     320.0000  Ry
     convergence threshold     =      1.0E-08
     mixing beta               =       0.7000
     number of iterations used =            8  plain     mixing
     Exchange-correlation      =  SLA  PZ   NOGX NOGC ( 1  1  0  0 0 0)

     Using Berry phase electric field
     In a.u.(Ry)  cartesian system of reference
        0.0000000000
        0.0000000000
        0.0000000000
     In a.u.(Ry)  crystal system of reference
        0.0000000000
        0.0000000000
        0.0000000000
     Number of iterative cycles:   3


     celldm(1)=  27.856738  celldm(2)=   0.000000  celldm(3)=   0.000000
     celldm(4)=   0.000000  celldm(5)=   0.000000  celldm(6)=   0.000000

     crystal axes: (cart. coord. in units of alat)
               a(1) = (   0.992918   0.000000   0.000000 )  
               a(2) = (   0.000000   1.146571   0.000000 )  
               a(3) = (   0.000000   0.000000   0.731889 )  

     reciprocal axes: (cart. coord. in units 2 pi/alat)
               b(1) = (  1.007133  0.000000  0.000000 )  
               b(2) = (  0.000000  0.872166  0.000000 )  
               b(3) = (  0.000000  0.000000  1.366327 )  


     PseudoPot. # 1 for Si read from file:
     /home/users/lsamos/Nico/q-e-qe-5.4/pseudo/Si.pz-vbc.UPF
     MD5 check sum: 6dfa03ddd5817404712e03e4d12deb78
     Pseudo is Norm-conserving, Zval =  4.0
     Generated by new atomic code, or converted to UPF format
     Using radial grid of  431 points,  2 beta functions with: 
                l(1) =   0
                l(2) =   1

     PseudoPot. # 2 for O  read from file:
     /home/users/lsamos/Nico/q-e-qe-5.4/pseudo/O.pz-mt.UPF
     MD5 check sum: 6c85872a654a48428798af567c59afb1
     Pseudo is Norm-conserving, Zval =  6.0
     Generated by new atomic code, or converted to UPF format
     Using radial grid of  921 points,  1 beta functions with: 
                l(1) =   0

     atomic species   valence    mass     pseudopotential
        Si             4.00    28.08550     Si( 1.00)
        O              6.00    16.00000     O ( 1.00)

     No symmetry found


   Cartesian axes

     site n.     atom                  positions (alat units)
         1           Si  tau(   1) = (   0.1494240   0.0009782   0.2444121  )
         2           Si  tau(   2) = (   0.3174840   0.2885672   0.2451383  )
         3           Si  tau(   3) = (   0.9144903   0.1317168   0.1191464  )
         4           Si  tau(   4) = (   0.0902198   0.4149364   0.1257804  )
         5           Si  tau(   5) = (   0.0881975   0.1514395  -0.0003913  )
         6           Si  tau(   6) = (   0.2496373   0.4340830  -0.0024000  )
         7           O   tau(   7) = (   0.0831597   0.0805529   0.2820002  )
         8           O   tau(   8) = (   0.2503383   0.3664557   0.2847664  )
         9           O   tau(   9) = (   0.2149505   0.0377853   0.1636441  )
        10           O   tau(  10) = (   0.3847675   0.3309175   0.1684436  )
        11           O   tau(  11) = (   0.1894119   0.1676863   0.0395136  )
        12           O   tau(  12) = (   0.3560642   0.4421431   0.0256429  )
        13           O   tau(  13) = (   0.0232070   0.1139495   0.0809130  )
        14           O   tau(  14) = (   0.1928605   0.4033519   0.0872488  )
        15           O   tau(  15) = (   0.9143023   0.2052953   0.2018277  )
        16           O   tau(  16) = (   0.0856943   0.4903484   0.2065489  )
        17           O   tau(  17) = (   0.0451495   0.2468914   0.3308738  )
        18           O   tau(  18) = (   0.2110379   0.5352025   0.3307217  )
        19           Si  tau(  19) = (   0.4865705   0.0036930   0.2389102  )
        20           Si  tau(  20) = (   0.6532159   0.2822521   0.2487550  )
        21           Si  tau(  21) = (   0.2537561   0.1316940   0.1218261  )
        22           Si  tau(  22) = (   0.4152808   0.4222416   0.1165992  )
        23           Si  tau(  23) = (   0.4164663   0.1537439  -0.0002997  )
        24           Si  tau(  24) = (   0.5856934   0.4408043   0.0026406  )
        25           O   tau(  25) = (   0.4218617   0.0841954   0.2772207  )
        26           O   tau(  26) = (   0.5909626   0.3492038   0.3141041  )
        27           O   tau(  27) = (   0.5516536   0.0401373   0.1564704  )
        28           O   tau(  28) = (   0.7049587   0.3335626   0.1672302  )
        29           O   tau(  29) = (   0.5164755   0.1765164   0.0403816  )
        30           O   tau(  30) = (   0.6872819   0.4587056   0.0399931  )
        31           O   tau(  31) = (   0.3545315   0.1128595   0.0811753  )
        32           O   tau(  32) = (   0.5207507   0.4100112   0.0856871  )
        33           O   tau(  33) = (   0.2568948   0.2083092   0.2012420  )
        34           O   tau(  34) = (   0.4035538   0.5094566   0.1839345  )
        35           O   tau(  35) = (   0.3800055   0.2506050   0.3282859  )
        36           Si  tau(  36) = (   0.8156478  -0.0036441   0.2431690  )
        37           Si  tau(  37) = (   0.9790621   0.2831823   0.2448940  )
        38           Si  tau(  38) = (   0.5846618   0.1382764   0.1181669  )
        39           Si  tau(  39) = (   0.7496832   0.4248200   0.1251084  )
        40           Si  tau(  40) = (   0.7539651   0.1572469  -0.0102819  )
        41           Si  tau(  41) = (   0.9171882   0.4361138   0.0037209  )
        42           O   tau(  42) = (   0.7488185   0.0731048   0.2853992  )
        43           O   tau(  43) = (   0.9150436   0.3656755   0.2819772  )
        44           O   tau(  44) = (   0.8738249   0.0371449   0.1586030  )
        45           O   tau(  45) = (   1.0473551   0.3190163   0.1658959  )
        46           O   tau(  46) = (   0.8530962   0.1713359   0.0350947  )
        47           O   tau(  47) = (   1.0193335   0.4478218   0.0417672  )
        48           O   tau(  48) = (   0.6843470   0.1340049   0.0719900  )
        49           O   tau(  49) = (   0.8503725   0.4035718   0.0858461  )
        50           O   tau(  50) = (   0.5868753   0.2069021   0.2054191  )
        51           O   tau(  51) = (   0.7502690   0.5007626   0.2046158  )
        52           O   tau(  52) = (   0.7262095   0.2443797   0.3218409  )
        53           O   tau(  53) = (   0.8778291   0.5351548   0.3290623  )
        54           Si  tau(  54) = (   0.1473672   0.5715202   0.2478843  )
        55           Si  tau(  55) = (   0.3165389   0.8639707   0.2433711  )
        56           Si  tau(  56) = (   0.9221249   0.7065412   0.1235993  )
        57           Si  tau(  57) = (   0.0914794   0.9915039   0.1232349  )
        58           Si  tau(  58) = (   0.0968745   0.7261160   0.0020754  )
        59           Si  tau(  59) = (   0.2554997   1.0149007   0.0000026  )
        60           O   tau(  60) = (   0.0830663   0.6520328   0.2862531  )
        61           O   tau(  61) = (   0.2535119   0.9448762   0.2825670  )
        62           O   tau(  62) = (   0.2124719   0.6100787   0.1679847  )
        63           O   tau(  63) = (   0.3823049   0.8993003   0.1619756  )
        64           O   tau(  64) = (   0.2017887   0.7345745   0.0380982  )
        65           O   tau(  65) = (   0.3584272   1.0287207   0.0367243  )
        66           O   tau(  66) = (   0.0316325   0.6922634   0.0852898  )
        67           O   tau(  67) = (   0.1935539   0.9784755   0.0837814  )
        68           O   tau(  68) = (   0.9186593   0.7806249   0.2048596  )
        69           O   tau(  69) = (   0.0881766   1.0652097   0.2052036  )
        70           O   tau(  70) = (   0.0511211   0.8226113   0.3292270  )
        71           O   tau(  71) = (   0.2115208   1.1127222   0.3288530  )
        72           Si  tau(  72) = (   0.4280359   0.6164834   0.1804424  )
        73           Si  tau(  73) = (   0.6518409   0.8625447   0.2451224  )
        74           Si  tau(  74) = (   0.2567343   0.7026561   0.1284078  )
        75           Si  tau(  75) = (   0.4206600   0.9939684   0.1210870  )
        76           Si  tau(  76) = (   0.4741072   0.7449950  -0.0528378  )
        77           Si  tau(  77) = (   0.5867836   1.0150625   0.0018220  )
        78           O   tau(  78) = (   0.4191884   0.6555529   0.2828333  )
        79           O   tau(  79) = (   0.5878315   0.9436604   0.2820226  )
        80           O   tau(  80) = (   0.5323344   0.6249212   0.1431839  )
        81           O   tau(  81) = (   0.7138314   0.8938729   0.1592974  )
        82           O   tau(  82) = (   0.5375923   0.7673559   0.0337291  )
        83           O   tau(  83) = (   0.6896030   1.0272929   0.0385531  )
        84           O   tau(  84) = (   0.3641212   0.6763011   0.1100289  )
        85           O   tau(  85) = (   0.5231151   0.9778312   0.0833641  )
        86           O   tau(  86) = (   0.2526133   0.7830869   0.2040610  )
        87           O   tau(  87) = (   0.4220608   1.0697334   0.2010475  )
        88           O   tau(  88) = (   0.3801076   0.8260666   0.3261384  )
        89           O   tau(  89) = (   0.5495342   1.1138163   0.3225657  )
        90           Si  tau(  90) = (   0.8164041   0.5776638   0.2472857  )
        91           Si  tau(  91) = (   0.9831348   0.8602500   0.2449932  )
        92           Si  tau(  92) = (   0.5890733   0.7158128   0.1191203  )
        93           Si  tau(  93) = (   0.7534335   0.9895165   0.1210438  )
        94           Si  tau(  94) = (   0.7562661   0.7262603   0.0020938  )
        95           Si  tau(  95) = (   0.9194296   1.0109825   0.0010820  )
        96           O   tau(  96) = (   0.7533507   0.6568441   0.2918002  )
        97           O   tau(  97) = (   0.9178789   0.9400835   0.2828136  )
        98           O   tau(  98) = (   0.8818872   0.6128162   0.1655822  )
        99           O   tau(  99) = (   1.0487429   0.8953006   0.1633846  )
       100           O   tau( 100) = (   0.8578654   0.7415021   0.0397425  )
       101           O   tau( 101) = (   1.0204466   1.0273799   0.0406749  )
       102           O   tau( 102) = (   0.6910294   0.6930272   0.0853344  )
       103           O   tau( 103) = (   0.8548088   0.9729738   0.0824263  )
       104           O   tau( 104) = (   0.5876644   0.7803451   0.2079557  )
       105           O   tau( 105) = (   0.7526236   1.0613377   0.2045948  )
       106           O   tau( 106) = (   0.7157736   0.8276837   0.3284622  )
       107           O   tau( 107) = (   0.8807645   1.1080679   0.3253214  )
       108           Si  tau( 108) = (   0.1529538  -0.0018719   0.6089209  )
       109           Si  tau( 109) = (   0.3096380   0.2827661   0.6103471  )
       110           Si  tau( 110) = (   0.9190317   0.1261817   0.4904454  )
       111           Si  tau( 111) = (   0.0875555   0.4170812   0.4898976  )
       112           Si  tau( 112) = (   0.0869524   0.1513917   0.3667043  )
       113           Si  tau( 113) = (   0.2503340   0.4393470   0.3674003  )
       114           O   tau( 114) = (   0.0892364   0.0790356   0.6479818  )
       115           O   tau( 115) = (   0.2398764   0.3589129   0.6489799  )
       116           O   tau( 116) = (   0.2160304   0.0323331   0.5245818  )
       117           O   tau( 117) = (   0.3753508   0.3268909   0.5326086  )
       118           O   tau( 118) = (   0.1906616   0.1653650   0.4011514  )
       119           O   tau( 119) = (   0.3533101   0.4548273   0.4049377  )
       120           O   tau( 120) = (   0.0283941   0.1128896   0.4523984  )
       121           O   tau( 121) = (   0.1896263   0.4012482   0.4515439  )
       122           O   tau( 122) = (   0.9151589   0.2023547   0.5708901  )
       123           O   tau( 123) = (   0.0863909   0.4935971   0.5694773  )
       124           O   tau( 124) = (   0.0497306   0.2473849   0.6932847  )
       125           O   tau( 125) = (   0.2149100   0.5312757   0.6919620  )
       126           Si  tau( 126) = (   0.4844057  -0.0008299   0.6094533  )
       127           Si  tau( 127) = (   0.6425535   0.2863073   0.6035756  )
       128           Si  tau( 128) = (   0.2537106   0.1273493   0.4836720  )
       129           Si  tau( 129) = (   0.4097052   0.4223127   0.4926767  )
       130           Si  tau( 130) = (   0.4185876   0.1535154   0.3628585  )
       131           Si  tau( 131) = (   0.6073785   0.3932350   0.4114658  )
       132           O   tau( 132) = (   0.4226418   0.0809413   0.6487470  )
       133           O   tau( 133) = (   0.5854623   0.3631446   0.6549544  )
       134           O   tau( 134) = (   0.5482486   0.0348208   0.5259748  )
       135           O   tau( 135) = (   0.6804802   0.3397881   0.5025061  )
       136           O   tau( 136) = (   0.5211039   0.1680970   0.4023695  )
       137           O   tau( 137) = (   0.6853163   0.4724378   0.4095921  )
       138           O   tau( 138) = (   0.3560615   0.1131784   0.4445743  )
       139           O   tau( 139) = (   0.5165007   0.4112242   0.4641966  )
       140           O   tau( 140) = (   0.2523573   0.2008042   0.5661189  )
       141           O   tau( 141) = (   0.4096289   0.5008280   0.5708829  )
       142           O   tau( 142) = (   0.3739018   0.2473741   0.6927345  )
       143           O   tau( 143) = (   0.5490694   0.5329050   0.6865037  )
       144           Si  tau( 144) = (   0.8159133  -0.0060653   0.6109042  )
       145           Si  tau( 145) = (   0.9781703   0.2834917   0.6116420  )
       146           Si  tau( 146) = (   0.5837536   0.1295783   0.4843597  )
       147           Si  tau( 147) = (   0.7557266   0.4315295   0.4867559  )
       148           Si  tau( 148) = (   0.7552237   0.1475988   0.3658434  )
       149           Si  tau( 149) = (   0.9179521   0.4389361   0.3637492  )
       150           O   tau( 150) = (   0.7513198   0.0752869   0.6480669  )
       151           O   tau( 151) = (   0.9130581   0.3633172   0.6523095  )
       152           O   tau( 152) = (   0.8803190   0.0304666   0.5289056  )
       153           O   tau( 153) = (   1.0404914   0.3227382   0.5293687  )
       154           O   tau( 154) = (   0.8561563   0.1605927   0.4062133  )
       155           O   tau( 155) = (   1.0179660   0.4528587   0.4055772  )
       156           O   tau( 156) = (   0.6873850   0.1203250   0.4490341  )
       157           O   tau( 157) = (   0.8513699   0.4012854   0.4468681  )
       158           O   tau( 158) = (   0.5792956   0.2069600   0.5649263  )
       159           O   tau( 159) = (   0.7569625   0.4869135   0.5797132  )
       160           O   tau( 160) = (   0.7255764   0.2505931   0.6653393  )
       161           O   tau( 161) = (   0.8845557   0.5347591   0.6972521  )
       162           Si  tau( 162) = (   0.1526183   0.5716214   0.6102641  )
       163           Si  tau( 163) = (   0.3170168   0.8640816   0.6029256  )
       164           Si  tau( 164) = (   0.9179984   0.7046922   0.4934375  )
       165           Si  tau( 165) = (   0.0893376   0.9896646   0.4893894  )
       166           Si  tau( 166) = (   0.0872857   0.7263384   0.3679778  )
       167           Si  tau( 167) = (   0.2521186   1.0176673   0.3659074  )
       168           O   tau( 168) = (   0.0910297   0.6530118   0.6512869  )
       169           O   tau( 169) = (   0.2538565   0.9393103   0.6504649  )
       170           O   tau( 170) = (   0.2184535   0.6087442   0.5293982  )
       171           O   tau( 171) = (   0.3767040   0.9005934   0.5178151  )
       172           O   tau( 172) = (   0.1899914   0.7396476   0.4056150  )
       173           O   tau( 173) = (   0.3542414   1.0369686   0.4029170  )
       174           O   tau( 174) = (   0.0250342   0.6888216   0.4513133  )
       175           O   tau( 175) = (   0.1910070   0.9767267   0.4485329  )
       176           O   tau( 176) = (   0.9217147   0.7742645   0.5788129  )
       177           O   tau( 177) = (   0.0892786   1.0624652   0.5725476  )
       178           O   tau( 178) = (   0.0609906   0.8228897   0.6949353  )
       179           O   tau( 179) = (   0.2180353   1.1099773   0.6915182  )
       180           Si  tau( 180) = (   0.4847526   0.5714562   0.6068863  )
       181           Si  tau( 181) = (   0.6490735   0.8604452   0.6125112  )
       182           Si  tau( 182) = (   0.2540879   0.7041078   0.4879319  )
       183           Si  tau( 183) = (   0.4177439   0.9970709   0.4833353  )
       184           Si  tau( 184) = (   0.4166412   0.7297452   0.3638476  )
       185           Si  tau( 185) = (   0.5850898   1.0181221   0.3636685  )
       186           O   tau( 186) = (   0.4351391   0.6619966   0.6480200  )
       187           O   tau( 187) = (   0.5840782   0.9377024   0.6530764  )
       188           O   tau( 188) = (   0.5484290   0.6076335   0.5231559  )
       189           O   tau( 189) = (   0.7034796   0.8929340   0.5232285  )
       190           O   tau( 190) = (   0.5181569   0.7458478   0.4071987  )
       191           O   tau( 191) = (   0.6853933   1.0320927   0.4070105  )
       192           O   tau( 192) = (   0.3560043   0.6902272   0.4473256  )
       193           O   tau( 193) = (   0.5193109   0.9806428   0.4442924  )
       194           O   tau( 194) = (   0.2564834   0.7787898   0.5699477  )
       195           O   tau( 195) = (   0.4200764   1.0655497   0.5701281  )
       196           O   tau( 196) = (   0.3953845   0.8324285   0.6777564  )
       197           O   tau( 197) = (   0.5499199   1.1090038   0.6906760  )
       198           Si  tau( 198) = (   0.8202889   0.5716466   0.6167016  )
       199           Si  tau( 199) = (   0.9866097   0.8567813   0.6136886  )
       200           Si  tau( 200) = (   0.5801759   0.7061218   0.4876282  )
       201           Si  tau( 201) = (   0.7484329   0.9894971   0.4865980  )
       202           Si  tau( 202) = (   0.7522826   0.7333488   0.3714787  )
       203           Si  tau( 203) = (   0.9160925   1.0120216   0.3663862  )
       204           O   tau( 204) = (   0.7526955   0.6493896   0.6546128  )
       205           O   tau( 205) = (   0.9209615   0.9366721   0.6513332  )
       206           O   tau( 206) = (   0.8774660   0.6079175   0.5297559  )
       207           O   tau( 207) = (   1.0468605   0.8926146   0.5282962  )
       208           O   tau( 208) = (   0.8522907   0.7459383   0.4145254  )
       209           O   tau( 209) = (   1.0163339   1.0264365   0.4088602  )
       210           O   tau( 210) = (   0.6845178   0.7036099   0.4563044  )
       211           O   tau( 211) = (   0.8489782   0.9727713   0.4458490  )
       212           O   tau( 212) = (   0.5680275   0.7767222   0.5847497  )
       213           O   tau( 213) = (   0.7520912   1.0585072   0.5728264  )
       214           O   tau( 214) = (   0.7162598   0.8187674   0.6878697  )
       215           O   tau( 215) = (   0.8792911   1.1057711   0.6939934  )

     number of k points=     1
                       cart. coord. in units 2pi/alat
        k(    1) = (   0.0000000   0.0000000   0.0000000), wk =   2.0000000

     Dense  grid:  1740873 G-vectors     FFT dimensions: ( 160, 192, 120)

     Largest allocated arrays     est. size (Mb)     dimensions
        Kohn-Sham Wavefunctions        17.80 Mb     (    1944,  600)
        NL pseudopotentials            12.78 Mb     (    1944,  431)
        Each V/rho on FFT grid          0.94 Mb     (   61440)
        Each G-vector array             0.12 Mb     (   15547)
        G-vector shells                 0.06 Mb     (    7776)
     Largest temporary arrays     est. size (Mb)     dimensions
        Auxiliary wavefunctions        71.19 Mb     (    1944, 2400)
        Each subspace H/S matrix       87.89 Mb     (    2400, 2400)
        Each <psi_i|beta_j> matrix      3.95 Mb     (     431,  600)
        Arrays for rho mixing           7.50 Mb     (   61440,    8)

     Initial potential from superposition of free atoms

     starting charge 1145.96414, renormalised to 1144.00000
     Starting wfc are  860 randomized atomic wfcs

     total cpu time spent up to now is       39.5 secs

     per-process dynamical memory:   157.3 Mb

     Self-consistent Calculation

     iteration #  1     ecut=    80.00 Ry     beta=0.70
     Davidson diagonalization with overlap
     ethr =  1.00E-02,  avg # of iterations =  3.0
     Davidson diagonalization with overlap
     ethr =  1.00E-02,  avg # of iterations =  1.0
     Davidson diagonalization with overlap
     ethr =  1.00E-02,  avg # of iterations =  1.0

     Expectation value of exp(iGx): ( -5.7120636925133577E-004,  4.5213527877876119E-004)  0.99291773000000005     
     Electronic Dipole per cell (Ry a.u.)   30.779543390183026     
     Ionic Dipole per cell (Ry a.u.)   23643.972019852914     

     Expectation value of exp(iGx): (  3.4625867533860676E-003, -2.8269947714669409E-003)   1.1465709300000000     
     Electronic Dipole per cell (Ry a.u.)  -9.8443564837907331     
     Ionic Dipole per cell (Ry a.u.)   25346.659698005711     

     Expectation value of exp(iGx): ( -1.2318050118447852E-006, -1.2197255835779586E-006)  0.73188942899999998     
     Electronic Dipole per cell (Ry a.u.)  -21.670016350626273     
     Ionic Dipole per cell (Ry a.u.)   15836.208588182446     
Electronic Dipole on Cartesian axes
           1   30.779543390183026     
           2  -9.8443564837907331     
           3  -21.670016350626273     
Ionic Dipole on Cartesian axes
           1   23643.972019852914     
           2   25346.659698005711     
           3   15836.208588182446     

     total cpu time spent up to now is      771.6 secs

     total energy              =   -5137.12985593 Ry
     Harris-Foulkes estimate   =   -5174.09987933 Ry
     estimated scf accuracy    <      51.90931227 Ry

     iteration #  2     ecut=    80.00 Ry     beta=0.70
     Davidson diagonalization with overlap
     ethr =  4.54E-03,  avg # of iterations =  2.0
     Davidson diagonalization with overlap
     ethr =  4.54E-03,  avg # of iterations =  1.0
     Davidson diagonalization with overlap
     ethr =  4.54E-03,  avg # of iterations =  1.0

     Expectation value of exp(iGx): ( -2.3919088223864262E-005,  2.1353034474426816E-005)  0.99291773000000005     
     Electronic Dipole per cell (Ry a.u.)   30.042259583343455     
     Ionic Dipole per cell (Ry a.u.)   23643.972019852914     

     Expectation value of exp(iGx): (  3.5444241908674410E-004, -2.4802874843928675E-004)   1.1465709300000000     
     Electronic Dipole per cell (Ry a.u.)  -8.7787700922011780     
     Ionic Dipole per cell (Ry a.u.)   25346.659698005711     

     Expectation value of exp(iGx): ( -3.7714776925304130E-009, -4.2776805304650117E-009)  0.73188942899999998     
     Electronic Dipole per cell (Ry a.u.)  -21.048368915394693     
     Ionic Dipole per cell (Ry a.u.)   15836.208588182446     
Electronic Dipole on Cartesian axes
           1   30.042259583343455     
           2  -8.7787700922011780     
           3  -21.048368915394693     
Ionic Dipole on Cartesian axes
           1   23643.972019852914     
           2   25346.659698005711     
           3   15836.208588182446     

     total cpu time spent up to now is     1506.4 secs

     total energy              =   -5150.66219671 Ry
     Harris-Foulkes estimate   =   -5167.81799684 Ry
     estimated scf accuracy    <      33.21018511 Ry

     iteration #  3     ecut=    80.00 Ry     beta=0.70
     Davidson diagonalization with overlap
     ethr =  2.90E-03,  avg # of iterations =  2.0
     Davidson diagonalization with overlap
     ethr =  2.90E-03,  avg # of iterations =  1.0
     Davidson diagonalization with overlap
     ethr =  2.90E-03,  avg # of iterations =  1.0

     Expectation value of exp(iGx): ( -1.2225331528981388E-004,  9.9701649979145850E-005)  0.99291773000000005     
     Electronic Dipole per cell (Ry a.u.)   30.598042060468394     
     Ionic Dipole per cell (Ry a.u.)   23643.972019852914     

     Expectation value of exp(iGx): (  1.1166276617067354E-003, -8.8246815131183087E-004)   1.1465709300000000     
     Electronic Dipole per cell (Ry a.u.)  -9.6159119922516769     
     Ionic Dipole per cell (Ry a.u.)   25346.659698005711     

     Expectation value of exp(iGx): ( -7.3617452238005804E-008, -7.6102959992183597E-008)  0.73188942899999998     
     Electronic Dipole per cell (Ry a.u.)  -21.472447291236175     
     Ionic Dipole per cell (Ry a.u.)   15836.208588182446     
Electronic Dipole on Cartesian axes
           1   30.598042060468394     
           2  -9.6159119922516769     
           3  -21.472447291236175     
Ionic Dipole on Cartesian axes
           1   23643.972019852914     
           2   25346.659698005711     
           3   15836.208588182446     

     total cpu time spent up to now is     2237.7 secs

     total energy              =   -5157.46868640 Ry
     Harris-Foulkes estimate   =   -5157.57002352 Ry
     estimated scf accuracy    <       0.25056663 Ry

     iteration #  4     ecut=    80.00 Ry     beta=0.70
     Davidson diagonalization with overlap
     ethr =  2.19E-05,  avg # of iterations =  7.0
     Davidson diagonalization with overlap
     ethr =  2.19E-05,  avg # of iterations =  1.0
     Davidson diagonalization with overlap
     ethr =  2.19E-05,  avg # of iterations =  1.0

     Expectation value of exp(iGx): ( -1.1439852158907937E-004,  9.6746204680020259E-005)  0.99291773000000005     
     Electronic Dipole per cell (Ry a.u.)   30.375811353411908     
     Ionic Dipole per cell (Ry a.u.)   23643.972019852914     

     Expectation value of exp(iGx): (  1.1088823518202308E-003, -8.0513668822691765E-004)   1.1465709300000000     
     Electronic Dipole per cell (Ry a.u.)  -9.0295599474967574     
     Ionic Dipole per cell (Ry a.u.)   25346.659698005711     

     Expectation value of exp(iGx): ( -6.5435902717335798E-008, -7.0595593339345974E-008)  0.73188942899999998     
     Electronic Dipole per cell (Ry a.u.)  -21.276844651720303     
     Ionic Dipole per cell (Ry a.u.)   15836.208588182446     
Electronic Dipole on Cartesian axes
           1   30.375811353411908     
           2  -9.0295599474967574     
           3  -21.276844651720303     
Ionic Dipole on Cartesian axes
           1   23643.972019852914     
           2   25346.659698005711     
           3   15836.208588182446     

     total cpu time spent up to now is     3057.3 secs

     total energy              =   -5157.47835391 Ry
     Harris-Foulkes estimate   =   -5157.56234106 Ry
     estimated scf accuracy    <       0.17761746 Ry

     iteration #  5     ecut=    80.00 Ry     beta=0.70
     Davidson diagonalization with overlap
     ethr =  1.55E-05,  avg # of iterations =  9.0
     Davidson diagonalization with overlap
     ethr =  1.55E-05,  avg # of iterations =  1.0
     Davidson diagonalization with overlap
     ethr =  1.55E-05,  avg # of iterations =  1.0

     Expectation value of exp(iGx): ( -1.1519347857411790E-004,  9.4659099870530509E-005)  0.99291773000000005     
     Electronic Dipole per cell (Ry a.u.)   30.551770235948897     
     Ionic Dipole per cell (Ry a.u.)   23643.972019852914     

     Expectation value of exp(iGx): (  1.0806127183832464E-003, -8.3390348319066932E-004)   1.1465709300000000     
     Electronic Dipole per cell (Ry a.u.)  -9.4497778690140208     
     Ionic Dipole per cell (Ry a.u.)   25346.659698005711     

     Expectation value of exp(iGx): ( -6.5664521835967291E-008, -6.9085737995048341E-008)  0.73188942899999998     
     Electronic Dipole per cell (Ry a.u.)  -21.391825522044385     
     Ionic Dipole per cell (Ry a.u.)   15836.208588182446     
Electronic Dipole on Cartesian axes
           1   30.551770235948897     
           2  -9.4497778690140208     
           3  -21.391825522044385     
Ionic Dipole on Cartesian axes
           1   23643.972019852914     
           2   25346.659698005711     
           3   15836.208588182446     

     total cpu time spent up to now is     3885.9 secs

     total energy              =   -5157.51472142 Ry
     Harris-Foulkes estimate   =   -5157.51636071 Ry
     estimated scf accuracy    <       0.00289208 Ry

     iteration #  6     ecut=    80.00 Ry     beta=0.70
     Davidson diagonalization with overlap
     ethr =  2.53E-07,  avg # of iterations =  8.0
     Davidson diagonalization with overlap
     ethr =  2.53E-07,  avg # of iterations =  1.0
     Davidson diagonalization with overlap
     ethr =  2.53E-07,  avg # of iterations =  1.0

     Expectation value of exp(iGx): ( -1.1511511632762587E-004,  9.5020432433639984E-005)  0.99291773000000005     
     Electronic Dipole per cell (Ry a.u.)   30.524333198297363     
     Ionic Dipole per cell (Ry a.u.)   23643.972019852914     

     Expectation value of exp(iGx): (  1.0840569837239666E-003, -8.3100802990388931E-004)   1.1465709300000000     
     Electronic Dipole per cell (Ry a.u.)  -9.4034996393698460     
     Ionic Dipole per cell (Ry a.u.)   25346.659698005711     

     Expectation value of exp(iGx): ( -6.5794640688709644E-008, -6.9305447563335174E-008)  0.73188942899999998     
     Electronic Dipole per cell (Ry a.u.)  -21.386346290069550     
     Ionic Dipole per cell (Ry a.u.)   15836.208588182446     
Electronic Dipole on Cartesian axes
           1   30.524333198297363     
           2  -9.4034996393698460     
           3  -21.386346290069550     
Ionic Dipole on Cartesian axes
           1   23643.972019852914     
           2   25346.659698005711     
           3   15836.208588182446     

     total cpu time spent up to now is     4697.0 secs

     total energy              =   -5157.51539962 Ry
     Harris-Foulkes estimate   =   -5157.51556489 Ry
     estimated scf accuracy    <       0.00030168 Ry

     iteration #  7     ecut=    80.00 Ry     beta=0.70
     Davidson diagonalization with overlap
     ethr =  2.64E-08,  avg # of iterations =  3.0
     Davidson diagonalization with overlap
     ethr =  2.64E-08,  avg # of iterations =  1.0
     Davidson diagonalization with overlap
     ethr =  2.64E-08,  avg # of iterations =  1.0

     Expectation value of exp(iGx): ( -1.1520537270334653E-004,  9.5005248705230105E-005)  0.99291773000000005     
     Electronic Dipole per cell (Ry a.u.)   30.530100371815696     
     Ionic Dipole per cell (Ry a.u.)   23643.972019852914     

     Expectation value of exp(iGx): (  1.0838814429441094E-003, -8.3201339309301066E-004)   1.1465709300000000     
     Electronic Dipole per cell (Ry a.u.)  -9.4130192947710469     
     Ionic Dipole per cell (Ry a.u.)   25346.659698005711     

     Expectation value of exp(iGx): ( -6.5852790776570573E-008, -6.9349396181826410E-008)  0.73188942899999998     
     Electronic Dipole per cell (Ry a.u.)  -21.387489657568675     
     Ionic Dipole per cell (Ry a.u.)   15836.208588182446     
Electronic Dipole on Cartesian axes
           1   30.530100371815696     
           2  -9.4130192947710469     
           3  -21.387489657568675     
Ionic Dipole on Cartesian axes
           1   23643.972019852914     
           2   25346.659698005711     
           3   15836.208588182446     

     total cpu time spent up to now is     5431.3 secs

     total energy              =   -5157.51546908 Ry
     Harris-Foulkes estimate   =   -5157.51548557 Ry
     estimated scf accuracy    <       0.00003418 Ry

     iteration #  8     ecut=    80.00 Ry     beta=0.70
     Davidson diagonalization with overlap
     ethr =  2.99E-09,  avg # of iterations =  3.0
     Davidson diagonalization with overlap
     ethr =  2.99E-09,  avg # of iterations =  1.0
     Davidson diagonalization with overlap
     ethr =  2.99E-09,  avg # of iterations =  1.0

     Expectation value of exp(iGx): ( -1.1521859500379140E-004,  9.5009892760791303E-005)  0.99291773000000005     
     Electronic Dipole per cell (Ry a.u.)   30.530503028987702     
     Ionic Dipole per cell (Ry a.u.)   23643.972019852914     

     Expectation value of exp(iGx): (  1.0840556948938996E-003, -8.3193023985407479E-004)   1.1465709300000000     
     Electronic Dipole per cell (Ry a.u.)  -9.4112088661269730     
     Ionic Dipole per cell (Ry a.u.)   25346.659698005711     

     Expectation value of exp(iGx): ( -6.5861690556025327E-008, -6.9366284843661410E-008)  0.73188942899999998     
     Electronic Dipole per cell (Ry a.u.)  -21.386993054363323     
     Ionic Dipole per cell (Ry a.u.)   15836.208588182446     
Electronic Dipole on Cartesian axes
           1   30.530503028987702     
           2  -9.4112088661269730     
           3  -21.386993054363323     
Ionic Dipole on Cartesian axes
           1   23643.972019852914     
           2   25346.659698005711     
           3   15836.208588182446     

     total cpu time spent up to now is     6153.1 secs

     total energy              =   -5157.51547752 Ry
     Harris-Foulkes estimate   =   -5157.51547943 Ry
     estimated scf accuracy    <       0.00000492 Ry

     iteration #  9     ecut=    80.00 Ry     beta=0.70
     Davidson diagonalization with overlap
     ethr =  4.30E-10,  avg # of iterations =  2.0
     Davidson diagonalization with overlap
     ethr =  4.30E-10,  avg # of iterations =  1.0
     Davidson diagonalization with overlap
     ethr =  4.30E-10,  avg # of iterations =  1.0

     Expectation value of exp(iGx): ( -1.1521653407653429E-004,  9.5021875366036558E-005)  0.99291773000000005     
     Electronic Dipole per cell (Ry a.u.)   30.529622958837049     
     Ionic Dipole per cell (Ry a.u.)   23643.972019852914     

     Expectation value of exp(iGx): (  1.0840789343137781E-003, -8.3196010221368475E-004)   1.1465709300000000     
     Electronic Dipole per cell (Ry a.u.)  -9.4113092617060197     
     Ionic Dipole per cell (Ry a.u.)   25346.659698005711     

     Expectation value of exp(iGx): ( -6.5867332513660370E-008, -6.9366517314115481E-008)  0.73188942899999998     
     Electronic Dipole per cell (Ry a.u.)  -21.387370256560018     
     Ionic Dipole per cell (Ry a.u.)   15836.208588182446     
Electronic Dipole on Cartesian axes
           1   30.529622958837049     
           2  -9.4113092617060197     
           3  -21.387370256560018     
Ionic Dipole on Cartesian axes
           1   23643.972019852914     
           2   25346.659698005711     
           3   15836.208588182446     

     total cpu time spent up to now is     6888.5 secs

     total energy              =   -5157.51547847 Ry
     Harris-Foulkes estimate   =   -5157.51547861 Ry
     estimated scf accuracy    <       0.00000031 Ry

     iteration # 10     ecut=    80.00 Ry     beta=0.70
     Davidson diagonalization with overlap
     ethr =  2.72E-11,  avg # of iterations =  3.0
     Davidson diagonalization with overlap
     ethr =  2.72E-11,  avg # of iterations =  1.0
     Davidson diagonalization with overlap
     ethr =  2.72E-11,  avg # of iterations =  1.0

     Expectation value of exp(iGx): ( -1.1521887910374223E-004,  9.5017378704705455E-005)  0.99291773000000005     
     Electronic Dipole per cell (Ry a.u.)   30.530036576742198     
     Ionic Dipole per cell (Ry a.u.)   23643.972019852914     

     Expectation value of exp(iGx): (  1.0840685018709765E-003, -8.3196626335777218E-004)   1.1465709300000000     
     Electronic Dipole per cell (Ry a.u.)  -9.4114275151912405     
     Ionic Dipole per cell (Ry a.u.)   25346.659698005711     

     Expectation value of exp(iGx): ( -6.5864791259080866E-008, -6.9368209292724879E-008)  0.73188942899999998     
     Electronic Dipole per cell (Ry a.u.)  -21.387081662114227     
     Ionic Dipole per cell (Ry a.u.)   15836.208588182446     
Electronic Dipole on Cartesian axes
           1   30.530036576742198     
           2  -9.4114275151912405     
           3  -21.387081662114227     
Ionic Dipole on Cartesian axes
           1   23643.972019852914     
           2   25346.659698005711     
           3   15836.208588182446     

     total cpu time spent up to now is     7644.5 secs

     total energy              =   -5157.51547862 Ry
     Harris-Foulkes estimate   =   -5157.51547857 Ry
     estimated scf accuracy    <       0.00000005 Ry

     iteration # 11     ecut=    80.00 Ry     beta=0.70
     Davidson diagonalization with overlap
     ethr =  4.46E-12,  avg # of iterations =  3.0
     Davidson diagonalization with overlap
     ethr =  4.46E-12,  avg # of iterations =  1.0
     Davidson diagonalization with overlap
     ethr =  4.46E-12,  avg # of iterations =  1.0

     Expectation value of exp(iGx): ( -1.1521810890832991E-004,  9.5018806958468475E-005)  0.99291773000000005     
     Electronic Dipole per cell (Ry a.u.)   30.529903855612258     
     Ionic Dipole per cell (Ry a.u.)   23643.972019852914     

     Expectation value of exp(iGx): (  1.0840736937278515E-003, -8.3196182543417781E-004)   1.1465709300000000     
     Electronic Dipole per cell (Ry a.u.)  -9.4113572148025657     
     Ionic Dipole per cell (Ry a.u.)   25346.659698005711     

     Expectation value of exp(iGx): ( -6.5866121259331119E-008, -6.9367339924298605E-008)  0.73188942899999998     
     Electronic Dipole per cell (Ry a.u.)  -21.387231635282891     
     Ionic Dipole per cell (Ry a.u.)   15836.208588182446     
Electronic Dipole on Cartesian axes
           1   30.529903855612258     
           2  -9.4113572148025657     
           3  -21.387231635282891     
Ionic Dipole on Cartesian axes
           1   23643.972019852914     
           2   25346.659698005711     
           3   15836.208588182446     

     total cpu time spent up to now is     8385.8 secs

     End of self-consistent calculation

          k = 0.0000 0.0000 0.0000 (217511 PWs)   bands (ev):

   -17.8868 -17.5436 -16.7642 -16.5589 -16.4890 -16.4494 -16.3897 -16.3566
   -16.3090 -16.2765 -16.2131 -16.1596 -16.1371 -16.1098 -16.0993 -16.0366
   -16.0303 -15.9961 -15.9701 -15.9488 -15.9252 -15.9038 -15.8790 -15.8645
   -15.8443 -15.8072 -15.8017 -15.7819 -15.7695 -15.7504 -15.7352 -15.7126
   -15.6993 -15.6723 -15.6379 -15.6078 -15.5985 -15.5499 -15.5397 -15.5104
   -15.4709 -15.4462 -15.4144 -15.3872 -15.3608 -15.3239 -15.2947 -15.2883
   -15.2467 -15.2320 -15.2102 -15.1718 -15.1511 -15.1336 -15.0860 -15.0699
   -15.0495 -15.0401 -15.0110 -14.9978 -14.9423 -14.9336 -14.9151 -14.9066
   -14.8916 -14.8573 -14.8516 -14.8286 -14.8239 -14.7999 -14.7883 -14.7778
   -14.7537 -14.7408 -14.7073 -14.6752 -14.6627 -14.6222 -14.6192 -14.5891
   -14.5640 -14.5458 -14.5299 -14.5042 -14.4893 -14.4590 -14.4507 -14.4385
   -14.4314 -14.4214 -14.4096 -14.4085 -14.3930 -14.3877 -14.3687 -14.3553
   -14.3517 -14.3419 -14.3297 -14.3224 -14.3124 -14.3065 -14.3007 -14.2936
   -14.2900 -14.2755 -14.2698 -14.2651 -14.2588 -14.2518 -14.2473 -14.2405
   -14.2331 -14.2315 -14.2276 -14.2213 -14.2185 -14.2135 -14.2094 -14.2038
   -14.1968 -14.1902 -14.1867 -14.1840 -14.1735 -14.1690 -14.1599 -14.1561
   -14.1516 -14.1412 -14.1350 -14.1269 -14.1219 -14.1188 -14.1141 -14.1018
   -14.0870 -14.0803 -14.0616 -14.0592 -14.0527 -14.0414 -13.9577  -6.9246
    -6.5220  -6.4501  -6.3899  -6.2284  -6.1860  -6.1165  -6.0179  -5.9595
    -5.8960  -5.8542  -5.8250  -5.8049  -5.7794  -5.7571  -5.6907  -5.6619
    -5.6456  -5.6332  -5.5937  -5.5745  -5.5305  -5.5160  -5.4402  -5.2762
    -5.2503  -5.2089  -5.1393  -5.1160  -5.0925  -5.0676  -5.0323  -4.9369
    -4.9049  -4.8849  -4.8404  -4.7339  -4.7037  -4.6385  -4.5529  -4.4929
    -4.4421  -4.3240  -4.3096  -4.2738  -4.2250  -4.2194  -4.1939  -4.1479
    -4.1037  -4.0341  -4.0013  -3.9739  -3.9470  -3.9077  -3.8678  -3.8347
    -3.7926  -3.7404  -3.7362  -3.7259  -3.6946  -3.6563  -3.6129  -3.5741
    -3.4821  -3.4405  -3.4139  -3.4068  -3.3657  -3.3221  -3.3115  -3.2436
    -3.2125  -3.1845  -3.1511  -3.1300  -3.0774  -3.0615  -3.0269  -3.0139
    -3.0014  -2.9892  -2.9701  -2.9446  -2.9335  -2.9212  -2.9046  -2.8888
    -2.8690  -2.8617  -2.8400  -2.8346  -2.8224  -2.8076  -2.8019  -2.7810
    -2.7793  -2.7704  -2.7604  -2.7493  -2.7415  -2.7276  -2.7267  -2.7149
    -2.7068  -2.6868  -2.6731  -2.6641  -2.6607  -2.6469  -2.6302  -2.6231
    -2.6174  -2.6112  -2.6021  -2.5881  -2.5721  -2.5610  -2.5297  -2.5070
    -2.4751  -2.4521  -2.4415  -2.4254  -2.4156  -2.4085  -2.3989  -2.3711
    -2.3699  -2.3584  -2.3347  -2.2920  -2.2771  -2.2386  -2.2280  -2.2041
    -2.1818  -2.1682  -2.1399  -2.0952  -2.0724  -2.0653  -1.9229  -1.9086
    -1.7228  -1.6510  -1.5878  -1.1826  -1.1286  -1.0284  -1.0143  -0.9549
    -0.9318  -0.9177  -0.8625  -0.8358  -0.8010  -0.7830  -0.7684  -0.7524
    -0.7318  -0.7156  -0.6891  -0.6775  -0.6580  -0.6483  -0.6428  -0.6130
    -0.5976  -0.5848  -0.5734  -0.5655  -0.5561  -0.5504  -0.5399  -0.5324
    -0.5245  -0.5087  -0.4994  -0.4805  -0.4666  -0.4552  -0.4524  -0.4459
    -0.4260  -0.4066  -0.4016  -0.3684  -0.3635  -0.3411  -0.3343  -0.3218
    -0.3182  -0.3059  -0.3034  -0.2693  -0.2619  -0.2399  -0.2386  -0.2303
    -0.2226  -0.2058  -0.1698  -0.1528  -0.1427  -0.1363  -0.1117  -0.1063
    -0.0888  -0.0568  -0.0482  -0.0362  -0.0277  -0.0151   0.0027   0.0251
     0.0373   0.0468   0.0669   0.0741   0.0970   0.1073   0.1282   0.1317
     0.1453   0.1790   0.1941   0.2071   0.2117   0.2171   0.2346   0.2403
     0.2668   0.2794   0.2876   0.2921   0.2964   0.3125   0.3215   0.3320
     0.3572   0.3652   0.3786   0.3920   0.4108   0.4209   0.4260   0.4342
     0.4571   0.4716   0.4745   0.4907   0.5013   0.5116   0.5251   0.5355
     0.5417   0.5602   0.5654   0.5716   0.5866   0.5931   0.6072   0.6155
     0.6318   0.6437   0.6493   0.6719   0.6777   0.6998   0.7096   0.7328
     0.7382   0.7527   0.7641   0.7672   0.7828   0.8053   0.8119   0.8147
     0.8415   0.8509   0.8643   0.8846   0.8882   0.9084   0.9189   0.9259
     0.9385   0.9506   0.9591   0.9703   0.9791   0.9990   1.0031   1.0212
     1.0328   1.0447   1.0553   1.0653   1.0845   1.0905   1.1027   1.1170
     1.1193   1.1249   1.1369   1.1450   1.1542   1.1691   1.1759   1.1874
     1.1992   1.2030   1.2107   1.2245   1.2275   1.2402   1.2455   1.2586
     1.2774   1.2852   1.2939   1.2993   1.3071   1.3143   1.3231   1.3347
     1.3412   1.3500   1.3637   1.3667   1.3742   1.3869   1.3903   1.4008
     1.4097   1.4279   1.4327   1.4453   1.4537   1.4566   1.4651   1.4682
     1.4830   1.4929   1.5017   1.5074   1.5184   1.5278   1.5399   1.5429
     1.5539   1.5629   1.5721   1.5792   1.5852   1.5946   1.5993   1.6092
     1.6299   1.6315   1.6469   1.6559   1.6629   1.6745   1.6856   1.6926
     1.7011   1.7107   1.7241   1.7406   1.7671   1.7895   1.7936   1.8037
     1.8142   1.8294   1.8535   1.8581   1.8710   1.8878   1.9138   1.9234
     1.9381   1.9492   1.9809   1.9826   1.9984   2.0166   2.0315   2.0336
     2.0377   2.0456   2.0633   2.0726   2.0976   2.1133   2.1301   2.1429
     2.1675   2.1779   2.1888   2.1971   2.2088   2.2270   2.2447   2.2596
     2.2792   2.2979   2.3268   2.3425   2.3461   2.3607   2.3665   2.3941
     2.3998   2.4048   2.4216   2.4314   2.4405   2.4541   2.4752   2.5051
     2.5292   2.5433   2.5904   2.6069   7.6891   8.1378   8.7705   9.0612
     9.1962   9.4132   9.4785   9.6401   9.8153   9.8877   9.9612   9.9729
    10.0197  10.0890  10.2215  10.2564  10.3293  10.3605  10.4266  10.4953
    10.5001  10.5458  10.6459  10.6746  10.7023  10.7153  10.7991  10.8049

     highest occupied, lowest unoccupied level (ev):     2.6069    7.6891

!    total energy              =   -5157.51547863 Ry
     Harris-Foulkes estimate   =   -5157.51547863 Ry
     estimated scf accuracy    <          2.5E-09 Ry

     The total energy is the sum of the following terms:

     one-electron contribution =   -2406.98521058 Ry
     hartree contribution      =    1798.50461754 Ry
     xc contribution           =   -1182.79463782 Ry
     ewald contribution        =   -3366.24024778 Ry

     convergence has been achieved in  11 iterations
  **** WARNING :: Problem open file vector.dat...
  **** WARNING :: Problem read vector parameters...
  VECTOR ::                  Infinity                  Infinity                       NaN
  PARALLEL PART OF FORCES:no remove

     Forces acting on atoms (Ry/au):

     atom    1 type  1   force =     0.00032954   -0.00132200    0.00001371
     atom    2 type  1   force =    -0.00080400   -0.00232634    0.00055498
     atom    3 type  1   force =     0.00008961   -0.00133785    0.00003653
     atom    4 type  1   force =    -0.00119819   -0.00060798    0.00074066
     atom    5 type  1   force =     0.00018297   -0.00171084   -0.00024991
     atom    6 type  1   force =    -0.00314874   -0.00183152    0.00067402
     atom    7 type  2   force =    -0.00048065    0.00094148    0.00018197
     atom    8 type  2   force =     0.00031973    0.00077542    0.00026561
     atom    9 type  2   force =    -0.00004279    0.00105595   -0.00027959
     atom   10 type  2   force =     0.00085620    0.00132245   -0.00133117
     atom   11 type  2   force =     0.00000963    0.00074206   -0.00005377
     atom   12 type  2   force =     0.00155549    0.00178031   -0.00037971
     atom   13 type  2   force =    -0.00007035    0.00038573    0.00005616
     atom   14 type  2   force =     0.00115921    0.00049903   -0.00051845
     atom   15 type  2   force =    -0.00002604    0.00067461    0.00023586
     atom   16 type  2   force =    -0.00041714   -0.00061208    0.00043402
     atom   17 type  2   force =    -0.00037550    0.00067067   -0.00011927
     atom   18 type  2   force =     0.00037815   -0.00051530    0.00037848
     atom   19 type  1   force =    -0.00060423   -0.00262829   -0.00036456
     atom   20 type  1   force =     0.00024765   -0.00206759    0.00011959
     atom   21 type  1   force =    -0.00010131   -0.00203802   -0.00032206
     atom   22 type  1   force =    -0.00123937   -0.00259272    0.00300665
     atom   23 type  1   force =     0.00014718   -0.00322908   -0.00036518
     atom   24 type  1   force =     0.00516743   -0.00998919    0.00524950
     atom   25 type  2   force =    -0.00031365    0.00158435    0.00057431
     atom   26 type  2   force =    -0.00053190    0.00091964    0.00098275
     atom   27 type  2   force =     0.00034850    0.00150343   -0.00038848
     atom   28 type  2   force =    -0.00015170    0.00100795   -0.00057055
     atom   29 type  2   force =     0.00002581    0.00107125   -0.00009913
     atom   30 type  2   force =    -0.00298320    0.00116796   -0.00215030
     atom   31 type  2   force =    -0.00005164    0.00097486   -0.00002913
     atom   32 type  2   force =     0.00058102    0.00152660   -0.00205040
     atom   33 type  2   force =     0.00034008    0.00133656    0.00056442
     atom   34 type  2   force =     0.00107163   -0.00050402    0.00019006
     atom   35 type  2   force =    -0.00035170    0.00142003   -0.00029765
     atom   36 type  1   force =    -0.00027213   -0.00133440    0.00004812
     atom   37 type  1   force =    -0.00014758   -0.00124683    0.00022495
     atom   38 type  1   force =    -0.00043484   -0.00243911   -0.00007646
     atom   39 type  1   force =     0.00181137   -0.00068778    0.00213636
     atom   40 type  1   force =     0.00022146   -0.00245757    0.00028080
     atom   41 type  1   force =     0.00033443   -0.00027438   -0.00022239
     atom   42 type  2   force =    -0.00017875    0.00080611    0.00032336
     atom   43 type  2   force =    -0.00022773    0.00036933    0.00015649
     atom   44 type  2   force =     0.00036291    0.00057840    0.00000383
     atom   45 type  2   force =     0.00028087    0.00034338   -0.00041610
     atom   46 type  2   force =    -0.00020151    0.00017569   -0.00015106
     atom   47 type  2   force =     0.00020727   -0.00005704    0.00008784
     atom   48 type  2   force =     0.00004894    0.00064545   -0.00015695
     atom   49 type  2   force =    -0.00078579    0.00029850    0.00020299
     atom   50 type  2   force =     0.00024488    0.00126529    0.00048718
     atom   51 type  2   force =    -0.00087271   -0.00052221   -0.00037423
     atom   52 type  2   force =    -0.00042456    0.00107008   -0.00037313
     atom   53 type  2   force =    -0.00014218   -0.00038219    0.00026178
     atom   54 type  1   force =    -0.00203341    0.00070939    0.00061038
     atom   55 type  1   force =     0.00127306    0.00365904   -0.00244693
     atom   56 type  1   force =     0.00012520    0.00134764    0.00017338
     atom   57 type  1   force =     0.00215843    0.00010598   -0.00109709
     atom   58 type  1   force =     0.00042833    0.00229694    0.00023028
     atom   59 type  1   force =     0.00427399   -0.00541755   -0.00323461
     atom   60 type  2   force =    -0.00030212   -0.00124117    0.00000735
     atom   61 type  2   force =    -0.00053125   -0.00055488    0.00013573
     atom   62 type  2   force =    -0.00071126   -0.00065589   -0.00057104
     atom   63 type  2   force =    -0.00188082   -0.00100894    0.00332418
     atom   64 type  2   force =     0.00025161   -0.00200493    0.00123940
     atom   65 type  2   force =    -0.00072988    0.00232789    0.00168073
     atom   66 type  2   force =    -0.00021406   -0.00076415    0.00016316
     atom   67 type  2   force =    -0.00189643    0.00022278    0.00155931
     atom   68 type  2   force =    -0.00018461   -0.00069142   -0.00009241
     atom   69 type  2   force =    -0.00039310    0.00049906    0.00019148
     atom   70 type  2   force =     0.00015142   -0.00075165    0.00036207
     atom   71 type  2   force =    -0.00090748    0.00100277   -0.00060944
     atom   72 type  1   force =     0.00064761   -0.00013077    0.00581525
     atom   73 type  1   force =    -0.00062336    0.00232344   -0.00103486
     atom   74 type  1   force =    -0.00545289    0.00512080    0.00059805
     atom   75 type  1   force =     0.00072564   -0.00310133   -0.00505186
     atom   76 type  1   force =     0.06825981    0.46122907    0.11391448
     atom   77 type  1   force =    -0.00366923   -0.00653022   -0.00326746
     atom   78 type  2   force =     0.00188441   -0.00257915   -0.00047882
     atom   79 type  2   force =     0.00047891   -0.00088196   -0.00057929
     atom   80 type  2   force =    -0.00236679   -0.00320795   -0.00125400
     atom   81 type  2   force =     0.00014626   -0.00091389    0.00062624
     atom   82 type  2   force =    -0.01376741   -0.02547907   -0.02488694
     atom   83 type  2   force =     0.00253588    0.00051793    0.00176362
     atom   84 type  2   force =     0.00265275   -0.00404472   -0.00135864
     atom   85 type  2   force =     0.00065122    0.00234071    0.00283734
     atom   86 type  2   force =    -0.00094139   -0.00289668   -0.00035865
     atom   87 type  2   force =     0.00017625    0.00169527    0.00171891
     atom   88 type  2   force =     0.00048566   -0.00303293    0.00038705
     atom   89 type  2   force =     0.00024065    0.00102322   -0.00049696
     atom   90 type  1   force =     0.00017555    0.00143545    0.00055601
     atom   91 type  1   force =     0.00043060    0.00122627   -0.00024894
     atom   92 type  1   force =     0.00295957    0.00551299    0.00117625
     atom   93 type  1   force =    -0.00151281    0.00064903   -0.00179817
     atom   94 type  1   force =     0.00004516    0.00392645    0.00024917
     atom   95 type  1   force =     0.00018648   -0.00027472    0.00025664
     atom   96 type  2   force =    -0.00073200   -0.00147088    0.00128183
     atom   97 type  2   force =    -0.00000968   -0.00043893   -0.00010061
     atom   98 type  2   force =    -0.00101101   -0.00035628    0.00073594
     atom   99 type  2   force =    -0.00048684   -0.00062668    0.00054112
     atom  100 type  2   force =     0.00016464   -0.00077962    0.00024554
     atom  101 type  2   force =    -0.00044384   -0.00003465   -0.00014418
     atom  102 type  2   force =     0.00069580   -0.00214556    0.00108218
     atom  103 type  2   force =     0.00049262   -0.00014300    0.00000929
     atom  104 type  2   force =    -0.00099051   -0.00150575   -0.00183773
     atom  105 type  2   force =     0.00042615    0.00060260    0.00057790
     atom  106 type  2   force =    -0.00039921   -0.00129997    0.00016765
     atom  107 type  2   force =    -0.00039974    0.00014653    0.00017506
     atom  108 type  1   force =     0.00133061   -0.00243473    0.00109275
     atom  109 type  1   force =    -0.00121376   -0.00331609    0.00089785
     atom  110 type  1   force =    -0.00006191   -0.00143073   -0.00001950
     atom  111 type  1   force =    -0.00092806   -0.00050901    0.00001113
     atom  112 type  1   force =    -0.00001515   -0.00135782   -0.00012627
     atom  113 type  1   force =    -0.00236678   -0.00035561   -0.00092568
     atom  114 type  2   force =    -0.00035834    0.00093519    0.00050021
     atom  115 type  2   force =     0.00054218    0.00132223    0.00054796
     atom  116 type  2   force =     0.00008660    0.00130208   -0.00051179
     atom  117 type  2   force =     0.00119311    0.00294192   -0.00028232
     atom  118 type  2   force =    -0.00009895    0.00057566   -0.00004044
     atom  119 type  2   force =     0.00163300    0.00078250    0.00184546
     atom  120 type  2   force =    -0.00013753    0.00026830   -0.00006365
     atom  121 type  2   force =     0.00079811    0.00015703   -0.00010576
     atom  122 type  2   force =     0.00003990    0.00071486    0.00025995
     atom  123 type  2   force =     0.00049563    0.00017022    0.00031629
     atom  124 type  2   force =    -0.00028786    0.00067147   -0.00028447
     atom  125 type  2   force =     0.00181839   -0.00005816    0.00053660
     atom  126 type  1   force =    -0.00059276   -0.00478762    0.00069429
     atom  127 type  1   force =     0.00158408   -0.00398777   -0.00104330
     atom  128 type  1   force =    -0.00028272   -0.00231115   -0.00019740
     atom  129 type  1   force =    -0.00113096   -0.00622392   -0.00538952
     atom  130 type  1   force =    -0.00000157   -0.00228104   -0.00014896
     atom  131 type  1   force =     0.00185897   -0.00171872   -0.00142249
     atom  132 type  2   force =    -0.00063115    0.00229910    0.00073069
     atom  133 type  2   force =    -0.00148741    0.00410613    0.00158786
     atom  134 type  2   force =     0.00082045    0.00199908   -0.00105890
     atom  135 type  2   force =    -0.00061519    0.00063490    0.00004851
     atom  136 type  2   force =    -0.00001120    0.00098200   -0.00002064
     atom  137 type  2   force =    -0.00092492    0.00049105    0.00032406
     atom  138 type  2   force =    -0.00004790    0.00092920   -0.00007546
     atom  139 type  2   force =    -0.00208306    0.00187929    0.00181422
     atom  140 type  2   force =     0.00044717    0.00184172    0.00054691
     atom  141 type  2   force =     0.00223152    0.00947544    0.00578321
     atom  142 type  2   force =    -0.00041908    0.00184233   -0.00067896
     atom  143 type  2   force =    -0.00858904    0.01336593   -0.00520043
     atom  144 type  1   force =    -0.00060870   -0.00200656    0.00001310
     atom  145 type  1   force =    -0.00010084   -0.00140357    0.00015651
     atom  146 type  1   force =    -0.00053170   -0.00301069   -0.00011320
     atom  147 type  1   force =     0.00143713   -0.00078387   -0.00037897
     atom  148 type  1   force =     0.00012641   -0.00162534    0.00006601
     atom  149 type  1   force =     0.00020954   -0.00006495   -0.00050839
     atom  150 type  2   force =    -0.00030143    0.00084951    0.00041168
     atom  151 type  2   force =    -0.00037215    0.00038009    0.00035178
     atom  152 type  2   force =     0.00003424    0.00065264   -0.00036088
     atom  153 type  2   force =     0.00019784    0.00068389   -0.00015821
     atom  154 type  2   force =    -0.00015726    0.00033101   -0.00009258
     atom  155 type  2   force =     0.00019776    0.00000521    0.00026470
     atom  156 type  2   force =     0.00001604    0.00067395   -0.00009340
     atom  157 type  2   force =    -0.00068412    0.00006321    0.00032662
     atom  158 type  2   force =     0.00024000    0.00194169    0.00087001
     atom  159 type  2   force =    -0.00101494   -0.00027712    0.00012835
     atom  160 type  2   force =    -0.00082987    0.00134909   -0.00072717
     atom  161 type  2   force =    -0.00028194   -0.00031365    0.00007744
     atom  162 type  1   force =    -0.00284235    0.00179244   -0.00068791
     atom  163 type  1   force =     0.02921186   -0.00951150    0.01928044
     atom  164 type  1   force =     0.00028298    0.00168849    0.00037243
     atom  165 type  1   force =     0.00160252   -0.00008808    0.00036318
     atom  166 type  1   force =     0.00026390    0.00160906    0.00050217
     atom  167 type  1   force =     0.00177702   -0.00041005    0.00119616
     atom  168 type  2   force =     0.00053422   -0.00152391   -0.00043181
     atom  169 type  2   force =    -0.00335557    0.00417077    0.00153788
     atom  170 type  2   force =     0.00110924   -0.00213310    0.00067917
     atom  171 type  2   force =    -0.00203784    0.00601903   -0.01113287
     atom  172 type  2   force =     0.00004078   -0.00134093   -0.00050753
     atom  173 type  2   force =    -0.00110197    0.00255980   -0.00234541
     atom  174 type  2   force =    -0.00021472   -0.00039322    0.00019303
     atom  175 type  2   force =    -0.00108239    0.00055927   -0.00036393
     atom  176 type  2   force =    -0.00032578   -0.00103364   -0.00014069
     atom  177 type  2   force =    -0.00057386    0.00035611   -0.00017425
     atom  178 type  2   force =    -0.00018925   -0.00109174    0.00063177
     atom  179 type  2   force =    -0.00115001    0.00154090   -0.00090179
     atom  180 type  1   force =     0.01066944   -0.05088531   -0.02503485
     atom  181 type  1   force =    -0.01239765    0.00465971    0.00770158
     atom  182 type  1   force =    -0.00396022    0.00879627    0.00303667
     atom  183 type  1   force =    -0.00246643   -0.00580635    0.00377302
     atom  184 type  1   force =    -0.00076432    0.00517869   -0.00090787
     atom  185 type  1   force =    -0.00172636   -0.00062971    0.00140412
     atom  186 type  2   force =    -0.11332963   -0.27969416   -0.09636420
     atom  187 type  2   force =     0.00566324    0.00389613    0.00084747
     atom  188 type  2   force =    -0.00957838   -0.00441185    0.01222587
     atom  189 type  2   force =    -0.00051611   -0.00082526   -0.00168460
     atom  190 type  2   force =    -0.00119611   -0.00188116    0.00151784
     atom  191 type  2   force =     0.00039926    0.00008511   -0.00037237
     atom  192 type  2   force =     0.00200219   -0.00290651    0.00180564
     atom  193 type  2   force =     0.00161458    0.00103060   -0.00213719
     atom  194 type  2   force =    -0.00587726   -0.00910823   -0.00743484
     atom  195 type  2   force =     0.00075574    0.00268357   -0.00016387
     atom  196 type  2   force =     0.06645842   -0.08681454   -0.00502400
     atom  197 type  2   force =    -0.00040748    0.00292663   -0.00055202
     atom  198 type  1   force =     0.00151223    0.00112044   -0.00007806
     atom  199 type  1   force =     0.00086540    0.00126816    0.00009985
     atom  200 type  1   force =     0.00750118    0.01790735   -0.00170793
     atom  201 type  1   force =    -0.00180759   -0.00067817    0.00049629
     atom  202 type  1   force =    -0.00016226    0.00204690    0.00047048
     atom  203 type  1   force =    -0.00010176   -0.00038262    0.00062136
     atom  204 type  2   force =    -0.00079013   -0.00196075   -0.00047508
     atom  205 type  2   force =     0.00006442   -0.00044391   -0.00018140
     atom  206 type  2   force =    -0.00071569   -0.00092659    0.00045921
     atom  207 type  2   force =    -0.00052080   -0.00066124    0.00024606
     atom  208 type  2   force =    -0.00052529   -0.00025666    0.00064003
     atom  209 type  2   force =    -0.00079483   -0.00011980    0.00000047
     atom  210 type  2   force =    -0.00108877   -0.00001764    0.00135342
     atom  211 type  2   force =    -0.00000491   -0.00068506   -0.00039144
     atom  212 type  2   force =    -0.00492316   -0.02752917   -0.00416489
     atom  213 type  2   force =     0.00073536    0.00022077    0.00010542
     atom  214 type  2   force =     0.00307308   -0.00375578    0.00123171
     atom  215 type  2   force =    -0.00005320    0.00027632   -0.00018516

     Total force =     0.593970     Total SCF correction =     0.000112

     Writing output data file Qrtz_Ortho.save

     init_run     :     26.82s CPU     38.54s WALL (       1 calls)
     electrons    :   4012.46s CPU   8346.93s WALL (       1 calls)
     forces       :      8.34s CPU      8.77s WALL (       1 calls)

     Called by init_run:
     wfcinit      :     24.74s CPU     35.14s WALL (       1 calls)
     potinit      :      0.20s CPU      0.26s WALL (       1 calls)

     Called by electrons:
     c_bands      :   2241.94s CPU   2734.66s WALL (      33 calls)
     sum_band     :     11.11s CPU     38.53s WALL (      11 calls)
     v_of_rho     :      0.12s CPU      0.33s WALL (      12 calls)
     mix_rho      :      0.10s CPU      0.54s WALL (      11 calls)

     Called by c_bands:
     init_us_2    :      0.40s CPU      0.44s WALL (      45 calls)
     cegterg      :   2240.09s CPU   2722.53s WALL (      33 calls)

     Called by sum_band:

     Called by *egterg:
     h_psi        :    424.99s CPU    830.63s WALL (     101 calls)
     g_psi        :      0.31s CPU      0.31s WALL (      67 calls)
     cdiaghg      :    759.50s CPU    768.82s WALL (      98 calls)

     Called by h_psi:
     add_vuspsi   :    140.15s CPU    140.36s WALL (     101 calls)

     General routines
     calbec       :    147.16s CPU    159.42s WALL (     105 calls)
     fft          :      0.20s CPU      0.96s WALL (      49 calls)
     fftw         :    147.48s CPU    562.59s WALL (   98148 calls)
     davcio       :      0.03s CPU      1.88s WALL (     260 calls)

     Parallel routines
     fft_scatter  :     76.95s CPU    465.21s WALL (   98197 calls)

     Electric-field routines
     c_phase_fiel :   1759.05s CPU   5571.70s WALL (      33 calls)

     PWSCF        :     1h 7m CPU        2h19m WALL


   This run was terminated on:  14:34:13   7Jul2018            

=------------------------------------------------------------------------------=
   JOB DONE.
=------------------------------------------------------------------------------=
