# Supplementary material for: Collective dipole effects in ionic transport under electric fields
Source: Nat Commun. 2020 Jul 3;11:3330. doi: 10.1038/s41467-020-17173-w (PMC7335081; doi:10.1038/s41467-020-17173-w)
Supplement: Supplementary file 3 — Source Data [file 41467_2020_17173_MOESM3_ESM.zip › Script_Pol_Analysis/QE_data/ZBC_NEB_VO_Q2-pos2/Zcharge_VO_Q2_pict9/dx-0.2/output_file]

     Program PWSCF v.5.4.0 starts on  7Jul2018 at  9:56:32 

     This program is part of the open-source Quantum ESPRESSO suite
     for quantum simulation of materials; please cite
         "P. Giannozzi et al., J. Phys.:Condens. Matter 21 395502 (2009);
          URL http://www.quantum-espresso.org", 
     in publications or presentations arising from this work. More details at
     http://www.quantum-espresso.org/quote

     Parallel version (MPI), running on   112 processors
     R & G space division:  proc/nbgrp/npool/nimage =     112
     Reading input from input_file
Warning: card &IONS ignored
Warning: card / ignored
Warning: card &CELL ignored
Warning: card / ignored

     Current dimensions of program PWSCF are:
     Max number of different atomic species (ntypx) = 10
     Max number of k-points (npk) =  40000
     Max angular momentum in pseudopotentials (lmaxx) =  3

     Subspace diagonalization in iterative solution of the eigenvalue problem:
     a serial algorithm will be used


     Parallelization info
     --------------------
     sticks:   dense  smooth     PW     G-vecs:    dense   smooth      PW
     Min         200     200     50                15540    15540    1940
     Max         201     201     51                15547    15547    1944
     Sum       22485   22485   5629              1740873  1740873  217511


     Title: 
     Fkl_Ortho                                                                  


     bravais-lattice index     =            0
     lattice parameter (alat)  =      27.8567  a.u.
     unit-cell volume          =   18011.5231 (a.u.)^3
     number of atoms/cell      =          215
     number of atomic types    =            2
     number of electrons       =      1144.00
     number of Kohn-Sham states=          600
     kinetic-energy cutoff     =      80.0000  Ry
     charge density cutoff     =     320.0000  Ry
     convergence threshold     =      1.0E-08
     mixing beta               =       0.7000
     number of iterations used =            8  plain     mixing
     Exchange-correlation      =  SLA  PZ   NOGX NOGC ( 1  1  0  0 0 0)

     Using Berry phase electric field
     In a.u.(Ry)  cartesian system of reference
        0.0000000000
        0.0000000000
        0.0000000000
     In a.u.(Ry)  crystal system of reference
        0.0000000000
        0.0000000000
        0.0000000000
     Number of iterative cycles:   3


     celldm(1)=  27.856738  celldm(2)=   0.000000  celldm(3)=   0.000000
     celldm(4)=   0.000000  celldm(5)=   0.000000  celldm(6)=   0.000000

     crystal axes: (cart. coord. in units of alat)
               a(1) = (   0.992918   0.000000   0.000000 )  
               a(2) = (   0.000000   1.146571   0.000000 )  
               a(3) = (   0.000000   0.000000   0.731889 )  

     reciprocal axes: (cart. coord. in units 2 pi/alat)
               b(1) = (  1.007133  0.000000  0.000000 )  
               b(2) = (  0.000000  0.872166  0.000000 )  
               b(3) = (  0.000000  0.000000  1.366327 )  


     PseudoPot. # 1 for Si read from file:
     /home/users/lsamos/Nico/q-e-qe-5.4/pseudo/Si.pz-vbc.UPF
     MD5 check sum: 6dfa03ddd5817404712e03e4d12deb78
     Pseudo is Norm-conserving, Zval =  4.0
     Generated by new atomic code, or converted to UPF format
     Using radial grid of  431 points,  2 beta functions with: 
                l(1) =   0
                l(2) =   1

     PseudoPot. # 2 for O  read from file:
     /home/users/lsamos/Nico/q-e-qe-5.4/pseudo/O.pz-mt.UPF
     MD5 check sum: 6c85872a654a48428798af567c59afb1
     Pseudo is Norm-conserving, Zval =  6.0
     Generated by new atomic code, or converted to UPF format
     Using radial grid of  921 points,  1 beta functions with: 
                l(1) =   0

     atomic species   valence    mass     pseudopotential
        Si             4.00    28.08550     Si( 1.00)
        O              6.00    16.00000     O ( 1.00)

     No symmetry found


   Cartesian axes

     site n.     atom                  positions (alat units)
         1           Si  tau(   1) = (   0.1494240   0.0009782   0.2444121  )
         2           Si  tau(   2) = (   0.3174840   0.2885672   0.2451383  )
         3           Si  tau(   3) = (   0.9144903   0.1317168   0.1191464  )
         4           Si  tau(   4) = (   0.0902198   0.4149364   0.1257804  )
         5           Si  tau(   5) = (   0.0881975   0.1514395  -0.0003913  )
         6           Si  tau(   6) = (   0.2496373   0.4340830  -0.0024000  )
         7           O   tau(   7) = (   0.0831597   0.0805529   0.2820002  )
         8           O   tau(   8) = (   0.2503383   0.3664557   0.2847664  )
         9           O   tau(   9) = (   0.2149505   0.0377853   0.1636441  )
        10           O   tau(  10) = (   0.3847675   0.3309175   0.1684436  )
        11           O   tau(  11) = (   0.1894119   0.1676863   0.0395136  )
        12           O   tau(  12) = (   0.3560642   0.4421431   0.0256429  )
        13           O   tau(  13) = (   0.0232070   0.1139495   0.0809130  )
        14           O   tau(  14) = (   0.1928605   0.4033519   0.0872488  )
        15           O   tau(  15) = (   0.9143023   0.2052953   0.2018277  )
        16           O   tau(  16) = (   0.0856943   0.4903484   0.2065489  )
        17           O   tau(  17) = (   0.0451495   0.2468914   0.3308738  )
        18           O   tau(  18) = (   0.2110379   0.5352025   0.3307217  )
        19           Si  tau(  19) = (   0.4865705   0.0036930   0.2389102  )
        20           Si  tau(  20) = (   0.6532159   0.2822521   0.2487550  )
        21           Si  tau(  21) = (   0.2537561   0.1316940   0.1218261  )
        22           Si  tau(  22) = (   0.4152808   0.4222416   0.1165992  )
        23           Si  tau(  23) = (   0.4164663   0.1537439  -0.0002997  )
        24           Si  tau(  24) = (   0.5856934   0.4408043   0.0026406  )
        25           O   tau(  25) = (   0.4218617   0.0841954   0.2772207  )
        26           O   tau(  26) = (   0.5909626   0.3492038   0.3141041  )
        27           O   tau(  27) = (   0.5516536   0.0401373   0.1564704  )
        28           O   tau(  28) = (   0.7049587   0.3335626   0.1672302  )
        29           O   tau(  29) = (   0.5164755   0.1765164   0.0403816  )
        30           O   tau(  30) = (   0.6872819   0.4587056   0.0399931  )
        31           O   tau(  31) = (   0.3545315   0.1128595   0.0811753  )
        32           O   tau(  32) = (   0.5207507   0.4100112   0.0856871  )
        33           O   tau(  33) = (   0.2568948   0.2083092   0.2012420  )
        34           O   tau(  34) = (   0.4035538   0.5094566   0.1839345  )
        35           O   tau(  35) = (   0.3800055   0.2506050   0.3282859  )
        36           Si  tau(  36) = (   0.8156478  -0.0036441   0.2431690  )
        37           Si  tau(  37) = (   0.9790621   0.2831823   0.2448940  )
        38           Si  tau(  38) = (   0.5846618   0.1382764   0.1181669  )
        39           Si  tau(  39) = (   0.7496832   0.4248200   0.1251084  )
        40           Si  tau(  40) = (   0.7539651   0.1572469  -0.0102819  )
        41           Si  tau(  41) = (   0.9171882   0.4361138   0.0037209  )
        42           O   tau(  42) = (   0.7488185   0.0731048   0.2853992  )
        43           O   tau(  43) = (   0.9150436   0.3656755   0.2819772  )
        44           O   tau(  44) = (   0.8738249   0.0371449   0.1586030  )
        45           O   tau(  45) = (   1.0473551   0.3190163   0.1658959  )
        46           O   tau(  46) = (   0.8530962   0.1713359   0.0350947  )
        47           O   tau(  47) = (   1.0193335   0.4478218   0.0417672  )
        48           O   tau(  48) = (   0.6843470   0.1340049   0.0719900  )
        49           O   tau(  49) = (   0.8503725   0.4035718   0.0858461  )
        50           O   tau(  50) = (   0.5868753   0.2069021   0.2054191  )
        51           O   tau(  51) = (   0.7502690   0.5007626   0.2046158  )
        52           O   tau(  52) = (   0.7262095   0.2443797   0.3218409  )
        53           O   tau(  53) = (   0.8778291   0.5351548   0.3290623  )
        54           Si  tau(  54) = (   0.1473672   0.5715202   0.2478843  )
        55           Si  tau(  55) = (   0.3165389   0.8639707   0.2433711  )
        56           Si  tau(  56) = (   0.9221249   0.7065412   0.1235993  )
        57           Si  tau(  57) = (   0.0914794   0.9915039   0.1232349  )
        58           Si  tau(  58) = (   0.0968745   0.7261160   0.0020754  )
        59           Si  tau(  59) = (   0.2554997   1.0149007   0.0000026  )
        60           O   tau(  60) = (   0.0830663   0.6520328   0.2862531  )
        61           O   tau(  61) = (   0.2535119   0.9448762   0.2825670  )
        62           O   tau(  62) = (   0.2124719   0.6100787   0.1679847  )
        63           O   tau(  63) = (   0.3823049   0.8993003   0.1619756  )
        64           O   tau(  64) = (   0.2017887   0.7345745   0.0380982  )
        65           O   tau(  65) = (   0.3584272   1.0287207   0.0367243  )
        66           O   tau(  66) = (   0.0316325   0.6922634   0.0852898  )
        67           O   tau(  67) = (   0.1935539   0.9784755   0.0837814  )
        68           O   tau(  68) = (   0.9186593   0.7806249   0.2048596  )
        69           O   tau(  69) = (   0.0881766   1.0652097   0.2052036  )
        70           O   tau(  70) = (   0.0511211   0.8226113   0.3292270  )
        71           O   tau(  71) = (   0.2115208   1.1127222   0.3288530  )
        72           Si  tau(  72) = (   0.4280359   0.6164834   0.1804424  )
        73           Si  tau(  73) = (   0.6518409   0.8625447   0.2451224  )
        74           Si  tau(  74) = (   0.2567343   0.7026561   0.1284078  )
        75           Si  tau(  75) = (   0.4206600   0.9939684   0.1210870  )
        76           Si  tau(  76) = (   0.4605398   0.7585625  -0.0528378  )
        77           Si  tau(  77) = (   0.5867836   1.0150625   0.0018220  )
        78           O   tau(  78) = (   0.4191884   0.6555529   0.2828333  )
        79           O   tau(  79) = (   0.5878315   0.9436604   0.2820226  )
        80           O   tau(  80) = (   0.5323344   0.6249212   0.1431839  )
        81           O   tau(  81) = (   0.7138314   0.8938729   0.1592974  )
        82           O   tau(  82) = (   0.5375923   0.7673559   0.0337291  )
        83           O   tau(  83) = (   0.6896030   1.0272929   0.0385531  )
        84           O   tau(  84) = (   0.3641212   0.6763011   0.1100289  )
        85           O   tau(  85) = (   0.5231151   0.9778312   0.0833641  )
        86           O   tau(  86) = (   0.2526133   0.7830869   0.2040610  )
        87           O   tau(  87) = (   0.4220608   1.0697334   0.2010475  )
        88           O   tau(  88) = (   0.3801076   0.8260666   0.3261384  )
        89           O   tau(  89) = (   0.5495342   1.1138163   0.3225657  )
        90           Si  tau(  90) = (   0.8164041   0.5776638   0.2472857  )
        91           Si  tau(  91) = (   0.9831348   0.8602500   0.2449932  )
        92           Si  tau(  92) = (   0.5890733   0.7158128   0.1191203  )
        93           Si  tau(  93) = (   0.7534335   0.9895165   0.1210438  )
        94           Si  tau(  94) = (   0.7562661   0.7262603   0.0020938  )
        95           Si  tau(  95) = (   0.9194296   1.0109825   0.0010820  )
        96           O   tau(  96) = (   0.7533507   0.6568441   0.2918002  )
        97           O   tau(  97) = (   0.9178789   0.9400835   0.2828136  )
        98           O   tau(  98) = (   0.8818872   0.6128162   0.1655822  )
        99           O   tau(  99) = (   1.0487429   0.8953006   0.1633846  )
       100           O   tau( 100) = (   0.8578654   0.7415021   0.0397425  )
       101           O   tau( 101) = (   1.0204466   1.0273799   0.0406749  )
       102           O   tau( 102) = (   0.6910294   0.6930272   0.0853344  )
       103           O   tau( 103) = (   0.8548088   0.9729738   0.0824263  )
       104           O   tau( 104) = (   0.5876644   0.7803451   0.2079557  )
       105           O   tau( 105) = (   0.7526236   1.0613377   0.2045948  )
       106           O   tau( 106) = (   0.7157736   0.8276837   0.3284622  )
       107           O   tau( 107) = (   0.8807645   1.1080679   0.3253214  )
       108           Si  tau( 108) = (   0.1529538  -0.0018719   0.6089209  )
       109           Si  tau( 109) = (   0.3096380   0.2827661   0.6103471  )
       110           Si  tau( 110) = (   0.9190317   0.1261817   0.4904454  )
       111           Si  tau( 111) = (   0.0875555   0.4170812   0.4898976  )
       112           Si  tau( 112) = (   0.0869524   0.1513917   0.3667043  )
       113           Si  tau( 113) = (   0.2503340   0.4393470   0.3674003  )
       114           O   tau( 114) = (   0.0892364   0.0790356   0.6479818  )
       115           O   tau( 115) = (   0.2398764   0.3589129   0.6489799  )
       116           O   tau( 116) = (   0.2160304   0.0323331   0.5245818  )
       117           O   tau( 117) = (   0.3753508   0.3268909   0.5326086  )
       118           O   tau( 118) = (   0.1906616   0.1653650   0.4011514  )
       119           O   tau( 119) = (   0.3533101   0.4548273   0.4049377  )
       120           O   tau( 120) = (   0.0283941   0.1128896   0.4523984  )
       121           O   tau( 121) = (   0.1896263   0.4012482   0.4515439  )
       122           O   tau( 122) = (   0.9151589   0.2023547   0.5708901  )
       123           O   tau( 123) = (   0.0863909   0.4935971   0.5694773  )
       124           O   tau( 124) = (   0.0497306   0.2473849   0.6932847  )
       125           O   tau( 125) = (   0.2149100   0.5312757   0.6919620  )
       126           Si  tau( 126) = (   0.4844057  -0.0008299   0.6094533  )
       127           Si  tau( 127) = (   0.6425535   0.2863073   0.6035756  )
       128           Si  tau( 128) = (   0.2537106   0.1273493   0.4836720  )
       129           Si  tau( 129) = (   0.4097052   0.4223127   0.4926767  )
       130           Si  tau( 130) = (   0.4185876   0.1535154   0.3628585  )
       131           Si  tau( 131) = (   0.6073785   0.3932350   0.4114658  )
       132           O   tau( 132) = (   0.4226418   0.0809413   0.6487470  )
       133           O   tau( 133) = (   0.5854623   0.3631446   0.6549544  )
       134           O   tau( 134) = (   0.5482486   0.0348208   0.5259748  )
       135           O   tau( 135) = (   0.6804802   0.3397881   0.5025061  )
       136           O   tau( 136) = (   0.5211039   0.1680970   0.4023695  )
       137           O   tau( 137) = (   0.6853163   0.4724378   0.4095921  )
       138           O   tau( 138) = (   0.3560615   0.1131784   0.4445743  )
       139           O   tau( 139) = (   0.5165007   0.4112242   0.4641966  )
       140           O   tau( 140) = (   0.2523573   0.2008042   0.5661189  )
       141           O   tau( 141) = (   0.4096289   0.5008280   0.5708829  )
       142           O   tau( 142) = (   0.3739018   0.2473741   0.6927345  )
       143           O   tau( 143) = (   0.5490694   0.5329050   0.6865037  )
       144           Si  tau( 144) = (   0.8159133  -0.0060653   0.6109042  )
       145           Si  tau( 145) = (   0.9781703   0.2834917   0.6116420  )
       146           Si  tau( 146) = (   0.5837536   0.1295783   0.4843597  )
       147           Si  tau( 147) = (   0.7557266   0.4315295   0.4867559  )
       148           Si  tau( 148) = (   0.7552237   0.1475988   0.3658434  )
       149           Si  tau( 149) = (   0.9179521   0.4389361   0.3637492  )
       150           O   tau( 150) = (   0.7513198   0.0752869   0.6480669  )
       151           O   tau( 151) = (   0.9130581   0.3633172   0.6523095  )
       152           O   tau( 152) = (   0.8803190   0.0304666   0.5289056  )
       153           O   tau( 153) = (   1.0404914   0.3227382   0.5293687  )
       154           O   tau( 154) = (   0.8561563   0.1605927   0.4062133  )
       155           O   tau( 155) = (   1.0179660   0.4528587   0.4055772  )
       156           O   tau( 156) = (   0.6873850   0.1203250   0.4490341  )
       157           O   tau( 157) = (   0.8513699   0.4012854   0.4468681  )
       158           O   tau( 158) = (   0.5792956   0.2069600   0.5649263  )
       159           O   tau( 159) = (   0.7569625   0.4869135   0.5797132  )
       160           O   tau( 160) = (   0.7255764   0.2505931   0.6653393  )
       161           O   tau( 161) = (   0.8845557   0.5347591   0.6972521  )
       162           Si  tau( 162) = (   0.1526183   0.5716214   0.6102641  )
       163           Si  tau( 163) = (   0.3170168   0.8640816   0.6029256  )
       164           Si  tau( 164) = (   0.9179984   0.7046922   0.4934375  )
       165           Si  tau( 165) = (   0.0893376   0.9896646   0.4893894  )
       166           Si  tau( 166) = (   0.0872857   0.7263384   0.3679778  )
       167           Si  tau( 167) = (   0.2521186   1.0176673   0.3659074  )
       168           O   tau( 168) = (   0.0910297   0.6530118   0.6512869  )
       169           O   tau( 169) = (   0.2538565   0.9393103   0.6504649  )
       170           O   tau( 170) = (   0.2184535   0.6087442   0.5293982  )
       171           O   tau( 171) = (   0.3767040   0.9005934   0.5178151  )
       172           O   tau( 172) = (   0.1899914   0.7396476   0.4056150  )
       173           O   tau( 173) = (   0.3542414   1.0369686   0.4029170  )
       174           O   tau( 174) = (   0.0250342   0.6888216   0.4513133  )
       175           O   tau( 175) = (   0.1910070   0.9767267   0.4485329  )
       176           O   tau( 176) = (   0.9217147   0.7742645   0.5788129  )
       177           O   tau( 177) = (   0.0892786   1.0624652   0.5725476  )
       178           O   tau( 178) = (   0.0609906   0.8228897   0.6949353  )
       179           O   tau( 179) = (   0.2180353   1.1099773   0.6915182  )
       180           Si  tau( 180) = (   0.4847526   0.5714562   0.6068863  )
       181           Si  tau( 181) = (   0.6490735   0.8604452   0.6125112  )
       182           Si  tau( 182) = (   0.2540879   0.7041078   0.4879319  )
       183           Si  tau( 183) = (   0.4177439   0.9970709   0.4833353  )
       184           Si  tau( 184) = (   0.4166412   0.7297452   0.3638476  )
       185           Si  tau( 185) = (   0.5850898   1.0181221   0.3636685  )
       186           O   tau( 186) = (   0.4351391   0.6619966   0.6480200  )
       187           O   tau( 187) = (   0.5840782   0.9377024   0.6530764  )
       188           O   tau( 188) = (   0.5484290   0.6076335   0.5231559  )
       189           O   tau( 189) = (   0.7034796   0.8929340   0.5232285  )
       190           O   tau( 190) = (   0.5181569   0.7458478   0.4071987  )
       191           O   tau( 191) = (   0.6853933   1.0320927   0.4070105  )
       192           O   tau( 192) = (   0.3560043   0.6902272   0.4473256  )
       193           O   tau( 193) = (   0.5193109   0.9806428   0.4442924  )
       194           O   tau( 194) = (   0.2564834   0.7787898   0.5699477  )
       195           O   tau( 195) = (   0.4200764   1.0655497   0.5701281  )
       196           O   tau( 196) = (   0.3953845   0.8324285   0.6777564  )
       197           O   tau( 197) = (   0.5499199   1.1090038   0.6906760  )
       198           Si  tau( 198) = (   0.8202889   0.5716466   0.6167016  )
       199           Si  tau( 199) = (   0.9866097   0.8567813   0.6136886  )
       200           Si  tau( 200) = (   0.5801759   0.7061218   0.4876282  )
       201           Si  tau( 201) = (   0.7484329   0.9894971   0.4865980  )
       202           Si  tau( 202) = (   0.7522826   0.7333488   0.3714787  )
       203           Si  tau( 203) = (   0.9160925   1.0120216   0.3663862  )
       204           O   tau( 204) = (   0.7526955   0.6493896   0.6546128  )
       205           O   tau( 205) = (   0.9209615   0.9366721   0.6513332  )
       206           O   tau( 206) = (   0.8774660   0.6079175   0.5297559  )
       207           O   tau( 207) = (   1.0468605   0.8926146   0.5282962  )
       208           O   tau( 208) = (   0.8522907   0.7459383   0.4145254  )
       209           O   tau( 209) = (   1.0163339   1.0264365   0.4088602  )
       210           O   tau( 210) = (   0.6845178   0.7036099   0.4563044  )
       211           O   tau( 211) = (   0.8489782   0.9727713   0.4458490  )
       212           O   tau( 212) = (   0.5680275   0.7767222   0.5847497  )
       213           O   tau( 213) = (   0.7520912   1.0585072   0.5728264  )
       214           O   tau( 214) = (   0.7162598   0.8187674   0.6878697  )
       215           O   tau( 215) = (   0.8792911   1.1057711   0.6939934  )

     number of k points=     1
                       cart. coord. in units 2pi/alat
        k(    1) = (   0.0000000   0.0000000   0.0000000), wk =   2.0000000

     Dense  grid:  1740873 G-vectors     FFT dimensions: ( 160, 192, 120)

     Largest allocated arrays     est. size (Mb)     dimensions
        Kohn-Sham Wavefunctions        17.80 Mb     (    1944,  600)
        NL pseudopotentials            12.78 Mb     (    1944,  431)
        Each V/rho on FFT grid          0.94 Mb     (   61440)
        Each G-vector array             0.12 Mb     (   15547)
        G-vector shells                 0.06 Mb     (    7776)
     Largest temporary arrays     est. size (Mb)     dimensions
        Auxiliary wavefunctions        71.19 Mb     (    1944, 2400)
        Each subspace H/S matrix       87.89 Mb     (    2400, 2400)
        Each <psi_i|beta_j> matrix      3.95 Mb     (     431,  600)
        Arrays for rho mixing           7.50 Mb     (   61440,    8)

     Initial potential from superposition of free atoms

     starting charge 1145.96414, renormalised to 1144.00000
     Starting wfc are  860 randomized atomic wfcs

     total cpu time spent up to now is       39.0 secs

     per-process dynamical memory:   157.5 Mb

     Self-consistent Calculation

     iteration #  1     ecut=    80.00 Ry     beta=0.70
     Davidson diagonalization with overlap
     ethr =  1.00E-02,  avg # of iterations =  3.0
     Davidson diagonalization with overlap
     ethr =  1.00E-02,  avg # of iterations =  1.0
     Davidson diagonalization with overlap
     ethr =  1.00E-02,  avg # of iterations =  1.0

     Expectation value of exp(iGx): ( -5.7070081426958074E-004,  4.5455249126071445E-004)  0.99291773000000005     
     Electronic Dipole per cell (Ry a.u.)   30.741843772629991     
     Ionic Dipole per cell (Ry a.u.)   23641.834038791876     

     Expectation value of exp(iGx): (  3.4307692120155290E-003, -2.8692771199496808E-003)   1.1465709300000000     
     Electronic Dipole per cell (Ry a.u.)  -10.014341310500013     
     Ionic Dipole per cell (Ry a.u.)   25348.797679066749     

     Expectation value of exp(iGx): ( -1.2436953432524908E-006, -1.2135654256955125E-006)  0.73188942899999998     
     Electronic Dipole per cell (Ry a.u.)  -21.737324045384796     
     Ionic Dipole per cell (Ry a.u.)   15836.208588182446     
Electronic Dipole on Cartesian axes
           1   30.741843772629991     
           2  -10.014341310500013     
           3  -21.737324045384796     
Ionic Dipole on Cartesian axes
           1   23641.834038791876     
           2   25348.797679066749     
           3   15836.208588182446     

     total cpu time spent up to now is      772.7 secs

     total energy              =   -5137.15668031 Ry
     Harris-Foulkes estimate   =   -5174.11462996 Ry
     estimated scf accuracy    <      51.90125377 Ry

     iteration #  2     ecut=    80.00 Ry     beta=0.70
     Davidson diagonalization with overlap
     ethr =  4.54E-03,  avg # of iterations =  2.0
     Davidson diagonalization with overlap
     ethr =  4.54E-03,  avg # of iterations =  1.0
     Davidson diagonalization with overlap
     ethr =  4.54E-03,  avg # of iterations =  1.0

     Expectation value of exp(iGx): ( -2.4961247050185007E-005,  2.0507130084220619E-005)  0.99291773000000005     
     Electronic Dipole per cell (Ry a.u.)   30.553118419104006     
     Ionic Dipole per cell (Ry a.u.)   23641.834038791876     

     Expectation value of exp(iGx): (  3.4077956205415581E-004, -2.6972539858066588E-004)   1.1465709300000000     
     Electronic Dipole per cell (Ry a.u.)  -9.6265052957052148     
     Ionic Dipole per cell (Ry a.u.)   25348.797679066749     

     Expectation value of exp(iGx): ( -3.9233590669655663E-009, -4.1968800109493195E-009)  0.73188942899999998     
     Electronic Dipole per cell (Ry a.u.)  -21.315766254761545     
     Ionic Dipole per cell (Ry a.u.)   15836.208588182446     
Electronic Dipole on Cartesian axes
           1   30.553118419104006     
           2  -9.6265052957052148     
           3  -21.315766254761545     
Ionic Dipole on Cartesian axes
           1   23641.834038791876     
           2   25348.797679066749     
           3   15836.208588182446     

     total cpu time spent up to now is     1509.1 secs

     total energy              =   -5150.71830374 Ry
     Harris-Foulkes estimate   =   -5167.81201807 Ry
     estimated scf accuracy    <      33.08041815 Ry

     iteration #  3     ecut=    80.00 Ry     beta=0.70
     Davidson diagonalization with overlap
     ethr =  2.89E-03,  avg # of iterations =  2.0
     Davidson diagonalization with overlap
     ethr =  2.89E-03,  avg # of iterations =  1.0
     Davidson diagonalization with overlap
     ethr =  2.89E-03,  avg # of iterations =  1.0

     Expectation value of exp(iGx): ( -1.2338829459412659E-004,  9.8488439630353561E-005)  0.99291773000000005     
     Electronic Dipole per cell (Ry a.u.)   30.728766772858954     
     Ionic Dipole per cell (Ry a.u.)   23641.834038791876     

     Expectation value of exp(iGx): (  1.0933503585007116E-003, -9.1186491790786362E-004)   1.1465709300000000     
     Electronic Dipole per cell (Ry a.u.)  -9.9946351875737722     
     Ionic Dipole per cell (Ry a.u.)   25348.797679066749     

     Expectation value of exp(iGx): ( -7.4091982819905804E-008, -7.5821065872415254E-008)  0.73188942899999998     
     Electronic Dipole per cell (Ry a.u.)  -21.518942956685667     
     Ionic Dipole per cell (Ry a.u.)   15836.208588182446     
Electronic Dipole on Cartesian axes
           1   30.728766772858954     
           2  -9.9946351875737722     
           3  -21.518942956685667     
Ionic Dipole on Cartesian axes
           1   23641.834038791876     
           2   25348.797679066749     
           3   15836.208588182446     

     total cpu time spent up to now is     2246.1 secs

     total energy              =   -5157.49895147 Ry
     Harris-Foulkes estimate   =   -5157.58017052 Ry
     estimated scf accuracy    <       0.22523024 Ry

     iteration #  4     ecut=    80.00 Ry     beta=0.70
     Davidson diagonalization with overlap
     ethr =  1.97E-05,  avg # of iterations =  9.0
     Davidson diagonalization with overlap
     ethr =  1.97E-05,  avg # of iterations =  1.0
     Davidson diagonalization with overlap
     ethr =  1.97E-05,  avg # of iterations =  1.0

     Expectation value of exp(iGx): ( -1.1690653221761978E-004,  9.4061119395776150E-005)  0.99291773000000005     
     Electronic Dipole per cell (Ry a.u.)   30.680358615504783     
     Ionic Dipole per cell (Ry a.u.)   23641.834038791876     

     Expectation value of exp(iGx): (  1.0725766755195338E-003, -8.5392406756658865E-004)   1.1465709300000000     
     Electronic Dipole per cell (Ry a.u.)  -9.6674958505910880     
     Ionic Dipole per cell (Ry a.u.)   25348.797679066749     

     Expectation value of exp(iGx): ( -6.7321280874329889E-008, -6.8617411608911015E-008)  0.73188942899999998     
     Electronic Dipole per cell (Ry a.u.)  -21.537289590180603     
     Ionic Dipole per cell (Ry a.u.)   15836.208588182446     
Electronic Dipole on Cartesian axes
           1   30.680358615504783     
           2  -9.6674958505910880     
           3  -21.537289590180603     
Ionic Dipole on Cartesian axes
           1   23641.834038791876     
           2   25348.797679066749     
           3   15836.208588182446     

     total cpu time spent up to now is     3085.1 secs

     total energy              =   -5157.50623171 Ry
     Harris-Foulkes estimate   =   -5157.56579342 Ry
     estimated scf accuracy    <       0.12099124 Ry

     iteration #  5     ecut=    80.00 Ry     beta=0.70
     Davidson diagonalization with overlap
     ethr =  1.06E-05,  avg # of iterations = 11.0
     Davidson diagonalization with overlap
     ethr =  1.06E-05,  avg # of iterations =  1.0
     Davidson diagonalization with overlap
     ethr =  1.06E-05,  avg # of iterations =  1.0

     Expectation value of exp(iGx): ( -1.1681824772775612E-004,  9.3026285895010831E-005)  0.99291773000000005     
     Electronic Dipole per cell (Ry a.u.)   30.742969241932897     
     Ionic Dipole per cell (Ry a.u.)   23641.834038791876     

     Expectation value of exp(iGx): (  1.0534206757395355E-003, -8.6991120048825405E-004)   1.1465709300000000     
     Electronic Dipole per cell (Ry a.u.)  -9.9247077198740321     
     Ionic Dipole per cell (Ry a.u.)   25348.797679066749     

     Expectation value of exp(iGx): ( -6.6509416948682927E-008, -6.8539307198661471E-008)  0.73188942899999998     
     Electronic Dipole per cell (Ry a.u.)  -21.486854699244144     
     Ionic Dipole per cell (Ry a.u.)   15836.208588182446     
Electronic Dipole on Cartesian axes
           1   30.742969241932897     
           2  -9.9247077198740321     
           3  -21.486854699244144     
Ionic Dipole on Cartesian axes
           1   23641.834038791876     
           2   25348.797679066749     
           3   15836.208588182446     

     total cpu time spent up to now is     3929.0 secs

     total energy              =   -5157.53216861 Ry
     Harris-Foulkes estimate   =   -5157.53364666 Ry
     estimated scf accuracy    <       0.00271749 Ry

     iteration #  6     ecut=    80.00 Ry     beta=0.70
     Davidson diagonalization with overlap
     ethr =  2.38E-07,  avg # of iterations =  7.0
     Davidson diagonalization with overlap
     ethr =  2.38E-07,  avg # of iterations =  1.0
     Davidson diagonalization with overlap
     ethr =  2.38E-07,  avg # of iterations =  1.0

     Expectation value of exp(iGx): ( -1.1673573173557568E-004,  9.3485365771962947E-005)  0.99291773000000005     
     Electronic Dipole per cell (Ry a.u.)   30.708791143985049     
     Ionic Dipole per cell (Ry a.u.)   23641.834038791876     

     Expectation value of exp(iGx): (  1.0573940806683732E-003, -8.6691984092478712E-004)   1.1465709300000000     
     Electronic Dipole per cell (Ry a.u.)  -9.8738495953586671     
     Ionic Dipole per cell (Ry a.u.)   25348.797679066749     

     Expectation value of exp(iGx): ( -6.6900581106429703E-008, -6.8529482796858917E-008)  0.73188942899999998     
     Electronic Dipole per cell (Ry a.u.)  -21.514412332656370     
     Ionic Dipole per cell (Ry a.u.)   15836.208588182446     
Electronic Dipole on Cartesian axes
           1   30.708791143985049     
           2  -9.8738495953586671     
           3  -21.514412332656370     
Ionic Dipole on Cartesian axes
           1   23641.834038791876     
           2   25348.797679066749     
           3   15836.208588182446     

     total cpu time spent up to now is     4730.2 secs

     total energy              =   -5157.53278929 Ry
     Harris-Foulkes estimate   =   -5157.53292180 Ry
     estimated scf accuracy    <       0.00024408 Ry

     iteration #  7     ecut=    80.00 Ry     beta=0.70
     Davidson diagonalization with overlap
     ethr =  2.13E-08,  avg # of iterations =  2.0
     Davidson diagonalization with overlap
     ethr =  2.13E-08,  avg # of iterations =  1.0
     Davidson diagonalization with overlap
     ethr =  2.13E-08,  avg # of iterations =  1.0

     Expectation value of exp(iGx): ( -1.1685484047748343E-004,  9.3394642293627715E-005)  0.99291773000000005     
     Electronic Dipole per cell (Ry a.u.)   30.720882420284912     
     Ionic Dipole per cell (Ry a.u.)   23641.834038791876     

     Expectation value of exp(iGx): (  1.0568937355234656E-003, -8.6816229131795903E-004)   1.1465709300000000     
     Electronic Dipole per cell (Ry a.u.)  -9.8872844993916260     
     Ionic Dipole per cell (Ry a.u.)   25348.797679066749     

     Expectation value of exp(iGx): ( -6.6860762922281411E-008, -6.8645474893742714E-008)  0.73188942899999998     
     Electronic Dipole per cell (Ry a.u.)  -21.503923010222493     
     Ionic Dipole per cell (Ry a.u.)   15836.208588182446     
Electronic Dipole on Cartesian axes
           1   30.720882420284912     
           2  -9.8872844993916260     
           3  -21.503923010222493     
Ionic Dipole on Cartesian axes
           1   23641.834038791876     
           2   25348.797679066749     
           3   15836.208588182446     

     total cpu time spent up to now is     5446.8 secs

     total energy              =   -5157.53284507 Ry
     Harris-Foulkes estimate   =   -5157.53285749 Ry
     estimated scf accuracy    <       0.00002592 Ry

     iteration #  8     ecut=    80.00 Ry     beta=0.70
     Davidson diagonalization with overlap
     ethr =  2.27E-09,  avg # of iterations =  3.0
     Davidson diagonalization with overlap
     ethr =  2.27E-09,  avg # of iterations =  1.0
     Davidson diagonalization with overlap
     ethr =  2.27E-09,  avg # of iterations =  1.0

     Expectation value of exp(iGx): ( -1.1685432059826937E-004,  9.3424309985682338E-005)  0.99291773000000005     
     Electronic Dipole per cell (Ry a.u.)   30.718926671766489     
     Ionic Dipole per cell (Ry a.u.)   23641.834038791876     

     Expectation value of exp(iGx): (  1.0571334477728889E-003, -8.6800061886100309E-004)   1.1465709300000000     
     Electronic Dipole per cell (Ry a.u.)  -9.8843719390787879     
     Ionic Dipole per cell (Ry a.u.)   25348.797679066749     

     Expectation value of exp(iGx): ( -6.6901706867480923E-008, -6.8632703504912950E-008)  0.73188942899999998     
     Electronic Dipole per cell (Ry a.u.)  -21.507584907705557     
     Ionic Dipole per cell (Ry a.u.)   15836.208588182446     
Electronic Dipole on Cartesian axes
           1   30.718926671766489     
           2  -9.8843719390787879     
           3  -21.507584907705557     
Ionic Dipole on Cartesian axes
           1   23641.834038791876     
           2   25348.797679066749     
           3   15836.208588182446     

     total cpu time spent up to now is     6184.0 secs

     total energy              =   -5157.53285171 Ry
     Harris-Foulkes estimate   =   -5157.53285320 Ry
     estimated scf accuracy    <       0.00000434 Ry

     iteration #  9     ecut=    80.00 Ry     beta=0.70
     Davidson diagonalization with overlap
     ethr =  3.79E-10,  avg # of iterations =  2.0
     Davidson diagonalization with overlap
     ethr =  3.79E-10,  avg # of iterations =  1.0
     Davidson diagonalization with overlap
     ethr =  3.79E-10,  avg # of iterations =  1.0

     Expectation value of exp(iGx): ( -1.1685487415931997E-004,  9.3428791699386415E-005)  0.99291773000000005     
     Electronic Dipole per cell (Ry a.u.)   30.718664120244426     
     Ionic Dipole per cell (Ry a.u.)   23641.834038791876     

     Expectation value of exp(iGx): (  1.0571221197829862E-003, -8.6805998357898108E-004)   1.1465709300000000     
     Electronic Dipole per cell (Ry a.u.)  -9.8849297603943480     
     Ionic Dipole per cell (Ry a.u.)   25348.797679066749     

     Expectation value of exp(iGx): ( -6.6896071619311724E-008, -6.8641316836632766E-008)  0.73188942899999998     
     Electronic Dipole per cell (Ry a.u.)  -21.506622805839335     
     Ionic Dipole per cell (Ry a.u.)   15836.208588182446     
Electronic Dipole on Cartesian axes
           1   30.718664120244426     
           2  -9.8849297603943480     
           3  -21.506622805839335     
Ionic Dipole on Cartesian axes
           1   23641.834038791876     
           2   25348.797679066749     
           3   15836.208588182446     

     total cpu time spent up to now is     6894.7 secs

     total energy              =   -5157.53285273 Ry
     Harris-Foulkes estimate   =   -5157.53285270 Ry
     estimated scf accuracy    <       0.00000026 Ry

     iteration # 10     ecut=    80.00 Ry     beta=0.70
     Davidson diagonalization with overlap
     ethr =  2.29E-11,  avg # of iterations =  2.0
     Davidson diagonalization with overlap
     ethr =  2.29E-11,  avg # of iterations =  1.0
     Davidson diagonalization with overlap
     ethr =  2.29E-11,  avg # of iterations =  1.0

     Expectation value of exp(iGx): ( -1.1685686351056631E-004,  9.3425352432098134E-005)  0.99291773000000005     
     Electronic Dipole per cell (Ry a.u.)   30.718991062522086     
     Ionic Dipole per cell (Ry a.u.)   23641.834038791876     

     Expectation value of exp(iGx): (  1.0571236671283635E-003, -8.6805313617189139E-004)   1.1465709300000000     
     Electronic Dipole per cell (Ry a.u.)  -9.8848638141026441     
     Ionic Dipole per cell (Ry a.u.)   25348.797679066749     

     Expectation value of exp(iGx): ( -6.6896694500896965E-008, -6.8640448785261701E-008)  0.73188942899999998     
     Electronic Dipole per cell (Ry a.u.)  -21.506723533360535     
     Ionic Dipole per cell (Ry a.u.)   15836.208588182446     
Electronic Dipole on Cartesian axes
           1   30.718991062522086     
           2  -9.8848638141026441     
           3  -21.506723533360535     
Ionic Dipole on Cartesian axes
           1   23641.834038791876     
           2   25348.797679066749     
           3   15836.208588182446     

     total cpu time spent up to now is     7625.9 secs

     total energy              =   -5157.53285279 Ry
     Harris-Foulkes estimate   =   -5157.53285281 Ry
     estimated scf accuracy    <       0.00000004 Ry

     iteration # 11     ecut=    80.00 Ry     beta=0.70
     Davidson diagonalization with overlap
     ethr =  3.78E-12,  avg # of iterations =  2.0
     Davidson diagonalization with overlap
     ethr =  3.78E-12,  avg # of iterations =  1.0
     Davidson diagonalization with overlap
     ethr =  3.78E-12,  avg # of iterations =  1.0

     Expectation value of exp(iGx): ( -1.1685634556404151E-004,  9.3426459255917133E-005)  0.99291773000000005     
     Electronic Dipole per cell (Ry a.u.)   30.718892199797580     
     Ionic Dipole per cell (Ry a.u.)   23641.834038791876     

     Expectation value of exp(iGx): (  1.0571243298616341E-003, -8.6805479895992518E-004)   1.1465709300000000     
     Electronic Dipole per cell (Ry a.u.)  -9.8848729009122298     
     Ionic Dipole per cell (Ry a.u.)   25348.797679066749     

     Expectation value of exp(iGx): ( -6.6896737399357578E-008, -6.8640758331158854E-008)  0.73188942899999998     
     Electronic Dipole per cell (Ry a.u.)  -21.506705787454745     
     Ionic Dipole per cell (Ry a.u.)   15836.208588182446     
Electronic Dipole on Cartesian axes
           1   30.718892199797580     
           2  -9.8848729009122298     
           3  -21.506705787454745     
Ionic Dipole on Cartesian axes
           1   23641.834038791876     
           2   25348.797679066749     
           3   15836.208588182446     

     total cpu time spent up to now is     8345.4 secs

     End of self-consistent calculation

          k = 0.0000 0.0000 0.0000 (217511 PWs)   bands (ev):

   -17.4729 -17.3678 -16.7362 -16.5001 -16.4570 -16.3997 -16.3411 -16.3183
   -16.2384 -16.1983 -16.1654 -16.1469 -16.1382 -16.0923 -16.0719 -16.0514
   -16.0275 -15.9973 -15.9875 -15.9498 -15.9294 -15.9239 -15.9046 -15.8934
   -15.8452 -15.8183 -15.8108 -15.7933 -15.7905 -15.7729 -15.7687 -15.7295
   -15.7028 -15.6817 -15.6387 -15.6027 -15.5728 -15.5633 -15.5056 -15.4914
   -15.4632 -15.3992 -15.3908 -15.3549 -15.3477 -15.3262 -15.2915 -15.2649
   -15.2328 -15.2198 -15.2045 -15.1559 -15.1259 -15.1019 -15.0776 -15.0517
   -15.0481 -15.0014 -14.9859 -14.9524 -14.9470 -14.9261 -14.9133 -14.8974
   -14.8818 -14.8615 -14.8564 -14.8307 -14.8245 -14.7927 -14.7686 -14.7636
   -14.7356 -14.7133 -14.6690 -14.6457 -14.6244 -14.5855 -14.5570 -14.5529
   -14.5235 -14.5187 -14.5094 -14.4639 -14.4625 -14.4605 -14.4472 -14.4319
   -14.4182 -14.4141 -14.4105 -14.3925 -14.3853 -14.3739 -14.3697 -14.3629
   -14.3518 -14.3481 -14.3381 -14.3349 -14.3231 -14.3222 -14.3144 -14.3134
   -14.3072 -14.3039 -14.2932 -14.2897 -14.2825 -14.2776 -14.2740 -14.2668
   -14.2649 -14.2602 -14.2590 -14.2540 -14.2489 -14.2434 -14.2396 -14.2322
   -14.2295 -14.2252 -14.2213 -14.2192 -14.2133 -14.2092 -14.2022 -14.2015
   -14.1980 -14.1893 -14.1867 -14.1798 -14.1650 -14.1633 -14.1564 -14.1549
   -14.1481 -14.1332 -14.1318 -14.1296 -14.1266 -14.1049 -14.1028  -6.7813
    -6.4399  -6.4204  -6.3230  -6.2502  -6.1310  -6.1167  -5.9599  -5.9411
    -5.8611  -5.8525  -5.8144  -5.7873  -5.7693  -5.7490  -5.7110  -5.6839
    -5.6602  -5.6415  -5.6088  -5.5927  -5.5706  -5.5485  -5.3863  -5.3151
    -5.2362  -5.1781  -5.1504  -5.1255  -5.0910  -5.0667  -5.0472  -4.9426
    -4.9311  -4.8911  -4.8457  -4.7657  -4.7104  -4.5723  -4.5544  -4.4366
    -4.4177  -4.3252  -4.2782  -4.2734  -4.2276  -4.2054  -4.1778  -4.1263
    -4.0986  -4.0268  -3.9863  -3.9445  -3.9094  -3.8909  -3.8405  -3.8082
    -3.7992  -3.7692  -3.7362  -3.7281  -3.6962  -3.6682  -3.5887  -3.5364
    -3.4171  -3.4044  -3.3610  -3.3226  -3.3014  -3.2941  -3.2560  -3.1937
    -3.1615  -3.1354  -3.1100  -3.0927  -3.0841  -3.0480  -3.0392  -3.0127
    -2.9905  -2.9753  -2.9581  -2.9453  -2.9329  -2.9212  -2.9005  -2.8932
    -2.8789  -2.8664  -2.8587  -2.8500  -2.8369  -2.8280  -2.8110  -2.8048
    -2.7973  -2.7920  -2.7743  -2.7631  -2.7613  -2.7563  -2.7352  -2.7295
    -2.7142  -2.7135  -2.6961  -2.6899  -2.6837  -2.6673  -2.6560  -2.6492
    -2.6379  -2.6272  -2.6147  -2.5793  -2.5686  -2.5495  -2.5204  -2.5150
    -2.4960  -2.4683  -2.4640  -2.4444  -2.4164  -2.4144  -2.4016  -2.3751
    -2.3614  -2.3439  -2.3241  -2.2986  -2.2754  -2.2516  -2.2407  -2.2242
    -2.2183  -2.1847  -2.1680  -2.1209  -2.1082  -2.0955  -1.9663  -1.9420
    -1.5396  -1.4554  -1.1928  -1.1719  -1.0567  -1.0346  -0.9563  -0.9496
    -0.8757  -0.8542  -0.8221  -0.8133  -0.7657  -0.7598  -0.7385  -0.7280
    -0.7083  -0.6913  -0.6821  -0.6625  -0.6448  -0.6417  -0.6291  -0.6149
    -0.6088  -0.5986  -0.5959  -0.5821  -0.5686  -0.5548  -0.5489  -0.5440
    -0.5361  -0.5220  -0.5041  -0.4945  -0.4685  -0.4558  -0.4478  -0.4289
    -0.4253  -0.4125  -0.3972  -0.3799  -0.3749  -0.3656  -0.3529  -0.3327
    -0.3262  -0.3102  -0.2836  -0.2741  -0.2660  -0.2566  -0.2446  -0.2291
    -0.2086  -0.1891  -0.1728  -0.1528  -0.1462  -0.1283  -0.1169  -0.1007
    -0.0673  -0.0559  -0.0460  -0.0253  -0.0159  -0.0046   0.0219   0.0281
     0.0423   0.0587   0.0675   0.0854   0.0906   0.1203   0.1317   0.1343
     0.1570   0.1811   0.1948   0.2095   0.2170   0.2280   0.2474   0.2591
     0.2665   0.2787   0.2982   0.3030   0.3079   0.3137   0.3256   0.3432
     0.3551   0.3657   0.3719   0.3912   0.4051   0.4099   0.4296   0.4409
     0.4484   0.4706   0.4812   0.4833   0.4914   0.4992   0.5051   0.5165
     0.5253   0.5357   0.5528   0.5634   0.5689   0.5788   0.5996   0.6135
     0.6142   0.6478   0.6692   0.6815   0.6953   0.6980   0.7066   0.7189
     0.7277   0.7645   0.7705   0.7778   0.7832   0.8013   0.8257   0.8400
     0.8596   0.8605   0.8743   0.8981   0.9058   0.9108   0.9218   0.9347
     0.9434   0.9626   0.9718   0.9756   0.9810   0.9882   1.0128   1.0241
     1.0281   1.0423   1.0468   1.0626   1.0797   1.0845   1.0926   1.1010
     1.1052   1.1241   1.1299   1.1344   1.1449   1.1584   1.1621   1.1775
     1.1880   1.1891   1.2116   1.2265   1.2326   1.2449   1.2507   1.2658
     1.2748   1.2783   1.2831   1.2944   1.3144   1.3181   1.3239   1.3382
     1.3466   1.3489   1.3568   1.3732   1.3823   1.3884   1.3909   1.4025
     1.4059   1.4082   1.4171   1.4228   1.4293   1.4380   1.4473   1.4581
     1.4645   1.4788   1.4917   1.4956   1.5051   1.5149   1.5220   1.5306
     1.5395   1.5508   1.5565   1.5734   1.5795   1.5869   1.5944   1.6006
     1.6099   1.6164   1.6248   1.6304   1.6447   1.6513   1.6728   1.6856
     1.7052   1.7214   1.7233   1.7425   1.7598   1.7761   1.7934   1.8055
     1.8208   1.8278   1.8410   1.8458   1.8675   1.9007   1.9092   1.9179
     1.9318   1.9436   1.9618   1.9638   1.9752   1.9837   2.0022   2.0148
     2.0261   2.0307   2.0536   2.0678   2.0750   2.0967   2.1102   2.1390
     2.1525   2.1626   2.1726   2.1908   2.1985   2.2237   2.2357   2.2399
     2.2633   2.2694   2.2821   2.2924   2.3202   2.3273   2.3329   2.3444
     2.3623   2.3767   2.3809   2.3995   2.4167   2.4267   2.4359   2.4584
     2.4771   2.4938   2.5350   2.5546   7.7469   8.1605   8.7651   9.0747
     9.2354   9.3813   9.4678   9.7038   9.7992   9.8886  10.0020  10.0241
    10.0475  10.1175  10.2689  10.3104  10.3534  10.4440  10.4843  10.5104
    10.5652  10.6465  10.6624  10.6907  10.7499  10.7890  10.8110  10.8653

     highest occupied, lowest unoccupied level (ev):     2.5546    7.7469

!    total energy              =   -5157.53285280 Ry
     Harris-Foulkes estimate   =   -5157.53285280 Ry
     estimated scf accuracy    <          1.6E-09 Ry

     The total energy is the sum of the following terms:

     one-electron contribution =   -2406.97598702 Ry
     hartree contribution      =    1798.53277886 Ry
     xc contribution           =   -1182.81656276 Ry
     ewald contribution        =   -3366.27308187 Ry

     convergence has been achieved in  11 iterations
  **** WARNING :: Problem open file vector.dat...
  **** WARNING :: Problem read vector parameters...
  VECTOR ::                  Infinity                  Infinity                       NaN
  PARALLEL PART OF FORCES:no remove

     Forces acting on atoms (Ry/au):

     atom    1 type  1   force =    -0.00093743    0.00075647   -0.00024390
     atom    2 type  1   force =     0.00033507   -0.00024378   -0.00003446
     atom    3 type  1   force =    -0.00092916   -0.00043599    0.00013346
     atom    4 type  1   force =    -0.00139127   -0.00066734    0.00001029
     atom    5 type  1   force =    -0.00077437    0.00029961    0.00040088
     atom    6 type  1   force =     0.00010420   -0.00201202    0.00102902
     atom    7 type  2   force =     0.00017034   -0.00022305   -0.00025016
     atom    8 type  2   force =    -0.00013305    0.00039227    0.00014403
     atom    9 type  2   force =    -0.00006146   -0.00026006   -0.00017042
     atom   10 type  2   force =    -0.00028271   -0.00024814   -0.00023706
     atom   11 type  2   force =     0.00020627   -0.00006164   -0.00005188
     atom   12 type  2   force =    -0.00066128    0.00091945   -0.00026843
     atom   13 type  2   force =     0.00065452   -0.00005570   -0.00024062
     atom   14 type  2   force =     0.00047375    0.00048861   -0.00020654
     atom   15 type  2   force =     0.00020820    0.00011212    0.00006586
     atom   16 type  2   force =    -0.00003601    0.00008933    0.00072046
     atom   17 type  2   force =     0.00014528   -0.00018613    0.00020237
     atom   18 type  2   force =    -0.00023699    0.00051479   -0.00006837
     atom   19 type  1   force =     0.00150050    0.00012124    0.00026622
     atom   20 type  1   force =     0.00030103    0.00041899   -0.00007467
     atom   21 type  1   force =     0.00012642    0.00048313    0.00003144
     atom   22 type  1   force =     0.00195896   -0.00031786    0.00108834
     atom   23 type  1   force =     0.00090458   -0.00001373    0.00007756
     atom   24 type  1   force =     0.00147217    0.00034311    0.00086358
     atom   25 type  2   force =    -0.00049725    0.00028046    0.00009417
     atom   26 type  2   force =    -0.00029746   -0.00022879    0.00022991
     atom   27 type  2   force =    -0.00062769    0.00005798    0.00002296
     atom   28 type  2   force =    -0.00026031   -0.00040360    0.00024161
     atom   29 type  2   force =    -0.00067485    0.00007680   -0.00031928
     atom   30 type  2   force =    -0.00056664   -0.00061057   -0.00033982
     atom   31 type  2   force =    -0.00037508   -0.00016014    0.00003315
     atom   32 type  2   force =    -0.00100002   -0.00054397    0.00008756
     atom   33 type  2   force =    -0.00013661   -0.00005949    0.00004382
     atom   34 type  2   force =    -0.00103612   -0.00044275    0.00067444
     atom   35 type  2   force =    -0.00038942    0.00024410    0.00000157
     atom   36 type  1   force =    -0.00093645   -0.00119077   -0.00009019
     atom   37 type  1   force =    -0.00096662    0.00001521    0.00008573
     atom   38 type  1   force =     0.00059527   -0.00022168    0.00013035
     atom   39 type  1   force =    -0.00040739    0.00148263    0.00046451
     atom   40 type  1   force =    -0.00020508   -0.00070030   -0.00026926
     atom   41 type  1   force =    -0.00172444    0.00092991   -0.00006243
     atom   42 type  2   force =    -0.00002988    0.00034854    0.00019709
     atom   43 type  2   force =     0.00040272   -0.00039944   -0.00013887
     atom   44 type  2   force =     0.00066796    0.00038131   -0.00002668
     atom   45 type  2   force =     0.00040298   -0.00000076   -0.00026601
     atom   46 type  2   force =     0.00028565   -0.00028302    0.00012412
     atom   47 type  2   force =     0.00106930   -0.00015850    0.00043157
     atom   48 type  2   force =    -0.00030045    0.00004377    0.00005875
     atom   49 type  2   force =     0.00054325   -0.00019551    0.00002158
     atom   50 type  2   force =    -0.00024768   -0.00013486   -0.00004180
     atom   51 type  2   force =     0.00002396   -0.00091946   -0.00001212
     atom   52 type  2   force =    -0.00000245   -0.00003639    0.00000214
     atom   53 type  2   force =     0.00090026   -0.00095625    0.00060039
     atom   54 type  1   force =    -0.00257066   -0.00140798    0.00119437
     atom   55 type  1   force =     0.00072779    0.00061806    0.00160125
     atom   56 type  1   force =    -0.00492422    0.00041217   -0.00102417
     atom   57 type  1   force =    -0.00294865    0.00035559    0.00057558
     atom   58 type  1   force =    -0.00641040   -0.00036621    0.00068755
     atom   59 type  1   force =    -0.00171360    0.00604070    0.00460869
     atom   60 type  2   force =     0.00039256   -0.00015576    0.00049778
     atom   61 type  2   force =     0.00002400   -0.00036667   -0.00003147
     atom   62 type  2   force =    -0.00051416    0.00141870   -0.00169916
     atom   63 type  2   force =    -0.00214625   -0.00084106   -0.00137881
     atom   64 type  2   force =     0.00419019    0.00083425   -0.00065344
     atom   65 type  2   force =    -0.00150278   -0.00153731   -0.00219320
     atom   66 type  2   force =     0.00330781    0.00000604   -0.00112576
     atom   67 type  2   force =     0.00220232   -0.00070090   -0.00169897
     atom   68 type  2   force =     0.00147002    0.00063679    0.00061908
     atom   69 type  2   force =     0.00049951   -0.00018729   -0.00036499
     atom   70 type  2   force =     0.00139088   -0.00046682    0.00071755
     atom   71 type  2   force =     0.00016526   -0.00051006    0.00032773
     atom   72 type  1   force =     0.01319841   -0.00220235    0.00277572
     atom   73 type  1   force =    -0.00148024   -0.00488776   -0.00275627
     atom   74 type  1   force =    -0.00464763   -0.00246484    0.00655393
     atom   75 type  1   force =     0.00664211    0.00177515    0.00309542
     atom   76 type  1   force =     0.33194662   -0.12045365    0.11415664
     atom   77 type  1   force =     0.00300716   -0.00657690   -0.00412538
     atom   78 type  2   force =    -0.00123806   -0.00088525    0.00071149
     atom   79 type  2   force =    -0.00123408    0.00207286    0.00092805
     atom   80 type  2   force =    -0.00671899   -0.00719984    0.00535122
     atom   81 type  2   force =     0.00125712    0.00192590    0.00022347
     atom   82 type  2   force =    -0.07163382   -0.00512579   -0.07007560
     atom   83 type  2   force =     0.00076442    0.00130982    0.00109718
     atom   84 type  2   force =    -0.00488370    0.00256237   -0.00469142
     atom   85 type  2   force =    -0.00434790    0.00173758    0.00239393
     atom   86 type  2   force =    -0.00098071   -0.00095993   -0.00124349
     atom   87 type  2   force =    -0.00153851   -0.00062432   -0.00011100
     atom   88 type  2   force =    -0.00208027    0.00038740   -0.00060817
     atom   89 type  2   force =    -0.00088744    0.00090005   -0.00045195
     atom   90 type  1   force =    -0.00246503    0.00216482    0.00037921
     atom   91 type  1   force =    -0.00256152   -0.00023974   -0.00002789
     atom   92 type  1   force =    -0.01387858    0.01145639   -0.02651459
     atom   93 type  1   force =    -0.00224497   -0.00250884   -0.00066749
     atom   94 type  1   force =    -0.01025087    0.00337918   -0.00035366
     atom   95 type  1   force =    -0.00267071   -0.00063070    0.00024449
     atom   96 type  2   force =     0.00070780   -0.00188336    0.00080201
     atom   97 type  2   force =     0.00099420   -0.00026121   -0.00018820
     atom   98 type  2   force =     0.00061707    0.00017450    0.00049702
     atom   99 type  2   force =     0.00131197    0.00036932   -0.00050790
     atom  100 type  2   force =     0.00443926   -0.00056308    0.00184807
     atom  101 type  2   force =     0.00189149   -0.00021721    0.00037634
     atom  102 type  2   force =     0.00580475   -0.00190486    0.00235719
     atom  103 type  2   force =     0.00178178    0.00055654   -0.00057345
     atom  104 type  2   force =     0.00167453    0.00246387    0.00523492
     atom  105 type  2   force =     0.00065534    0.00130602    0.00067089
     atom  106 type  2   force =     0.00027495    0.00049689   -0.00020963
     atom  107 type  2   force =     0.00020524   -0.00002283    0.00033576
     atom  108 type  1   force =    -0.00140009    0.00126815   -0.00090074
     atom  109 type  1   force =     0.00024860   -0.00049652    0.00013082
     atom  110 type  1   force =    -0.00105403   -0.00057526    0.00007238
     atom  111 type  1   force =    -0.00124248   -0.00078155   -0.00068464
     atom  112 type  1   force =    -0.00081808    0.00016146    0.00010831
     atom  113 type  1   force =    -0.00005936   -0.00086583   -0.00028491
     atom  114 type  2   force =     0.00069086   -0.00085923   -0.00001219
     atom  115 type  2   force =    -0.00007071    0.00076298    0.00042193
     atom  116 type  2   force =    -0.00004283   -0.00053613    0.00036116
     atom  117 type  2   force =    -0.00021979    0.00054917    0.00015971
     atom  118 type  2   force =     0.00014623   -0.00016422    0.00015875
     atom  119 type  2   force =    -0.00037693    0.00042712    0.00026732
     atom  120 type  2   force =     0.00048905   -0.00014802   -0.00020398
     atom  121 type  2   force =     0.00029092    0.00023356    0.00004385
     atom  122 type  2   force =     0.00031464    0.00009987    0.00006088
     atom  123 type  2   force =     0.00103819    0.00122626    0.00056287
     atom  124 type  2   force =     0.00031225   -0.00034710    0.00002293
     atom  125 type  2   force =     0.00036605    0.00147489   -0.00026274
     atom  126 type  1   force =     0.00324833    0.00059890    0.00143544
     atom  127 type  1   force =     0.00062314    0.00003159   -0.00014043
     atom  128 type  1   force =     0.00010547    0.00061718   -0.00038538
     atom  129 type  1   force =     0.00150919   -0.00113527   -0.00128891
     atom  130 type  1   force =     0.00077846    0.00004366   -0.00016585
     atom  131 type  1   force =     0.00116165    0.00062477   -0.00026286
     atom  132 type  2   force =    -0.00080152   -0.00001488   -0.00018972
     atom  133 type  2   force =    -0.00022016   -0.00018557    0.00015893
     atom  134 type  2   force =    -0.00086256   -0.00017436   -0.00005905
     atom  135 type  2   force =    -0.00041650   -0.00050378    0.00015241
     atom  136 type  2   force =    -0.00060706    0.00009250   -0.00014468
     atom  137 type  2   force =    -0.00034450   -0.00051614    0.00010744
     atom  138 type  2   force =    -0.00047559   -0.00013084    0.00027293
     atom  139 type  2   force =    -0.00179452    0.00029261    0.00074701
     atom  140 type  2   force =    -0.00011690    0.00016183    0.00002957
     atom  141 type  2   force =    -0.00129612    0.00284146    0.00191447
     atom  142 type  2   force =    -0.00038392    0.00028190   -0.00025452
     atom  143 type  2   force =    -0.00522384    0.00234939   -0.00225295
     atom  144 type  1   force =    -0.00155163   -0.00198900   -0.00037516
     atom  145 type  1   force =    -0.00111328    0.00000839    0.00014867
     atom  146 type  1   force =     0.00061569   -0.00016636    0.00001117
     atom  147 type  1   force =    -0.00028859    0.00105402    0.00047495
     atom  148 type  1   force =    -0.00020867   -0.00032064   -0.00023181
     atom  149 type  1   force =    -0.00158263    0.00066382   -0.00011725
     atom  150 type  2   force =    -0.00013904    0.00025282    0.00031298
     atom  151 type  2   force =     0.00038698   -0.00059426   -0.00003539
     atom  152 type  2   force =     0.00044473    0.00049848   -0.00037734
     atom  153 type  2   force =     0.00039198    0.00042804   -0.00007914
     atom  154 type  2   force =     0.00026690   -0.00004517    0.00010993
     atom  155 type  2   force =     0.00098164   -0.00004918    0.00056959
     atom  156 type  2   force =    -0.00033793    0.00007743    0.00006458
     atom  157 type  2   force =     0.00050522   -0.00035319   -0.00027609
     atom  158 type  2   force =    -0.00028220   -0.00019280    0.00000230
     atom  159 type  2   force =     0.00007162   -0.00125446   -0.00056292
     atom  160 type  2   force =     0.00001768   -0.00021424   -0.00019381
     atom  161 type  2   force =     0.00138392   -0.00148146    0.00063801
     atom  162 type  1   force =    -0.00317777   -0.00240460    0.00060912
     atom  163 type  1   force =    -0.02975868    0.02494520   -0.02414266
     atom  164 type  1   force =    -0.00407225    0.00017899    0.00000504
     atom  165 type  1   force =    -0.00272538    0.00052782   -0.00075641
     atom  166 type  1   force =    -0.00387667    0.00004774   -0.00020033
     atom  167 type  1   force =    -0.00083922    0.00156709   -0.00116201
     atom  168 type  2   force =     0.00160535    0.00044367    0.00002511
     atom  169 type  2   force =     0.00653710   -0.00799966   -0.00114150
     atom  170 type  2   force =     0.00164587    0.00242222    0.00035325
     atom  171 type  2   force =    -0.00413446   -0.00847075    0.00915176
     atom  172 type  2   force =     0.00254844    0.00050338    0.00303629
     atom  173 type  2   force =    -0.00044471   -0.00036718    0.00077030
     atom  174 type  2   force =     0.00221867    0.00022593   -0.00046290
     atom  175 type  2   force =     0.00109973   -0.00031883    0.00038984
     atom  176 type  2   force =     0.00188288    0.00060863    0.00056222
     atom  177 type  2   force =     0.00073840   -0.00034814    0.00029629
     atom  178 type  2   force =     0.00235669   -0.00075469    0.00096859
     atom  179 type  2   force =     0.00132542   -0.00268961   -0.00001371
     atom  180 type  1   force =     0.01418851   -0.00663578   -0.00621542
     atom  181 type  1   force =    -0.01995442   -0.02091014    0.00350951
     atom  182 type  1   force =    -0.00200553   -0.00654396   -0.00907649
     atom  183 type  1   force =     0.00707448    0.00728410   -0.00424321
     atom  184 type  1   force =     0.00884410    0.00042607   -0.00171665
     atom  185 type  1   force =     0.00249539   -0.00184827   -0.00117249
     atom  186 type  2   force =    -0.03604936   -0.05132571   -0.02183285
     atom  187 type  2   force =    -0.00161095    0.01046550    0.00419028
     atom  188 type  2   force =    -0.00708983   -0.00741656    0.00418384
     atom  189 type  2   force =     0.00337672    0.00593699   -0.00405602
     atom  190 type  2   force =    -0.00775163   -0.00009493   -0.00446954
     atom  191 type  2   force =    -0.00099993    0.00105004   -0.00098577
     atom  192 type  2   force =    -0.00343767    0.00044523    0.00459455
     atom  193 type  2   force =    -0.00387925    0.00032323    0.00107837
     atom  194 type  2   force =     0.00838750    0.00407927    0.00923941
     atom  195 type  2   force =    -0.00218046   -0.00271195   -0.00068902
     atom  196 type  2   force =    -0.16095899    0.16582956   -0.01197323
     atom  197 type  2   force =    -0.00211860    0.00253270   -0.00083501
     atom  198 type  1   force =    -0.00319868    0.00350711    0.00128188
     atom  199 type  1   force =    -0.00412249   -0.00019019   -0.00020243
     atom  200 type  1   force =     0.00309843    0.01922694    0.02135124
     atom  201 type  1   force =    -0.00327202   -0.00541431    0.00230341
     atom  202 type  1   force =    -0.00481117    0.00024497    0.00311190
     atom  203 type  1   force =    -0.00272542   -0.00078075    0.00067038
     atom  204 type  2   force =     0.00302372   -0.00359142   -0.00136564
     atom  205 type  2   force =     0.00154452   -0.00035227   -0.00027123
     atom  206 type  2   force =     0.00128497   -0.00015384   -0.00058317
     atom  207 type  2   force =     0.00169683   -0.00003582   -0.00005355
     atom  208 type  2   force =     0.00217682    0.00005374    0.00121728
     atom  209 type  2   force =     0.00135523   -0.00033093    0.00096925
     atom  210 type  2   force =     0.00360215    0.00037061   -0.00302468
     atom  211 type  2   force =     0.00164528    0.00014469   -0.00128185
     atom  212 type  2   force =    -0.00289346   -0.00141736   -0.01691267
     atom  213 type  2   force =     0.00113994    0.00152977    0.00061387
     atom  214 type  2   force =     0.00704382   -0.00048205    0.00171393
     atom  215 type  2   force =     0.00069625    0.00000509    0.00011235

     Total force =     0.462707     Total SCF correction =     0.000105

     Writing output data file Qrtz_Ortho.save

     init_run     :     27.68s CPU     38.06s WALL (       1 calls)
     electrons    :   3973.02s CPU   8307.65s WALL (       1 calls)
     forces       :      8.34s CPU      9.13s WALL (       1 calls)

     Called by init_run:
     wfcinit      :     25.75s CPU     34.73s WALL (       1 calls)
     potinit      :      0.20s CPU      0.29s WALL (       1 calls)

     Called by electrons:
     c_bands      :   2250.33s CPU   2733.49s WALL (      33 calls)
     sum_band     :     10.99s CPU     38.80s WALL (      11 calls)
     v_of_rho     :      0.11s CPU      0.32s WALL (      12 calls)
     mix_rho      :      0.11s CPU      0.58s WALL (      11 calls)

     Called by c_bands:
     init_us_2    :      0.32s CPU      0.35s WALL (      45 calls)
     cegterg      :   2248.77s CPU   2723.19s WALL (      33 calls)

     Called by sum_band:

     Called by *egterg:
     h_psi        :    430.46s CPU    832.13s WALL (     101 calls)
     g_psi        :      0.31s CPU      0.31s WALL (      67 calls)
     cdiaghg      :    756.31s CPU    766.31s WALL (      98 calls)

     Called by h_psi:
     add_vuspsi   :    143.42s CPU    143.58s WALL (     101 calls)

     General routines
     calbec       :    149.01s CPU    160.54s WALL (     105 calls)
     fft          :      0.16s CPU      0.99s WALL (      49 calls)
     fftw         :    145.39s CPU    552.86s WALL (   98146 calls)
     davcio       :      0.04s CPU      1.82s WALL (     260 calls)

     Parallel routines
     fft_scatter  :     65.55s CPU    410.63s WALL (   98195 calls)

     Electric-field routines
     c_phase_fiel :   1711.30s CPU   5532.16s WALL (      33 calls)

     PWSCF        :     1h 6m CPU        2h19m WALL


   This run was terminated on:  12:15:51   7Jul2018            

=------------------------------------------------------------------------------=
   JOB DONE.
=------------------------------------------------------------------------------=
