# Supplementary material for: Collective dipole effects in ionic transport under electric fields
Source: Nat Commun. 2020 Jul 3;11:3330. doi: 10.1038/s41467-020-17173-w (PMC7335081; doi:10.1038/s41467-020-17173-w)
Supplement: Supplementary file 3 — Source Data [file 41467_2020_17173_MOESM3_ESM.zip › Script_Pol_Analysis/QE_data/ZBC_NEB_VO_Q2-pos2/Zcharge_VO_Q2_pict9/dz-0.2/output_file]

     Program PWSCF v.5.4.0 starts on  7Jul2018 at 14:34:16 

     This program is part of the open-source Quantum ESPRESSO suite
     for quantum simulation of materials; please cite
         "P. Giannozzi et al., J. Phys.:Condens. Matter 21 395502 (2009);
          URL http://www.quantum-espresso.org", 
     in publications or presentations arising from this work. More details at
     http://www.quantum-espresso.org/quote

     Parallel version (MPI), running on   112 processors
     R & G space division:  proc/nbgrp/npool/nimage =     112
     Reading input from input_file
Warning: card &IONS ignored
Warning: card / ignored
Warning: card &CELL ignored
Warning: card / ignored

     Current dimensions of program PWSCF are:
     Max number of different atomic species (ntypx) = 10
     Max number of k-points (npk) =  40000
     Max angular momentum in pseudopotentials (lmaxx) =  3

     Subspace diagonalization in iterative solution of the eigenvalue problem:
     a serial algorithm will be used


     Parallelization info
     --------------------
     sticks:   dense  smooth     PW     G-vecs:    dense   smooth      PW
     Min         200     200     50                15540    15540    1940
     Max         201     201     51                15547    15547    1944
     Sum       22485   22485   5629              1740873  1740873  217511


     Title: 
     Fkl_Ortho                                                                  


     bravais-lattice index     =            0
     lattice parameter (alat)  =      27.8567  a.u.
     unit-cell volume          =   18011.5231 (a.u.)^3
     number of atoms/cell      =          215
     number of atomic types    =            2
     number of electrons       =      1144.00
     number of Kohn-Sham states=          600
     kinetic-energy cutoff     =      80.0000  Ry
     charge density cutoff     =     320.0000  Ry
     convergence threshold     =      1.0E-08
     mixing beta               =       0.7000
     number of iterations used =            8  plain     mixing
     Exchange-correlation      =  SLA  PZ   NOGX NOGC ( 1  1  0  0 0 0)

     Using Berry phase electric field
     In a.u.(Ry)  cartesian system of reference
        0.0000000000
        0.0000000000
        0.0000000000
     In a.u.(Ry)  crystal system of reference
        0.0000000000
        0.0000000000
        0.0000000000
     Number of iterative cycles:   3


     celldm(1)=  27.856738  celldm(2)=   0.000000  celldm(3)=   0.000000
     celldm(4)=   0.000000  celldm(5)=   0.000000  celldm(6)=   0.000000

     crystal axes: (cart. coord. in units of alat)
               a(1) = (   0.992918   0.000000   0.000000 )  
               a(2) = (   0.000000   1.146571   0.000000 )  
               a(3) = (   0.000000   0.000000   0.731889 )  

     reciprocal axes: (cart. coord. in units 2 pi/alat)
               b(1) = (  1.007133  0.000000  0.000000 )  
               b(2) = (  0.000000  0.872166  0.000000 )  
               b(3) = (  0.000000  0.000000  1.366327 )  


     PseudoPot. # 1 for Si read from file:
     /home/users/lsamos/Nico/q-e-qe-5.4/pseudo/Si.pz-vbc.UPF
     MD5 check sum: 6dfa03ddd5817404712e03e4d12deb78
     Pseudo is Norm-conserving, Zval =  4.0
     Generated by new atomic code, or converted to UPF format
     Using radial grid of  431 points,  2 beta functions with: 
                l(1) =   0
                l(2) =   1

     PseudoPot. # 2 for O  read from file:
     /home/users/lsamos/Nico/q-e-qe-5.4/pseudo/O.pz-mt.UPF
     MD5 check sum: 6c85872a654a48428798af567c59afb1
     Pseudo is Norm-conserving, Zval =  6.0
     Generated by new atomic code, or converted to UPF format
     Using radial grid of  921 points,  1 beta functions with: 
                l(1) =   0

     atomic species   valence    mass     pseudopotential
        Si             4.00    28.08550     Si( 1.00)
        O              6.00    16.00000     O ( 1.00)

     No symmetry found


   Cartesian axes

     site n.     atom                  positions (alat units)
         1           Si  tau(   1) = (   0.1494240   0.0009782   0.2444121  )
         2           Si  tau(   2) = (   0.3174840   0.2885672   0.2451383  )
         3           Si  tau(   3) = (   0.9144903   0.1317168   0.1191464  )
         4           Si  tau(   4) = (   0.0902198   0.4149364   0.1257804  )
         5           Si  tau(   5) = (   0.0881975   0.1514395  -0.0003913  )
         6           Si  tau(   6) = (   0.2496373   0.4340830  -0.0024000  )
         7           O   tau(   7) = (   0.0831597   0.0805529   0.2820002  )
         8           O   tau(   8) = (   0.2503383   0.3664557   0.2847664  )
         9           O   tau(   9) = (   0.2149505   0.0377853   0.1636441  )
        10           O   tau(  10) = (   0.3847675   0.3309175   0.1684436  )
        11           O   tau(  11) = (   0.1894119   0.1676863   0.0395136  )
        12           O   tau(  12) = (   0.3560642   0.4421431   0.0256429  )
        13           O   tau(  13) = (   0.0232070   0.1139495   0.0809130  )
        14           O   tau(  14) = (   0.1928605   0.4033519   0.0872488  )
        15           O   tau(  15) = (   0.9143023   0.2052953   0.2018277  )
        16           O   tau(  16) = (   0.0856943   0.4903484   0.2065489  )
        17           O   tau(  17) = (   0.0451495   0.2468914   0.3308738  )
        18           O   tau(  18) = (   0.2110379   0.5352025   0.3307217  )
        19           Si  tau(  19) = (   0.4865705   0.0036930   0.2389102  )
        20           Si  tau(  20) = (   0.6532159   0.2822521   0.2487550  )
        21           Si  tau(  21) = (   0.2537561   0.1316940   0.1218261  )
        22           Si  tau(  22) = (   0.4152808   0.4222416   0.1165992  )
        23           Si  tau(  23) = (   0.4164663   0.1537439  -0.0002997  )
        24           Si  tau(  24) = (   0.5856934   0.4408043   0.0026406  )
        25           O   tau(  25) = (   0.4218617   0.0841954   0.2772207  )
        26           O   tau(  26) = (   0.5909626   0.3492038   0.3141041  )
        27           O   tau(  27) = (   0.5516536   0.0401373   0.1564704  )
        28           O   tau(  28) = (   0.7049587   0.3335626   0.1672302  )
        29           O   tau(  29) = (   0.5164755   0.1765164   0.0403816  )
        30           O   tau(  30) = (   0.6872819   0.4587056   0.0399931  )
        31           O   tau(  31) = (   0.3545315   0.1128595   0.0811753  )
        32           O   tau(  32) = (   0.5207507   0.4100112   0.0856871  )
        33           O   tau(  33) = (   0.2568948   0.2083092   0.2012420  )
        34           O   tau(  34) = (   0.4035538   0.5094566   0.1839345  )
        35           O   tau(  35) = (   0.3800055   0.2506050   0.3282859  )
        36           Si  tau(  36) = (   0.8156478  -0.0036441   0.2431690  )
        37           Si  tau(  37) = (   0.9790621   0.2831823   0.2448940  )
        38           Si  tau(  38) = (   0.5846618   0.1382764   0.1181669  )
        39           Si  tau(  39) = (   0.7496832   0.4248200   0.1251084  )
        40           Si  tau(  40) = (   0.7539651   0.1572469  -0.0102819  )
        41           Si  tau(  41) = (   0.9171882   0.4361138   0.0037209  )
        42           O   tau(  42) = (   0.7488185   0.0731048   0.2853992  )
        43           O   tau(  43) = (   0.9150436   0.3656755   0.2819772  )
        44           O   tau(  44) = (   0.8738249   0.0371449   0.1586030  )
        45           O   tau(  45) = (   1.0473551   0.3190163   0.1658959  )
        46           O   tau(  46) = (   0.8530962   0.1713359   0.0350947  )
        47           O   tau(  47) = (   1.0193335   0.4478218   0.0417672  )
        48           O   tau(  48) = (   0.6843470   0.1340049   0.0719900  )
        49           O   tau(  49) = (   0.8503725   0.4035718   0.0858461  )
        50           O   tau(  50) = (   0.5868753   0.2069021   0.2054191  )
        51           O   tau(  51) = (   0.7502690   0.5007626   0.2046158  )
        52           O   tau(  52) = (   0.7262095   0.2443797   0.3218409  )
        53           O   tau(  53) = (   0.8778291   0.5351548   0.3290623  )
        54           Si  tau(  54) = (   0.1473672   0.5715202   0.2478843  )
        55           Si  tau(  55) = (   0.3165389   0.8639707   0.2433711  )
        56           Si  tau(  56) = (   0.9221249   0.7065412   0.1235993  )
        57           Si  tau(  57) = (   0.0914794   0.9915039   0.1232349  )
        58           Si  tau(  58) = (   0.0968745   0.7261160   0.0020754  )
        59           Si  tau(  59) = (   0.2554997   1.0149007   0.0000026  )
        60           O   tau(  60) = (   0.0830663   0.6520328   0.2862531  )
        61           O   tau(  61) = (   0.2535119   0.9448762   0.2825670  )
        62           O   tau(  62) = (   0.2124719   0.6100787   0.1679847  )
        63           O   tau(  63) = (   0.3823049   0.8993003   0.1619756  )
        64           O   tau(  64) = (   0.2017887   0.7345745   0.0380982  )
        65           O   tau(  65) = (   0.3584272   1.0287207   0.0367243  )
        66           O   tau(  66) = (   0.0316325   0.6922634   0.0852898  )
        67           O   tau(  67) = (   0.1935539   0.9784755   0.0837814  )
        68           O   tau(  68) = (   0.9186593   0.7806249   0.2048596  )
        69           O   tau(  69) = (   0.0881766   1.0652097   0.2052036  )
        70           O   tau(  70) = (   0.0511211   0.8226113   0.3292270  )
        71           O   tau(  71) = (   0.2115208   1.1127222   0.3288530  )
        72           Si  tau(  72) = (   0.4280359   0.6164834   0.1804424  )
        73           Si  tau(  73) = (   0.6518409   0.8625447   0.2451224  )
        74           Si  tau(  74) = (   0.2567343   0.7026561   0.1284078  )
        75           Si  tau(  75) = (   0.4206600   0.9939684   0.1210870  )
        76           Si  tau(  76) = (   0.4741072   0.7585625  -0.0664052  )
        77           Si  tau(  77) = (   0.5867836   1.0150625   0.0018220  )
        78           O   tau(  78) = (   0.4191884   0.6555529   0.2828333  )
        79           O   tau(  79) = (   0.5878315   0.9436604   0.2820226  )
        80           O   tau(  80) = (   0.5323344   0.6249212   0.1431839  )
        81           O   tau(  81) = (   0.7138314   0.8938729   0.1592974  )
        82           O   tau(  82) = (   0.5375923   0.7673559   0.0337291  )
        83           O   tau(  83) = (   0.6896030   1.0272929   0.0385531  )
        84           O   tau(  84) = (   0.3641212   0.6763011   0.1100289  )
        85           O   tau(  85) = (   0.5231151   0.9778312   0.0833641  )
        86           O   tau(  86) = (   0.2526133   0.7830869   0.2040610  )
        87           O   tau(  87) = (   0.4220608   1.0697334   0.2010475  )
        88           O   tau(  88) = (   0.3801076   0.8260666   0.3261384  )
        89           O   tau(  89) = (   0.5495342   1.1138163   0.3225657  )
        90           Si  tau(  90) = (   0.8164041   0.5776638   0.2472857  )
        91           Si  tau(  91) = (   0.9831348   0.8602500   0.2449932  )
        92           Si  tau(  92) = (   0.5890733   0.7158128   0.1191203  )
        93           Si  tau(  93) = (   0.7534335   0.9895165   0.1210438  )
        94           Si  tau(  94) = (   0.7562661   0.7262603   0.0020938  )
        95           Si  tau(  95) = (   0.9194296   1.0109825   0.0010820  )
        96           O   tau(  96) = (   0.7533507   0.6568441   0.2918002  )
        97           O   tau(  97) = (   0.9178789   0.9400835   0.2828136  )
        98           O   tau(  98) = (   0.8818872   0.6128162   0.1655822  )
        99           O   tau(  99) = (   1.0487429   0.8953006   0.1633846  )
       100           O   tau( 100) = (   0.8578654   0.7415021   0.0397425  )
       101           O   tau( 101) = (   1.0204466   1.0273799   0.0406749  )
       102           O   tau( 102) = (   0.6910294   0.6930272   0.0853344  )
       103           O   tau( 103) = (   0.8548088   0.9729738   0.0824263  )
       104           O   tau( 104) = (   0.5876644   0.7803451   0.2079557  )
       105           O   tau( 105) = (   0.7526236   1.0613377   0.2045948  )
       106           O   tau( 106) = (   0.7157736   0.8276837   0.3284622  )
       107           O   tau( 107) = (   0.8807645   1.1080679   0.3253214  )
       108           Si  tau( 108) = (   0.1529538  -0.0018719   0.6089209  )
       109           Si  tau( 109) = (   0.3096380   0.2827661   0.6103471  )
       110           Si  tau( 110) = (   0.9190317   0.1261817   0.4904454  )
       111           Si  tau( 111) = (   0.0875555   0.4170812   0.4898976  )
       112           Si  tau( 112) = (   0.0869524   0.1513917   0.3667043  )
       113           Si  tau( 113) = (   0.2503340   0.4393470   0.3674003  )
       114           O   tau( 114) = (   0.0892364   0.0790356   0.6479818  )
       115           O   tau( 115) = (   0.2398764   0.3589129   0.6489799  )
       116           O   tau( 116) = (   0.2160304   0.0323331   0.5245818  )
       117           O   tau( 117) = (   0.3753508   0.3268909   0.5326086  )
       118           O   tau( 118) = (   0.1906616   0.1653650   0.4011514  )
       119           O   tau( 119) = (   0.3533101   0.4548273   0.4049377  )
       120           O   tau( 120) = (   0.0283941   0.1128896   0.4523984  )
       121           O   tau( 121) = (   0.1896263   0.4012482   0.4515439  )
       122           O   tau( 122) = (   0.9151589   0.2023547   0.5708901  )
       123           O   tau( 123) = (   0.0863909   0.4935971   0.5694773  )
       124           O   tau( 124) = (   0.0497306   0.2473849   0.6932847  )
       125           O   tau( 125) = (   0.2149100   0.5312757   0.6919620  )
       126           Si  tau( 126) = (   0.4844057  -0.0008299   0.6094533  )
       127           Si  tau( 127) = (   0.6425535   0.2863073   0.6035756  )
       128           Si  tau( 128) = (   0.2537106   0.1273493   0.4836720  )
       129           Si  tau( 129) = (   0.4097052   0.4223127   0.4926767  )
       130           Si  tau( 130) = (   0.4185876   0.1535154   0.3628585  )
       131           Si  tau( 131) = (   0.6073785   0.3932350   0.4114658  )
       132           O   tau( 132) = (   0.4226418   0.0809413   0.6487470  )
       133           O   tau( 133) = (   0.5854623   0.3631446   0.6549544  )
       134           O   tau( 134) = (   0.5482486   0.0348208   0.5259748  )
       135           O   tau( 135) = (   0.6804802   0.3397881   0.5025061  )
       136           O   tau( 136) = (   0.5211039   0.1680970   0.4023695  )
       137           O   tau( 137) = (   0.6853163   0.4724378   0.4095921  )
       138           O   tau( 138) = (   0.3560615   0.1131784   0.4445743  )
       139           O   tau( 139) = (   0.5165007   0.4112242   0.4641966  )
       140           O   tau( 140) = (   0.2523573   0.2008042   0.5661189  )
       141           O   tau( 141) = (   0.4096289   0.5008280   0.5708829  )
       142           O   tau( 142) = (   0.3739018   0.2473741   0.6927345  )
       143           O   tau( 143) = (   0.5490694   0.5329050   0.6865037  )
       144           Si  tau( 144) = (   0.8159133  -0.0060653   0.6109042  )
       145           Si  tau( 145) = (   0.9781703   0.2834917   0.6116420  )
       146           Si  tau( 146) = (   0.5837536   0.1295783   0.4843597  )
       147           Si  tau( 147) = (   0.7557266   0.4315295   0.4867559  )
       148           Si  tau( 148) = (   0.7552237   0.1475988   0.3658434  )
       149           Si  tau( 149) = (   0.9179521   0.4389361   0.3637492  )
       150           O   tau( 150) = (   0.7513198   0.0752869   0.6480669  )
       151           O   tau( 151) = (   0.9130581   0.3633172   0.6523095  )
       152           O   tau( 152) = (   0.8803190   0.0304666   0.5289056  )
       153           O   tau( 153) = (   1.0404914   0.3227382   0.5293687  )
       154           O   tau( 154) = (   0.8561563   0.1605927   0.4062133  )
       155           O   tau( 155) = (   1.0179660   0.4528587   0.4055772  )
       156           O   tau( 156) = (   0.6873850   0.1203250   0.4490341  )
       157           O   tau( 157) = (   0.8513699   0.4012854   0.4468681  )
       158           O   tau( 158) = (   0.5792956   0.2069600   0.5649263  )
       159           O   tau( 159) = (   0.7569625   0.4869135   0.5797132  )
       160           O   tau( 160) = (   0.7255764   0.2505931   0.6653393  )
       161           O   tau( 161) = (   0.8845557   0.5347591   0.6972521  )
       162           Si  tau( 162) = (   0.1526183   0.5716214   0.6102641  )
       163           Si  tau( 163) = (   0.3170168   0.8640816   0.6029256  )
       164           Si  tau( 164) = (   0.9179984   0.7046922   0.4934375  )
       165           Si  tau( 165) = (   0.0893376   0.9896646   0.4893894  )
       166           Si  tau( 166) = (   0.0872857   0.7263384   0.3679778  )
       167           Si  tau( 167) = (   0.2521186   1.0176673   0.3659074  )
       168           O   tau( 168) = (   0.0910297   0.6530118   0.6512869  )
       169           O   tau( 169) = (   0.2538565   0.9393103   0.6504649  )
       170           O   tau( 170) = (   0.2184535   0.6087442   0.5293982  )
       171           O   tau( 171) = (   0.3767040   0.9005934   0.5178151  )
       172           O   tau( 172) = (   0.1899914   0.7396476   0.4056150  )
       173           O   tau( 173) = (   0.3542414   1.0369686   0.4029170  )
       174           O   tau( 174) = (   0.0250342   0.6888216   0.4513133  )
       175           O   tau( 175) = (   0.1910070   0.9767267   0.4485329  )
       176           O   tau( 176) = (   0.9217147   0.7742645   0.5788129  )
       177           O   tau( 177) = (   0.0892786   1.0624652   0.5725476  )
       178           O   tau( 178) = (   0.0609906   0.8228897   0.6949353  )
       179           O   tau( 179) = (   0.2180353   1.1099773   0.6915182  )
       180           Si  tau( 180) = (   0.4847526   0.5714562   0.6068863  )
       181           Si  tau( 181) = (   0.6490735   0.8604452   0.6125112  )
       182           Si  tau( 182) = (   0.2540879   0.7041078   0.4879319  )
       183           Si  tau( 183) = (   0.4177439   0.9970709   0.4833353  )
       184           Si  tau( 184) = (   0.4166412   0.7297452   0.3638476  )
       185           Si  tau( 185) = (   0.5850898   1.0181221   0.3636685  )
       186           O   tau( 186) = (   0.4351391   0.6619966   0.6480200  )
       187           O   tau( 187) = (   0.5840782   0.9377024   0.6530764  )
       188           O   tau( 188) = (   0.5484290   0.6076335   0.5231559  )
       189           O   tau( 189) = (   0.7034796   0.8929340   0.5232285  )
       190           O   tau( 190) = (   0.5181569   0.7458478   0.4071987  )
       191           O   tau( 191) = (   0.6853933   1.0320927   0.4070105  )
       192           O   tau( 192) = (   0.3560043   0.6902272   0.4473256  )
       193           O   tau( 193) = (   0.5193109   0.9806428   0.4442924  )
       194           O   tau( 194) = (   0.2564834   0.7787898   0.5699477  )
       195           O   tau( 195) = (   0.4200764   1.0655497   0.5701281  )
       196           O   tau( 196) = (   0.3953845   0.8324285   0.6777564  )
       197           O   tau( 197) = (   0.5499199   1.1090038   0.6906760  )
       198           Si  tau( 198) = (   0.8202889   0.5716466   0.6167016  )
       199           Si  tau( 199) = (   0.9866097   0.8567813   0.6136886  )
       200           Si  tau( 200) = (   0.5801759   0.7061218   0.4876282  )
       201           Si  tau( 201) = (   0.7484329   0.9894971   0.4865980  )
       202           Si  tau( 202) = (   0.7522826   0.7333488   0.3714787  )
       203           Si  tau( 203) = (   0.9160925   1.0120216   0.3663862  )
       204           O   tau( 204) = (   0.7526955   0.6493896   0.6546128  )
       205           O   tau( 205) = (   0.9209615   0.9366721   0.6513332  )
       206           O   tau( 206) = (   0.8774660   0.6079175   0.5297559  )
       207           O   tau( 207) = (   1.0468605   0.8926146   0.5282962  )
       208           O   tau( 208) = (   0.8522907   0.7459383   0.4145254  )
       209           O   tau( 209) = (   1.0163339   1.0264365   0.4088602  )
       210           O   tau( 210) = (   0.6845178   0.7036099   0.4563044  )
       211           O   tau( 211) = (   0.8489782   0.9727713   0.4458490  )
       212           O   tau( 212) = (   0.5680275   0.7767222   0.5847497  )
       213           O   tau( 213) = (   0.7520912   1.0585072   0.5728264  )
       214           O   tau( 214) = (   0.7162598   0.8187674   0.6878697  )
       215           O   tau( 215) = (   0.8792911   1.1057711   0.6939934  )

     number of k points=     1
                       cart. coord. in units 2pi/alat
        k(    1) = (   0.0000000   0.0000000   0.0000000), wk =   2.0000000

     Dense  grid:  1740873 G-vectors     FFT dimensions: ( 160, 192, 120)

     Largest allocated arrays     est. size (Mb)     dimensions
        Kohn-Sham Wavefunctions        17.80 Mb     (    1944,  600)
        NL pseudopotentials            12.78 Mb     (    1944,  431)
        Each V/rho on FFT grid          0.94 Mb     (   61440)
        Each G-vector array             0.12 Mb     (   15547)
        G-vector shells                 0.06 Mb     (    7776)
     Largest temporary arrays     est. size (Mb)     dimensions
        Auxiliary wavefunctions        71.19 Mb     (    1944, 2400)
        Each subspace H/S matrix       87.89 Mb     (    2400, 2400)
        Each <psi_i|beta_j> matrix      3.95 Mb     (     431,  600)
        Arrays for rho mixing           7.50 Mb     (   61440,    8)

     Initial potential from superposition of free atoms

     starting charge 1145.96414, renormalised to 1144.00000
     Starting wfc are  860 randomized atomic wfcs

     total cpu time spent up to now is       42.6 secs

     per-process dynamical memory:   157.1 Mb

     Self-consistent Calculation

     iteration #  1     ecut=    80.00 Ry     beta=0.70
     Davidson diagonalization with overlap
     ethr =  1.00E-02,  avg # of iterations =  3.0
     Davidson diagonalization with overlap
     ethr =  1.00E-02,  avg # of iterations =  1.0
     Davidson diagonalization with overlap
     ethr =  1.00E-02,  avg # of iterations =  1.0

     Expectation value of exp(iGx): ( -5.6773645966197081E-004,  4.5505875420105143E-004)  0.99291773000000005     
     Electronic Dipole per cell (Ry a.u.)   30.703462907300114     
     Ionic Dipole per cell (Ry a.u.)   23643.972019852914     

     Expectation value of exp(iGx): (  3.4211588260916127E-003, -2.8718776273072978E-003)   1.1465709300000000     
     Electronic Dipole per cell (Ry a.u.)  -10.040608213141160     
     Ionic Dipole per cell (Ry a.u.)   25348.797679066749     

     Expectation value of exp(iGx): ( -1.2050628917536489E-006, -1.2402301695216038E-006)  0.73188942899999998     
     Electronic Dipole per cell (Ry a.u.)  -21.492811470233981     
     Ionic Dipole per cell (Ry a.u.)   15834.070607121408     
Electronic Dipole on Cartesian axes
           1   30.703462907300114     
           2  -10.040608213141160     
           3  -21.492811470233981     
Ionic Dipole on Cartesian axes
           1   23643.972019852914     
           2   25348.797679066749     
           3   15834.070607121408     

     total cpu time spent up to now is      778.4 secs

     total energy              =   -5137.17679412 Ry
     Harris-Foulkes estimate   =   -5174.13496508 Ry
     estimated scf accuracy    <      51.88373350 Ry

     iteration #  2     ecut=    80.00 Ry     beta=0.70
     Davidson diagonalization with overlap
     ethr =  4.54E-03,  avg # of iterations =  2.0
     Davidson diagonalization with overlap
     ethr =  4.54E-03,  avg # of iterations =  2.0
     Davidson diagonalization with overlap
     ethr =  4.54E-03,  avg # of iterations =  1.0

     Expectation value of exp(iGx): ( -2.3660211611802060E-005,  2.1501364461019097E-005)  0.99291773000000005     
     Electronic Dipole per cell (Ry a.u.)   29.932021088293428     
     Ionic Dipole per cell (Ry a.u.)   23643.972019852914     

     Expectation value of exp(iGx): (  3.4017714536273562E-004, -2.6569464300681421E-004)   1.1465709300000000     
     Electronic Dipole per cell (Ry a.u.)  -9.5336803114667354     
     Ionic Dipole per cell (Ry a.u.)   25348.797679066749     

     Expectation value of exp(iGx): ( -3.3982700218846344E-009, -4.4657159774835727E-009)  0.73188942899999998     
     Electronic Dipole per cell (Ry a.u.)  -20.386574755674655     
     Ionic Dipole per cell (Ry a.u.)   15834.070607121408     
Electronic Dipole on Cartesian axes
           1   29.932021088293428     
           2  -9.5336803114667354     
           3  -20.386574755674655     
Ionic Dipole on Cartesian axes
           1   23643.972019852914     
           2   25348.797679066749     
           3   15834.070607121408     

     total cpu time spent up to now is     1490.2 secs

     total energy              =   -5150.67662819 Ry
     Harris-Foulkes estimate   =   -5167.88547380 Ry
     estimated scf accuracy    <      33.32354281 Ry

     iteration #  3     ecut=    80.00 Ry     beta=0.70
     Davidson diagonalization with overlap
     ethr =  2.91E-03,  avg # of iterations =  2.0
     Davidson diagonalization with overlap
     ethr =  2.91E-03,  avg # of iterations =  1.0
     Davidson diagonalization with overlap
     ethr =  2.91E-03,  avg # of iterations =  1.0

     Expectation value of exp(iGx): ( -1.2172705841365817E-004,  1.0003191765901390E-004)  0.99291773000000005     
     Electronic Dipole per cell (Ry a.u.)   30.551531304049551     
     Ionic Dipole per cell (Ry a.u.)   23643.972019852914     

     Expectation value of exp(iGx): (  1.0900732881692573E-003, -9.1341411973200446E-004)   1.1465709300000000     
     Electronic Dipole per cell (Ry a.u.)  -10.027883016617077     
     Ionic Dipole per cell (Ry a.u.)   25348.797679066749     

     Expectation value of exp(iGx): ( -7.0657681097806819E-008, -7.8476502068138204E-008)  0.73188942899999998     
     Electronic Dipole per cell (Ry a.u.)  -21.144057773033893     
     Ionic Dipole per cell (Ry a.u.)   15834.070607121408     
Electronic Dipole on Cartesian axes
           1   30.551531304049551     
           2  -10.027883016617077     
           3  -21.144057773033893     
Ionic Dipole on Cartesian axes
           1   23643.972019852914     
           2   25348.797679066749     
           3   15834.070607121408     

     total cpu time spent up to now is     2243.6 secs

     total energy              =   -5157.50667748 Ry
     Harris-Foulkes estimate   =   -5157.62290141 Ry
     estimated scf accuracy    <       0.26959621 Ry

     iteration #  4     ecut=    80.00 Ry     beta=0.70
     Davidson diagonalization with overlap
     ethr =  2.36E-05,  avg # of iterations =  7.0
     Davidson diagonalization with overlap
     ethr =  2.36E-05,  avg # of iterations =  1.0
     Davidson diagonalization with overlap
     ethr =  2.36E-05,  avg # of iterations =  1.0

     Expectation value of exp(iGx): ( -1.1381628767391146E-004,  9.7764016374791884E-005)  0.99291773000000005     
     Electronic Dipole per cell (Ry a.u.)   30.280117373998081     
     Ionic Dipole per cell (Ry a.u.)   23643.972019852914     

     Expectation value of exp(iGx): (  1.0789414823939368E-003, -8.4806500744389029E-004)   1.1465709300000000     
     Electronic Dipole per cell (Ry a.u.)  -9.5779374915209967     
     Ionic Dipole per cell (Ry a.u.)   25348.797679066749     

     Expectation value of exp(iGx): ( -6.1643995807237765E-008, -7.3437426936403918E-008)  0.73188942899999998     
     Electronic Dipole per cell (Ry a.u.)  -20.825539289792445     
     Ionic Dipole per cell (Ry a.u.)   15834.070607121408     
Electronic Dipole on Cartesian axes
           1   30.280117373998081     
           2  -9.5779374915209967     
           3  -20.825539289792445     
Ionic Dipole on Cartesian axes
           1   23643.972019852914     
           2   25348.797679066749     
           3   15834.070607121408     

     total cpu time spent up to now is     3032.4 secs

     total energy              =   -5157.52260112 Ry
     Harris-Foulkes estimate   =   -5157.61624781 Ry
     estimated scf accuracy    <       0.19919446 Ry

     iteration #  5     ecut=    80.00 Ry     beta=0.70
     Davidson diagonalization with overlap
     ethr =  1.74E-05,  avg # of iterations =  7.0
     Davidson diagonalization with overlap
     ethr =  1.74E-05,  avg # of iterations =  1.0
     Davidson diagonalization with overlap
     ethr =  1.74E-05,  avg # of iterations =  1.0

     Expectation value of exp(iGx): ( -1.1448057039923987E-004,  9.5262622664252052E-005)  0.99291773000000005     
     Electronic Dipole per cell (Ry a.u.)   30.474947216185178     
     Ionic Dipole per cell (Ry a.u.)   23643.972019852914     

     Expectation value of exp(iGx): (  1.0529948630425476E-003, -8.6721978458954570E-004)   1.1465709300000000     
     Electronic Dipole per cell (Ry a.u.)  -9.9056921820081030     
     Ionic Dipole per cell (Ry a.u.)   25348.797679066749     

     Expectation value of exp(iGx): ( -6.2389285940572045E-008, -7.1530283907531389E-008)  0.73188942899999998     
     Electronic Dipole per cell (Ry a.u.)  -20.999309105826963     
     Ionic Dipole per cell (Ry a.u.)   15834.070607121408     
Electronic Dipole on Cartesian axes
           1   30.474947216185178     
           2  -9.9056921820081030     
           3  -20.999309105826963     
Ionic Dipole on Cartesian axes
           1   23643.972019852914     
           2   25348.797679066749     
           3   15834.070607121408     

     total cpu time spent up to now is     3796.0 secs

     total energy              =   -5157.56211350 Ry
     Harris-Foulkes estimate   =   -5157.56355373 Ry
     estimated scf accuracy    <       0.00240325 Ry

     iteration #  6     ecut=    80.00 Ry     beta=0.70
     Davidson diagonalization with overlap
     ethr =  2.10E-07,  avg # of iterations =  7.0
     Davidson diagonalization with overlap
     ethr =  2.10E-07,  avg # of iterations =  1.0
     Davidson diagonalization with overlap
     ethr =  2.10E-07,  avg # of iterations =  1.0

     Expectation value of exp(iGx): ( -1.1440376810290419E-004,  9.5635260276440335E-005)  0.99291773000000005     
     Electronic Dipole per cell (Ry a.u.)   30.446926993510587     
     Ionic Dipole per cell (Ry a.u.)   23643.972019852914     

     Expectation value of exp(iGx): (  1.0571310070385045E-003, -8.6380888162170368E-004)   1.1465709300000000     
     Electronic Dipole per cell (Ry a.u.)  -9.8502688244562737     
     Ionic Dipole per cell (Ry a.u.)   25348.797679066749     

     Expectation value of exp(iGx): ( -6.2608951864448126E-008, -7.1630880415159782E-008)  0.73188942899999998     
     Electronic Dipole per cell (Ry a.u.)  -21.008900330370178     
     Ionic Dipole per cell (Ry a.u.)   15834.070607121408     
Electronic Dipole on Cartesian axes
           1   30.446926993510587     
           2  -9.8502688244562737     
           3  -21.008900330370178     
Ionic Dipole on Cartesian axes
           1   23643.972019852914     
           2   25348.797679066749     
           3   15834.070607121408     

     total cpu time spent up to now is     4578.0 secs

     total energy              =   -5157.56270856 Ry
     Harris-Foulkes estimate   =   -5157.56287304 Ry
     estimated scf accuracy    <       0.00030323 Ry

     iteration #  7     ecut=    80.00 Ry     beta=0.70
     Davidson diagonalization with overlap
     ethr =  2.65E-08,  avg # of iterations =  3.0
     Davidson diagonalization with overlap
     ethr =  2.65E-08,  avg # of iterations =  1.0
     Davidson diagonalization with overlap
     ethr =  2.65E-08,  avg # of iterations =  1.0

     Expectation value of exp(iGx): ( -1.1449597553343689E-004,  9.5617906437791176E-005)  0.99291773000000005     
     Electronic Dipole per cell (Ry a.u.)   30.452974559465385     
     Ionic Dipole per cell (Ry a.u.)   23643.972019852914     

     Expectation value of exp(iGx): (  1.0562748634590912E-003, -8.6558395452027560E-004)   1.1465709300000000     
     Electronic Dipole per cell (Ry a.u.)  -9.8704440370646456     
     Ionic Dipole per cell (Ry a.u.)   25348.797679066749     

     Expectation value of exp(iGx): ( -6.2615113717816293E-008, -7.1739663743510818E-008)  0.73188942899999998     
     Electronic Dipole per cell (Ry a.u.)  -21.002447367498355     
     Ionic Dipole per cell (Ry a.u.)   15834.070607121408     
Electronic Dipole on Cartesian axes
           1   30.452974559465385     
           2  -9.8704440370646456     
           3  -21.002447367498355     
Ionic Dipole on Cartesian axes
           1   23643.972019852914     
           2   25348.797679066749     
           3   15834.070607121408     

     total cpu time spent up to now is     5286.7 secs

     total energy              =   -5157.56277747 Ry
     Harris-Foulkes estimate   =   -5157.56279274 Ry
     estimated scf accuracy    <       0.00003147 Ry

     iteration #  8     ecut=    80.00 Ry     beta=0.70
     Davidson diagonalization with overlap
     ethr =  2.75E-09,  avg # of iterations =  3.0
     Davidson diagonalization with overlap
     ethr =  2.75E-09,  avg # of iterations =  1.0
     Davidson diagonalization with overlap
     ethr =  2.75E-09,  avg # of iterations =  1.0

     Expectation value of exp(iGx): ( -1.1451169240183044E-004,  9.5626037197440544E-005)  0.99291773000000005     
     Electronic Dipole per cell (Ry a.u.)   30.453294513849436     
     Ionic Dipole per cell (Ry a.u.)   23643.972019852914     

     Expectation value of exp(iGx): (  1.0567012398358477E-003, -8.6525028483944123E-004)   1.1465709300000000     
     Electronic Dipole per cell (Ry a.u.)  -9.8648819959359564     
     Ionic Dipole per cell (Ry a.u.)   25348.797679066749     

     Expectation value of exp(iGx): ( -6.2646431244453569E-008, -7.1734883962758002E-008)  0.73188942899999998     
     Electronic Dipole per cell (Ry a.u.)  -21.005023962965971     
     Ionic Dipole per cell (Ry a.u.)   15834.070607121408     
Electronic Dipole on Cartesian axes
           1   30.453294513849436     
           2  -9.8648819959359564     
           3  -21.005023962965971     
Ionic Dipole on Cartesian axes
           1   23643.972019852914     
           2   25348.797679066749     
           3   15834.070607121408     

     total cpu time spent up to now is     6003.6 secs

     total energy              =   -5157.56278540 Ry
     Harris-Foulkes estimate   =   -5157.56278714 Ry
     estimated scf accuracy    <       0.00000480 Ry

     iteration #  9     ecut=    80.00 Ry     beta=0.70
     Davidson diagonalization with overlap
     ethr =  4.20E-10,  avg # of iterations =  3.0
     Davidson diagonalization with overlap
     ethr =  4.20E-10,  avg # of iterations =  1.0
     Davidson diagonalization with overlap
     ethr =  4.20E-10,  avg # of iterations =  1.0

     Expectation value of exp(iGx): ( -1.1451192410198943E-004,  9.5633167528630410E-005)  0.99291773000000005     
     Electronic Dipole per cell (Ry a.u.)   30.452850154067008     
     Ionic Dipole per cell (Ry a.u.)   23643.972019852914     

     Expectation value of exp(iGx): (  1.0566434198198379E-003, -8.6536766961669025E-004)   1.1465709300000000     
     Electronic Dipole per cell (Ry a.u.)  -9.8662237297935214     
     Ionic Dipole per cell (Ry a.u.)   25348.797679066749     

     Expectation value of exp(iGx): ( -6.2646177379470189E-008, -7.1741623725857145E-008)  0.73188942899999998     
     Electronic Dipole per cell (Ry a.u.)  -21.004578338875032     
     Ionic Dipole per cell (Ry a.u.)   15834.070607121408     
Electronic Dipole on Cartesian axes
           1   30.452850154067008     
           2  -9.8662237297935214     
           3  -21.004578338875032     
Ionic Dipole on Cartesian axes
           1   23643.972019852914     
           2   25348.797679066749     
           3   15834.070607121408     

     total cpu time spent up to now is     6715.1 secs

     total energy              =   -5157.56278611 Ry
     Harris-Foulkes estimate   =   -5157.56278649 Ry
     estimated scf accuracy    <       0.00000033 Ry

     iteration # 10     ecut=    80.00 Ry     beta=0.70
     Davidson diagonalization with overlap
     ethr =  2.86E-11,  avg # of iterations =  2.0
     Davidson diagonalization with overlap
     ethr =  2.86E-11,  avg # of iterations =  1.0
     Davidson diagonalization with overlap
     ethr =  2.86E-11,  avg # of iterations =  1.0

     Expectation value of exp(iGx): ( -1.1451190713114601E-004,  9.5632217841986944E-005)  0.99291773000000005     
     Electronic Dipole per cell (Ry a.u.)   30.452910079589564     
     Ionic Dipole per cell (Ry a.u.)   23643.972019852914     

     Expectation value of exp(iGx): (  1.0566517359332779E-003, -8.6535136425778365E-004)   1.1465709300000000     
     Electronic Dipole per cell (Ry a.u.)  -9.8660354610606618     
     Ionic Dipole per cell (Ry a.u.)   25348.797679066749     

     Expectation value of exp(iGx): ( -6.2644841575088766E-008, -7.1741754787289704E-008)  0.73188942899999998     
     Electronic Dipole per cell (Ry a.u.)  -21.004473073896847     
     Ionic Dipole per cell (Ry a.u.)   15834.070607121408     
Electronic Dipole on Cartesian axes
           1   30.452910079589561     
           2  -9.8660354610606618     
           3  -21.004473073896847     
Ionic Dipole on Cartesian axes
           1   23643.972019852914     
           2   25348.797679066749     
           3   15834.070607121408     

     total cpu time spent up to now is     7440.1 secs

     total energy              =   -5157.56278619 Ry
     Harris-Foulkes estimate   =   -5157.56278621 Ry
     estimated scf accuracy    <       0.00000005 Ry

     iteration # 11     ecut=    80.00 Ry     beta=0.70
     Davidson diagonalization with overlap
     ethr =  4.29E-12,  avg # of iterations =  2.0
     Davidson diagonalization with overlap
     ethr =  4.29E-12,  avg # of iterations =  1.0
     Davidson diagonalization with overlap
     ethr =  4.29E-12,  avg # of iterations =  1.0

     Expectation value of exp(iGx): ( -1.1451191231341245E-004,  9.5632264149660284E-005)  0.99291773000000005     
     Electronic Dipole per cell (Ry a.u.)   30.452907390508869     
     Ionic Dipole per cell (Ry a.u.)   23643.972019852914     

     Expectation value of exp(iGx): (  1.0566502838439357E-003, -8.6535418935084331E-004)   1.1465709300000000     
     Electronic Dipole per cell (Ry a.u.)  -9.8660681557631538     
     Ionic Dipole per cell (Ry a.u.)   25348.797679066749     

     Expectation value of exp(iGx): ( -6.2645081574393257E-008, -7.1741791042849111E-008)  0.73188942899999998     
     Electronic Dipole per cell (Ry a.u.)  -21.004488196247628     
     Ionic Dipole per cell (Ry a.u.)   15834.070607121408     
Electronic Dipole on Cartesian axes
           1   30.452907390508869     
           2  -9.8660681557631538     
           3  -21.004488196247628     
Ionic Dipole on Cartesian axes
           1   23643.972019852914     
           2   25348.797679066749     
           3   15834.070607121408     

     total cpu time spent up to now is     8134.2 secs

     End of self-consistent calculation

          k = 0.0000 0.0000 0.0000 (217511 PWs)   bands (ev):

   -17.6732 -17.5054 -16.7328 -16.4948 -16.4692 -16.3957 -16.3434 -16.3257
   -16.2797 -16.2706 -16.2084 -16.1633 -16.1369 -16.0940 -16.0753 -16.0564
   -16.0097 -16.0050 -15.9971 -15.9655 -15.9343 -15.9147 -15.8857 -15.8761
   -15.8617 -15.8242 -15.8186 -15.7962 -15.7788 -15.7679 -15.7454 -15.7239
   -15.7091 -15.6867 -15.6471 -15.6189 -15.5719 -15.5518 -15.5338 -15.5139
   -15.4491 -15.4384 -15.3972 -15.3875 -15.3403 -15.3304 -15.3004 -15.2810
   -15.2425 -15.2247 -15.2064 -15.1884 -15.1320 -15.0983 -15.0920 -15.0726
   -15.0412 -15.0262 -15.0153 -14.9706 -14.9593 -14.9420 -14.9362 -14.8970
   -14.8720 -14.8587 -14.8563 -14.8381 -14.8156 -14.7925 -14.7786 -14.7742
   -14.7656 -14.7519 -14.7044 -14.6576 -14.6469 -14.6226 -14.6063 -14.5842
   -14.5485 -14.5219 -14.5043 -14.4973 -14.4794 -14.4445 -14.4291 -14.4229
   -14.4126 -14.4002 -14.3892 -14.3725 -14.3711 -14.3670 -14.3624 -14.3498
   -14.3434 -14.3333 -14.3295 -14.3188 -14.3143 -14.3104 -14.3014 -14.2889
   -14.2860 -14.2834 -14.2796 -14.2755 -14.2685 -14.2608 -14.2583 -14.2560
   -14.2468 -14.2452 -14.2418 -14.2370 -14.2307 -14.2285 -14.2241 -14.2153
   -14.2090 -14.2049 -14.1998 -14.1952 -14.1893 -14.1850 -14.1773 -14.1715
   -14.1701 -14.1618 -14.1546 -14.1510 -14.1463 -14.1377 -14.1315 -14.1297
   -14.1202 -14.1147 -14.1094 -14.1044 -14.0849 -14.0812 -13.9302  -6.8069
    -6.4846  -6.4184  -6.3585  -6.2937  -6.2037  -6.1859  -6.0138  -5.9449
    -5.9121  -5.8707  -5.8166  -5.8021  -5.7865  -5.7378  -5.6882  -5.6595
    -5.6505  -5.6368  -5.5981  -5.5939  -5.5593  -5.5236  -5.4160  -5.3362
    -5.2875  -5.2185  -5.1600  -5.1028  -5.0984  -5.0794  -5.0284  -4.9470
    -4.9217  -4.8868  -4.8669  -4.7400  -4.6770  -4.6275  -4.5737  -4.4834
    -4.4276  -4.3576  -4.2916  -4.2851  -4.2401  -4.2100  -4.1824  -4.1329
    -4.1075  -4.0983  -4.0282  -4.0023  -3.9533  -3.9142  -3.8741  -3.8642
    -3.7883  -3.7601  -3.7407  -3.7253  -3.7031  -3.6753  -3.6550  -3.5931
    -3.5134  -3.4441  -3.4073  -3.3870  -3.3394  -3.3208  -3.2894  -3.2464
    -3.2086  -3.1534  -3.1231  -3.1123  -3.0823  -3.0547  -3.0352  -3.0139
    -2.9942  -2.9726  -2.9558  -2.9441  -2.9317  -2.9133  -2.8997  -2.8920
    -2.8871  -2.8720  -2.8608  -2.8461  -2.8297  -2.8252  -2.8100  -2.8016
    -2.7911  -2.7783  -2.7730  -2.7553  -2.7491  -2.7394  -2.7306  -2.7242
    -2.7127  -2.7058  -2.6964  -2.6848  -2.6774  -2.6641  -2.6460  -2.6365
    -2.6293  -2.6159  -2.6127  -2.5890  -2.5575  -2.5514  -2.5231  -2.5116
    -2.4835  -2.4575  -2.4519  -2.4411  -2.4130  -2.3984  -2.3951  -2.3844
    -2.3623  -2.3528  -2.3330  -2.2918  -2.2721  -2.2362  -2.2310  -2.2156
    -2.2011  -2.1866  -2.1448  -2.1153  -2.1064  -2.0479  -1.9535  -1.9257
    -1.7636  -1.5807  -1.3089  -1.0935  -1.0309  -0.9708  -0.9215  -0.9175
    -0.9108  -0.8881  -0.8482  -0.8080  -0.7879  -0.7704  -0.7590  -0.7392
    -0.7284  -0.6980  -0.6783  -0.6617  -0.6546  -0.6474  -0.6253  -0.6121
    -0.6094  -0.5924  -0.5897  -0.5765  -0.5653  -0.5513  -0.5414  -0.5369
    -0.5211  -0.5183  -0.5082  -0.4862  -0.4791  -0.4622  -0.4491  -0.4383
    -0.4318  -0.4088  -0.3887  -0.3808  -0.3554  -0.3490  -0.3454  -0.3273
    -0.3148  -0.3031  -0.2971  -0.2707  -0.2556  -0.2441  -0.2351  -0.2311
    -0.2183  -0.2008  -0.1658  -0.1588  -0.1484  -0.1247  -0.1163  -0.0950
    -0.0742  -0.0534  -0.0402  -0.0305  -0.0188   0.0069   0.0110   0.0304
     0.0461   0.0675   0.0725   0.0849   0.1020   0.1084   0.1295   0.1321
     0.1483   0.1737   0.1921   0.2008   0.2208   0.2297   0.2363   0.2555
     0.2699   0.2749   0.2830   0.3001   0.3043   0.3241   0.3293   0.3424
     0.3588   0.3628   0.3672   0.3787   0.3933   0.4003   0.4219   0.4374
     0.4429   0.4561   0.4857   0.4944   0.4996   0.5020   0.5139   0.5187
     0.5347   0.5391   0.5567   0.5654   0.5692   0.5875   0.5975   0.6138
     0.6318   0.6439   0.6716   0.6842   0.6909   0.6980   0.7153   0.7163
     0.7240   0.7543   0.7687   0.7780   0.7876   0.8109   0.8299   0.8321
     0.8505   0.8559   0.8828   0.8866   0.9030   0.9120   0.9210   0.9214
     0.9431   0.9518   0.9641   0.9688   0.9900   0.9963   1.0084   1.0263
     1.0358   1.0436   1.0543   1.0646   1.0832   1.0932   1.1042   1.1057
     1.1141   1.1252   1.1277   1.1382   1.1564   1.1638   1.1785   1.1871
     1.1927   1.2036   1.2103   1.2231   1.2308   1.2357   1.2520   1.2682
     1.2720   1.2827   1.2946   1.3009   1.3021   1.3219   1.3278   1.3420
     1.3470   1.3550   1.3662   1.3751   1.3800   1.3859   1.3938   1.4089
     1.4168   1.4193   1.4217   1.4260   1.4317   1.4470   1.4525   1.4690
     1.4802   1.4816   1.4880   1.5074   1.5151   1.5188   1.5250   1.5333
     1.5487   1.5559   1.5675   1.5781   1.5835   1.5960   1.6042   1.6109
     1.6294   1.6345   1.6416   1.6483   1.6672   1.6765   1.6812   1.7093
     1.7145   1.7288   1.7392   1.7515   1.7796   1.7859   1.8049   1.8151
     1.8236   1.8338   1.8561   1.8654   1.8808   1.9031   1.9220   1.9370
     1.9486   1.9744   1.9825   1.9912   1.9934   2.0190   2.0213   2.0250
     2.0350   2.0516   2.0763   2.0803   2.0925   2.1176   2.1375   2.1443
     2.1653   2.1741   2.1777   2.1956   2.2175   2.2341   2.2400   2.2747
     2.2833   2.2944   2.3038   2.3164   2.3281   2.3376   2.3532   2.3685
     2.3798   2.3893   2.4073   2.4113   2.4176   2.4332   2.4680   2.4720
     2.4907   2.5106   2.5556   2.5675   7.6234   8.0313   8.7287   9.0524
     9.2026   9.4081   9.4269   9.6979   9.7850   9.8562   9.9064   9.9768
    10.0350  10.1198  10.1644  10.2637  10.3423  10.3595  10.4032  10.4878
    10.4977  10.5786  10.6531  10.6744  10.7042  10.7555  10.7804  10.8058

     highest occupied, lowest unoccupied level (ev):     2.5675    7.6234

!    total energy              =   -5157.56278620 Ry
     Harris-Foulkes estimate   =   -5157.56278620 Ry
     estimated scf accuracy    <          2.0E-09 Ry

     The total energy is the sum of the following terms:

     one-electron contribution =   -2406.97924751 Ry
     hartree contribution      =    1798.46877946 Ry
     xc contribution           =   -1182.73314234 Ry
     ewald contribution        =   -3366.31917580 Ry

     convergence has been achieved in  11 iterations
  **** WARNING :: Problem open file vector.dat...
  **** WARNING :: Problem read vector parameters...
  VECTOR ::                  Infinity                  Infinity                       NaN
  PARALLEL PART OF FORCES:no remove

     Forces acting on atoms (Ry/au):

     atom    1 type  1   force =    -0.00015099   -0.00002080   -0.00044547
     atom    2 type  1   force =     0.00021402    0.00036235   -0.00067002
     atom    3 type  1   force =     0.00003532   -0.00014275    0.00016113
     atom    4 type  1   force =     0.00002177    0.00027925    0.00043571
     atom    5 type  1   force =     0.00005860   -0.00007913    0.00016894
     atom    6 type  1   force =     0.00029854    0.00014349    0.00137301
     atom    7 type  2   force =    -0.00023357    0.00014625   -0.00000975
     atom    8 type  2   force =    -0.00002242    0.00006731    0.00035125
     atom    9 type  2   force =    -0.00017613    0.00012968   -0.00009357
     atom   10 type  2   force =    -0.00027242   -0.00109292   -0.00001363
     atom   11 type  2   force =    -0.00005830    0.00007796   -0.00013742
     atom   12 type  2   force =    -0.00042783   -0.00003547   -0.00065826
     atom   13 type  2   force =     0.00002897   -0.00005590   -0.00002131
     atom   14 type  2   force =    -0.00010904   -0.00003076   -0.00002506
     atom   15 type  2   force =    -0.00014235   -0.00006512    0.00001795
     atom   16 type  2   force =    -0.00100675   -0.00100686    0.00065876
     atom   17 type  2   force =    -0.00017499   -0.00009023    0.00019884
     atom   18 type  2   force =    -0.00013835   -0.00039817    0.00085111
     atom   19 type  1   force =    -0.00069523   -0.00074926   -0.00101315
     atom   20 type  1   force =     0.00001297    0.00012784   -0.00051089
     atom   21 type  1   force =     0.00000919   -0.00000526    0.00011988
     atom   22 type  1   force =     0.00039252    0.00279907    0.00244028
     atom   23 type  1   force =    -0.00008708    0.00000291    0.00043383
     atom   24 type  1   force =     0.00055899   -0.00078722    0.00302950
     atom   25 type  2   force =    -0.00005578    0.00040812    0.00032807
     atom   26 type  2   force =    -0.00008290    0.00013873    0.00080514
     atom   27 type  2   force =     0.00002460    0.00036615   -0.00008520
     atom   28 type  2   force =    -0.00014820   -0.00024439    0.00027334
     atom   29 type  2   force =    -0.00010740    0.00001803   -0.00023883
     atom   30 type  2   force =    -0.00025265   -0.00038889   -0.00068690
     atom   31 type  2   force =     0.00000820    0.00008698   -0.00016914
     atom   32 type  2   force =     0.00049222   -0.00071996   -0.00112656
     atom   33 type  2   force =    -0.00012550   -0.00009511    0.00013338
     atom   34 type  2   force =    -0.00012143   -0.00439676    0.00127506
     atom   35 type  2   force =    -0.00003127    0.00001052    0.00033333
     atom   36 type  1   force =    -0.00034626   -0.00036161   -0.00039788
     atom   37 type  1   force =    -0.00004148    0.00005242   -0.00017767
     atom   38 type  1   force =    -0.00021017   -0.00023236    0.00020943
     atom   39 type  1   force =    -0.00043318    0.00109447    0.00037049
     atom   40 type  1   force =    -0.00003369   -0.00023968    0.00035895
     atom   41 type  1   force =    -0.00008349   -0.00000123    0.00059764
     atom   42 type  2   force =    -0.00008653    0.00007113    0.00022240
     atom   43 type  2   force =    -0.00009138   -0.00006268    0.00014474
     atom   44 type  2   force =     0.00023250   -0.00001249    0.00020375
     atom   45 type  2   force =    -0.00014387   -0.00041591   -0.00004327
     atom   46 type  2   force =    -0.00011757   -0.00036428   -0.00013603
     atom   47 type  2   force =    -0.00008446   -0.00018139   -0.00009009
     atom   48 type  2   force =     0.00002017   -0.00004891   -0.00020006
     atom   49 type  2   force =     0.00016108    0.00000139    0.00001356
     atom   50 type  2   force =     0.00004208    0.00003040    0.00012223
     atom   51 type  2   force =     0.00011332   -0.00037874    0.00050295
     atom   52 type  2   force =     0.00002517   -0.00003704    0.00013520
     atom   53 type  2   force =     0.00005389   -0.00020737    0.00061660
     atom   54 type  1   force =     0.00022333    0.00053649   -0.00167590
     atom   55 type  1   force =     0.00051474   -0.00078570   -0.00510698
     atom   56 type  1   force =    -0.00103937    0.00005375   -0.00046355
     atom   57 type  1   force =     0.00048068   -0.00039034   -0.00006409
     atom   58 type  1   force =     0.00137137   -0.00001005    0.00199430
     atom   59 type  1   force =     0.00121379   -0.00021869    0.00148911
     atom   60 type  2   force =    -0.00089870    0.00014060    0.00137312
     atom   61 type  2   force =    -0.00052134    0.00084545    0.00153117
     atom   62 type  2   force =    -0.00475796   -0.00156240    0.00118444
     atom   63 type  2   force =    -0.00205678    0.00172706    0.00194124
     atom   64 type  2   force =    -0.00232598    0.00031017   -0.00100109
     atom   65 type  2   force =    -0.00090833    0.00095793   -0.00087627
     atom   66 type  2   force =    -0.00022702   -0.00023302   -0.00008975
     atom   67 type  2   force =    -0.00012556    0.00015688   -0.00026476
     atom   68 type  2   force =     0.00028454    0.00041271    0.00059149
     atom   69 type  2   force =    -0.00012867    0.00020986   -0.00000662
     atom   70 type  2   force =     0.00019457   -0.00009205    0.00065972
     atom   71 type  2   force =    -0.00018306    0.00012759    0.00022486
     atom   72 type  1   force =     0.00575720    0.00573379   -0.00966907
     atom   73 type  1   force =    -0.00496369   -0.00563030   -0.00717313
     atom   74 type  1   force =     0.00848054   -0.00168469   -0.00050187
     atom   75 type  1   force =     0.00179745   -0.00469259    0.00005913
     atom   76 type  1   force =     0.09431220    0.06994933    0.17916790
     atom   77 type  1   force =    -0.00238216   -0.00058168    0.00689994
     atom   78 type  2   force =     0.00149409    0.00128152    0.00844234
     atom   79 type  2   force =    -0.00033206    0.00189645    0.00219298
     atom   80 type  2   force =    -0.00311077   -0.00842848    0.00782787
     atom   81 type  2   force =     0.00188845    0.00217110    0.00019183
     atom   82 type  2   force =    -0.04674770   -0.00744289   -0.09711010
     atom   83 type  2   force =     0.00013031    0.00021394   -0.00135234
     atom   84 type  2   force =    -0.00753350   -0.00446474    0.00720064
     atom   85 type  2   force =     0.00069429    0.00351638   -0.00045750
     atom   86 type  2   force =    -0.00200408    0.00122854    0.00205633
     atom   87 type  2   force =     0.00000065    0.00134874    0.00122394
     atom   88 type  2   force =     0.00106729   -0.00141812    0.00281282
     atom   89 type  2   force =     0.00030007   -0.00007143    0.00079265
     atom   90 type  1   force =    -0.00086137    0.00014321   -0.00122517
     atom   91 type  1   force =     0.00005676   -0.00037841   -0.00068150
     atom   92 type  1   force =    -0.02526401    0.01479945   -0.03927720
     atom   93 type  1   force =    -0.00114586   -0.00227396    0.00089436
     atom   94 type  1   force =    -0.00648753   -0.00428305    0.01094509
     atom   95 type  1   force =     0.00008199   -0.00032067    0.00077411
     atom   96 type  2   force =    -0.00105914    0.00008167    0.00401877
     atom   97 type  2   force =    -0.00013673    0.00016593    0.00050492
     atom   98 type  2   force =    -0.00039516    0.00020841    0.00097515
     atom   99 type  2   force =    -0.00005135    0.00021165    0.00015556
     atom  100 type  2   force =     0.00160052    0.00045694   -0.00072218
     atom  101 type  2   force =    -0.00000937   -0.00003142   -0.00028814
     atom  102 type  2   force =     0.01373737   -0.00290067    0.00013400
     atom  103 type  2   force =     0.00060227    0.00026121   -0.00058163
     atom  104 type  2   force =     0.00371262    0.00435423    0.00862525
     atom  105 type  2   force =     0.00028672    0.00085745    0.00035676
     atom  106 type  2   force =     0.00069312   -0.00112894    0.00333056
     atom  107 type  2   force =    -0.00027823   -0.00039268    0.00070111
     atom  108 type  1   force =     0.00011923   -0.00014037    0.00034616
     atom  109 type  1   force =    -0.00049481   -0.00027226    0.00068663
     atom  110 type  1   force =     0.00002038    0.00006591   -0.00010720
     atom  111 type  1   force =    -0.00020295   -0.00010208   -0.00009095
     atom  112 type  1   force =    -0.00013256   -0.00001636   -0.00021394
     atom  113 type  1   force =    -0.00085077    0.00010146   -0.00113613
     atom  114 type  2   force =     0.00010289   -0.00027358    0.00006969
     atom  115 type  2   force =     0.00014075    0.00002260   -0.00009381
     atom  116 type  2   force =     0.00000641    0.00000474   -0.00004575
     atom  117 type  2   force =     0.00038188    0.00088195   -0.00013489
     atom  118 type  2   force =    -0.00005553   -0.00004899    0.00009094
     atom  119 type  2   force =     0.00062613    0.00033025    0.00096146
     atom  120 type  2   force =    -0.00015175   -0.00021468    0.00006058
     atom  121 type  2   force =     0.00012280   -0.00006002    0.00015971
     atom  122 type  2   force =    -0.00009185   -0.00016528   -0.00005929
     atom  123 type  2   force =     0.00015111    0.00029241   -0.00006298
     atom  124 type  2   force =    -0.00011662   -0.00014793   -0.00013827
     atom  125 type  2   force =    -0.00006194    0.00014498   -0.00057287
     atom  126 type  1   force =     0.00022730    0.00076614    0.00079099
     atom  127 type  1   force =     0.00022946   -0.00045107    0.00033962
     atom  128 type  1   force =    -0.00021787    0.00006819   -0.00010984
     atom  129 type  1   force =    -0.00085730   -0.00215876   -0.00162002
     atom  130 type  1   force =    -0.00018865    0.00004209   -0.00043111
     atom  131 type  1   force =     0.00044837   -0.00099415   -0.00106763
     atom  132 type  2   force =    -0.00005534   -0.00022001   -0.00033486
     atom  133 type  2   force =     0.00003918   -0.00003831   -0.00028446
     atom  134 type  2   force =    -0.00019233   -0.00030267   -0.00012604
     atom  135 type  2   force =    -0.00018947    0.00017465   -0.00017325
     atom  136 type  2   force =     0.00002519    0.00005082    0.00019201
     atom  137 type  2   force =    -0.00041290    0.00057930    0.00040907
     atom  138 type  2   force =    -0.00007224   -0.00000752    0.00015836
     atom  139 type  2   force =    -0.00073508    0.00107669    0.00080218
     atom  140 type  2   force =     0.00001903    0.00024996   -0.00004922
     atom  141 type  2   force =     0.00093237    0.00305012    0.00072229
     atom  142 type  2   force =    -0.00006887    0.00010207   -0.00034743
     atom  143 type  2   force =    -0.00341739    0.00298374   -0.00482412
     atom  144 type  1   force =     0.00049412    0.00039802    0.00064514
     atom  145 type  1   force =    -0.00009534   -0.00002254    0.00019595
     atom  146 type  1   force =    -0.00003644    0.00013991   -0.00028361
     atom  147 type  1   force =     0.00064772   -0.00071938   -0.00001258
     atom  148 type  1   force =     0.00001153   -0.00001694   -0.00029485
     atom  149 type  1   force =     0.00007935    0.00008521   -0.00050348
     atom  150 type  2   force =    -0.00020787   -0.00059041   -0.00017241
     atom  151 type  2   force =    -0.00014621   -0.00023043   -0.00003060
     atom  152 type  2   force =    -0.00045899   -0.00040167   -0.00003540
     atom  153 type  2   force =    -0.00007468    0.00013507    0.00001512
     atom  154 type  2   force =    -0.00005586   -0.00015877    0.00008009
     atom  155 type  2   force =     0.00004619   -0.00004046    0.00026783
     atom  156 type  2   force =    -0.00018661   -0.00010629    0.00012335
     atom  157 type  2   force =    -0.00036501   -0.00005454    0.00018019
     atom  158 type  2   force =    -0.00003697   -0.00004832    0.00000591
     atom  159 type  2   force =    -0.00040188    0.00003161   -0.00025518
     atom  160 type  2   force =     0.00000221   -0.00018569   -0.00035818
     atom  161 type  2   force =    -0.00011049   -0.00006874   -0.00031713
     atom  162 type  1   force =    -0.00110076   -0.00029361    0.00154435
     atom  163 type  1   force =    -0.00675906    0.00616165    0.00363687
     atom  164 type  1   force =     0.00083410   -0.00023388    0.00075141
     atom  165 type  1   force =    -0.00016835    0.00010511    0.00015160
     atom  166 type  1   force =    -0.00061800   -0.00018659   -0.00114254
     atom  167 type  1   force =    -0.00073418   -0.00002235   -0.00174031
     atom  168 type  2   force =     0.00012380   -0.00033422   -0.00075472
     atom  169 type  2   force =     0.00178654   -0.00181769   -0.00042395
     atom  170 type  2   force =     0.00123307    0.00078287   -0.00045247
     atom  171 type  2   force =     0.00089868   -0.00194414   -0.00408649
     atom  172 type  2   force =     0.00143362   -0.00018908    0.00144940
     atom  173 type  2   force =     0.00076863    0.00063732    0.00059875
     atom  174 type  2   force =    -0.00023211    0.00021440    0.00036040
     atom  175 type  2   force =     0.00023375    0.00018550    0.00027513
     atom  176 type  2   force =    -0.00031103   -0.00009952   -0.00015409
     atom  177 type  2   force =    -0.00012413   -0.00020552   -0.00012567
     atom  178 type  2   force =    -0.00033422    0.00025154   -0.00030870
     atom  179 type  2   force =     0.00006283   -0.00051888   -0.00069759
     atom  180 type  1   force =     0.00022909   -0.01815179    0.00318235
     atom  181 type  1   force =     0.01995758    0.02220237    0.02062303
     atom  182 type  1   force =    -0.00486058   -0.00032859   -0.00077614
     atom  183 type  1   force =    -0.00071280    0.00466981   -0.00234034
     atom  184 type  1   force =    -0.00490595   -0.00142832   -0.01092205
     atom  185 type  1   force =     0.00017824    0.00010361   -0.00386496
     atom  186 type  2   force =    -0.01684472   -0.04546756   -0.03083129
     atom  187 type  2   force =     0.00009950   -0.00484134   -0.00677124
     atom  188 type  2   force =     0.00172823    0.00587223    0.00116493
     atom  189 type  2   force =    -0.00672566   -0.00603500    0.00155955
     atom  190 type  2   force =     0.00281426    0.00215000    0.00978424
     atom  191 type  2   force =     0.00004197   -0.00070866    0.00111363
     atom  192 type  2   force =     0.00239291    0.00038719    0.00330719
     atom  193 type  2   force =    -0.00064577   -0.00118074    0.00139267
     atom  194 type  2   force =     0.00165933   -0.00083366   -0.00065438
     atom  195 type  2   force =    -0.00021669   -0.00154602   -0.00079341
     atom  196 type  2   force =     0.00906248   -0.00449255   -0.02628956
     atom  197 type  2   force =    -0.00001593    0.00029384   -0.00126858
     atom  198 type  1   force =     0.00041194    0.00001847    0.00132183
     atom  199 type  1   force =     0.00044917   -0.00015036    0.00098383
     atom  200 type  1   force =     0.00886839   -0.01596750   -0.02905143
     atom  201 type  1   force =     0.00151529    0.00385904   -0.00211600
     atom  202 type  1   force =     0.00302230    0.00228369   -0.00607929
     atom  203 type  1   force =     0.00029888   -0.00012241   -0.00096117
     atom  204 type  2   force =    -0.00002010   -0.00070143   -0.00271697
     atom  205 type  2   force =    -0.00009224   -0.00016319   -0.00045139
     atom  206 type  2   force =    -0.00028676    0.00013802   -0.00036356
     atom  207 type  2   force =     0.00020257   -0.00016415   -0.00004371
     atom  208 type  2   force =    -0.00149079    0.00024921    0.00110386
     atom  209 type  2   force =    -0.00039117   -0.00025159    0.00045969
     atom  210 type  2   force =    -0.00705936    0.00359620    0.00899615
     atom  211 type  2   force =    -0.00155670   -0.00121378    0.00084054
     atom  212 type  2   force =    -0.01676867   -0.00578697   -0.01356471
     atom  213 type  2   force =    -0.00062769   -0.00201516   -0.00047842
     atom  214 type  2   force =    -0.00214203    0.00135960   -0.00956872
     atom  215 type  2   force =    -0.00024563   -0.00005240   -0.00044426

     Total force =     0.264604     Total SCF correction =     0.000124

     Writing output data file Qrtz_Ortho.save

     init_run     :     27.40s CPU     41.58s WALL (       1 calls)
     electrons    :   3871.23s CPU   8092.12s WALL (       1 calls)
     forces       :      8.26s CPU      8.79s WALL (       1 calls)

     Called by init_run:
     wfcinit      :     25.36s CPU     37.58s WALL (       1 calls)
     potinit      :      0.21s CPU      0.30s WALL (       1 calls)

     Called by electrons:
     c_bands      :   2185.56s CPU   2673.47s WALL (      33 calls)
     sum_band     :     10.84s CPU     38.50s WALL (      11 calls)
     v_of_rho     :      0.11s CPU      0.33s WALL (      12 calls)
     mix_rho      :      0.09s CPU      0.48s WALL (      11 calls)

     Called by c_bands:
     init_us_2    :      0.28s CPU      0.30s WALL (      45 calls)
     cegterg      :   2184.07s CPU   2664.08s WALL (      33 calls)

     Called by sum_band:

     Called by *egterg:
     h_psi        :    423.94s CPU    833.28s WALL (      98 calls)
     g_psi        :      0.30s CPU      0.31s WALL (      64 calls)
     cdiaghg      :    704.28s CPU    714.33s WALL (      95 calls)

     Called by h_psi:
     add_vuspsi   :    140.23s CPU    140.47s WALL (      98 calls)

     General routines
     calbec       :    146.63s CPU    158.40s WALL (     102 calls)
     fft          :      0.18s CPU      0.93s WALL (      49 calls)
     fftw         :    145.83s CPU    561.82s WALL (   98088 calls)
     davcio       :      0.02s CPU      1.75s WALL (     260 calls)

     Parallel routines
     fft_scatter  :     73.68s CPU    447.78s WALL (   98137 calls)

     Electric-field routines
     c_phase_fiel :   1674.49s CPU   5378.53s WALL (      33 calls)

     PWSCF        :     1h 5m CPU        2h15m WALL


   This run was terminated on:  16:50: 3   7Jul2018            

=------------------------------------------------------------------------------=
   JOB DONE.
=------------------------------------------------------------------------------=
