# Supplementary material for: Collective dipole effects in ionic transport under electric fields
Source: Nat Commun. 2020 Jul 3;11:3330. doi: 10.1038/s41467-020-17173-w (PMC7335081; doi:10.1038/s41467-020-17173-w)
Supplement: Supplementary file 3 — Source Data [file 41467_2020_17173_MOESM3_ESM.zip › Script_Pol_Analysis/QE_data/ZBC_NEB_VO_Q2-pos2/Zcharge_VO_Q2_pict9/dx0.2/output_file]

     Program PWSCF v.5.4.0 starts on  7Jul2018 at  9:54:51 

     This program is part of the open-source Quantum ESPRESSO suite
     for quantum simulation of materials; please cite
         "P. Giannozzi et al., J. Phys.:Condens. Matter 21 395502 (2009);
          URL http://www.quantum-espresso.org", 
     in publications or presentations arising from this work. More details at
     http://www.quantum-espresso.org/quote

     Parallel version (MPI), running on   112 processors
     R & G space division:  proc/nbgrp/npool/nimage =     112
     Reading input from input_file
Warning: card &IONS ignored
Warning: card / ignored
Warning: card &CELL ignored
Warning: card / ignored

     Current dimensions of program PWSCF are:
     Max number of different atomic species (ntypx) = 10
     Max number of k-points (npk) =  40000
     Max angular momentum in pseudopotentials (lmaxx) =  3

     Subspace diagonalization in iterative solution of the eigenvalue problem:
     a serial algorithm will be used


     Parallelization info
     --------------------
     sticks:   dense  smooth     PW     G-vecs:    dense   smooth      PW
     Min         200     200     50                15540    15540    1940
     Max         201     201     51                15547    15547    1944
     Sum       22485   22485   5629              1740873  1740873  217511


     Title: 
     Fkl_Ortho                                                                  


     bravais-lattice index     =            0
     lattice parameter (alat)  =      27.8567  a.u.
     unit-cell volume          =   18011.5231 (a.u.)^3
     number of atoms/cell      =          215
     number of atomic types    =            2
     number of electrons       =      1144.00
     number of Kohn-Sham states=          600
     kinetic-energy cutoff     =      80.0000  Ry
     charge density cutoff     =     320.0000  Ry
     convergence threshold     =      1.0E-08
     mixing beta               =       0.7000
     number of iterations used =            8  plain     mixing
     Exchange-correlation      =  SLA  PZ   NOGX NOGC ( 1  1  0  0 0 0)

     Using Berry phase electric field
     In a.u.(Ry)  cartesian system of reference
        0.0000000000
        0.0000000000
        0.0000000000
     In a.u.(Ry)  crystal system of reference
        0.0000000000
        0.0000000000
        0.0000000000
     Number of iterative cycles:   3


     celldm(1)=  27.856738  celldm(2)=   0.000000  celldm(3)=   0.000000
     celldm(4)=   0.000000  celldm(5)=   0.000000  celldm(6)=   0.000000

     crystal axes: (cart. coord. in units of alat)
               a(1) = (   0.992918   0.000000   0.000000 )  
               a(2) = (   0.000000   1.146571   0.000000 )  
               a(3) = (   0.000000   0.000000   0.731889 )  

     reciprocal axes: (cart. coord. in units 2 pi/alat)
               b(1) = (  1.007133  0.000000  0.000000 )  
               b(2) = (  0.000000  0.872166  0.000000 )  
               b(3) = (  0.000000  0.000000  1.366327 )  


     PseudoPot. # 1 for Si read from file:
     /home/users/lsamos/Nico/q-e-qe-5.4/pseudo/Si.pz-vbc.UPF
     MD5 check sum: 6dfa03ddd5817404712e03e4d12deb78
     Pseudo is Norm-conserving, Zval =  4.0
     Generated by new atomic code, or converted to UPF format
     Using radial grid of  431 points,  2 beta functions with: 
                l(1) =   0
                l(2) =   1

     PseudoPot. # 2 for O  read from file:
     /home/users/lsamos/Nico/q-e-qe-5.4/pseudo/O.pz-mt.UPF
     MD5 check sum: 6c85872a654a48428798af567c59afb1
     Pseudo is Norm-conserving, Zval =  6.0
     Generated by new atomic code, or converted to UPF format
     Using radial grid of  921 points,  1 beta functions with: 
                l(1) =   0

     atomic species   valence    mass     pseudopotential
        Si             4.00    28.08550     Si( 1.00)
        O              6.00    16.00000     O ( 1.00)

     No symmetry found


   Cartesian axes

     site n.     atom                  positions (alat units)
         1           Si  tau(   1) = (   0.1494240   0.0009782   0.2444121  )
         2           Si  tau(   2) = (   0.3174840   0.2885672   0.2451383  )
         3           Si  tau(   3) = (   0.9144903   0.1317168   0.1191464  )
         4           Si  tau(   4) = (   0.0902198   0.4149364   0.1257804  )
         5           Si  tau(   5) = (   0.0881975   0.1514395  -0.0003913  )
         6           Si  tau(   6) = (   0.2496373   0.4340830  -0.0024000  )
         7           O   tau(   7) = (   0.0831597   0.0805529   0.2820002  )
         8           O   tau(   8) = (   0.2503383   0.3664557   0.2847664  )
         9           O   tau(   9) = (   0.2149505   0.0377853   0.1636441  )
        10           O   tau(  10) = (   0.3847675   0.3309175   0.1684436  )
        11           O   tau(  11) = (   0.1894119   0.1676863   0.0395136  )
        12           O   tau(  12) = (   0.3560642   0.4421431   0.0256429  )
        13           O   tau(  13) = (   0.0232070   0.1139495   0.0809130  )
        14           O   tau(  14) = (   0.1928605   0.4033519   0.0872488  )
        15           O   tau(  15) = (   0.9143023   0.2052953   0.2018277  )
        16           O   tau(  16) = (   0.0856943   0.4903484   0.2065489  )
        17           O   tau(  17) = (   0.0451495   0.2468914   0.3308738  )
        18           O   tau(  18) = (   0.2110379   0.5352025   0.3307217  )
        19           Si  tau(  19) = (   0.4865705   0.0036930   0.2389102  )
        20           Si  tau(  20) = (   0.6532159   0.2822521   0.2487550  )
        21           Si  tau(  21) = (   0.2537561   0.1316940   0.1218261  )
        22           Si  tau(  22) = (   0.4152808   0.4222416   0.1165992  )
        23           Si  tau(  23) = (   0.4164663   0.1537439  -0.0002997  )
        24           Si  tau(  24) = (   0.5856934   0.4408043   0.0026406  )
        25           O   tau(  25) = (   0.4218617   0.0841954   0.2772207  )
        26           O   tau(  26) = (   0.5909626   0.3492038   0.3141041  )
        27           O   tau(  27) = (   0.5516536   0.0401373   0.1564704  )
        28           O   tau(  28) = (   0.7049587   0.3335626   0.1672302  )
        29           O   tau(  29) = (   0.5164755   0.1765164   0.0403816  )
        30           O   tau(  30) = (   0.6872819   0.4587056   0.0399931  )
        31           O   tau(  31) = (   0.3545315   0.1128595   0.0811753  )
        32           O   tau(  32) = (   0.5207507   0.4100112   0.0856871  )
        33           O   tau(  33) = (   0.2568948   0.2083092   0.2012420  )
        34           O   tau(  34) = (   0.4035538   0.5094566   0.1839345  )
        35           O   tau(  35) = (   0.3800055   0.2506050   0.3282859  )
        36           Si  tau(  36) = (   0.8156478  -0.0036441   0.2431690  )
        37           Si  tau(  37) = (   0.9790621   0.2831823   0.2448940  )
        38           Si  tau(  38) = (   0.5846618   0.1382764   0.1181669  )
        39           Si  tau(  39) = (   0.7496832   0.4248200   0.1251084  )
        40           Si  tau(  40) = (   0.7539651   0.1572469  -0.0102819  )
        41           Si  tau(  41) = (   0.9171882   0.4361138   0.0037209  )
        42           O   tau(  42) = (   0.7488185   0.0731048   0.2853992  )
        43           O   tau(  43) = (   0.9150436   0.3656755   0.2819772  )
        44           O   tau(  44) = (   0.8738249   0.0371449   0.1586030  )
        45           O   tau(  45) = (   1.0473551   0.3190163   0.1658959  )
        46           O   tau(  46) = (   0.8530962   0.1713359   0.0350947  )
        47           O   tau(  47) = (   1.0193335   0.4478218   0.0417672  )
        48           O   tau(  48) = (   0.6843470   0.1340049   0.0719900  )
        49           O   tau(  49) = (   0.8503725   0.4035718   0.0858461  )
        50           O   tau(  50) = (   0.5868753   0.2069021   0.2054191  )
        51           O   tau(  51) = (   0.7502690   0.5007626   0.2046158  )
        52           O   tau(  52) = (   0.7262095   0.2443797   0.3218409  )
        53           O   tau(  53) = (   0.8778291   0.5351548   0.3290623  )
        54           Si  tau(  54) = (   0.1473672   0.5715202   0.2478843  )
        55           Si  tau(  55) = (   0.3165389   0.8639707   0.2433711  )
        56           Si  tau(  56) = (   0.9221249   0.7065412   0.1235993  )
        57           Si  tau(  57) = (   0.0914794   0.9915039   0.1232349  )
        58           Si  tau(  58) = (   0.0968745   0.7261160   0.0020754  )
        59           Si  tau(  59) = (   0.2554997   1.0149007   0.0000026  )
        60           O   tau(  60) = (   0.0830663   0.6520328   0.2862531  )
        61           O   tau(  61) = (   0.2535119   0.9448762   0.2825670  )
        62           O   tau(  62) = (   0.2124719   0.6100787   0.1679847  )
        63           O   tau(  63) = (   0.3823049   0.8993003   0.1619756  )
        64           O   tau(  64) = (   0.2017887   0.7345745   0.0380982  )
        65           O   tau(  65) = (   0.3584272   1.0287207   0.0367243  )
        66           O   tau(  66) = (   0.0316325   0.6922634   0.0852898  )
        67           O   tau(  67) = (   0.1935539   0.9784755   0.0837814  )
        68           O   tau(  68) = (   0.9186593   0.7806249   0.2048596  )
        69           O   tau(  69) = (   0.0881766   1.0652097   0.2052036  )
        70           O   tau(  70) = (   0.0511211   0.8226113   0.3292270  )
        71           O   tau(  71) = (   0.2115208   1.1127222   0.3288530  )
        72           Si  tau(  72) = (   0.4280359   0.6164834   0.1804424  )
        73           Si  tau(  73) = (   0.6518409   0.8625447   0.2451224  )
        74           Si  tau(  74) = (   0.2567343   0.7026561   0.1284078  )
        75           Si  tau(  75) = (   0.4206600   0.9939684   0.1210870  )
        76           Si  tau(  76) = (   0.4876747   0.7585625  -0.0528378  )
        77           Si  tau(  77) = (   0.5867836   1.0150625   0.0018220  )
        78           O   tau(  78) = (   0.4191884   0.6555529   0.2828333  )
        79           O   tau(  79) = (   0.5878315   0.9436604   0.2820226  )
        80           O   tau(  80) = (   0.5323344   0.6249212   0.1431839  )
        81           O   tau(  81) = (   0.7138314   0.8938729   0.1592974  )
        82           O   tau(  82) = (   0.5375923   0.7673559   0.0337291  )
        83           O   tau(  83) = (   0.6896030   1.0272929   0.0385531  )
        84           O   tau(  84) = (   0.3641212   0.6763011   0.1100289  )
        85           O   tau(  85) = (   0.5231151   0.9778312   0.0833641  )
        86           O   tau(  86) = (   0.2526133   0.7830869   0.2040610  )
        87           O   tau(  87) = (   0.4220608   1.0697334   0.2010475  )
        88           O   tau(  88) = (   0.3801076   0.8260666   0.3261384  )
        89           O   tau(  89) = (   0.5495342   1.1138163   0.3225657  )
        90           Si  tau(  90) = (   0.8164041   0.5776638   0.2472857  )
        91           Si  tau(  91) = (   0.9831348   0.8602500   0.2449932  )
        92           Si  tau(  92) = (   0.5890733   0.7158128   0.1191203  )
        93           Si  tau(  93) = (   0.7534335   0.9895165   0.1210438  )
        94           Si  tau(  94) = (   0.7562661   0.7262603   0.0020938  )
        95           Si  tau(  95) = (   0.9194296   1.0109825   0.0010820  )
        96           O   tau(  96) = (   0.7533507   0.6568441   0.2918002  )
        97           O   tau(  97) = (   0.9178789   0.9400835   0.2828136  )
        98           O   tau(  98) = (   0.8818872   0.6128162   0.1655822  )
        99           O   tau(  99) = (   1.0487429   0.8953006   0.1633846  )
       100           O   tau( 100) = (   0.8578654   0.7415021   0.0397425  )
       101           O   tau( 101) = (   1.0204466   1.0273799   0.0406749  )
       102           O   tau( 102) = (   0.6910294   0.6930272   0.0853344  )
       103           O   tau( 103) = (   0.8548088   0.9729738   0.0824263  )
       104           O   tau( 104) = (   0.5876644   0.7803451   0.2079557  )
       105           O   tau( 105) = (   0.7526236   1.0613377   0.2045948  )
       106           O   tau( 106) = (   0.7157736   0.8276837   0.3284622  )
       107           O   tau( 107) = (   0.8807645   1.1080679   0.3253214  )
       108           Si  tau( 108) = (   0.1529538  -0.0018719   0.6089209  )
       109           Si  tau( 109) = (   0.3096380   0.2827661   0.6103471  )
       110           Si  tau( 110) = (   0.9190317   0.1261817   0.4904454  )
       111           Si  tau( 111) = (   0.0875555   0.4170812   0.4898976  )
       112           Si  tau( 112) = (   0.0869524   0.1513917   0.3667043  )
       113           Si  tau( 113) = (   0.2503340   0.4393470   0.3674003  )
       114           O   tau( 114) = (   0.0892364   0.0790356   0.6479818  )
       115           O   tau( 115) = (   0.2398764   0.3589129   0.6489799  )
       116           O   tau( 116) = (   0.2160304   0.0323331   0.5245818  )
       117           O   tau( 117) = (   0.3753508   0.3268909   0.5326086  )
       118           O   tau( 118) = (   0.1906616   0.1653650   0.4011514  )
       119           O   tau( 119) = (   0.3533101   0.4548273   0.4049377  )
       120           O   tau( 120) = (   0.0283941   0.1128896   0.4523984  )
       121           O   tau( 121) = (   0.1896263   0.4012482   0.4515439  )
       122           O   tau( 122) = (   0.9151589   0.2023547   0.5708901  )
       123           O   tau( 123) = (   0.0863909   0.4935971   0.5694773  )
       124           O   tau( 124) = (   0.0497306   0.2473849   0.6932847  )
       125           O   tau( 125) = (   0.2149100   0.5312757   0.6919620  )
       126           Si  tau( 126) = (   0.4844057  -0.0008299   0.6094533  )
       127           Si  tau( 127) = (   0.6425535   0.2863073   0.6035756  )
       128           Si  tau( 128) = (   0.2537106   0.1273493   0.4836720  )
       129           Si  tau( 129) = (   0.4097052   0.4223127   0.4926767  )
       130           Si  tau( 130) = (   0.4185876   0.1535154   0.3628585  )
       131           Si  tau( 131) = (   0.6073785   0.3932350   0.4114658  )
       132           O   tau( 132) = (   0.4226418   0.0809413   0.6487470  )
       133           O   tau( 133) = (   0.5854623   0.3631446   0.6549544  )
       134           O   tau( 134) = (   0.5482486   0.0348208   0.5259748  )
       135           O   tau( 135) = (   0.6804802   0.3397881   0.5025061  )
       136           O   tau( 136) = (   0.5211039   0.1680970   0.4023695  )
       137           O   tau( 137) = (   0.6853163   0.4724378   0.4095921  )
       138           O   tau( 138) = (   0.3560615   0.1131784   0.4445743  )
       139           O   tau( 139) = (   0.5165007   0.4112242   0.4641966  )
       140           O   tau( 140) = (   0.2523573   0.2008042   0.5661189  )
       141           O   tau( 141) = (   0.4096289   0.5008280   0.5708829  )
       142           O   tau( 142) = (   0.3739018   0.2473741   0.6927345  )
       143           O   tau( 143) = (   0.5490694   0.5329050   0.6865037  )
       144           Si  tau( 144) = (   0.8159133  -0.0060653   0.6109042  )
       145           Si  tau( 145) = (   0.9781703   0.2834917   0.6116420  )
       146           Si  tau( 146) = (   0.5837536   0.1295783   0.4843597  )
       147           Si  tau( 147) = (   0.7557266   0.4315295   0.4867559  )
       148           Si  tau( 148) = (   0.7552237   0.1475988   0.3658434  )
       149           Si  tau( 149) = (   0.9179521   0.4389361   0.3637492  )
       150           O   tau( 150) = (   0.7513198   0.0752869   0.6480669  )
       151           O   tau( 151) = (   0.9130581   0.3633172   0.6523095  )
       152           O   tau( 152) = (   0.8803190   0.0304666   0.5289056  )
       153           O   tau( 153) = (   1.0404914   0.3227382   0.5293687  )
       154           O   tau( 154) = (   0.8561563   0.1605927   0.4062133  )
       155           O   tau( 155) = (   1.0179660   0.4528587   0.4055772  )
       156           O   tau( 156) = (   0.6873850   0.1203250   0.4490341  )
       157           O   tau( 157) = (   0.8513699   0.4012854   0.4468681  )
       158           O   tau( 158) = (   0.5792956   0.2069600   0.5649263  )
       159           O   tau( 159) = (   0.7569625   0.4869135   0.5797132  )
       160           O   tau( 160) = (   0.7255764   0.2505931   0.6653393  )
       161           O   tau( 161) = (   0.8845557   0.5347591   0.6972521  )
       162           Si  tau( 162) = (   0.1526183   0.5716214   0.6102641  )
       163           Si  tau( 163) = (   0.3170168   0.8640816   0.6029256  )
       164           Si  tau( 164) = (   0.9179984   0.7046922   0.4934375  )
       165           Si  tau( 165) = (   0.0893376   0.9896646   0.4893894  )
       166           Si  tau( 166) = (   0.0872857   0.7263384   0.3679778  )
       167           Si  tau( 167) = (   0.2521186   1.0176673   0.3659074  )
       168           O   tau( 168) = (   0.0910297   0.6530118   0.6512869  )
       169           O   tau( 169) = (   0.2538565   0.9393103   0.6504649  )
       170           O   tau( 170) = (   0.2184535   0.6087442   0.5293982  )
       171           O   tau( 171) = (   0.3767040   0.9005934   0.5178151  )
       172           O   tau( 172) = (   0.1899914   0.7396476   0.4056150  )
       173           O   tau( 173) = (   0.3542414   1.0369686   0.4029170  )
       174           O   tau( 174) = (   0.0250342   0.6888216   0.4513133  )
       175           O   tau( 175) = (   0.1910070   0.9767267   0.4485329  )
       176           O   tau( 176) = (   0.9217147   0.7742645   0.5788129  )
       177           O   tau( 177) = (   0.0892786   1.0624652   0.5725476  )
       178           O   tau( 178) = (   0.0609906   0.8228897   0.6949353  )
       179           O   tau( 179) = (   0.2180353   1.1099773   0.6915182  )
       180           Si  tau( 180) = (   0.4847526   0.5714562   0.6068863  )
       181           Si  tau( 181) = (   0.6490735   0.8604452   0.6125112  )
       182           Si  tau( 182) = (   0.2540879   0.7041078   0.4879319  )
       183           Si  tau( 183) = (   0.4177439   0.9970709   0.4833353  )
       184           Si  tau( 184) = (   0.4166412   0.7297452   0.3638476  )
       185           Si  tau( 185) = (   0.5850898   1.0181221   0.3636685  )
       186           O   tau( 186) = (   0.4351391   0.6619966   0.6480200  )
       187           O   tau( 187) = (   0.5840782   0.9377024   0.6530764  )
       188           O   tau( 188) = (   0.5484290   0.6076335   0.5231559  )
       189           O   tau( 189) = (   0.7034796   0.8929340   0.5232285  )
       190           O   tau( 190) = (   0.5181569   0.7458478   0.4071987  )
       191           O   tau( 191) = (   0.6853933   1.0320927   0.4070105  )
       192           O   tau( 192) = (   0.3560043   0.6902272   0.4473256  )
       193           O   tau( 193) = (   0.5193109   0.9806428   0.4442924  )
       194           O   tau( 194) = (   0.2564834   0.7787898   0.5699477  )
       195           O   tau( 195) = (   0.4200764   1.0655497   0.5701281  )
       196           O   tau( 196) = (   0.3953845   0.8324285   0.6777564  )
       197           O   tau( 197) = (   0.5499199   1.1090038   0.6906760  )
       198           Si  tau( 198) = (   0.8202889   0.5716466   0.6167016  )
       199           Si  tau( 199) = (   0.9866097   0.8567813   0.6136886  )
       200           Si  tau( 200) = (   0.5801759   0.7061218   0.4876282  )
       201           Si  tau( 201) = (   0.7484329   0.9894971   0.4865980  )
       202           Si  tau( 202) = (   0.7522826   0.7333488   0.3714787  )
       203           Si  tau( 203) = (   0.9160925   1.0120216   0.3663862  )
       204           O   tau( 204) = (   0.7526955   0.6493896   0.6546128  )
       205           O   tau( 205) = (   0.9209615   0.9366721   0.6513332  )
       206           O   tau( 206) = (   0.8774660   0.6079175   0.5297559  )
       207           O   tau( 207) = (   1.0468605   0.8926146   0.5282962  )
       208           O   tau( 208) = (   0.8522907   0.7459383   0.4145254  )
       209           O   tau( 209) = (   1.0163339   1.0264365   0.4088602  )
       210           O   tau( 210) = (   0.6845178   0.7036099   0.4563044  )
       211           O   tau( 211) = (   0.8489782   0.9727713   0.4458490  )
       212           O   tau( 212) = (   0.5680275   0.7767222   0.5847497  )
       213           O   tau( 213) = (   0.7520912   1.0585072   0.5728264  )
       214           O   tau( 214) = (   0.7162598   0.8187674   0.6878697  )
       215           O   tau( 215) = (   0.8792911   1.1057711   0.6939934  )

     number of k points=     1
                       cart. coord. in units 2pi/alat
        k(    1) = (   0.0000000   0.0000000   0.0000000), wk =   2.0000000

     Dense  grid:  1740873 G-vectors     FFT dimensions: ( 160, 192, 120)

     Largest allocated arrays     est. size (Mb)     dimensions
        Kohn-Sham Wavefunctions        17.80 Mb     (    1944,  600)
        NL pseudopotentials            12.78 Mb     (    1944,  431)
        Each V/rho on FFT grid          0.94 Mb     (   61440)
        Each G-vector array             0.12 Mb     (   15547)
        G-vector shells                 0.06 Mb     (    7776)
     Largest temporary arrays     est. size (Mb)     dimensions
        Auxiliary wavefunctions        71.19 Mb     (    1944, 2400)
        Each subspace H/S matrix       87.89 Mb     (    2400, 2400)
        Each <psi_i|beta_j> matrix      3.95 Mb     (     431,  600)
        Arrays for rho mixing           7.50 Mb     (   61440,    8)

     Initial potential from superposition of free atoms

     starting charge 1145.96414, renormalised to 1144.00000
     Starting wfc are  860 randomized atomic wfcs

     total cpu time spent up to now is       38.1 secs

     per-process dynamical memory:   157.3 Mb

     Self-consistent Calculation

     iteration #  1     ecut=    80.00 Ry     beta=0.70
     Davidson diagonalization with overlap
     ethr =  1.00E-02,  avg # of iterations =  3.0
     Davidson diagonalization with overlap
     ethr =  1.00E-02,  avg # of iterations =  1.0
     Davidson diagonalization with overlap
     ethr =  1.00E-02,  avg # of iterations =  1.0

     Expectation value of exp(iGx): ( -5.6411145685355483E-004,  4.5939617710777565E-004)  0.99291773000000005     
     Electronic Dipole per cell (Ry a.u.)   30.606736193047446     
     Ionic Dipole per cell (Ry a.u.)   23646.110000913952     

     Expectation value of exp(iGx): (  3.4191631855001320E-003, -2.8716958717279533E-003)   1.1465709300000000     
     Electronic Dipole per cell (Ry a.u.)  -10.044291549258350     
     Ionic Dipole per cell (Ry a.u.)   25348.797679066749     

     Expectation value of exp(iGx): ( -1.2167805516991042E-006, -1.2348685146080489E-006)  0.73188942899999998     
     Electronic Dipole per cell (Ry a.u.)  -21.557082904967462     
     Ionic Dipole per cell (Ry a.u.)   15836.208588182446     
Electronic Dipole on Cartesian axes
           1   30.606736193047446     
           2  -10.044291549258350     
           3  -21.557082904967462     
Ionic Dipole on Cartesian axes
           1   23646.110000913952     
           2   25348.797679066749     
           3   15836.208588182446     

     total cpu time spent up to now is      787.5 secs

     total energy              =   -5137.15461630 Ry
     Harris-Foulkes estimate   =   -5174.12294239 Ry
     estimated scf accuracy    <      51.89787815 Ry

     iteration #  2     ecut=    80.00 Ry     beta=0.70
     Davidson diagonalization with overlap
     ethr =  4.54E-03,  avg # of iterations =  2.0
     Davidson diagonalization with overlap
     ethr =  4.54E-03,  avg # of iterations =  1.0
     Davidson diagonalization with overlap
     ethr =  4.54E-03,  avg # of iterations =  1.0

     Expectation value of exp(iGx): ( -2.1984240615562473E-005,  2.2826275925902005E-005)  0.99291773000000005     
     Electronic Dipole per cell (Ry a.u.)   29.103334008627986     
     Ionic Dipole per cell (Ry a.u.)   23646.110000913952     

     Expectation value of exp(iGx): (  3.3839893838074275E-004, -2.6624718550870014E-004)   1.1465709300000000     
     Electronic Dipole per cell (Ry a.u.)  -9.5847707472245691     
     Ionic Dipole per cell (Ry a.u.)   25348.797679066749     

     Expectation value of exp(iGx): ( -3.7191675174588724E-009, -4.3275963945501424E-009)  0.73188942899999998     
     Electronic Dipole per cell (Ry a.u.)  -20.932160676655339     
     Ionic Dipole per cell (Ry a.u.)   15836.208588182446     
Electronic Dipole on Cartesian axes
           1   29.103334008627986     
           2  -9.5847707472245691     
           3  -20.932160676655339     
Ionic Dipole on Cartesian axes
           1   23646.110000913952     
           2   25348.797679066749     
           3   15836.208588182446     

     total cpu time spent up to now is     1516.2 secs

     total energy              =   -5150.64715115 Ry
     Harris-Foulkes estimate   =   -5167.87472533 Ry
     estimated scf accuracy    <      33.36121646 Ry

     iteration #  3     ecut=    80.00 Ry     beta=0.70
     Davidson diagonalization with overlap
     ethr =  2.92E-03,  avg # of iterations =  2.0
     Davidson diagonalization with overlap
     ethr =  2.92E-03,  avg # of iterations =  1.0
     Davidson diagonalization with overlap
     ethr =  2.92E-03,  avg # of iterations =  1.0

     Expectation value of exp(iGx): ( -1.1953443229309687E-004,  1.0264362895227481E-004)  0.99291773000000005     
     Electronic Dipole per cell (Ry a.u.)   30.282039515756981     
     Ionic Dipole per cell (Ry a.u.)   23646.110000913952     

     Expectation value of exp(iGx): (  1.0923251454828572E-003, -9.0950583809525423E-004)   1.1465709300000000     
     Electronic Dipole per cell (Ry a.u.)  -9.9829514394793488     
     Ionic Dipole per cell (Ry a.u.)   25348.797679066749     

     Expectation value of exp(iGx): ( -7.3047894775806376E-008, -7.6817571981515970E-008)  0.73188942899999998     
     Electronic Dipole per cell (Ry a.u.)  -21.393986157012105     
     Ionic Dipole per cell (Ry a.u.)   15836.208588182446     
Electronic Dipole on Cartesian axes
           1   30.282039515756981     
           2  -9.9829514394793488     
           3  -21.393986157012105     
Ionic Dipole on Cartesian axes
           1   23646.110000913952     
           2   25348.797679066749     
           3   15836.208588182446     

     total cpu time spent up to now is     2237.0 secs

     total energy              =   -5157.48222646 Ry
     Harris-Foulkes estimate   =   -5157.61019948 Ry
     estimated scf accuracy    <       0.28494016 Ry

     iteration #  4     ecut=    80.00 Ry     beta=0.70
     Davidson diagonalization with overlap
     ethr =  2.49E-05,  avg # of iterations =  8.0
     Davidson diagonalization with overlap
     ethr =  2.49E-05,  avg # of iterations =  1.0
     Davidson diagonalization with overlap
     ethr =  2.49E-05,  avg # of iterations =  1.0

     Expectation value of exp(iGx): ( -1.0834513911143344E-004,  1.0273773150650385E-004)  0.99291773000000005     
     Electronic Dipole per cell (Ry a.u.)   29.667961726050287     
     Ionic Dipole per cell (Ry a.u.)   23646.110000913952     

     Expectation value of exp(iGx): (  1.0718838150218177E-003, -8.5469711701038930E-004)   1.1465709300000000     
     Electronic Dipole per cell (Ry a.u.)  -9.6783646817118267     
     Ionic Dipole per cell (Ry a.u.)   25348.797679066749     

     Expectation value of exp(iGx): ( -6.5328859201660049E-008, -7.1902711061140098E-008)  0.73188942899999998     
     Electronic Dipole per cell (Ry a.u.)  -21.185480875287602     
     Ionic Dipole per cell (Ry a.u.)   15836.208588182446     
Electronic Dipole on Cartesian axes
           1   29.667961726050287     
           2  -9.6783646817118267     
           3  -21.185480875287602     
Ionic Dipole on Cartesian axes
           1   23646.110000913952     
           2   25348.797679066749     
           3   15836.208588182446     

     total cpu time spent up to now is     3074.7 secs

     total energy              =   -5157.50028501 Ry
     Harris-Foulkes estimate   =   -5157.60576226 Ry
     estimated scf accuracy    <       0.22821069 Ry

     iteration #  5     ecut=    80.00 Ry     beta=0.70
     Davidson diagonalization with overlap
     ethr =  1.99E-05,  avg # of iterations =  8.0
     Davidson diagonalization with overlap
     ethr =  1.99E-05,  avg # of iterations =  1.0
     Davidson diagonalization with overlap
     ethr =  1.99E-05,  avg # of iterations =  1.0

     Expectation value of exp(iGx): ( -1.1138608142891178E-004,  9.8503559673173652E-005)  0.99291773000000005     
     Electronic Dipole per cell (Ry a.u.)   30.100538574596413     
     Ionic Dipole per cell (Ry a.u.)   23646.110000913952     

     Expectation value of exp(iGx): (  1.0526259969525120E-003, -8.6580531016951917E-004)   1.1465709300000000     
     Electronic Dipole per cell (Ry a.u.)  -9.8966478784777188     
     Ionic Dipole per cell (Ry a.u.)   25348.797679066749     

     Expectation value of exp(iGx): ( -6.5142641718357589E-008, -6.9854683005985625E-008)  0.73188942899999998     
     Electronic Dipole per cell (Ry a.u.)  -21.304574664223487     
     Ionic Dipole per cell (Ry a.u.)   15836.208588182446     
Electronic Dipole on Cartesian axes
           1   30.100538574596413     
           2  -9.8966478784777188     
           3  -21.304574664223487     
Ionic Dipole on Cartesian axes
           1   23646.110000913952     
           2   25348.797679066749     
           3   15836.208588182446     

     total cpu time spent up to now is     3858.6 secs

     total energy              =   -5157.54513006 Ry
     Harris-Foulkes estimate   =   -5157.54672007 Ry
     estimated scf accuracy    <       0.00265671 Ry

     iteration #  6     ecut=    80.00 Ry     beta=0.70
     Davidson diagonalization with overlap
     ethr =  2.32E-07,  avg # of iterations =  9.0
     Davidson diagonalization with overlap
     ethr =  2.32E-07,  avg # of iterations =  1.0
     Davidson diagonalization with overlap
     ethr =  2.32E-07,  avg # of iterations =  1.0

     Expectation value of exp(iGx): ( -1.1115925346790797E-004,  9.8949162744003851E-005)  0.99291773000000005     
     Electronic Dipole per cell (Ry a.u.)   30.060038842406733     
     Ionic Dipole per cell (Ry a.u.)   23646.110000913952     

     Expectation value of exp(iGx): (  1.0553385987846387E-003, -8.6386390796064046E-004)   1.1465709300000000     
     Electronic Dipole per cell (Ry a.u.)  -9.8626746291496001     
     Ionic Dipole per cell (Ry a.u.)   25348.797679066749     

     Expectation value of exp(iGx): ( -6.5216433015700790E-008, -7.0098426417979082E-008)  0.73188942899999998     
     Electronic Dipole per cell (Ry a.u.)  -21.293812816813922     
     Ionic Dipole per cell (Ry a.u.)   15836.208588182446     
Electronic Dipole on Cartesian axes
           1   30.060038842406733     
           2  -9.8626746291496001     
           3  -21.293812816813922     
Ionic Dipole on Cartesian axes
           1   23646.110000913952     
           2   25348.797679066749     
           3   15836.208588182446     

     total cpu time spent up to now is     4688.9 secs

     total energy              =   -5157.54578443 Ry
     Harris-Foulkes estimate   =   -5157.54596935 Ry
     estimated scf accuracy    <       0.00034148 Ry

     iteration #  7     ecut=    80.00 Ry     beta=0.70
     Davidson diagonalization with overlap
     ethr =  2.98E-08,  avg # of iterations =  3.0
     Davidson diagonalization with overlap
     ethr =  2.98E-08,  avg # of iterations =  1.0
     Davidson diagonalization with overlap
     ethr =  2.98E-08,  avg # of iterations =  1.0

     Expectation value of exp(iGx): ( -1.1128236493569344E-004,  9.8927447189394940E-005)  0.99291773000000005     
     Electronic Dipole per cell (Ry a.u.)   30.068240187719297     
     Ionic Dipole per cell (Ry a.u.)   23646.110000913952     

     Expectation value of exp(iGx): (  1.0550045636975606E-003, -8.6506246531110897E-004)   1.1465709300000000     
     Electronic Dipole per cell (Ry a.u.)  -9.8746784511861918     
     Ionic Dipole per cell (Ry a.u.)   25348.797679066749     

     Expectation value of exp(iGx): ( -6.5314308168944312E-008, -7.0128210939235169E-008)  0.73188942899999998     
     Electronic Dipole per cell (Ry a.u.)  -21.298732559246471     
     Ionic Dipole per cell (Ry a.u.)   15836.208588182446     
Electronic Dipole on Cartesian axes
           1   30.068240187719297     
           2  -9.8746784511861918     
           3  -21.298732559246471     
Ionic Dipole on Cartesian axes
           1   23646.110000913952     
           2   25348.797679066749     
           3   15836.208588182446     

     total cpu time spent up to now is     5411.6 secs

     total energy              =   -5157.54586267 Ry
     Harris-Foulkes estimate   =   -5157.54587972 Ry
     estimated scf accuracy    <       0.00003532 Ry

     iteration #  8     ecut=    80.00 Ry     beta=0.70
     Davidson diagonalization with overlap
     ethr =  3.09E-09,  avg # of iterations =  3.0
     Davidson diagonalization with overlap
     ethr =  3.09E-09,  avg # of iterations =  1.0
     Davidson diagonalization with overlap
     ethr =  3.09E-09,  avg # of iterations =  1.0

     Expectation value of exp(iGx): ( -1.1128552182142220E-004,  9.8940453858196263E-005)  0.99291773000000005     
     Electronic Dipole per cell (Ry a.u.)   30.067602745275952     
     Ionic Dipole per cell (Ry a.u.)   23646.110000913952     

     Expectation value of exp(iGx): (  1.0552698632847540E-003, -8.6492966592095950E-004)   1.1465709300000000     
     Electronic Dipole per cell (Ry a.u.)  -9.8718237339962478     
     Ionic Dipole per cell (Ry a.u.)   25348.797679066749     

     Expectation value of exp(iGx): ( -6.5314342756477722E-008, -7.0152819503588468E-008)  0.73188942899999998     
     Electronic Dipole per cell (Ry a.u.)  -21.297129057099855     
     Ionic Dipole per cell (Ry a.u.)   15836.208588182446     
Electronic Dipole on Cartesian axes
           1   30.067602745275952     
           2  -9.8718237339962478     
           3  -21.297129057099855     
Ionic Dipole on Cartesian axes
           1   23646.110000913952     
           2   25348.797679066749     
           3   15836.208588182446     

     total cpu time spent up to now is     6149.0 secs

     total energy              =   -5157.54587160 Ry
     Harris-Foulkes estimate   =   -5157.54587330 Ry
     estimated scf accuracy    <       0.00000507 Ry

     iteration #  9     ecut=    80.00 Ry     beta=0.70
     Davidson diagonalization with overlap
     ethr =  4.43E-10,  avg # of iterations =  3.0
     Davidson diagonalization with overlap
     ethr =  4.43E-10,  avg # of iterations =  1.0
     Davidson diagonalization with overlap
     ethr =  4.43E-10,  avg # of iterations =  1.0

     Expectation value of exp(iGx): ( -1.1128701934128703E-004,  9.8949422910262668E-005)  0.99291773000000005     
     Electronic Dipole per cell (Ry a.u.)   30.067125492045601     
     Ionic Dipole per cell (Ry a.u.)   23646.110000913952     

     Expectation value of exp(iGx): (  1.0552702830872169E-003, -8.6497610416335377E-004)   1.1465709300000000     
     Electronic Dipole per cell (Ry a.u.)  -9.8721993871937759     
     Ionic Dipole per cell (Ry a.u.)   25348.797679066749     

     Expectation value of exp(iGx): ( -6.5321907112030339E-008, -7.0152191494335320E-008)  0.73188942899999998     
     Electronic Dipole per cell (Ry a.u.)  -21.297700114791667     
     Ionic Dipole per cell (Ry a.u.)   15836.208588182446     
Electronic Dipole on Cartesian axes
           1   30.067125492045601     
           2  -9.8721993871937759     
           3  -21.297700114791667     
Ionic Dipole on Cartesian axes
           1   23646.110000913952     
           2   25348.797679066749     
           3   15836.208588182446     

     total cpu time spent up to now is     6881.1 secs

     total energy              =   -5157.54587251 Ry
     Harris-Foulkes estimate   =   -5157.54587278 Ry
     estimated scf accuracy    <       0.00000041 Ry

     iteration # 10     ecut=    80.00 Ry     beta=0.70
     Davidson diagonalization with overlap
     ethr =  3.59E-11,  avg # of iterations =  3.0
     Davidson diagonalization with overlap
     ethr =  3.59E-11,  avg # of iterations =  1.0
     Davidson diagonalization with overlap
     ethr =  3.59E-11,  avg # of iterations =  1.0

     Expectation value of exp(iGx): ( -1.1128858380580946E-004,  9.8945948899702231E-005)  0.99291773000000005     
     Electronic Dipole per cell (Ry a.u.)   30.067429484839096     
     Ionic Dipole per cell (Ry a.u.)   23646.110000913952     

     Expectation value of exp(iGx): (  1.0552644562223247E-003, -8.6497843385649248E-004)   1.1465709300000000     
     Electronic Dipole per cell (Ry a.u.)  -9.8722572962797592     
     Ionic Dipole per cell (Ry a.u.)   25348.797679066749     

     Expectation value of exp(iGx): ( -6.5319648546825306E-008, -7.0153644218223904E-008)  0.73188942899999998     
     Electronic Dipole per cell (Ry a.u.)  -21.297447063215344     
     Ionic Dipole per cell (Ry a.u.)   15836.208588182446     
Electronic Dipole on Cartesian axes
           1   30.067429484839096     
           2  -9.8722572962797592     
           3  -21.297447063215344     
Ionic Dipole on Cartesian axes
           1   23646.110000913952     
           2   25348.797679066749     
           3   15836.208588182446     

     total cpu time spent up to now is     7615.2 secs

     total energy              =   -5157.54587260 Ry
     Harris-Foulkes estimate   =   -5157.54587263 Ry
     estimated scf accuracy    <       0.00000006 Ry

     iteration # 11     ecut=    80.00 Ry     beta=0.70
     Davidson diagonalization with overlap
     ethr =  4.94E-12,  avg # of iterations =  3.0
     Davidson diagonalization with overlap
     ethr =  4.94E-12,  avg # of iterations =  1.0
     Davidson diagonalization with overlap
     ethr =  4.94E-12,  avg # of iterations =  1.0

     Expectation value of exp(iGx): ( -1.1128763839316152E-004,  9.8947196646813389E-005)  0.99291773000000005     
     Electronic Dipole per cell (Ry a.u.)   30.067298993744203     
     Ionic Dipole per cell (Ry a.u.)   23646.110000913952     

     Expectation value of exp(iGx): (  1.0552655839168150E-003, -8.6497713621282808E-004)   1.1465709300000000     
     Electronic Dipole per cell (Ry a.u.)  -9.8722391881419700     
     Ionic Dipole per cell (Ry a.u.)   25348.797679066749     

     Expectation value of exp(iGx): ( -6.5320670298776208E-008, -7.0152884213991236E-008)  0.73188942899999998     
     Electronic Dipole per cell (Ry a.u.)  -21.297568249307723     
     Ionic Dipole per cell (Ry a.u.)   15836.208588182446     
Electronic Dipole on Cartesian axes
           1   30.067298993744203     
           2  -9.8722391881419700     
           3  -21.297568249307723     
Ionic Dipole on Cartesian axes
           1   23646.110000913952     
           2   25348.797679066749     
           3   15836.208588182446     

     total cpu time spent up to now is     8343.6 secs

     End of self-consistent calculation

          k = 0.0000 0.0000 0.0000 (217511 PWs)   bands (ev):

   -17.7031 -17.5072 -16.9110 -16.5660 -16.5128 -16.4775 -16.3596 -16.3314
   -16.3070 -16.2725 -16.1903 -16.1666 -16.1616 -16.1297 -16.0960 -16.0485
   -16.0389 -16.0275 -16.0001 -15.9623 -15.9454 -15.8958 -15.8778 -15.8660
   -15.8523 -15.8257 -15.7937 -15.7820 -15.7628 -15.7459 -15.7387 -15.7185
   -15.6974 -15.6782 -15.6488 -15.5979 -15.5806 -15.5556 -15.5358 -15.5104
   -15.4884 -15.4556 -15.4100 -15.3726 -15.3612 -15.3292 -15.3011 -15.2743
   -15.2420 -15.2337 -15.2089 -15.1739 -15.1426 -15.1113 -15.0787 -15.0624
   -15.0318 -15.0157 -14.9901 -14.9816 -14.9617 -14.9501 -14.9252 -14.9090
   -14.8717 -14.8536 -14.8380 -14.8359 -14.8008 -14.7899 -14.7838 -14.7684
   -14.7506 -14.7444 -14.7398 -14.7051 -14.6805 -14.6427 -14.6387 -14.6084
   -14.6026 -14.5700 -14.5613 -14.5234 -14.4996 -14.4850 -14.4746 -14.4655
   -14.4512 -14.4320 -14.4032 -14.3875 -14.3841 -14.3766 -14.3636 -14.3450
   -14.3393 -14.3335 -14.3266 -14.3177 -14.3064 -14.3018 -14.2958 -14.2896
   -14.2832 -14.2738 -14.2695 -14.2638 -14.2630 -14.2521 -14.2428 -14.2388
   -14.2335 -14.2289 -14.2185 -14.2147 -14.2088 -14.2050 -14.1980 -14.1924
   -14.1882 -14.1819 -14.1800 -14.1731 -14.1711 -14.1661 -14.1612 -14.1530
   -14.1456 -14.1410 -14.1349 -14.1336 -14.1249 -14.1186 -14.1117 -14.1066
   -14.1018 -14.0840 -14.0818 -14.0693 -14.0581 -14.0505 -13.8125  -6.8074
    -6.6348  -6.4955  -6.3976  -6.2885  -6.2213  -6.1971  -6.0699  -5.9409
    -5.9171  -5.8695  -5.8420  -5.8100  -5.7937  -5.7317  -5.7112  -5.6647
    -5.6381  -5.6235  -5.5908  -5.5790  -5.5377  -5.5025  -5.4323  -5.3042
    -5.2496  -5.2376  -5.1590  -5.1133  -5.0896  -5.0762  -5.0485  -4.9642
    -4.9076  -4.8846  -4.8373  -4.7805  -4.7159  -4.6526  -4.6080  -4.5320
    -4.4623  -4.3284  -4.3010  -4.2873  -4.2646  -4.2381  -4.1717  -4.1609
    -4.1270  -4.0690  -4.0028  -3.9700  -3.9372  -3.9068  -3.8711  -3.8107
    -3.7845  -3.7392  -3.7270  -3.7112  -3.7069  -3.6552  -3.6434  -3.6162
    -3.5321  -3.4742  -3.4537  -3.3951  -3.3385  -3.3306  -3.3161  -3.2681
    -3.2195  -3.1858  -3.1558  -3.1447  -3.1132  -3.0761  -3.0440  -3.0292
    -3.0061  -2.9908  -2.9589  -2.9548  -2.9441  -2.9191  -2.8951  -2.8897
    -2.8858  -2.8743  -2.8548  -2.8439  -2.8263  -2.8238  -2.8130  -2.8010
    -2.7770  -2.7745  -2.7538  -2.7500  -2.7372  -2.7354  -2.7263  -2.7161
    -2.7103  -2.6974  -2.6736  -2.6707  -2.6650  -2.6519  -2.6477  -2.6293
    -2.6143  -2.6093  -2.6017  -2.5812  -2.5626  -2.5370  -2.5118  -2.4864
    -2.4706  -2.4473  -2.4264  -2.4199  -2.4037  -2.3962  -2.3913  -2.3821
    -2.3649  -2.3475  -2.3332  -2.3253  -2.2914  -2.2585  -2.2142  -2.2041
    -2.1904  -2.1608  -2.1272  -2.1234  -2.0786  -2.0530  -1.9459  -1.8920
    -1.8047  -1.5763  -1.3975  -1.1535  -1.0957  -1.0636  -0.9863  -0.9286
    -0.9043  -0.8926  -0.8734  -0.8572  -0.8035  -0.7824  -0.7636  -0.7496
    -0.7326  -0.7231  -0.7120  -0.6718  -0.6642  -0.6532  -0.6409  -0.6197
    -0.6028  -0.5953  -0.5803  -0.5718  -0.5644  -0.5559  -0.5353  -0.5238
    -0.5218  -0.5140  -0.4985  -0.4838  -0.4783  -0.4716  -0.4405  -0.4355
    -0.4208  -0.4015  -0.3883  -0.3737  -0.3629  -0.3471  -0.3249  -0.3138
    -0.3109  -0.2929  -0.2837  -0.2743  -0.2697  -0.2372  -0.2264  -0.2185
    -0.1961  -0.1864  -0.1721  -0.1622  -0.1410  -0.1359  -0.1158  -0.0958
    -0.0876  -0.0606  -0.0528  -0.0373  -0.0263  -0.0090   0.0088   0.0245
     0.0413   0.0525   0.0757   0.0941   0.1034   0.1140   0.1223   0.1243
     0.1544   0.1750   0.1795   0.1951   0.2114   0.2171   0.2370   0.2521
     0.2612   0.2714   0.2887   0.3000   0.3068   0.3194   0.3327   0.3397
     0.3511   0.3631   0.3778   0.3903   0.3981   0.4180   0.4349   0.4364
     0.4607   0.4730   0.4767   0.4855   0.5050   0.5102   0.5179   0.5261
     0.5401   0.5562   0.5748   0.5788   0.5878   0.5885   0.6110   0.6246
     0.6320   0.6431   0.6755   0.6847   0.7055   0.7115   0.7264   0.7357
     0.7472   0.7560   0.7623   0.7698   0.7891   0.7990   0.8030   0.8236
     0.8475   0.8512   0.8721   0.8756   0.8925   0.9060   0.9147   0.9351
     0.9370   0.9454   0.9580   0.9613   0.9790   0.9856   0.9952   1.0125
     1.0324   1.0459   1.0479   1.0671   1.0731   1.0784   1.1039   1.1120
     1.1174   1.1254   1.1341   1.1419   1.1506   1.1596   1.1675   1.1771
     1.1909   1.2017   1.2152   1.2252   1.2336   1.2370   1.2410   1.2603
     1.2725   1.2774   1.2880   1.3017   1.3081   1.3172   1.3267   1.3367
     1.3495   1.3561   1.3735   1.3792   1.3847   1.3969   1.3986   1.4018
     1.4093   1.4105   1.4201   1.4303   1.4383   1.4465   1.4561   1.4643
     1.4738   1.4887   1.4999   1.5049   1.5166   1.5249   1.5301   1.5470
     1.5558   1.5625   1.5754   1.5849   1.5905   1.6040   1.6085   1.6157
     1.6201   1.6361   1.6423   1.6578   1.6659   1.6781   1.6809   1.6939
     1.7192   1.7238   1.7289   1.7523   1.7655   1.7680   1.7907   1.7978
     1.8212   1.8300   1.8542   1.8591   1.8920   1.9062   1.9177   1.9400
     1.9490   1.9554   1.9788   1.9947   2.0030   2.0078   2.0216   2.0256
     2.0433   2.0556   2.0643   2.0713   2.0777   2.1116   2.1289   2.1330
     2.1585   2.1750   2.1900   2.2048   2.2142   2.2239   2.2369   2.2758
     2.2990   2.3051   2.3318   2.3361   2.3477   2.3555   2.3821   2.3963
     2.4080   2.4130   2.4240   2.4321   2.4382   2.4674   2.4929   2.5069
     2.5170   2.5537   2.5873   2.5960   7.6838   8.1164   8.7677   9.0567
     9.2248   9.4384   9.4935   9.6503   9.8155   9.8704   9.9078   9.9885
    10.0194  10.0722  10.1300  10.2077  10.3102  10.3363  10.3983  10.4665
    10.4811  10.5260  10.6261  10.6940  10.7083  10.7632  10.7926  10.8234

     highest occupied, lowest unoccupied level (ev):     2.5960    7.6838

!    total energy              =   -5157.54587261 Ry
     Harris-Foulkes estimate   =   -5157.54587262 Ry
     estimated scf accuracy    <          3.2E-09 Ry

     The total energy is the sum of the following terms:

     one-electron contribution =   -2407.37800314 Ry
     hartree contribution      =    1798.63437761 Ry
     xc contribution           =   -1182.75021895 Ry
     ewald contribution        =   -3366.05202813 Ry

     convergence has been achieved in  11 iterations
  **** WARNING :: Problem open file vector.dat...
  **** WARNING :: Problem read vector parameters...
  VECTOR ::                  Infinity                  Infinity                       NaN
  PARALLEL PART OF FORCES:no remove

     Forces acting on atoms (Ry/au):

     atom    1 type  1   force =     0.00062306   -0.00055122   -0.00007006
     atom    2 type  1   force =    -0.00038591    0.00020188   -0.00008177
     atom    3 type  1   force =     0.00095293    0.00021673   -0.00000445
     atom    4 type  1   force =     0.00113118    0.00029072    0.00038844
     atom    5 type  1   force =     0.00083697   -0.00053068   -0.00035655
     atom    6 type  1   force =     0.00016796    0.00202868   -0.00035718
     atom    7 type  2   force =    -0.00060362    0.00044371    0.00003198
     atom    8 type  2   force =     0.00007244   -0.00024639   -0.00016977
     atom    9 type  2   force =    -0.00020558    0.00041902   -0.00009490
     atom   10 type  2   force =     0.00027950   -0.00040993   -0.00007429
     atom   11 type  2   force =    -0.00023485    0.00021869   -0.00005109
     atom   12 type  2   force =     0.00051902   -0.00049413    0.00112768
     atom   13 type  2   force =    -0.00059773   -0.00006909    0.00029221
     atom   14 type  2   force =    -0.00062081   -0.00029377    0.00061729
     atom   15 type  2   force =    -0.00045060   -0.00016516   -0.00005245
     atom   16 type  2   force =    -0.00142480   -0.00111307    0.00042512
     atom   17 type  2   force =    -0.00054733    0.00014539   -0.00000661
     atom   18 type  2   force =    -0.00046818   -0.00055959    0.00010199
     atom   19 type  1   force =    -0.00179532   -0.00003836   -0.00028004
     atom   20 type  1   force =    -0.00049738   -0.00029806    0.00017804
     atom   21 type  1   force =    -0.00019541   -0.00045213   -0.00004671
     atom   22 type  1   force =    -0.00143864    0.00021976   -0.00042564
     atom   23 type  1   force =    -0.00106090    0.00001967   -0.00010114
     atom   24 type  1   force =    -0.00152491   -0.00059772   -0.00073980
     atom   25 type  2   force =     0.00041338    0.00008262   -0.00005659
     atom   26 type  2   force =     0.00029239    0.00008467    0.00008116
     atom   27 type  2   force =     0.00036454   -0.00002490   -0.00026663
     atom   28 type  2   force =     0.00014964    0.00052576   -0.00007635
     atom   29 type  2   force =     0.00054971   -0.00006475    0.00017533
     atom   30 type  2   force =     0.00071125    0.00059135    0.00039256
     atom   31 type  2   force =     0.00031221    0.00020821   -0.00008258
     atom   32 type  2   force =     0.00105511   -0.00018175   -0.00003362
     atom   33 type  2   force =     0.00001089    0.00007583    0.00015479
     atom   34 type  2   force =     0.00261326   -0.00087721    0.00150408
     atom   35 type  2   force =     0.00014401   -0.00003383    0.00010278
     atom   36 type  1   force =     0.00085177    0.00117759    0.00034320
     atom   37 type  1   force =     0.00074987   -0.00020830   -0.00006881
     atom   38 type  1   force =    -0.00078712    0.00025472   -0.00009040
     atom   39 type  1   force =     0.00013369   -0.00128113   -0.00015243
     atom   40 type  1   force =     0.00009224    0.00019174    0.00028204
     atom   41 type  1   force =     0.00160100   -0.00127805    0.00041286
     atom   42 type  2   force =    -0.00010138   -0.00042867   -0.00015049
     atom   43 type  2   force =    -0.00054269    0.00033142    0.00013878
     atom   44 type  2   force =    -0.00034791   -0.00062334    0.00041372
     atom   45 type  2   force =    -0.00051183   -0.00047252    0.00004721
     atom   46 type  2   force =    -0.00038867   -0.00042471   -0.00017324
     atom   47 type  2   force =    -0.00108445   -0.00004085   -0.00029569
     atom   48 type  2   force =     0.00014144   -0.00023775   -0.00015459
     atom   49 type  2   force =    -0.00051494    0.00046717    0.00034287
     atom   50 type  2   force =     0.00025509    0.00008258    0.00007512
     atom   51 type  2   force =    -0.00045187    0.00103302    0.00044113
     atom   52 type  2   force =     0.00005183    0.00000783   -0.00006988
     atom   53 type  2   force =    -0.00094062    0.00083687   -0.00029322
     atom   54 type  1   force =     0.00079845    0.00077836   -0.00053521
     atom   55 type  1   force =    -0.00145601   -0.00069448   -0.00202121
     atom   56 type  1   force =     0.00485303   -0.00039941    0.00173313
     atom   57 type  1   force =     0.00337164   -0.00030381   -0.00067776
     atom   58 type  1   force =     0.00629494    0.00028515   -0.00019033
     atom   59 type  1   force =     0.00289252   -0.00706539   -0.00476748
     atom   60 type  2   force =    -0.00166368   -0.00027841    0.00056630
     atom   61 type  2   force =    -0.00019468    0.00039275    0.00029581
     atom   62 type  2   force =    -0.00348147   -0.00160060    0.00108944
     atom   63 type  2   force =     0.00103974    0.00089300    0.00170402
     atom   64 type  2   force =    -0.00388307   -0.00084476    0.00128048
     atom   65 type  2   force =     0.00184140    0.00253784    0.00273135
     atom   66 type  2   force =    -0.00345946   -0.00040158    0.00113893
     atom   67 type  2   force =    -0.00197593    0.00064849    0.00174053
     atom   68 type  2   force =    -0.00144626   -0.00050290   -0.00044238
     atom   69 type  2   force =    -0.00075180    0.00024334    0.00006086
     atom   70 type  2   force =    -0.00123343    0.00041424   -0.00033794
     atom   71 type  2   force =    -0.00077010    0.00082422   -0.00051165
     atom   72 type  1   force =    -0.01159182    0.00141766   -0.00177439
     atom   73 type  1   force =     0.00002849    0.00395012    0.00144787
     atom   74 type  1   force =     0.00352775    0.00149394   -0.00451946
     atom   75 type  1   force =    -0.00698295   -0.00211429   -0.00269860
     atom   76 type  1   force =    -0.27762349    0.01234298   -0.19216134
     atom   77 type  1   force =    -0.00400965    0.00819926    0.00664780
     atom   78 type  2   force =     0.00484012   -0.00107682    0.00175869
     atom   79 type  2   force =     0.00105115   -0.00194950   -0.00128455
     atom   80 type  2   force =     0.00583363    0.00732577   -0.00612353
     atom   81 type  2   force =    -0.00086283   -0.00181043   -0.00056324
     atom   82 type  2   force =     0.10118770    0.01275106    0.13894101
     atom   83 type  2   force =    -0.00053378   -0.00150660   -0.00138341
     atom   84 type  2   force =     0.00142913   -0.00498584    0.00882802
     atom   85 type  2   force =     0.00469096   -0.00066017   -0.00104184
     atom   86 type  2   force =    -0.00105038    0.00065801    0.00174885
     atom   87 type  2   force =     0.00125703    0.00070552    0.00083695
     atom   88 type  2   force =     0.00180007   -0.00110870   -0.00025776
     atom   89 type  2   force =     0.00109458   -0.00057285    0.00021963
     atom   90 type  1   force =     0.00142329   -0.00203947    0.00073739
     atom   91 type  1   force =     0.00281055    0.00037847    0.00017454
     atom   92 type  1   force =     0.00948728   -0.00945831    0.02457624
     atom   93 type  1   force =     0.00242454    0.00248142    0.00099801
     atom   94 type  1   force =     0.01116476   -0.00542922    0.00226426
     atom   95 type  1   force =     0.00298443    0.00052346   -0.00023468
     atom   96 type  2   force =    -0.00206678    0.00068278    0.00248059
     atom   97 type  2   force =    -0.00106086    0.00002096    0.00021498
     atom   98 type  2   force =    -0.00187519    0.00071982    0.00031691
     atom   99 type  2   force =    -0.00122953   -0.00035414    0.00060431
     atom  100 type  2   force =    -0.00441806    0.00062630   -0.00178498
     atom  101 type  2   force =    -0.00172410   -0.00005054   -0.00057551
     atom  102 type  2   force =    -0.00534824    0.00181517   -0.00206800
     atom  103 type  2   force =    -0.00166106   -0.00070257    0.00034634
     atom  104 type  2   force =    -0.00215682   -0.00172941   -0.00647382
     atom  105 type  2   force =    -0.00070853   -0.00120201   -0.00073653
     atom  106 type  2   force =    -0.00141653   -0.00081640   -0.00008024
     atom  107 type  2   force =    -0.00088407   -0.00049427    0.00032610
     atom  108 type  1   force =     0.00165876   -0.00169594    0.00097915
     atom  109 type  1   force =    -0.00038699    0.00055299   -0.00000336
     atom  110 type  1   force =     0.00086042    0.00032837   -0.00014695
     atom  111 type  1   force =     0.00114320    0.00075804    0.00074598
     atom  112 type  1   force =     0.00060513   -0.00029805   -0.00017217
     atom  113 type  1   force =    -0.00016462    0.00082831    0.00011273
     atom  114 type  2   force =    -0.00050084    0.00039752    0.00035109
     atom  115 type  2   force =     0.00013692   -0.00048382    0.00011866
     atom  116 type  2   force =    -0.00008118    0.00061990   -0.00035479
     atom  117 type  2   force =     0.00010982   -0.00031875   -0.00012122
     atom  118 type  2   force =    -0.00039455    0.00010839   -0.00017218
     atom  119 type  2   force =     0.00008623   -0.00027556   -0.00030337
     atom  120 type  2   force =    -0.00067536   -0.00019329    0.00018166
     atom  121 type  2   force =    -0.00039820   -0.00037308   -0.00003524
     atom  122 type  2   force =    -0.00039991   -0.00025734   -0.00006226
     atom  123 type  2   force =    -0.00106405   -0.00092329   -0.00043330
     atom  124 type  2   force =    -0.00051459    0.00007901   -0.00015577
     atom  125 type  2   force =    -0.00061359   -0.00134034    0.00046579
     atom  126 type  1   force =    -0.00377354   -0.00063204   -0.00179906
     atom  127 type  1   force =    -0.00052834   -0.00037958    0.00014479
     atom  128 type  1   force =    -0.00030128   -0.00055888    0.00041528
     atom  129 type  1   force =    -0.00156682    0.00162463    0.00163008
     atom  130 type  1   force =    -0.00094701    0.00005287    0.00018023
     atom  131 type  1   force =    -0.00138654   -0.00066336    0.00028196
     atom  132 type  2   force =     0.00057948    0.00006018    0.00015596
     atom  133 type  2   force =     0.00054843   -0.00046268    0.00013212
     atom  134 type  2   force =     0.00072196    0.00011275   -0.00010740
     atom  135 type  2   force =     0.00034186    0.00037606   -0.00012381
     atom  136 type  2   force =     0.00044496   -0.00000305    0.00016863
     atom  137 type  2   force =     0.00025871    0.00068619    0.00020940
     atom  138 type  2   force =     0.00029505    0.00022680   -0.00020369
     atom  139 type  2   force =     0.00115811    0.00010801   -0.00040207
     atom  140 type  2   force =    -0.00004216    0.00016940   -0.00005092
     atom  141 type  2   force =     0.00048994   -0.00304590   -0.00239930
     atom  142 type  2   force =     0.00027939   -0.00021592    0.00007143
     atom  143 type  2   force =     0.00603293   -0.00368266    0.00186548
     atom  144 type  1   force =     0.00135423    0.00153332    0.00036595
     atom  145 type  1   force =     0.00089064   -0.00021901   -0.00009226
     atom  146 type  1   force =    -0.00077648    0.00010314   -0.00013076
     atom  147 type  1   force =     0.00002267   -0.00141912   -0.00063353
     atom  148 type  1   force =     0.00006182    0.00021577    0.00020255
     atom  149 type  1   force =     0.00145523   -0.00083031    0.00008751
     atom  150 type  2   force =    -0.00026446   -0.00101212   -0.00018280
     atom  151 type  2   force =    -0.00067312    0.00036612    0.00035109
     atom  152 type  2   force =    -0.00096711   -0.00082950    0.00024190
     atom  153 type  2   force =    -0.00060443   -0.00020085    0.00016473
     atom  154 type  2   force =    -0.00033800   -0.00021771   -0.00008875
     atom  155 type  2   force =    -0.00095323    0.00003231   -0.00034069
     atom  156 type  2   force =     0.00016856   -0.00016140   -0.00009968
     atom  157 type  2   force =    -0.00054642    0.00020571    0.00022996
     atom  158 type  2   force =     0.00026151   -0.00001001    0.00005972
     atom  159 type  2   force =    -0.00001570    0.00130912    0.00071718
     atom  160 type  2   force =     0.00023368   -0.00033394   -0.00015014
     atom  161 type  2   force =    -0.00142619    0.00142995   -0.00048236
     atom  162 type  1   force =     0.00298230    0.00225264   -0.00031160
     atom  163 type  1   force =     0.03309121   -0.02018305    0.02266814
     atom  164 type  1   force =     0.00390915   -0.00008567    0.00035537
     atom  165 type  1   force =     0.00286211   -0.00056423    0.00085245
     atom  166 type  1   force =     0.00376998    0.00007964    0.00056277
     atom  167 type  1   force =     0.00081883   -0.00094277    0.00085618
     atom  168 type  2   force =    -0.00157337   -0.00027606    0.00017685
     atom  169 type  2   force =    -0.00425920    0.00576633    0.00248736
     atom  170 type  2   force =    -0.00171221   -0.00228026   -0.00009865
     atom  171 type  2   force =     0.00156381    0.00895330   -0.01423196
     atom  172 type  2   force =    -0.00244255   -0.00049144   -0.00212400
     atom  173 type  2   force =     0.00034140    0.00275497   -0.00188230
     atom  174 type  2   force =    -0.00245135    0.00006163    0.00083424
     atom  175 type  2   force =    -0.00120769    0.00092124   -0.00047931
     atom  176 type  2   force =    -0.00195013   -0.00062582   -0.00000275
     atom  177 type  2   force =    -0.00099101    0.00014453   -0.00028720
     atom  178 type  2   force =    -0.00232349    0.00051417   -0.00026276
     atom  179 type  2   force =    -0.00093134    0.00148220   -0.00067774
     atom  180 type  1   force =    -0.01558111    0.00834580    0.00770252
     atom  181 type  1   force =     0.02404704    0.02668378   -0.00339077
     atom  182 type  1   force =     0.00215241    0.00633768    0.00909543
     atom  183 type  1   force =    -0.00778046   -0.00652895    0.00303140
     atom  184 type  1   force =    -0.00966643   -0.00038180    0.00161494
     atom  185 type  1   force =    -0.00301875    0.00181955    0.00042307
     atom  186 type  2   force =     0.05131268    0.04724509    0.01455375
     atom  187 type  2   force =     0.00094297   -0.01116406   -0.00268857
     atom  188 type  2   force =     0.00981656    0.00512879   -0.00490171
     atom  189 type  2   force =    -0.00652593   -0.00621766    0.00366166
     atom  190 type  2   force =     0.00637090    0.00282972    0.00734332
     atom  191 type  2   force =     0.00062709   -0.00130994    0.00080854
     atom  192 type  2   force =     0.00297230   -0.00042575   -0.00397537
     atom  193 type  2   force =     0.00362898    0.00004522   -0.00145114
     atom  194 type  2   force =    -0.00702969   -0.00430168   -0.00776551
     atom  195 type  2   force =     0.00229584    0.00233804    0.00051354
     atom  196 type  2   force =     0.09192900   -0.05506858   -0.00270825
     atom  197 type  2   force =     0.00216779   -0.00221607    0.00056793
     atom  198 type  1   force =     0.00327605   -0.00426297   -0.00133520
     atom  199 type  1   force =     0.00447879    0.00012655    0.00049467
     atom  200 type  1   force =    -0.00510001   -0.02235884   -0.02326209
     atom  201 type  1   force =     0.00257442    0.00535935   -0.00297487
     atom  202 type  1   force =     0.00388812    0.00076394   -0.00204909
     atom  203 type  1   force =     0.00231093    0.00028936   -0.00049553
     atom  204 type  2   force =    -0.00342283    0.00351859    0.00153665
     atom  205 type  2   force =    -0.00154817    0.00001890    0.00009983
     atom  206 type  2   force =    -0.00160592    0.00020582    0.00070429
     atom  207 type  2   force =    -0.00147300   -0.00035013    0.00031894
     atom  208 type  2   force =    -0.00285437    0.00046994    0.00013539
     atom  209 type  2   force =    -0.00198714   -0.00010997   -0.00034134
     atom  210 type  2   force =    -0.00434284    0.00493013    0.00722897
     atom  211 type  2   force =    -0.00253139   -0.00155597    0.00117955
     atom  212 type  2   force =     0.01103248    0.00415324    0.01391819
     atom  213 type  2   force =    -0.00120731   -0.00278646   -0.00033101
     atom  214 type  2   force =    -0.00669980   -0.00100919   -0.00261798
     atom  215 type  2   force =    -0.00080009   -0.00040601   -0.00021933

     Total force =     0.411817     Total SCF correction =     0.000124

     Writing output data file Qrtz_Ortho.save

     init_run     :     27.30s CPU     37.29s WALL (       1 calls)
     electrons    :   3930.54s CPU   8307.31s WALL (       1 calls)
     forces       :      8.16s CPU      9.41s WALL (       1 calls)

     Called by init_run:
     wfcinit      :     25.15s CPU     33.18s WALL (       1 calls)
     potinit      :      0.20s CPU      0.27s WALL (       1 calls)

     Called by electrons:
     c_bands      :   2269.88s CPU   2770.90s WALL (      33 calls)
     sum_band     :     11.30s CPU     39.27s WALL (      11 calls)
     v_of_rho     :      0.11s CPU      0.33s WALL (      12 calls)
     mix_rho      :      0.09s CPU      0.48s WALL (      11 calls)

     Called by c_bands:
     init_us_2    :      0.28s CPU      0.36s WALL (      45 calls)
     cegterg      :   2268.26s CPU   2760.19s WALL (      33 calls)

     Called by sum_band:

     Called by *egterg:
     h_psi        :    423.98s CPU    837.08s WALL (     103 calls)
     g_psi        :      0.30s CPU      0.31s WALL (      69 calls)
     cdiaghg      :    787.15s CPU    797.63s WALL (     100 calls)

     Called by h_psi:
     add_vuspsi   :    138.81s CPU    139.29s WALL (     103 calls)

     General routines
     calbec       :    145.64s CPU    161.09s WALL (     107 calls)
     fft          :      0.16s CPU      0.90s WALL (      49 calls)
     fftw         :    147.75s CPU    564.06s WALL (   98044 calls)
     davcio       :      0.03s CPU      2.09s WALL (     260 calls)

     Parallel routines
     fft_scatter  :     72.04s CPU    440.40s WALL (   98093 calls)

     Electric-field routines
     c_phase_fiel :   1649.01s CPU   5494.15s WALL (      33 calls)

     PWSCF        :     1h 6m CPU        2h19m WALL


   This run was terminated on:  12:14:10   7Jul2018            

=------------------------------------------------------------------------------=
   JOB DONE.
=------------------------------------------------------------------------------=
