# Supplementary material for: Collective dipole effects in ionic transport under electric fields
Source: Nat Commun. 2020 Jul 3;11:3330. doi: 10.1038/s41467-020-17173-w (PMC7335081; doi:10.1038/s41467-020-17173-w)
Supplement: Supplementary file 3 — Source Data [file 41467_2020_17173_MOESM3_ESM.zip › Script_Pol_Analysis/QE_data/ZBC_NEB_VO_Q2-pos2/Zcharge_VO_Q2_pict9/dy0.2/output_file]

     Program PWSCF v.5.4.0 starts on  7Jul2018 at 12: 5: 8 

     This program is part of the open-source Quantum ESPRESSO suite
     for quantum simulation of materials; please cite
         "P. Giannozzi et al., J. Phys.:Condens. Matter 21 395502 (2009);
          URL http://www.quantum-espresso.org", 
     in publications or presentations arising from this work. More details at
     http://www.quantum-espresso.org/quote

     Parallel version (MPI), running on   112 processors
     R & G space division:  proc/nbgrp/npool/nimage =     112
     Reading input from input_file
Warning: card &IONS ignored
Warning: card / ignored
Warning: card &CELL ignored
Warning: card / ignored

     Current dimensions of program PWSCF are:
     Max number of different atomic species (ntypx) = 10
     Max number of k-points (npk) =  40000
     Max angular momentum in pseudopotentials (lmaxx) =  3

     Subspace diagonalization in iterative solution of the eigenvalue problem:
     a serial algorithm will be used


     Parallelization info
     --------------------
     sticks:   dense  smooth     PW     G-vecs:    dense   smooth      PW
     Min         200     200     50                15540    15540    1940
     Max         201     201     51                15547    15547    1944
     Sum       22485   22485   5629              1740873  1740873  217511


     Title: 
     Fkl_Ortho                                                                  


     bravais-lattice index     =            0
     lattice parameter (alat)  =      27.8567  a.u.
     unit-cell volume          =   18011.5231 (a.u.)^3
     number of atoms/cell      =          215
     number of atomic types    =            2
     number of electrons       =      1144.00
     number of Kohn-Sham states=          600
     kinetic-energy cutoff     =      80.0000  Ry
     charge density cutoff     =     320.0000  Ry
     convergence threshold     =      1.0E-08
     mixing beta               =       0.7000
     number of iterations used =            8  plain     mixing
     Exchange-correlation      =  SLA  PZ   NOGX NOGC ( 1  1  0  0 0 0)

     Using Berry phase electric field
     In a.u.(Ry)  cartesian system of reference
        0.0000000000
        0.0000000000
        0.0000000000
     In a.u.(Ry)  crystal system of reference
        0.0000000000
        0.0000000000
        0.0000000000
     Number of iterative cycles:   3


     celldm(1)=  27.856738  celldm(2)=   0.000000  celldm(3)=   0.000000
     celldm(4)=   0.000000  celldm(5)=   0.000000  celldm(6)=   0.000000

     crystal axes: (cart. coord. in units of alat)
               a(1) = (   0.992918   0.000000   0.000000 )  
               a(2) = (   0.000000   1.146571   0.000000 )  
               a(3) = (   0.000000   0.000000   0.731889 )  

     reciprocal axes: (cart. coord. in units 2 pi/alat)
               b(1) = (  1.007133  0.000000  0.000000 )  
               b(2) = (  0.000000  0.872166  0.000000 )  
               b(3) = (  0.000000  0.000000  1.366327 )  


     PseudoPot. # 1 for Si read from file:
     /home/users/lsamos/Nico/q-e-qe-5.4/pseudo/Si.pz-vbc.UPF
     MD5 check sum: 6dfa03ddd5817404712e03e4d12deb78
     Pseudo is Norm-conserving, Zval =  4.0
     Generated by new atomic code, or converted to UPF format
     Using radial grid of  431 points,  2 beta functions with: 
                l(1) =   0
                l(2) =   1

     PseudoPot. # 2 for O  read from file:
     /home/users/lsamos/Nico/q-e-qe-5.4/pseudo/O.pz-mt.UPF
     MD5 check sum: 6c85872a654a48428798af567c59afb1
     Pseudo is Norm-conserving, Zval =  6.0
     Generated by new atomic code, or converted to UPF format
     Using radial grid of  921 points,  1 beta functions with: 
                l(1) =   0

     atomic species   valence    mass     pseudopotential
        Si             4.00    28.08550     Si( 1.00)
        O              6.00    16.00000     O ( 1.00)

     No symmetry found


   Cartesian axes

     site n.     atom                  positions (alat units)
         1           Si  tau(   1) = (   0.1494240   0.0009782   0.2444121  )
         2           Si  tau(   2) = (   0.3174840   0.2885672   0.2451383  )
         3           Si  tau(   3) = (   0.9144903   0.1317168   0.1191464  )
         4           Si  tau(   4) = (   0.0902198   0.4149364   0.1257804  )
         5           Si  tau(   5) = (   0.0881975   0.1514395  -0.0003913  )
         6           Si  tau(   6) = (   0.2496373   0.4340830  -0.0024000  )
         7           O   tau(   7) = (   0.0831597   0.0805529   0.2820002  )
         8           O   tau(   8) = (   0.2503383   0.3664557   0.2847664  )
         9           O   tau(   9) = (   0.2149505   0.0377853   0.1636441  )
        10           O   tau(  10) = (   0.3847675   0.3309175   0.1684436  )
        11           O   tau(  11) = (   0.1894119   0.1676863   0.0395136  )
        12           O   tau(  12) = (   0.3560642   0.4421431   0.0256429  )
        13           O   tau(  13) = (   0.0232070   0.1139495   0.0809130  )
        14           O   tau(  14) = (   0.1928605   0.4033519   0.0872488  )
        15           O   tau(  15) = (   0.9143023   0.2052953   0.2018277  )
        16           O   tau(  16) = (   0.0856943   0.4903484   0.2065489  )
        17           O   tau(  17) = (   0.0451495   0.2468914   0.3308738  )
        18           O   tau(  18) = (   0.2110379   0.5352025   0.3307217  )
        19           Si  tau(  19) = (   0.4865705   0.0036930   0.2389102  )
        20           Si  tau(  20) = (   0.6532159   0.2822521   0.2487550  )
        21           Si  tau(  21) = (   0.2537561   0.1316940   0.1218261  )
        22           Si  tau(  22) = (   0.4152808   0.4222416   0.1165992  )
        23           Si  tau(  23) = (   0.4164663   0.1537439  -0.0002997  )
        24           Si  tau(  24) = (   0.5856934   0.4408043   0.0026406  )
        25           O   tau(  25) = (   0.4218617   0.0841954   0.2772207  )
        26           O   tau(  26) = (   0.5909626   0.3492038   0.3141041  )
        27           O   tau(  27) = (   0.5516536   0.0401373   0.1564704  )
        28           O   tau(  28) = (   0.7049587   0.3335626   0.1672302  )
        29           O   tau(  29) = (   0.5164755   0.1765164   0.0403816  )
        30           O   tau(  30) = (   0.6872819   0.4587056   0.0399931  )
        31           O   tau(  31) = (   0.3545315   0.1128595   0.0811753  )
        32           O   tau(  32) = (   0.5207507   0.4100112   0.0856871  )
        33           O   tau(  33) = (   0.2568948   0.2083092   0.2012420  )
        34           O   tau(  34) = (   0.4035538   0.5094566   0.1839345  )
        35           O   tau(  35) = (   0.3800055   0.2506050   0.3282859  )
        36           Si  tau(  36) = (   0.8156478  -0.0036441   0.2431690  )
        37           Si  tau(  37) = (   0.9790621   0.2831823   0.2448940  )
        38           Si  tau(  38) = (   0.5846618   0.1382764   0.1181669  )
        39           Si  tau(  39) = (   0.7496832   0.4248200   0.1251084  )
        40           Si  tau(  40) = (   0.7539651   0.1572469  -0.0102819  )
        41           Si  tau(  41) = (   0.9171882   0.4361138   0.0037209  )
        42           O   tau(  42) = (   0.7488185   0.0731048   0.2853992  )
        43           O   tau(  43) = (   0.9150436   0.3656755   0.2819772  )
        44           O   tau(  44) = (   0.8738249   0.0371449   0.1586030  )
        45           O   tau(  45) = (   1.0473551   0.3190163   0.1658959  )
        46           O   tau(  46) = (   0.8530962   0.1713359   0.0350947  )
        47           O   tau(  47) = (   1.0193335   0.4478218   0.0417672  )
        48           O   tau(  48) = (   0.6843470   0.1340049   0.0719900  )
        49           O   tau(  49) = (   0.8503725   0.4035718   0.0858461  )
        50           O   tau(  50) = (   0.5868753   0.2069021   0.2054191  )
        51           O   tau(  51) = (   0.7502690   0.5007626   0.2046158  )
        52           O   tau(  52) = (   0.7262095   0.2443797   0.3218409  )
        53           O   tau(  53) = (   0.8778291   0.5351548   0.3290623  )
        54           Si  tau(  54) = (   0.1473672   0.5715202   0.2478843  )
        55           Si  tau(  55) = (   0.3165389   0.8639707   0.2433711  )
        56           Si  tau(  56) = (   0.9221249   0.7065412   0.1235993  )
        57           Si  tau(  57) = (   0.0914794   0.9915039   0.1232349  )
        58           Si  tau(  58) = (   0.0968745   0.7261160   0.0020754  )
        59           Si  tau(  59) = (   0.2554997   1.0149007   0.0000026  )
        60           O   tau(  60) = (   0.0830663   0.6520328   0.2862531  )
        61           O   tau(  61) = (   0.2535119   0.9448762   0.2825670  )
        62           O   tau(  62) = (   0.2124719   0.6100787   0.1679847  )
        63           O   tau(  63) = (   0.3823049   0.8993003   0.1619756  )
        64           O   tau(  64) = (   0.2017887   0.7345745   0.0380982  )
        65           O   tau(  65) = (   0.3584272   1.0287207   0.0367243  )
        66           O   tau(  66) = (   0.0316325   0.6922634   0.0852898  )
        67           O   tau(  67) = (   0.1935539   0.9784755   0.0837814  )
        68           O   tau(  68) = (   0.9186593   0.7806249   0.2048596  )
        69           O   tau(  69) = (   0.0881766   1.0652097   0.2052036  )
        70           O   tau(  70) = (   0.0511211   0.8226113   0.3292270  )
        71           O   tau(  71) = (   0.2115208   1.1127222   0.3288530  )
        72           Si  tau(  72) = (   0.4280359   0.6164834   0.1804424  )
        73           Si  tau(  73) = (   0.6518409   0.8625447   0.2451224  )
        74           Si  tau(  74) = (   0.2567343   0.7026561   0.1284078  )
        75           Si  tau(  75) = (   0.4206600   0.9939684   0.1210870  )
        76           Si  tau(  76) = (   0.4741072   0.7721299  -0.0528378  )
        77           Si  tau(  77) = (   0.5867836   1.0150625   0.0018220  )
        78           O   tau(  78) = (   0.4191884   0.6555529   0.2828333  )
        79           O   tau(  79) = (   0.5878315   0.9436604   0.2820226  )
        80           O   tau(  80) = (   0.5323344   0.6249212   0.1431839  )
        81           O   tau(  81) = (   0.7138314   0.8938729   0.1592974  )
        82           O   tau(  82) = (   0.5375923   0.7673559   0.0337291  )
        83           O   tau(  83) = (   0.6896030   1.0272929   0.0385531  )
        84           O   tau(  84) = (   0.3641212   0.6763011   0.1100289  )
        85           O   tau(  85) = (   0.5231151   0.9778312   0.0833641  )
        86           O   tau(  86) = (   0.2526133   0.7830869   0.2040610  )
        87           O   tau(  87) = (   0.4220608   1.0697334   0.2010475  )
        88           O   tau(  88) = (   0.3801076   0.8260666   0.3261384  )
        89           O   tau(  89) = (   0.5495342   1.1138163   0.3225657  )
        90           Si  tau(  90) = (   0.8164041   0.5776638   0.2472857  )
        91           Si  tau(  91) = (   0.9831348   0.8602500   0.2449932  )
        92           Si  tau(  92) = (   0.5890733   0.7158128   0.1191203  )
        93           Si  tau(  93) = (   0.7534335   0.9895165   0.1210438  )
        94           Si  tau(  94) = (   0.7562661   0.7262603   0.0020938  )
        95           Si  tau(  95) = (   0.9194296   1.0109825   0.0010820  )
        96           O   tau(  96) = (   0.7533507   0.6568441   0.2918002  )
        97           O   tau(  97) = (   0.9178789   0.9400835   0.2828136  )
        98           O   tau(  98) = (   0.8818872   0.6128162   0.1655822  )
        99           O   tau(  99) = (   1.0487429   0.8953006   0.1633846  )
       100           O   tau( 100) = (   0.8578654   0.7415021   0.0397425  )
       101           O   tau( 101) = (   1.0204466   1.0273799   0.0406749  )
       102           O   tau( 102) = (   0.6910294   0.6930272   0.0853344  )
       103           O   tau( 103) = (   0.8548088   0.9729738   0.0824263  )
       104           O   tau( 104) = (   0.5876644   0.7803451   0.2079557  )
       105           O   tau( 105) = (   0.7526236   1.0613377   0.2045948  )
       106           O   tau( 106) = (   0.7157736   0.8276837   0.3284622  )
       107           O   tau( 107) = (   0.8807645   1.1080679   0.3253214  )
       108           Si  tau( 108) = (   0.1529538  -0.0018719   0.6089209  )
       109           Si  tau( 109) = (   0.3096380   0.2827661   0.6103471  )
       110           Si  tau( 110) = (   0.9190317   0.1261817   0.4904454  )
       111           Si  tau( 111) = (   0.0875555   0.4170812   0.4898976  )
       112           Si  tau( 112) = (   0.0869524   0.1513917   0.3667043  )
       113           Si  tau( 113) = (   0.2503340   0.4393470   0.3674003  )
       114           O   tau( 114) = (   0.0892364   0.0790356   0.6479818  )
       115           O   tau( 115) = (   0.2398764   0.3589129   0.6489799  )
       116           O   tau( 116) = (   0.2160304   0.0323331   0.5245818  )
       117           O   tau( 117) = (   0.3753508   0.3268909   0.5326086  )
       118           O   tau( 118) = (   0.1906616   0.1653650   0.4011514  )
       119           O   tau( 119) = (   0.3533101   0.4548273   0.4049377  )
       120           O   tau( 120) = (   0.0283941   0.1128896   0.4523984  )
       121           O   tau( 121) = (   0.1896263   0.4012482   0.4515439  )
       122           O   tau( 122) = (   0.9151589   0.2023547   0.5708901  )
       123           O   tau( 123) = (   0.0863909   0.4935971   0.5694773  )
       124           O   tau( 124) = (   0.0497306   0.2473849   0.6932847  )
       125           O   tau( 125) = (   0.2149100   0.5312757   0.6919620  )
       126           Si  tau( 126) = (   0.4844057  -0.0008299   0.6094533  )
       127           Si  tau( 127) = (   0.6425535   0.2863073   0.6035756  )
       128           Si  tau( 128) = (   0.2537106   0.1273493   0.4836720  )
       129           Si  tau( 129) = (   0.4097052   0.4223127   0.4926767  )
       130           Si  tau( 130) = (   0.4185876   0.1535154   0.3628585  )
       131           Si  tau( 131) = (   0.6073785   0.3932350   0.4114658  )
       132           O   tau( 132) = (   0.4226418   0.0809413   0.6487470  )
       133           O   tau( 133) = (   0.5854623   0.3631446   0.6549544  )
       134           O   tau( 134) = (   0.5482486   0.0348208   0.5259748  )
       135           O   tau( 135) = (   0.6804802   0.3397881   0.5025061  )
       136           O   tau( 136) = (   0.5211039   0.1680970   0.4023695  )
       137           O   tau( 137) = (   0.6853163   0.4724378   0.4095921  )
       138           O   tau( 138) = (   0.3560615   0.1131784   0.4445743  )
       139           O   tau( 139) = (   0.5165007   0.4112242   0.4641966  )
       140           O   tau( 140) = (   0.2523573   0.2008042   0.5661189  )
       141           O   tau( 141) = (   0.4096289   0.5008280   0.5708829  )
       142           O   tau( 142) = (   0.3739018   0.2473741   0.6927345  )
       143           O   tau( 143) = (   0.5490694   0.5329050   0.6865037  )
       144           Si  tau( 144) = (   0.8159133  -0.0060653   0.6109042  )
       145           Si  tau( 145) = (   0.9781703   0.2834917   0.6116420  )
       146           Si  tau( 146) = (   0.5837536   0.1295783   0.4843597  )
       147           Si  tau( 147) = (   0.7557266   0.4315295   0.4867559  )
       148           Si  tau( 148) = (   0.7552237   0.1475988   0.3658434  )
       149           Si  tau( 149) = (   0.9179521   0.4389361   0.3637492  )
       150           O   tau( 150) = (   0.7513198   0.0752869   0.6480669  )
       151           O   tau( 151) = (   0.9130581   0.3633172   0.6523095  )
       152           O   tau( 152) = (   0.8803190   0.0304666   0.5289056  )
       153           O   tau( 153) = (   1.0404914   0.3227382   0.5293687  )
       154           O   tau( 154) = (   0.8561563   0.1605927   0.4062133  )
       155           O   tau( 155) = (   1.0179660   0.4528587   0.4055772  )
       156           O   tau( 156) = (   0.6873850   0.1203250   0.4490341  )
       157           O   tau( 157) = (   0.8513699   0.4012854   0.4468681  )
       158           O   tau( 158) = (   0.5792956   0.2069600   0.5649263  )
       159           O   tau( 159) = (   0.7569625   0.4869135   0.5797132  )
       160           O   tau( 160) = (   0.7255764   0.2505931   0.6653393  )
       161           O   tau( 161) = (   0.8845557   0.5347591   0.6972521  )
       162           Si  tau( 162) = (   0.1526183   0.5716214   0.6102641  )
       163           Si  tau( 163) = (   0.3170168   0.8640816   0.6029256  )
       164           Si  tau( 164) = (   0.9179984   0.7046922   0.4934375  )
       165           Si  tau( 165) = (   0.0893376   0.9896646   0.4893894  )
       166           Si  tau( 166) = (   0.0872857   0.7263384   0.3679778  )
       167           Si  tau( 167) = (   0.2521186   1.0176673   0.3659074  )
       168           O   tau( 168) = (   0.0910297   0.6530118   0.6512869  )
       169           O   tau( 169) = (   0.2538565   0.9393103   0.6504649  )
       170           O   tau( 170) = (   0.2184535   0.6087442   0.5293982  )
       171           O   tau( 171) = (   0.3767040   0.9005934   0.5178151  )
       172           O   tau( 172) = (   0.1899914   0.7396476   0.4056150  )
       173           O   tau( 173) = (   0.3542414   1.0369686   0.4029170  )
       174           O   tau( 174) = (   0.0250342   0.6888216   0.4513133  )
       175           O   tau( 175) = (   0.1910070   0.9767267   0.4485329  )
       176           O   tau( 176) = (   0.9217147   0.7742645   0.5788129  )
       177           O   tau( 177) = (   0.0892786   1.0624652   0.5725476  )
       178           O   tau( 178) = (   0.0609906   0.8228897   0.6949353  )
       179           O   tau( 179) = (   0.2180353   1.1099773   0.6915182  )
       180           Si  tau( 180) = (   0.4847526   0.5714562   0.6068863  )
       181           Si  tau( 181) = (   0.6490735   0.8604452   0.6125112  )
       182           Si  tau( 182) = (   0.2540879   0.7041078   0.4879319  )
       183           Si  tau( 183) = (   0.4177439   0.9970709   0.4833353  )
       184           Si  tau( 184) = (   0.4166412   0.7297452   0.3638476  )
       185           Si  tau( 185) = (   0.5850898   1.0181221   0.3636685  )
       186           O   tau( 186) = (   0.4351391   0.6619966   0.6480200  )
       187           O   tau( 187) = (   0.5840782   0.9377024   0.6530764  )
       188           O   tau( 188) = (   0.5484290   0.6076335   0.5231559  )
       189           O   tau( 189) = (   0.7034796   0.8929340   0.5232285  )
       190           O   tau( 190) = (   0.5181569   0.7458478   0.4071987  )
       191           O   tau( 191) = (   0.6853933   1.0320927   0.4070105  )
       192           O   tau( 192) = (   0.3560043   0.6902272   0.4473256  )
       193           O   tau( 193) = (   0.5193109   0.9806428   0.4442924  )
       194           O   tau( 194) = (   0.2564834   0.7787898   0.5699477  )
       195           O   tau( 195) = (   0.4200764   1.0655497   0.5701281  )
       196           O   tau( 196) = (   0.3953845   0.8324285   0.6777564  )
       197           O   tau( 197) = (   0.5499199   1.1090038   0.6906760  )
       198           Si  tau( 198) = (   0.8202889   0.5716466   0.6167016  )
       199           Si  tau( 199) = (   0.9866097   0.8567813   0.6136886  )
       200           Si  tau( 200) = (   0.5801759   0.7061218   0.4876282  )
       201           Si  tau( 201) = (   0.7484329   0.9894971   0.4865980  )
       202           Si  tau( 202) = (   0.7522826   0.7333488   0.3714787  )
       203           Si  tau( 203) = (   0.9160925   1.0120216   0.3663862  )
       204           O   tau( 204) = (   0.7526955   0.6493896   0.6546128  )
       205           O   tau( 205) = (   0.9209615   0.9366721   0.6513332  )
       206           O   tau( 206) = (   0.8774660   0.6079175   0.5297559  )
       207           O   tau( 207) = (   1.0468605   0.8926146   0.5282962  )
       208           O   tau( 208) = (   0.8522907   0.7459383   0.4145254  )
       209           O   tau( 209) = (   1.0163339   1.0264365   0.4088602  )
       210           O   tau( 210) = (   0.6845178   0.7036099   0.4563044  )
       211           O   tau( 211) = (   0.8489782   0.9727713   0.4458490  )
       212           O   tau( 212) = (   0.5680275   0.7767222   0.5847497  )
       213           O   tau( 213) = (   0.7520912   1.0585072   0.5728264  )
       214           O   tau( 214) = (   0.7162598   0.8187674   0.6878697  )
       215           O   tau( 215) = (   0.8792911   1.1057711   0.6939934  )

     number of k points=     1
                       cart. coord. in units 2pi/alat
        k(    1) = (   0.0000000   0.0000000   0.0000000), wk =   2.0000000

     Dense  grid:  1740873 G-vectors     FFT dimensions: ( 160, 192, 120)

     Largest allocated arrays     est. size (Mb)     dimensions
        Kohn-Sham Wavefunctions        17.80 Mb     (    1944,  600)
        NL pseudopotentials            12.78 Mb     (    1944,  431)
        Each V/rho on FFT grid          0.94 Mb     (   61440)
        Each G-vector array             0.12 Mb     (   15547)
        G-vector shells                 0.06 Mb     (    7776)
     Largest temporary arrays     est. size (Mb)     dimensions
        Auxiliary wavefunctions        71.19 Mb     (    1944, 2400)
        Each subspace H/S matrix       87.89 Mb     (    2400, 2400)
        Each <psi_i|beta_j> matrix      3.95 Mb     (     431,  600)
        Arrays for rho mixing           7.50 Mb     (   61440,    8)

     Initial potential from superposition of free atoms

     starting charge 1145.96414, renormalised to 1144.00000
     Starting wfc are  860 randomized atomic wfcs

     total cpu time spent up to now is       42.4 secs

     per-process dynamical memory:   157.3 Mb

     Self-consistent Calculation

     iteration #  1     ecut=    80.00 Ry     beta=0.70
     Davidson diagonalization with overlap
     ethr =  1.00E-02,  avg # of iterations =  3.0
     Davidson diagonalization with overlap
     ethr =  1.00E-02,  avg # of iterations =  1.0
     Davidson diagonalization with overlap
     ethr =  1.00E-02,  avg # of iterations =  1.0

     Expectation value of exp(iGx): ( -5.6459499536262953E-004,  4.6082528903249850E-004)  0.99291773000000005     
     Electronic Dipole per cell (Ry a.u.)   30.593020533436402     
     Ionic Dipole per cell (Ry a.u.)   23643.972019852914     

     Expectation value of exp(iGx): (  3.3899954210222473E-003, -2.9067649468348094E-003)   1.1465709300000000     
     Electronic Dipole per cell (Ry a.u.)  -10.191155666402880     
     Ionic Dipole per cell (Ry a.u.)   25350.935660020888     

     Expectation value of exp(iGx): ( -1.2267044899200660E-006, -1.2284182016686987E-006)  0.73188942899999998     
     Electronic Dipole per cell (Ry a.u.)  -21.618388428885865     
     Ionic Dipole per cell (Ry a.u.)   15836.208588182446     
Electronic Dipole on Cartesian axes
           1   30.593020533436402     
           2  -10.191155666402880     
           3  -21.618388428885865     
Ionic Dipole on Cartesian axes
           1   23643.972019852914     
           2   25350.935660020888     
           3   15836.208588182446     

     total cpu time spent up to now is      864.4 secs

     total energy              =   -5137.14999005 Ry
     Harris-Foulkes estimate   =   -5174.11709933 Ry
     estimated scf accuracy    <      51.90513610 Ry

     iteration #  2     ecut=    80.00 Ry     beta=0.70
     Davidson diagonalization with overlap
     ethr =  4.54E-03,  avg # of iterations =  2.0
     Davidson diagonalization with overlap
     ethr =  4.54E-03,  avg # of iterations =  1.0
     Davidson diagonalization with overlap
     ethr =  4.54E-03,  avg # of iterations =  1.0

     Expectation value of exp(iGx): ( -2.3421241842525100E-005,  2.1925794692130235E-005)  0.99291773000000005     
     Electronic Dipole per cell (Ry a.u.)   29.747738304264672     
     Ionic Dipole per cell (Ry a.u.)   23643.972019852914     

     Expectation value of exp(iGx): (  3.2349226876747668E-004, -2.8437843395886971E-004)   1.1465709300000000     
     Electronic Dipole per cell (Ry a.u.)  -10.368514912996668     
     Ionic Dipole per cell (Ry a.u.)   25350.935660020888     

     Expectation value of exp(iGx): ( -3.8264270953431869E-009, -4.2641555287114127E-009)  0.73188942899999998     
     Electronic Dipole per cell (Ry a.u.)  -21.128725115247033     
     Ionic Dipole per cell (Ry a.u.)   15836.208588182446     
Electronic Dipole on Cartesian axes
           1   29.747738304264672     
           2  -10.368514912996668     
           3  -21.128725115247033     
Ionic Dipole on Cartesian axes
           1   23643.972019852914     
           2   25350.935660020888     
           3   15836.208588182446     

     total cpu time spent up to now is     1681.2 secs

     total energy              =   -5150.67943867 Ry
     Harris-Foulkes estimate   =   -5167.84045673 Ry
     estimated scf accuracy    <      33.22034832 Ry

     iteration #  3     ecut=    80.00 Ry     beta=0.70
     Davidson diagonalization with overlap
     ethr =  2.90E-03,  avg # of iterations =  2.0
     Davidson diagonalization with overlap
     ethr =  2.90E-03,  avg # of iterations =  1.0
     Davidson diagonalization with overlap
     ethr =  2.90E-03,  avg # of iterations =  1.0

     Expectation value of exp(iGx): ( -1.2098322752360032E-004,  1.0114014673512748E-004)  0.99291773000000005     
     Electronic Dipole per cell (Ry a.u.)   30.446634989138353     
     Ionic Dipole per cell (Ry a.u.)   23643.972019852914     

     Expectation value of exp(iGx): (  1.0714463999096117E-003, -9.3325510904911947E-004)   1.1465709300000000     
     Electronic Dipole per cell (Ry a.u.)  -10.302841447793606     
     Ionic Dipole per cell (Ry a.u.)   25350.935660020888     

     Expectation value of exp(iGx): ( -7.3222962081722971E-008, -7.6605534751559359E-008)  0.73188942899999998     
     Electronic Dipole per cell (Ry a.u.)  -21.417628070693553     
     Ionic Dipole per cell (Ry a.u.)   15836.208588182446     
Electronic Dipole on Cartesian axes
           1   30.446634989138353     
           2  -10.302841447793606     
           3  -21.417628070693553     
Ionic Dipole on Cartesian axes
           1   23643.972019852914     
           2   25350.935660020888     
           3   15836.208588182446     

     total cpu time spent up to now is     2493.3 secs

     total energy              =   -5157.48582720 Ry
     Harris-Foulkes estimate   =   -5157.59198281 Ry
     estimated scf accuracy    <       0.25626077 Ry

     iteration #  4     ecut=    80.00 Ry     beta=0.70
     Davidson diagonalization with overlap
     ethr =  2.24E-05,  avg # of iterations =  8.0
     Davidson diagonalization with overlap
     ethr =  2.24E-05,  avg # of iterations =  1.0
     Davidson diagonalization with overlap
     ethr =  2.24E-05,  avg # of iterations =  1.0

     Expectation value of exp(iGx): ( -1.1207593470738223E-004,  9.9753257097729884E-005)  0.99291773000000005     
     Electronic Dipole per cell (Ry a.u.)   30.060776199687815     
     Ionic Dipole per cell (Ry a.u.)   23643.972019852914     

     Expectation value of exp(iGx): (  1.0333878578639415E-003, -8.9406262502836418E-004)   1.1465709300000000     
     Electronic Dipole per cell (Ry a.u.)  -10.254898242524577     
     Ionic Dipole per cell (Ry a.u.)   25350.935660020888     

     Expectation value of exp(iGx): ( -6.6641592773968015E-008, -7.0205114701822611E-008)  0.73188942899999998     
     Electronic Dipole per cell (Ry a.u.)  -21.385855281102369     
     Ionic Dipole per cell (Ry a.u.)   15836.208588182446     
Electronic Dipole on Cartesian axes
           1   30.060776199687815     
           2  -10.254898242524577     
           3  -21.385855281102369     
Ionic Dipole on Cartesian axes
           1   23643.972019852914     
           2   25350.935660020888     
           3   15836.208588182446     

     total cpu time spent up to now is     3396.2 secs

     total energy              =   -5157.49686147 Ry
     Harris-Foulkes estimate   =   -5157.58602077 Ry
     estimated scf accuracy    <       0.18948941 Ry

     iteration #  5     ecut=    80.00 Ry     beta=0.70
     Davidson diagonalization with overlap
     ethr =  1.66E-05,  avg # of iterations =  7.0
     Davidson diagonalization with overlap
     ethr =  1.66E-05,  avg # of iterations =  1.0
     Davidson diagonalization with overlap
     ethr =  1.66E-05,  avg # of iterations =  1.0

     Expectation value of exp(iGx): ( -1.1372514526667673E-004,  9.6439165363365907E-005)  0.99291773000000005     
     Electronic Dipole per cell (Ry a.u.)   30.359078916758520     
     Ionic Dipole per cell (Ry a.u.)   23643.972019852914     

     Expectation value of exp(iGx): (  1.0280929637678021E-003, -8.9395789532073771E-004)   1.1465709300000000     
     Electronic Dipole per cell (Ry a.u.)  -10.290623325933538     
     Ionic Dipole per cell (Ry a.u.)   25350.935660020888     

     Expectation value of exp(iGx): ( -6.5672454527469558E-008, -6.9367513883347853E-008)  0.73188942899999998     
     Electronic Dipole per cell (Ry a.u.)  -21.373726566239615     
     Ionic Dipole per cell (Ry a.u.)   15836.208588182446     
Electronic Dipole on Cartesian axes
           1   30.359078916758520     
           2  -10.290623325933538     
           3  -21.373726566239615     
Ionic Dipole on Cartesian axes
           1   23643.972019852914     
           2   25350.935660020888     
           3   15836.208588182446     

     total cpu time spent up to now is     4253.5 secs

     total energy              =   -5157.53514610 Ry
     Harris-Foulkes estimate   =   -5157.53669657 Ry
     estimated scf accuracy    <       0.00267967 Ry

     iteration #  6     ecut=    80.00 Ry     beta=0.70
     Davidson diagonalization with overlap
     ethr =  2.34E-07,  avg # of iterations = 12.0
     Davidson diagonalization with overlap
     ethr =  2.34E-07,  avg # of iterations =  1.0
     Davidson diagonalization with overlap
     ethr =  2.34E-07,  avg # of iterations =  1.0

     Expectation value of exp(iGx): ( -1.1341867275271935E-004,  9.7076257675797559E-005)  0.99291773000000005     
     Electronic Dipole per cell (Ry a.u.)   30.302021698620774     
     Ionic Dipole per cell (Ry a.u.)   23643.972019852914     

     Expectation value of exp(iGx): (  1.0297002305555642E-003, -8.9313321040149652E-004)   1.1465709300000000     
     Electronic Dipole per cell (Ry a.u.)  -10.272934543849720     
     Ionic Dipole per cell (Ry a.u.)   25350.935660020888     

     Expectation value of exp(iGx): ( -6.5972054968233940E-008, -6.9441538755356731E-008)  0.73188942899999998     
     Electronic Dipole per cell (Ry a.u.)  -21.389696962537183     
     Ionic Dipole per cell (Ry a.u.)   15836.208588182446     
Electronic Dipole on Cartesian axes
           1   30.302021698620774     
           2  -10.272934543849720     
           3  -21.389696962537183     
Ionic Dipole on Cartesian axes
           1   23643.972019852914     
           2   25350.935660020888     
           3   15836.208588182446     

     total cpu time spent up to now is     5212.3 secs

     total energy              =   -5157.53578580 Ry
     Harris-Foulkes estimate   =   -5157.53596751 Ry
     estimated scf accuracy    <       0.00033612 Ry

     iteration #  7     ecut=    80.00 Ry     beta=0.70
     Davidson diagonalization with overlap
     ethr =  2.94E-08,  avg # of iterations =  3.0
     Davidson diagonalization with overlap
     ethr =  2.94E-08,  avg # of iterations =  1.0
     Davidson diagonalization with overlap
     ethr =  2.94E-08,  avg # of iterations =  1.0

     Expectation value of exp(iGx): ( -1.1360172024007968E-004,  9.6951718003455642E-005)  0.99291773000000005     
     Electronic Dipole per cell (Ry a.u.)   30.319832956289595     
     Ionic Dipole per cell (Ry a.u.)   23643.972019852914     

     Expectation value of exp(iGx): (  1.0299653406564665E-003, -8.9368603982356186E-004)   1.1465709300000000     
     Electronic Dipole per cell (Ry a.u.)  -10.275506306799608     
     Ionic Dipole per cell (Ry a.u.)   25350.935660020888     

     Expectation value of exp(iGx): ( -6.5977517444478347E-008, -6.9532480413897645E-008)  0.73188942899999998     
     Electronic Dipole per cell (Ry a.u.)  -21.384078677767793     
     Ionic Dipole per cell (Ry a.u.)   15836.208588182446     
Electronic Dipole on Cartesian axes
           1   30.319832956289595     
           2  -10.275506306799608     
           3  -21.384078677767793     
Ionic Dipole on Cartesian axes
           1   23643.972019852914     
           2   25350.935660020888     
           3   15836.208588182446     

     total cpu time spent up to now is     6008.2 secs

     total energy              =   -5157.53586300 Ry
     Harris-Foulkes estimate   =   -5157.53588017 Ry
     estimated scf accuracy    <       0.00003543 Ry

     iteration #  8     ecut=    80.00 Ry     beta=0.70
     Davidson diagonalization with overlap
     ethr =  3.10E-09,  avg # of iterations =  3.0
     Davidson diagonalization with overlap
     ethr =  3.10E-09,  avg # of iterations =  1.0
     Davidson diagonalization with overlap
     ethr =  3.10E-09,  avg # of iterations =  1.0

     Expectation value of exp(iGx): ( -1.1358222057818752E-004,  9.6995628954806343E-005)  0.99291773000000005     
     Electronic Dipole per cell (Ry a.u.)   30.315993365138706     
     Ionic Dipole per cell (Ry a.u.)   23643.972019852914     

     Expectation value of exp(iGx): (  1.0298826098044786E-003, -8.9388340262584330E-004)   1.1465709300000000     
     Electronic Dipole per cell (Ry a.u.)  -10.277649643859430     
     Ionic Dipole per cell (Ry a.u.)   25350.935660020888     

     Expectation value of exp(iGx): ( -6.6002715799319155E-008, -6.9534876578084482E-008)  0.73188942899999998     
     Electronic Dipole per cell (Ry a.u.)  -21.385670645595646     
     Ionic Dipole per cell (Ry a.u.)   15836.208588182446     
Electronic Dipole on Cartesian axes
           1   30.315993365138706     
           2  -10.277649643859430     
           3  -21.385670645595646     
Ionic Dipole on Cartesian axes
           1   23643.972019852914     
           2   25350.935660020888     
           3   15836.208588182446     

     total cpu time spent up to now is     6829.9 secs

     total energy              =   -5157.53587177 Ry
     Harris-Foulkes estimate   =   -5157.53587344 Ry
     estimated scf accuracy    <       0.00000471 Ry

     iteration #  9     ecut=    80.00 Ry     beta=0.70
     Davidson diagonalization with overlap
     ethr =  4.12E-10,  avg # of iterations =  3.0
     Davidson diagonalization with overlap
     ethr =  4.12E-10,  avg # of iterations =  1.0
     Davidson diagonalization with overlap
     ethr =  4.12E-10,  avg # of iterations =  1.0

     Expectation value of exp(iGx): ( -1.1358985053572353E-004,  9.6995754577465862E-005)  0.99291773000000005     
     Electronic Dipole per cell (Ry a.u.)   30.316398434498318     
     Ionic Dipole per cell (Ry a.u.)   23643.972019852914     

     Expectation value of exp(iGx): (  1.0300014603094592E-003, -8.9381100292166833E-004)   1.1465709300000000     
     Electronic Dipole per cell (Ry a.u.)  -10.276251841515426     
     Ionic Dipole per cell (Ry a.u.)   25350.935660020888     

     Expectation value of exp(iGx): ( -6.6004199082713767E-008, -6.9539136502682120E-008)  0.73188942899999998     
     Electronic Dipole per cell (Ry a.u.)  -21.385492890153778     
     Ionic Dipole per cell (Ry a.u.)   15836.208588182446     
Electronic Dipole on Cartesian axes
           1   30.316398434498318     
           2  -10.276251841515426     
           3  -21.385492890153778     
Ionic Dipole on Cartesian axes
           1   23643.972019852914     
           2   25350.935660020888     
           3   15836.208588182446     

     total cpu time spent up to now is     7634.2 secs

     total energy              =   -5157.53587275 Ry
     Harris-Foulkes estimate   =   -5157.53587285 Ry
     estimated scf accuracy    <       0.00000037 Ry

     iteration # 10     ecut=    80.00 Ry     beta=0.70
     Davidson diagonalization with overlap
     ethr =  3.26E-11,  avg # of iterations =  3.0
     Davidson diagonalization with overlap
     ethr =  3.26E-11,  avg # of iterations =  1.0
     Davidson diagonalization with overlap
     ethr =  3.26E-11,  avg # of iterations =  1.0

     Expectation value of exp(iGx): ( -1.1358993728601107E-004,  9.6994514848048620E-005)  0.99291773000000005     
     Electronic Dipole per cell (Ry a.u.)   30.316481719348278     
     Ionic Dipole per cell (Ry a.u.)   23643.972019852914     

     Expectation value of exp(iGx): (  1.0299673508856072E-003, -8.9384268509538445E-004)   1.1465709300000000     
     Electronic Dipole per cell (Ry a.u.)  -10.276739817920641     
     Ionic Dipole per cell (Ry a.u.)   25350.935660020888     

     Expectation value of exp(iGx): ( -6.6002988870247190E-008, -6.9539938627843319E-008)  0.73188942899999998     
     Electronic Dipole per cell (Ry a.u.)  -21.385356003778089     
     Ionic Dipole per cell (Ry a.u.)   15836.208588182446     
Electronic Dipole on Cartesian axes
           1   30.316481719348278     
           2  -10.276739817920641     
           3  -21.385356003778089     
Ionic Dipole on Cartesian axes
           1   23643.972019852914     
           2   25350.935660020888     
           3   15836.208588182446     

     total cpu time spent up to now is     8440.1 secs

     total energy              =   -5157.53587284 Ry
     Harris-Foulkes estimate   =   -5157.53587287 Ry
     estimated scf accuracy    <       0.00000005 Ry

     iteration # 11     ecut=    80.00 Ry     beta=0.70
     Davidson diagonalization with overlap
     ethr =  4.47E-12,  avg # of iterations =  3.0
     Davidson diagonalization with overlap
     ethr =  4.47E-12,  avg # of iterations =  1.0
     Davidson diagonalization with overlap
     ethr =  4.47E-12,  avg # of iterations =  1.0

     Expectation value of exp(iGx): ( -1.1358993033903349E-004,  9.6994854183927475E-005)  0.99291773000000005     
     Electronic Dipole per cell (Ry a.u.)   30.316459832024879     
     Ionic Dipole per cell (Ry a.u.)   23643.972019852914     

     Expectation value of exp(iGx): (  1.0299778017380037E-003, -8.9383302152142518E-004)   1.1465709300000000     
     Electronic Dipole per cell (Ry a.u.)  -10.276590652587700     
     Ionic Dipole per cell (Ry a.u.)   25350.935660020888     

     Expectation value of exp(iGx): ( -6.6003734141992065E-008, -6.9539499724627404E-008)  0.73188942899999998     
     Electronic Dipole per cell (Ry a.u.)  -21.385436672562779     
     Ionic Dipole per cell (Ry a.u.)   15836.208588182446     
Electronic Dipole on Cartesian axes
           1   30.316459832024879     
           2  -10.276590652587700     
           3  -21.385436672562779     
Ionic Dipole on Cartesian axes
           1   23643.972019852914     
           2   25350.935660020888     
           3   15836.208588182446     

     total cpu time spent up to now is     9233.8 secs

     End of self-consistent calculation

          k = 0.0000 0.0000 0.0000 (217511 PWs)   bands (ev):

   -17.4371 -17.2276 -16.8623 -16.4819 -16.4544 -16.4054 -16.2989 -16.2918
   -16.2849 -16.2369 -16.1889 -16.1650 -16.1478 -16.1180 -16.0900 -16.0626
   -16.0442 -16.0063 -15.9715 -15.9446 -15.9238 -15.9016 -15.8849 -15.8788
   -15.8543 -15.8247 -15.8183 -15.7946 -15.7894 -15.7744 -15.7555 -15.7172
   -15.7057 -15.6739 -15.6415 -15.6142 -15.5963 -15.5529 -15.5339 -15.5109
   -15.4528 -15.4272 -15.3784 -15.3702 -15.3356 -15.3099 -15.2781 -15.2735
   -15.2592 -15.2156 -15.2098 -15.1757 -15.1378 -15.0944 -15.0792 -15.0552
   -15.0370 -15.0197 -15.0071 -14.9735 -14.9540 -14.9168 -14.9038 -14.8859
   -14.8645 -14.8523 -14.8368 -14.8286 -14.8166 -14.8085 -14.8016 -14.7646
   -14.7369 -14.6943 -14.6817 -14.6678 -14.6223 -14.6194 -14.5920 -14.5828
   -14.5588 -14.5204 -14.5040 -14.4984 -14.4871 -14.4703 -14.4416 -14.4311
   -14.4234 -14.4185 -14.4169 -14.4013 -14.3960 -14.3866 -14.3848 -14.3727
   -14.3499 -14.3417 -14.3368 -14.3361 -14.3261 -14.3226 -14.3150 -14.3088
   -14.3032 -14.2987 -14.2940 -14.2921 -14.2867 -14.2813 -14.2797 -14.2676
   -14.2661 -14.2579 -14.2532 -14.2490 -14.2413 -14.2377 -14.2350 -14.2265
   -14.2190 -14.2132 -14.2097 -14.2032 -14.1995 -14.1939 -14.1904 -14.1857
   -14.1816 -14.1768 -14.1732 -14.1644 -14.1600 -14.1590 -14.1528 -14.1488
   -14.1415 -14.1321 -14.1286 -14.1246 -14.1111 -14.1043 -13.9297  -6.7344
    -6.4813  -6.3914  -6.3398  -6.2340  -6.1764  -6.1258  -6.0098  -5.9189
    -5.8842  -5.8729  -5.8457  -5.8223  -5.7759  -5.7681  -5.7269  -5.6917
    -5.6811  -5.6607  -5.6232  -5.5955  -5.5436  -5.5189  -5.3796  -5.3127
    -5.2269  -5.1898  -5.1553  -5.1041  -5.0917  -5.0755  -5.0722  -4.9809
    -4.9085  -4.8929  -4.8437  -4.7344  -4.6817  -4.6049  -4.5688  -4.4532
    -4.4285  -4.3790  -4.2819  -4.2413  -4.2316  -4.2227  -4.2182  -4.1743
    -4.1247  -4.0653  -3.9909  -3.9560  -3.9390  -3.8795  -3.8724  -3.8112
    -3.7879  -3.7749  -3.7473  -3.7258  -3.7050  -3.6331  -3.5771  -3.4977
    -3.4500  -3.4176  -3.4106  -3.3746  -3.3300  -3.2982  -3.2441  -3.2276
    -3.1772  -3.1477  -3.1264  -3.1000  -3.0722  -3.0707  -3.0424  -3.0304
    -3.0039  -2.9804  -2.9663  -2.9491  -2.9268  -2.9157  -2.9095  -2.9056
    -2.8827  -2.8771  -2.8593  -2.8508  -2.8481  -2.8370  -2.8149  -2.8081
    -2.8038  -2.7875  -2.7824  -2.7653  -2.7539  -2.7399  -2.7349  -2.7225
    -2.7209  -2.7096  -2.7043  -2.6897  -2.6841  -2.6702  -2.6579  -2.6489
    -2.6403  -2.6330  -2.6186  -2.5923  -2.5659  -2.5556  -2.5248  -2.5159
    -2.4872  -2.4842  -2.4595  -2.4386  -2.4229  -2.4065  -2.3913  -2.3742
    -2.3639  -2.3506  -2.3393  -2.3089  -2.2836  -2.2775  -2.2436  -2.2329
    -2.2106  -2.1993  -2.1532  -2.1334  -2.1271  -2.0674  -1.9789  -1.9336
    -1.5056  -1.4635  -1.3342  -1.1030  -1.0449  -0.9985  -0.9355  -0.9186
    -0.8850  -0.8725  -0.8195  -0.7942  -0.7746  -0.7570  -0.7442  -0.7342
    -0.7028  -0.6988  -0.6928  -0.6845  -0.6492  -0.6473  -0.6274  -0.6203
    -0.6141  -0.6050  -0.5836  -0.5788  -0.5649  -0.5465  -0.5285  -0.5227
    -0.5173  -0.5137  -0.5029  -0.4871  -0.4760  -0.4659  -0.4450  -0.4329
    -0.4186  -0.4046  -0.3849  -0.3758  -0.3590  -0.3504  -0.3471  -0.3351
    -0.3187  -0.3143  -0.2945  -0.2729  -0.2672  -0.2565  -0.2461  -0.2295
    -0.2052  -0.1924  -0.1827  -0.1585  -0.1380  -0.1251  -0.1037  -0.0877
    -0.0598  -0.0450  -0.0356  -0.0295  -0.0030   0.0014   0.0104   0.0200
     0.0302   0.0685   0.0720   0.0950   0.1106   0.1187   0.1382   0.1467
     0.1530   0.1678   0.1882   0.2047   0.2109   0.2229   0.2374   0.2406
     0.2615   0.2777   0.2856   0.2996   0.3091   0.3128   0.3320   0.3496
     0.3577   0.3624   0.3710   0.3851   0.4077   0.4169   0.4216   0.4319
     0.4391   0.4623   0.4756   0.4798   0.4874   0.5006   0.5032   0.5111
     0.5289   0.5474   0.5508   0.5601   0.5697   0.5831   0.5895   0.6118
     0.6354   0.6445   0.6519   0.6768   0.6905   0.7052   0.7140   0.7356
     0.7520   0.7545   0.7730   0.7859   0.7941   0.7998   0.8394   0.8481
     0.8588   0.8819   0.8875   0.9080   0.9104   0.9181   0.9276   0.9405
     0.9511   0.9660   0.9682   0.9825   0.9852   0.9942   1.0073   1.0296
     1.0360   1.0498   1.0556   1.0645   1.0753   1.0829   1.0885   1.1130
     1.1145   1.1271   1.1345   1.1410   1.1505   1.1678   1.1728   1.1820
     1.1918   1.1982   1.2060   1.2189   1.2312   1.2382   1.2451   1.2480
     1.2706   1.2784   1.2878   1.2941   1.3114   1.3145   1.3279   1.3373
     1.3508   1.3544   1.3613   1.3697   1.3763   1.3830   1.3864   1.3932
     1.4135   1.4144   1.4198   1.4245   1.4305   1.4437   1.4463   1.4557
     1.4619   1.4787   1.4835   1.4882   1.5017   1.5062   1.5204   1.5360
     1.5419   1.5571   1.5615   1.5718   1.5818   1.5828   1.5943   1.5978
     1.6049   1.6261   1.6353   1.6407   1.6550   1.6664   1.6785   1.6961
     1.7051   1.7101   1.7239   1.7325   1.7573   1.7763   1.7799   1.7949
     1.8074   1.8148   1.8424   1.8521   1.8688   1.8720   1.9039   1.9347
     1.9399   1.9526   1.9676   1.9806   1.9967   2.0014   2.0027   2.0128
     2.0201   2.0277   2.0660   2.0682   2.0878   2.0988   2.1240   2.1378
     2.1430   2.1551   2.1748   2.1834   2.2110   2.2206   2.2298   2.2435
     2.2664   2.2744   2.2942   2.2991   2.3153   2.3301   2.3395   2.3566
     2.3640   2.3849   2.3909   2.3917   2.4015   2.4330   2.4512   2.4721
     2.4843   2.4941   2.5330   2.5520   7.6665   8.0690   8.7190   9.0648
     9.2522   9.3960   9.4706   9.7382   9.8119   9.8836   9.9867  10.0452
    10.0664  10.1404  10.1899  10.3199  10.3793  10.4300  10.4790  10.4933
    10.5257  10.6523  10.7084  10.7147  10.7630  10.8042  10.8375  10.8589

     highest occupied, lowest unoccupied level (ev):     2.5520    7.6665

!    total energy              =   -5157.53587285 Ry
     Harris-Foulkes estimate   =   -5157.53587285 Ry
     estimated scf accuracy    <          2.7E-09 Ry

     The total energy is the sum of the following terms:

     one-electron contribution =   -2407.37954334 Ry
     hartree contribution      =    1798.67487608 Ry
     xc contribution           =   -1182.77683741 Ry
     ewald contribution        =   -3366.05436818 Ry

     convergence has been achieved in  11 iterations
  **** WARNING :: Problem open file vector.dat...
  **** WARNING :: Problem read vector parameters...
  VECTOR ::                  Infinity                  Infinity                       NaN
  PARALLEL PART OF FORCES:no remove

     Forces acting on atoms (Ry/au):

     atom    1 type  1   force =    -0.00072853    0.00146421   -0.00031135
     atom    2 type  1   force =     0.00063540    0.00241608   -0.00064096
     atom    3 type  1   force =     0.00000757    0.00116204    0.00013244
     atom    4 type  1   force =     0.00094048    0.00042726   -0.00032037
     atom    5 type  1   force =    -0.00016006    0.00153448    0.00026912
     atom    6 type  1   force =     0.00308498    0.00220759   -0.00009491
     atom    7 type  2   force =     0.00006296   -0.00072542   -0.00040524
     atom    8 type  2   force =    -0.00030987   -0.00074818   -0.00034379
     atom    9 type  2   force =    -0.00016292   -0.00088444   -0.00001612
     atom   10 type  2   force =    -0.00079259   -0.00201283    0.00097158
     atom   11 type  2   force =     0.00001788   -0.00060756   -0.00002938
     atom   12 type  2   force =    -0.00143223   -0.00135593    0.00123944
     atom   13 type  2   force =     0.00011160   -0.00052257    0.00000007
     atom   14 type  2   force =    -0.00123755   -0.00038704    0.00092963
     atom   15 type  2   force =    -0.00025283   -0.00078631   -0.00025026
     atom   16 type  2   force =    -0.00108712   -0.00055316    0.00067721
     atom   17 type  2   force =    -0.00001577   -0.00076233    0.00033186
     atom   18 type  2   force =    -0.00103457    0.00031768   -0.00029115
     atom   19 type  1   force =     0.00030961    0.00290276    0.00051666
     atom   20 type  1   force =    -0.00038116    0.00227766    0.00002267
     atom   21 type  1   force =    -0.00011203    0.00212785    0.00034271
     atom   22 type  1   force =     0.00141942    0.00259505   -0.00208025
     atom   23 type  1   force =    -0.00043187    0.00342090    0.00042713
     atom   24 type  1   force =    -0.00458552    0.00864520   -0.00440046
     atom   25 type  2   force =     0.00027644   -0.00131222   -0.00059587
     atom   26 type  2   force =     0.00051854   -0.00110398   -0.00069687
     atom   27 type  2   force =    -0.00063310   -0.00158811    0.00010375
     atom   28 type  2   force =    -0.00002411   -0.00093921    0.00072174
     atom   29 type  2   force =    -0.00013768   -0.00110330   -0.00006450
     atom   30 type  2   force =     0.00278693   -0.00113810    0.00198130
     atom   31 type  2   force =     0.00008798   -0.00097233   -0.00006862
     atom   32 type  2   force =    -0.00037577   -0.00212099    0.00185862
     atom   33 type  2   force =    -0.00043544   -0.00136897   -0.00039107
     atom   34 type  2   force =     0.00069976   -0.00112117    0.00188407
     atom   35 type  2   force =     0.00016455   -0.00128529    0.00042651
     atom   36 type  1   force =     0.00032520    0.00134611    0.00025525
     atom   37 type  1   force =    -0.00002759    0.00117796   -0.00021991
     atom   38 type  1   force =     0.00032064    0.00263249    0.00016360
     atom   39 type  1   force =    -0.00182871    0.00101291   -0.00165147
     atom   40 type  1   force =    -0.00019679    0.00200359   -0.00025597
     atom   41 type  1   force =    -0.00036801    0.00015215    0.00051319
     atom   42 type  2   force =     0.00000481   -0.00089254   -0.00028157
     atom   43 type  2   force =     0.00007558   -0.00050817   -0.00017906
     atom   44 type  2   force =    -0.00008856   -0.00084162    0.00038608
     atom   45 type  2   force =    -0.00042105   -0.00090537    0.00022503
     atom   46 type  2   force =     0.00002454   -0.00089814    0.00006860
     atom   47 type  2   force =    -0.00024848   -0.00021645    0.00006009
     atom   48 type  2   force =    -0.00027558   -0.00088349    0.00007342
     atom   49 type  2   force =     0.00069202   -0.00008344    0.00019623
     atom   50 type  2   force =    -0.00027769   -0.00139441   -0.00050439
     atom   51 type  2   force =     0.00035800    0.00049018    0.00073647
     atom   52 type  2   force =     0.00044943   -0.00112824    0.00030582
     atom   53 type  2   force =     0.00008015    0.00018894    0.00006534
     atom   54 type  1   force =     0.00037156   -0.00108897   -0.00009421
     atom   55 type  1   force =    -0.00236865   -0.00435848    0.00218867
     atom   56 type  1   force =    -0.00015584   -0.00131379    0.00023617
     atom   57 type  1   force =    -0.00180630   -0.00025709    0.00101036
     atom   58 type  1   force =     0.00022078   -0.00241537    0.00040041
     atom   59 type  1   force =    -0.00385311    0.00406852    0.00278338
     atom   60 type  2   force =    -0.00102142    0.00076633    0.00105273
     atom   61 type  2   force =     0.00043716    0.00072669    0.00012586
     atom   62 type  2   force =    -0.00344835    0.00024962    0.00018632
     atom   63 type  2   force =     0.00125610    0.00150127   -0.00341109
     atom   64 type  2   force =    -0.00064672    0.00189245   -0.00033499
     atom   65 type  2   force =     0.00168868   -0.00147671   -0.00116977
     atom   66 type  2   force =    -0.00017033    0.00034363   -0.00002868
     atom   67 type  2   force =     0.00228821   -0.00013709   -0.00155732
     atom   68 type  2   force =     0.00020617    0.00093012    0.00036210
     atom   69 type  2   force =     0.00017571   -0.00036311   -0.00046925
     atom   70 type  2   force =    -0.00007039    0.00081562   -0.00004349
     atom   71 type  2   force =     0.00035064   -0.00065402    0.00042425
     atom   72 type  1   force =    -0.00031424   -0.00008436   -0.00456133
     atom   73 type  1   force =    -0.00055719   -0.00346136   -0.00013056
     atom   74 type  1   force =     0.00483927   -0.00585807    0.00014017
     atom   75 type  1   force =    -0.00214221    0.00306459    0.00650724
     atom   76 type  1   force =     0.16433069   -0.31507878   -0.03768153
     atom   77 type  1   force =     0.00362055    0.01009430    0.00691796
     atom   78 type  2   force =     0.00188382    0.00053195    0.00289157
     atom   79 type  2   force =    -0.00074812    0.00111815    0.00019934
     atom   80 type  2   force =     0.00151072    0.00310859    0.00019237
     atom   81 type  2   force =     0.00014374    0.00123615   -0.00099406
     atom   82 type  2   force =     0.00212885    0.02100558   -0.00111366
     atom   83 type  2   force =    -0.00298857   -0.00077830   -0.00255444
     atom   84 type  2   force =    -0.00513380    0.00039332    0.00653852
     atom   85 type  2   force =    -0.00026058   -0.00186333   -0.00216014
     atom   86 type  2   force =    -0.00096987    0.00290998    0.00113287
     atom   87 type  2   force =    -0.00034851   -0.00174183   -0.00122040
     atom   88 type  2   force =    -0.00076844    0.00257316   -0.00138004
     atom   89 type  2   force =    -0.00007123   -0.00070321    0.00023807
     atom   90 type  1   force =    -0.00109812   -0.00111648    0.00045898
     atom   91 type  1   force =    -0.00011071   -0.00132826    0.00039470
     atom   92 type  1   force =    -0.00564769   -0.00309914   -0.00573196
     atom   93 type  1   force =     0.00220121   -0.00105100    0.00245533
     atom   94 type  1   force =    -0.00040238   -0.00545876    0.00131836
     atom   95 type  1   force =     0.00028152   -0.00006976   -0.00035693
     atom   96 type  2   force =    -0.00065743    0.00026502    0.00201603
     atom   97 type  2   force =    -0.00012336    0.00032407    0.00017598
     atom   98 type  2   force =    -0.00030917    0.00113812    0.00020132
     atom   99 type  2   force =     0.00058504    0.00077860   -0.00046492
     atom  100 type  2   force =     0.00006945    0.00080538   -0.00002545
     atom  101 type  2   force =     0.00059144   -0.00017032   -0.00004903
     atom  102 type  2   force =     0.00012908    0.00159644   -0.00015049
     atom  103 type  2   force =    -0.00055766    0.00010136   -0.00019298
     atom  104 type  2   force =     0.00016925    0.00234080    0.00029243
     atom  105 type  2   force =    -0.00059298   -0.00050901   -0.00074796
     atom  106 type  2   force =    -0.00086645    0.00112478   -0.00059931
     atom  107 type  2   force =    -0.00034825   -0.00060608    0.00044611
     atom  108 type  1   force =    -0.00117719    0.00193258   -0.00103903
     atom  109 type  1   force =     0.00092547    0.00351486   -0.00080681
     atom  110 type  1   force =    -0.00006516    0.00123717   -0.00004327
     atom  111 type  1   force =     0.00085549    0.00071308    0.00013608
     atom  112 type  1   force =    -0.00023087    0.00127281    0.00004479
     atom  113 type  1   force =     0.00198860    0.00055180    0.00077130
     atom  114 type  2   force =     0.00056588   -0.00140144   -0.00015910
     atom  115 type  2   force =    -0.00038186   -0.00118371   -0.00003766
     atom  116 type  2   force =    -0.00015232   -0.00120499    0.00050886
     atom  117 type  2   force =    -0.00126904   -0.00278036    0.00034516
     atom  118 type  2   force =    -0.00010424   -0.00065219    0.00004639
     atom  119 type  2   force =    -0.00180643   -0.00069081   -0.00180898
     atom  120 type  2   force =    -0.00006411   -0.00062268    0.00004928
     atom  121 type  2   force =    -0.00086585   -0.00037416    0.00009320
     atom  122 type  2   force =    -0.00016473   -0.00093731   -0.00028074
     atom  123 type  2   force =    -0.00060066   -0.00007383   -0.00026389
     atom  124 type  2   force =     0.00010081   -0.00099674    0.00017394
     atom  125 type  2   force =    -0.00197761   -0.00012797   -0.00021689
     atom  126 type  1   force =    -0.00011599    0.00528488   -0.00136282
     atom  127 type  1   force =    -0.00130455    0.00359112    0.00088341
     atom  128 type  1   force =    -0.00003057    0.00241190    0.00022340
     atom  129 type  1   force =     0.00091396    0.00667250    0.00555193
     atom  130 type  1   force =    -0.00025438    0.00249133    0.00017917
     atom  131 type  1   force =    -0.00203250    0.00174830    0.00139563
     atom  132 type  2   force =     0.00051486   -0.00245441   -0.00081249
     atom  133 type  2   force =     0.00165835   -0.00440605   -0.00118509
     atom  134 type  2   force =    -0.00103345   -0.00223313    0.00104229
     atom  135 type  2   force =     0.00046641   -0.00084666    0.00005886
     atom  136 type  2   force =    -0.00012586   -0.00094082    0.00007883
     atom  137 type  2   force =     0.00076616   -0.00036578   -0.00000925
     atom  138 type  2   force =    -0.00006184   -0.00086540    0.00013672
     atom  139 type  2   force =     0.00150032   -0.00148631   -0.00144188
     atom  140 type  2   force =    -0.00057135   -0.00155365   -0.00057074
     atom  141 type  2   force =    -0.00269573   -0.00993699   -0.00612003
     atom  142 type  2   force =     0.00040604   -0.00186708    0.00054043
     atom  143 type  2   force =     0.00834237   -0.01283095    0.00453992
     atom  144 type  1   force =     0.00062820    0.00159008   -0.00001738
     atom  145 type  1   force =    -0.00007951    0.00133648   -0.00012234
     atom  146 type  1   force =     0.00045978    0.00311227   -0.00011554
     atom  147 type  1   force =    -0.00152322    0.00055556    0.00025311
     atom  148 type  1   force =    -0.00017447    0.00156746   -0.00012406
     atom  149 type  1   force =    -0.00025773    0.00003415    0.00047875
     atom  150 type  2   force =    -0.00017501   -0.00162676   -0.00027686
     atom  151 type  2   force =     0.00007199   -0.00070259   -0.00005857
     atom  152 type  2   force =    -0.00062207   -0.00101895    0.00025314
     atom  153 type  2   force =    -0.00044944   -0.00055797    0.00027065
     atom  154 type  2   force =     0.00003331   -0.00060934    0.00010102
     atom  155 type  2   force =    -0.00021268   -0.00007853   -0.00005977
     atom  156 type  2   force =    -0.00026256   -0.00078930    0.00010961
     atom  157 type  2   force =     0.00057273   -0.00025779   -0.00035081
     atom  158 type  2   force =    -0.00029538   -0.00217925   -0.00077900
     atom  159 type  2   force =     0.00094640    0.00014135   -0.00004998
     atom  160 type  2   force =     0.00100947   -0.00188605    0.00038240
     atom  161 type  2   force =     0.00028182    0.00006578    0.00012392
     atom  162 type  1   force =     0.00288441   -0.00143970    0.00091341
     atom  163 type  1   force =    -0.02765915    0.00714305   -0.01876606
     atom  164 type  1   force =    -0.00035165   -0.00159915    0.00008468
     atom  165 type  1   force =    -0.00151442   -0.00020934   -0.00020866
     atom  166 type  1   force =    -0.00011005   -0.00155292   -0.00002319
     atom  167 type  1   force =    -0.00204772    0.00088268   -0.00151800
     atom  168 type  2   force =    -0.00062721    0.00155998    0.00058056
     atom  169 type  2   force =     0.00618839   -0.00548141   -0.00008530
     atom  170 type  2   force =    -0.00137634    0.00193095   -0.00047982
     atom  171 type  2   force =     0.00022171   -0.00491590    0.00639704
     atom  172 type  2   force =    -0.00016160    0.00132666    0.00111221
     atom  173 type  2   force =     0.00118663   -0.00015979    0.00136693
     atom  174 type  2   force =    -0.00011172    0.00068425    0.00016151
     atom  175 type  2   force =     0.00107757    0.00014561    0.00020802
     atom  176 type  2   force =     0.00026198    0.00106338    0.00064505
     atom  177 type  2   force =     0.00036559   -0.00045405    0.00022298
     atom  178 type  2   force =     0.00002193    0.00103803   -0.00003414
     atom  179 type  2   force =     0.00165205   -0.00268750    0.00028881
     atom  180 type  1   force =    -0.01392161    0.04517588    0.02090643
     atom  181 type  1   force =     0.01574994   -0.00653946   -0.00651999
     atom  182 type  1   force =     0.00442548   -0.00829197   -0.00171165
     atom  183 type  1   force =     0.00143466    0.00662397   -0.00566352
     atom  184 type  1   force =     0.00003266   -0.00538990    0.00116077
     atom  185 type  1   force =     0.00137926    0.00054284   -0.00222005
     atom  186 type  2   force =     0.03266824    0.10428498    0.01932306
     atom  187 type  2   force =    -0.00964113   -0.00491678    0.00123696
     atom  188 type  2   force =     0.01139436    0.00144063   -0.01177428
     atom  189 type  2   force =    -0.00272049    0.00119217    0.00135046
     atom  190 type  2   force =    -0.00046659    0.00435384    0.00078166
     atom  191 type  2   force =    -0.00088204   -0.00028916    0.00017303
     atom  192 type  2   force =    -0.00219000    0.00281083   -0.00157010
     atom  193 type  2   force =    -0.00195617   -0.00062901    0.00196770
     atom  194 type  2   force =     0.00662707    0.00907823    0.00779058
     atom  195 type  2   force =    -0.00050570   -0.00319389    0.00023443
     atom  196 type  2   force =    -0.15478361    0.14445660   -0.00765374
     atom  197 type  2   force =     0.00058432   -0.00312682    0.00043005
     atom  198 type  1   force =    -0.00151564   -0.00132368    0.00020587
     atom  199 type  1   force =    -0.00036982   -0.00162765    0.00030813
     atom  200 type  1   force =    -0.00987344   -0.01801819    0.00187090
     atom  201 type  1   force =     0.00130592    0.00034694   -0.00128045
     atom  202 type  1   force =    -0.00073535   -0.00122449    0.00079141
     atom  203 type  1   force =    -0.00019829   -0.00024924   -0.00047512
     atom  204 type  2   force =     0.00072266    0.00143121    0.00048195
     atom  205 type  2   force =    -0.00013281    0.00031365    0.00007916
     atom  206 type  2   force =     0.00039256    0.00089617   -0.00039051
     atom  207 type  2   force =     0.00074091    0.00045129   -0.00005606
     atom  208 type  2   force =    -0.00021968    0.00082066    0.00064078
     atom  209 type  2   force =     0.00012853   -0.00026035    0.00060117
     atom  210 type  2   force =     0.00045782    0.00522307    0.00267591
     atom  211 type  2   force =    -0.00098407   -0.00066302    0.00032501
     atom  212 type  2   force =    -0.00179511    0.02854165    0.01038755
     atom  213 type  2   force =    -0.00095888   -0.00147153    0.00025903
     atom  214 type  2   force =    -0.00212196    0.00315492   -0.00209301
     atom  215 type  2   force =    -0.00015534   -0.00059835    0.00004553

     Total force =     0.440124     Total SCF correction =     0.000115

     Writing output data file Qrtz_Ortho.save

     init_run     :     28.63s CPU     40.59s WALL (       1 calls)
     electrons    :   4643.93s CPU   9191.90s WALL (       1 calls)
     forces       :      8.33s CPU      9.29s WALL (       1 calls)

     Called by init_run:
     wfcinit      :     26.54s CPU     36.36s WALL (       1 calls)
     potinit      :      0.21s CPU      0.27s WALL (       1 calls)

     Called by electrons:
     c_bands      :   2339.54s CPU   2908.50s WALL (      33 calls)
     sum_band     :     11.16s CPU     41.09s WALL (      11 calls)
     v_of_rho     :      0.11s CPU      0.32s WALL (      12 calls)
     mix_rho      :      0.10s CPU      0.52s WALL (      11 calls)

     Called by c_bands:
     init_us_2    :      0.38s CPU      0.53s WALL (      45 calls)
     cegterg      :   2338.22s CPU   2898.23s WALL (      33 calls)

     Called by sum_band:

     Called by *egterg:
     h_psi        :    433.25s CPU    882.58s WALL (     105 calls)
     g_psi        :      0.30s CPU      0.31s WALL (      71 calls)
     cdiaghg      :    833.59s CPU    845.57s WALL (     102 calls)

     Called by h_psi:
     add_vuspsi   :    142.42s CPU    142.83s WALL (     105 calls)

     General routines
     calbec       :    149.52s CPU    176.41s WALL (     109 calls)
     fft          :      0.17s CPU      0.93s WALL (      49 calls)
     fftw         :    150.67s CPU    598.06s WALL (   98088 calls)
     davcio       :      0.02s CPU      1.72s WALL (     260 calls)

     Parallel routines
     fft_scatter  :     77.61s CPU    497.67s WALL (   98137 calls)

     Electric-field routines
     c_phase_fiel :   2292.89s CPU   6240.66s WALL (      33 calls)

     PWSCF        :     1h18m CPU        2h34m WALL


   This run was terminated on:  14:39:16   7Jul2018            

=------------------------------------------------------------------------------=
   JOB DONE.
=------------------------------------------------------------------------------=
