# Supplementary material for: Collective dipole effects in ionic transport under electric fields
Source: Nat Commun. 2020 Jul 3;11:3330. doi: 10.1038/s41467-020-17173-w (PMC7335081; doi:10.1038/s41467-020-17173-w)
Supplement: Supplementary file 3 — Source Data [file 41467_2020_17173_MOESM3_ESM.zip › Script_Pol_Analysis/QE_data/ZBC_NEB_VO_Q2-pos2/Zcharge_VO_Q2_pict9/dy0.2/input_file]

&CONTROL
title="Fkl_Ortho",
calculation="scf",
tprnfor=.t.,
nstep=500
disk_io='high'
restart_mode='from_scratch'
PSEUDO_DIR='/home/users/lsamos/Nico/q-e-qe-5.4/pseudo',
prefix='Qrtz_Ortho',
outdir='/home/users/lsamos/Nico/Zcharge_VO_Q2_pict9/dy0.2'
lelfield=.true.,
nberrycyc=3
/
&SYSTEM
                      ibrav = 0,
                  celldm(1) = 27.85673786,
                        nat = 215,
                       ntyp = 2,
                    ecutwfc = 80.0 ,
                      nosym = .true. ,
                 tot_charge = 2.0 ,
                       nbnd = 600, 
/
&ELECTRONS
conv_thr=1.0D-8,
mixing_beta=0.7D0,
efield_cart(1)=0.0d0,
efield_cart(2)=0.0d0,
efield_cart(3)=0.0d0
/
&IONS
/
&CELL
/
ATOMIC_SPECIES
   Si   28.08550  Si.pz-vbc.UPF
    O   16.00000  O.pz-mt.UPF
CELL_PARAMETERS alat
   0.992917730   0.000000000   0.000000000
   0.000000000   1.146570930   0.000000000
   0.000000000   0.000000000   0.731889429
ATOMIC_POSITIONS angstrom
Si       2.202681421   0.014420171   3.602915298
Si       4.680079084   4.253812013   3.613621106
Si      13.480638685   1.941657368   1.756354362
Si       1.329944196   6.116639737   1.854147415
Si       1.300133229   2.232391768  -0.005768317
Si       3.679940957   6.398882385  -0.035379097
O        1.225869565   1.187441835   4.157006969
O        3.690274910   5.401978749   4.197785053
O        3.168617086   0.556999352   2.412302645
O        5.671915361   4.878105301   2.483051801
O        2.792149633   2.471889142   0.582475473
O        5.248796710   6.517698334   0.378005652
O        0.342097476   1.679747081   1.192750736
O        2.842985791   5.945871824   1.286148091
O       13.477868409   3.026288941   2.975173109
O        1.263233175   7.228299686   3.044769040
O        0.665555398   3.639463177   4.877461204
O        3.110942197   7.889500910   4.875218884
Si       7.172609023   0.054438750   3.521810641
Si       9.629153768   4.160721261   3.666935209
Si       3.740656761   1.941321435   1.795857151
Si       6.121716870   6.224327480   1.718806897
Si       6.139192184   2.266362300  -0.004418124
Si       8.633794809   6.497962708   0.038925846
O        6.218726868   1.241136405   4.086551677
O        8.711469489   5.147666152   4.630256116
O        8.132009262   0.591669625   2.306554139
O       10.391902414   4.917096550   2.465165945
O        7.613443754   2.602054161   0.595271233
O       10.131326427   6.761848389   0.589543958
O        5.226202980   1.663679478   1.196617892
O        7.676463884   6.044037160   1.263126091
O        3.786924763   3.070717343   2.966539129
O        5.948846805   7.509976339   2.711406574
O        5.601718607   3.694206115   4.839312673
Si      12.023587687  -0.053718181   3.584590974
Si      14.432501793   4.174432722   3.610019545
Si       8.618587107   2.038352965   1.741916162
Si      11.051193211   6.262335779   1.844241251
Si      11.114313092   2.317999620  -0.151567556
Si      13.520409919   6.428818866   0.054849756
O       11.038446003   1.077648636   4.207112457
O       13.488796380   5.390477713   4.156667942
O       12.881184156   0.547558464   2.337991442
O       15.439219275   4.702667691   2.445496871
O       12.575620043   2.525688926   0.517336660
O       15.026148565   6.601408082   0.615696417
O       10.088062777   1.975386622   1.061215415
O       12.535469095   5.949112793   1.265470338
O        8.651217421   3.049975051   3.028114625
O       11.059828493   7.381817534   3.016272203
O       10.705163108   3.602437334   4.744304516
O       12.940211239   7.888798176   4.850757296
Si       2.172361965   8.424865268   3.654100525
Si       4.666148218  12.735922679   3.587570723
Si      13.593181650  10.415230586   1.821995463
Si       1.348511869  14.615908400   1.816624715
Si       1.428041052  10.703784762   0.030593710
Si       3.766358973  14.960804166   0.000037866
O        1.224493214   9.611713347   4.219699983
O        3.737057019  13.928562816   4.165363482
O        3.132079731   8.993262308   2.476288201
O        5.635614218  13.256721382   2.387706653
O        2.974597626  10.828473746   0.561611883
O        5.283629908  15.164526707   0.541358601
O        0.466299770  10.204759338   1.257269475
O        2.853207500  14.423854261   1.235033647
O       13.542095213  11.507309342   3.019865539
O        1.299824388  15.702416310   3.024936750
O        0.753583288  12.126237817   4.853185265
O        3.118060681  16.402806397   4.847671145
Si       6.309741860   9.087675173   2.659928521
Si       9.608885166  12.714901085   3.613386355
Si       3.784559254  10.357959488   1.892879003
Si       6.201012380  14.652238484   1.784962138
Si       6.98888598    11.38208377     -0.77888952 
Si       8.649865588  14.963189379   0.026858237
O        6.179319618   9.663604290   4.169288914
O        8.665313122  13.910640642   4.157338309
O        7.847220969   9.212056996   2.110695641
O       10.522696695  13.176715532   2.348226570
O        7.924729391  11.311709468   0.497206037
O       10.165541629  15.143478945   0.568316591
O        5.367565072   9.969456033   1.621952043
O        7.711318432  14.414357837   1.228883227
O        3.723811186  11.543602410   3.008094055
O        6.221661733  15.769100775   2.963672021
O        5.603223831  12.177171743   4.807654667
O        8.100766931  16.418934320   4.754989306
Si      12.034735735   8.515429580   3.645275485
Si      14.492538179  12.681075683   3.611482104
Si       8.683618890  10.551904153   1.755970939
Si      11.106476300  14.586612223   1.784324190
Si      11.148233197  10.705911932   0.030864290
Si      13.553450328  14.903045695   0.015950165
O       11.105256058   9.682638401   4.301470871
O       13.530590946  13.857912103   4.168998534
O       13.000032506   9.033616580   2.440872120
O       15.459676647  13.197761083   2.408476376
O       12.645923181  10.930594450   0.585849668
O       15.042557715  15.144761534   0.599594886
O       10.186568036  10.216018773   1.257926822
O       12.600865825  14.342753584   1.215059028
O        8.662849024  11.503184196   3.065507006
O       11.094537440  15.645338700   3.015963176
O       10.551327261  12.201010730   4.841910889
O       12.983481759  16.334195334   4.795611948
Si       2.254714897  -0.027594137   8.976194736
Si       4.564421117   4.168297294   8.997218425
Si      13.547585325   1.860062925   7.229729263
Si       1.290668705   6.148256869   7.221654844
Si       1.281778396   2.231687561   5.405642800
Si       3.690211833   6.476480480   5.415903912
O        1.315446842   1.165075309   9.551997460
O        3.536054801   5.290789141   9.566711225
O        3.184536689   0.476626597   7.732939919
O        5.533103059   4.818747676   7.851263438
O        2.810571992   2.437670598   5.913433151
O        5.208198191   6.704677367   5.969247381
O        0.418562377   1.664123233   6.668873532
O        2.795310439   5.914860510   6.656276361
O       13.490494973   2.982941348   8.415576343
O        1.273500963   7.276188990   8.394751362
O        0.733085667   3.646738430  10.219813601
O        3.168020322   7.831615320  10.200316336
Si       7.140697279  -0.012233331   8.984043286
Si       9.471978218   4.220498756   8.897399442
Si       3.739986064   1.877275293   7.129881762
Si       6.039526019   6.225375445   7.262621360
Si       6.170463506   2.262993653   5.348951986
Si       8.953458751   5.796735741   6.065478723
O        6.230226350   1.193167657   9.563278043
O        8.630388369   5.353169944   9.654781412
O        8.081815901   0.513299349   7.753474146
O       10.031061540   5.008867679   7.407518364
O        7.681671106   2.477942711   5.931388874
O       10.102351231   6.964276839   6.037858181
O        5.248755847   1.668379951   6.553537022
O        7.613815384   6.061918526   6.842792034
O        3.720036779   2.960085041   8.345243442
O        6.038401342   7.382780533   8.415470590
O        5.511743028   3.646578516  10.211703724
O        8.093915015   7.855632755  10.119855177
Si      12.027501578  -0.089408806   9.005430846
Si      14.419356569   4.178994559   9.016306240
Si       8.605199827   1.910132600   7.140019694
Si      11.140279351   6.361241765   7.175342203
Si      11.132865972   2.175775992   5.392952067
Si      13.531670648   6.470423098   5.362081790
O       11.075318561   1.109816253   9.553251764
O       13.459526999   5.355713881   9.615791985
O       12.976915523   0.449113425   7.796677687
O       15.338040990   4.757532017   7.803503095
O       12.620728863   2.367321860   5.988051048
O       15.005990722   6.675657940   5.978674229
O       10.132845421   1.773729569   6.619280073
O       12.550172559   5.915408721   6.587349962
O        8.539483640   3.050828656   8.327664119
O       11.158497945   7.177665344   8.545639734
O       10.695830515   3.694031307   9.807866682
O       13.039368411   7.882964167  10.278298893
Si       2.249769062   8.426357208   8.995994793
Si       4.673191900  12.737557734   8.887817402
Si      13.532352950  10.387973712   7.273836783
Si       1.316939158  14.588795578   7.214163360
Si       1.286691621  10.707063252   5.424416612
Si       3.716517885  15.001587070   5.393895614
O        1.341882272   9.626145518   9.600718068
O        3.742136520  13.846515231   9.588600625
O        3.220256590   8.973589511   7.803938425
O        5.553050782  13.275782473   7.633191084
O        2.800692337  10.903257514   5.979231721
O        5.221925738  15.286110182   5.939460443
O        0.369033093  10.154022490   6.652877507
O        2.815662603  14.398076144   6.611890939
O       13.587135377  11.413549709   8.532367744
O        1.316068741  15.661960307   8.440010197
O        0.899071084  12.130341820  10.244145782
O        3.214091797  16.362342044  10.193774788
Si       7.145810883   8.423921792   8.946202761
Si       9.568090386  12.683951804   9.029119644
Si       3.745548745  10.379359662   7.192678354
Si       6.158025883  14.697972960   7.124919022
Si       6.141770288  10.757283477   5.363532892
Si       8.624896883  15.008291692   5.360892775
O        6.414450735   9.758591775   9.552560810
O        8.609984164  13.822812793   9.627096961
O        8.084474809   8.957217644   7.711919665
O       10.370098169  13.162874656   7.712990015
O        7.638229348  10.994655198   6.002578006
O       10.103485943  15.214233448   5.999802609
O        5.247913330  10.174743757   6.594094427
O        7.655239782  14.455802767   6.549381711
O        3.780860432  11.480258563   8.401684383
O        6.192410035  15.707429114   8.404344388
O        5.828422758  12.270954489   9.990909280
O        8.106451818  16.347992521  10.181359573
Si      12.092003008   8.426729205   9.090891456
Si      14.543762204  12.629941683   9.046476462
Si       8.552460135  10.409047488   7.188200477
Si      11.032761922  14.586325694   7.173015021
Si      11.089510793  10.810404731   5.476024037
Si      13.504257429  14.918363038   5.400954881
O       11.095597793   9.572749422   9.649746212
O       13.576032204  13.807624033   9.601400174
O       12.934859074   8.961403058   7.809211940
O       15.431928405  13.158166051   7.787694348
O       12.563746039  10.995988995   6.110581169
O       14.981931257  15.130854753   6.027070120
O       10.090579412  10.372019349   6.726451835
O       12.514915008  14.339767808   6.572327478
O        8.373379394  11.449779719   8.619884049
O       11.086690074  15.603614177   8.444120079
O       10.558494136  12.069573578  10.139990656
O       12.961763048  16.300338678  10.230261174
K_POINTS  automatic
1 1 1 0 0 0
