# Supplementary material for: Collective dipole effects in ionic transport under electric fields
Source: Nat Commun. 2020 Jul 3;11:3330. doi: 10.1038/s41467-020-17173-w (PMC7335081; doi:10.1038/s41467-020-17173-w)
Supplement: Supplementary file 3 — Source Data [file 41467_2020_17173_MOESM3_ESM.zip › Script_Pol_Analysis/QE_data/ZBC_NEB_VO_Q2-pos2/Zcharge_VO_Q2_pict7/dz0.2/output_file]

     Program PWSCF v.5.4.0 starts on  1Jul2018 at  4: 3:42 

     This program is part of the open-source Quantum ESPRESSO suite
     for quantum simulation of materials; please cite
         "P. Giannozzi et al., J. Phys.:Condens. Matter 21 395502 (2009);
          URL http://www.quantum-espresso.org", 
     in publications or presentations arising from this work. More details at
     http://www.quantum-espresso.org/quote

     Parallel version (MPI), running on   112 processors
     R & G space division:  proc/nbgrp/npool/nimage =     112
     Reading input from input_file
Warning: card &IONS ignored
Warning: card / ignored
Warning: card &CELL ignored
Warning: card / ignored

     Current dimensions of program PWSCF are:
     Max number of different atomic species (ntypx) = 10
     Max number of k-points (npk) =  40000
     Max angular momentum in pseudopotentials (lmaxx) =  3

     Subspace diagonalization in iterative solution of the eigenvalue problem:
     a serial algorithm will be used


     Parallelization info
     --------------------
     sticks:   dense  smooth     PW     G-vecs:    dense   smooth      PW
     Min         200     200     50                15540    15540    1940
     Max         201     201     51                15547    15547    1944
     Sum       22485   22485   5629              1740873  1740873  217511


     Title: 
     Fkl_Ortho                                                                  


     bravais-lattice index     =            0
     lattice parameter (alat)  =      27.8567  a.u.
     unit-cell volume          =   18011.5231 (a.u.)^3
     number of atoms/cell      =          215
     number of atomic types    =            2
     number of electrons       =      1144.00
     number of Kohn-Sham states=          600
     kinetic-energy cutoff     =      80.0000  Ry
     charge density cutoff     =     320.0000  Ry
     convergence threshold     =      1.0E-08
     mixing beta               =       0.7000
     number of iterations used =            8  plain     mixing
     Exchange-correlation      =  SLA  PZ   NOGX NOGC ( 1  1  0  0 0 0)

     Using Berry phase electric field
     In a.u.(Ry)  cartesian system of reference
        0.0000000000
        0.0000000000
        0.0000000000
     In a.u.(Ry)  crystal system of reference
        0.0000000000
        0.0000000000
        0.0000000000
     Number of iterative cycles:   3


     celldm(1)=  27.856738  celldm(2)=   0.000000  celldm(3)=   0.000000
     celldm(4)=   0.000000  celldm(5)=   0.000000  celldm(6)=   0.000000

     crystal axes: (cart. coord. in units of alat)
               a(1) = (   0.992918   0.000000   0.000000 )  
               a(2) = (   0.000000   1.146571   0.000000 )  
               a(3) = (   0.000000   0.000000   0.731889 )  

     reciprocal axes: (cart. coord. in units 2 pi/alat)
               b(1) = (  1.007133  0.000000  0.000000 )  
               b(2) = (  0.000000  0.872166  0.000000 )  
               b(3) = (  0.000000  0.000000  1.366327 )  


     PseudoPot. # 1 for Si read from file:
     /home/users/lsamos/Nico/q-e-qe-5.4/pseudo/Si.pz-vbc.UPF
     MD5 check sum: 6dfa03ddd5817404712e03e4d12deb78
     Pseudo is Norm-conserving, Zval =  4.0
     Generated by new atomic code, or converted to UPF format
     Using radial grid of  431 points,  2 beta functions with: 
                l(1) =   0
                l(2) =   1

     PseudoPot. # 2 for O  read from file:
     /home/users/lsamos/Nico/q-e-qe-5.4/pseudo/O.pz-mt.UPF
     MD5 check sum: 6c85872a654a48428798af567c59afb1
     Pseudo is Norm-conserving, Zval =  6.0
     Generated by new atomic code, or converted to UPF format
     Using radial grid of  921 points,  1 beta functions with: 
                l(1) =   0

     atomic species   valence    mass     pseudopotential
        Si             4.00    28.08550     Si( 1.00)
        O              6.00    16.00000     O ( 1.00)

     No symmetry found


   Cartesian axes

     site n.     atom                  positions (alat units)
         1           Si  tau(   1) = (   0.1494822   0.0009375   0.2444720  )
         2           Si  tau(   2) = (   0.3174817   0.2885628   0.2451835  )
         3           Si  tau(   3) = (   0.9144393   0.1317359   0.1191181  )
         4           Si  tau(   4) = (   0.0902829   0.4150068   0.1255958  )
         5           Si  tau(   5) = (   0.0881213   0.1514758  -0.0004040  )
         6           Si  tau(   6) = (   0.2494990   0.4339487  -0.0026846  )
         7           O   tau(   7) = (   0.0832469   0.0805279   0.2820317  )
         8           O   tau(   8) = (   0.2503150   0.3664661   0.2847840  )
         9           O   tau(   9) = (   0.2150044   0.0378059   0.1637106  )
        10           O   tau(  10) = (   0.3847856   0.3314064   0.1686679  )
        11           O   tau(  11) = (   0.1893648   0.1676808   0.0394900  )
        12           O   tau(  12) = (   0.3559782   0.4420487   0.0252114  )
        13           O   tau(  13) = (   0.0232004   0.1139851   0.0809256  )
        14           O   tau(  14) = (   0.1929419   0.4032908   0.0870747  )
        15           O   tau(  15) = (   0.9143842   0.2053572   0.2017921  )
        16           O   tau(  16) = (   0.0865254   0.4910963   0.2058125  )
        17           O   tau(  17) = (   0.0451807   0.2469173   0.3308670  )
        18           O   tau(  18) = (   0.2113627   0.5352291   0.3307039  )
        19           Si  tau(  19) = (   0.4866703   0.0036183   0.2389275  )
        20           Si  tau(  20) = (   0.6532379   0.2822033   0.2487299  )
        21           Si  tau(  21) = (   0.2537550   0.1316752   0.1217503  )
        22           Si  tau(  22) = (   0.4151141   0.4222681   0.1161396  )
        23           Si  tau(  23) = (   0.4165135   0.1537200  -0.0003469  )
        24           Si  tau(  24) = (   0.5857232   0.4410708   0.0024799  )
        25           O   tau(  25) = (   0.4218181   0.0840719   0.2772354  )
        26           O   tau(  26) = (   0.5909802   0.3491922   0.3140433  )
        27           O   tau(  27) = (   0.5515976   0.0401945   0.1564810  )
        28           O   tau(  28) = (   0.7048945   0.3335524   0.1671485  )
        29           O   tau(  29) = (   0.5164408   0.1766471   0.0404334  )
        30           O   tau(  30) = (   0.6872278   0.4587828   0.0399872  )
        31           O   tau(  31) = (   0.3545216   0.1128581   0.0811217  )
        32           O   tau(  32) = (   0.5206644   0.4104830   0.0856540  )
        33           O   tau(  33) = (   0.2569676   0.2084314   0.2010700  )
        34           O   tau(  34) = (   0.4025586   0.5104190   0.1825853  )
        35           O   tau(  35) = (   0.3800435   0.2505598   0.3282149  )
        36           Si  tau(  36) = (   0.8156400  -0.0037065   0.2430952  )
        37           Si  tau(  37) = (   0.9790310   0.2832241   0.2449501  )
        38           Si  tau(  38) = (   0.5846674   0.1382625   0.1181551  )
        39           Si  tau(  39) = (   0.7497226   0.4247373   0.1250164  )
        40           Si  tau(  40) = (   0.7539711   0.1573914  -0.0102399  )
        41           Si  tau(  41) = (   0.9171288   0.4361727   0.0035959  )
        42           O   tau(  42) = (   0.7488212   0.0730675   0.2853797  )
        43           O   tau(  43) = (   0.9150238   0.3657230   0.2819921  )
        44           O   tau(  44) = (   0.8737321   0.0372155   0.1584959  )
        45           O   tau(  45) = (   1.0474471   0.3193300   0.1661341  )
        46           O   tau(  46) = (   0.8531068   0.1715436   0.0351356  )
        47           O   tau(  47) = (   1.0193310   0.4477994   0.0416733  )
        48           O   tau(  48) = (   0.6843515   0.1341028   0.0720190  )
        49           O   tau(  49) = (   0.8503802   0.4034821   0.0857150  )
        50           O   tau(  50) = (   0.5868223   0.2069228   0.2054084  )
        51           O   tau(  51) = (   0.7504622   0.5007252   0.2044182  )
        52           O   tau(  52) = (   0.7262536   0.2443578   0.3217800  )
        53           O   tau(  53) = (   0.8778727   0.5351924   0.3289250  )
        54           Si  tau(  54) = (   0.1483411   0.5717904   0.2476182  )
        55           Si  tau(  55) = (   0.3171653   0.8643620   0.2436457  )
        56           Si  tau(  56) = (   0.9221250   0.7064608   0.1233847  )
        57           Si  tau(  57) = (   0.0913104   0.9915068   0.1232514  )
        58           Si  tau(  58) = (   0.0965477   0.7261980   0.0017560  )
        59           Si  tau(  59) = (   0.2550725   1.0153973   0.0000395  )
        60           O   tau(  60) = (   0.0839841   0.6523954   0.2855359  )
        61           O   tau(  61) = (   0.2535646   0.9448951   0.2824155  )
        62           O   tau(  62) = (   0.2152442   0.6102318   0.1682957  )
        63           O   tau(  63) = (   0.3826984   0.8991808   0.1617544  )
        64           O   tau(  64) = (   0.2019182   0.7346069   0.0376119  )
        65           O   tau(  65) = (   0.3581806   1.0283604   0.0364794  )
        66           O   tau(  66) = (   0.0319508   0.6923790   0.0852847  )
        67           O   tau(  67) = (   0.1934620   0.9784644   0.0837931  )
        68           O   tau(  68) = (   0.9187987   0.7804297   0.2047770  )
        69           O   tau(  69) = (   0.0882288   1.0652051   0.2052253  )
        70           O   tau(  70) = (   0.0511407   0.8225937   0.3291422  )
        71           O   tau(  71) = (   0.2117019   1.1126051   0.3288875  )
        72           Si  tau(  72) = (   0.4282717   0.6168518   0.1799230  )
        73           Si  tau(  73) = (   0.6524448   0.8628633   0.2457790  )
        74           Si  tau(  74) = (   0.2569468   0.7033969   0.1277911  )
        75           Si  tau(  75) = (   0.4210163   0.9941109   0.1207013  )
        76           Si  tau(  76) = (   0.4561916   0.7513400  -0.0193286  )
        77           Si  tau(  77) = (   0.5871839   1.0141540   0.0006939  )
        78           O   tau(  78) = (   0.4171168   0.6568211   0.2811679  )
        79           O   tau(  79) = (   0.5879237   0.9437057   0.2822165  )
        80           O   tau(  80) = (   0.5327629   0.6245563   0.1435827  )
        81           O   tau(  81) = (   0.7136807   0.8938359   0.1593303  )
        82           O   tau(  82) = (   0.5355578   0.7667759   0.0366264  )
        83           O   tau(  83) = (   0.6895019   1.0275292   0.0387103  )
        84           O   tau(  84) = (   0.3662216   0.6788325   0.1060646  )
        85           O   tau(  85) = (   0.5230878   0.9774590   0.0826357  )
        86           O   tau(  86) = (   0.2537883   0.7830742   0.2037035  )
        87           O   tau(  87) = (   0.4221355   1.0696706   0.2008237  )
        88           O   tau(  88) = (   0.3802537   0.8263992   0.3265625  )
        89           O   tau(  89) = (   0.5494815   1.1137319   0.3226104  )
        90           Si  tau(  90) = (   0.8169075   0.5776220   0.2467127  )
        91           Si  tau(  91) = (   0.9830146   0.8602387   0.2449569  )
        92           Si  tau(  92) = (   0.5906357   0.7152502   0.1211065  )
        93           Si  tau(  93) = (   0.7532734   0.9894906   0.1208718  )
        94           Si  tau(  94) = (   0.7562717   0.7273203   0.0012363  )
        95           Si  tau(  95) = (   0.9192574   1.0110159   0.0010724  )
        96           O   tau(  96) = (   0.7543539   0.6575979   0.2897146  )
        97           O   tau(  97) = (   0.9179930   0.9401847   0.2827446  )
        98           O   tau(  98) = (   0.8827313   0.6122557   0.1650392  )
        99           O   tau(  99) = (   1.0488352   0.8952075   0.1634027  )
       100           O   tau( 100) = (   0.8579358   0.7414683   0.0396668  )
       101           O   tau( 101) = (   1.0203760   1.0273310   0.0406693  )
       102           O   tau( 102) = (   0.6911656   0.6931984   0.0848234  )
       103           O   tau( 103) = (   0.8547977   0.9729479   0.0824655  )
       104           O   tau( 104) = (   0.5882118   0.7801134   0.2091100  )
       105           O   tau( 105) = (   0.7527370   1.0611866   0.2046372  )
       106           O   tau( 106) = (   0.7165396   0.8278491   0.3286048  )
       107           O   tau( 107) = (   0.8811303   1.1083219   0.3250426  )
       108           Si  tau( 108) = (   0.1528280  -0.0016969   0.6088870  )
       109           Si  tau( 109) = (   0.3096441   0.2826998   0.6102734  )
       110           Si  tau( 110) = (   0.9190564   0.1262289   0.4904262  )
       111           Si  tau( 111) = (   0.0874776   0.4170274   0.4898252  )
       112           Si  tau( 112) = (   0.0869561   0.1514047   0.3667043  )
       113           Si  tau( 113) = (   0.2504178   0.4392635   0.3674840  )
       114           O   tau( 114) = (   0.0890808   0.0791995   0.6478628  )
       115           O   tau( 115) = (   0.2397315   0.3588575   0.6487500  )
       116           O   tau( 116) = (   0.2159982   0.0323446   0.5245539  )
       117           O   tau( 117) = (   0.3753184   0.3269185   0.5325831  )
       118           O   tau( 118) = (   0.1906979   0.1653940   0.4010900  )
       119           O   tau( 119) = (   0.3533960   0.4547896   0.4049222  )
       120           O   tau( 120) = (   0.0284560   0.1129743   0.4524051  )
       121           O   tau( 121) = (   0.1896167   0.4013163   0.4515533  )
       122           O   tau( 122) = (   0.9151544   0.2024527   0.5708360  )
       123           O   tau( 123) = (   0.0864168   0.4935713   0.5694204  )
       124           O   tau( 124) = (   0.0497198   0.2474751   0.6933254  )
       125           O   tau( 125) = (   0.2149434   0.5313691   0.6919200  )
       126           Si  tau( 126) = (   0.4846319  -0.0008941   0.6096099  )
       127           Si  tau( 127) = (   0.6425240   0.2864191   0.6035760  )
       128           Si  tau( 128) = (   0.2537107   0.1273347   0.4836167  )
       129           Si  tau( 129) = (   0.4098796   0.4222759   0.4926605  )
       130           Si  tau( 130) = (   0.4186466   0.1534353   0.3628391  )
       131           Si  tau( 131) = (   0.6075103   0.3931776   0.4114218  )
       132           O   tau( 132) = (   0.4227581   0.0809806   0.6487353  )
       133           O   tau( 133) = (   0.5853447   0.3634031   0.6548605  )
       134           O   tau( 134) = (   0.5482550   0.0348708   0.5259881  )
       135           O   tau( 135) = (   0.6805103   0.3398499   0.5025522  )
       136           O   tau( 136) = (   0.5211005   0.1681172   0.4023908  )
       137           O   tau( 137) = (   0.6853777   0.4723779   0.4094838  )
       138           O   tau( 138) = (   0.3560425   0.1131789   0.4445319  )
       139           O   tau( 139) = (   0.5165653   0.4110543   0.4640989  )
       140           O   tau( 140) = (   0.2523353   0.2007857   0.5660684  )
       141           O   tau( 141) = (   0.4099619   0.5007234   0.5708623  )
       142           O   tau( 142) = (   0.3738212   0.2473978   0.6927621  )
       143           O   tau( 143) = (   0.5489564   0.5334494   0.6867044  )
       144           Si  tau( 144) = (   0.8159816  -0.0058663   0.6109231  )
       145           Si  tau( 145) = (   0.9781405   0.2834976   0.6116426  )
       146           Si  tau( 146) = (   0.5837814   0.1295842   0.4844026  )
       147           Si  tau( 147) = (   0.7557187   0.4317060   0.4867852  )
       148           Si  tau( 148) = (   0.7552468   0.1475447   0.3658171  )
       149           Si  tau( 149) = (   0.9178561   0.4389940   0.3637721  )
       150           O   tau( 150) = (   0.7514800   0.0756164   0.6480463  )
       151           O   tau( 151) = (   0.9130584   0.3633407   0.6522373  )
       152           O   tau( 152) = (   0.8806086   0.0306059   0.5290297  )
       153           O   tau( 153) = (   1.0405343   0.3227277   0.5293784  )
       154           O   tau( 154) = (   0.8561879   0.1606156   0.4061744  )
       155           O   tau( 155) = (   1.0179768   0.4528451   0.4054915  )
       156           O   tau( 156) = (   0.6873896   0.1204383   0.4490301  )
       157           O   tau( 157) = (   0.8513766   0.4013722   0.4469131  )
       158           O   tau( 158) = (   0.5792777   0.2070579   0.5649386  )
       159           O   tau( 159) = (   0.7569722   0.4869981   0.5797707  )
       160           O   tau( 160) = (   0.7254574   0.2508157   0.6654928  )
       161           O   tau( 161) = (   0.8846252   0.5347770   0.6971258  )
       162           Si  tau( 162) = (   0.1526170   0.5715676   0.6100777  )
       163           Si  tau( 163) = (   0.3149250   0.8646320   0.6030031  )
       164           Si  tau( 164) = (   0.9180198   0.7045988   0.4930903  )
       165           Si  tau( 165) = (   0.0892802   0.9897400   0.4893288  )
       166           Si  tau( 166) = (   0.0872800   0.7263423   0.3677883  )
       167           Si  tau( 167) = (   0.2521228   1.0175221   0.3660448  )
       168           O   tau( 168) = (   0.0911484   0.6530110   0.6511408  )
       169           O   tau( 169) = (   0.2522309   0.9404781   0.6496761  )
       170           O   tau( 170) = (   0.2186152   0.6087058   0.5293259  )
       171           O   tau( 171) = (   0.3778613   0.9001869   0.5203324  )
       172           O   tau( 172) = (   0.1900513   0.7396822   0.4053446  )
       173           O   tau( 173) = (   0.3542015   1.0358556   0.4034772  )
       174           O   tau( 174) = (   0.0252542   0.6884972   0.4510640  )
       175           O   tau( 175) = (   0.1910304   0.9764482   0.4485919  )
       176           O   tau( 176) = (   0.9219557   0.7741150   0.5785750  )
       177           O   tau( 177) = (   0.0893554   1.0625009   0.5725323  )
       178           O   tau( 178) = (   0.0610464   0.8229863   0.6947229  )
       179           O   tau( 179) = (   0.2178428   1.1105842   0.6917910  )
       180           Si  tau( 180) = (   0.4853325   0.5715494   0.6062355  )
       181           Si  tau( 181) = (   0.6483305   0.8586283   0.6106085  )
       182           Si  tau( 182) = (   0.2542016   0.7038735   0.4873625  )
       183           Si  tau( 183) = (   0.4181577   0.9967073   0.4840038  )
       184           Si  tau( 184) = (   0.4174007   0.7299462   0.3639457  )
       185           Si  tau( 185) = (   0.5853859   1.0181783   0.3639684  )
       186           O   tau( 186) = (   0.4312320   0.6594507   0.6499734  )
       187           O   tau( 187) = (   0.5848857   0.9376013   0.6520871  )
       188           O   tau( 188) = (   0.5473316   0.6090335   0.5231905  )
       189           O   tau( 189) = (   0.7057395   0.8934638   0.5233917  )
       190           O   tau( 190) = (   0.5190483   0.7443381   0.4054361  )
       191           O   tau( 191) = (   0.6856433   1.0323527   0.4070635  )
       192           O   tau( 192) = (   0.3560722   0.6901214   0.4469241  )
       193           O   tau( 193) = (   0.5193599   0.9805834   0.4443596  )
       194           O   tau( 194) = (   0.2561483   0.7785578   0.5696510  )
       195           O   tau( 195) = (   0.4199213   1.0658141   0.5701870  )
       196           O   tau( 196) = (   0.3882794   0.8319647   0.6836239  )
       197           O   tau( 197) = (   0.5498963   1.1087754   0.6907647  )
       198           Si  tau( 198) = (   0.8202909   0.5718768   0.6166263  )
       199           Si  tau( 199) = (   0.9864238   0.8568729   0.6134789  )
       200           Si  tau( 200) = (   0.5818892   0.7077758   0.4878882  )
       201           Si  tau( 201) = (   0.7488216   0.9896323   0.4868509  )
       202           Si  tau( 202) = (   0.7527675   0.7328218   0.3707459  )
       203           Si  tau( 203) = (   0.9162741   1.0122814   0.3662761  )
       204           O   tau( 204) = (   0.7529203   0.6495886   0.6545746  )
       205           O   tau( 205) = (   0.9210057   0.9367337   0.6512949  )
       206           O   tau( 206) = (   0.8777032   0.6078359   0.5296860  )
       207           O   tau( 207) = (   1.0469134   0.8926649   0.5282365  )
       208           O   tau( 208) = (   0.8529242   0.7457095   0.4138149  )
       209           O   tau( 209) = (   1.0167123   1.0265712   0.4085600  )
       210           O   tau( 210) = (   0.6854114   0.6999696   0.4532605  )
       211           O   tau( 211) = (   0.8495104   0.9735501   0.4458622  )
       212           O   tau( 212) = (   0.5747146   0.7769701   0.5787948  )
       213           O   tau( 213) = (   0.7521210   1.0592856   0.5726399  )
       214           O   tau( 214) = (   0.7161562   0.8197415   0.6883720  )
       215           O   tau( 215) = (   0.8793703   1.1059127   0.6940523  )

     number of k points=     1
                       cart. coord. in units 2pi/alat
        k(    1) = (   0.0000000   0.0000000   0.0000000), wk =   2.0000000

     Dense  grid:  1740873 G-vectors     FFT dimensions: ( 160, 192, 120)

     Largest allocated arrays     est. size (Mb)     dimensions
        Kohn-Sham Wavefunctions        17.80 Mb     (    1944,  600)
        NL pseudopotentials            12.78 Mb     (    1944,  431)
        Each V/rho on FFT grid          0.94 Mb     (   61440)
        Each G-vector array             0.12 Mb     (   15547)
        G-vector shells                 0.06 Mb     (    7776)
     Largest temporary arrays     est. size (Mb)     dimensions
        Auxiliary wavefunctions        71.19 Mb     (    1944, 2400)
        Each subspace H/S matrix       87.89 Mb     (    2400, 2400)
        Each <psi_i|beta_j> matrix      3.95 Mb     (     431,  600)
        Arrays for rho mixing           7.50 Mb     (   61440,    8)

     Initial potential from superposition of free atoms

     starting charge 1145.96414, renormalised to 1144.00000
     Starting wfc are  860 randomized atomic wfcs

     total cpu time spent up to now is       40.5 secs

     per-process dynamical memory:   157.3 Mb

     Self-consistent Calculation

     iteration #  1     ecut=    80.00 Ry     beta=0.70
     Davidson diagonalization with overlap
     ethr =  1.00E-02,  avg # of iterations =  3.0
     Davidson diagonalization with overlap
     ethr =  1.00E-02,  avg # of iterations =  1.0
     Davidson diagonalization with overlap
     ethr =  1.00E-02,  avg # of iterations =  1.0

     Expectation value of exp(iGx): ( -4.2349065029281141E-004,  5.9549704189694832E-004)  0.99291773000000005     
     Electronic Dipole per cell (Ry a.u.)   27.255138152877350     
     Ionic Dipole per cell (Ry a.u.)   23644.690166761306     

     Expectation value of exp(iGx): (  3.0943419082664313E-003, -3.2164633315780984E-003)   1.1465709300000000     
     Electronic Dipole per cell (Ry a.u.)  -11.570593278881466     
     Ionic Dipole per cell (Ry a.u.)   25349.303845644656     

     Expectation value of exp(iGx): ( -5.5092677093897997E-007, -1.6461384893198313E-006)  0.73188942899999998     
     Electronic Dipole per cell (Ry a.u.)  -17.380612178246416     
     Ionic Dipole per cell (Ry a.u.)   15837.107364227366     
Electronic Dipole on Cartesian axes
           1   27.255138152877350     
           2  -11.570593278881466     
           3  -17.380612178246416     
Ionic Dipole on Cartesian axes
           1   23644.690166761306     
           2   25349.303845644656     
           3   15837.107364227366     

     total cpu time spent up to now is      809.5 secs

     total energy              =   -5137.13891665 Ry
     Harris-Foulkes estimate   =   -5174.11521955 Ry
     estimated scf accuracy    <      51.92624552 Ry

     iteration #  2     ecut=    80.00 Ry     beta=0.70
     Davidson diagonalization with overlap
     ethr =  4.54E-03,  avg # of iterations =  2.0
     Davidson diagonalization with overlap
     ethr =  4.54E-03,  avg # of iterations =  1.0
     Davidson diagonalization with overlap
     ethr =  4.54E-03,  avg # of iterations =  1.0

     Expectation value of exp(iGx): ( -1.6172094294253534E-005,  2.7728994057205663E-005)  0.99291773000000005     
     Electronic Dipole per cell (Ry a.u.)   26.132249559711802     
     Ionic Dipole per cell (Ry a.u.)   23644.690166761306     

     Expectation value of exp(iGx): (  3.0363812588181935E-004, -3.0296580284833532E-004)   1.1465709300000000     
     Electronic Dipole per cell (Ry a.u.)  -11.276462745837255     
     Ionic Dipole per cell (Ry a.u.)   25349.303845644656     

     Expectation value of exp(iGx): ( -1.8199206018491962E-009, -5.3007325210856723E-009)  0.73188942899999998     
     Electronic Dipole per cell (Ry a.u.)  -17.451862590695171     
     Ionic Dipole per cell (Ry a.u.)   15837.107364227366     
Electronic Dipole on Cartesian axes
           1   26.132249559711802     
           2  -11.276462745837255     
           3  -17.451862590695171     
Ionic Dipole on Cartesian axes
           1   23644.690166761306     
           2   25349.303845644656     
           3   15837.107364227366     

     total cpu time spent up to now is     1584.8 secs

     total energy              =   -5150.68927989 Ry
     Harris-Foulkes estimate   =   -5167.83772735 Ry
     estimated scf accuracy    <      33.20147691 Ry

     iteration #  3     ecut=    80.00 Ry     beta=0.70
     Davidson diagonalization with overlap
     ethr =  2.90E-03,  avg # of iterations =  2.0
     Davidson diagonalization with overlap
     ethr =  2.90E-03,  avg # of iterations =  1.0
     Davidson diagonalization with overlap
     ethr =  2.90E-03,  avg # of iterations =  1.0

     Expectation value of exp(iGx): ( -8.8432107814457635E-005,  1.3086970092659691E-004)  0.99291773000000005     
     Electronic Dipole per cell (Ry a.u.)   26.957247275925184     
     Ionic Dipole per cell (Ry a.u.)   23644.690166761306     

     Expectation value of exp(iGx): (  9.8640514185781032E-004, -1.0188962139367505E-003)   1.1465709300000000     
     Electronic Dipole per cell (Ry a.u.)  -11.525337629902394     
     Ionic Dipole per cell (Ry a.u.)   25349.303845644656     

     Expectation value of exp(iGx): ( -3.2562439235283030E-008, -1.0016785413385476E-007)  0.73188942899999998     
     Electronic Dipole per cell (Ry a.u.)  -17.301155943689771     
     Ionic Dipole per cell (Ry a.u.)   15837.107364227366     
Electronic Dipole on Cartesian axes
           1   26.957247275925184     
           2  -11.525337629902394     
           3  -17.301155943689771     
Ionic Dipole on Cartesian axes
           1   23644.690166761306     
           2   25349.303845644656     
           3   15837.107364227366     

     total cpu time spent up to now is     2339.5 secs

     total energy              =   -5157.49502838 Ry
     Harris-Foulkes estimate   =   -5157.58294649 Ry
     estimated scf accuracy    <       0.23425242 Ry

     iteration #  4     ecut=    80.00 Ry     beta=0.70
     Davidson diagonalization with overlap
     ethr =  2.05E-05,  avg # of iterations =  8.0
     Davidson diagonalization with overlap
     ethr =  2.05E-05,  avg # of iterations =  1.0
     Davidson diagonalization with overlap
     ethr =  2.05E-05,  avg # of iterations =  1.0

     Expectation value of exp(iGx): ( -7.9678354524874916E-005,  1.2718539047237639E-004)  0.99291773000000005     
     Electronic Dipole per cell (Ry a.u.)   26.526564570460060     
     Ionic Dipole per cell (Ry a.u.)   23644.690166761306     

     Expectation value of exp(iGx): (  9.5836980541277514E-004, -9.6872070771949603E-004)   1.1465709300000000     
     Electronic Dipole per cell (Ry a.u.)  -11.369625197195374     
     Ionic Dipole per cell (Ry a.u.)   25349.303845644656     

     Expectation value of exp(iGx): ( -3.1194847174869783E-008, -9.0205930719566286E-008)  0.73188942899999998     
     Electronic Dipole per cell (Ry a.u.)  -17.472243647911281     
     Ionic Dipole per cell (Ry a.u.)   15837.107364227366     
Electronic Dipole on Cartesian axes
           1   26.526564570460060     
           2  -11.369625197195374     
           3  -17.472243647911281     
Ionic Dipole on Cartesian axes
           1   23644.690166761306     
           2   25349.303845644656     
           3   15837.107364227366     

     total cpu time spent up to now is     3194.8 secs

     total energy              =   -5157.50365186 Ry
     Harris-Foulkes estimate   =   -5157.56973101 Ry
     estimated scf accuracy    <       0.13523792 Ry

     iteration #  5     ecut=    80.00 Ry     beta=0.70
     Davidson diagonalization with overlap
     ethr =  1.18E-05,  avg # of iterations =  7.0
     Davidson diagonalization with overlap
     ethr =  1.18E-05,  avg # of iterations =  1.0
     Davidson diagonalization with overlap
     ethr =  1.18E-05,  avg # of iterations =  1.0

     Expectation value of exp(iGx): ( -8.2428586873490347E-005,  1.2449740552623759E-004)  0.99291773000000005     
     Electronic Dipole per cell (Ry a.u.)   26.839951379060757     
     Ionic Dipole per cell (Ry a.u.)   23644.690166761306     

     Expectation value of exp(iGx): (  9.4796036832394987E-004, -9.7434610844676888E-004)   1.1465709300000000     
     Electronic Dipole per cell (Ry a.u.)  -11.489738620020946     
     Ionic Dipole per cell (Ry a.u.)   25349.303845644656     

     Expectation value of exp(iGx): ( -2.9567604759220833E-008, -9.0008662744923060E-008)  0.73188942899999998     
     Electronic Dipole per cell (Ry a.u.)  -17.329503921987921     
     Ionic Dipole per cell (Ry a.u.)   15837.107364227366     
Electronic Dipole on Cartesian axes
           1   26.839951379060757     
           2  -11.489738620020946     
           3  -17.329503921987921     
Ionic Dipole on Cartesian axes
           1   23644.690166761306     
           2   25349.303845644656     
           3   15837.107364227366     

     total cpu time spent up to now is     4030.2 secs

     total energy              =   -5157.53223507 Ry
     Harris-Foulkes estimate   =   -5157.53387027 Ry
     estimated scf accuracy    <       0.00294687 Ry

     iteration #  6     ecut=    80.00 Ry     beta=0.70
     Davidson diagonalization with overlap
     ethr =  2.58E-07,  avg # of iterations =  7.0
     Davidson diagonalization with overlap
     ethr =  2.58E-07,  avg # of iterations =  1.0
     Davidson diagonalization with overlap
     ethr =  2.58E-07,  avg # of iterations =  1.0

     Expectation value of exp(iGx): ( -8.2116103408902695E-005,  1.2495947242305579E-004)  0.99291773000000005     
     Electronic Dipole per cell (Ry a.u.)   26.797013712503315     
     Ionic Dipole per cell (Ry a.u.)   23644.690166761306     

     Expectation value of exp(iGx): (  9.5024988185229541E-004, -9.7358496099899533E-004)   1.1465709300000000     
     Electronic Dipole per cell (Ry a.u.)  -11.466786326340308     
     Ionic Dipole per cell (Ry a.u.)   25349.303845644656     

     Expectation value of exp(iGx): ( -2.9860569215238513E-008, -9.0202995012671096E-008)  0.73188942899999998     
     Electronic Dipole per cell (Ry a.u.)  -17.350530250135229     
     Ionic Dipole per cell (Ry a.u.)   15837.107364227366     
Electronic Dipole on Cartesian axes
           1   26.797013712503315     
           2  -11.466786326340308     
           3  -17.350530250135229     
Ionic Dipole on Cartesian axes
           1   23644.690166761306     
           2   25349.303845644656     
           3   15837.107364227366     

     total cpu time spent up to now is     4865.3 secs

     total energy              =   -5157.53292666 Ry
     Harris-Foulkes estimate   =   -5157.53306592 Ry
     estimated scf accuracy    <       0.00025844 Ry

     iteration #  7     ecut=    80.00 Ry     beta=0.70
     Davidson diagonalization with overlap
     ethr =  2.26E-08,  avg # of iterations =  2.0
     Davidson diagonalization with overlap
     ethr =  2.26E-08,  avg # of iterations =  1.0
     Davidson diagonalization with overlap
     ethr =  2.26E-08,  avg # of iterations =  1.0

     Expectation value of exp(iGx): ( -8.2202783532930008E-005,  1.2495900850222508E-004)  0.99291773000000005     
     Electronic Dipole per cell (Ry a.u.)   26.803065079624815     
     Ionic Dipole per cell (Ry a.u.)   23644.690166761306     

     Expectation value of exp(iGx): (  9.5020495306625933E-004, -9.7418670801773172E-004)   1.1465709300000000     
     Electronic Dipole per cell (Ry a.u.)  -11.471566725463925     
     Ionic Dipole per cell (Ry a.u.)   25349.303845644656     

     Expectation value of exp(iGx): ( -2.9811266626292416E-008, -9.0284157998134629E-008)  0.73188942899999998     
     Electronic Dipole per cell (Ry a.u.)  -17.343550097738976     
     Ionic Dipole per cell (Ry a.u.)   15837.107364227366     
Electronic Dipole on Cartesian axes
           1   26.803065079624815     
           2  -11.471566725463925     
           3  -17.343550097738976     
Ionic Dipole on Cartesian axes
           1   23644.690166761306     
           2   25349.303845644656     
           3   15837.107364227366     

     total cpu time spent up to now is     5619.7 secs

     total energy              =   -5157.53298466 Ry
     Harris-Foulkes estimate   =   -5157.53299772 Ry
     estimated scf accuracy    <       0.00002742 Ry

     iteration #  8     ecut=    80.00 Ry     beta=0.70
     Davidson diagonalization with overlap
     ethr =  2.40E-09,  avg # of iterations =  3.0
     Davidson diagonalization with overlap
     ethr =  2.40E-09,  avg # of iterations =  1.0
     Davidson diagonalization with overlap
     ethr =  2.40E-09,  avg # of iterations =  1.0

     Expectation value of exp(iGx): ( -8.2212549792034671E-005,  1.2497184655514142E-004)  0.99291773000000005     
     Electronic Dipole per cell (Ry a.u.)   26.803156932692730     
     Ionic Dipole per cell (Ry a.u.)   23644.690166761306     

     Expectation value of exp(iGx): (  9.5029673936521499E-004, -9.7423614277692013E-004)   1.1465709300000000     
     Electronic Dipole per cell (Ry a.u.)  -11.471237225897255     
     Ionic Dipole per cell (Ry a.u.)   25349.303845644656     

     Expectation value of exp(iGx): ( -2.9851903262414043E-008, -9.0288992607374126E-008)  0.73188942899999998     
     Electronic Dipole per cell (Ry a.u.)  -17.347127934676415     
     Ionic Dipole per cell (Ry a.u.)   15837.107364227366     
Electronic Dipole on Cartesian axes
           1   26.803156932692730     
           2  -11.471237225897255     
           3  -17.347127934676415     
Ionic Dipole on Cartesian axes
           1   23644.690166761306     
           2   25349.303845644656     
           3   15837.107364227366     

     total cpu time spent up to now is     6409.3 secs

     total energy              =   -5157.53299173 Ry
     Harris-Foulkes estimate   =   -5157.53299346 Ry
     estimated scf accuracy    <       0.00000480 Ry

     iteration #  9     ecut=    80.00 Ry     beta=0.70
     Davidson diagonalization with overlap
     ethr =  4.20E-10,  avg # of iterations =  2.0
     Davidson diagonalization with overlap
     ethr =  4.20E-10,  avg # of iterations =  1.0
     Davidson diagonalization with overlap
     ethr =  4.20E-10,  avg # of iterations =  1.0

     Expectation value of exp(iGx): ( -8.2213531487909788E-005,  1.2497574172384035E-004)  0.99291773000000005     
     Electronic Dipole per cell (Ry a.u.)   26.803047014468088     
     Ionic Dipole per cell (Ry a.u.)   23644.690166761306     

     Expectation value of exp(iGx): (  9.5032211654762732E-004, -9.7425099514446777E-004)   1.1465709300000000     
     Electronic Dipole per cell (Ry a.u.)  -11.471154872311319     
     Ionic Dipole per cell (Ry a.u.)   25349.303845644656     

     Expectation value of exp(iGx): ( -2.9839420689023241E-008, -9.0296857619536377E-008)  0.73188942899999998     
     Electronic Dipole per cell (Ry a.u.)  -17.345745890796564     
     Ionic Dipole per cell (Ry a.u.)   15837.107364227366     
Electronic Dipole on Cartesian axes
           1   26.803047014468088     
           2  -11.471154872311319     
           3  -17.345745890796564     
Ionic Dipole on Cartesian axes
           1   23644.690166761306     
           2   25349.303845644656     
           3   15837.107364227366     

     total cpu time spent up to now is     7159.3 secs

     total energy              =   -5157.53299275 Ry
     Harris-Foulkes estimate   =   -5157.53299280 Ry
     estimated scf accuracy    <       0.00000027 Ry

     iteration # 10     ecut=    80.00 Ry     beta=0.70
     Davidson diagonalization with overlap
     ethr =  2.40E-11,  avg # of iterations =  2.0
     Davidson diagonalization with overlap
     ethr =  2.40E-11,  avg # of iterations =  1.0
     Davidson diagonalization with overlap
     ethr =  2.40E-11,  avg # of iterations =  1.0

     Expectation value of exp(iGx): ( -8.2212410793960675E-005,  1.2497603471415538E-004)  0.99291773000000005     
     Electronic Dipole per cell (Ry a.u.)   26.802955682618343     
     Ionic Dipole per cell (Ry a.u.)   23644.690166761306     

     Expectation value of exp(iGx): (  9.5031568653971416E-004, -9.7425156837129088E-004)   1.1465709300000000     
     Electronic Dipole per cell (Ry a.u.)  -11.471207727449242     
     Ionic Dipole per cell (Ry a.u.)   25349.303845644656     

     Expectation value of exp(iGx): ( -2.9842304127566564E-008, -9.0295421553906748E-008)  0.73188942899999998     
     Electronic Dipole per cell (Ry a.u.)  -17.346053599528041     
     Ionic Dipole per cell (Ry a.u.)   15837.107364227366     
Electronic Dipole on Cartesian axes
           1   26.802955682618343     
           2  -11.471207727449242     
           3  -17.346053599528041     
Ionic Dipole on Cartesian axes
           1   23644.690166761306     
           2   25349.303845644656     
           3   15837.107364227366     

     total cpu time spent up to now is     7913.3 secs

     total energy              =   -5157.53299281 Ry
     Harris-Foulkes estimate   =   -5157.53299283 Ry
     estimated scf accuracy    <       0.00000005 Ry

     iteration # 11     ecut=    80.00 Ry     beta=0.70
     Davidson diagonalization with overlap
     ethr =  4.08E-12,  avg # of iterations =  2.0
     Davidson diagonalization with overlap
     ethr =  4.08E-12,  avg # of iterations =  1.0
     Davidson diagonalization with overlap
     ethr =  4.08E-12,  avg # of iterations =  1.0

     Expectation value of exp(iGx): ( -8.2212870767176183E-005,  1.2497591978229204E-004)  0.99291773000000005     
     Electronic Dipole per cell (Ry a.u.)   26.802992925115152     
     Ionic Dipole per cell (Ry a.u.)   23644.690166761306     

     Expectation value of exp(iGx): (  9.5031916533780826E-004, -9.7425055382222090E-004)   1.1465709300000000     
     Electronic Dipole per cell (Ry a.u.)  -11.471173935159058     
     Ionic Dipole per cell (Ry a.u.)   25349.303845644656     

     Expectation value of exp(iGx): ( -2.9841775474885814E-008, -9.0295927230368070E-008)  0.73188942899999998     
     Electronic Dipole per cell (Ry a.u.)  -17.345989843252436     
     Ionic Dipole per cell (Ry a.u.)   15837.107364227366     
Electronic Dipole on Cartesian axes
           1   26.802992925115152     
           2  -11.471173935159058     
           3  -17.345989843252436     
Ionic Dipole on Cartesian axes
           1   23644.690166761306     
           2   25349.303845644656     
           3   15837.107364227366     

     total cpu time spent up to now is     8685.5 secs

     End of self-consistent calculation

          k = 0.0000 0.0000 0.0000 (217511 PWs)   bands (ev):

   -17.5664 -17.4608 -16.5932 -16.4694 -16.4462 -16.3848 -16.3238 -16.3213
   -16.2968 -16.2125 -16.1627 -16.1498 -16.1002 -16.0955 -16.0471 -16.0288
   -16.0031 -15.9922 -15.9816 -15.9610 -15.9261 -15.9070 -15.8944 -15.8773
   -15.8654 -15.8189 -15.8141 -15.7855 -15.7757 -15.7662 -15.7561 -15.7505
   -15.6835 -15.6547 -15.6275 -15.5939 -15.5771 -15.5632 -15.5109 -15.4841
   -15.4714 -15.4097 -15.3731 -15.3497 -15.3421 -15.2975 -15.2867 -15.2634
   -15.2240 -15.2137 -15.2000 -15.1282 -15.1140 -15.1011 -15.0668 -15.0358
   -15.0310 -15.0123 -14.9793 -14.9653 -14.9513 -14.9284 -14.9073 -14.8793
   -14.8742 -14.8574 -14.8415 -14.8172 -14.7976 -14.7819 -14.7703 -14.7464
   -14.7229 -14.7139 -14.6799 -14.6374 -14.6189 -14.6102 -14.5989 -14.5747
   -14.5570 -14.5463 -14.5311 -14.4983 -14.4948 -14.4794 -14.4415 -14.4358
   -14.4299 -14.4158 -14.4120 -14.4077 -14.3986 -14.3848 -14.3717 -14.3678
   -14.3568 -14.3523 -14.3451 -14.3429 -14.3352 -14.3252 -14.3217 -14.3120
   -14.3057 -14.3011 -14.2988 -14.2958 -14.2883 -14.2839 -14.2767 -14.2730
   -14.2678 -14.2593 -14.2512 -14.2505 -14.2439 -14.2400 -14.2330 -14.2303
   -14.2218 -14.2186 -14.2150 -14.2118 -14.2033 -14.1977 -14.1965 -14.1866
   -14.1820 -14.1796 -14.1679 -14.1626 -14.1570 -14.1531 -14.1415 -14.1343
   -14.1265 -14.1205 -14.1159 -14.1099 -14.1044 -14.0885 -14.0790  -6.7895
    -6.5408  -6.3815  -6.2931  -6.2135  -6.1843  -6.0528  -5.9652  -5.9486
    -5.8633  -5.8483  -5.8124  -5.7851  -5.7784  -5.7562  -5.7290  -5.7165
    -5.6504  -5.6434  -5.6145  -5.5808  -5.5550  -5.5449  -5.3617  -5.2944
    -5.2525  -5.1763  -5.1613  -5.1035  -5.0947  -5.0753  -5.0514  -4.9317
    -4.9208  -4.8995  -4.8194  -4.7458  -4.6999  -4.6118  -4.5459  -4.4742
    -4.4142  -4.3341  -4.2819  -4.2325  -4.2072  -4.1897  -4.1614  -4.1436
    -4.0954  -4.0272  -3.9776  -3.9431  -3.9189  -3.9047  -3.8865  -3.8001
    -3.7783  -3.7671  -3.7351  -3.7163  -3.6787  -3.6742  -3.6102  -3.4893
    -3.4108  -3.3919  -3.3455  -3.3076  -3.2921  -3.2649  -3.2307  -3.2154
    -3.1762  -3.1555  -3.1384  -3.1002  -3.0711  -3.0460  -3.0102  -3.0024
    -2.9714  -2.9577  -2.9382  -2.9306  -2.9247  -2.9099  -2.8903  -2.8851
    -2.8745  -2.8675  -2.8646  -2.8589  -2.8369  -2.8336  -2.8142  -2.8103
    -2.7934  -2.7847  -2.7791  -2.7747  -2.7616  -2.7506  -2.7340  -2.7293
    -2.7213  -2.7103  -2.6985  -2.6813  -2.6786  -2.6632  -2.6561  -2.6489
    -2.6339  -2.6293  -2.6224  -2.6089  -2.5953  -2.5599  -2.5472  -2.5157
    -2.4814  -2.4636  -2.4547  -2.4421  -2.4175  -2.4130  -2.4014  -2.3867
    -2.3641  -2.3489  -2.3290  -2.2825  -2.2627  -2.2457  -2.2390  -2.2180
    -2.2095  -2.1803  -2.1344  -2.1081  -2.0948  -2.0860  -1.9493  -1.9277
    -1.6355  -1.5209  -1.3836  -1.0668  -1.0169  -0.9757  -0.9404  -0.8923
    -0.8573  -0.8328  -0.8147  -0.7833  -0.7628  -0.7531  -0.7439  -0.7281
    -0.7075  -0.6833  -0.6690  -0.6511  -0.6466  -0.6275  -0.6214  -0.6007
    -0.5944  -0.5832  -0.5811  -0.5747  -0.5548  -0.5490  -0.5388  -0.5264
    -0.5241  -0.5122  -0.4968  -0.4807  -0.4605  -0.4573  -0.4539  -0.4188
    -0.4132  -0.4045  -0.3839  -0.3746  -0.3684  -0.3567  -0.3377  -0.3283
    -0.3141  -0.3129  -0.2848  -0.2659  -0.2545  -0.2511  -0.2334  -0.2082
    -0.2067  -0.1859  -0.1743  -0.1458  -0.1370  -0.1315  -0.1059  -0.0878
    -0.0738  -0.0550  -0.0475  -0.0145  -0.0106   0.0061   0.0293   0.0303
     0.0408   0.0579   0.0693   0.0992   0.1016   0.1156   0.1331   0.1368
     0.1524   0.1803   0.1921   0.2137   0.2251   0.2320   0.2503   0.2580
     0.2708   0.2811   0.2825   0.3025   0.3053   0.3287   0.3466   0.3536
     0.3694   0.3767   0.3927   0.4028   0.4113   0.4275   0.4422   0.4443
     0.4565   0.4660   0.4834   0.4849   0.4972   0.4994   0.5129   0.5273
     0.5303   0.5417   0.5518   0.5644   0.5703   0.5862   0.6029   0.6060
     0.6374   0.6495   0.6739   0.6813   0.6945   0.7013   0.7266   0.7311
     0.7370   0.7456   0.7631   0.7676   0.7926   0.8077   0.8264   0.8318
     0.8602   0.8734   0.8768   0.8826   0.8929   0.9156   0.9260   0.9303
     0.9462   0.9589   0.9694   0.9891   0.9978   1.0030   1.0113   1.0234
     1.0332   1.0417   1.0582   1.0664   1.0689   1.0821   1.0917   1.1033
     1.1122   1.1219   1.1294   1.1344   1.1380   1.1598   1.1663   1.1754
     1.1924   1.1953   1.2079   1.2206   1.2241   1.2268   1.2484   1.2579
     1.2636   1.2760   1.2871   1.2912   1.3015   1.3123   1.3276   1.3347
     1.3382   1.3504   1.3511   1.3621   1.3737   1.3772   1.3889   1.3922
     1.4031   1.4131   1.4158   1.4215   1.4326   1.4400   1.4566   1.4602
     1.4651   1.4838   1.4875   1.4967   1.5043   1.5144   1.5229   1.5281
     1.5314   1.5488   1.5576   1.5640   1.5761   1.5932   1.5977   1.6084
     1.6136   1.6186   1.6257   1.6408   1.6437   1.6546   1.6623   1.6815
     1.6950   1.7123   1.7203   1.7409   1.7524   1.7625   1.7836   1.7911
     1.8071   1.8220   1.8319   1.8489   1.8654   1.8975   1.9274   1.9405
     1.9426   1.9488   1.9640   1.9728   1.9838   1.9910   1.9939   2.0075
     2.0317   2.0389   2.0409   2.0444   2.0783   2.0901   2.1190   2.1336
     2.1576   2.1617   2.1730   2.1800   2.1838   2.2148   2.2218   2.2459
     2.2560   2.2800   2.2991   2.3039   2.3142   2.3371   2.3434   2.3472
     2.3688   2.3730   2.3913   2.4064   2.4257   2.4398   2.4414   2.4749
     2.4960   2.5068   2.5493   2.5740   7.5215   7.9702   8.6413   8.9852
     9.0998   9.2890   9.4308   9.4919   9.6979   9.8887   9.9298  10.0184
    10.0273  10.0697  10.2380  10.3361  10.3824  10.4382  10.4580  10.5337
    10.5612  10.6136  10.6939  10.7036  10.7520  10.7843  10.8390  10.8534

     highest occupied, lowest unoccupied level (ev):     2.5740    7.5215

!    total energy              =   -5157.53299282 Ry
     Harris-Foulkes estimate   =   -5157.53299282 Ry
     estimated scf accuracy    <          1.8E-09 Ry

     The total energy is the sum of the following terms:

     one-electron contribution =   -2403.58484747 Ry
     hartree contribution      =    1796.90154867 Ry
     xc contribution           =   -1182.75648676 Ry
     ewald contribution        =   -3368.09320726 Ry

     convergence has been achieved in  11 iterations
  **** WARNING :: Problem open file vector.dat...
  **** WARNING :: Problem read vector parameters...
  VECTOR ::   1.2845706791872410E-322   1.8185568292124603E-319  -1.0000000000000000     
  PARALLEL PART OF FORCES:no remove

     Forces acting on atoms (Ry/au):

     atom    1 type  1   force =    -0.00010995    0.00024479    0.00012346
     atom    2 type  1   force =    -0.00031630   -0.00074636    0.00075949
     atom    3 type  1   force =    -0.00005730   -0.00004456   -0.00014849
     atom    4 type  1   force =    -0.00041627   -0.00099925   -0.00071966
     atom    5 type  1   force =    -0.00005363   -0.00018034   -0.00024498
     atom    6 type  1   force =    -0.00014720   -0.00000677   -0.00179823
     atom    7 type  2   force =    -0.00003406   -0.00002426   -0.00013564
     atom    8 type  2   force =    -0.00005845    0.00024557   -0.00049056
     atom    9 type  2   force =    -0.00001710    0.00001270    0.00001401
     atom   10 type  2   force =     0.00037049    0.00125533   -0.00007480
     atom   11 type  2   force =     0.00002988    0.00006880    0.00009969
     atom   12 type  2   force =     0.00035541    0.00044271    0.00188651
     atom   13 type  2   force =    -0.00000729   -0.00002045    0.00009488
     atom   14 type  2   force =     0.00000866    0.00022891    0.00052829
     atom   15 type  2   force =     0.00003754    0.00011317   -0.00001238
     atom   16 type  2   force =     0.00074523    0.00123051   -0.00003174
     atom   17 type  2   force =    -0.00012752    0.00009693   -0.00007668
     atom   18 type  2   force =    -0.00027514    0.00089187   -0.00147035
     atom   19 type  1   force =     0.00057553    0.00092532    0.00084577
     atom   20 type  1   force =    -0.00003995   -0.00006321    0.00047210
     atom   21 type  1   force =    -0.00004913   -0.00007681   -0.00035537
     atom   22 type  1   force =     0.00053645   -0.00468700   -0.00401423
     atom   23 type  1   force =     0.00001773   -0.00002934   -0.00059321
     atom   24 type  1   force =    -0.00089316    0.00269926   -0.00453882
     atom   25 type  2   force =    -0.00003153   -0.00022129   -0.00031035
     atom   26 type  2   force =     0.00005078   -0.00022858   -0.00062680
     atom   27 type  2   force =    -0.00031633   -0.00035118    0.00003436
     atom   28 type  2   force =    -0.00003164    0.00024471   -0.00005125
     atom   29 type  2   force =    -0.00002000    0.00005638    0.00023160
     atom   30 type  2   force =     0.00073637    0.00008997    0.00118034
     atom   31 type  2   force =    -0.00013088   -0.00002161    0.00018029
     atom   32 type  2   force =    -0.00119933    0.00033350    0.00206084
     atom   33 type  2   force =     0.00010024    0.00031760   -0.00003432
     atom   34 type  2   force =     0.00007823    0.00691077   -0.00003637
     atom   35 type  2   force =    -0.00021451    0.00023436   -0.00040007
     atom   36 type  1   force =     0.00019340    0.00027839    0.00041710
     atom   37 type  1   force =    -0.00025489   -0.00026664    0.00026413
     atom   38 type  1   force =     0.00007004    0.00027460   -0.00028358
     atom   39 type  1   force =     0.00000849   -0.00076122   -0.00058395
     atom   40 type  1   force =    -0.00012606    0.00001819   -0.00038038
     atom   41 type  1   force =    -0.00033677   -0.00012877   -0.00046074
     atom   42 type  2   force =    -0.00004816   -0.00016886   -0.00016846
     atom   43 type  2   force =     0.00001882    0.00005256   -0.00015621
     atom   44 type  2   force =    -0.00001313   -0.00011630    0.00009093
     atom   45 type  2   force =     0.00021972    0.00036148    0.00000920
     atom   46 type  2   force =     0.00007995   -0.00011407    0.00015421
     atom   47 type  2   force =     0.00029535    0.00000462    0.00034892
     atom   48 type  2   force =    -0.00017487   -0.00005524    0.00018122
     atom   49 type  2   force =     0.00001562    0.00012265    0.00026994
     atom   50 type  2   force =    -0.00009564   -0.00005527   -0.00004766
     atom   51 type  2   force =    -0.00030500    0.00047395   -0.00003386
     atom   52 type  2   force =     0.00005739   -0.00001398   -0.00021627
     atom   53 type  2   force =    -0.00001238    0.00018517   -0.00042409
     atom   54 type  1   force =    -0.00273286   -0.00194265    0.00393271
     atom   55 type  1   force =    -0.00100089    0.00313161    0.00611609
     atom   56 type  1   force =     0.00019629    0.00001188    0.00046640
     atom   57 type  1   force =    -0.00006621    0.00059334   -0.00035726
     atom   58 type  1   force =    -0.00216482    0.00005914   -0.00269887
     atom   59 type  1   force =     0.00003746   -0.00163603   -0.00304742
     atom   60 type  2   force =     0.00085861   -0.00061914   -0.00159398
     atom   61 type  2   force =     0.00079436   -0.00164643   -0.00198237
     atom   62 type  2   force =     0.00668934    0.00312299   -0.00328279
     atom   63 type  2   force =     0.00126186   -0.00376290   -0.00150308
     atom   64 type  2   force =     0.00433996   -0.00114486    0.00351249
     atom   65 type  2   force =     0.00117442   -0.00011241    0.00203510
     atom   66 type  2   force =     0.00062735   -0.00009616    0.00019131
     atom   67 type  2   force =    -0.00003863   -0.00025137    0.00086254
     atom   68 type  2   force =    -0.00000590   -0.00033488   -0.00030912
     atom   69 type  2   force =    -0.00000893   -0.00017975   -0.00010349
     atom   70 type  2   force =     0.00004625   -0.00002643   -0.00044285
     atom   71 type  2   force =    -0.00006322   -0.00007593   -0.00036377
     atom   72 type  1   force =     0.00347987   -0.01364725    0.01726438
     atom   73 type  1   force =     0.00403711    0.00462910    0.00494979
     atom   74 type  1   force =    -0.02145003    0.00498181    0.00085722
     atom   75 type  1   force =    -0.00097418    0.00595470   -0.00205352
     atom   76 type  1   force =    -0.27335943   -0.08160528   -0.23819243
     atom   77 type  1   force =     0.00135688    0.00024618   -0.00544941
     atom   78 type  2   force =    -0.00031666   -0.00240534   -0.00971269
     atom   79 type  2   force =     0.00003226   -0.00168533   -0.00199443
     atom   80 type  2   force =    -0.00172034    0.00675699   -0.00660432
     atom   81 type  2   force =    -0.00149792   -0.00181816    0.00001657
     atom   82 type  2   force =     0.17570327    0.03393667    0.13796714
     atom   83 type  2   force =     0.00012879   -0.00016053    0.00114796
     atom   84 type  2   force =     0.01598830    0.01116763   -0.01557359
     atom   85 type  2   force =    -0.00089302   -0.00252119    0.00179555
     atom   86 type  2   force =     0.00217939   -0.00331577   -0.00302748
     atom   87 type  2   force =    -0.00036984   -0.00163512   -0.00055480
     atom   88 type  2   force =    -0.00092472    0.00048332   -0.00358870
     atom   89 type  2   force =    -0.00016932    0.00012793   -0.00078807
     atom   90 type  1   force =     0.00027141   -0.00017453    0.00128890
     atom   91 type  1   force =    -0.00019003    0.00050371    0.00064667
     atom   92 type  1   force =     0.02863535   -0.00602512    0.02559695
     atom   93 type  1   force =     0.00089125    0.00180873   -0.00083660
     atom   94 type  1   force =     0.00409591    0.00220006   -0.00778030
     atom   95 type  1   force =     0.00005678    0.00014173   -0.00071462
     atom   96 type  2   force =     0.00023563   -0.00042316   -0.00194582
     atom   97 type  2   force =     0.00015471   -0.00034093   -0.00047227
     atom   98 type  2   force =    -0.00001338    0.00016067   -0.00041005
     atom   99 type  2   force =     0.00024155   -0.00037165    0.00004853
     atom  100 type  2   force =    -0.00080503   -0.00025619    0.00081058
     atom  101 type  2   force =     0.00011236   -0.00023465    0.00021231
     atom  102 type  2   force =    -0.00960214    0.00093936    0.00123750
     atom  103 type  2   force =    -0.00039147   -0.00034929    0.00039036
     atom  104 type  2   force =    -0.00440668   -0.00402529   -0.00666989
     atom  105 type  2   force =    -0.00022266   -0.00067233   -0.00027169
     atom  106 type  2   force =    -0.00120451    0.00074642   -0.00284892
     atom  107 type  2   force =    -0.00008890    0.00004851   -0.00024185
     atom  108 type  1   force =     0.00020538   -0.00038904   -0.00006330
     atom  109 type  1   force =     0.00057151    0.00043026   -0.00080402
     atom  110 type  1   force =    -0.00015073   -0.00020879    0.00009580
     atom  111 type  1   force =     0.00006959    0.00015117    0.00036889
     atom  112 type  1   force =    -0.00003279   -0.00011028    0.00023971
     atom  113 type  1   force =     0.00095305   -0.00069255    0.00172141
     atom  114 type  2   force =    -0.00009581    0.00006636    0.00014791
     atom  115 type  2   force =    -0.00016993    0.00018368    0.00050794
     atom  116 type  2   force =    -0.00010925    0.00013265   -0.00008953
     atom  117 type  2   force =    -0.00064385   -0.00104712    0.00006200
     atom  118 type  2   force =    -0.00015218    0.00004924   -0.00019516
     atom  119 type  2   force =    -0.00113900   -0.00017059   -0.00164319
     atom  120 type  2   force =     0.00004882   -0.00000393   -0.00010260
     atom  121 type  2   force =    -0.00015649    0.00004593   -0.00039349
     atom  122 type  2   force =     0.00001289    0.00007893   -0.00001297
     atom  123 type  2   force =    -0.00027530   -0.00021818    0.00005684
     atom  124 type  2   force =    -0.00004675   -0.00001785    0.00006041
     atom  125 type  2   force =    -0.00026789   -0.00029701    0.00117315
     atom  126 type  1   force =    -0.00054313   -0.00093819   -0.00075245
     atom  127 type  1   force =    -0.00039604    0.00054601   -0.00004366
     atom  128 type  1   force =     0.00004203   -0.00006693    0.00025543
     atom  129 type  1   force =     0.00090077    0.00328338    0.00326008
     atom  130 type  1   force =     0.00010884   -0.00001937    0.00057557
     atom  131 type  1   force =    -0.00067420    0.00083382    0.00140307
     atom  132 type  2   force =    -0.00006205    0.00033873    0.00028948
     atom  133 type  2   force =     0.00037246   -0.00103986    0.00031010
     atom  134 type  2   force =     0.00010893    0.00028142   -0.00010837
     atom  135 type  2   force =     0.00019515   -0.00017786    0.00004881
     atom  136 type  2   force =    -0.00021443    0.00003733   -0.00023139
     atom  137 type  2   force =     0.00030632   -0.00036593   -0.00027902
     atom  138 type  2   force =    -0.00005705    0.00007833   -0.00021051
     atom  139 type  2   force =     0.00073205   -0.00090785   -0.00097270
     atom  140 type  2   force =    -0.00020300   -0.00006486   -0.00002347
     atom  141 type  2   force =    -0.00161835   -0.00543052   -0.00303927
     atom  142 type  2   force =    -0.00006911   -0.00005279    0.00029648
     atom  143 type  2   force =     0.00601737   -0.00686796    0.00547523
     atom  144 type  1   force =    -0.00052463   -0.00052414   -0.00046527
     atom  145 type  1   force =    -0.00014463   -0.00009788   -0.00013247
     atom  146 type  1   force =    -0.00010874   -0.00007182    0.00036188
     atom  147 type  1   force =    -0.00085334    0.00052016    0.00021605
     atom  148 type  1   force =    -0.00014314   -0.00003132    0.00027150
     atom  149 type  1   force =    -0.00032277   -0.00023051    0.00059120
     atom  150 type  2   force =    -0.00000640    0.00005239    0.00022443
     atom  151 type  2   force =    -0.00003747    0.00001288    0.00024805
     atom  152 type  2   force =     0.00016629    0.00016968   -0.00000724
     atom  153 type  2   force =    -0.00007070    0.00005407    0.00001629
     atom  154 type  2   force =     0.00001333   -0.00007241   -0.00010870
     atom  155 type  2   force =    -0.00000763    0.00005448   -0.00026172
     atom  156 type  2   force =     0.00008498    0.00009174   -0.00019366
     atom  157 type  2   force =     0.00039127    0.00000744   -0.00028084
     atom  158 type  2   force =     0.00000016   -0.00018834   -0.00007004
     atom  159 type  2   force =     0.00048183   -0.00004140    0.00018901
     atom  160 type  2   force =     0.00025527   -0.00027944    0.00018331
     atom  161 type  2   force =     0.00024940   -0.00010927    0.00043025
     atom  162 type  1   force =     0.00178193    0.00063156   -0.00182631
     atom  163 type  1   force =     0.01259849   -0.01143270    0.00585013
     atom  164 type  1   force =    -0.00074671    0.00005573   -0.00021918
     atom  165 type  1   force =     0.00032445   -0.00021773    0.00028165
     atom  166 type  1   force =     0.00063982    0.00059778    0.00211060
     atom  167 type  1   force =     0.00045970    0.00089030    0.00230674
     atom  168 type  2   force =    -0.00011352    0.00059807    0.00117422
     atom  169 type  2   force =    -0.00190369    0.00275626    0.00120295
     atom  170 type  2   force =    -0.00163550   -0.00112851    0.00013870
     atom  171 type  2   force =    -0.00064556    0.00301825   -0.00157232
     atom  172 type  2   force =    -0.00150998    0.00007466   -0.00190483
     atom  173 type  2   force =    -0.00086241    0.00052778   -0.00139240
     atom  174 type  2   force =     0.00018716   -0.00018988   -0.00051567
     atom  175 type  2   force =    -0.00013931    0.00020941   -0.00069899
     atom  176 type  2   force =     0.00040338   -0.00007017    0.00032061
     atom  177 type  2   force =    -0.00013421    0.00009094   -0.00000278
     atom  178 type  2   force =     0.00045151   -0.00053653    0.00098538
     atom  179 type  2   force =    -0.00005879    0.00027374    0.00027783
     atom  180 type  1   force =    -0.00630456    0.02448943    0.00732765
     atom  181 type  1   force =    -0.01311187   -0.01325037   -0.01236108
     atom  182 type  1   force =     0.00425643    0.00165922    0.00475462
     atom  183 type  1   force =    -0.00032346   -0.00390693    0.00245337
     atom  184 type  1   force =     0.00274613    0.00207213    0.01200956
     atom  185 type  1   force =    -0.00030211    0.00017702    0.00299270
     atom  186 type  2   force =     0.02045371    0.06611162    0.05852559
     atom  187 type  2   force =     0.00048952    0.00368576    0.00487536
     atom  188 type  2   force =     0.00226615   -0.00413933   -0.00470547
     atom  189 type  2   force =     0.00383778    0.00445350   -0.00151852
     atom  190 type  2   force =    -0.00337204   -0.00008799   -0.00686377
     atom  191 type  2   force =    -0.00026126    0.00042770   -0.00108604
     atom  192 type  2   force =    -0.00063386   -0.00007416   -0.00440993
     atom  193 type  2   force =     0.00064003    0.00098758   -0.00152988
     atom  194 type  2   force =    -0.00298215   -0.00041332   -0.00200699
     atom  195 type  2   force =     0.00033204    0.00134858    0.00038529
     atom  196 type  2   force =     0.03120247   -0.03087071    0.03035177
     atom  197 type  2   force =     0.00003356    0.00003698    0.00097950
     atom  198 type  1   force =    -0.00071156   -0.00016290   -0.00093465
     atom  199 type  1   force =    -0.00002495    0.00013050   -0.00083801
     atom  200 type  1   force =    -0.00416666    0.00757571    0.01899434
     atom  201 type  1   force =    -0.00139847   -0.00282303    0.00149112
     atom  202 type  1   force =    -0.00252570   -0.00157123    0.00544011
     atom  203 type  1   force =    -0.00037944   -0.00002991    0.00092385
     atom  204 type  2   force =     0.00033552    0.00051603    0.00199835
     atom  205 type  2   force =     0.00009055   -0.00007037    0.00026733
     atom  206 type  2   force =     0.00030582   -0.00009761    0.00016330
     atom  207 type  2   force =    -0.00014308   -0.00007085    0.00012097
     atom  208 type  2   force =     0.00086430    0.00005996   -0.00039578
     atom  209 type  2   force =    -0.00004654   -0.00002023   -0.00022174
     atom  210 type  2   force =     0.00524684   -0.00085673   -0.00570826
     atom  211 type  2   force =     0.00082644    0.00032506   -0.00075982
     atom  212 type  2   force =     0.02050317    0.00482938   -0.00983008
     atom  213 type  2   force =     0.00046289    0.00105511    0.00037767
     atom  214 type  2   force =     0.00190837   -0.00149650    0.00604566
     atom  215 type  2   force =     0.00016560   -0.00020404    0.00032199

     Total force =     0.455838     Total SCF correction =     0.000107

     Writing output data file Qrtz_Ortho.save

     init_run     :     27.30s CPU     39.59s WALL (       1 calls)
     electrons    :   4014.83s CPU   8645.59s WALL (       1 calls)
     forces       :      8.56s CPU      9.04s WALL (       1 calls)

     Called by init_run:
     wfcinit      :     25.29s CPU     36.11s WALL (       1 calls)
     potinit      :      0.20s CPU      0.29s WALL (       1 calls)

     Called by electrons:
     c_bands      :   2212.39s CPU   2767.19s WALL (      33 calls)
     sum_band     :     11.49s CPU     42.87s WALL (      11 calls)
     v_of_rho     :      0.12s CPU      0.34s WALL (      12 calls)
     mix_rho      :      0.09s CPU      0.52s WALL (      11 calls)

     Called by c_bands:
     init_us_2    :      0.27s CPU      0.37s WALL (      45 calls)
     cegterg      :   2211.13s CPU   2759.39s WALL (      33 calls)

     Called by sum_band:

     Called by *egterg:
     h_psi        :    439.58s CPU    897.58s WALL (      96 calls)
     g_psi        :      0.31s CPU      0.32s WALL (      62 calls)
     cdiaghg      :    697.91s CPU    707.63s WALL (      93 calls)

     Called by h_psi:
     add_vuspsi   :    145.70s CPU    145.88s WALL (      96 calls)

     General routines
     calbec       :    151.41s CPU    169.25s WALL (     100 calls)
     fft          :      0.18s CPU      0.96s WALL (      49 calls)
     fftw         :    150.83s CPU    611.86s WALL (   98174 calls)
     davcio       :      0.02s CPU      1.98s WALL (     260 calls)

     Parallel routines
     fft_scatter  :     74.67s CPU    486.00s WALL (   98223 calls)

     Electric-field routines
     c_phase_fiel :   1790.62s CPU   5833.87s WALL (      33 calls)

     PWSCF        :     1h 7m CPU        2h24m WALL


   This run was terminated on:   6:28:41   1Jul2018            

=------------------------------------------------------------------------------=
   JOB DONE.
=------------------------------------------------------------------------------=
