# Supplementary material for: Collective dipole effects in ionic transport under electric fields
Source: Nat Commun. 2020 Jul 3;11:3330. doi: 10.1038/s41467-020-17173-w (PMC7335081; doi:10.1038/s41467-020-17173-w)
Supplement: Supplementary file 3 — Source Data [file 41467_2020_17173_MOESM3_ESM.zip › Script_Pol_Analysis/QE_data/ZBC_NEB_VO_Q2-pos2/Zcharge_VO_Q2_pict7/output_file]

     Program PWSCF v.6.1 (svn rev. 13369) starts on  1Dec2017 at  6:59: 5 

     This program is part of the open-source Quantum ESPRESSO suite
     for quantum simulation of materials; please cite
         "P. Giannozzi et al., J. Phys.:Condens. Matter 21 395502 (2009);
          URL http://www.quantum-espresso.org", 
     in publications or presentations arising from this work. More details at
     http://www.quantum-espresso.org/quote

     Parallel version (MPI), running on    72 processors
     R & G space division:  proc/nbgrp/npool/nimage =      72
     Reading input from /marconi_scratch/userexternal/nsalles0/E-NEB_VO_Q2-pos2/E0/Qrtz_Ortho_7/input_file
Warning: card &IONS ignored
Warning: card / ignored
Warning: card &CELL ignored
Warning: card / ignored

     Current dimensions of program PWSCF are:
     Max number of different atomic species (ntypx) = 10
     Max number of k-points (npk) =  40000
     Max angular momentum in pseudopotentials (lmaxx) =  3

     Subspace diagonalization in iterative solution of the eigenvalue problem:
     a serial algorithm will be used

 
     Parallelization info
     --------------------
     sticks:   dense  smooth     PW     G-vecs:    dense   smooth      PW
     Min         312     312     78                24178    24178    3020
     Max         313     313     79                24181    24181    3023
     Sum       22485   22485   5629              1740873  1740873  217511
 

     Title: 
     Fkl_Ortho                                                                  


     bravais-lattice index     =            0
     lattice parameter (alat)  =      27.8567  a.u.
     unit-cell volume          =   18011.5231 (a.u.)^3
     number of atoms/cell      =          215
     number of atomic types    =            2
     number of electrons       =      1144.00
     number of Kohn-Sham states=          600
     kinetic-energy cutoff     =      80.0000  Ry
     charge density cutoff     =     320.0000  Ry
     convergence threshold     =      1.0E-08
     mixing beta               =       0.7000
     number of iterations used =            8  plain     mixing
     Exchange-correlation      =  SLA  PZ   NOGX NOGC ( 1  1  0  0 0 0)
 
     Using Berry phase electric field
     In a.u.(Ry)  cartesian system of reference
        0.0000000000
        0.0000000000
        0.0000000000
     In a.u.(Ry)  crystal system of reference
        0.0000000000
        0.0000000000
        0.0000000000
     Number of iterative cycles:   3
 

     celldm(1)=  27.856738  celldm(2)=   0.000000  celldm(3)=   0.000000
     celldm(4)=   0.000000  celldm(5)=   0.000000  celldm(6)=   0.000000

     crystal axes: (cart. coord. in units of alat)
               a(1) = (   0.992918   0.000000   0.000000 )  
               a(2) = (   0.000000   1.146571   0.000000 )  
               a(3) = (   0.000000   0.000000   0.731889 )  

     reciprocal axes: (cart. coord. in units 2 pi/alat)
               b(1) = (  1.007133  0.000000  0.000000 )  
               b(2) = (  0.000000  0.872166  0.000000 )  
               b(3) = (  0.000000  0.000000  1.366327 )  


     PseudoPot. # 1 for Si read from file:
     /marconi/home/userexternal/nsalles0/qe-6.1/pseudo/Si.pz-vbc.UPF
     MD5 check sum: 6dfa03ddd5817404712e03e4d12deb78
     Pseudo is Norm-conserving, Zval =  4.0
     Generated by new atomic code, or converted to UPF format
     Using radial grid of  431 points,  2 beta functions with: 
                l(1) =   0
                l(2) =   1

     PseudoPot. # 2 for O  read from file:
     /marconi/home/userexternal/nsalles0/qe-6.1/pseudo/O.pz-mt.UPF
     MD5 check sum: 6c85872a654a48428798af567c59afb1
     Pseudo is Norm-conserving, Zval =  6.0
     Generated by new atomic code, or converted to UPF format
     Using radial grid of  921 points,  1 beta functions with: 
                l(1) =   0

     atomic species   valence    mass     pseudopotential
        Si             4.00    28.08550     Si( 1.00)
        O              6.00    16.00000     O ( 1.00)

     No symmetry found


   Cartesian axes

     site n.     atom                  positions (alat units)
         1           Si  tau(   1) = (   0.1494822   0.0009375   0.2444720  )
         2           Si  tau(   2) = (   0.3174817   0.2885628   0.2451835  )
         3           Si  tau(   3) = (   0.9144393   0.1317359   0.1191181  )
         4           Si  tau(   4) = (   0.0902829   0.4150068   0.1255958  )
         5           Si  tau(   5) = (   0.0881213   0.1514758  -0.0004040  )
         6           Si  tau(   6) = (   0.2494990   0.4339487  -0.0026846  )
         7           O   tau(   7) = (   0.0832469   0.0805279   0.2820317  )
         8           O   tau(   8) = (   0.2503150   0.3664661   0.2847840  )
         9           O   tau(   9) = (   0.2150044   0.0378059   0.1637106  )
        10           O   tau(  10) = (   0.3847856   0.3314064   0.1686679  )
        11           O   tau(  11) = (   0.1893648   0.1676808   0.0394900  )
        12           O   tau(  12) = (   0.3559782   0.4420487   0.0252114  )
        13           O   tau(  13) = (   0.0232004   0.1139851   0.0809256  )
        14           O   tau(  14) = (   0.1929419   0.4032908   0.0870747  )
        15           O   tau(  15) = (   0.9143842   0.2053572   0.2017921  )
        16           O   tau(  16) = (   0.0865254   0.4910963   0.2058125  )
        17           O   tau(  17) = (   0.0451807   0.2469173   0.3308670  )
        18           O   tau(  18) = (   0.2113627   0.5352291   0.3307039  )
        19           Si  tau(  19) = (   0.4866703   0.0036183   0.2389275  )
        20           Si  tau(  20) = (   0.6532379   0.2822033   0.2487299  )
        21           Si  tau(  21) = (   0.2537550   0.1316752   0.1217503  )
        22           Si  tau(  22) = (   0.4151141   0.4222681   0.1161396  )
        23           Si  tau(  23) = (   0.4165135   0.1537200  -0.0003469  )
        24           Si  tau(  24) = (   0.5857232   0.4410708   0.0024799  )
        25           O   tau(  25) = (   0.4218181   0.0840719   0.2772354  )
        26           O   tau(  26) = (   0.5909802   0.3491922   0.3140433  )
        27           O   tau(  27) = (   0.5515976   0.0401945   0.1564810  )
        28           O   tau(  28) = (   0.7048945   0.3335524   0.1671485  )
        29           O   tau(  29) = (   0.5164408   0.1766471   0.0404334  )
        30           O   tau(  30) = (   0.6872278   0.4587828   0.0399872  )
        31           O   tau(  31) = (   0.3545216   0.1128581   0.0811217  )
        32           O   tau(  32) = (   0.5206644   0.4104830   0.0856540  )
        33           O   tau(  33) = (   0.2569676   0.2084314   0.2010700  )
        34           O   tau(  34) = (   0.4025586   0.5104190   0.1825853  )
        35           O   tau(  35) = (   0.3800435   0.2505598   0.3282149  )
        36           Si  tau(  36) = (   0.8156400  -0.0037065   0.2430952  )
        37           Si  tau(  37) = (   0.9790310   0.2832241   0.2449501  )
        38           Si  tau(  38) = (   0.5846674   0.1382625   0.1181551  )
        39           Si  tau(  39) = (   0.7497226   0.4247373   0.1250164  )
        40           Si  tau(  40) = (   0.7539711   0.1573914  -0.0102399  )
        41           Si  tau(  41) = (   0.9171288   0.4361727   0.0035959  )
        42           O   tau(  42) = (   0.7488212   0.0730675   0.2853797  )
        43           O   tau(  43) = (   0.9150238   0.3657230   0.2819921  )
        44           O   tau(  44) = (   0.8737321   0.0372155   0.1584959  )
        45           O   tau(  45) = (   1.0474471   0.3193300   0.1661341  )
        46           O   tau(  46) = (   0.8531068   0.1715436   0.0351356  )
        47           O   tau(  47) = (   1.0193310   0.4477994   0.0416733  )
        48           O   tau(  48) = (   0.6843515   0.1341028   0.0720190  )
        49           O   tau(  49) = (   0.8503802   0.4034821   0.0857150  )
        50           O   tau(  50) = (   0.5868223   0.2069228   0.2054084  )
        51           O   tau(  51) = (   0.7504622   0.5007252   0.2044182  )
        52           O   tau(  52) = (   0.7262536   0.2443578   0.3217800  )
        53           O   tau(  53) = (   0.8778727   0.5351924   0.3289250  )
        54           Si  tau(  54) = (   0.1483411   0.5717904   0.2476182  )
        55           Si  tau(  55) = (   0.3171653   0.8643620   0.2436457  )
        56           Si  tau(  56) = (   0.9221250   0.7064608   0.1233847  )
        57           Si  tau(  57) = (   0.0913104   0.9915068   0.1232514  )
        58           Si  tau(  58) = (   0.0965477   0.7261980   0.0017560  )
        59           Si  tau(  59) = (   0.2550725   1.0153973   0.0000395  )
        60           O   tau(  60) = (   0.0839841   0.6523954   0.2855359  )
        61           O   tau(  61) = (   0.2535646   0.9448951   0.2824155  )
        62           O   tau(  62) = (   0.2152442   0.6102318   0.1682957  )
        63           O   tau(  63) = (   0.3826984   0.8991808   0.1617544  )
        64           O   tau(  64) = (   0.2019182   0.7346069   0.0376119  )
        65           O   tau(  65) = (   0.3581806   1.0283604   0.0364794  )
        66           O   tau(  66) = (   0.0319508   0.6923790   0.0852847  )
        67           O   tau(  67) = (   0.1934620   0.9784644   0.0837931  )
        68           O   tau(  68) = (   0.9187987   0.7804297   0.2047770  )
        69           O   tau(  69) = (   0.0882288   1.0652051   0.2052253  )
        70           O   tau(  70) = (   0.0511407   0.8225937   0.3291422  )
        71           O   tau(  71) = (   0.2117019   1.1126051   0.3288875  )
        72           Si  tau(  72) = (   0.4282717   0.6168518   0.1799230  )
        73           Si  tau(  73) = (   0.6524448   0.8628633   0.2457790  )
        74           Si  tau(  74) = (   0.2569468   0.7033969   0.1277911  )
        75           Si  tau(  75) = (   0.4210163   0.9941109   0.1207013  )
        76           Si  tau(  76) = (   0.4561916   0.7513400  -0.0328960  )
        77           Si  tau(  77) = (   0.5871839   1.0141540   0.0006939  )
        78           O   tau(  78) = (   0.4171168   0.6568211   0.2811679  )
        79           O   tau(  79) = (   0.5879237   0.9437057   0.2822165  )
        80           O   tau(  80) = (   0.5327629   0.6245563   0.1435827  )
        81           O   tau(  81) = (   0.7136807   0.8938359   0.1593303  )
        82           O   tau(  82) = (   0.5355578   0.7667759   0.0366264  )
        83           O   tau(  83) = (   0.6895019   1.0275292   0.0387103  )
        84           O   tau(  84) = (   0.3662216   0.6788325   0.1060646  )
        85           O   tau(  85) = (   0.5230878   0.9774590   0.0826357  )
        86           O   tau(  86) = (   0.2537883   0.7830742   0.2037035  )
        87           O   tau(  87) = (   0.4221355   1.0696706   0.2008237  )
        88           O   tau(  88) = (   0.3802537   0.8263992   0.3265625  )
        89           O   tau(  89) = (   0.5494815   1.1137319   0.3226104  )
        90           Si  tau(  90) = (   0.8169075   0.5776220   0.2467127  )
        91           Si  tau(  91) = (   0.9830146   0.8602387   0.2449569  )
        92           Si  tau(  92) = (   0.5906357   0.7152502   0.1211065  )
        93           Si  tau(  93) = (   0.7532734   0.9894906   0.1208718  )
        94           Si  tau(  94) = (   0.7562717   0.7273203   0.0012363  )
        95           Si  tau(  95) = (   0.9192574   1.0110159   0.0010724  )
        96           O   tau(  96) = (   0.7543539   0.6575979   0.2897146  )
        97           O   tau(  97) = (   0.9179930   0.9401847   0.2827446  )
        98           O   tau(  98) = (   0.8827313   0.6122557   0.1650392  )
        99           O   tau(  99) = (   1.0488352   0.8952075   0.1634027  )
       100           O   tau( 100) = (   0.8579358   0.7414683   0.0396668  )
       101           O   tau( 101) = (   1.0203760   1.0273310   0.0406693  )
       102           O   tau( 102) = (   0.6911656   0.6931984   0.0848234  )
       103           O   tau( 103) = (   0.8547977   0.9729479   0.0824655  )
       104           O   tau( 104) = (   0.5882118   0.7801134   0.2091100  )
       105           O   tau( 105) = (   0.7527370   1.0611866   0.2046372  )
       106           O   tau( 106) = (   0.7165396   0.8278491   0.3286048  )
       107           O   tau( 107) = (   0.8811303   1.1083219   0.3250426  )
       108           Si  tau( 108) = (   0.1528280  -0.0016969   0.6088870  )
       109           Si  tau( 109) = (   0.3096441   0.2826998   0.6102734  )
       110           Si  tau( 110) = (   0.9190564   0.1262289   0.4904262  )
       111           Si  tau( 111) = (   0.0874776   0.4170274   0.4898252  )
       112           Si  tau( 112) = (   0.0869561   0.1514047   0.3667043  )
       113           Si  tau( 113) = (   0.2504178   0.4392635   0.3674840  )
       114           O   tau( 114) = (   0.0890808   0.0791995   0.6478628  )
       115           O   tau( 115) = (   0.2397315   0.3588575   0.6487500  )
       116           O   tau( 116) = (   0.2159982   0.0323446   0.5245539  )
       117           O   tau( 117) = (   0.3753184   0.3269185   0.5325831  )
       118           O   tau( 118) = (   0.1906979   0.1653940   0.4010900  )
       119           O   tau( 119) = (   0.3533960   0.4547896   0.4049222  )
       120           O   tau( 120) = (   0.0284560   0.1129743   0.4524051  )
       121           O   tau( 121) = (   0.1896167   0.4013163   0.4515533  )
       122           O   tau( 122) = (   0.9151544   0.2024527   0.5708360  )
       123           O   tau( 123) = (   0.0864168   0.4935713   0.5694204  )
       124           O   tau( 124) = (   0.0497198   0.2474751   0.6933254  )
       125           O   tau( 125) = (   0.2149434   0.5313691   0.6919200  )
       126           Si  tau( 126) = (   0.4846319  -0.0008941   0.6096099  )
       127           Si  tau( 127) = (   0.6425240   0.2864191   0.6035760  )
       128           Si  tau( 128) = (   0.2537107   0.1273347   0.4836167  )
       129           Si  tau( 129) = (   0.4098796   0.4222759   0.4926605  )
       130           Si  tau( 130) = (   0.4186466   0.1534353   0.3628391  )
       131           Si  tau( 131) = (   0.6075103   0.3931776   0.4114218  )
       132           O   tau( 132) = (   0.4227581   0.0809806   0.6487353  )
       133           O   tau( 133) = (   0.5853447   0.3634031   0.6548605  )
       134           O   tau( 134) = (   0.5482550   0.0348708   0.5259881  )
       135           O   tau( 135) = (   0.6805103   0.3398499   0.5025522  )
       136           O   tau( 136) = (   0.5211005   0.1681172   0.4023908  )
       137           O   tau( 137) = (   0.6853777   0.4723779   0.4094838  )
       138           O   tau( 138) = (   0.3560425   0.1131789   0.4445319  )
       139           O   tau( 139) = (   0.5165653   0.4110543   0.4640989  )
       140           O   tau( 140) = (   0.2523353   0.2007857   0.5660684  )
       141           O   tau( 141) = (   0.4099619   0.5007234   0.5708623  )
       142           O   tau( 142) = (   0.3738212   0.2473978   0.6927621  )
       143           O   tau( 143) = (   0.5489564   0.5334494   0.6867044  )
       144           Si  tau( 144) = (   0.8159816  -0.0058663   0.6109231  )
       145           Si  tau( 145) = (   0.9781405   0.2834976   0.6116426  )
       146           Si  tau( 146) = (   0.5837814   0.1295842   0.4844026  )
       147           Si  tau( 147) = (   0.7557187   0.4317060   0.4867852  )
       148           Si  tau( 148) = (   0.7552468   0.1475447   0.3658171  )
       149           Si  tau( 149) = (   0.9178561   0.4389940   0.3637721  )
       150           O   tau( 150) = (   0.7514800   0.0756164   0.6480463  )
       151           O   tau( 151) = (   0.9130584   0.3633407   0.6522373  )
       152           O   tau( 152) = (   0.8806086   0.0306059   0.5290297  )
       153           O   tau( 153) = (   1.0405343   0.3227277   0.5293784  )
       154           O   tau( 154) = (   0.8561879   0.1606156   0.4061744  )
       155           O   tau( 155) = (   1.0179768   0.4528451   0.4054915  )
       156           O   tau( 156) = (   0.6873896   0.1204383   0.4490301  )
       157           O   tau( 157) = (   0.8513766   0.4013722   0.4469131  )
       158           O   tau( 158) = (   0.5792777   0.2070579   0.5649386  )
       159           O   tau( 159) = (   0.7569722   0.4869981   0.5797707  )
       160           O   tau( 160) = (   0.7254574   0.2508157   0.6654928  )
       161           O   tau( 161) = (   0.8846252   0.5347770   0.6971258  )
       162           Si  tau( 162) = (   0.1526170   0.5715676   0.6100777  )
       163           Si  tau( 163) = (   0.3149250   0.8646320   0.6030031  )
       164           Si  tau( 164) = (   0.9180198   0.7045988   0.4930903  )
       165           Si  tau( 165) = (   0.0892802   0.9897400   0.4893288  )
       166           Si  tau( 166) = (   0.0872800   0.7263423   0.3677883  )
       167           Si  tau( 167) = (   0.2521228   1.0175221   0.3660448  )
       168           O   tau( 168) = (   0.0911484   0.6530110   0.6511408  )
       169           O   tau( 169) = (   0.2522309   0.9404781   0.6496761  )
       170           O   tau( 170) = (   0.2186152   0.6087058   0.5293259  )
       171           O   tau( 171) = (   0.3778613   0.9001869   0.5203324  )
       172           O   tau( 172) = (   0.1900513   0.7396822   0.4053446  )
       173           O   tau( 173) = (   0.3542015   1.0358556   0.4034772  )
       174           O   tau( 174) = (   0.0252542   0.6884972   0.4510640  )
       175           O   tau( 175) = (   0.1910304   0.9764482   0.4485919  )
       176           O   tau( 176) = (   0.9219557   0.7741150   0.5785750  )
       177           O   tau( 177) = (   0.0893554   1.0625009   0.5725323  )
       178           O   tau( 178) = (   0.0610464   0.8229863   0.6947229  )
       179           O   tau( 179) = (   0.2178428   1.1105842   0.6917910  )
       180           Si  tau( 180) = (   0.4853325   0.5715494   0.6062355  )
       181           Si  tau( 181) = (   0.6483305   0.8586283   0.6106085  )
       182           Si  tau( 182) = (   0.2542016   0.7038735   0.4873625  )
       183           Si  tau( 183) = (   0.4181577   0.9967073   0.4840038  )
       184           Si  tau( 184) = (   0.4174007   0.7299462   0.3639457  )
       185           Si  tau( 185) = (   0.5853859   1.0181783   0.3639684  )
       186           O   tau( 186) = (   0.4312320   0.6594507   0.6499734  )
       187           O   tau( 187) = (   0.5848857   0.9376013   0.6520871  )
       188           O   tau( 188) = (   0.5473316   0.6090335   0.5231905  )
       189           O   tau( 189) = (   0.7057395   0.8934638   0.5233917  )
       190           O   tau( 190) = (   0.5190483   0.7443381   0.4054361  )
       191           O   tau( 191) = (   0.6856433   1.0323527   0.4070635  )
       192           O   tau( 192) = (   0.3560722   0.6901214   0.4469241  )
       193           O   tau( 193) = (   0.5193599   0.9805834   0.4443596  )
       194           O   tau( 194) = (   0.2561483   0.7785578   0.5696510  )
       195           O   tau( 195) = (   0.4199213   1.0658141   0.5701870  )
       196           O   tau( 196) = (   0.3882794   0.8319647   0.6836239  )
       197           O   tau( 197) = (   0.5498963   1.1087754   0.6907647  )
       198           Si  tau( 198) = (   0.8202909   0.5718768   0.6166263  )
       199           Si  tau( 199) = (   0.9864238   0.8568729   0.6134789  )
       200           Si  tau( 200) = (   0.5818892   0.7077758   0.4878882  )
       201           Si  tau( 201) = (   0.7488216   0.9896323   0.4868509  )
       202           Si  tau( 202) = (   0.7527675   0.7328218   0.3707459  )
       203           Si  tau( 203) = (   0.9162741   1.0122814   0.3662761  )
       204           O   tau( 204) = (   0.7529203   0.6495886   0.6545746  )
       205           O   tau( 205) = (   0.9210057   0.9367337   0.6512949  )
       206           O   tau( 206) = (   0.8777032   0.6078359   0.5296860  )
       207           O   tau( 207) = (   1.0469134   0.8926649   0.5282365  )
       208           O   tau( 208) = (   0.8529242   0.7457095   0.4138149  )
       209           O   tau( 209) = (   1.0167123   1.0265712   0.4085600  )
       210           O   tau( 210) = (   0.6854114   0.6999696   0.4532605  )
       211           O   tau( 211) = (   0.8495104   0.9735501   0.4458622  )
       212           O   tau( 212) = (   0.5747146   0.7769701   0.5787948  )
       213           O   tau( 213) = (   0.7521210   1.0592856   0.5726399  )
       214           O   tau( 214) = (   0.7161562   0.8197415   0.6883720  )
       215           O   tau( 215) = (   0.8793703   1.1059127   0.6940523  )

     number of k points=     1
                       cart. coord. in units 2pi/alat
        k(    1) = (   0.0000000   0.0000000   0.0000000), wk =   2.0000000

     Dense  grid:  1740873 G-vectors     FFT dimensions: ( 160, 192, 120)

     Estimated max dynamical RAM per process >     346.31MB

     Estimated total allocated dynamical RAM >   24934.12MB

     Initial potential from superposition of free atoms

     starting charge 1145.96414, renormalised to 1144.00000
     Starting wfc are  860 randomized atomic wfcs

     total cpu time spent up to now is       32.9 secs

     per-process dynamical memory:   267.0 Mb

     Self-consistent Calculation

     iteration #  1     ecut=    80.00 Ry     beta=0.70
     Davidson diagonalization with overlap
     ethr =  1.00E-02,  avg # of iterations =  3.0
     Davidson diagonalization with overlap
     ethr =  1.00E-02,  avg # of iterations =  1.0
     Davidson diagonalization with overlap
     ethr =  1.00E-02,  avg # of iterations =  1.0
 
     Expectation value of exp(iGx):
 (-4.210495060012154E-004,5.963618135321250E-004)  0.992917730000000     
     Electronic Dipole per cell (Ry a.u.)   27.2126594611023     
     Ionic Dipole per cell (Ry a.u.)   23644.6901667185     
 
     Expectation value of exp(iGx):
 (3.094625032250782E-003,-3.219517483154443E-003)   1.14657093000000     
     Electronic Dipole per cell (Ry a.u.)  -11.5767537694656     
     Ionic Dipole per cell (Ry a.u.)   25349.3038456340     
 
     Expectation value of exp(iGx):
 (-5.278864489402661E-007,-1.654198127585631E-006)  0.731889429000000     
     Electronic Dipole per cell (Ry a.u.)  -17.2516018295263     
     Ionic Dipole per cell (Ry a.u.)   15834.9693831877     
Electronic Dipole on Cartesian axes
           1   27.2126594611023     
           2  -11.5767537694656     
           3  -17.2516018295263     
Ionic Dipole on Cartesian axes
           1   23644.6901667185     
           2   25349.3038456340     
           3   15834.9693831877     

     total cpu time spent up to now is      381.3 secs

     total energy              =   -5137.19856749 Ry
     Harris-Foulkes estimate   =   -5174.14441168 Ry
     estimated scf accuracy    <      51.88627252 Ry

     iteration #  2     ecut=    80.00 Ry     beta=0.70
     Davidson diagonalization with overlap
     ethr =  4.54E-03,  avg # of iterations =  2.0
     Davidson diagonalization with overlap
     ethr =  4.54E-03,  avg # of iterations =  1.0
     Davidson diagonalization with overlap
     ethr =  4.54E-03,  avg # of iterations =  1.0
 
     Expectation value of exp(iGx):
 (-1.701789751773073E-005,2.720424311525542E-005)  0.992917730000000     
     Electronic Dipole per cell (Ry a.u.)   26.5183911261274     
     Ionic Dipole per cell (Ry a.u.)   23644.6901667185     
 
     Expectation value of exp(iGx):
 (3.072505057146603E-004,-3.027792246512426E-004)   1.14657093000000     
     Electronic Dipole per cell (Ry a.u.)  -11.1870156199511     
     Ionic Dipole per cell (Ry a.u.)   25349.3038456340     
 
     Expectation value of exp(iGx):
 (-1.542158096684568E-009,-5.460892273607815E-009)  0.731889429000000     
     Electronic Dipole per cell (Ry a.u.)  -16.9425781796497     
     Ionic Dipole per cell (Ry a.u.)   15834.9693831877     
Electronic Dipole on Cartesian axes
           1   26.5183911261274     
           2  -11.1870156199511     
           3  -16.9425781796497     
Ionic Dipole on Cartesian axes
           1   23644.6901667185     
           2   25349.3038456340     
           3   15834.9693831877     

     total cpu time spent up to now is      717.9 secs

     total energy              =   -5150.75245987 Ry
     Harris-Foulkes estimate   =   -5167.86716640 Ry
     estimated scf accuracy    <      33.13244415 Ry

     iteration #  3     ecut=    80.00 Ry     beta=0.70
     Davidson diagonalization with overlap
     ethr =  2.90E-03,  avg # of iterations =  2.0
     Davidson diagonalization with overlap
     ethr =  2.90E-03,  avg # of iterations =  1.0
     Davidson diagonalization with overlap
     ethr =  2.90E-03,  avg # of iterations =  1.0
 
     Expectation value of exp(iGx):
 (-8.911485771861871E-005,1.301733041228018E-004)  0.992917730000000     
     Electronic Dipole per cell (Ry a.u.)   27.0326711944166     
     Ionic Dipole per cell (Ry a.u.)   23644.6901667185     
 
     Expectation value of exp(iGx):
 (9.868966712154236E-004,-1.020675054314993E-003)   1.14657093000000     
     Electronic Dipole per cell (Ry a.u.)  -11.5342912617830     
     Ionic Dipole per cell (Ry a.u.)   25349.3038456340     
 
     Expectation value of exp(iGx):
 (-3.020912790760207E-008,-1.011052455369585E-007)  0.731889429000000     
     Electronic Dipole per cell (Ry a.u.)  -17.0812752581963     
     Ionic Dipole per cell (Ry a.u.)   15834.9693831877     
Electronic Dipole on Cartesian axes
           1   27.0326711944166     
           2  -11.5342912617830     
           3  -17.0812752581963     
Ionic Dipole on Cartesian axes
           1   23644.6901667185     
           2   25349.3038456340     
           3   15834.9693831877     

     total cpu time spent up to now is     1053.4 secs

     total energy              =   -5157.54430197 Ry
     Harris-Foulkes estimate   =   -5157.62335591 Ry
     estimated scf accuracy    <       0.22304152 Ry

     iteration #  4     ecut=    80.00 Ry     beta=0.70
     Davidson diagonalization with overlap
     ethr =  1.95E-05,  avg # of iterations =  8.0
     Davidson diagonalization with overlap
     ethr =  1.95E-05,  avg # of iterations =  1.0
     Davidson diagonalization with overlap
     ethr =  1.95E-05,  avg # of iterations =  1.0
 
     Expectation value of exp(iGx):
 (-8.232132828828428E-005,1.251209256293040E-004)  0.992917730000000     
     Electronic Dipole per cell (Ry a.u.)   26.8039005615496     
     Ionic Dipole per cell (Ry a.u.)   23644.6901667185     
 
     Expectation value of exp(iGx):
 (9.688302293240855E-004,-9.623697538062803E-004)   1.14657093000000     
     Electronic Dipole per cell (Ry a.u.)  -11.2442998200939     
     Ionic Dipole per cell (Ry a.u.)   25349.3038456340     
 
     Expectation value of exp(iGx):
 (-2.778315887104343E-008,-9.165776445832195E-008)  0.731889429000000     
     Electronic Dipole per cell (Ry a.u.)  -17.1177107758051     
     Ionic Dipole per cell (Ry a.u.)   15834.9693831877     
Electronic Dipole on Cartesian axes
           1   26.8039005615496     
           2  -11.2442998200939     
           3  -17.1177107758051     
Ionic Dipole on Cartesian axes
           1   23644.6901667185     
           2   25349.3038456340     
           3   15834.9693831877     

     total cpu time spent up to now is     1449.9 secs

     total energy              =   -5157.55186480 Ry
     Harris-Foulkes estimate   =   -5157.60699770 Ry
     estimated scf accuracy    <       0.11056666 Ry

     iteration #  5     ecut=    80.00 Ry     beta=0.70
     Davidson diagonalization with overlap
     ethr =  9.66E-06,  avg # of iterations =  9.0
     Davidson diagonalization with overlap
     ethr =  9.66E-06,  avg # of iterations =  1.0
     Davidson diagonalization with overlap
     ethr =  9.66E-06,  avg # of iterations =  1.0
 
     Expectation value of exp(iGx):
 (-8.382080562351012E-005,1.233616199569326E-004)  0.992917730000000     
     Electronic Dipole per cell (Ry a.u.)   26.9892121615408     
     Ionic Dipole per cell (Ry a.u.)   23644.6901667185     
 
     Expectation value of exp(iGx):
 (9.503960020739352E-004,-9.753489118089100E-004)   1.14657093000000     
     Electronic Dipole per cell (Ry a.u.)  -11.4786904647619     
     Ionic Dipole per cell (Ry a.u.)   25349.3038456340     
 
     Expectation value of exp(iGx):
 (-2.699445854420246E-008,-9.113363385801505E-008)  0.731889429000000     
     Electronic Dipole per cell (Ry a.u.)  -17.0595090046843     
     Ionic Dipole per cell (Ry a.u.)   15834.9693831877     
Electronic Dipole on Cartesian axes
           1   26.9892121615408     
           2  -11.4786904647619     
           3  -17.0595090046843     
Ionic Dipole on Cartesian axes
           1   23644.6901667185     
           2   25349.3038456340     
           3   15834.9693831877     

     total cpu time spent up to now is     1831.1 secs

     total energy              =   -5157.57585998 Ry
     Harris-Foulkes estimate   =   -5157.57749684 Ry
     estimated scf accuracy    <       0.00302657 Ry

     iteration #  6     ecut=    80.00 Ry     beta=0.70
     Davidson diagonalization with overlap
     ethr =  2.65E-07,  avg # of iterations =  5.0
     Davidson diagonalization with overlap
     ethr =  2.65E-07,  avg # of iterations =  1.0
     Davidson diagonalization with overlap
     ethr =  2.65E-07,  avg # of iterations =  1.0
 
     Expectation value of exp(iGx):
 (-8.355808310439963E-005,1.238093152710817E-004)  0.992917730000000     
     Electronic Dipole per cell (Ry a.u.)   26.9501238145686     
     Ionic Dipole per cell (Ry a.u.)   23644.6901667185     
 
     Expectation value of exp(iGx):
 (9.544653209490381E-004,-9.729697536994360E-004)   1.14657093000000     
     Electronic Dipole per cell (Ry a.u.)  -11.4304301106967     
     Ionic Dipole per cell (Ry a.u.)   25349.3038456340     
 
     Expectation value of exp(iGx):
 (-2.731753932736676E-008,-9.133356503134547E-008)  0.731889429000000     
     Electronic Dipole per cell (Ry a.u.)  -17.0838655846018     
     Ionic Dipole per cell (Ry a.u.)   15834.9693831877     
Electronic Dipole on Cartesian axes
           1   26.9501238145686     
           2  -11.4304301106967     
           3  -17.0838655846018     
Ionic Dipole on Cartesian axes
           1   23644.6901667185     
           2   25349.3038456340     
           3   15834.9693831877     

     total cpu time spent up to now is     2138.3 secs

     total energy              =   -5157.57655817 Ry
     Harris-Foulkes estimate   =   -5157.57668210 Ry
     estimated scf accuracy    <       0.00023123 Ry

     iteration #  7     ecut=    80.00 Ry     beta=0.70
     Davidson diagonalization with overlap
     ethr =  2.02E-08,  avg # of iterations =  3.0
     Davidson diagonalization with overlap
     ethr =  2.02E-08,  avg # of iterations =  1.0
     Davidson diagonalization with overlap
     ethr =  2.02E-08,  avg # of iterations =  1.0
 
     Expectation value of exp(iGx):
 (-8.366005681081096E-005,1.237931443402384E-004)  0.992917730000000     
     Electronic Dipole per cell (Ry a.u.)   26.9579215261245     
     Ionic Dipole per cell (Ry a.u.)   23644.6901667185     
 
     Expectation value of exp(iGx):
 (9.539677198542942E-004,-9.740318922675462E-004)   1.14657093000000     
     Electronic Dipole per cell (Ry a.u.)  -11.4420201861182     
     Ionic Dipole per cell (Ry a.u.)   25349.3038456340     
 
     Expectation value of exp(iGx):
 (-2.723483836290334E-008,-9.142427519414461E-008)  0.731889429000000     
     Electronic Dipole per cell (Ry a.u.)  -17.0737418502835     
     Ionic Dipole per cell (Ry a.u.)   15834.9693831877     
Electronic Dipole on Cartesian axes
           1   26.9579215261245     
           2  -11.4420201861182     
           3  -17.0737418502835     
Ionic Dipole on Cartesian axes
           1   23644.6901667185     
           2   25349.3038456340     
           3   15834.9693831877     

     total cpu time spent up to now is     2426.6 secs

     total energy              =   -5157.57660917 Ry
     Harris-Foulkes estimate   =   -5157.57662151 Ry
     estimated scf accuracy    <       0.00002525 Ry

     iteration #  8     ecut=    80.00 Ry     beta=0.70
     Davidson diagonalization with overlap
     ethr =  2.21E-09,  avg # of iterations =  3.0
     Davidson diagonalization with overlap
     ethr =  2.21E-09,  avg # of iterations =  1.0
     Davidson diagonalization with overlap
     ethr =  2.21E-09,  avg # of iterations =  1.0
 
     Expectation value of exp(iGx):
 (-8.366291355543582E-005,1.238092813918940E-004)  0.992917730000000     
     Electronic Dipole per cell (Ry a.u.)   26.9573658476391     
     Ionic Dipole per cell (Ry a.u.)   23644.6901667185     
 
     Expectation value of exp(iGx):
 (9.542109493606263E-004,-9.739072469778979E-004)   1.14657093000000     
     Electronic Dipole per cell (Ry a.u.)  -11.4392680433088     
     Ionic Dipole per cell (Ry a.u.)   25349.3038456340     
 
     Expectation value of exp(iGx):
 (-2.728321431858574E-008,-9.142556173396842E-008)  0.731889429000000     
     Electronic Dipole per cell (Ry a.u.)  -17.0781663202625     
     Ionic Dipole per cell (Ry a.u.)   15834.9693831877     
Electronic Dipole on Cartesian axes
           1   26.9573658476391     
           2  -11.4392680433088     
           3  -17.0781663202625     
Ionic Dipole on Cartesian axes
           1   23644.6901667185     
           2   25349.3038456340     
           3   15834.9693831877     

     total cpu time spent up to now is     2716.2 secs

     total energy              =   -5157.57661564 Ry
     Harris-Foulkes estimate   =   -5157.57661763 Ry
     estimated scf accuracy    <       0.00000506 Ry

     iteration #  9     ecut=    80.00 Ry     beta=0.70
     Davidson diagonalization with overlap
     ethr =  4.42E-10,  avg # of iterations =  2.0
     Davidson diagonalization with overlap
     ethr =  4.42E-10,  avg # of iterations =  1.0
     Davidson diagonalization with overlap
     ethr =  4.42E-10,  avg # of iterations =  1.0
 
     Expectation value of exp(iGx):
 (-8.366321899078104E-005,1.238139166325232E-004)  0.992917730000000     
     Electronic Dipole per cell (Ry a.u.)   26.9571706886422     
     Ionic Dipole per cell (Ry a.u.)   23644.6901667185     
 
     Expectation value of exp(iGx):
 (9.541777181607826E-004,-9.739807489685895E-004)   1.14657093000000     
     Electronic Dipole per cell (Ry a.u.)  -11.4400607826190     
     Ionic Dipole per cell (Ry a.u.)   25349.3038456340     
 
     Expectation value of exp(iGx):
 (-2.727090202497312E-008,-9.143291978208779E-008)  0.731889429000000     
     Electronic Dipole per cell (Ry a.u.)  -17.0768290550466     
     Ionic Dipole per cell (Ry a.u.)   15834.9693831877     
Electronic Dipole on Cartesian axes
           1   26.9571706886422     
           2  -11.4400607826190     
           3  -17.0768290550466     
Ionic Dipole on Cartesian axes
           1   23644.6901667185     
           2   25349.3038456340     
           3   15834.9693831877     

     total cpu time spent up to now is     2993.6 secs

     total energy              =   -5157.57661656 Ry
     Harris-Foulkes estimate   =   -5157.57661673 Ry
     estimated scf accuracy    <       0.00000023 Ry

     iteration # 10     ecut=    80.00 Ry     beta=0.70
     Davidson diagonalization with overlap
     ethr =  2.02E-11,  avg # of iterations =  3.0
     Davidson diagonalization with overlap
     ethr =  2.02E-11,  avg # of iterations =  1.0
     Davidson diagonalization with overlap
     ethr =  2.02E-11,  avg # of iterations =  1.0
 
     Expectation value of exp(iGx):
 (-8.366386154164574E-005,1.238127250302925E-004)  0.992917730000000     
     Electronic Dipole per cell (Ry a.u.)   26.9572706408136     
     Ionic Dipole per cell (Ry a.u.)   23644.6901667185     
 
     Expectation value of exp(iGx):
 (9.541873925526427E-004,-9.739668825244669E-004)   1.14657093000000     
     Electronic Dipole per cell (Ry a.u.)  -11.4398855819976     
     Ionic Dipole per cell (Ry a.u.)   25349.3038456340     
 
     Expectation value of exp(iGx):
 (-2.727165172562457E-008,-9.143232522505437E-008)  0.731889429000000     
     Electronic Dipole per cell (Ry a.u.)  -17.0769145073360     
     Ionic Dipole per cell (Ry a.u.)   15834.9693831877     
Electronic Dipole on Cartesian axes
           1   26.9572706408136     
           2  -11.4398855819976     
           3  -17.0769145073360     
Ionic Dipole on Cartesian axes
           1   23644.6901667185     
           2   25349.3038456340     
           3   15834.9693831877     

     total cpu time spent up to now is     3284.9 secs

     total energy              =   -5157.57661661 Ry
     Harris-Foulkes estimate   =   -5157.57661663 Ry
     estimated scf accuracy    <       0.00000004 Ry

     iteration # 11     ecut=    80.00 Ry     beta=0.70
     Davidson diagonalization with overlap
     ethr =  3.83E-12,  avg # of iterations =  3.0
     Davidson diagonalization with overlap
     ethr =  3.83E-12,  avg # of iterations =  1.0
     Davidson diagonalization with overlap
     ethr =  3.83E-12,  avg # of iterations =  1.0
 
     Expectation value of exp(iGx):
 (-8.366356772299450E-005,1.238132466871309E-004)  0.992917730000000     
     Electronic Dipole per cell (Ry a.u.)   26.9572260192099     
     Ionic Dipole per cell (Ry a.u.)   23644.6901667185     
 
     Expectation value of exp(iGx):
 (9.541845413801055E-004,-9.739717078726202E-004)   1.14657093000000     
     Electronic Dipole per cell (Ry a.u.)  -11.4399426674645     
     Ionic Dipole per cell (Ry a.u.)   25349.3038456340     
 
     Expectation value of exp(iGx):
 (-2.727170293246564E-008,-9.143262455194261E-008)  0.731889429000000     
     Electronic Dipole per cell (Ry a.u.)  -17.0769109977820     
     Ionic Dipole per cell (Ry a.u.)   15834.9693831877     
Electronic Dipole on Cartesian axes
           1   26.9572260192099     
           2  -11.4399426674645     
           3  -17.0769109977820     
Ionic Dipole on Cartesian axes
           1   23644.6901667185     
           2   25349.3038456340     
           3   15834.9693831877     

     total cpu time spent up to now is     3573.4 secs

     End of self-consistent calculation

          k = 0.0000 0.0000 0.0000 (217511 PWs)   bands (ev):

   -17.4799 -16.9436 -16.5435 -16.4640 -16.4285 -16.3854 -16.3776 -16.3431
   -16.3117 -16.2268 -16.1747 -16.1510 -16.1048 -16.0992 -16.0682 -16.0363
   -16.0241 -16.0026 -15.9804 -15.9400 -15.9265 -15.9010 -15.8939 -15.8754
   -15.8575 -15.8220 -15.8074 -15.7821 -15.7739 -15.7607 -15.7541 -15.7294
   -15.6893 -15.6522 -15.6353 -15.6236 -15.5941 -15.5623 -15.5404 -15.4990
   -15.4423 -15.4076 -15.3779 -15.3642 -15.3451 -15.3039 -15.2973 -15.2746
   -15.2414 -15.2166 -15.1913 -15.1863 -15.1232 -15.0917 -15.0872 -15.0565
   -15.0435 -15.0317 -14.9796 -14.9781 -14.9562 -14.9226 -14.9094 -14.8967
   -14.8792 -14.8688 -14.8581 -14.8258 -14.8152 -14.8064 -14.7729 -14.7472
   -14.7452 -14.7240 -14.6968 -14.6836 -14.6304 -14.6230 -14.5943 -14.5805
   -14.5601 -14.5399 -14.5336 -14.5076 -14.5012 -14.4867 -14.4547 -14.4353
   -14.4275 -14.4124 -14.4070 -14.3983 -14.3863 -14.3806 -14.3769 -14.3718
   -14.3657 -14.3554 -14.3513 -14.3446 -14.3384 -14.3277 -14.3233 -14.3175
   -14.3090 -14.2984 -14.2961 -14.2883 -14.2864 -14.2834 -14.2817 -14.2713
   -14.2615 -14.2584 -14.2544 -14.2496 -14.2463 -14.2361 -14.2335 -14.2263
   -14.2205 -14.2161 -14.2156 -14.2077 -14.2034 -14.1987 -14.1963 -14.1881
   -14.1864 -14.1799 -14.1682 -14.1643 -14.1570 -14.1549 -14.1400 -14.1377
   -14.1295 -14.1193 -14.1170 -14.1146 -14.1082 -14.0882 -14.0839  -6.7662
    -6.4127  -6.4018  -6.2983  -6.2179  -6.1450  -6.0823  -5.9667  -5.9370
    -5.8857  -5.8486  -5.8145  -5.7914  -5.7784  -5.7571  -5.7172  -5.6941
    -5.6518  -5.6425  -5.6155  -5.5830  -5.5561  -5.5431  -5.3824  -5.2775
    -5.2389  -5.1909  -5.1374  -5.1123  -5.0915  -5.0717  -5.0480  -4.9310
    -4.9221  -4.8878  -4.8257  -4.7480  -4.7126  -4.5970  -4.5589  -4.4564
    -4.4136  -4.3226  -4.2733  -4.2584  -4.2177  -4.1974  -4.1597  -4.1452
    -4.1066  -4.0201  -3.9935  -3.9453  -3.9031  -3.8898  -3.8655  -3.8006
    -3.7696  -3.7658  -3.7253  -3.7074  -3.6818  -3.6667  -3.6154  -3.5069
    -3.4165  -3.3990  -3.3437  -3.3255  -3.3022  -3.2784  -3.2491  -3.1928
    -3.1722  -3.1447  -3.1143  -3.0905  -3.0671  -3.0513  -3.0215  -2.9990
    -2.9871  -2.9620  -2.9537  -2.9345  -2.9236  -2.9161  -2.9052  -2.8944
    -2.8716  -2.8636  -2.8514  -2.8493  -2.8360  -2.8228  -2.8190  -2.8051
    -2.7916  -2.7842  -2.7686  -2.7650  -2.7620  -2.7588  -2.7406  -2.7284
    -2.7165  -2.7029  -2.6923  -2.6824  -2.6684  -2.6556  -2.6524  -2.6383
    -2.6338  -2.6255  -2.6224  -2.5970  -2.5881  -2.5522  -2.5437  -2.5118
    -2.4819  -2.4614  -2.4525  -2.4487  -2.4237  -2.4164  -2.4062  -2.3881
    -2.3665  -2.3487  -2.3339  -2.2769  -2.2534  -2.2461  -2.2227  -2.2186
    -2.2119  -2.1770  -2.1165  -2.1030  -2.0893  -1.9751  -1.9447  -1.9220
    -1.5514  -1.3841  -1.1384  -1.0785  -1.0558  -0.9744  -0.9461  -0.9033
    -0.8603  -0.8580  -0.8331  -0.8140  -0.7697  -0.7548  -0.7356  -0.7217
    -0.7163  -0.6787  -0.6675  -0.6585  -0.6563  -0.6407  -0.6223  -0.6049
    -0.6012  -0.5853  -0.5799  -0.5756  -0.5561  -0.5470  -0.5448  -0.5388
    -0.5206  -0.5152  -0.5058  -0.4775  -0.4757  -0.4605  -0.4455  -0.4249
    -0.4133  -0.4074  -0.3964  -0.3772  -0.3710  -0.3641  -0.3440  -0.3331
    -0.3182  -0.3153  -0.2846  -0.2663  -0.2562  -0.2491  -0.2443  -0.2217
    -0.2035  -0.1920  -0.1735  -0.1484  -0.1393  -0.1314  -0.1252  -0.0958
    -0.0667  -0.0504  -0.0342  -0.0257  -0.0145   0.0112   0.0145   0.0324
     0.0519   0.0599   0.0641   0.0807   0.0981   0.1224   0.1298   0.1405
     0.1562   0.1689   0.1998   0.2106   0.2220   0.2293   0.2375   0.2534
     0.2692   0.2772   0.2866   0.2984   0.3061   0.3177   0.3327   0.3421
     0.3617   0.3699   0.3820   0.3995   0.4152   0.4230   0.4430   0.4543
     0.4569   0.4620   0.4819   0.4898   0.4929   0.5020   0.5112   0.5227
     0.5347   0.5362   0.5509   0.5659   0.5674   0.5800   0.6002   0.6101
     0.6224   0.6469   0.6657   0.6921   0.6925   0.7125   0.7139   0.7273
     0.7332   0.7424   0.7697   0.7730   0.7809   0.7994   0.8175   0.8325
     0.8510   0.8628   0.8739   0.8746   0.9013   0.9077   0.9190   0.9427
     0.9477   0.9580   0.9661   0.9767   0.9871   0.9972   1.0031   1.0116
     1.0188   1.0360   1.0484   1.0504   1.0629   1.0845   1.0992   1.1057
     1.1099   1.1149   1.1246   1.1308   1.1423   1.1507   1.1633   1.1704
     1.1741   1.1904   1.2022   1.2142   1.2195   1.2423   1.2466   1.2537
     1.2602   1.2693   1.2853   1.2882   1.2972   1.3077   1.3172   1.3247
     1.3396   1.3460   1.3572   1.3636   1.3751   1.3783   1.3846   1.3949
     1.4051   1.4153   1.4205   1.4243   1.4301   1.4420   1.4487   1.4593
     1.4607   1.4782   1.4901   1.4970   1.5042   1.5126   1.5184   1.5262
     1.5360   1.5460   1.5556   1.5652   1.5768   1.5863   1.5968   1.6075
     1.6100   1.6143   1.6242   1.6411   1.6481   1.6586   1.6609   1.6712
     1.6888   1.7065   1.7241   1.7269   1.7470   1.7617   1.7764   1.7952
     1.8009   1.8224   1.8288   1.8505   1.8630   1.8870   1.9020   1.9254
     1.9367   1.9421   1.9535   1.9737   1.9800   1.9902   1.9993   2.0070
     2.0306   2.0365   2.0398   2.0493   2.0875   2.1030   2.1126   2.1189
     2.1568   2.1665   2.1709   2.1816   2.1891   2.2020   2.2299   2.2441
     2.2559   2.2763   2.3015   2.3040   2.3203   2.3362   2.3416   2.3549
     2.3672   2.3768   2.3904   2.4066   2.4253   2.4365   2.4403   2.4739
     2.4936   2.5068   2.5484   2.5718   7.6740   8.0606   8.6984   8.8186
     9.0996   9.2753   9.4418   9.4628   9.7104   9.8871   9.9316  10.0086
    10.0349  10.0746  10.2433  10.3354  10.3673  10.4418  10.4790  10.5311
    10.5616  10.6394  10.6962  10.7231  10.7622  10.7869  10.8485  10.8806

     highest occupied, lowest unoccupied level (ev):     2.5718    7.6740

!    total energy              =   -5157.57661662 Ry
     Harris-Foulkes estimate   =   -5157.57661662 Ry
     estimated scf accuracy    <          1.8E-09 Ry

     The total energy is the sum of the following terms:

     one-electron contribution =   -2403.64273781 Ry
     hartree contribution      =    1796.93134042 Ry
     xc contribution           =   -1182.75241115 Ry
     ewald contribution        =   -3368.11280808 Ry

     convergence has been achieved in  11 iterations

     Forces acting on atoms (cartesian axes, Ry/au):

     atom    1 type  1   force =    -0.00004103    0.00004242   -0.00003814
     atom    2 type  1   force =    -0.00001513    0.00003676   -0.00003213
     atom    3 type  1   force =     0.00000681   -0.00004048    0.00001669
     atom    4 type  1   force =    -0.00000178   -0.00001670    0.00001709
     atom    5 type  1   force =    -0.00003823   -0.00004047   -0.00000916
     atom    6 type  1   force =    -0.00001095    0.00003356    0.00002582
     atom    7 type  2   force =    -0.00006556    0.00002221   -0.00004002
     atom    8 type  2   force =    -0.00000706    0.00003609   -0.00003145
     atom    9 type  2   force =    -0.00004284    0.00005406   -0.00002569
     atom   10 type  2   force =     0.00003620    0.00002216   -0.00000511
     atom   11 type  2   force =    -0.00002532    0.00002586   -0.00004657
     atom   12 type  2   force =    -0.00002047    0.00007004    0.00004632
     atom   13 type  2   force =    -0.00000682   -0.00003257    0.00001751
     atom   14 type  2   force =    -0.00000961   -0.00001306    0.00001727
     atom   15 type  2   force =    -0.00003150    0.00001689   -0.00003500
     atom   16 type  2   force =    -0.00001646    0.00004872   -0.00003718
     atom   17 type  2   force =    -0.00011096   -0.00001854    0.00005904
     atom   18 type  2   force =    -0.00005261   -0.00000535    0.00002662
     atom   19 type  1   force =    -0.00004616    0.00002656    0.00000725
     atom   20 type  1   force =    -0.00001697   -0.00000675    0.00001415
     atom   21 type  1   force =    -0.00003496    0.00004345   -0.00004396
     atom   22 type  1   force =     0.00001106    0.00004331    0.00000553
     atom   23 type  1   force =    -0.00003688    0.00003182   -0.00003418
     atom   24 type  1   force =     0.00003347    0.00000756   -0.00001289
     atom   25 type  2   force =    -0.00003086    0.00003056    0.00000478
     atom   26 type  2   force =    -0.00000351   -0.00004989    0.00008697
     atom   27 type  2   force =    -0.00009852    0.00002542   -0.00003547
     atom   28 type  2   force =    -0.00009526    0.00004379    0.00000660
     atom   29 type  2   force =    -0.00005365    0.00006748    0.00001507
     atom   30 type  2   force =     0.00001748    0.00004477    0.00000827
     atom   31 type  2   force =    -0.00004141   -0.00000223   -0.00004714
     atom   32 type  2   force =     0.00000214    0.00004747   -0.00002209
     atom   33 type  2   force =    -0.00001072    0.00005489   -0.00006767
     atom   34 type  2   force =     0.00005777    0.00001603    0.00005347
     atom   35 type  2   force =    -0.00005171    0.00001899    0.00000086
     atom   36 type  1   force =    -0.00002442   -0.00003205    0.00002676
     atom   37 type  1   force =    -0.00004491    0.00000355    0.00001710
     atom   38 type  1   force =    -0.00006818    0.00003199   -0.00000096
     atom   39 type  1   force =    -0.00002824    0.00002663    0.00003382
     atom   40 type  1   force =    -0.00002928   -0.00006808    0.00001167
     atom   41 type  1   force =    -0.00003687   -0.00004167    0.00003879
     atom   42 type  2   force =    -0.00007370   -0.00005656    0.00000646
     atom   43 type  2   force =    -0.00006526   -0.00000058    0.00000916
     atom   44 type  2   force =     0.00003376   -0.00002851    0.00007795
     atom   45 type  2   force =     0.00001612    0.00000448    0.00008037
     atom   46 type  2   force =    -0.00002968   -0.00011102    0.00000984
     atom   47 type  2   force =    -0.00001124   -0.00009704   -0.00001125
     atom   48 type  2   force =    -0.00007195    0.00000090    0.00000070
     atom   49 type  2   force =    -0.00001964    0.00002027    0.00008482
     atom   50 type  2   force =    -0.00003217   -0.00000545    0.00002413
     atom   51 type  2   force =    -0.00003987    0.00001814    0.00004810
     atom   52 type  2   force =     0.00005693   -0.00002825   -0.00006315
     atom   53 type  2   force =     0.00000502    0.00000662    0.00000080
     atom   54 type  1   force =     0.00002451    0.00000123   -0.00002288
     atom   55 type  1   force =    -0.00002277    0.00004431    0.00000101
     atom   56 type  1   force =     0.00004120   -0.00003360    0.00001843
     atom   57 type  1   force =     0.00003838   -0.00002816   -0.00001684
     atom   58 type  1   force =     0.00003681    0.00000036    0.00002324
     atom   59 type  1   force =     0.00005528   -0.00002018    0.00000864
     atom   60 type  2   force =     0.00010344    0.00009722   -0.00007256
     atom   61 type  2   force =    -0.00000152    0.00005208   -0.00000576
     atom   62 type  2   force =     0.00009021   -0.00003141    0.00001770
     atom   63 type  2   force =    -0.00003837    0.00003183   -0.00002544
     atom   64 type  2   force =     0.00000746    0.00000602    0.00006507
     atom   65 type  2   force =     0.00004605    0.00008799    0.00002880
     atom   66 type  2   force =     0.00000332   -0.00007533   -0.00000540
     atom   67 type  2   force =     0.00005254    0.00000691    0.00002588
     atom   68 type  2   force =     0.00008144   -0.00004908    0.00004328
     atom   69 type  2   force =    -0.00001209    0.00001998   -0.00005091
     atom   70 type  2   force =     0.00002201    0.00002712    0.00006925
     atom   71 type  2   force =    -0.00003878    0.00005210   -0.00002015
     atom   72 type  1   force =     0.00005373    0.00002275    0.00002568
     atom   73 type  1   force =    -0.00001258   -0.00000347   -0.00002113
     atom   74 type  1   force =     0.00002423    0.00001511    0.00006993
     atom   75 type  1   force =     0.00000508    0.00004871    0.00003084
     atom   76 type  1   force =     0.00010597   -0.00000591   -0.00006796
     atom   77 type  1   force =     0.00001270    0.00004223    0.00001141
     atom   78 type  2   force =     0.00015169    0.00001010    0.00004451
     atom   79 type  2   force =    -0.00001580   -0.00000472   -0.00001077
     atom   80 type  2   force =     0.00003124    0.00000103   -0.00007007
     atom   81 type  2   force =    -0.00000074   -0.00000645   -0.00001756
     atom   82 type  2   force =     0.00014142   -0.00000899   -0.00007400
     atom   83 type  2   force =     0.00003035    0.00003468   -0.00001044
     atom   84 type  2   force =     0.00003084    0.00005515    0.00009879
     atom   85 type  2   force =     0.00002641    0.00009485    0.00005133
     atom   86 type  2   force =    -0.00003950    0.00002502    0.00005363
     atom   87 type  2   force =    -0.00003718   -0.00000499    0.00008252
     atom   88 type  2   force =     0.00001326    0.00002194   -0.00001891
     atom   89 type  2   force =     0.00001028    0.00003013   -0.00002123
     atom   90 type  1   force =     0.00001644   -0.00000365   -0.00000934
     atom   91 type  1   force =     0.00004730   -0.00001609    0.00002790
     atom   92 type  1   force =     0.00005638   -0.00002234   -0.00005243
     atom   93 type  1   force =     0.00002873   -0.00001857   -0.00002412
     atom   94 type  1   force =     0.00008586    0.00003282   -0.00002499
     atom   95 type  1   force =     0.00003013   -0.00008034   -0.00003160
     atom   96 type  2   force =     0.00005620    0.00004320   -0.00002040
     atom   97 type  2   force =     0.00001427   -0.00000912   -0.00002087
     atom   98 type  2   force =     0.00000267   -0.00003505   -0.00002117
     atom   99 type  2   force =     0.00007368   -0.00001921    0.00004445
     atom  100 type  2   force =     0.00003481    0.00003987    0.00003161
     atom  101 type  2   force =     0.00003143   -0.00011149   -0.00003890
     atom  102 type  2   force =     0.00004721   -0.00000681   -0.00004590
     atom  103 type  2   force =     0.00000787   -0.00007083   -0.00002990
     atom  104 type  2   force =    -0.00001137    0.00001173   -0.00006862
     atom  105 type  2   force =     0.00001885   -0.00003480   -0.00002194
     atom  106 type  2   force =    -0.00002897   -0.00002493   -0.00000912
     atom  107 type  2   force =    -0.00005122   -0.00002548    0.00005069
     atom  108 type  1   force =    -0.00002114   -0.00004911   -0.00001343
     atom  109 type  1   force =    -0.00005132    0.00003659   -0.00002199
     atom  110 type  1   force =    -0.00002753   -0.00004295   -0.00000323
     atom  111 type  1   force =    -0.00003206    0.00002446    0.00000477
     atom  112 type  1   force =    -0.00005984   -0.00001489   -0.00001119
     atom  113 type  1   force =    -0.00004046   -0.00000677    0.00000177
     atom  114 type  2   force =    -0.00002478   -0.00008024    0.00002902
     atom  115 type  2   force =    -0.00001254    0.00004813   -0.00000382
     atom  116 type  2   force =    -0.00006470    0.00001436   -0.00002071
     atom  117 type  2   force =    -0.00003423    0.00002762   -0.00001026
     atom  118 type  2   force =    -0.00006157    0.00000223   -0.00003560
     atom  119 type  2   force =    -0.00002847    0.00001704   -0.00000606
     atom  120 type  2   force =    -0.00001929   -0.00005868    0.00000208
     atom  121 type  2   force =    -0.00003147   -0.00002386   -0.00000674
     atom  122 type  2   force =    -0.00004938    0.00000011   -0.00005427
     atom  123 type  2   force =    -0.00001963    0.00005436   -0.00002549
     atom  124 type  2   force =    -0.00006798   -0.00006070   -0.00002635
     atom  125 type  2   force =    -0.00005096    0.00002253    0.00002931
     atom  126 type  1   force =    -0.00002648    0.00001162   -0.00001741
     atom  127 type  1   force =     0.00002175   -0.00003771    0.00002047
     atom  128 type  1   force =    -0.00006689    0.00002110   -0.00002268
     atom  129 type  1   force =    -0.00004593    0.00003123    0.00000966
     atom  130 type  1   force =    -0.00006272    0.00003279    0.00000891
     atom  131 type  1   force =    -0.00002814    0.00001477    0.00006174
     atom  132 type  2   force =     0.00000484    0.00003043   -0.00003156
     atom  133 type  2   force =     0.00004817   -0.00004703    0.00004630
     atom  134 type  2   force =    -0.00005500    0.00000336   -0.00004789
     atom  135 type  2   force =    -0.00001383    0.00000944    0.00001814
     atom  136 type  2   force =    -0.00005957    0.00004860    0.00001832
     atom  137 type  2   force =    -0.00004325    0.00002539    0.00004674
     atom  138 type  2   force =    -0.00005699    0.00001297   -0.00001606
     atom  139 type  2   force =    -0.00000827    0.00005069    0.00002826
     atom  140 type  2   force =    -0.00006477    0.00004419   -0.00004052
     atom  141 type  2   force =    -0.00003988    0.00003869   -0.00000377
     atom  142 type  2   force =    -0.00005633    0.00001608   -0.00002325
     atom  143 type  2   force =     0.00006543   -0.00002546   -0.00010507
     atom  144 type  1   force =    -0.00001054   -0.00004381    0.00001895
     atom  145 type  1   force =    -0.00007823   -0.00001327    0.00000537
     atom  146 type  1   force =    -0.00005218    0.00002077   -0.00000683
     atom  147 type  1   force =    -0.00002407    0.00002786    0.00002796
     atom  148 type  1   force =    -0.00002987   -0.00002399   -0.00001995
     atom  149 type  1   force =    -0.00002193   -0.00000258    0.00000617
     atom  150 type  2   force =    -0.00004382   -0.00008424    0.00003823
     atom  151 type  2   force =    -0.00010391   -0.00007382    0.00006197
     atom  152 type  2   force =    -0.00000515   -0.00002844    0.00004279
     atom  153 type  2   force =    -0.00006703    0.00005520    0.00004394
     atom  154 type  2   force =    -0.00002288   -0.00009454   -0.00003527
     atom  155 type  2   force =    -0.00002437   -0.00001554   -0.00001754
     atom  156 type  2   force =    -0.00004600    0.00005543   -0.00001620
     atom  157 type  2   force =    -0.00003289    0.00001838    0.00001295
     atom  158 type  2   force =    -0.00002671   -0.00000785    0.00001495
     atom  159 type  2   force =    -0.00001014    0.00001782    0.00002851
     atom  160 type  2   force =     0.00002078   -0.00006523   -0.00002904
     atom  161 type  2   force =     0.00000421   -0.00003096    0.00001516
     atom  162 type  1   force =     0.00001043    0.00003274   -0.00001719
     atom  163 type  1   force =     0.00010409   -0.00004452    0.00002594
     atom  164 type  1   force =     0.00007522   -0.00008131   -0.00001697
     atom  165 type  1   force =    -0.00001336   -0.00003435    0.00000812
     atom  166 type  1   force =     0.00006692    0.00001219    0.00000907
     atom  167 type  1   force =    -0.00002973    0.00006501   -0.00000208
     atom  168 type  2   force =     0.00006196    0.00007507   -0.00004087
     atom  169 type  2   force =     0.00009714   -0.00009118    0.00007506
     atom  170 type  2   force =     0.00004738   -0.00003794   -0.00001770
     atom  171 type  2   force =     0.00003152   -0.00001625   -0.00001741
     atom  172 type  2   force =     0.00002569    0.00004967    0.00007959
     atom  173 type  2   force =    -0.00003318    0.00003766    0.00002517
     atom  174 type  2   force =     0.00002193   -0.00011772   -0.00009080
     atom  175 type  2   force =    -0.00000668    0.00004956   -0.00001345
     atom  176 type  2   force =     0.00015270   -0.00012325    0.00001907
     atom  177 type  2   force =    -0.00004009   -0.00003479    0.00000164
     atom  178 type  2   force =     0.00001923    0.00002969    0.00007685
     atom  179 type  2   force =     0.00003518   -0.00006766   -0.00007806
     atom  180 type  1   force =    -0.00000991   -0.00001409   -0.00002892
     atom  181 type  1   force =     0.00005040    0.00002929    0.00002034
     atom  182 type  1   force =     0.00006679   -0.00002670    0.00002715
     atom  183 type  1   force =    -0.00002780    0.00001207   -0.00000440
     atom  184 type  1   force =     0.00005891    0.00005908   -0.00000287
     atom  185 type  1   force =    -0.00001324    0.00001927   -0.00003322
     atom  186 type  2   force =     0.00000444   -0.00003169    0.00006755
     atom  187 type  2   force =     0.00003922   -0.00000424    0.00004549
     atom  188 type  2   force =    -0.00005524    0.00005933   -0.00004193
     atom  189 type  2   force =    -0.00003123    0.00002064   -0.00005451
     atom  190 type  2   force =     0.00004687    0.00012907    0.00001854
     atom  191 type  2   force =    -0.00001595    0.00002302   -0.00004411
     atom  192 type  2   force =     0.00006076    0.00000419   -0.00002600
     atom  193 type  2   force =    -0.00001782    0.00003954   -0.00002843
     atom  194 type  2   force =     0.00014800   -0.00010217    0.00008264
     atom  195 type  2   force =    -0.00002692   -0.00000983    0.00001094
     atom  196 type  2   force =     0.00016826    0.00001315   -0.00000265
     atom  197 type  2   force =     0.00000410    0.00001257   -0.00003528
     atom  198 type  1   force =     0.00005873   -0.00001579    0.00000251
     atom  199 type  1   force =     0.00007732   -0.00006023    0.00001226
     atom  200 type  1   force =     0.00002776    0.00003126   -0.00001773
     atom  201 type  1   force =    -0.00002637    0.00000361   -0.00004299
     atom  202 type  1   force =     0.00002980   -0.00000027    0.00000415
     atom  203 type  1   force =    -0.00001988   -0.00003589   -0.00000700
     atom  204 type  2   force =     0.00010496    0.00006741   -0.00004752
     atom  205 type  2   force =     0.00001112   -0.00005711   -0.00006123
     atom  206 type  2   force =     0.00006977   -0.00008432   -0.00002127
     atom  207 type  2   force =     0.00007660   -0.00005958    0.00001124
     atom  208 type  2   force =     0.00000483    0.00000809    0.00005637
     atom  209 type  2   force =    -0.00003602   -0.00004134    0.00000724
     atom  210 type  2   force =     0.00002410   -0.00005802   -0.00002642
     atom  211 type  2   force =    -0.00002695   -0.00004310   -0.00001913
     atom  212 type  2   force =     0.00006110   -0.00000300    0.00002445
     atom  213 type  2   force =    -0.00002679   -0.00000537   -0.00002636
     atom  214 type  2   force =     0.00011178    0.00005725   -0.00004693
     atom  215 type  2   force =    -0.00000312   -0.00007497   -0.00000208

     Total force =     0.001119     Total SCF correction =     0.000104

     Writing output data file Qrtz_Ortho.save
 
     init_run     :     25.10s CPU     29.03s WALL (       1 calls)
     electrons    :   3308.44s CPU   3541.49s WALL (       1 calls)
     forces       :      5.06s CPU      5.71s WALL (       1 calls)

     Called by init_run:
     wfcinit      :     16.65s CPU     18.79s WALL (       1 calls)
     potinit      :      1.47s CPU      1.65s WALL (       1 calls)

     Called by electrons:
     c_bands      :   1314.52s CPU   1428.93s WALL (      33 calls)
     sum_band     :     29.46s CPU     29.93s WALL (      11 calls)
     v_of_rho     :      0.40s CPU      0.48s WALL (      12 calls)
     mix_rho      :      0.40s CPU      0.68s WALL (      11 calls)

     Called by c_bands:
     init_us_2    :      1.33s CPU      1.35s WALL (      45 calls)
     cegterg      :   1276.58s CPU   1375.03s WALL (      33 calls)

     Called by sum_band:

     Called by *egterg:
     h_psi        :    437.24s CPU    453.94s WALL (      99 calls)
     g_psi        :      2.22s CPU      2.23s WALL (      65 calls)
     cdiaghg      :    508.78s CPU    509.36s WALL (      96 calls)

     Called by h_psi:
     h_psi:pot    :    435.10s CPU    451.80s WALL (      99 calls)
     h_psi:calbec :     46.70s CPU     57.18s WALL (      99 calls)
     vloc_psi     :    367.84s CPU    373.72s WALL (      99 calls)
     add_vuspsi   :     20.56s CPU     20.83s WALL (      99 calls)

     General routines
     calbec       :     48.41s CPU     59.19s WALL (     103 calls)
     fft          :      0.77s CPU      1.28s WALL (      49 calls)
     fftw         :    366.40s CPU    372.07s WALL (   98066 calls)
     davcio       :      0.04s CPU      4.07s WALL (     260 calls)
 
     Parallel routines
     fft_scatter  :    215.16s CPU    218.36s WALL (   98115 calls)

     Electric-field routines
     c_phase_fiel :   1962.39s CPU   2079.40s WALL (      33 calls)
 
     PWSCF        : 55m41.13s CPU    59m42.11s WALL

 
   This run was terminated on:   7:58:47   1Dec2017            

=------------------------------------------------------------------------------=
   JOB DONE.
=------------------------------------------------------------------------------=
