# Supplementary material for: Collective dipole effects in ionic transport under electric fields
Source: Nat Commun. 2020 Jul 3;11:3330. doi: 10.1038/s41467-020-17173-w (PMC7335081; doi:10.1038/s41467-020-17173-w)
Supplement: Supplementary file 3 — Source Data [file 41467_2020_17173_MOESM3_ESM.zip › Script_Pol_Analysis/QE_data/ZBC_NEB_VO_Q2-pos2/Zcharge_VO_Q2_pict7/dy-0.2/output_file]

     Program PWSCF v.5.4.0 starts on  1Jul2018 at  2:12:43 

     This program is part of the open-source Quantum ESPRESSO suite
     for quantum simulation of materials; please cite
         "P. Giannozzi et al., J. Phys.:Condens. Matter 21 395502 (2009);
          URL http://www.quantum-espresso.org", 
     in publications or presentations arising from this work. More details at
     http://www.quantum-espresso.org/quote

     Parallel version (MPI), running on   112 processors
     R & G space division:  proc/nbgrp/npool/nimage =     112
     Reading input from input_file
Warning: card &IONS ignored
Warning: card / ignored
Warning: card &CELL ignored
Warning: card / ignored

     Current dimensions of program PWSCF are:
     Max number of different atomic species (ntypx) = 10
     Max number of k-points (npk) =  40000
     Max angular momentum in pseudopotentials (lmaxx) =  3

     Subspace diagonalization in iterative solution of the eigenvalue problem:
     a serial algorithm will be used


     Parallelization info
     --------------------
     sticks:   dense  smooth     PW     G-vecs:    dense   smooth      PW
     Min         200     200     50                15540    15540    1940
     Max         201     201     51                15547    15547    1944
     Sum       22485   22485   5629              1740873  1740873  217511


     Title: 
     Fkl_Ortho                                                                  


     bravais-lattice index     =            0
     lattice parameter (alat)  =      27.8567  a.u.
     unit-cell volume          =   18011.5231 (a.u.)^3
     number of atoms/cell      =          215
     number of atomic types    =            2
     number of electrons       =      1144.00
     number of Kohn-Sham states=          600
     kinetic-energy cutoff     =      80.0000  Ry
     charge density cutoff     =     320.0000  Ry
     convergence threshold     =      1.0E-08
     mixing beta               =       0.7000
     number of iterations used =            8  plain     mixing
     Exchange-correlation      =  SLA  PZ   NOGX NOGC ( 1  1  0  0 0 0)

     Using Berry phase electric field
     In a.u.(Ry)  cartesian system of reference
        0.0000000000
        0.0000000000
        0.0000000000
     In a.u.(Ry)  crystal system of reference
        0.0000000000
        0.0000000000
        0.0000000000
     Number of iterative cycles:   3


     celldm(1)=  27.856738  celldm(2)=   0.000000  celldm(3)=   0.000000
     celldm(4)=   0.000000  celldm(5)=   0.000000  celldm(6)=   0.000000

     crystal axes: (cart. coord. in units of alat)
               a(1) = (   0.992918   0.000000   0.000000 )  
               a(2) = (   0.000000   1.146571   0.000000 )  
               a(3) = (   0.000000   0.000000   0.731889 )  

     reciprocal axes: (cart. coord. in units 2 pi/alat)
               b(1) = (  1.007133  0.000000  0.000000 )  
               b(2) = (  0.000000  0.872166  0.000000 )  
               b(3) = (  0.000000  0.000000  1.366327 )  


     PseudoPot. # 1 for Si read from file:
     /home/users/lsamos/Nico/q-e-qe-5.4/pseudo/Si.pz-vbc.UPF
     MD5 check sum: 6dfa03ddd5817404712e03e4d12deb78
     Pseudo is Norm-conserving, Zval =  4.0
     Generated by new atomic code, or converted to UPF format
     Using radial grid of  431 points,  2 beta functions with: 
                l(1) =   0
                l(2) =   1

     PseudoPot. # 2 for O  read from file:
     /home/users/lsamos/Nico/q-e-qe-5.4/pseudo/O.pz-mt.UPF
     MD5 check sum: 6c85872a654a48428798af567c59afb1
     Pseudo is Norm-conserving, Zval =  6.0
     Generated by new atomic code, or converted to UPF format
     Using radial grid of  921 points,  1 beta functions with: 
                l(1) =   0

     atomic species   valence    mass     pseudopotential
        Si             4.00    28.08550     Si( 1.00)
        O              6.00    16.00000     O ( 1.00)

     No symmetry found


   Cartesian axes

     site n.     atom                  positions (alat units)
         1           Si  tau(   1) = (   0.1494822   0.0009375   0.2444720  )
         2           Si  tau(   2) = (   0.3174817   0.2885628   0.2451835  )
         3           Si  tau(   3) = (   0.9144393   0.1317359   0.1191181  )
         4           Si  tau(   4) = (   0.0902829   0.4150068   0.1255958  )
         5           Si  tau(   5) = (   0.0881213   0.1514758  -0.0004040  )
         6           Si  tau(   6) = (   0.2494990   0.4339487  -0.0026846  )
         7           O   tau(   7) = (   0.0832469   0.0805279   0.2820317  )
         8           O   tau(   8) = (   0.2503150   0.3664661   0.2847840  )
         9           O   tau(   9) = (   0.2150044   0.0378059   0.1637106  )
        10           O   tau(  10) = (   0.3847856   0.3314064   0.1686679  )
        11           O   tau(  11) = (   0.1893648   0.1676808   0.0394900  )
        12           O   tau(  12) = (   0.3559782   0.4420487   0.0252114  )
        13           O   tau(  13) = (   0.0232004   0.1139851   0.0809256  )
        14           O   tau(  14) = (   0.1929419   0.4032908   0.0870747  )
        15           O   tau(  15) = (   0.9143842   0.2053572   0.2017921  )
        16           O   tau(  16) = (   0.0865254   0.4910963   0.2058125  )
        17           O   tau(  17) = (   0.0451807   0.2469173   0.3308670  )
        18           O   tau(  18) = (   0.2113627   0.5352291   0.3307039  )
        19           Si  tau(  19) = (   0.4866703   0.0036183   0.2389275  )
        20           Si  tau(  20) = (   0.6532379   0.2822033   0.2487299  )
        21           Si  tau(  21) = (   0.2537550   0.1316752   0.1217503  )
        22           Si  tau(  22) = (   0.4151141   0.4222681   0.1161396  )
        23           Si  tau(  23) = (   0.4165135   0.1537200  -0.0003469  )
        24           Si  tau(  24) = (   0.5857232   0.4410708   0.0024799  )
        25           O   tau(  25) = (   0.4218181   0.0840719   0.2772354  )
        26           O   tau(  26) = (   0.5909802   0.3491922   0.3140433  )
        27           O   tau(  27) = (   0.5515976   0.0401945   0.1564810  )
        28           O   tau(  28) = (   0.7048945   0.3335524   0.1671485  )
        29           O   tau(  29) = (   0.5164408   0.1766471   0.0404334  )
        30           O   tau(  30) = (   0.6872278   0.4587828   0.0399872  )
        31           O   tau(  31) = (   0.3545216   0.1128581   0.0811217  )
        32           O   tau(  32) = (   0.5206644   0.4104830   0.0856540  )
        33           O   tau(  33) = (   0.2569676   0.2084314   0.2010700  )
        34           O   tau(  34) = (   0.4025586   0.5104190   0.1825853  )
        35           O   tau(  35) = (   0.3800435   0.2505598   0.3282149  )
        36           Si  tau(  36) = (   0.8156400  -0.0037065   0.2430952  )
        37           Si  tau(  37) = (   0.9790310   0.2832241   0.2449501  )
        38           Si  tau(  38) = (   0.5846674   0.1382625   0.1181551  )
        39           Si  tau(  39) = (   0.7497226   0.4247373   0.1250164  )
        40           Si  tau(  40) = (   0.7539711   0.1573914  -0.0102399  )
        41           Si  tau(  41) = (   0.9171288   0.4361727   0.0035959  )
        42           O   tau(  42) = (   0.7488212   0.0730675   0.2853797  )
        43           O   tau(  43) = (   0.9150238   0.3657230   0.2819921  )
        44           O   tau(  44) = (   0.8737321   0.0372155   0.1584959  )
        45           O   tau(  45) = (   1.0474471   0.3193300   0.1661341  )
        46           O   tau(  46) = (   0.8531068   0.1715436   0.0351356  )
        47           O   tau(  47) = (   1.0193310   0.4477994   0.0416733  )
        48           O   tau(  48) = (   0.6843515   0.1341028   0.0720190  )
        49           O   tau(  49) = (   0.8503802   0.4034821   0.0857150  )
        50           O   tau(  50) = (   0.5868223   0.2069228   0.2054084  )
        51           O   tau(  51) = (   0.7504622   0.5007252   0.2044182  )
        52           O   tau(  52) = (   0.7262536   0.2443578   0.3217800  )
        53           O   tau(  53) = (   0.8778727   0.5351924   0.3289250  )
        54           Si  tau(  54) = (   0.1483411   0.5717904   0.2476182  )
        55           Si  tau(  55) = (   0.3171653   0.8643620   0.2436457  )
        56           Si  tau(  56) = (   0.9221250   0.7064608   0.1233847  )
        57           Si  tau(  57) = (   0.0913104   0.9915068   0.1232514  )
        58           Si  tau(  58) = (   0.0965477   0.7261980   0.0017560  )
        59           Si  tau(  59) = (   0.2550725   1.0153973   0.0000395  )
        60           O   tau(  60) = (   0.0839841   0.6523954   0.2855359  )
        61           O   tau(  61) = (   0.2535646   0.9448951   0.2824155  )
        62           O   tau(  62) = (   0.2152442   0.6102318   0.1682957  )
        63           O   tau(  63) = (   0.3826984   0.8991808   0.1617544  )
        64           O   tau(  64) = (   0.2019182   0.7346069   0.0376119  )
        65           O   tau(  65) = (   0.3581806   1.0283604   0.0364794  )
        66           O   tau(  66) = (   0.0319508   0.6923790   0.0852847  )
        67           O   tau(  67) = (   0.1934620   0.9784644   0.0837931  )
        68           O   tau(  68) = (   0.9187987   0.7804297   0.2047770  )
        69           O   tau(  69) = (   0.0882288   1.0652051   0.2052253  )
        70           O   tau(  70) = (   0.0511407   0.8225937   0.3291422  )
        71           O   tau(  71) = (   0.2117019   1.1126051   0.3288875  )
        72           Si  tau(  72) = (   0.4282717   0.6168518   0.1799230  )
        73           Si  tau(  73) = (   0.6524448   0.8628633   0.2457790  )
        74           Si  tau(  74) = (   0.2569468   0.7033969   0.1277911  )
        75           Si  tau(  75) = (   0.4210163   0.9941109   0.1207013  )
        76           Si  tau(  76) = (   0.4561916   0.7377725  -0.0328960  )
        77           Si  tau(  77) = (   0.5871839   1.0141540   0.0006939  )
        78           O   tau(  78) = (   0.4171168   0.6568211   0.2811679  )
        79           O   tau(  79) = (   0.5879237   0.9437057   0.2822165  )
        80           O   tau(  80) = (   0.5327629   0.6245563   0.1435827  )
        81           O   tau(  81) = (   0.7136807   0.8938359   0.1593303  )
        82           O   tau(  82) = (   0.5355578   0.7667759   0.0366264  )
        83           O   tau(  83) = (   0.6895019   1.0275292   0.0387103  )
        84           O   tau(  84) = (   0.3662216   0.6788325   0.1060646  )
        85           O   tau(  85) = (   0.5230878   0.9774590   0.0826357  )
        86           O   tau(  86) = (   0.2537883   0.7830742   0.2037035  )
        87           O   tau(  87) = (   0.4221355   1.0696706   0.2008237  )
        88           O   tau(  88) = (   0.3802537   0.8263992   0.3265625  )
        89           O   tau(  89) = (   0.5494815   1.1137319   0.3226104  )
        90           Si  tau(  90) = (   0.8169075   0.5776220   0.2467127  )
        91           Si  tau(  91) = (   0.9830146   0.8602387   0.2449569  )
        92           Si  tau(  92) = (   0.5906357   0.7152502   0.1211065  )
        93           Si  tau(  93) = (   0.7532734   0.9894906   0.1208718  )
        94           Si  tau(  94) = (   0.7562717   0.7273203   0.0012363  )
        95           Si  tau(  95) = (   0.9192574   1.0110159   0.0010724  )
        96           O   tau(  96) = (   0.7543539   0.6575979   0.2897146  )
        97           O   tau(  97) = (   0.9179930   0.9401847   0.2827446  )
        98           O   tau(  98) = (   0.8827313   0.6122557   0.1650392  )
        99           O   tau(  99) = (   1.0488352   0.8952075   0.1634027  )
       100           O   tau( 100) = (   0.8579358   0.7414683   0.0396668  )
       101           O   tau( 101) = (   1.0203760   1.0273310   0.0406693  )
       102           O   tau( 102) = (   0.6911656   0.6931984   0.0848234  )
       103           O   tau( 103) = (   0.8547977   0.9729479   0.0824655  )
       104           O   tau( 104) = (   0.5882118   0.7801134   0.2091100  )
       105           O   tau( 105) = (   0.7527370   1.0611866   0.2046372  )
       106           O   tau( 106) = (   0.7165396   0.8278491   0.3286048  )
       107           O   tau( 107) = (   0.8811303   1.1083219   0.3250426  )
       108           Si  tau( 108) = (   0.1528280  -0.0016969   0.6088870  )
       109           Si  tau( 109) = (   0.3096441   0.2826998   0.6102734  )
       110           Si  tau( 110) = (   0.9190564   0.1262289   0.4904262  )
       111           Si  tau( 111) = (   0.0874776   0.4170274   0.4898252  )
       112           Si  tau( 112) = (   0.0869561   0.1514047   0.3667043  )
       113           Si  tau( 113) = (   0.2504178   0.4392635   0.3674840  )
       114           O   tau( 114) = (   0.0890808   0.0791995   0.6478628  )
       115           O   tau( 115) = (   0.2397315   0.3588575   0.6487500  )
       116           O   tau( 116) = (   0.2159982   0.0323446   0.5245539  )
       117           O   tau( 117) = (   0.3753184   0.3269185   0.5325831  )
       118           O   tau( 118) = (   0.1906979   0.1653940   0.4010900  )
       119           O   tau( 119) = (   0.3533960   0.4547896   0.4049222  )
       120           O   tau( 120) = (   0.0284560   0.1129743   0.4524051  )
       121           O   tau( 121) = (   0.1896167   0.4013163   0.4515533  )
       122           O   tau( 122) = (   0.9151544   0.2024527   0.5708360  )
       123           O   tau( 123) = (   0.0864168   0.4935713   0.5694204  )
       124           O   tau( 124) = (   0.0497198   0.2474751   0.6933254  )
       125           O   tau( 125) = (   0.2149434   0.5313691   0.6919200  )
       126           Si  tau( 126) = (   0.4846319  -0.0008941   0.6096099  )
       127           Si  tau( 127) = (   0.6425240   0.2864191   0.6035760  )
       128           Si  tau( 128) = (   0.2537107   0.1273347   0.4836167  )
       129           Si  tau( 129) = (   0.4098796   0.4222759   0.4926605  )
       130           Si  tau( 130) = (   0.4186466   0.1534353   0.3628391  )
       131           Si  tau( 131) = (   0.6075103   0.3931776   0.4114218  )
       132           O   tau( 132) = (   0.4227581   0.0809806   0.6487353  )
       133           O   tau( 133) = (   0.5853447   0.3634031   0.6548605  )
       134           O   tau( 134) = (   0.5482550   0.0348708   0.5259881  )
       135           O   tau( 135) = (   0.6805103   0.3398499   0.5025522  )
       136           O   tau( 136) = (   0.5211005   0.1681172   0.4023908  )
       137           O   tau( 137) = (   0.6853777   0.4723779   0.4094838  )
       138           O   tau( 138) = (   0.3560425   0.1131789   0.4445319  )
       139           O   tau( 139) = (   0.5165653   0.4110543   0.4640989  )
       140           O   tau( 140) = (   0.2523353   0.2007857   0.5660684  )
       141           O   tau( 141) = (   0.4099619   0.5007234   0.5708623  )
       142           O   tau( 142) = (   0.3738212   0.2473978   0.6927621  )
       143           O   tau( 143) = (   0.5489564   0.5334494   0.6867044  )
       144           Si  tau( 144) = (   0.8159816  -0.0058663   0.6109231  )
       145           Si  tau( 145) = (   0.9781405   0.2834976   0.6116426  )
       146           Si  tau( 146) = (   0.5837814   0.1295842   0.4844026  )
       147           Si  tau( 147) = (   0.7557187   0.4317060   0.4867852  )
       148           Si  tau( 148) = (   0.7552468   0.1475447   0.3658171  )
       149           Si  tau( 149) = (   0.9178561   0.4389940   0.3637721  )
       150           O   tau( 150) = (   0.7514800   0.0756164   0.6480463  )
       151           O   tau( 151) = (   0.9130584   0.3633407   0.6522373  )
       152           O   tau( 152) = (   0.8806086   0.0306059   0.5290297  )
       153           O   tau( 153) = (   1.0405343   0.3227277   0.5293784  )
       154           O   tau( 154) = (   0.8561879   0.1606156   0.4061744  )
       155           O   tau( 155) = (   1.0179768   0.4528451   0.4054915  )
       156           O   tau( 156) = (   0.6873896   0.1204383   0.4490301  )
       157           O   tau( 157) = (   0.8513766   0.4013722   0.4469131  )
       158           O   tau( 158) = (   0.5792777   0.2070579   0.5649386  )
       159           O   tau( 159) = (   0.7569722   0.4869981   0.5797707  )
       160           O   tau( 160) = (   0.7254574   0.2508157   0.6654928  )
       161           O   tau( 161) = (   0.8846252   0.5347770   0.6971258  )
       162           Si  tau( 162) = (   0.1526170   0.5715676   0.6100777  )
       163           Si  tau( 163) = (   0.3149250   0.8646320   0.6030031  )
       164           Si  tau( 164) = (   0.9180198   0.7045988   0.4930903  )
       165           Si  tau( 165) = (   0.0892802   0.9897400   0.4893288  )
       166           Si  tau( 166) = (   0.0872800   0.7263423   0.3677883  )
       167           Si  tau( 167) = (   0.2521228   1.0175221   0.3660448  )
       168           O   tau( 168) = (   0.0911484   0.6530110   0.6511408  )
       169           O   tau( 169) = (   0.2522309   0.9404781   0.6496761  )
       170           O   tau( 170) = (   0.2186152   0.6087058   0.5293259  )
       171           O   tau( 171) = (   0.3778613   0.9001869   0.5203324  )
       172           O   tau( 172) = (   0.1900513   0.7396822   0.4053446  )
       173           O   tau( 173) = (   0.3542015   1.0358556   0.4034772  )
       174           O   tau( 174) = (   0.0252542   0.6884972   0.4510640  )
       175           O   tau( 175) = (   0.1910304   0.9764482   0.4485919  )
       176           O   tau( 176) = (   0.9219557   0.7741150   0.5785750  )
       177           O   tau( 177) = (   0.0893554   1.0625009   0.5725323  )
       178           O   tau( 178) = (   0.0610464   0.8229863   0.6947229  )
       179           O   tau( 179) = (   0.2178428   1.1105842   0.6917910  )
       180           Si  tau( 180) = (   0.4853325   0.5715494   0.6062355  )
       181           Si  tau( 181) = (   0.6483305   0.8586283   0.6106085  )
       182           Si  tau( 182) = (   0.2542016   0.7038735   0.4873625  )
       183           Si  tau( 183) = (   0.4181577   0.9967073   0.4840038  )
       184           Si  tau( 184) = (   0.4174007   0.7299462   0.3639457  )
       185           Si  tau( 185) = (   0.5853859   1.0181783   0.3639684  )
       186           O   tau( 186) = (   0.4312320   0.6594507   0.6499734  )
       187           O   tau( 187) = (   0.5848857   0.9376013   0.6520871  )
       188           O   tau( 188) = (   0.5473316   0.6090335   0.5231905  )
       189           O   tau( 189) = (   0.7057395   0.8934638   0.5233917  )
       190           O   tau( 190) = (   0.5190483   0.7443381   0.4054361  )
       191           O   tau( 191) = (   0.6856433   1.0323527   0.4070635  )
       192           O   tau( 192) = (   0.3560722   0.6901214   0.4469241  )
       193           O   tau( 193) = (   0.5193599   0.9805834   0.4443596  )
       194           O   tau( 194) = (   0.2561483   0.7785578   0.5696510  )
       195           O   tau( 195) = (   0.4199213   1.0658141   0.5701870  )
       196           O   tau( 196) = (   0.3882794   0.8319647   0.6836239  )
       197           O   tau( 197) = (   0.5498963   1.1087754   0.6907647  )
       198           Si  tau( 198) = (   0.8202909   0.5718768   0.6166263  )
       199           Si  tau( 199) = (   0.9864238   0.8568729   0.6134789  )
       200           Si  tau( 200) = (   0.5818892   0.7077758   0.4878882  )
       201           Si  tau( 201) = (   0.7488216   0.9896323   0.4868509  )
       202           Si  tau( 202) = (   0.7527675   0.7328218   0.3707459  )
       203           Si  tau( 203) = (   0.9162741   1.0122814   0.3662761  )
       204           O   tau( 204) = (   0.7529203   0.6495886   0.6545746  )
       205           O   tau( 205) = (   0.9210057   0.9367337   0.6512949  )
       206           O   tau( 206) = (   0.8777032   0.6078359   0.5296860  )
       207           O   tau( 207) = (   1.0469134   0.8926649   0.5282365  )
       208           O   tau( 208) = (   0.8529242   0.7457095   0.4138149  )
       209           O   tau( 209) = (   1.0167123   1.0265712   0.4085600  )
       210           O   tau( 210) = (   0.6854114   0.6999696   0.4532605  )
       211           O   tau( 211) = (   0.8495104   0.9735501   0.4458622  )
       212           O   tau( 212) = (   0.5747146   0.7769701   0.5787948  )
       213           O   tau( 213) = (   0.7521210   1.0592856   0.5726399  )
       214           O   tau( 214) = (   0.7161562   0.8197415   0.6883720  )
       215           O   tau( 215) = (   0.8793703   1.1059127   0.6940523  )

     number of k points=     1
                       cart. coord. in units 2pi/alat
        k(    1) = (   0.0000000   0.0000000   0.0000000), wk =   2.0000000

     Dense  grid:  1740873 G-vectors     FFT dimensions: ( 160, 192, 120)

     Largest allocated arrays     est. size (Mb)     dimensions
        Kohn-Sham Wavefunctions        17.80 Mb     (    1944,  600)
        NL pseudopotentials            12.78 Mb     (    1944,  431)
        Each V/rho on FFT grid          0.94 Mb     (   61440)
        Each G-vector array             0.12 Mb     (   15547)
        G-vector shells                 0.06 Mb     (    7776)
     Largest temporary arrays     est. size (Mb)     dimensions
        Auxiliary wavefunctions        71.19 Mb     (    1944, 2400)
        Each subspace H/S matrix       87.89 Mb     (    2400, 2400)
        Each <psi_i|beta_j> matrix      3.95 Mb     (     431,  600)
        Arrays for rho mixing           7.50 Mb     (   61440,    8)

     Initial potential from superposition of free atoms

     starting charge 1145.96414, renormalised to 1144.00000
     Starting wfc are  860 randomized atomic wfcs

     total cpu time spent up to now is       38.6 secs

     per-process dynamical memory:   157.4 Mb

     Self-consistent Calculation

     iteration #  1     ecut=    80.00 Ry     beta=0.70
     Davidson diagonalization with overlap
     ethr =  1.00E-02,  avg # of iterations =  3.0
     Davidson diagonalization with overlap
     ethr =  1.00E-02,  avg # of iterations =  1.0
     Davidson diagonalization with overlap
     ethr =  1.00E-02,  avg # of iterations =  1.0

     Expectation value of exp(iGx): ( -4.2679804675581226E-004,  5.9212630576691364E-004)  0.99291773000000005     
     Electronic Dipole per cell (Ry a.u.)   27.334440303605923     
     Ionic Dipole per cell (Ry a.u.)   23644.690166761306     

     Expectation value of exp(iGx): (  3.1286172615638498E-003, -3.1874399007963895E-003)   1.1465709300000000     
     Electronic Dipole per cell (Ry a.u.)  -11.426298866344624     
     Ionic Dipole per cell (Ry a.u.)   25347.165864583618     

     Expectation value of exp(iGx): ( -5.3006757716362255E-007, -1.6512889837162897E-006)  0.73188942899999998     
     Electronic Dipole per cell (Ry a.u.)  -17.267278456185998     
     Ionic Dipole per cell (Ry a.u.)   15834.969383166328     
Electronic Dipole on Cartesian axes
           1   27.334440303605923     
           2  -11.426298866344624     
           3  -17.267278456185998     
Ionic Dipole on Cartesian axes
           1   23644.690166761306     
           2   25347.165864583618     
           3   15834.969383166328     

     total cpu time spent up to now is      771.0 secs

     total energy              =   -5137.08929119 Ry
     Harris-Foulkes estimate   =   -5174.08520073 Ry
     estimated scf accuracy    <      51.95096848 Ry

     iteration #  2     ecut=    80.00 Ry     beta=0.70
     Davidson diagonalization with overlap
     ethr =  4.54E-03,  avg # of iterations =  2.0
     Davidson diagonalization with overlap
     ethr =  4.54E-03,  avg # of iterations =  1.0
     Davidson diagonalization with overlap
     ethr =  4.54E-03,  avg # of iterations =  1.0

     Expectation value of exp(iGx): ( -1.7036521492475255E-005,  2.6966721106419544E-005)  0.99291773000000005     
     Electronic Dipole per cell (Ry a.u.)   26.573725840007686     
     Ionic Dipole per cell (Ry a.u.)   23644.690166761306     

     Expectation value of exp(iGx): (  3.2575677415485412E-004, -2.7907347543051198E-004)   1.1465709300000000     
     Electronic Dipole per cell (Ry a.u.)  -10.184846327934217     
     Ionic Dipole per cell (Ry a.u.)   25347.165864583618     

     Expectation value of exp(iGx): ( -1.4112295133229870E-009, -5.4248123786190781E-009)  0.73188942899999998     
     Electronic Dipole per cell (Ry a.u.)  -16.752314479787689     
     Ionic Dipole per cell (Ry a.u.)   15834.969383166328     
Electronic Dipole on Cartesian axes
           1   26.573725840007686     
           2  -10.184846327934217     
           3  -16.752314479787689     
Ionic Dipole on Cartesian axes
           1   23644.690166761306     
           2   25347.165864583618     
           3   15834.969383166328     

     total cpu time spent up to now is     1495.4 secs

     total energy              =   -5150.63250061 Ry
     Harris-Foulkes estimate   =   -5167.80635619 Ry
     estimated scf accuracy    <      33.25309803 Ry

     iteration #  3     ecut=    80.00 Ry     beta=0.70
     Davidson diagonalization with overlap
     ethr =  2.91E-03,  avg # of iterations =  2.0
     Davidson diagonalization with overlap
     ethr =  2.91E-03,  avg # of iterations =  1.0
     Davidson diagonalization with overlap
     ethr =  2.91E-03,  avg # of iterations =  1.0

     Expectation value of exp(iGx): ( -8.9958177212444150E-005,  1.2958564048691146E-004)  0.99291773000000005     
     Electronic Dipole per cell (Ry a.u.)   27.113799223254517     
     Ionic Dipole per cell (Ry a.u.)   23644.690166761306     

     Expectation value of exp(iGx): (  1.0088400839253862E-003, -9.9912032150238444E-004)   1.1465709300000000     
     Electronic Dipole per cell (Ry a.u.)  -11.222800898439427     
     Ionic Dipole per cell (Ry a.u.)   25347.165864583618     

     Expectation value of exp(iGx): ( -2.9811446980591128E-008, -1.0100931464838424E-007)  0.73188942899999998     
     Electronic Dipole per cell (Ry a.u.)  -17.050463028708805     
     Ionic Dipole per cell (Ry a.u.)   15834.969383166328     
Electronic Dipole on Cartesian axes
           1   27.113799223254517     
           2  -11.222800898439427     
           3  -17.050463028708805     
Ionic Dipole on Cartesian axes
           1   23644.690166761306     
           2   25347.165864583618     
           3   15834.969383166328     

     total cpu time spent up to now is     2241.3 secs

     total energy              =   -5157.44756999 Ry
     Harris-Foulkes estimate   =   -5157.54581759 Ry
     estimated scf accuracy    <       0.24756281 Ry

     iteration #  4     ecut=    80.00 Ry     beta=0.70
     Davidson diagonalization with overlap
     ethr =  2.16E-05,  avg # of iterations =  8.0
     Davidson diagonalization with overlap
     ethr =  2.16E-05,  avg # of iterations =  1.0
     Davidson diagonalization with overlap
     ethr =  2.16E-05,  avg # of iterations =  1.0

     Expectation value of exp(iGx): ( -8.3425751796124494E-005,  1.2422472307951809E-004)  0.99291773000000005     
     Electronic Dipole per cell (Ry a.u.)   26.921660603201747     
     Ionic Dipole per cell (Ry a.u.)   23644.690166761306     

     Expectation value of exp(iGx): (  1.0180495016964644E-003, -9.0661404782757180E-004)   1.1465709300000000     
     Electronic Dipole per cell (Ry a.u.)  -10.460863832844229     
     Ionic Dipole per cell (Ry a.u.)   25347.165864583618     

     Expectation value of exp(iGx): ( -2.5864836857037251E-008, -9.2011772449120741E-008)  0.73188942899999998     
     Electronic Dipole per cell (Ry a.u.)  -16.931551445106287     
     Ionic Dipole per cell (Ry a.u.)   15834.969383166328     
Electronic Dipole on Cartesian axes
           1   26.921660603201747     
           2  -10.460863832844229     
           3  -16.931551445106287     
Ionic Dipole on Cartesian axes
           1   23644.690166761306     
           2   25347.165864583618     
           3   15834.969383166328     

     total cpu time spent up to now is     3075.6 secs

     total energy              =   -5157.45589547 Ry
     Harris-Foulkes estimate   =   -5157.53679715 Ry
     estimated scf accuracy    <       0.17059924 Ry

     iteration #  5     ecut=    80.00 Ry     beta=0.70
     Davidson diagonalization with overlap
     ethr =  1.49E-05,  avg # of iterations =  8.0
     Davidson diagonalization with overlap
     ethr =  1.49E-05,  avg # of iterations =  1.0
     Davidson diagonalization with overlap
     ethr =  1.49E-05,  avg # of iterations =  1.0

     Expectation value of exp(iGx): ( -8.4640336399754057E-005,  1.2262155314361758E-004)  0.99291773000000005     
     Electronic Dipole per cell (Ry a.u.)   27.080616613241808     
     Ionic Dipole per cell (Ry a.u.)   23644.690166761306     

     Expectation value of exp(iGx): (  9.7966165480594660E-004, -9.4433356934782540E-004)   1.1465709300000000     
     Electronic Dipole per cell (Ry a.u.)  -11.028422864076965     
     Ionic Dipole per cell (Ry a.u.)   25347.165864583618     

     Expectation value of exp(iGx): ( -2.6258925900675398E-008, -9.0991420710509870E-008)  0.73188942899999998     
     Electronic Dipole per cell (Ry a.u.)  -16.995077287302305     
     Ionic Dipole per cell (Ry a.u.)   15834.969383166328     
Electronic Dipole on Cartesian axes
           1   27.080616613241808     
           2  -11.028422864076965     
           3  -16.995077287302305     
Ionic Dipole on Cartesian axes
           1   23644.690166761306     
           2   25347.165864583618     
           3   15834.969383166328     

     total cpu time spent up to now is     3895.9 secs

     total energy              =   -5157.49131158 Ry
     Harris-Foulkes estimate   =   -5157.49324940 Ry
     estimated scf accuracy    <       0.00348845 Ry

     iteration #  6     ecut=    80.00 Ry     beta=0.70
     Davidson diagonalization with overlap
     ethr =  3.05E-07,  avg # of iterations =  7.0
     Davidson diagonalization with overlap
     ethr =  3.05E-07,  avg # of iterations =  1.0
     Davidson diagonalization with overlap
     ethr =  3.05E-07,  avg # of iterations =  1.0

     Expectation value of exp(iGx): ( -8.4473384347582517E-005,  1.2295035601025663E-004)  0.99291773000000005     
     Electronic Dipole per cell (Ry a.u.)   27.053557931734229     
     Ionic Dipole per cell (Ry a.u.)   23644.690166761306     

     Expectation value of exp(iGx): (  9.8461836323936094E-004, -9.4016299753489326E-004)   1.1465709300000000     
     Electronic Dipole per cell (Ry a.u.)  -10.960380166883414     
     Ionic Dipole per cell (Ry a.u.)   25347.165864583618     

     Expectation value of exp(iGx): ( -2.6278181868824144E-008, -9.1248437186178472E-008)  0.73188942899999998     
     Electronic Dipole per cell (Ry a.u.)  -16.989977652299771     
     Ionic Dipole per cell (Ry a.u.)   15834.969383166328     
Electronic Dipole on Cartesian axes
           1   27.053557931734229     
           2  -10.960380166883414     
           3  -16.989977652299771     
Ionic Dipole on Cartesian axes
           1   23644.690166761306     
           2   25347.165864583618     
           3   15834.969383166328     

     total cpu time spent up to now is     4693.2 secs

     total energy              =   -5157.49211510 Ry
     Harris-Foulkes estimate   =   -5157.49230446 Ry
     estimated scf accuracy    <       0.00034804 Ry

     iteration #  7     ecut=    80.00 Ry     beta=0.70
     Davidson diagonalization with overlap
     ethr =  3.04E-08,  avg # of iterations =  3.0
     Davidson diagonalization with overlap
     ethr =  3.04E-08,  avg # of iterations =  1.0
     Davidson diagonalization with overlap
     ethr =  3.04E-08,  avg # of iterations =  1.0

     Expectation value of exp(iGx): ( -8.4554411383410414E-005,  1.2296597237714975E-004)  0.99291773000000005     
     Electronic Dipole per cell (Ry a.u.)   27.058392183713888     
     Ionic Dipole per cell (Ry a.u.)   23644.690166761306     

     Expectation value of exp(iGx): (  9.8425027966576894E-004, -9.4132312729024875E-004)   1.1465709300000000     
     Electronic Dipole per cell (Ry a.u.)  -10.971921723337763     
     Ionic Dipole per cell (Ry a.u.)   25347.165864583618     

     Expectation value of exp(iGx): ( -2.6317608820103178E-008, -9.1313218076430908E-008)  0.73188942899999998     
     Electronic Dipole per cell (Ry a.u.)  -16.991905338539521     
     Ionic Dipole per cell (Ry a.u.)   15834.969383166328     
Electronic Dipole on Cartesian axes
           1   27.058392183713888     
           2  -10.971921723337763     
           3  -16.991905338539521     
Ionic Dipole on Cartesian axes
           1   23644.690166761306     
           2   25347.165864583618     
           3   15834.969383166328     

     total cpu time spent up to now is     5429.9 secs

     total energy              =   -5157.49219574 Ry
     Harris-Foulkes estimate   =   -5157.49221639 Ry
     estimated scf accuracy    <       0.00004373 Ry

     iteration #  8     ecut=    80.00 Ry     beta=0.70
     Davidson diagonalization with overlap
     ethr =  3.82E-09,  avg # of iterations =  3.0
     Davidson diagonalization with overlap
     ethr =  3.82E-09,  avg # of iterations =  1.0
     Davidson diagonalization with overlap
     ethr =  3.82E-09,  avg # of iterations =  1.0

     Expectation value of exp(iGx): ( -8.4567083342712430E-005,  1.2297289113605118E-004)  0.99291773000000005     
     Electronic Dipole per cell (Ry a.u.)   27.058936254207087     
     Ionic Dipole per cell (Ry a.u.)   23644.690166761306     

     Expectation value of exp(iGx): (  9.8441727794694000E-004, -9.4124299499843186E-004)   1.1465709300000000     
     Electronic Dipole per cell (Ry a.u.)  -10.970091898352861     
     Ionic Dipole per cell (Ry a.u.)   25347.165864583618     

     Expectation value of exp(iGx): ( -2.6311367941873669E-008, -9.1333010226890611E-008)  0.73188942899999998     
     Electronic Dipole per cell (Ry a.u.)  -16.990797012944654     
     Ionic Dipole per cell (Ry a.u.)   15834.969383166328     
Electronic Dipole on Cartesian axes
           1   27.058936254207087     
           2  -10.970091898352861     
           3  -16.990797012944654     
Ionic Dipole on Cartesian axes
           1   23644.690166761306     
           2   25347.165864583618     
           3   15834.969383166328     

     total cpu time spent up to now is     6162.4 secs

     total energy              =   -5157.49220659 Ry
     Harris-Foulkes estimate   =   -5157.49220827 Ry
     estimated scf accuracy    <       0.00000506 Ry

     iteration #  9     ecut=    80.00 Ry     beta=0.70
     Davidson diagonalization with overlap
     ethr =  4.42E-10,  avg # of iterations =  3.0
     Davidson diagonalization with overlap
     ethr =  4.42E-10,  avg # of iterations =  1.0
     Davidson diagonalization with overlap
     ethr =  4.42E-10,  avg # of iterations =  1.0

     Expectation value of exp(iGx): ( -8.4562690792491468E-005,  1.2298426965381108E-004)  0.99291773000000005     
     Electronic Dipole per cell (Ry a.u.)   27.058096444058776     
     Ionic Dipole per cell (Ry a.u.)   23644.690166761306     

     Expectation value of exp(iGx): (  9.8446912614339713E-004, -9.4125423744933362E-004)   1.1465709300000000     
     Electronic Dipole per cell (Ry a.u.)  -10.969799434126772     
     Ionic Dipole per cell (Ry a.u.)   25347.165864583618     

     Expectation value of exp(iGx): ( -2.6318483894257082E-008, -9.1336509908627686E-008)  0.73188942899999998     
     Electronic Dipole per cell (Ry a.u.)  -16.991363703114555     
     Ionic Dipole per cell (Ry a.u.)   15834.969383166328     
Electronic Dipole on Cartesian axes
           1   27.058096444058776     
           2  -10.969799434126772     
           3  -16.991363703114555     
Ionic Dipole on Cartesian axes
           1   23644.690166761306     
           2   25347.165864583618     
           3   15834.969383166328     

     total cpu time spent up to now is     6895.2 secs

     total energy              =   -5157.49220754 Ry
     Harris-Foulkes estimate   =   -5157.49220774 Ry
     estimated scf accuracy    <       0.00000042 Ry

     iteration # 10     ecut=    80.00 Ry     beta=0.70
     Davidson diagonalization with overlap
     ethr =  3.64E-11,  avg # of iterations =  3.0
     Davidson diagonalization with overlap
     ethr =  3.64E-11,  avg # of iterations =  1.0
     Davidson diagonalization with overlap
     ethr =  3.64E-11,  avg # of iterations =  1.0

     Expectation value of exp(iGx): ( -8.4565776308249429E-005,  1.2298087135782643E-004)  0.99291773000000005     
     Electronic Dipole per cell (Ry a.u.)   27.058469175360909     
     Ionic Dipole per cell (Ry a.u.)   23644.690166761306     

     Expectation value of exp(iGx): (  9.8444588811840133E-004, -9.4127187726188882E-004)   1.1465709300000000     
     Electronic Dipole per cell (Ry a.u.)  -10.970103548102776     
     Ionic Dipole per cell (Ry a.u.)   25347.165864583618     

     Expectation value of exp(iGx): ( -2.6315113253383107E-008, -9.1336803759813732E-008)  0.73188942899999998     
     Electronic Dipole per cell (Ry a.u.)  -16.991043115623299     
     Ionic Dipole per cell (Ry a.u.)   15834.969383166328     
Electronic Dipole on Cartesian axes
           1   27.058469175360909     
           2  -10.970103548102776     
           3  -16.991043115623299     
Ionic Dipole on Cartesian axes
           1   23644.690166761306     
           2   25347.165864583618     
           3   15834.969383166328     

     total cpu time spent up to now is     7648.5 secs

     total energy              =   -5157.49220764 Ry
     Harris-Foulkes estimate   =   -5157.49220767 Ry
     estimated scf accuracy    <       0.00000006 Ry

     iteration # 11     ecut=    80.00 Ry     beta=0.70
     Davidson diagonalization with overlap
     ethr =  5.49E-12,  avg # of iterations =  2.0
     Davidson diagonalization with overlap
     ethr =  5.49E-12,  avg # of iterations =  1.0
     Davidson diagonalization with overlap
     ethr =  5.49E-12,  avg # of iterations =  1.0

     Expectation value of exp(iGx): ( -8.4565103496803915E-005,  1.2298166770802736E-004)  0.99291773000000005     
     Electronic Dipole per cell (Ry a.u.)   27.058385283469871     
     Ionic Dipole per cell (Ry a.u.)   23644.690166761306     

     Expectation value of exp(iGx): (  9.8445350779705152E-004, -9.4126593708322205E-004)   1.1465709300000000     
     Electronic Dipole per cell (Ry a.u.)  -10.970002638510778     
     Ionic Dipole per cell (Ry a.u.)   25347.165864583618     

     Expectation value of exp(iGx): ( -2.6316630823414073E-008, -9.1336677485811828E-008)  0.73188942899999998     
     Electronic Dipole per cell (Ry a.u.)  -16.991187293757079     
     Ionic Dipole per cell (Ry a.u.)   15834.969383166328     
Electronic Dipole on Cartesian axes
           1   27.058385283469871     
           2  -10.970002638510778     
           3  -16.991187293757079     
Ionic Dipole on Cartesian axes
           1   23644.690166761306     
           2   25347.165864583618     
           3   15834.969383166328     

     total cpu time spent up to now is     8366.6 secs

     End of self-consistent calculation

          k = 0.0000 0.0000 0.0000 (217511 PWs)   bands (ev):

   -18.0038 -17.5314 -16.6546 -16.5602 -16.4537 -16.4365 -16.3912 -16.3713
   -16.3228 -16.2600 -16.1797 -16.1408 -16.1045 -16.0934 -16.0647 -16.0381
   -16.0197 -16.0030 -15.9824 -15.9666 -15.9460 -15.8866 -15.8690 -15.8490
   -15.8352 -15.8088 -15.7846 -15.7787 -15.7678 -15.7463 -15.7386 -15.7328
   -15.6765 -15.6695 -15.6381 -15.6152 -15.5577 -15.5442 -15.5351 -15.5031
   -15.4574 -15.4348 -15.3925 -15.3852 -15.3335 -15.3164 -15.3048 -15.2605
   -15.2524 -15.2198 -15.1931 -15.1535 -15.1342 -15.1051 -15.0918 -15.0651
   -15.0462 -15.0285 -14.9924 -14.9632 -14.9477 -14.9257 -14.9128 -14.8959
   -14.8675 -14.8624 -14.8464 -14.8249 -14.8100 -14.7854 -14.7691 -14.7615
   -14.7413 -14.7103 -14.7009 -14.6882 -14.6528 -14.6358 -14.5861 -14.5800
   -14.5675 -14.5495 -14.5284 -14.5224 -14.4978 -14.4601 -14.4571 -14.4430
   -14.4252 -14.4176 -14.4043 -14.4029 -14.3893 -14.3807 -14.3748 -14.3694
   -14.3667 -14.3464 -14.3329 -14.3257 -14.3207 -14.3159 -14.3097 -14.3060
   -14.3002 -14.2898 -14.2810 -14.2754 -14.2693 -14.2622 -14.2534 -14.2420
   -14.2383 -14.2329 -14.2259 -14.2254 -14.2217 -14.2126 -14.2069 -14.1998
   -14.1977 -14.1903 -14.1877 -14.1769 -14.1742 -14.1728 -14.1637 -14.1546
   -14.1467 -14.1396 -14.1380 -14.1307 -14.1276 -14.1192 -14.1160 -14.1047
   -14.0985 -14.0856 -14.0751 -14.0699 -14.0565 -14.0553 -14.0436  -7.0169
    -6.5706  -6.4540  -6.3824  -6.1988  -6.1683  -6.0442  -6.0145  -5.9373
    -5.8549  -5.8315  -5.8035  -5.7929  -5.7719  -5.7527  -5.7107  -5.7029
    -5.6607  -5.6404  -5.5996  -5.5744  -5.5409  -5.4892  -5.4613  -5.2520
    -5.2147  -5.2002  -5.1420  -5.1228  -5.0874  -5.0500  -5.0400  -4.9254
    -4.9076  -4.8858  -4.8420  -4.7611  -4.7166  -4.6262  -4.5577  -4.4571
    -4.4227  -4.3103  -4.3063  -4.2661  -4.2246  -4.2009  -4.1752  -4.1301
    -4.0926  -4.0475  -4.0199  -3.9648  -3.9087  -3.8851  -3.8303  -3.8076
    -3.7655  -3.7452  -3.7381  -3.7179  -3.6999  -3.6560  -3.6229  -3.5299
    -3.4618  -3.4132  -3.3896  -3.3540  -3.3181  -3.3041  -3.2508  -3.1829
    -3.1618  -3.1552  -3.1428  -3.1095  -3.0823  -3.0596  -3.0257  -3.0031
    -2.9971  -2.9731  -2.9527  -2.9427  -2.9389  -2.9085  -2.8920  -2.8880
    -2.8706  -2.8650  -2.8399  -2.8342  -2.8249  -2.8197  -2.8040  -2.7968
    -2.7804  -2.7746  -2.7569  -2.7483  -2.7371  -2.7298  -2.7234  -2.7071
    -2.7041  -2.6880  -2.6767  -2.6677  -2.6612  -2.6525  -2.6424  -2.6329
    -2.6311  -2.6100  -2.5989  -2.5817  -2.5778  -2.5680  -2.5286  -2.5228
    -2.4883  -2.4441  -2.4421  -2.4359  -2.4229  -2.4136  -2.4042  -2.3876
    -2.3780  -2.3520  -2.3085  -2.2672  -2.2597  -2.2385  -2.2161  -2.1991
    -2.1829  -2.1768  -2.1495  -2.1010  -2.0686  -2.0587  -1.9666  -1.9203
    -1.8814  -1.6148  -1.3438  -1.1366  -1.1132  -1.0373  -0.9789  -0.9670
    -0.9015  -0.8938  -0.8636  -0.8486  -0.8027  -0.7667  -0.7502  -0.7419
    -0.7204  -0.7018  -0.6780  -0.6680  -0.6393  -0.6371  -0.6180  -0.6080
    -0.5993  -0.5881  -0.5672  -0.5596  -0.5557  -0.5498  -0.5429  -0.5261
    -0.5185  -0.5040  -0.4944  -0.4771  -0.4579  -0.4523  -0.4401  -0.4383
    -0.4220  -0.4078  -0.3854  -0.3806  -0.3622  -0.3464  -0.3431  -0.3263
    -0.3187  -0.3149  -0.2950  -0.2744  -0.2546  -0.2473  -0.2199  -0.2131
    -0.1992  -0.1842  -0.1697  -0.1575  -0.1526  -0.1408  -0.1278  -0.1148
    -0.0818  -0.0686  -0.0513  -0.0390  -0.0290  -0.0089   0.0159   0.0324
     0.0338   0.0578   0.0624   0.0812   0.1061   0.1154   0.1315   0.1344
     0.1577   0.1757   0.1886   0.1994   0.2204   0.2322   0.2359   0.2544
     0.2723   0.2767   0.2806   0.2994   0.3094   0.3195   0.3409   0.3497
     0.3624   0.3798   0.3967   0.4092   0.4210   0.4339   0.4363   0.4479
     0.4537   0.4711   0.4836   0.4903   0.4954   0.5203   0.5296   0.5333
     0.5420   0.5448   0.5615   0.5674   0.5799   0.5979   0.6017   0.6151
     0.6272   0.6412   0.6542   0.6578   0.6957   0.7046   0.7253   0.7322
     0.7379   0.7489   0.7612   0.7632   0.7770   0.7931   0.8082   0.8272
     0.8445   0.8629   0.8662   0.8802   0.9017   0.9119   0.9161   0.9380
     0.9487   0.9561   0.9651   0.9776   0.9847   0.9899   1.0094   1.0255
     1.0353   1.0386   1.0520   1.0651   1.0834   1.0860   1.0879   1.1049
     1.1133   1.1315   1.1320   1.1489   1.1586   1.1679   1.1687   1.1850
     1.1888   1.2036   1.2109   1.2197   1.2269   1.2472   1.2481   1.2574
     1.2729   1.2807   1.2861   1.2927   1.2995   1.3104   1.3241   1.3421
     1.3469   1.3492   1.3556   1.3660   1.3803   1.3847   1.3918   1.3978
     1.4092   1.4257   1.4335   1.4474   1.4575   1.4605   1.4632   1.4673
     1.4875   1.4950   1.4992   1.5147   1.5234   1.5329   1.5373   1.5452
     1.5497   1.5548   1.5714   1.5806   1.5881   1.6007   1.6056   1.6064
     1.6276   1.6374   1.6444   1.6515   1.6583   1.6744   1.6814   1.6919
     1.7032   1.7126   1.7153   1.7329   1.7519   1.7742   1.7894   1.8043
     1.8160   1.8199   1.8285   1.8633   1.8694   1.8801   1.8925   1.9232
     1.9506   1.9577   1.9651   1.9737   1.9891   2.0140   2.0177   2.0293
     2.0367   2.0531   2.0620   2.0788   2.0897   2.1002   2.1392   2.1484
     2.1555   2.1750   2.1810   2.1973   2.2043   2.2213   2.2455   2.2555
     2.2757   2.2866   2.3108   2.3312   2.3393   2.3492   2.3592   2.3749
     2.3897   2.3978   2.4103   2.4155   2.4568   2.4577   2.4778   2.5102
     2.5315   2.5407   2.5811   2.6071   7.5604   7.9768   8.7057   8.7888
     9.0824   9.2481   9.4014   9.4402   9.6671   9.8848   9.9187   9.9703
    10.0131  10.0637  10.2094  10.3283  10.3417  10.4320  10.4518  10.4772
    10.5354  10.5415  10.6244  10.6779  10.7242  10.7616  10.8166  10.8466

     highest occupied, lowest unoccupied level (ev):     2.6071    7.5604

!    total energy              =   -5157.49220765 Ry
     Harris-Foulkes estimate   =   -5157.49220765 Ry
     estimated scf accuracy    <          3.5E-09 Ry

     The total energy is the sum of the following terms:

     one-electron contribution =   -2403.61385480 Ry
     hartree contribution      =    1796.91286734 Ry
     xc contribution           =   -1182.76738290 Ry
     ewald contribution        =   -3368.02383728 Ry

     convergence has been achieved in  11 iterations
  **** WARNING :: Problem open file vector.dat...
  **** WARNING :: Problem read vector parameters...
  VECTOR ::   1.2845706791872410E-322   1.8185568292124603E-319  -1.0000000000000000     
  PARALLEL PART OF FORCES:no remove

     Forces acting on atoms (Ry/au):

     atom    1 type  1   force =     0.00048752   -0.00143035    0.00009712
     atom    2 type  1   force =    -0.00083076   -0.00245681    0.00073258
     atom    3 type  1   force =     0.00009373   -0.00127088   -0.00002533
     atom    4 type  1   force =    -0.00126317   -0.00065122    0.00046579
     atom    5 type  1   force =     0.00013890   -0.00170528   -0.00031207
     atom    6 type  1   force =    -0.00340712   -0.00225851    0.00010738
     atom    7 type  2   force =    -0.00034730    0.00088210    0.00026576
     atom    8 type  2   force =     0.00030866    0.00079709    0.00016769
     atom    9 type  2   force =     0.00003543    0.00108286   -0.00015879
     atom   10 type  2   force =     0.00091910    0.00190369   -0.00124926
     atom   11 type  2   force =    -0.00000829    0.00072787   -0.00004158
     atom   12 type  2   force =     0.00159926    0.00194991   -0.00059201
     atom   13 type  2   force =    -0.00011963    0.00042685    0.00005716
     atom   14 type  2   force =     0.00130456    0.00049748   -0.00069995
     atom   15 type  2   force =     0.00008086    0.00073606    0.00019698
     atom   16 type  2   force =     0.00047947    0.00018087   -0.00018958
     atom   17 type  2   force =    -0.00028764    0.00070130   -0.00017740
     atom   18 type  2   force =     0.00061664   -0.00030034    0.00011043
     atom   19 type  1   force =    -0.00065850   -0.00283157   -0.00046294
     atom   20 type  1   force =     0.00031409   -0.00206710    0.00011949
     atom   21 type  1   force =    -0.00009590   -0.00214211   -0.00039261
     atom   22 type  1   force =    -0.00106653   -0.00337267    0.00232148
     atom   23 type  1   force =     0.00016248   -0.00318381   -0.00033895
     atom   24 type  1   force =     0.00510524   -0.00914591    0.00443087
     atom   25 type  2   force =    -0.00030545    0.00149040    0.00059489
     atom   26 type  2   force =    -0.00051234    0.00087967    0.00079323
     atom   27 type  2   force =     0.00044249    0.00156309   -0.00034417
     atom   28 type  2   force =    -0.00018546    0.00095924   -0.00062698
     atom   29 type  2   force =     0.00002906    0.00112195   -0.00002441
     atom   30 type  2   force =    -0.00288412    0.00112414   -0.00197944
     atom   31 type  2   force =    -0.00005464    0.00099133   -0.00005792
     atom   32 type  2   force =     0.00019505    0.00191197   -0.00171680
     atom   33 type  2   force =     0.00041231    0.00146814    0.00041383
     atom   34 type  2   force =     0.00005294    0.00114549   -0.00098653
     atom   35 type  2   force =    -0.00032136    0.00138744   -0.00041676
     atom   36 type  1   force =    -0.00025003   -0.00132175   -0.00004064
     atom   37 type  1   force =    -0.00015628   -0.00119774    0.00029207
     atom   38 type  1   force =    -0.00042421   -0.00241996   -0.00004330
     atom   39 type  1   force =     0.00180482   -0.00071466    0.00189709
     atom   40 type  1   force =     0.00022292   -0.00214562    0.00028207
     atom   41 type  1   force =     0.00017157   -0.00013831   -0.00040097
     atom   42 type  2   force =    -0.00017670    0.00076733    0.00029927
     atom   43 type  2   force =    -0.00018044    0.00039831    0.00013822
     atom   44 type  2   force =     0.00023074    0.00066247   -0.00011307
     atom   45 type  2   force =     0.00042099    0.00067679   -0.00026191
     atom   46 type  2   force =    -0.00017160    0.00040312   -0.00011276
     atom   47 type  2   force =     0.00034229   -0.00003018    0.00007651
     atom   48 type  2   force =     0.00006853    0.00071544   -0.00012091
     atom   49 type  2   force =    -0.00072191    0.00017726    0.00009650
     atom   50 type  2   force =     0.00019982    0.00127164    0.00047597
     atom   51 type  2   force =    -0.00067022   -0.00055021   -0.00051238
     atom   52 type  2   force =    -0.00037028    0.00101674   -0.00039569
     atom   53 type  2   force =    -0.00006000   -0.00031902    0.00010269
     atom   54 type  1   force =    -0.00171736    0.00065104    0.00107766
     atom   55 type  1   force =     0.00276372    0.00503632   -0.00279617
     atom   56 type  1   force =    -0.00006554    0.00132367   -0.00011369
     atom   57 type  1   force =     0.00228002    0.00012674   -0.00117789
     atom   58 type  1   force =     0.00003179    0.00246328   -0.00027621
     atom   59 type  1   force =     0.00428229   -0.00556041   -0.00324308
     atom   60 type  2   force =     0.00061472   -0.00107534   -0.00085919
     atom   61 type  2   force =    -0.00062106   -0.00062525    0.00012032
     atom   62 type  2   force =     0.00273606   -0.00002036   -0.00095985
     atom   63 type  2   force =    -0.00191862   -0.00084395    0.00416283
     atom   64 type  2   force =     0.00088871   -0.00255464    0.00148140
     atom   65 type  2   force =    -0.00091772    0.00235490    0.00145794
     atom   66 type  2   force =     0.00008267   -0.00066295    0.00012855
     atom   67 type  2   force =    -0.00224864    0.00027595    0.00172911
     atom   68 type  2   force =    -0.00006943   -0.00082935   -0.00015008
     atom   69 type  2   force =    -0.00032430    0.00050230    0.00032850
     atom   70 type  2   force =     0.00012544   -0.00075793    0.00022660
     atom   71 type  2   force =    -0.00064756    0.00090831   -0.00053104
     atom   72 type  1   force =     0.00309698   -0.00214823    0.00903166
     atom   73 type  1   force =    -0.00045046    0.00214461   -0.00069677
     atom   74 type  1   force =    -0.00947975    0.00793058   -0.00023622
     atom   75 type  1   force =     0.00042517   -0.00428294   -0.00568582
     atom   76 type  1   force =     0.01592912    0.47202388    0.19757036
     atom   77 type  1   force =    -0.00378940   -0.00582255   -0.00193683
     atom   78 type  2   force =    -0.00020454   -0.00193663   -0.00333324
     atom   79 type  2   force =     0.00056972   -0.00074602   -0.00022473
     atom   80 type  2   force =    -0.00369624   -0.00472048   -0.00067249
     atom   81 type  2   force =     0.00014210   -0.00073369    0.00062505
     atom   82 type  2   force =    -0.02719005   -0.02999220   -0.02690871
     atom   83 type  2   force =     0.00218602    0.00052268    0.00134046
     atom   84 type  2   force =     0.00843502   -0.00344167   -0.00974432
     atom   85 type  2   force =     0.00131169    0.00234573    0.00158564
     atom   86 type  2   force =     0.00030839   -0.00412162   -0.00122233
     atom   87 type  2   force =     0.00041943    0.00193034    0.00160742
     atom   88 type  2   force =     0.00058735   -0.00292601    0.00079310
     atom   89 type  2   force =     0.00018912    0.00087872   -0.00029640
     atom   90 type  1   force =     0.00058830    0.00137594   -0.00000797
     atom   91 type  1   force =     0.00030297    0.00121440   -0.00031578
     atom   92 type  1   force =     0.00363639    0.00801668   -0.00090692
     atom   93 type  1   force =    -0.00148946    0.00038644   -0.00160791
     atom   94 type  1   force =    -0.00060410    0.00395276    0.00003476
     atom   95 type  1   force =     0.00019924   -0.00026637    0.00026041
     atom   96 type  2   force =     0.00003808   -0.00083795   -0.00032606
     atom   97 type  2   force =     0.00004289   -0.00034368   -0.00013429
     atom   98 type  2   force =    -0.00027589   -0.00081083    0.00027545
     atom   99 type  2   force =    -0.00049024   -0.00074550    0.00058017
     atom  100 type  2   force =     0.00030562   -0.00066460    0.00017787
     atom  101 type  2   force =    -0.00061615   -0.00001877   -0.00011194
     atom  102 type  2   force =     0.00157167   -0.00231801    0.00090847
     atom  103 type  2   force =     0.00039012   -0.00013177    0.00005074
     atom  104 type  2   force =    -0.00014796   -0.00176614    0.00004510
     atom  105 type  2   force =     0.00045589    0.00052800    0.00051225
     atom  106 type  2   force =     0.00032237   -0.00115254    0.00047292
     atom  107 type  2   force =    -0.00012286    0.00036993   -0.00010246
     atom  108 type  1   force =     0.00129260   -0.00239227    0.00116071
     atom  109 type  1   force =    -0.00097496   -0.00328325    0.00055570
     atom  110 type  1   force =     0.00002545   -0.00131482   -0.00000490
     atom  111 type  1   force =    -0.00092838   -0.00055244   -0.00004958
     atom  112 type  1   force =     0.00005523   -0.00134871   -0.00010225
     atom  113 type  1   force =    -0.00200759   -0.00051623   -0.00054521
     atom  114 type  2   force =    -0.00051822    0.00114172    0.00036989
     atom  115 type  2   force =     0.00042984    0.00138671    0.00044349
     atom  116 type  2   force =     0.00009538    0.00130981   -0.00057720
     atom  117 type  2   force =     0.00102449    0.00254416   -0.00027811
     atom  118 type  2   force =    -0.00005107    0.00062381   -0.00008601
     atom  119 type  2   force =     0.00147166    0.00069323    0.00151470
     atom  120 type  2   force =    -0.00007738    0.00038502   -0.00004781
     atom  121 type  2   force =     0.00076988    0.00023965   -0.00015293
     atom  122 type  2   force =     0.00003935    0.00078753    0.00020643
     atom  123 type  2   force =     0.00054024    0.00012482    0.00032363
     atom  124 type  2   force =    -0.00025311    0.00077239   -0.00024029
     atom  125 type  2   force =     0.00207385    0.00007464    0.00068468
     atom  126 type  1   force =    -0.00061010   -0.00448525    0.00070659
     atom  127 type  1   force =     0.00146583   -0.00363418   -0.00100600
     atom  128 type  1   force =    -0.00025559   -0.00234107   -0.00020135
     atom  129 type  1   force =    -0.00089620   -0.00570535   -0.00469166
     atom  130 type  1   force =     0.00004494   -0.00232878   -0.00014541
     atom  131 type  1   force =     0.00178632   -0.00148856   -0.00115212
     atom  132 type  2   force =    -0.00044108    0.00222644    0.00068977
     atom  133 type  2   force =    -0.00151887    0.00410546    0.00147580
     atom  134 type  2   force =     0.00082006    0.00192573   -0.00095691
     atom  135 type  2   force =    -0.00054237    0.00064658    0.00006955
     atom  136 type  2   force =     0.00001159    0.00095626   -0.00000628
     atom  137 type  2   force =    -0.00082340    0.00035368    0.00016851
     atom  138 type  2   force =    -0.00001242    0.00089152   -0.00012821
     atom  139 type  2   force =    -0.00161878    0.00153359    0.00146190
     atom  140 type  2   force =     0.00042990    0.00171399    0.00054095
     atom  141 type  2   force =     0.00208302    0.00773247    0.00525682
     atom  142 type  2   force =    -0.00044179    0.00183037   -0.00056049
     atom  143 type  2   force =    -0.00838783    0.01252019   -0.00388545
     atom  144 type  1   force =    -0.00040553   -0.00166339    0.00006216
     atom  145 type  1   force =    -0.00010530   -0.00132589    0.00014016
     atom  146 type  1   force =    -0.00049398   -0.00279877   -0.00007549
     atom  147 type  1   force =     0.00134722   -0.00047856   -0.00024101
     atom  148 type  1   force =     0.00014455   -0.00154598    0.00005235
     atom  149 type  1   force =     0.00011176    0.00000001   -0.00041947
     atom  150 type  2   force =    -0.00014816    0.00106421    0.00036074
     atom  151 type  2   force =    -0.00029169    0.00041832    0.00026775
     atom  152 type  2   force =     0.00024757    0.00073871   -0.00022492
     atom  153 type  2   force =     0.00025767    0.00065439   -0.00016485
     atom  154 type  2   force =    -0.00013214    0.00035420   -0.00012833
     atom  155 type  2   force =     0.00021380    0.00001922    0.00013127
     atom  156 type  2   force =     0.00005953    0.00073751   -0.00008658
     atom  157 type  2   force =    -0.00058728    0.00014603    0.00030849
     atom  158 type  2   force =     0.00021438    0.00192252    0.00081647
     atom  159 type  2   force =    -0.00093305   -0.00028963    0.00008801
     atom  160 type  2   force =    -0.00086845    0.00146425   -0.00054450
     atom  161 type  2   force =    -0.00016977   -0.00034246    0.00005860
     atom  162 type  1   force =    -0.00287135    0.00194047   -0.00129195
     atom  163 type  1   force =     0.02648732   -0.01189027    0.02298402
     atom  164 type  1   force =     0.00034234    0.00149186    0.00017010
     atom  165 type  1   force =     0.00162431   -0.00006725    0.00040768
     atom  166 type  1   force =     0.00039453    0.00173040    0.00058155
     atom  167 type  1   force =     0.00170665   -0.00068866    0.00128187
     atom  168 type  2   force =     0.00065823   -0.00153774   -0.00045479
     atom  169 type  2   force =    -0.00499451    0.00593680    0.00058445
     atom  170 type  2   force =     0.00104844   -0.00236689    0.00070970
     atom  171 type  2   force =     0.00001119    0.00591799   -0.00920651
     atom  172 type  2   force =    -0.00017659   -0.00132418   -0.00108990
     atom  173 type  2   force =    -0.00103350    0.00139230   -0.00171964
     atom  174 type  2   force =    -0.00002963   -0.00066964   -0.00013539
     atom  175 type  2   force =    -0.00103733    0.00030962   -0.00035843
     atom  176 type  2   force =    -0.00013718   -0.00113148   -0.00037368
     atom  177 type  2   force =    -0.00055134    0.00042598   -0.00022670
     atom  178 type  2   force =    -0.00011420   -0.00107586    0.00046534
     atom  179 type  2   force =    -0.00143691    0.00227338   -0.00070882
     atom  180 type  1   force =     0.01181997   -0.04220891   -0.02712823
     atom  181 type  1   force =    -0.00870873    0.00277359    0.00386458
     atom  182 type  1   force =    -0.00342956    0.00898114    0.00312131
     atom  183 type  1   force =    -0.00248190   -0.00602570    0.00416785
     atom  184 type  1   force =    -0.00047285    0.00571113    0.00038751
     atom  185 type  1   force =    -0.00144066   -0.00063590    0.00137848
     atom  186 type  2   force =    -0.07710334   -0.29081530   -0.16706263
     atom  187 type  2   force =     0.00461784    0.00214360   -0.00047627
     atom  188 type  2   force =    -0.00898644   -0.00282191    0.01058696
     atom  189 type  2   force =     0.00112787   -0.00014852   -0.00124166
     atom  190 type  2   force =    -0.00031460   -0.00271484    0.00015408
     atom  191 type  2   force =     0.00059466    0.00023588   -0.00021085
     atom  192 type  2   force =     0.00206489   -0.00278667    0.00083204
     atom  193 type  2   force =     0.00173414    0.00080432   -0.00175800
     atom  194 type  2   force =    -0.00671602   -0.00966807   -0.00873842
     atom  195 type  2   force =     0.00081159    0.00279527   -0.00003030
     atom  196 type  2   force =     0.06490600   -0.10681599    0.01381171
     atom  197 type  2   force =    -0.00014730    0.00236069   -0.00059419
     atom  198 type  1   force =     0.00128656    0.00144512   -0.00006893
     atom  199 type  1   force =     0.00082021    0.00129148   -0.00012165
     atom  200 type  1   force =     0.00644209    0.01566691   -0.00057640
     atom  201 type  1   force =    -0.00127152   -0.00060220    0.00054334
     atom  202 type  1   force =     0.00025753    0.00170936   -0.00022277
     atom  203 type  1   force =     0.00014230   -0.00015338    0.00050613
     atom  204 type  2   force =    -0.00035110   -0.00165215   -0.00063474
     atom  205 type  2   force =     0.00003019   -0.00035267   -0.00015478
     atom  206 type  2   force =    -0.00040180   -0.00098242    0.00033586
     atom  207 type  2   force =    -0.00061361   -0.00057151    0.00014528
     atom  208 type  2   force =    -0.00013392   -0.00051445    0.00005716
     atom  209 type  2   force =    -0.00055493    0.00005257   -0.00032694
     atom  210 type  2   force =    -0.00077809   -0.00240953   -0.00037022
     atom  211 type  2   force =     0.00036790   -0.00001210   -0.00031681
     atom  212 type  2   force =     0.00267426   -0.01255975   -0.00736567
     atom  213 type  2   force =     0.00060898    0.00076706    0.00000823
     atom  214 type  2   force =     0.00231959   -0.00231642    0.00107870
     atom  215 type  2   force =    -0.00005359    0.00039104   -0.00015675

     Total force =     0.637274     Total SCF correction =     0.000121

     Writing output data file Qrtz_Ortho.save

     init_run     :     27.03s CPU     37.62s WALL (       1 calls)
     electrons    :   3990.29s CPU   8328.92s WALL (       1 calls)
     forces       :      8.43s CPU      8.92s WALL (       1 calls)

     Called by init_run:
     wfcinit      :     24.98s CPU     34.29s WALL (       1 calls)
     potinit      :      0.21s CPU      0.29s WALL (       1 calls)

     Called by electrons:
     c_bands      :   2252.83s CPU   2761.64s WALL (      33 calls)
     sum_band     :     11.34s CPU     42.11s WALL (      11 calls)
     v_of_rho     :      0.10s CPU      0.32s WALL (      12 calls)
     mix_rho      :      0.09s CPU      0.50s WALL (      11 calls)

     Called by c_bands:
     init_us_2    :      0.41s CPU      0.51s WALL (      45 calls)
     cegterg      :   2251.54s CPU   2755.05s WALL (      33 calls)

     Called by sum_band:

     Called by *egterg:
     h_psi        :    431.67s CPU    854.23s WALL (     100 calls)
     g_psi        :      0.31s CPU      0.31s WALL (      66 calls)
     cdiaghg      :    755.42s CPU    765.91s WALL (      97 calls)

     Called by h_psi:
     add_vuspsi   :    143.07s CPU    143.56s WALL (     100 calls)

     General routines
     calbec       :    149.34s CPU    161.27s WALL (     104 calls)
     fft          :      0.17s CPU      0.92s WALL (      49 calls)
     fftw         :    147.37s CPU    579.09s WALL (   98066 calls)
     davcio       :      0.02s CPU      1.78s WALL (     260 calls)

     Parallel routines
     fft_scatter  :     69.15s CPU    448.15s WALL (   98115 calls)

     Electric-field routines
     c_phase_fiel :   1725.78s CPU   5523.16s WALL (      33 calls)

     PWSCF        :     1h 7m CPU        2h19m WALL


   This run was terminated on:   4:32:24   1Jul2018            

=------------------------------------------------------------------------------=
   JOB DONE.
=------------------------------------------------------------------------------=
