# Supplementary material for: Collective dipole effects in ionic transport under electric fields
Source: Nat Commun. 2020 Jul 3;11:3330. doi: 10.1038/s41467-020-17173-w (PMC7335081; doi:10.1038/s41467-020-17173-w)
Supplement: Supplementary file 3 — Source Data [file 41467_2020_17173_MOESM3_ESM.zip › Script_Pol_Analysis/QE_data/ZBC_NEB_VO_Q2-pos2/Zcharge_VO_Q2_pict7/dx-0.2/output_file]

     Program PWSCF v.5.4.0 starts on 30Jun2018 at 23:52:19 

     This program is part of the open-source Quantum ESPRESSO suite
     for quantum simulation of materials; please cite
         "P. Giannozzi et al., J. Phys.:Condens. Matter 21 395502 (2009);
          URL http://www.quantum-espresso.org", 
     in publications or presentations arising from this work. More details at
     http://www.quantum-espresso.org/quote

     Parallel version (MPI), running on   112 processors
     R & G space division:  proc/nbgrp/npool/nimage =     112
     Reading input from input_file
Warning: card &IONS ignored
Warning: card / ignored
Warning: card &CELL ignored
Warning: card / ignored

     Current dimensions of program PWSCF are:
     Max number of different atomic species (ntypx) = 10
     Max number of k-points (npk) =  40000
     Max angular momentum in pseudopotentials (lmaxx) =  3

     Subspace diagonalization in iterative solution of the eigenvalue problem:
     a serial algorithm will be used


     Parallelization info
     --------------------
     sticks:   dense  smooth     PW     G-vecs:    dense   smooth      PW
     Min         200     200     50                15540    15540    1940
     Max         201     201     51                15547    15547    1944
     Sum       22485   22485   5629              1740873  1740873  217511


     Title: 
     Fkl_Ortho                                                                  


     bravais-lattice index     =            0
     lattice parameter (alat)  =      27.8567  a.u.
     unit-cell volume          =   18011.5231 (a.u.)^3
     number of atoms/cell      =          215
     number of atomic types    =            2
     number of electrons       =      1144.00
     number of Kohn-Sham states=          600
     kinetic-energy cutoff     =      80.0000  Ry
     charge density cutoff     =     320.0000  Ry
     convergence threshold     =      1.0E-08
     mixing beta               =       0.7000
     number of iterations used =            8  plain     mixing
     Exchange-correlation      =  SLA  PZ   NOGX NOGC ( 1  1  0  0 0 0)

     Using Berry phase electric field
     In a.u.(Ry)  cartesian system of reference
        0.0000000000
        0.0000000000
        0.0000000000
     In a.u.(Ry)  crystal system of reference
        0.0000000000
        0.0000000000
        0.0000000000
     Number of iterative cycles:   3


     celldm(1)=  27.856738  celldm(2)=   0.000000  celldm(3)=   0.000000
     celldm(4)=   0.000000  celldm(5)=   0.000000  celldm(6)=   0.000000

     crystal axes: (cart. coord. in units of alat)
               a(1) = (   0.992918   0.000000   0.000000 )  
               a(2) = (   0.000000   1.146571   0.000000 )  
               a(3) = (   0.000000   0.000000   0.731889 )  

     reciprocal axes: (cart. coord. in units 2 pi/alat)
               b(1) = (  1.007133  0.000000  0.000000 )  
               b(2) = (  0.000000  0.872166  0.000000 )  
               b(3) = (  0.000000  0.000000  1.366327 )  


     PseudoPot. # 1 for Si read from file:
     /home/users/lsamos/Nico/q-e-qe-5.4/pseudo/Si.pz-vbc.UPF
     MD5 check sum: 6dfa03ddd5817404712e03e4d12deb78
     Pseudo is Norm-conserving, Zval =  4.0
     Generated by new atomic code, or converted to UPF format
     Using radial grid of  431 points,  2 beta functions with: 
                l(1) =   0
                l(2) =   1

     PseudoPot. # 2 for O  read from file:
     /home/users/lsamos/Nico/q-e-qe-5.4/pseudo/O.pz-mt.UPF
     MD5 check sum: 6c85872a654a48428798af567c59afb1
     Pseudo is Norm-conserving, Zval =  6.0
     Generated by new atomic code, or converted to UPF format
     Using radial grid of  921 points,  1 beta functions with: 
                l(1) =   0

     atomic species   valence    mass     pseudopotential
        Si             4.00    28.08550     Si( 1.00)
        O              6.00    16.00000     O ( 1.00)

     No symmetry found


   Cartesian axes

     site n.     atom                  positions (alat units)
         1           Si  tau(   1) = (   0.1494822   0.0009375   0.2444720  )
         2           Si  tau(   2) = (   0.3174817   0.2885628   0.2451835  )
         3           Si  tau(   3) = (   0.9144393   0.1317359   0.1191181  )
         4           Si  tau(   4) = (   0.0902829   0.4150068   0.1255958  )
         5           Si  tau(   5) = (   0.0881213   0.1514758  -0.0004040  )
         6           Si  tau(   6) = (   0.2494990   0.4339487  -0.0026846  )
         7           O   tau(   7) = (   0.0832469   0.0805279   0.2820317  )
         8           O   tau(   8) = (   0.2503150   0.3664661   0.2847840  )
         9           O   tau(   9) = (   0.2150044   0.0378059   0.1637106  )
        10           O   tau(  10) = (   0.3847856   0.3314064   0.1686679  )
        11           O   tau(  11) = (   0.1893648   0.1676808   0.0394900  )
        12           O   tau(  12) = (   0.3559782   0.4420487   0.0252114  )
        13           O   tau(  13) = (   0.0232004   0.1139851   0.0809256  )
        14           O   tau(  14) = (   0.1929419   0.4032908   0.0870747  )
        15           O   tau(  15) = (   0.9143842   0.2053572   0.2017921  )
        16           O   tau(  16) = (   0.0865254   0.4910963   0.2058125  )
        17           O   tau(  17) = (   0.0451807   0.2469173   0.3308670  )
        18           O   tau(  18) = (   0.2113627   0.5352291   0.3307039  )
        19           Si  tau(  19) = (   0.4866703   0.0036183   0.2389275  )
        20           Si  tau(  20) = (   0.6532379   0.2822033   0.2487299  )
        21           Si  tau(  21) = (   0.2537550   0.1316752   0.1217503  )
        22           Si  tau(  22) = (   0.4151141   0.4222681   0.1161396  )
        23           Si  tau(  23) = (   0.4165135   0.1537200  -0.0003469  )
        24           Si  tau(  24) = (   0.5857232   0.4410708   0.0024799  )
        25           O   tau(  25) = (   0.4218181   0.0840719   0.2772354  )
        26           O   tau(  26) = (   0.5909802   0.3491922   0.3140433  )
        27           O   tau(  27) = (   0.5515976   0.0401945   0.1564810  )
        28           O   tau(  28) = (   0.7048945   0.3335524   0.1671485  )
        29           O   tau(  29) = (   0.5164408   0.1766471   0.0404334  )
        30           O   tau(  30) = (   0.6872278   0.4587828   0.0399872  )
        31           O   tau(  31) = (   0.3545216   0.1128581   0.0811217  )
        32           O   tau(  32) = (   0.5206644   0.4104830   0.0856540  )
        33           O   tau(  33) = (   0.2569676   0.2084314   0.2010700  )
        34           O   tau(  34) = (   0.4025586   0.5104190   0.1825853  )
        35           O   tau(  35) = (   0.3800435   0.2505598   0.3282149  )
        36           Si  tau(  36) = (   0.8156400  -0.0037065   0.2430952  )
        37           Si  tau(  37) = (   0.9790310   0.2832241   0.2449501  )
        38           Si  tau(  38) = (   0.5846674   0.1382625   0.1181551  )
        39           Si  tau(  39) = (   0.7497226   0.4247373   0.1250164  )
        40           Si  tau(  40) = (   0.7539711   0.1573914  -0.0102399  )
        41           Si  tau(  41) = (   0.9171288   0.4361727   0.0035959  )
        42           O   tau(  42) = (   0.7488212   0.0730675   0.2853797  )
        43           O   tau(  43) = (   0.9150238   0.3657230   0.2819921  )
        44           O   tau(  44) = (   0.8737321   0.0372155   0.1584959  )
        45           O   tau(  45) = (   1.0474471   0.3193300   0.1661341  )
        46           O   tau(  46) = (   0.8531068   0.1715436   0.0351356  )
        47           O   tau(  47) = (   1.0193310   0.4477994   0.0416733  )
        48           O   tau(  48) = (   0.6843515   0.1341028   0.0720190  )
        49           O   tau(  49) = (   0.8503802   0.4034821   0.0857150  )
        50           O   tau(  50) = (   0.5868223   0.2069228   0.2054084  )
        51           O   tau(  51) = (   0.7504622   0.5007252   0.2044182  )
        52           O   tau(  52) = (   0.7262536   0.2443578   0.3217800  )
        53           O   tau(  53) = (   0.8778727   0.5351924   0.3289250  )
        54           Si  tau(  54) = (   0.1483411   0.5717904   0.2476182  )
        55           Si  tau(  55) = (   0.3171653   0.8643620   0.2436457  )
        56           Si  tau(  56) = (   0.9221250   0.7064608   0.1233847  )
        57           Si  tau(  57) = (   0.0913104   0.9915068   0.1232514  )
        58           Si  tau(  58) = (   0.0965477   0.7261980   0.0017560  )
        59           Si  tau(  59) = (   0.2550725   1.0153973   0.0000395  )
        60           O   tau(  60) = (   0.0839841   0.6523954   0.2855359  )
        61           O   tau(  61) = (   0.2535646   0.9448951   0.2824155  )
        62           O   tau(  62) = (   0.2152442   0.6102318   0.1682957  )
        63           O   tau(  63) = (   0.3826984   0.8991808   0.1617544  )
        64           O   tau(  64) = (   0.2019182   0.7346069   0.0376119  )
        65           O   tau(  65) = (   0.3581806   1.0283604   0.0364794  )
        66           O   tau(  66) = (   0.0319508   0.6923790   0.0852847  )
        67           O   tau(  67) = (   0.1934620   0.9784644   0.0837931  )
        68           O   tau(  68) = (   0.9187987   0.7804297   0.2047770  )
        69           O   tau(  69) = (   0.0882288   1.0652051   0.2052253  )
        70           O   tau(  70) = (   0.0511407   0.8225937   0.3291422  )
        71           O   tau(  71) = (   0.2117019   1.1126051   0.3288875  )
        72           Si  tau(  72) = (   0.4282717   0.6168518   0.1799230  )
        73           Si  tau(  73) = (   0.6524448   0.8628633   0.2457790  )
        74           Si  tau(  74) = (   0.2569468   0.7033969   0.1277911  )
        75           Si  tau(  75) = (   0.4210163   0.9941109   0.1207013  )
        76           Si  tau(  76) = (   0.4426242   0.7513400  -0.0328960  )
        77           Si  tau(  77) = (   0.5871839   1.0141540   0.0006939  )
        78           O   tau(  78) = (   0.4171168   0.6568211   0.2811679  )
        79           O   tau(  79) = (   0.5879237   0.9437057   0.2822165  )
        80           O   tau(  80) = (   0.5327629   0.6245563   0.1435827  )
        81           O   tau(  81) = (   0.7136807   0.8938359   0.1593303  )
        82           O   tau(  82) = (   0.5355578   0.7667759   0.0366264  )
        83           O   tau(  83) = (   0.6895019   1.0275292   0.0387103  )
        84           O   tau(  84) = (   0.3662216   0.6788325   0.1060646  )
        85           O   tau(  85) = (   0.5230878   0.9774590   0.0826357  )
        86           O   tau(  86) = (   0.2537883   0.7830742   0.2037035  )
        87           O   tau(  87) = (   0.4221355   1.0696706   0.2008237  )
        88           O   tau(  88) = (   0.3802537   0.8263992   0.3265625  )
        89           O   tau(  89) = (   0.5494815   1.1137319   0.3226104  )
        90           Si  tau(  90) = (   0.8169075   0.5776220   0.2467127  )
        91           Si  tau(  91) = (   0.9830146   0.8602387   0.2449569  )
        92           Si  tau(  92) = (   0.5906357   0.7152502   0.1211065  )
        93           Si  tau(  93) = (   0.7532734   0.9894906   0.1208718  )
        94           Si  tau(  94) = (   0.7562717   0.7273203   0.0012363  )
        95           Si  tau(  95) = (   0.9192574   1.0110159   0.0010724  )
        96           O   tau(  96) = (   0.7543539   0.6575979   0.2897146  )
        97           O   tau(  97) = (   0.9179930   0.9401847   0.2827446  )
        98           O   tau(  98) = (   0.8827313   0.6122557   0.1650392  )
        99           O   tau(  99) = (   1.0488352   0.8952075   0.1634027  )
       100           O   tau( 100) = (   0.8579358   0.7414683   0.0396668  )
       101           O   tau( 101) = (   1.0203760   1.0273310   0.0406693  )
       102           O   tau( 102) = (   0.6911656   0.6931984   0.0848234  )
       103           O   tau( 103) = (   0.8547977   0.9729479   0.0824655  )
       104           O   tau( 104) = (   0.5882118   0.7801134   0.2091100  )
       105           O   tau( 105) = (   0.7527370   1.0611866   0.2046372  )
       106           O   tau( 106) = (   0.7165396   0.8278491   0.3286048  )
       107           O   tau( 107) = (   0.8811303   1.1083219   0.3250426  )
       108           Si  tau( 108) = (   0.1528280  -0.0016969   0.6088870  )
       109           Si  tau( 109) = (   0.3096441   0.2826998   0.6102734  )
       110           Si  tau( 110) = (   0.9190564   0.1262289   0.4904262  )
       111           Si  tau( 111) = (   0.0874776   0.4170274   0.4898252  )
       112           Si  tau( 112) = (   0.0869561   0.1514047   0.3667043  )
       113           Si  tau( 113) = (   0.2504178   0.4392635   0.3674840  )
       114           O   tau( 114) = (   0.0890808   0.0791995   0.6478628  )
       115           O   tau( 115) = (   0.2397315   0.3588575   0.6487500  )
       116           O   tau( 116) = (   0.2159982   0.0323446   0.5245539  )
       117           O   tau( 117) = (   0.3753184   0.3269185   0.5325831  )
       118           O   tau( 118) = (   0.1906979   0.1653940   0.4010900  )
       119           O   tau( 119) = (   0.3533960   0.4547896   0.4049222  )
       120           O   tau( 120) = (   0.0284560   0.1129743   0.4524051  )
       121           O   tau( 121) = (   0.1896167   0.4013163   0.4515533  )
       122           O   tau( 122) = (   0.9151544   0.2024527   0.5708360  )
       123           O   tau( 123) = (   0.0864168   0.4935713   0.5694204  )
       124           O   tau( 124) = (   0.0497198   0.2474751   0.6933254  )
       125           O   tau( 125) = (   0.2149434   0.5313691   0.6919200  )
       126           Si  tau( 126) = (   0.4846319  -0.0008941   0.6096099  )
       127           Si  tau( 127) = (   0.6425240   0.2864191   0.6035760  )
       128           Si  tau( 128) = (   0.2537107   0.1273347   0.4836167  )
       129           Si  tau( 129) = (   0.4098796   0.4222759   0.4926605  )
       130           Si  tau( 130) = (   0.4186466   0.1534353   0.3628391  )
       131           Si  tau( 131) = (   0.6075103   0.3931776   0.4114218  )
       132           O   tau( 132) = (   0.4227581   0.0809806   0.6487353  )
       133           O   tau( 133) = (   0.5853447   0.3634031   0.6548605  )
       134           O   tau( 134) = (   0.5482550   0.0348708   0.5259881  )
       135           O   tau( 135) = (   0.6805103   0.3398499   0.5025522  )
       136           O   tau( 136) = (   0.5211005   0.1681172   0.4023908  )
       137           O   tau( 137) = (   0.6853777   0.4723779   0.4094838  )
       138           O   tau( 138) = (   0.3560425   0.1131789   0.4445319  )
       139           O   tau( 139) = (   0.5165653   0.4110543   0.4640989  )
       140           O   tau( 140) = (   0.2523353   0.2007857   0.5660684  )
       141           O   tau( 141) = (   0.4099619   0.5007234   0.5708623  )
       142           O   tau( 142) = (   0.3738212   0.2473978   0.6927621  )
       143           O   tau( 143) = (   0.5489564   0.5334494   0.6867044  )
       144           Si  tau( 144) = (   0.8159816  -0.0058663   0.6109231  )
       145           Si  tau( 145) = (   0.9781405   0.2834976   0.6116426  )
       146           Si  tau( 146) = (   0.5837814   0.1295842   0.4844026  )
       147           Si  tau( 147) = (   0.7557187   0.4317060   0.4867852  )
       148           Si  tau( 148) = (   0.7552468   0.1475447   0.3658171  )
       149           Si  tau( 149) = (   0.9178561   0.4389940   0.3637721  )
       150           O   tau( 150) = (   0.7514800   0.0756164   0.6480463  )
       151           O   tau( 151) = (   0.9130584   0.3633407   0.6522373  )
       152           O   tau( 152) = (   0.8806086   0.0306059   0.5290297  )
       153           O   tau( 153) = (   1.0405343   0.3227277   0.5293784  )
       154           O   tau( 154) = (   0.8561879   0.1606156   0.4061744  )
       155           O   tau( 155) = (   1.0179768   0.4528451   0.4054915  )
       156           O   tau( 156) = (   0.6873896   0.1204383   0.4490301  )
       157           O   tau( 157) = (   0.8513766   0.4013722   0.4469131  )
       158           O   tau( 158) = (   0.5792777   0.2070579   0.5649386  )
       159           O   tau( 159) = (   0.7569722   0.4869981   0.5797707  )
       160           O   tau( 160) = (   0.7254574   0.2508157   0.6654928  )
       161           O   tau( 161) = (   0.8846252   0.5347770   0.6971258  )
       162           Si  tau( 162) = (   0.1526170   0.5715676   0.6100777  )
       163           Si  tau( 163) = (   0.3149250   0.8646320   0.6030031  )
       164           Si  tau( 164) = (   0.9180198   0.7045988   0.4930903  )
       165           Si  tau( 165) = (   0.0892802   0.9897400   0.4893288  )
       166           Si  tau( 166) = (   0.0872800   0.7263423   0.3677883  )
       167           Si  tau( 167) = (   0.2521228   1.0175221   0.3660448  )
       168           O   tau( 168) = (   0.0911484   0.6530110   0.6511408  )
       169           O   tau( 169) = (   0.2522309   0.9404781   0.6496761  )
       170           O   tau( 170) = (   0.2186152   0.6087058   0.5293259  )
       171           O   tau( 171) = (   0.3778613   0.9001869   0.5203324  )
       172           O   tau( 172) = (   0.1900513   0.7396822   0.4053446  )
       173           O   tau( 173) = (   0.3542015   1.0358556   0.4034772  )
       174           O   tau( 174) = (   0.0252542   0.6884972   0.4510640  )
       175           O   tau( 175) = (   0.1910304   0.9764482   0.4485919  )
       176           O   tau( 176) = (   0.9219557   0.7741150   0.5785750  )
       177           O   tau( 177) = (   0.0893554   1.0625009   0.5725323  )
       178           O   tau( 178) = (   0.0610464   0.8229863   0.6947229  )
       179           O   tau( 179) = (   0.2178428   1.1105842   0.6917910  )
       180           Si  tau( 180) = (   0.4853325   0.5715494   0.6062355  )
       181           Si  tau( 181) = (   0.6483305   0.8586283   0.6106085  )
       182           Si  tau( 182) = (   0.2542016   0.7038735   0.4873625  )
       183           Si  tau( 183) = (   0.4181577   0.9967073   0.4840038  )
       184           Si  tau( 184) = (   0.4174007   0.7299462   0.3639457  )
       185           Si  tau( 185) = (   0.5853859   1.0181783   0.3639684  )
       186           O   tau( 186) = (   0.4312320   0.6594507   0.6499734  )
       187           O   tau( 187) = (   0.5848857   0.9376013   0.6520871  )
       188           O   tau( 188) = (   0.5473316   0.6090335   0.5231905  )
       189           O   tau( 189) = (   0.7057395   0.8934638   0.5233917  )
       190           O   tau( 190) = (   0.5190483   0.7443381   0.4054361  )
       191           O   tau( 191) = (   0.6856433   1.0323527   0.4070635  )
       192           O   tau( 192) = (   0.3560722   0.6901214   0.4469241  )
       193           O   tau( 193) = (   0.5193599   0.9805834   0.4443596  )
       194           O   tau( 194) = (   0.2561483   0.7785578   0.5696510  )
       195           O   tau( 195) = (   0.4199213   1.0658141   0.5701870  )
       196           O   tau( 196) = (   0.3882794   0.8319647   0.6836239  )
       197           O   tau( 197) = (   0.5498963   1.1087754   0.6907647  )
       198           Si  tau( 198) = (   0.8202909   0.5718768   0.6166263  )
       199           Si  tau( 199) = (   0.9864238   0.8568729   0.6134789  )
       200           Si  tau( 200) = (   0.5818892   0.7077758   0.4878882  )
       201           Si  tau( 201) = (   0.7488216   0.9896323   0.4868509  )
       202           Si  tau( 202) = (   0.7527675   0.7328218   0.3707459  )
       203           Si  tau( 203) = (   0.9162741   1.0122814   0.3662761  )
       204           O   tau( 204) = (   0.7529203   0.6495886   0.6545746  )
       205           O   tau( 205) = (   0.9210057   0.9367337   0.6512949  )
       206           O   tau( 206) = (   0.8777032   0.6078359   0.5296860  )
       207           O   tau( 207) = (   1.0469134   0.8926649   0.5282365  )
       208           O   tau( 208) = (   0.8529242   0.7457095   0.4138149  )
       209           O   tau( 209) = (   1.0167123   1.0265712   0.4085600  )
       210           O   tau( 210) = (   0.6854114   0.6999696   0.4532605  )
       211           O   tau( 211) = (   0.8495104   0.9735501   0.4458622  )
       212           O   tau( 212) = (   0.5747146   0.7769701   0.5787948  )
       213           O   tau( 213) = (   0.7521210   1.0592856   0.5726399  )
       214           O   tau( 214) = (   0.7161562   0.8197415   0.6883720  )
       215           O   tau( 215) = (   0.8793703   1.1059127   0.6940523  )

     number of k points=     1
                       cart. coord. in units 2pi/alat
        k(    1) = (   0.0000000   0.0000000   0.0000000), wk =   2.0000000

     Dense  grid:  1740873 G-vectors     FFT dimensions: ( 160, 192, 120)

     Largest allocated arrays     est. size (Mb)     dimensions
        Kohn-Sham Wavefunctions        17.80 Mb     (    1944,  600)
        NL pseudopotentials            12.78 Mb     (    1944,  431)
        Each V/rho on FFT grid          0.94 Mb     (   61440)
        Each G-vector array             0.12 Mb     (   15547)
        G-vector shells                 0.06 Mb     (    7776)
     Largest temporary arrays     est. size (Mb)     dimensions
        Auxiliary wavefunctions        71.19 Mb     (    1944, 2400)
        Each subspace H/S matrix       87.89 Mb     (    2400, 2400)
        Each <psi_i|beta_j> matrix      3.95 Mb     (     431,  600)
        Arrays for rho mixing           7.50 Mb     (   61440,    8)

     Initial potential from superposition of free atoms

     starting charge 1145.96414, renormalised to 1144.00000
     Starting wfc are  860 randomized atomic wfcs

     total cpu time spent up to now is       38.9 secs

     per-process dynamical memory:   157.3 Mb

     Self-consistent Calculation

     iteration #  1     ecut=    80.00 Ry     beta=0.70
     Davidson diagonalization with overlap
     ethr =  1.00E-02,  avg # of iterations =  3.0
     Davidson diagonalization with overlap
     ethr =  1.00E-02,  avg # of iterations =  1.0
     Davidson diagonalization with overlap
     ethr =  1.00E-02,  avg # of iterations =  1.0

     Expectation value of exp(iGx): ( -4.2806690629660651E-004,  5.9245914588476709E-004)  0.99291773000000005     
     Electronic Dipole per cell (Ry a.u.)   27.348659544442651     
     Ionic Dipole per cell (Ry a.u.)   23642.552185700268     

     Expectation value of exp(iGx): (  3.1051203611195898E-003, -3.2134451599372914E-003)   1.1465709300000000     
     Electronic Dipole per cell (Ry a.u.)  -11.538867852178861     
     Ionic Dipole per cell (Ry a.u.)   25349.303845644656     

     Expectation value of exp(iGx): ( -5.6002107186388173E-007, -1.6453680940967710E-006)  0.73188942899999998     
     Electronic Dipole per cell (Ry a.u.)  -17.427443238604901     
     Ionic Dipole per cell (Ry a.u.)   15834.969383166328     
Electronic Dipole on Cartesian axes
           1   27.348659544442651     
           2  -11.538867852178861     
           3  -17.427443238604901     
Ionic Dipole on Cartesian axes
           1   23642.552185700268     
           2   25349.303845644656     
           3   15834.969383166328     

     total cpu time spent up to now is      765.4 secs

     total energy              =   -5137.12595637 Ry
     Harris-Foulkes estimate   =   -5174.11095081 Ry
     estimated scf accuracy    <      51.93980484 Ry

     iteration #  2     ecut=    80.00 Ry     beta=0.70
     Davidson diagonalization with overlap
     ethr =  4.54E-03,  avg # of iterations =  2.0
     Davidson diagonalization with overlap
     ethr =  4.54E-03,  avg # of iterations =  1.0
     Davidson diagonalization with overlap
     ethr =  4.54E-03,  avg # of iterations =  1.0

     Expectation value of exp(iGx): ( -1.8603310118452837E-005,  2.6060601576325986E-005)  0.99291773000000005     
     Electronic Dipole per cell (Ry a.u.)   27.277379773373511     
     Ionic Dipole per cell (Ry a.u.)   23642.552185700268     

     Expectation value of exp(iGx): (  3.0673837720539531E-004, -3.0313568247216288E-004)   1.1465709300000000     
     Electronic Dipole per cell (Ry a.u.)  -11.207464953630168     
     Ionic Dipole per cell (Ry a.u.)   25349.303845644656     

     Expectation value of exp(iGx): ( -1.5128146014198738E-009, -5.4349333359344089E-009)  0.73188942899999998     
     Electronic Dipole per cell (Ry a.u.)  -16.908115056832465     
     Ionic Dipole per cell (Ry a.u.)   15834.969383166328     
Electronic Dipole on Cartesian axes
           1   27.277379773373511     
           2  -11.207464953630168     
           3  -16.908115056832465     
Ionic Dipole on Cartesian axes
           1   23642.552185700268     
           2   25349.303845644656     
           3   15834.969383166328     

     total cpu time spent up to now is     1497.2 secs

     total energy              =   -5150.68737955 Ry
     Harris-Foulkes estimate   =   -5167.81981254 Ry
     estimated scf accuracy    <      33.16611846 Ry

     iteration #  3     ecut=    80.00 Ry     beta=0.70
     Davidson diagonalization with overlap
     ethr =  2.90E-03,  avg # of iterations =  2.0
     Davidson diagonalization with overlap
     ethr =  2.90E-03,  avg # of iterations =  1.0
     Davidson diagonalization with overlap
     ethr =  2.90E-03,  avg # of iterations =  1.0

     Expectation value of exp(iGx): ( -9.1819155272282495E-005,  1.2850210058142373E-004)  0.99291773000000005     
     Electronic Dipole per cell (Ry a.u.)   27.283037815785640     
     Ionic Dipole per cell (Ry a.u.)   23642.552185700268     

     Expectation value of exp(iGx): (  9.8531757711323403E-004, -1.0223617095161939E-003)   1.1465709300000000     
     Electronic Dipole per cell (Ry a.u.)  -11.557658580756767     
     Ionic Dipole per cell (Ry a.u.)   25349.303845644656     

     Expectation value of exp(iGx): ( -3.1208831053943009E-008, -1.0075414113682742E-007)  0.73188942899999998     
     Electronic Dipole per cell (Ry a.u.)  -17.173369081770524     
     Ionic Dipole per cell (Ry a.u.)   15834.969383166328     
Electronic Dipole on Cartesian axes
           1   27.283037815785640     
           2  -11.557658580756767     
           3  -17.173369081770524     
Ionic Dipole on Cartesian axes
           1   23642.552185700268     
           2   25349.303845644656     
           3   15834.969383166328     

     total cpu time spent up to now is     2229.8 secs

     total energy              =   -5157.48556139 Ry
     Harris-Foulkes estimate   =   -5157.56977056 Ry
     estimated scf accuracy    <       0.22954320 Ry

     iteration #  4     ecut=    80.00 Ry     beta=0.70
     Davidson diagonalization with overlap
     ethr =  2.01E-05,  avg # of iterations =  8.0
     Davidson diagonalization with overlap
     ethr =  2.01E-05,  avg # of iterations =  1.0
     Davidson diagonalization with overlap
     ethr =  2.01E-05,  avg # of iterations =  1.0

     Expectation value of exp(iGx): ( -8.7799088471781121E-005,  1.2115306673903897E-004)  0.99291773000000005     
     Electronic Dipole per cell (Ry a.u.)   27.366392535929489     
     Ionic Dipole per cell (Ry a.u.)   23642.552185700268     

     Expectation value of exp(iGx): (  9.7210613925074747E-004, -9.6071426896360474E-004)   1.1465709300000000     
     Electronic Dipole per cell (Ry a.u.)  -11.207657124667058     
     Ionic Dipole per cell (Ry a.u.)   25349.303845644656     

     Expectation value of exp(iGx): ( -2.8012047684277725E-008, -9.1430583758949928E-008)  0.73188942899999998     
     Electronic Dipole per cell (Ry a.u.)  -17.145059326686077     
     Ionic Dipole per cell (Ry a.u.)   15834.969383166328     
Electronic Dipole on Cartesian axes
           1   27.366392535929489     
           2  -11.207657124667058     
           3  -17.145059326686077     
Ionic Dipole on Cartesian axes
           1   23642.552185700268     
           2   25349.303845644656     
           3   15834.969383166328     

     total cpu time spent up to now is     3060.2 secs

     total energy              =   -5157.49279645 Ry
     Harris-Foulkes estimate   =   -5157.55619606 Ry
     estimated scf accuracy    <       0.12974158 Ry

     iteration #  5     ecut=    80.00 Ry     beta=0.70
     Davidson diagonalization with overlap
     ethr =  1.13E-05,  avg # of iterations = 12.0
     Davidson diagonalization with overlap
     ethr =  1.13E-05,  avg # of iterations =  1.0
     Davidson diagonalization with overlap
     ethr =  1.13E-05,  avg # of iterations =  1.0

     Expectation value of exp(iGx): ( -8.7114163736964328E-005,  1.2114611696436873E-004)  0.99291773000000005     
     Electronic Dipole per cell (Ry a.u.)   27.320454520281167     
     Ionic Dipole per cell (Ry a.u.)   23642.552185700268     

     Expectation value of exp(iGx): (  9.4879621795522355E-004, -9.7702394871041496E-004)   1.1465709300000000     
     Electronic Dipole per cell (Ry a.u.)  -11.503127916791026     
     Ionic Dipole per cell (Ry a.u.)   25349.303845644656     

     Expectation value of exp(iGx): ( -2.7677610580322806E-008, -9.0808170924759043E-008)  0.73188942899999998     
     Electronic Dipole per cell (Ry a.u.)  -17.131771986700908     
     Ionic Dipole per cell (Ry a.u.)   15834.969383166328     
Electronic Dipole on Cartesian axes
           1   27.320454520281167     
           2  -11.503127916791026     
           3  -17.131771986700908     
Ionic Dipole on Cartesian axes
           1   23642.552185700268     
           2   25349.303845644656     
           3   15834.969383166328     

     total cpu time spent up to now is     3923.5 secs

     total energy              =   -5157.52047556 Ry
     Harris-Foulkes estimate   =   -5157.52216182 Ry
     estimated scf accuracy    <       0.00308275 Ry

     iteration #  6     ecut=    80.00 Ry     beta=0.70
     Davidson diagonalization with overlap
     ethr =  2.69E-07,  avg # of iterations = 13.0
     Davidson diagonalization with overlap
     ethr =  2.69E-07,  avg # of iterations =  1.0
     Davidson diagonalization with overlap
     ethr =  2.69E-07,  avg # of iterations =  1.0

     Expectation value of exp(iGx): ( -8.7098567417209083E-005,  1.2138135268622632E-004)  0.99291773000000005     
     Electronic Dipole per cell (Ry a.u.)   27.307953465623939     
     Ionic Dipole per cell (Ry a.u.)   23642.552185700268     

     Expectation value of exp(iGx): (  9.5428806043683118E-004, -9.7337962400647921E-004)   1.1465709300000000     
     Electronic Dipole per cell (Ry a.u.)  -11.434792281874696     
     Ionic Dipole per cell (Ry a.u.)   25349.303845644656     

     Expectation value of exp(iGx): ( -2.7973709360799358E-008, -9.0995729241787447E-008)  0.73188942899999998     
     Electronic Dipole per cell (Ry a.u.)  -17.153806152000303     
     Ionic Dipole per cell (Ry a.u.)   15834.969383166328     
Electronic Dipole on Cartesian axes
           1   27.307953465623939     
           2  -11.434792281874696     
           3  -17.153806152000303     
Ionic Dipole on Cartesian axes
           1   23642.552185700268     
           2   25349.303845644656     
           3   15834.969383166328     

     total cpu time spent up to now is     4797.1 secs

     total energy              =   -5157.52118437 Ry
     Harris-Foulkes estimate   =   -5157.52133216 Ry
     estimated scf accuracy    <       0.00027180 Ry

     iteration #  7     ecut=    80.00 Ry     beta=0.70
     Davidson diagonalization with overlap
     ethr =  2.38E-08,  avg # of iterations =  3.0
     Davidson diagonalization with overlap
     ethr =  2.38E-08,  avg # of iterations =  1.0
     Davidson diagonalization with overlap
     ethr =  2.38E-08,  avg # of iterations =  1.0

     Expectation value of exp(iGx): ( -8.7143451437220982E-005,  1.2141470336690862E-004)  0.99291773000000005     
     Electronic Dipole per cell (Ry a.u.)   27.309371748492332     
     Ionic Dipole per cell (Ry a.u.)   23642.552185700268     

     Expectation value of exp(iGx): (  9.5321027903069971E-004, -9.7499898121451321E-004)   1.1465709300000000     
     Electronic Dipole per cell (Ry a.u.)  -11.454861571242766     
     Ionic Dipole per cell (Ry a.u.)   25349.303845644656     

     Expectation value of exp(iGx): ( -2.7916090409092653E-008, -9.1083470683492968E-008)  0.73188942899999998     
     Electronic Dipole per cell (Ry a.u.)  -17.146016340485684     
     Ionic Dipole per cell (Ry a.u.)   15834.969383166328     
Electronic Dipole on Cartesian axes
           1   27.309371748492332     
           2  -11.454861571242766     
           3  -17.146016340485684     
Ionic Dipole on Cartesian axes
           1   23642.552185700268     
           2   25349.303845644656     
           3   15834.969383166328     

     total cpu time spent up to now is     5535.3 secs

     total energy              =   -5157.52124648 Ry
     Harris-Foulkes estimate   =   -5157.52126134 Ry
     estimated scf accuracy    <       0.00003160 Ry

     iteration #  8     ecut=    80.00 Ry     beta=0.70
     Davidson diagonalization with overlap
     ethr =  2.76E-09,  avg # of iterations =  3.0
     Davidson diagonalization with overlap
     ethr =  2.76E-09,  avg # of iterations =  1.0
     Davidson diagonalization with overlap
     ethr =  2.76E-09,  avg # of iterations =  1.0

     Expectation value of exp(iGx): ( -8.7179404064956882E-005,  1.2140377185495013E-004)  0.99291773000000005     
     Electronic Dipole per cell (Ry a.u.)   27.312335955938551     
     Ionic Dipole per cell (Ry a.u.)   23642.552185700268     

     Expectation value of exp(iGx): (  9.5362682626898808E-004, -9.7471550640234846E-004)   1.1465709300000000     
     Electronic Dipole per cell (Ry a.u.)  -11.449631566120823     
     Ionic Dipole per cell (Ry a.u.)   25349.303845644656     

     Expectation value of exp(iGx): ( -2.7935916230837322E-008, -9.1092936439828263E-008)  0.73188942899999998     
     Electronic Dipole per cell (Ry a.u.)  -17.147575038668094     
     Ionic Dipole per cell (Ry a.u.)   15834.969383166328     
Electronic Dipole on Cartesian axes
           1   27.312335955938551     
           2  -11.449631566120823     
           3  -17.147575038668094     
Ionic Dipole on Cartesian axes
           1   23642.552185700268     
           2   25349.303845644656     
           3   15834.969383166328     

     total cpu time spent up to now is     6265.5 secs

     total energy              =   -5157.52125439 Ry
     Harris-Foulkes estimate   =   -5157.52125625 Ry
     estimated scf accuracy    <       0.00000485 Ry

     iteration #  9     ecut=    80.00 Ry     beta=0.70
     Davidson diagonalization with overlap
     ethr =  4.24E-10,  avg # of iterations =  2.0
     Davidson diagonalization with overlap
     ethr =  4.24E-10,  avg # of iterations =  1.0
     Davidson diagonalization with overlap
     ethr =  4.24E-10,  avg # of iterations =  1.0

     Expectation value of exp(iGx): ( -8.7163892356526283E-005,  1.2142225848557517E-004)  0.99291773000000005     
     Electronic Dipole per cell (Ry a.u.)   27.310388123341088     
     Ionic Dipole per cell (Ry a.u.)   23642.552185700268     

     Expectation value of exp(iGx): (  9.5358208638445137E-004, -9.7480012219700507E-004)   1.1465709300000000     
     Electronic Dipole per cell (Ry a.u.)  -11.450592668938103     
     Ionic Dipole per cell (Ry a.u.)   25349.303845644656     

     Expectation value of exp(iGx): ( -2.7939832800641522E-008, -9.1096458238112877E-008)  0.73188942899999998     
     Electronic Dipole per cell (Ry a.u.)  -17.147836245703953     
     Ionic Dipole per cell (Ry a.u.)   15834.969383166328     
Electronic Dipole on Cartesian axes
           1   27.310388123341088     
           2  -11.450592668938103     
           3  -17.147836245703953     
Ionic Dipole on Cartesian axes
           1   23642.552185700268     
           2   25349.303845644656     
           3   15834.969383166328     

     total cpu time spent up to now is     6992.7 secs

     total energy              =   -5157.52125524 Ry
     Harris-Foulkes estimate   =   -5157.52125546 Ry
     estimated scf accuracy    <       0.00000031 Ry

     iteration # 10     ecut=    80.00 Ry     beta=0.70
     Davidson diagonalization with overlap
     ethr =  2.68E-11,  avg # of iterations =  2.0
     Davidson diagonalization with overlap
     ethr =  2.68E-11,  avg # of iterations =  1.0
     Davidson diagonalization with overlap
     ethr =  2.68E-11,  avg # of iterations =  1.0

     Expectation value of exp(iGx): ( -8.7170449377584319E-005,  1.2141615540061682E-004)  0.99291773000000005     
     Electronic Dipole per cell (Ry a.u.)   27.311128331660225     
     Ionic Dipole per cell (Ry a.u.)   23642.552185700268     

     Expectation value of exp(iGx): (  9.5357966433433437E-004, -9.7480093351343751E-004)   1.1465709300000000     
     Electronic Dipole per cell (Ry a.u.)  -11.450616905995798     
     Ionic Dipole per cell (Ry a.u.)   25349.303845644656     

     Expectation value of exp(iGx): ( -2.7935681323205049E-008, -9.1097131735254533E-008)  0.73188942899999998     
     Electronic Dipole per cell (Ry a.u.)  -17.147434927419361     
     Ionic Dipole per cell (Ry a.u.)   15834.969383166328     
Electronic Dipole on Cartesian axes
           1   27.311128331660225     
           2  -11.450616905995798     
           3  -17.147434927419361     
Ionic Dipole on Cartesian axes
           1   23642.552185700268     
           2   25349.303845644656     
           3   15834.969383166328     

     total cpu time spent up to now is     7700.2 secs

     total energy              =   -5157.52125532 Ry
     Harris-Foulkes estimate   =   -5157.52125534 Ry
     estimated scf accuracy    <       0.00000005 Ry

     iteration # 11     ecut=    80.00 Ry     beta=0.70
     Davidson diagonalization with overlap
     ethr =  4.59E-12,  avg # of iterations =  2.0
     Davidson diagonalization with overlap
     ethr =  4.59E-12,  avg # of iterations =  1.0
     Davidson diagonalization with overlap
     ethr =  4.59E-12,  avg # of iterations =  1.0

     Expectation value of exp(iGx): ( -8.7168485116688929E-005,  1.2141807139053927E-004)  0.99291773000000005     
     Electronic Dipole per cell (Ry a.u.)   27.310902327969359     
     Ionic Dipole per cell (Ry a.u.)   23642.552185700268     

     Expectation value of exp(iGx): (  9.5358184860779558E-004, -9.7479967972360795E-004)   1.1465709300000000     
     Electronic Dipole per cell (Ry a.u.)  -11.450591198712562     
     Ionic Dipole per cell (Ry a.u.)   25349.303845644656     

     Expectation value of exp(iGx): ( -2.7937331065496813E-008, -9.1097012226074141E-008)  0.73188942899999998     
     Electronic Dipole per cell (Ry a.u.)  -17.147590223245501     
     Ionic Dipole per cell (Ry a.u.)   15834.969383166328     
Electronic Dipole on Cartesian axes
           1   27.310902327969359     
           2  -11.450591198712562     
           3  -17.147590223245501     
Ionic Dipole on Cartesian axes
           1   23642.552185700268     
           2   25349.303845644656     
           3   15834.969383166328     

     total cpu time spent up to now is     8407.2 secs

     End of self-consistent calculation

          k = 0.0000 0.0000 0.0000 (217511 PWs)   bands (ev):

   -17.4689 -17.4551 -16.7032 -16.5270 -16.4361 -16.3850 -16.3745 -16.3044
   -16.2702 -16.1940 -16.1880 -16.1465 -16.1235 -16.0994 -16.0573 -16.0336
   -16.0173 -15.9815 -15.9732 -15.9550 -15.9291 -15.9233 -15.8927 -15.8907
   -15.8479 -15.8161 -15.8111 -15.8003 -15.7902 -15.7789 -15.7655 -15.7412
   -15.7081 -15.6643 -15.6330 -15.6204 -15.5696 -15.5444 -15.5131 -15.4948
   -15.4625 -15.3972 -15.3692 -15.3527 -15.3209 -15.3060 -15.2872 -15.2630
   -15.2466 -15.2180 -15.1894 -15.1650 -15.1111 -15.1012 -15.0700 -15.0601
   -15.0353 -14.9747 -14.9666 -14.9449 -14.9394 -14.9188 -14.9004 -14.8861
   -14.8707 -14.8600 -14.8463 -14.8327 -14.8104 -14.7878 -14.7581 -14.7284
   -14.7036 -14.6892 -14.6596 -14.6206 -14.6189 -14.5851 -14.5661 -14.5444
   -14.5333 -14.5294 -14.4952 -14.4768 -14.4612 -14.4607 -14.4339 -14.4322
   -14.4231 -14.4136 -14.4074 -14.4005 -14.3854 -14.3829 -14.3752 -14.3704
   -14.3588 -14.3531 -14.3455 -14.3397 -14.3298 -14.3265 -14.3205 -14.3169
   -14.3121 -14.3069 -14.3040 -14.2955 -14.2899 -14.2855 -14.2808 -14.2732
   -14.2676 -14.2618 -14.2589 -14.2510 -14.2487 -14.2443 -14.2332 -14.2302
   -14.2273 -14.2230 -14.2197 -14.2148 -14.2101 -14.2068 -14.1982 -14.1933
   -14.1881 -14.1791 -14.1735 -14.1679 -14.1618 -14.1566 -14.1507 -14.1411
   -14.1359 -14.1337 -14.1297 -14.1223 -14.1210 -14.1048 -14.1013  -6.8094
    -6.4895  -6.4269  -6.3425  -6.2461  -6.1413  -6.0855  -5.9560  -5.9323
    -5.8540  -5.8148  -5.8091  -5.7747  -5.7599  -5.7474  -5.7402  -5.6972
    -5.6632  -5.6480  -5.6166  -5.5896  -5.5642  -5.5431  -5.4006  -5.3227
    -5.2312  -5.1818  -5.1388  -5.1251  -5.0942  -5.0774  -5.0176  -4.9504
    -4.9230  -4.8963  -4.8435  -4.7765  -4.7225  -4.5983  -4.5349  -4.4385
    -4.4166  -4.3100  -4.2857  -4.2804  -4.2235  -4.1957  -4.1706  -4.1162
    -4.0777  -4.0281  -4.0190  -3.9342  -3.8992  -3.8852  -3.8277  -3.8078
    -3.7894  -3.7657  -3.7308  -3.7284  -3.6832  -3.6791  -3.6108  -3.5199
    -3.4144  -3.3947  -3.3468  -3.3038  -3.2749  -3.2507  -3.2213  -3.1765
    -3.1459  -3.1310  -3.1163  -3.0793  -3.0674  -3.0596  -3.0178  -3.0053
    -2.9804  -2.9680  -2.9569  -2.9325  -2.9230  -2.9195  -2.8969  -2.8858
    -2.8711  -2.8670  -2.8510  -2.8461  -2.8401  -2.8271  -2.8147  -2.8047
    -2.7924  -2.7853  -2.7784  -2.7640  -2.7547  -2.7483  -2.7434  -2.7315
    -2.7204  -2.7007  -2.6973  -2.6831  -2.6721  -2.6680  -2.6647  -2.6525
    -2.6462  -2.6138  -2.6095  -2.6032  -2.5591  -2.5540  -2.5335  -2.5157
    -2.4764  -2.4681  -2.4579  -2.4396  -2.4278  -2.4186  -2.4025  -2.3836
    -2.3599  -2.3430  -2.3362  -2.2712  -2.2609  -2.2447  -2.2287  -2.2165
    -2.2085  -2.1871  -2.1300  -2.1123  -2.0797  -2.0278  -1.9613  -1.9323
    -1.5497  -1.5215  -1.3167  -1.1269  -1.0442  -0.9892  -0.9574  -0.9417
    -0.8812  -0.8401  -0.8375  -0.7966  -0.7580  -0.7456  -0.7377  -0.7277
    -0.7039  -0.6935  -0.6702  -0.6606  -0.6446  -0.6437  -0.6217  -0.6148
    -0.5989  -0.5910  -0.5849  -0.5659  -0.5627  -0.5582  -0.5530  -0.5422
    -0.5363  -0.5219  -0.5002  -0.4877  -0.4604  -0.4494  -0.4434  -0.4224
    -0.4223  -0.4096  -0.3926  -0.3802  -0.3715  -0.3570  -0.3544  -0.3357
    -0.3228  -0.3134  -0.2964  -0.2711  -0.2597  -0.2549  -0.2448  -0.2216
    -0.2017  -0.1873  -0.1578  -0.1470  -0.1415  -0.1313  -0.1110  -0.0894
    -0.0854  -0.0507  -0.0447  -0.0215  -0.0167   0.0191   0.0255   0.0368
     0.0420   0.0554   0.0684   0.0747   0.0957   0.1183   0.1265   0.1405
     0.1595   0.1832   0.2001   0.2034   0.2153   0.2212   0.2388   0.2647
     0.2701   0.2772   0.2939   0.3042   0.3099   0.3164   0.3382   0.3392
     0.3597   0.3684   0.3895   0.4132   0.4163   0.4261   0.4404   0.4505
     0.4517   0.4665   0.4759   0.4812   0.4984   0.5037   0.5127   0.5236
     0.5371   0.5426   0.5590   0.5678   0.5722   0.5808   0.6055   0.6102
     0.6154   0.6533   0.6579   0.6758   0.6836   0.7061   0.7144   0.7187
     0.7474   0.7512   0.7667   0.7785   0.7982   0.8165   0.8342   0.8423
     0.8497   0.8711   0.8833   0.8919   0.9068   0.9153   0.9292   0.9460
     0.9484   0.9634   0.9669   0.9812   0.9949   0.9956   1.0111   1.0218
     1.0331   1.0476   1.0517   1.0696   1.0803   1.0841   1.0979   1.1094
     1.1126   1.1194   1.1294   1.1337   1.1483   1.1524   1.1603   1.1773
     1.1898   1.2003   1.2068   1.2311   1.2334   1.2397   1.2424   1.2705
     1.2740   1.2796   1.2912   1.2927   1.3018   1.3189   1.3296   1.3322
     1.3457   1.3521   1.3585   1.3663   1.3812   1.3885   1.3993   1.4027
     1.4072   1.4154   1.4210   1.4344   1.4450   1.4477   1.4498   1.4574
     1.4760   1.4846   1.4950   1.5033   1.5081   1.5173   1.5211   1.5284
     1.5395   1.5494   1.5545   1.5684   1.5814   1.5886   1.5953   1.5983
     1.6109   1.6175   1.6243   1.6444   1.6509   1.6582   1.6750   1.6879
     1.6954   1.7155   1.7306   1.7514   1.7560   1.7614   1.7874   1.7895
     1.8125   1.8266   1.8372   1.8593   1.8699   1.8883   1.8997   1.9232
     1.9360   1.9559   1.9607   1.9672   1.9705   1.9816   1.9974   2.0135
     2.0321   2.0409   2.0469   2.0658   2.0777   2.0796   2.0987   2.1373
     2.1504   2.1598   2.1706   2.1904   2.2195   2.2296   2.2348   2.2468
     2.2584   2.2699   2.2795   2.3015   2.3045   2.3178   2.3362   2.3493
     2.3694   2.3737   2.3808   2.3969   2.4216   2.4296   2.4525   2.4689
     2.4783   2.5068   2.5319   2.5622   7.5678   7.9919   8.6551   8.8667
     9.0928   9.2893   9.4158   9.4624   9.7121   9.8889   9.9299  10.0172
    10.0366  10.0663  10.2317  10.3452  10.3751  10.4429  10.4979  10.5378
    10.5961  10.6094  10.6697  10.7512  10.7693  10.8048  10.8577  10.8920

     highest occupied, lowest unoccupied level (ev):     2.5622    7.5678

!    total energy              =   -5157.52125533 Ry
     Harris-Foulkes estimate   =   -5157.52125533 Ry
     estimated scf accuracy    <          2.5E-09 Ry

     The total energy is the sum of the following terms:

     one-electron contribution =   -2403.61640056 Ry
     hartree contribution      =    1796.92983922 Ry
     xc contribution           =   -1182.77641086 Ry
     ewald contribution        =   -3368.05828313 Ry

     convergence has been achieved in  11 iterations
  **** WARNING :: Problem open file vector.dat...
  **** WARNING :: Problem read vector parameters...
  VECTOR ::   1.2845706791872410E-322   1.8185568292124603E-319  -1.0000000000000000     
  PARALLEL PART OF FORCES:no remove

     Forces acting on atoms (Ry/au):

     atom    1 type  1   force =    -0.00065455    0.00071774   -0.00009937
     atom    2 type  1   force =     0.00041230   -0.00036201    0.00007384
     atom    3 type  1   force =    -0.00090407   -0.00034343    0.00004850
     atom    4 type  1   force =    -0.00131289   -0.00086051   -0.00032869
     atom    5 type  1   force =    -0.00072307    0.00026837    0.00031379
     atom    6 type  1   force =     0.00036056   -0.00239962    0.00044019
     atom    7 type  2   force =     0.00026688   -0.00028484   -0.00017489
     atom    8 type  2   force =    -0.00020407    0.00046335    0.00007464
     atom    9 type  2   force =    -0.00003135   -0.00026975   -0.00003026
     atom   10 type  2   force =    -0.00027442    0.00026798   -0.00002700
     atom   11 type  2   force =     0.00013440   -0.00007178   -0.00004321
     atom   12 type  2   force =    -0.00087051    0.00087014   -0.00038662
     atom   13 type  2   force =     0.00056687   -0.00002089   -0.00021813
     atom   14 type  2   force =     0.00043781    0.00050540   -0.00029112
     atom   15 type  2   force =     0.00031288    0.00018445    0.00003489
     atom   16 type  2   force =     0.00086390    0.00101086    0.00011902
     atom   17 type  2   force =     0.00019995   -0.00012507    0.00012736
     atom   18 type  2   force =    -0.00007838    0.00085176   -0.00047007
     atom   19 type  1   force =     0.00145176   -0.00004070    0.00019286
     atom   20 type  1   force =     0.00030701    0.00039960   -0.00015714
     atom   21 type  1   force =     0.00021923    0.00039999   -0.00007006
     atom   22 type  1   force =     0.00228487   -0.00084761   -0.00008827
     atom   23 type  1   force =     0.00092840   -0.00001315   -0.00001019
     atom   24 type  1   force =     0.00091753    0.00195100   -0.00005689
     atom   25 type  2   force =    -0.00047500    0.00017510    0.00009076
     atom   26 type  2   force =    -0.00023977   -0.00022793    0.00010931
     atom   27 type  2   force =    -0.00052894    0.00011673    0.00009566
     atom   28 type  2   force =    -0.00024210   -0.00045110    0.00021936
     atom   29 type  2   force =    -0.00062117    0.00012166   -0.00019758
     atom   30 type  2   force =    -0.00013221   -0.00072946   -0.00004338
     atom   31 type  2   force =    -0.00042636   -0.00014497    0.00005250
     atom   32 type  2   force =    -0.00139615   -0.00033275    0.00049675
     atom   33 type  2   force =    -0.00009711    0.00005988   -0.00010109
     atom   34 type  2   force =    -0.00262498    0.00163156   -0.00034260
     atom   35 type  2   force =    -0.00036776    0.00022000   -0.00011693
     atom   36 type  1   force =    -0.00098181   -0.00111042   -0.00023855
     atom   37 type  1   force =    -0.00094122    0.00000011    0.00015163
     atom   38 type  1   force =     0.00050434   -0.00020146    0.00011381
     atom   39 type  1   force =    -0.00068464    0.00143851    0.00009862
     atom   40 type  1   force =    -0.00029211   -0.00033685   -0.00023223
     atom   41 type  1   force =    -0.00185357    0.00080940   -0.00012751
     atom   42 type  2   force =     0.00000376    0.00027476    0.00016812
     atom   43 type  2   force =     0.00042778   -0.00030947   -0.00012412
     atom   44 type  2   force =     0.00053603    0.00043487   -0.00012679
     atom   45 type  2   force =     0.00052014    0.00037092   -0.00010672
     atom   46 type  2   force =     0.00033739   -0.00006601    0.00016678
     atom   47 type  2   force =     0.00113496   -0.00006439    0.00038711
     atom   48 type  2   force =    -0.00021606    0.00011194    0.00007369
     atom   49 type  2   force =     0.00070884   -0.00026955   -0.00013225
     atom   50 type  2   force =    -0.00025396   -0.00011128   -0.00001973
     atom   51 type  2   force =     0.00036408   -0.00083220   -0.00005159
     atom   52 type  2   force =     0.00008250   -0.00009118    0.00000015
     atom   53 type  2   force =     0.00096176   -0.00080170    0.00044913
     atom   54 type  1   force =    -0.00233927   -0.00174863    0.00194522
     atom   55 type  1   force =     0.00206187    0.00229225    0.00229421
     atom   56 type  1   force =    -0.00523120    0.00033970   -0.00102106
     atom   57 type  1   force =    -0.00274820    0.00059492    0.00050345
     atom   58 type  1   force =    -0.00801485   -0.00029194   -0.00056214
     atom   59 type  1   force =    -0.00148822    0.00568053    0.00349855
     atom   60 type  2   force =     0.00128133    0.00002669   -0.00045897
     atom   61 type  2   force =     0.00002363   -0.00070675   -0.00039165
     atom   62 type  2   force =     0.00303682    0.00239683   -0.00240220
     atom   63 type  2   force =    -0.00240084   -0.00143782   -0.00112266
     atom   64 type  2   force =     0.00633608    0.00069083   -0.00061485
     atom   65 type  2   force =    -0.00178224   -0.00168558   -0.00201808
     atom   66 type  2   force =     0.00397820    0.00017408   -0.00127075
     atom   67 type  2   force =     0.00173216   -0.00080435   -0.00128234
     atom   68 type  2   force =     0.00157276    0.00042980    0.00046969
     atom   69 type  2   force =     0.00050827   -0.00028341   -0.00028315
     atom   70 type  2   force =     0.00130285   -0.00048033    0.00052806
     atom   71 type  2   force =     0.00032588   -0.00058539    0.00030416
     atom   72 type  1   force =     0.02003460   -0.00463920    0.00424681
     atom   73 type  1   force =    -0.00197689   -0.00548934   -0.00304499
     atom   74 type  1   force =    -0.00981040   -0.00121466    0.00856162
     atom   75 type  1   force =     0.00718095    0.00155346    0.00175362
     atom   76 type  1   force =     0.28263091   -0.15451526    0.17135953
     atom   77 type  1   force =     0.00219375   -0.00642426   -0.00301220
     atom   78 type  2   force =    -0.00360662   -0.00001686   -0.00205638
     atom   79 type  2   force =    -0.00104972    0.00222727    0.00137959
     atom   80 type  2   force =    -0.00834882   -0.00925148    0.00770487
     atom   81 type  2   force =     0.00146877    0.00218229    0.00019638
     atom   82 type  2   force =    -0.09988646   -0.01312519   -0.06882366
     atom   83 type  2   force =     0.00066118    0.00128606    0.00076317
     atom   84 type  2   force =    -0.00551000    0.00915907   -0.01576524
     atom   85 type  2   force =    -0.00384106    0.00197341    0.00145964
     atom   86 type  2   force =     0.00015907   -0.00213624   -0.00260037
     atom   87 type  2   force =    -0.00139876   -0.00058736   -0.00020762
     atom   88 type  2   force =    -0.00190312    0.00045405   -0.00051458
     atom   89 type  2   force =    -0.00086312    0.00074106   -0.00026503
     atom   90 type  1   force =    -0.00216934    0.00183282   -0.00024827
     atom   91 type  1   force =    -0.00265209   -0.00013796   -0.00001171
     atom   92 type  1   force =    -0.01949989    0.01308836   -0.02976103
     atom   93 type  1   force =    -0.00246896   -0.00270169   -0.00045021
     atom   94 type  1   force =    -0.01023474    0.00267615    0.00098855
     atom   95 type  1   force =    -0.00262489   -0.00043463    0.00035530
     atom   96 type  2   force =     0.00145309   -0.00109865   -0.00052334
     atom   97 type  2   force =     0.00102890   -0.00022739   -0.00022733
     atom   98 type  2   force =     0.00142751   -0.00015091   -0.00006254
     atom   99 type  2   force =     0.00129777    0.00013302   -0.00047579
     atom  100 type  2   force =     0.00447233   -0.00038716    0.00151412
     atom  101 type  2   force =     0.00167909   -0.00026333    0.00039585
     atom  102 type  2   force =     0.00780925   -0.00182850    0.00134860
     atom  103 type  2   force =     0.00175693    0.00050667   -0.00059061
     atom  104 type  2   force =     0.00330553    0.00289686    0.00815945
     atom  105 type  2   force =     0.00073674    0.00123191    0.00063840
     atom  106 type  2   force =     0.00121351    0.00045873    0.00061278
     atom  107 type  2   force =     0.00049778    0.00011374    0.00012247
     atom  108 type  1   force =    -0.00121724    0.00125251   -0.00079216
     atom  109 type  1   force =     0.00055664   -0.00043374   -0.00016231
     atom  110 type  1   force =    -0.00091680   -0.00041161    0.00005848
     atom  111 type  1   force =    -0.00112120   -0.00087816   -0.00071860
     atom  112 type  1   force =    -0.00065109    0.00015420    0.00014896
     atom  113 type  1   force =     0.00044629   -0.00113252    0.00014170
     atom  114 type  2   force =     0.00046625   -0.00061154   -0.00012266
     atom  115 type  2   force =    -0.00026466    0.00081870    0.00028895
     atom  116 type  2   force =    -0.00009694   -0.00049532    0.00028956
     atom  117 type  2   force =    -0.00039395    0.00011652    0.00011617
     atom  118 type  2   force =     0.00012441   -0.00009971    0.00007315
     atom  119 type  2   force =    -0.00059480    0.00032687   -0.00017316
     atom  120 type  2   force =     0.00050061   -0.00003690   -0.00017407
     atom  121 type  2   force =     0.00019153    0.00033854   -0.00000736
     atom  122 type  2   force =     0.00030196    0.00017785    0.00000709
     atom  123 type  2   force =     0.00098697    0.00121599    0.00059067
     atom  124 type  2   force =     0.00030030   -0.00020680    0.00004969
     atom  125 type  2   force =     0.00034095    0.00175335   -0.00010905
     atom  126 type  1   force =     0.00287402    0.00037020    0.00131077
     atom  127 type  1   force =     0.00029428    0.00041917    0.00007349
     atom  128 type  1   force =     0.00021880    0.00052030   -0.00033531
     atom  129 type  1   force =     0.00155549   -0.00045487   -0.00026515
     atom  130 type  1   force =     0.00079057   -0.00004176   -0.00011676
     atom  131 type  1   force =     0.00093875    0.00060734   -0.00006777
     atom  132 type  2   force =    -0.00061542    0.00005978   -0.00013721
     atom  133 type  2   force =    -0.00011219   -0.00047684   -0.00010520
     atom  134 type  2   force =    -0.00069232   -0.00009162   -0.00005775
     atom  135 type  2   force =    -0.00025069   -0.00036627    0.00008604
     atom  136 type  2   force =    -0.00055202    0.00008939   -0.00014712
     atom  137 type  2   force =    -0.00021177   -0.00048174    0.00000591
     atom  138 type  2   force =    -0.00045306   -0.00012880    0.00019210
     atom  139 type  2   force =    -0.00111713    0.00001921    0.00030538
     atom  140 type  2   force =    -0.00016610    0.00003554    0.00000856
     atom  141 type  2   force =    -0.00123531    0.00068506    0.00063353
     atom  142 type  2   force =    -0.00042945    0.00026203   -0.00014154
     atom  143 type  2   force =    -0.00356588    0.00056369   -0.00159635
     atom  144 type  1   force =    -0.00130690   -0.00140770   -0.00024579
     atom  145 type  1   force =    -0.00104528    0.00001202    0.00013609
     atom  146 type  1   force =     0.00051145   -0.00005563    0.00012660
     atom  147 type  1   force =    -0.00040111    0.00107382    0.00053750
     atom  148 type  1   force =    -0.00025880   -0.00022083   -0.00022157
     atom  149 type  1   force =    -0.00160000    0.00061256   -0.00006369
     atom  150 type  2   force =     0.00006654    0.00037396    0.00021108
     atom  151 type  2   force =     0.00043404   -0.00046347   -0.00010352
     atom  152 type  2   force =     0.00061395    0.00050673   -0.00021909
     atom  153 type  2   force =     0.00042051    0.00042111   -0.00008954
     atom  154 type  2   force =     0.00030781   -0.00002974    0.00008342
     atom  155 type  2   force =     0.00093471    0.00000166    0.00040848
     atom  156 type  2   force =    -0.00020756    0.00014406    0.00002932
     atom  157 type  2   force =     0.00056681   -0.00021509   -0.00026197
     atom  158 type  2   force =    -0.00025442   -0.00018613   -0.00007854
     atom  159 type  2   force =     0.00017854   -0.00100796   -0.00052811
     atom  160 type  2   force =     0.00005022   -0.00013507   -0.00001375
     atom  161 type  2   force =     0.00134910   -0.00124079    0.00049732
     atom  162 type  1   force =    -0.00270692   -0.00254598   -0.00025965
     atom  163 type  1   force =    -0.02203047    0.02335904   -0.02195244
     atom  164 type  1   force =    -0.00367180   -0.00007276   -0.00026489
     atom  165 type  1   force =    -0.00230623    0.00066063   -0.00069493
     atom  166 type  1   force =    -0.00344999    0.00021740   -0.00000526
     atom  167 type  1   force =    -0.00046639    0.00136615   -0.00055111
     atom  168 type  2   force =     0.00170559    0.00073161    0.00034775
     atom  169 type  2   force =     0.00343739   -0.00574617   -0.00121406
     atom  170 type  2   force =     0.00128658    0.00207463    0.00041165
     atom  171 type  2   force =    -0.00293593   -0.00699283    0.00878850
     atom  172 type  2   force =     0.00208865    0.00051358    0.00222694
     atom  173 type  2   force =    -0.00055728   -0.00117805    0.00089312
     atom  174 type  2   force =     0.00221213   -0.00005262   -0.00072340
     atom  175 type  2   force =     0.00087803   -0.00055953    0.00033747
     atom  176 type  2   force =     0.00193454    0.00045629    0.00036583
     atom  177 type  2   force =     0.00064511   -0.00032905    0.00021329
     atom  178 type  2   force =     0.00259289   -0.00092859    0.00101769
     atom  179 type  2   force =     0.00090860   -0.00181442    0.00022867
     atom  180 type  1   force =     0.00946211   -0.00041412   -0.00182760
     atom  181 type  1   force =    -0.01238729   -0.01553152    0.00264478
     atom  182 type  1   force =    -0.00074513   -0.00599135   -0.00830004
     atom  183 type  1   force =     0.00602364    0.00532674   -0.00260054
     atom  184 type  1   force =     0.00753310    0.00087168   -0.00034278
     atom  185 type  1   force =     0.00228627   -0.00177826   -0.00117685
     atom  186 type  2   force =    -0.02407792   -0.02738152   -0.02147637
     atom  187 type  2   force =    -0.00070559    0.00735850    0.00152204
     atom  188 type  2   force =    -0.00517317   -0.00401443    0.00220958
     atom  189 type  2   force =     0.00371444    0.00481971   -0.00298606
     atom  190 type  2   force =    -0.00542026   -0.00079844   -0.00396900
     atom  191 type  2   force =    -0.00053987    0.00100010   -0.00058426
     atom  192 type  2   force =    -0.00302857    0.00047719    0.00298152
     atom  193 type  2   force =    -0.00307926    0.00011290    0.00111202
     atom  194 type  2   force =     0.00615697    0.00294521    0.00830431
     atom  195 type  2   force =    -0.00186926   -0.00194854   -0.00052801
     atom  196 type  2   force =    -0.13256042    0.16784779   -0.03881553
     atom  197 type  2   force =    -0.00170182    0.00200245   -0.00080577
     atom  198 type  1   force =    -0.00304677    0.00315830    0.00118058
     atom  199 type  1   force =    -0.00397520    0.00009078   -0.00063289
     atom  200 type  1   force =     0.00404522    0.01354861    0.01472166
     atom  201 type  1   force =    -0.00244777   -0.00409781    0.00186519
     atom  202 type  1   force =    -0.00385513    0.00009294    0.00132622
     atom  203 type  1   force =    -0.00228146   -0.00037012    0.00043755
     atom  204 type  2   force =     0.00291789   -0.00285152   -0.00165470
     atom  205 type  2   force =     0.00145678   -0.00040062   -0.00028335
     atom  206 type  2   force =     0.00146894   -0.00013048   -0.00063625
     atom  207 type  2   force =     0.00142383   -0.00009550   -0.00003551
     atom  208 type  2   force =     0.00234889   -0.00019262    0.00072027
     atom  209 type  2   force =     0.00141783   -0.00019177    0.00059108
     atom  210 type  2   force =     0.00295615   -0.00196528   -0.00380942
     atom  211 type  2   force =     0.00177029    0.00062140   -0.00099801
     atom  212 type  2   force =     0.00971218    0.00029397   -0.01838321
     atom  213 type  2   force =     0.00094514    0.00169738    0.00036038
     atom  214 type  2   force =     0.00526710    0.00064380    0.00050434
     atom  215 type  2   force =     0.00069871    0.00004120    0.00012374

     Total force =     0.452318     Total SCF correction =     0.000099

     Writing output data file Qrtz_Ortho.save

     init_run     :     27.27s CPU     37.20s WALL (       1 calls)
     electrons    :   4016.49s CPU   8368.86s WALL (       1 calls)
     forces       :      8.23s CPU      9.07s WALL (       1 calls)

     Called by init_run:
     wfcinit      :     25.22s CPU     33.84s WALL (       1 calls)
     potinit      :      0.20s CPU      0.27s WALL (       1 calls)

     Called by electrons:
     c_bands      :   2374.93s CPU   2870.73s WALL (      33 calls)
     sum_band     :     11.42s CPU     42.21s WALL (      11 calls)
     v_of_rho     :      0.12s CPU      0.34s WALL (      12 calls)
     mix_rho      :      0.10s CPU      0.49s WALL (      11 calls)

     Called by c_bands:
     init_us_2    :      0.44s CPU      0.55s WALL (      45 calls)
     cegterg      :   2373.47s CPU   2863.29s WALL (      33 calls)

     Called by sum_band:

     Called by *egterg:
     h_psi        :    440.57s CPU    850.42s WALL (     108 calls)
     g_psi        :      0.30s CPU      0.31s WALL (      74 calls)
     cdiaghg      :    869.47s CPU    880.75s WALL (     105 calls)

     Called by h_psi:
     add_vuspsi   :    146.89s CPU    147.35s WALL (     108 calls)

     General routines
     calbec       :    151.20s CPU    163.46s WALL (     112 calls)
     fft          :      0.17s CPU      0.92s WALL (      49 calls)
     fftw         :    151.54s CPU    573.98s WALL (   98130 calls)
     davcio       :      0.03s CPU      1.87s WALL (     260 calls)

     Parallel routines
     fft_scatter  :     78.40s CPU    477.12s WALL (   98179 calls)

     Electric-field routines
     c_phase_fiel :   1629.77s CPU   5454.05s WALL (      33 calls)

     PWSCF        :     1h 7m CPU        2h20m WALL


   This run was terminated on:   2:12:39   1Jul2018            

=------------------------------------------------------------------------------=
   JOB DONE.
=------------------------------------------------------------------------------=
