# Supplementary material for: Collective dipole effects in ionic transport under electric fields
Source: Nat Commun. 2020 Jul 3;11:3330. doi: 10.1038/s41467-020-17173-w (PMC7335081; doi:10.1038/s41467-020-17173-w)
Supplement: Supplementary file 3 — Source Data [file 41467_2020_17173_MOESM3_ESM.zip › Script_Pol_Analysis/QE_data/ZBC_NEB_VO_Q2-pos2/Zcharge_VO_Q2_pict7/dz-0.2/output_file]

     Program PWSCF v.5.4.0 starts on  1Jul2018 at  4:32:28 

     This program is part of the open-source Quantum ESPRESSO suite
     for quantum simulation of materials; please cite
         "P. Giannozzi et al., J. Phys.:Condens. Matter 21 395502 (2009);
          URL http://www.quantum-espresso.org", 
     in publications or presentations arising from this work. More details at
     http://www.quantum-espresso.org/quote

     Parallel version (MPI), running on   112 processors
     R & G space division:  proc/nbgrp/npool/nimage =     112
     Reading input from input_file
Warning: card &IONS ignored
Warning: card / ignored
Warning: card &CELL ignored
Warning: card / ignored

     Current dimensions of program PWSCF are:
     Max number of different atomic species (ntypx) = 10
     Max number of k-points (npk) =  40000
     Max angular momentum in pseudopotentials (lmaxx) =  3

     Subspace diagonalization in iterative solution of the eigenvalue problem:
     a serial algorithm will be used


     Parallelization info
     --------------------
     sticks:   dense  smooth     PW     G-vecs:    dense   smooth      PW
     Min         200     200     50                15540    15540    1940
     Max         201     201     51                15547    15547    1944
     Sum       22485   22485   5629              1740873  1740873  217511


     Title: 
     Fkl_Ortho                                                                  


     bravais-lattice index     =            0
     lattice parameter (alat)  =      27.8567  a.u.
     unit-cell volume          =   18011.5231 (a.u.)^3
     number of atoms/cell      =          215
     number of atomic types    =            2
     number of electrons       =      1144.00
     number of Kohn-Sham states=          600
     kinetic-energy cutoff     =      80.0000  Ry
     charge density cutoff     =     320.0000  Ry
     convergence threshold     =      1.0E-08
     mixing beta               =       0.7000
     number of iterations used =            8  plain     mixing
     Exchange-correlation      =  SLA  PZ   NOGX NOGC ( 1  1  0  0 0 0)

     Using Berry phase electric field
     In a.u.(Ry)  cartesian system of reference
        0.0000000000
        0.0000000000
        0.0000000000
     In a.u.(Ry)  crystal system of reference
        0.0000000000
        0.0000000000
        0.0000000000
     Number of iterative cycles:   3


     celldm(1)=  27.856738  celldm(2)=   0.000000  celldm(3)=   0.000000
     celldm(4)=   0.000000  celldm(5)=   0.000000  celldm(6)=   0.000000

     crystal axes: (cart. coord. in units of alat)
               a(1) = (   0.992918   0.000000   0.000000 )  
               a(2) = (   0.000000   1.146571   0.000000 )  
               a(3) = (   0.000000   0.000000   0.731889 )  

     reciprocal axes: (cart. coord. in units 2 pi/alat)
               b(1) = (  1.007133  0.000000  0.000000 )  
               b(2) = (  0.000000  0.872166  0.000000 )  
               b(3) = (  0.000000  0.000000  1.366327 )  


     PseudoPot. # 1 for Si read from file:
     /home/users/lsamos/Nico/q-e-qe-5.4/pseudo/Si.pz-vbc.UPF
     MD5 check sum: 6dfa03ddd5817404712e03e4d12deb78
     Pseudo is Norm-conserving, Zval =  4.0
     Generated by new atomic code, or converted to UPF format
     Using radial grid of  431 points,  2 beta functions with: 
                l(1) =   0
                l(2) =   1

     PseudoPot. # 2 for O  read from file:
     /home/users/lsamos/Nico/q-e-qe-5.4/pseudo/O.pz-mt.UPF
     MD5 check sum: 6c85872a654a48428798af567c59afb1
     Pseudo is Norm-conserving, Zval =  6.0
     Generated by new atomic code, or converted to UPF format
     Using radial grid of  921 points,  1 beta functions with: 
                l(1) =   0

     atomic species   valence    mass     pseudopotential
        Si             4.00    28.08550     Si( 1.00)
        O              6.00    16.00000     O ( 1.00)

     No symmetry found


   Cartesian axes

     site n.     atom                  positions (alat units)
         1           Si  tau(   1) = (   0.1494822   0.0009375   0.2444720  )
         2           Si  tau(   2) = (   0.3174817   0.2885628   0.2451835  )
         3           Si  tau(   3) = (   0.9144393   0.1317359   0.1191181  )
         4           Si  tau(   4) = (   0.0902829   0.4150068   0.1255958  )
         5           Si  tau(   5) = (   0.0881213   0.1514758  -0.0004040  )
         6           Si  tau(   6) = (   0.2494990   0.4339487  -0.0026846  )
         7           O   tau(   7) = (   0.0832469   0.0805279   0.2820317  )
         8           O   tau(   8) = (   0.2503150   0.3664661   0.2847840  )
         9           O   tau(   9) = (   0.2150044   0.0378059   0.1637106  )
        10           O   tau(  10) = (   0.3847856   0.3314064   0.1686679  )
        11           O   tau(  11) = (   0.1893648   0.1676808   0.0394900  )
        12           O   tau(  12) = (   0.3559782   0.4420487   0.0252114  )
        13           O   tau(  13) = (   0.0232004   0.1139851   0.0809256  )
        14           O   tau(  14) = (   0.1929419   0.4032908   0.0870747  )
        15           O   tau(  15) = (   0.9143842   0.2053572   0.2017921  )
        16           O   tau(  16) = (   0.0865254   0.4910963   0.2058125  )
        17           O   tau(  17) = (   0.0451807   0.2469173   0.3308670  )
        18           O   tau(  18) = (   0.2113627   0.5352291   0.3307039  )
        19           Si  tau(  19) = (   0.4866703   0.0036183   0.2389275  )
        20           Si  tau(  20) = (   0.6532379   0.2822033   0.2487299  )
        21           Si  tau(  21) = (   0.2537550   0.1316752   0.1217503  )
        22           Si  tau(  22) = (   0.4151141   0.4222681   0.1161396  )
        23           Si  tau(  23) = (   0.4165135   0.1537200  -0.0003469  )
        24           Si  tau(  24) = (   0.5857232   0.4410708   0.0024799  )
        25           O   tau(  25) = (   0.4218181   0.0840719   0.2772354  )
        26           O   tau(  26) = (   0.5909802   0.3491922   0.3140433  )
        27           O   tau(  27) = (   0.5515976   0.0401945   0.1564810  )
        28           O   tau(  28) = (   0.7048945   0.3335524   0.1671485  )
        29           O   tau(  29) = (   0.5164408   0.1766471   0.0404334  )
        30           O   tau(  30) = (   0.6872278   0.4587828   0.0399872  )
        31           O   tau(  31) = (   0.3545216   0.1128581   0.0811217  )
        32           O   tau(  32) = (   0.5206644   0.4104830   0.0856540  )
        33           O   tau(  33) = (   0.2569676   0.2084314   0.2010700  )
        34           O   tau(  34) = (   0.4025586   0.5104190   0.1825853  )
        35           O   tau(  35) = (   0.3800435   0.2505598   0.3282149  )
        36           Si  tau(  36) = (   0.8156400  -0.0037065   0.2430952  )
        37           Si  tau(  37) = (   0.9790310   0.2832241   0.2449501  )
        38           Si  tau(  38) = (   0.5846674   0.1382625   0.1181551  )
        39           Si  tau(  39) = (   0.7497226   0.4247373   0.1250164  )
        40           Si  tau(  40) = (   0.7539711   0.1573914  -0.0102399  )
        41           Si  tau(  41) = (   0.9171288   0.4361727   0.0035959  )
        42           O   tau(  42) = (   0.7488212   0.0730675   0.2853797  )
        43           O   tau(  43) = (   0.9150238   0.3657230   0.2819921  )
        44           O   tau(  44) = (   0.8737321   0.0372155   0.1584959  )
        45           O   tau(  45) = (   1.0474471   0.3193300   0.1661341  )
        46           O   tau(  46) = (   0.8531068   0.1715436   0.0351356  )
        47           O   tau(  47) = (   1.0193310   0.4477994   0.0416733  )
        48           O   tau(  48) = (   0.6843515   0.1341028   0.0720190  )
        49           O   tau(  49) = (   0.8503802   0.4034821   0.0857150  )
        50           O   tau(  50) = (   0.5868223   0.2069228   0.2054084  )
        51           O   tau(  51) = (   0.7504622   0.5007252   0.2044182  )
        52           O   tau(  52) = (   0.7262536   0.2443578   0.3217800  )
        53           O   tau(  53) = (   0.8778727   0.5351924   0.3289250  )
        54           Si  tau(  54) = (   0.1483411   0.5717904   0.2476182  )
        55           Si  tau(  55) = (   0.3171653   0.8643620   0.2436457  )
        56           Si  tau(  56) = (   0.9221250   0.7064608   0.1233847  )
        57           Si  tau(  57) = (   0.0913104   0.9915068   0.1232514  )
        58           Si  tau(  58) = (   0.0965477   0.7261980   0.0017560  )
        59           Si  tau(  59) = (   0.2550725   1.0153973   0.0000395  )
        60           O   tau(  60) = (   0.0839841   0.6523954   0.2855359  )
        61           O   tau(  61) = (   0.2535646   0.9448951   0.2824155  )
        62           O   tau(  62) = (   0.2152442   0.6102318   0.1682957  )
        63           O   tau(  63) = (   0.3826984   0.8991808   0.1617544  )
        64           O   tau(  64) = (   0.2019182   0.7346069   0.0376119  )
        65           O   tau(  65) = (   0.3581806   1.0283604   0.0364794  )
        66           O   tau(  66) = (   0.0319508   0.6923790   0.0852847  )
        67           O   tau(  67) = (   0.1934620   0.9784644   0.0837931  )
        68           O   tau(  68) = (   0.9187987   0.7804297   0.2047770  )
        69           O   tau(  69) = (   0.0882288   1.0652051   0.2052253  )
        70           O   tau(  70) = (   0.0511407   0.8225937   0.3291422  )
        71           O   tau(  71) = (   0.2117019   1.1126051   0.3288875  )
        72           Si  tau(  72) = (   0.4282717   0.6168518   0.1799230  )
        73           Si  tau(  73) = (   0.6524448   0.8628633   0.2457790  )
        74           Si  tau(  74) = (   0.2569468   0.7033969   0.1277911  )
        75           Si  tau(  75) = (   0.4210163   0.9941109   0.1207013  )
        76           Si  tau(  76) = (   0.4561916   0.7513400  -0.0464635  )
        77           Si  tau(  77) = (   0.5871839   1.0141540   0.0006939  )
        78           O   tau(  78) = (   0.4171168   0.6568211   0.2811679  )
        79           O   tau(  79) = (   0.5879237   0.9437057   0.2822165  )
        80           O   tau(  80) = (   0.5327629   0.6245563   0.1435827  )
        81           O   tau(  81) = (   0.7136807   0.8938359   0.1593303  )
        82           O   tau(  82) = (   0.5355578   0.7667759   0.0366264  )
        83           O   tau(  83) = (   0.6895019   1.0275292   0.0387103  )
        84           O   tau(  84) = (   0.3662216   0.6788325   0.1060646  )
        85           O   tau(  85) = (   0.5230878   0.9774590   0.0826357  )
        86           O   tau(  86) = (   0.2537883   0.7830742   0.2037035  )
        87           O   tau(  87) = (   0.4221355   1.0696706   0.2008237  )
        88           O   tau(  88) = (   0.3802537   0.8263992   0.3265625  )
        89           O   tau(  89) = (   0.5494815   1.1137319   0.3226104  )
        90           Si  tau(  90) = (   0.8169075   0.5776220   0.2467127  )
        91           Si  tau(  91) = (   0.9830146   0.8602387   0.2449569  )
        92           Si  tau(  92) = (   0.5906357   0.7152502   0.1211065  )
        93           Si  tau(  93) = (   0.7532734   0.9894906   0.1208718  )
        94           Si  tau(  94) = (   0.7562717   0.7273203   0.0012363  )
        95           Si  tau(  95) = (   0.9192574   1.0110159   0.0010724  )
        96           O   tau(  96) = (   0.7543539   0.6575979   0.2897146  )
        97           O   tau(  97) = (   0.9179930   0.9401847   0.2827446  )
        98           O   tau(  98) = (   0.8827313   0.6122557   0.1650392  )
        99           O   tau(  99) = (   1.0488352   0.8952075   0.1634027  )
       100           O   tau( 100) = (   0.8579358   0.7414683   0.0396668  )
       101           O   tau( 101) = (   1.0203760   1.0273310   0.0406693  )
       102           O   tau( 102) = (   0.6911656   0.6931984   0.0848234  )
       103           O   tau( 103) = (   0.8547977   0.9729479   0.0824655  )
       104           O   tau( 104) = (   0.5882118   0.7801134   0.2091100  )
       105           O   tau( 105) = (   0.7527370   1.0611866   0.2046372  )
       106           O   tau( 106) = (   0.7165396   0.8278491   0.3286048  )
       107           O   tau( 107) = (   0.8811303   1.1083219   0.3250426  )
       108           Si  tau( 108) = (   0.1528280  -0.0016969   0.6088870  )
       109           Si  tau( 109) = (   0.3096441   0.2826998   0.6102734  )
       110           Si  tau( 110) = (   0.9190564   0.1262289   0.4904262  )
       111           Si  tau( 111) = (   0.0874776   0.4170274   0.4898252  )
       112           Si  tau( 112) = (   0.0869561   0.1514047   0.3667043  )
       113           Si  tau( 113) = (   0.2504178   0.4392635   0.3674840  )
       114           O   tau( 114) = (   0.0890808   0.0791995   0.6478628  )
       115           O   tau( 115) = (   0.2397315   0.3588575   0.6487500  )
       116           O   tau( 116) = (   0.2159982   0.0323446   0.5245539  )
       117           O   tau( 117) = (   0.3753184   0.3269185   0.5325831  )
       118           O   tau( 118) = (   0.1906979   0.1653940   0.4010900  )
       119           O   tau( 119) = (   0.3533960   0.4547896   0.4049222  )
       120           O   tau( 120) = (   0.0284560   0.1129743   0.4524051  )
       121           O   tau( 121) = (   0.1896167   0.4013163   0.4515533  )
       122           O   tau( 122) = (   0.9151544   0.2024527   0.5708360  )
       123           O   tau( 123) = (   0.0864168   0.4935713   0.5694204  )
       124           O   tau( 124) = (   0.0497198   0.2474751   0.6933254  )
       125           O   tau( 125) = (   0.2149434   0.5313691   0.6919200  )
       126           Si  tau( 126) = (   0.4846319  -0.0008941   0.6096099  )
       127           Si  tau( 127) = (   0.6425240   0.2864191   0.6035760  )
       128           Si  tau( 128) = (   0.2537107   0.1273347   0.4836167  )
       129           Si  tau( 129) = (   0.4098796   0.4222759   0.4926605  )
       130           Si  tau( 130) = (   0.4186466   0.1534353   0.3628391  )
       131           Si  tau( 131) = (   0.6075103   0.3931776   0.4114218  )
       132           O   tau( 132) = (   0.4227581   0.0809806   0.6487353  )
       133           O   tau( 133) = (   0.5853447   0.3634031   0.6548605  )
       134           O   tau( 134) = (   0.5482550   0.0348708   0.5259881  )
       135           O   tau( 135) = (   0.6805103   0.3398499   0.5025522  )
       136           O   tau( 136) = (   0.5211005   0.1681172   0.4023908  )
       137           O   tau( 137) = (   0.6853777   0.4723779   0.4094838  )
       138           O   tau( 138) = (   0.3560425   0.1131789   0.4445319  )
       139           O   tau( 139) = (   0.5165653   0.4110543   0.4640989  )
       140           O   tau( 140) = (   0.2523353   0.2007857   0.5660684  )
       141           O   tau( 141) = (   0.4099619   0.5007234   0.5708623  )
       142           O   tau( 142) = (   0.3738212   0.2473978   0.6927621  )
       143           O   tau( 143) = (   0.5489564   0.5334494   0.6867044  )
       144           Si  tau( 144) = (   0.8159816  -0.0058663   0.6109231  )
       145           Si  tau( 145) = (   0.9781405   0.2834976   0.6116426  )
       146           Si  tau( 146) = (   0.5837814   0.1295842   0.4844026  )
       147           Si  tau( 147) = (   0.7557187   0.4317060   0.4867852  )
       148           Si  tau( 148) = (   0.7552468   0.1475447   0.3658171  )
       149           Si  tau( 149) = (   0.9178561   0.4389940   0.3637721  )
       150           O   tau( 150) = (   0.7514800   0.0756164   0.6480463  )
       151           O   tau( 151) = (   0.9130584   0.3633407   0.6522373  )
       152           O   tau( 152) = (   0.8806086   0.0306059   0.5290297  )
       153           O   tau( 153) = (   1.0405343   0.3227277   0.5293784  )
       154           O   tau( 154) = (   0.8561879   0.1606156   0.4061744  )
       155           O   tau( 155) = (   1.0179768   0.4528451   0.4054915  )
       156           O   tau( 156) = (   0.6873896   0.1204383   0.4490301  )
       157           O   tau( 157) = (   0.8513766   0.4013722   0.4469131  )
       158           O   tau( 158) = (   0.5792777   0.2070579   0.5649386  )
       159           O   tau( 159) = (   0.7569722   0.4869981   0.5797707  )
       160           O   tau( 160) = (   0.7254574   0.2508157   0.6654928  )
       161           O   tau( 161) = (   0.8846252   0.5347770   0.6971258  )
       162           Si  tau( 162) = (   0.1526170   0.5715676   0.6100777  )
       163           Si  tau( 163) = (   0.3149250   0.8646320   0.6030031  )
       164           Si  tau( 164) = (   0.9180198   0.7045988   0.4930903  )
       165           Si  tau( 165) = (   0.0892802   0.9897400   0.4893288  )
       166           Si  tau( 166) = (   0.0872800   0.7263423   0.3677883  )
       167           Si  tau( 167) = (   0.2521228   1.0175221   0.3660448  )
       168           O   tau( 168) = (   0.0911484   0.6530110   0.6511408  )
       169           O   tau( 169) = (   0.2522309   0.9404781   0.6496761  )
       170           O   tau( 170) = (   0.2186152   0.6087058   0.5293259  )
       171           O   tau( 171) = (   0.3778613   0.9001869   0.5203324  )
       172           O   tau( 172) = (   0.1900513   0.7396822   0.4053446  )
       173           O   tau( 173) = (   0.3542015   1.0358556   0.4034772  )
       174           O   tau( 174) = (   0.0252542   0.6884972   0.4510640  )
       175           O   tau( 175) = (   0.1910304   0.9764482   0.4485919  )
       176           O   tau( 176) = (   0.9219557   0.7741150   0.5785750  )
       177           O   tau( 177) = (   0.0893554   1.0625009   0.5725323  )
       178           O   tau( 178) = (   0.0610464   0.8229863   0.6947229  )
       179           O   tau( 179) = (   0.2178428   1.1105842   0.6917910  )
       180           Si  tau( 180) = (   0.4853325   0.5715494   0.6062355  )
       181           Si  tau( 181) = (   0.6483305   0.8586283   0.6106085  )
       182           Si  tau( 182) = (   0.2542016   0.7038735   0.4873625  )
       183           Si  tau( 183) = (   0.4181577   0.9967073   0.4840038  )
       184           Si  tau( 184) = (   0.4174007   0.7299462   0.3639457  )
       185           Si  tau( 185) = (   0.5853859   1.0181783   0.3639684  )
       186           O   tau( 186) = (   0.4312320   0.6594507   0.6499734  )
       187           O   tau( 187) = (   0.5848857   0.9376013   0.6520871  )
       188           O   tau( 188) = (   0.5473316   0.6090335   0.5231905  )
       189           O   tau( 189) = (   0.7057395   0.8934638   0.5233917  )
       190           O   tau( 190) = (   0.5190483   0.7443381   0.4054361  )
       191           O   tau( 191) = (   0.6856433   1.0323527   0.4070635  )
       192           O   tau( 192) = (   0.3560722   0.6901214   0.4469241  )
       193           O   tau( 193) = (   0.5193599   0.9805834   0.4443596  )
       194           O   tau( 194) = (   0.2561483   0.7785578   0.5696510  )
       195           O   tau( 195) = (   0.4199213   1.0658141   0.5701870  )
       196           O   tau( 196) = (   0.3882794   0.8319647   0.6836239  )
       197           O   tau( 197) = (   0.5498963   1.1087754   0.6907647  )
       198           Si  tau( 198) = (   0.8202909   0.5718768   0.6166263  )
       199           Si  tau( 199) = (   0.9864238   0.8568729   0.6134789  )
       200           Si  tau( 200) = (   0.5818892   0.7077758   0.4878882  )
       201           Si  tau( 201) = (   0.7488216   0.9896323   0.4868509  )
       202           Si  tau( 202) = (   0.7527675   0.7328218   0.3707459  )
       203           Si  tau( 203) = (   0.9162741   1.0122814   0.3662761  )
       204           O   tau( 204) = (   0.7529203   0.6495886   0.6545746  )
       205           O   tau( 205) = (   0.9210057   0.9367337   0.6512949  )
       206           O   tau( 206) = (   0.8777032   0.6078359   0.5296860  )
       207           O   tau( 207) = (   1.0469134   0.8926649   0.5282365  )
       208           O   tau( 208) = (   0.8529242   0.7457095   0.4138149  )
       209           O   tau( 209) = (   1.0167123   1.0265712   0.4085600  )
       210           O   tau( 210) = (   0.6854114   0.6999696   0.4532605  )
       211           O   tau( 211) = (   0.8495104   0.9735501   0.4458622  )
       212           O   tau( 212) = (   0.5747146   0.7769701   0.5787948  )
       213           O   tau( 213) = (   0.7521210   1.0592856   0.5726399  )
       214           O   tau( 214) = (   0.7161562   0.8197415   0.6883720  )
       215           O   tau( 215) = (   0.8793703   1.1059127   0.6940523  )

     number of k points=     1
                       cart. coord. in units 2pi/alat
        k(    1) = (   0.0000000   0.0000000   0.0000000), wk =   2.0000000

     Dense  grid:  1740873 G-vectors     FFT dimensions: ( 160, 192, 120)

     Largest allocated arrays     est. size (Mb)     dimensions
        Kohn-Sham Wavefunctions        17.80 Mb     (    1944,  600)
        NL pseudopotentials            12.78 Mb     (    1944,  431)
        Each V/rho on FFT grid          0.94 Mb     (   61440)
        Each G-vector array             0.12 Mb     (   15547)
        G-vector shells                 0.06 Mb     (    7776)
     Largest temporary arrays     est. size (Mb)     dimensions
        Auxiliary wavefunctions        71.19 Mb     (    1944, 2400)
        Each subspace H/S matrix       87.89 Mb     (    2400, 2400)
        Each <psi_i|beta_j> matrix      3.95 Mb     (     431,  600)
        Arrays for rho mixing           7.50 Mb     (   61440,    8)

     Initial potential from superposition of free atoms

     starting charge 1145.96414, renormalised to 1144.00000
     Starting wfc are  860 randomized atomic wfcs

     total cpu time spent up to now is       38.2 secs

     per-process dynamical memory:   157.2 Mb

     Self-consistent Calculation

     iteration #  1     ecut=    80.00 Ry     beta=0.70
     Davidson diagonalization with overlap
     ethr =  1.00E-02,  avg # of iterations =  3.0
     Davidson diagonalization with overlap
     ethr =  1.00E-02,  avg # of iterations =  1.0
     Davidson diagonalization with overlap
     ethr =  1.00E-02,  avg # of iterations =  1.0

     Expectation value of exp(iGx): ( -4.1924184827617120E-004,  5.9649500831022333E-004)  0.99291773000000005     
     Electronic Dipole per cell (Ry a.u.)   27.186128998527437     
     Ionic Dipole per cell (Ry a.u.)   23644.690166761306     

     Expectation value of exp(iGx): (  3.0901426704909095E-003, -3.2262072446417813E-003)   1.1465709300000000     
     Electronic Dipole per cell (Ry a.u.)  -11.602074707538407     
     Ionic Dipole per cell (Ry a.u.)   25349.303845644656     

     Expectation value of exp(iGx): ( -4.9932591231910357E-007, -1.6592132910548174E-006)  0.73188942899999998     
     Electronic Dipole per cell (Ry a.u.)  -17.099400213387977     
     Ionic Dipole per cell (Ry a.u.)   15832.831402105290     
Electronic Dipole on Cartesian axes
           1   27.186128998527437     
           2  -11.602074707538407     
           3  -17.099400213387977     
Ionic Dipole on Cartesian axes
           1   23644.690166761306     
           2   25349.303845644656     
           3   15832.831402105290     

     total cpu time spent up to now is      782.3 secs

     total energy              =   -5137.15071645 Ry
     Harris-Foulkes estimate   =   -5174.11880085 Ry
     estimated scf accuracy    <      51.91195800 Ry

     iteration #  2     ecut=    80.00 Ry     beta=0.70
     Davidson diagonalization with overlap
     ethr =  4.54E-03,  avg # of iterations =  2.0
     Davidson diagonalization with overlap
     ethr =  4.54E-03,  avg # of iterations =  1.0
     Davidson diagonalization with overlap
     ethr =  4.54E-03,  avg # of iterations =  1.0

     Expectation value of exp(iGx): ( -1.7544421299289153E-005,  2.6615338734532935E-005)  0.99291773000000005     
     Electronic Dipole per cell (Ry a.u.)   26.814760299946542     
     Ionic Dipole per cell (Ry a.u.)   23644.690166761306     

     Expectation value of exp(iGx): (  3.1007221193536617E-004, -2.9972508281109412E-004)   1.1465709300000000     
     Electronic Dipole per cell (Ry a.u.)  -11.048454999106323     
     Ionic Dipole per cell (Ry a.u.)   25349.303845644656     

     Expectation value of exp(iGx): ( -1.1751650061447317E-009, -5.4742689156997578E-009)  0.73188942899999998     
     Electronic Dipole per cell (Ry a.u.)  -16.357290046443104     
     Ionic Dipole per cell (Ry a.u.)   15832.831402105290     
Electronic Dipole on Cartesian axes
           1   26.814760299946542     
           2  -11.048454999106323     
           3  -16.357290046443104     
Ionic Dipole on Cartesian axes
           1   23644.690166761306     
           2   25349.303845644656     
           3   15832.831402105290     

     total cpu time spent up to now is     1517.1 secs

     total energy              =   -5150.69396300 Ry
     Harris-Foulkes estimate   =   -5167.84789761 Ry
     estimated scf accuracy    <      33.21444142 Ry

     iteration #  3     ecut=    80.00 Ry     beta=0.70
     Davidson diagonalization with overlap
     ethr =  2.90E-03,  avg # of iterations =  2.0
     Davidson diagonalization with overlap
     ethr =  2.90E-03,  avg # of iterations =  1.0
     Davidson diagonalization with overlap
     ethr =  2.90E-03,  avg # of iterations =  1.0

     Expectation value of exp(iGx): ( -8.9681808475422091E-005,  1.2940429693371528E-004)  0.99291773000000005     
     Electronic Dipole per cell (Ry a.u.)   27.104023390417524     
     Ionic Dipole per cell (Ry a.u.)   23644.690166761306     

     Expectation value of exp(iGx): (  9.8514925103469504E-004, -1.0235273663886030E-003)   1.1465709300000000     
     Electronic Dipole per cell (Ry a.u.)  -11.567072072228965     
     Ionic Dipole per cell (Ry a.u.)   25349.303845644656     

     Expectation value of exp(iGx): ( -2.7546231520486435E-008, -1.0161540856566330E-007)  0.73188942899999998     
     Electronic Dipole per cell (Ry a.u.)  -16.846100457726248     
     Ionic Dipole per cell (Ry a.u.)   15832.831402105290     
Electronic Dipole on Cartesian axes
           1   27.104023390417524     
           2  -11.567072072228965     
           3  -16.846100457726248     
Ionic Dipole on Cartesian axes
           1   23644.690166761306     
           2   25349.303845644656     
           3   15832.831402105290     

     total cpu time spent up to now is     2240.1 secs

     total energy              =   -5157.50287401 Ry
     Harris-Foulkes estimate   =   -5157.59141784 Ry
     estimated scf accuracy    <       0.23506358 Ry

     iteration #  4     ecut=    80.00 Ry     beta=0.70
     Davidson diagonalization with overlap
     ethr =  2.05E-05,  avg # of iterations =  7.0
     Davidson diagonalization with overlap
     ethr =  2.05E-05,  avg # of iterations =  1.0
     Davidson diagonalization with overlap
     ethr =  2.05E-05,  avg # of iterations =  1.0

     Expectation value of exp(iGx): ( -8.4314264688195833E-005,  1.2345327410530810E-004)  0.99291773000000005     
     Electronic Dipole per cell (Ry a.u.)   27.018915742933132     
     Ionic Dipole per cell (Ry a.u.)   23644.690166761306     

     Expectation value of exp(iGx): (  9.8061546312888485E-004, -9.5346170657237132E-004)   1.1465709300000000     
     Electronic Dipole per cell (Ry a.u.)  -11.090550620246796     
     Ionic Dipole per cell (Ry a.u.)   25349.303845644656     

     Expectation value of exp(iGx): ( -2.3260650580456177E-008, -9.2401622619391084E-008)  0.73188942899999998     
     Electronic Dipole per cell (Ry a.u.)  -16.679880756094416     
     Ionic Dipole per cell (Ry a.u.)   15832.831402105290     
Electronic Dipole on Cartesian axes
           1   27.018915742933132     
           2  -11.090550620246796     
           3  -16.679880756094416     
Ionic Dipole on Cartesian axes
           1   23644.690166761306     
           2   25349.303845644656     
           3   15832.831402105290     

     total cpu time spent up to now is     3069.7 secs

     total energy              =   -5157.51157852 Ry
     Harris-Foulkes estimate   =   -5157.57816225 Ry
     estimated scf accuracy    <       0.13644663 Ry

     iteration #  5     ecut=    80.00 Ry     beta=0.70
     Davidson diagonalization with overlap
     ethr =  1.19E-05,  avg # of iterations =  7.0
     Davidson diagonalization with overlap
     ethr =  1.19E-05,  avg # of iterations =  1.0
     Davidson diagonalization with overlap
     ethr =  1.19E-05,  avg # of iterations =  1.0

     Expectation value of exp(iGx): ( -8.4736397851488458E-005,  1.2227572094238609E-004)  0.99291773000000005     
     Electronic Dipole per cell (Ry a.u.)   27.103675836303392     
     Ionic Dipole per cell (Ry a.u.)   23644.690166761306     

     Expectation value of exp(iGx): (  9.5190446187647137E-004, -9.7487616403109389E-004)   1.1465709300000000     
     Electronic Dipole per cell (Ry a.u.)  -11.463808554655659     
     Ionic Dipole per cell (Ry a.u.)   25349.303845644656     

     Expectation value of exp(iGx): ( -2.3957826789540076E-008, -9.1597035825072444E-008)  0.73188942899999998     
     Electronic Dipole per cell (Ry a.u.)  -16.764459360318902     
     Ionic Dipole per cell (Ry a.u.)   15832.831402105290     
Electronic Dipole on Cartesian axes
           1   27.103675836303392     
           2  -11.463808554655659     
           3  -16.764459360318902     
Ionic Dipole on Cartesian axes
           1   23644.690166761306     
           2   25349.303845644656     
           3   15832.831402105290     

     total cpu time spent up to now is     3870.5 secs

     total energy              =   -5157.54038269 Ry
     Harris-Foulkes estimate   =   -5157.54208550 Ry
     estimated scf accuracy    <       0.00307249 Ry

     iteration #  6     ecut=    80.00 Ry     beta=0.70
     Davidson diagonalization with overlap
     ethr =  2.69E-07,  avg # of iterations =  6.0
     Davidson diagonalization with overlap
     ethr =  2.69E-07,  avg # of iterations =  1.0
     Davidson diagonalization with overlap
     ethr =  2.69E-07,  avg # of iterations =  1.0

     Expectation value of exp(iGx): ( -8.4584639247326705E-005,  1.2265524200705076E-004)  0.99291773000000005     
     Electronic Dipole per cell (Ry a.u.)   27.075186717366190     
     Ionic Dipole per cell (Ry a.u.)   23644.690166761306     

     Expectation value of exp(iGx): (  9.5729367513924996E-004, -9.7118417115108521E-004)   1.1465709300000000     
     Electronic Dipole per cell (Ry a.u.)  -11.395958329418288     
     Ionic Dipole per cell (Ry a.u.)   25349.303845644656     

     Expectation value of exp(iGx): ( -2.4146537804798137E-008, -9.1807573124705389E-008)  0.73188942899999998     
     Electronic Dipole per cell (Ry a.u.)  -16.776959550499569     
     Ionic Dipole per cell (Ry a.u.)   15832.831402105290     
Electronic Dipole on Cartesian axes
           1   27.075186717366190     
           2  -11.395958329418288     
           3  -16.776959550499569     
Ionic Dipole on Cartesian axes
           1   23644.690166761306     
           2   25349.303845644656     
           3   15832.831402105290     

     total cpu time spent up to now is     4668.1 secs

     total energy              =   -5157.54110554 Ry
     Harris-Foulkes estimate   =   -5157.54124494 Ry
     estimated scf accuracy    <       0.00025842 Ry

     iteration #  7     ecut=    80.00 Ry     beta=0.70
     Davidson diagonalization with overlap
     ethr =  2.26E-08,  avg # of iterations =  3.0
     Davidson diagonalization with overlap
     ethr =  2.26E-08,  avg # of iterations =  1.0
     Davidson diagonalization with overlap
     ethr =  2.26E-08,  avg # of iterations =  1.0

     Expectation value of exp(iGx): ( -8.4668010819136897E-005,  1.2265100437271000E-004)  0.99291773000000005     
     Electronic Dipole per cell (Ry a.u.)   27.081121655368353     
     Ionic Dipole per cell (Ry a.u.)   23644.690166761306     

     Expectation value of exp(iGx): (  9.5649376304595129E-004, -9.7258806916657777E-004)   1.1465709300000000     
     Electronic Dipole per cell (Ry a.u.)  -11.412350459125152     
     Ionic Dipole per cell (Ry a.u.)   25349.303845644656     

     Expectation value of exp(iGx): ( -2.4083767265859506E-008, -9.1899607759216409E-008)  0.73188942899999998     
     Electronic Dipole per cell (Ry a.u.)  -16.768833442447711     
     Ionic Dipole per cell (Ry a.u.)   15832.831402105290     
Electronic Dipole on Cartesian axes
           1   27.081121655368353     
           2  -11.412350459125152     
           3  -16.768833442447711     
Ionic Dipole on Cartesian axes
           1   23644.690166761306     
           2   25349.303845644656     
           3   15832.831402105290     

     total cpu time spent up to now is     5414.2 secs

     total energy              =   -5157.54116357 Ry
     Harris-Foulkes estimate   =   -5157.54117624 Ry
     estimated scf accuracy    <       0.00002723 Ry

     iteration #  8     ecut=    80.00 Ry     beta=0.70
     Davidson diagonalization with overlap
     ethr =  2.38E-09,  avg # of iterations =  3.0
     Davidson diagonalization with overlap
     ethr =  2.38E-09,  avg # of iterations =  1.0
     Davidson diagonalization with overlap
     ethr =  2.38E-09,  avg # of iterations =  1.0

     Expectation value of exp(iGx): ( -8.4684334229223648E-005,  1.2266023040583666E-004)  0.99291773000000005     
     Electronic Dipole per cell (Ry a.u.)   27.081805984051048     
     Ionic Dipole per cell (Ry a.u.)   23644.690166761306     

     Expectation value of exp(iGx): (  9.5678954466157375E-004, -9.7242230702252570E-004)   1.1465709300000000     
     Electronic Dipole per cell (Ry a.u.)  -11.408902838948169     
     Ionic Dipole per cell (Ry a.u.)   25349.303845644656     

     Expectation value of exp(iGx): ( -2.4119454796826216E-008, -9.1905481147915444E-008)  0.73188942899999998     
     Electronic Dipole per cell (Ry a.u.)  -16.772024113408776     
     Ionic Dipole per cell (Ry a.u.)   15832.831402105290     
Electronic Dipole on Cartesian axes
           1   27.081805984051048     
           2  -11.408902838948169     
           3  -16.772024113408776     
Ionic Dipole on Cartesian axes
           1   23644.690166761306     
           2   25349.303845644656     
           3   15832.831402105290     

     total cpu time spent up to now is     6170.5 secs

     total energy              =   -5157.54117055 Ry
     Harris-Foulkes estimate   =   -5157.54117243 Ry
     estimated scf accuracy    <       0.00000497 Ry

     iteration #  9     ecut=    80.00 Ry     beta=0.70
     Davidson diagonalization with overlap
     ethr =  4.34E-10,  avg # of iterations =  2.0
     Davidson diagonalization with overlap
     ethr =  4.34E-10,  avg # of iterations =  1.0
     Davidson diagonalization with overlap
     ethr =  4.34E-10,  avg # of iterations =  1.0

     Expectation value of exp(iGx): ( -8.4677916255479192E-005,  1.2266974844428325E-004)  0.99291773000000005     
     Electronic Dipole per cell (Ry a.u.)   27.080913093969318     
     Ionic Dipole per cell (Ry a.u.)   23644.690166761306     

     Expectation value of exp(iGx): (  9.5676179125833228E-004, -9.7249196564254631E-004)   1.1465709300000000     
     Electronic Dipole per cell (Ry a.u.)  -11.409626231921374     
     Ionic Dipole per cell (Ry a.u.)   25349.303845644656     

     Expectation value of exp(iGx): ( -2.4114601147506754E-008, -9.1911534333420821E-008)  0.73188942899999998     
     Electronic Dipole per cell (Ry a.u.)  -16.771422263189486     
     Ionic Dipole per cell (Ry a.u.)   15832.831402105290     
Electronic Dipole on Cartesian axes
           1   27.080913093969318     
           2  -11.409626231921374     
           3  -16.771422263189486     
Ionic Dipole on Cartesian axes
           1   23644.690166761306     
           2   25349.303845644656     
           3   15832.831402105290     

     total cpu time spent up to now is     6906.3 secs

     total energy              =   -5157.54117153 Ry
     Harris-Foulkes estimate   =   -5157.54117164 Ry
     estimated scf accuracy    <       0.00000026 Ry

     iteration # 10     ecut=    80.00 Ry     beta=0.70
     Davidson diagonalization with overlap
     ethr =  2.29E-11,  avg # of iterations =  2.0
     Davidson diagonalization with overlap
     ethr =  2.29E-11,  avg # of iterations =  1.0
     Davidson diagonalization with overlap
     ethr =  2.29E-11,  avg # of iterations =  1.0

     Expectation value of exp(iGx): ( -8.4680939751357673E-005,  1.2266681729345241E-004)  0.99291773000000005     
     Electronic Dipole per cell (Ry a.u.)   27.081260037606686     
     Ionic Dipole per cell (Ry a.u.)   23644.690166761306     

     Expectation value of exp(iGx): (  9.5676469225398019E-004, -9.7248515674548111E-004)   1.1465709300000000     
     Electronic Dipole per cell (Ry a.u.)  -11.409554110225773     
     Ionic Dipole per cell (Ry a.u.)   25349.303845644656     

     Expectation value of exp(iGx): ( -2.4112622775828976E-008, -9.1911251385495658E-008)  0.73188942899999998     
     Electronic Dipole per cell (Ry a.u.)  -16.771244369380220     
     Ionic Dipole per cell (Ry a.u.)   15832.831402105290     
Electronic Dipole on Cartesian axes
           1   27.081260037606686     
           2  -11.409554110225773     
           3  -16.771244369380220     
Ionic Dipole on Cartesian axes
           1   23644.690166761306     
           2   25349.303845644656     
           3   15832.831402105290     

     total cpu time spent up to now is     7627.6 secs

     total energy              =   -5157.54117159 Ry
     Harris-Foulkes estimate   =   -5157.54117161 Ry
     estimated scf accuracy    <       0.00000005 Ry

     iteration # 11     ecut=    80.00 Ry     beta=0.70
     Davidson diagonalization with overlap
     ethr =  4.03E-12,  avg # of iterations =  3.0
     Davidson diagonalization with overlap
     ethr =  4.03E-12,  avg # of iterations =  1.0
     Davidson diagonalization with overlap
     ethr =  4.03E-12,  avg # of iterations =  1.0

     Expectation value of exp(iGx): ( -8.4679847145539001E-005,  1.2266786826246068E-004)  0.99291773000000005     
     Electronic Dipole per cell (Ry a.u.)   27.081135053884204     
     Ionic Dipole per cell (Ry a.u.)   23644.690166761306     

     Expectation value of exp(iGx): (  9.5676441186416032E-004, -9.7248686387466793E-004)   1.1465709300000000     
     Electronic Dipole per cell (Ry a.u.)  -11.409568834779799     
     Ionic Dipole per cell (Ry a.u.)   25349.303845644656     

     Expectation value of exp(iGx): ( -2.4113464952336994E-008, -9.1911436319114225E-008)  0.73188942899999998     
     Electronic Dipole per cell (Ry a.u.)  -16.771318517100191     
     Ionic Dipole per cell (Ry a.u.)   15832.831402105290     
Electronic Dipole on Cartesian axes
           1   27.081135053884204     
           2  -11.409568834779799     
           3  -16.771318517100191     
Ionic Dipole on Cartesian axes
           1   23644.690166761306     
           2   25349.303845644656     
           3   15832.831402105290     

     total cpu time spent up to now is     8370.4 secs

     End of self-consistent calculation

          k = 0.0000 0.0000 0.0000 (217511 PWs)   bands (ev):

   -17.4998 -17.3200 -16.6249 -16.5588 -16.4748 -16.4296 -16.3952 -16.3143
   -16.2427 -16.2150 -16.2097 -16.1637 -16.1290 -16.1120 -16.0918 -16.0551
   -16.0308 -15.9983 -15.9812 -15.9378 -15.9336 -15.9101 -15.8865 -15.8764
   -15.8372 -15.8215 -15.8103 -15.7819 -15.7724 -15.7610 -15.7507 -15.7358
   -15.6959 -15.6767 -15.6367 -15.5932 -15.5831 -15.5790 -15.5213 -15.4741
   -15.4534 -15.4383 -15.4008 -15.3683 -15.3504 -15.3172 -15.3040 -15.2629
   -15.2333 -15.2158 -15.2065 -15.1608 -15.1468 -15.1096 -15.0749 -15.0566
   -15.0442 -15.0012 -14.9903 -14.9658 -14.9536 -14.9261 -14.8940 -14.8906
   -14.8732 -14.8703 -14.8528 -14.8212 -14.8167 -14.7798 -14.7724 -14.7683
   -14.7578 -14.7293 -14.6736 -14.6445 -14.6212 -14.5808 -14.5735 -14.5549
   -14.5367 -14.5193 -14.5029 -14.4766 -14.4644 -14.4506 -14.4397 -14.4279
   -14.4182 -14.4118 -14.3973 -14.3917 -14.3882 -14.3768 -14.3676 -14.3639
   -14.3594 -14.3470 -14.3366 -14.3312 -14.3231 -14.3212 -14.3096 -14.3071
   -14.2973 -14.2951 -14.2918 -14.2874 -14.2812 -14.2716 -14.2652 -14.2599
   -14.2583 -14.2547 -14.2508 -14.2452 -14.2389 -14.2345 -14.2279 -14.2273
   -14.2174 -14.2133 -14.2081 -14.2028 -14.2002 -14.1935 -14.1917 -14.1880
   -14.1825 -14.1766 -14.1648 -14.1584 -14.1553 -14.1544 -14.1411 -14.1391
   -14.1347 -14.1204 -14.1163 -14.1147 -14.1111 -14.0893 -14.0849  -6.8329
    -6.4674  -6.4011  -6.3586  -6.2294  -6.1413  -6.0948  -5.9743  -5.9421
    -5.8611  -5.8418  -5.8258  -5.7905  -5.7785  -5.7383  -5.7062  -5.6771
    -5.6511  -5.6387  -5.6131  -5.5860  -5.5587  -5.5383  -5.4080  -5.3087
    -5.2241  -5.1983  -5.1415  -5.0941  -5.0872  -5.0561  -5.0499  -4.9355
    -4.9222  -4.8782  -4.8387  -4.7796  -4.6890  -4.5799  -4.5464  -4.4398
    -4.4150  -4.3132  -4.2858  -4.2649  -4.2245  -4.2077  -4.1769  -4.1265
    -4.1097  -4.0450  -3.9810  -3.9582  -3.9095  -3.8955  -3.8536  -3.8109
    -3.7827  -3.7607  -3.7299  -3.7214  -3.6828  -3.6769  -3.5645  -3.5285
    -3.4373  -3.4117  -3.3608  -3.3455  -3.3130  -3.2945  -3.2745  -3.2139
    -3.1962  -3.1257  -3.1238  -3.1081  -3.0760  -3.0424  -3.0304  -3.0052
    -2.9794  -2.9664  -2.9577  -2.9536  -2.9280  -2.9157  -2.9103  -2.8936
    -2.8765  -2.8711  -2.8579  -2.8435  -2.8388  -2.8211  -2.8008  -2.7924
    -2.7888  -2.7876  -2.7738  -2.7635  -2.7577  -2.7464  -2.7341  -2.7232
    -2.7102  -2.7067  -2.6870  -2.6801  -2.6711  -2.6585  -2.6443  -2.6347
    -2.6266  -2.6250  -2.6131  -2.5794  -2.5597  -2.5496  -2.5142  -2.4946
    -2.4806  -2.4542  -2.4499  -2.4392  -2.4157  -2.4075  -2.3936  -2.3681
    -2.3640  -2.3397  -2.3195  -2.2835  -2.2617  -2.2423  -2.2335  -2.2182
    -2.1991  -2.1685  -2.1551  -2.1059  -2.0899  -2.0780  -1.9514  -1.9303
    -1.5723  -1.4833  -1.2414  -1.0876  -1.0534  -0.9887  -0.9445  -0.9378
    -0.8900  -0.8653  -0.8402  -0.8287  -0.7868  -0.7768  -0.7561  -0.7287
    -0.7190  -0.7008  -0.6796  -0.6629  -0.6577  -0.6368  -0.6289  -0.6234
    -0.6059  -0.5951  -0.5865  -0.5741  -0.5644  -0.5512  -0.5478  -0.5398
    -0.5255  -0.5193  -0.5026  -0.4846  -0.4707  -0.4554  -0.4429  -0.4297
    -0.4183  -0.4067  -0.4054  -0.3781  -0.3757  -0.3663  -0.3456  -0.3319
    -0.3183  -0.3077  -0.2896  -0.2772  -0.2605  -0.2479  -0.2421  -0.2293
    -0.2114  -0.2019  -0.1938  -0.1499  -0.1403  -0.1370  -0.1252  -0.0913
    -0.0743  -0.0434  -0.0381  -0.0202  -0.0105   0.0101   0.0108   0.0292
     0.0430   0.0519   0.0656   0.0863   0.0943   0.0994   0.1270   0.1396
     0.1572   0.1853   0.2006   0.2082   0.2227   0.2309   0.2387   0.2542
     0.2675   0.2831   0.2882   0.2994   0.3066   0.3129   0.3296   0.3438
     0.3495   0.3562   0.3686   0.3913   0.4093   0.4183   0.4262   0.4374
     0.4455   0.4616   0.4738   0.4896   0.4935   0.5047   0.5095   0.5189
     0.5328   0.5373   0.5675   0.5684   0.5753   0.5792   0.5913   0.6050
     0.6205   0.6457   0.6664   0.6747   0.6935   0.7043   0.7129   0.7203
     0.7242   0.7646   0.7684   0.7818   0.7850   0.7962   0.8153   0.8333
     0.8556   0.8592   0.8696   0.8961   0.9064   0.9144   0.9200   0.9292
     0.9513   0.9584   0.9731   0.9756   0.9895   0.9983   1.0126   1.0269
     1.0388   1.0431   1.0506   1.0679   1.0804   1.0888   1.1012   1.1022
     1.1139   1.1252   1.1303   1.1376   1.1469   1.1637   1.1740   1.1827
     1.1895   1.1930   1.2176   1.2230   1.2403   1.2471   1.2592   1.2664
     1.2775   1.2836   1.2872   1.2973   1.3040   1.3171   1.3254   1.3346
     1.3493   1.3554   1.3597   1.3742   1.3868   1.3876   1.3957   1.4014
     1.4124   1.4213   1.4217   1.4307   1.4388   1.4440   1.4559   1.4616
     1.4741   1.4860   1.4961   1.5027   1.5137   1.5167   1.5252   1.5381
     1.5452   1.5582   1.5669   1.5847   1.5852   1.5926   1.6017   1.6060
     1.6129   1.6197   1.6247   1.6342   1.6490   1.6600   1.6703   1.6878
     1.7057   1.7180   1.7216   1.7455   1.7588   1.7674   1.7836   1.8042
     1.8182   1.8268   1.8340   1.8521   1.8661   1.8940   1.9088   1.9250
     1.9371   1.9458   1.9657   1.9779   1.9807   1.9910   2.0082   2.0155
     2.0323   2.0380   2.0539   2.0600   2.0869   2.1015   2.1119   2.1404
     2.1607   2.1667   2.1816   2.1945   2.1994   2.2180   2.2388   2.2476
     2.2593   2.2769   2.3047   2.3059   2.3298   2.3350   2.3403   2.3649
     2.3702   2.3861   2.3912   2.4111   2.4248   2.4348   2.4420   2.4750
     2.4913   2.5082   2.5479   2.5697   7.3212   7.9125   8.6325   9.0300
     9.2139   9.2818   9.4397   9.6025   9.7331   9.8792   9.9245   9.9733
    10.0356  10.0970  10.2341  10.3194  10.3401  10.4378  10.4849  10.5115
    10.5400  10.6245  10.6715  10.6995  10.7433  10.7584  10.8033  10.8440

     highest occupied, lowest unoccupied level (ev):     2.5697    7.3212

!    total energy              =   -5157.54117160 Ry
     Harris-Foulkes estimate   =   -5157.54117160 Ry
     estimated scf accuracy    <          1.9E-09 Ry

     The total energy is the sum of the following terms:

     one-electron contribution =   -2403.69653050 Ry
     hartree contribution      =    1796.94005500 Ry
     xc contribution           =   -1182.74252206 Ry
     ewald contribution        =   -3368.04217404 Ry

     convergence has been achieved in  11 iterations
  **** WARNING :: Problem open file vector.dat...
  **** WARNING :: Problem read vector parameters...
  VECTOR ::   1.2845706791872410E-322   1.8185568292124603E-319  -1.0000000000000000     
  PARALLEL PART OF FORCES:no remove

     Forces acting on atoms (Ry/au):

     atom    1 type  1   force =     0.00000330   -0.00011850   -0.00026333
     atom    2 type  1   force =     0.00028440    0.00069494   -0.00078288
     atom    3 type  1   force =     0.00005953   -0.00004312    0.00015225
     atom    4 type  1   force =     0.00034996    0.00078538    0.00057329
     atom    5 type  1   force =    -0.00000761    0.00006257    0.00019500
     atom    6 type  1   force =     0.00023786    0.00012359    0.00160008
     atom    7 type  2   force =    -0.00009244    0.00006039    0.00005794
     atom    8 type  2   force =     0.00001800   -0.00009581    0.00040471
     atom    9 type  2   force =    -0.00007976    0.00009089   -0.00002795
     atom   10 type  2   force =    -0.00028839   -0.00107869    0.00011446
     atom   11 type  2   force =    -0.00008273   -0.00000390   -0.00017169
     atom   12 type  2   force =    -0.00042711   -0.00031006   -0.00152321
     atom   13 type  2   force =    -0.00001064   -0.00003960   -0.00004642
     atom   14 type  2   force =    -0.00006472   -0.00021746   -0.00038725
     atom   15 type  2   force =    -0.00008475   -0.00005998   -0.00004402
     atom   16 type  2   force =    -0.00062630   -0.00089825    0.00000288
     atom   17 type  2   force =    -0.00009326   -0.00011736    0.00018344
     atom   18 type  2   force =     0.00016234   -0.00070680    0.00132272
     atom   19 type  1   force =    -0.00063335   -0.00080186   -0.00088842
     atom   20 type  1   force =     0.00002575    0.00005824   -0.00048184
     atom   21 type  1   force =    -0.00000167    0.00012433    0.00019751
     atom   22 type  1   force =    -0.00030684    0.00418900    0.00330056
     atom   23 type  1   force =    -0.00007941    0.00008132    0.00047604
     atom   24 type  1   force =     0.00077292   -0.00191333    0.00395141
     atom   25 type  2   force =    -0.00003255    0.00025946    0.00031209
     atom   26 type  2   force =    -0.00005848    0.00013750    0.00077143
     atom   27 type  2   force =     0.00009276    0.00037811   -0.00006016
     atom   28 type  2   force =    -0.00016189   -0.00019110    0.00011451
     atom   29 type  2   force =    -0.00008511    0.00007340   -0.00017738
     atom   30 type  2   force =    -0.00051744   -0.00012035   -0.00097296
     atom   31 type  2   force =     0.00002748    0.00002911   -0.00023957
     atom   32 type  2   force =     0.00096982   -0.00028386   -0.00176409
     atom   33 type  2   force =    -0.00011080   -0.00015993   -0.00007627
     atom   34 type  2   force =    -0.00022246   -0.00587003    0.00021969
     atom   35 type  2   force =     0.00008659   -0.00016229    0.00036445
     atom   36 type  1   force =    -0.00026997   -0.00033938   -0.00041161
     atom   37 type  1   force =     0.00012186    0.00022826   -0.00021571
     atom   38 type  1   force =    -0.00020430   -0.00019780    0.00023772
     atom   39 type  1   force =    -0.00017703    0.00086765    0.00048151
     atom   40 type  1   force =     0.00003288   -0.00011113    0.00038722
     atom   41 type  1   force =     0.00015506    0.00006124    0.00052066
     atom   42 type  2   force =    -0.00009486    0.00004690    0.00018630
     atom   43 type  2   force =    -0.00012998   -0.00003660    0.00017267
     atom   44 type  2   force =     0.00008615    0.00005893    0.00007766
     atom   45 type  2   force =    -0.00015479   -0.00029347    0.00015451
     atom   46 type  2   force =    -0.00012085   -0.00011456   -0.00012047
     atom   47 type  2   force =    -0.00024868   -0.00018754   -0.00030739
     atom   48 type  2   force =     0.00003350    0.00005140   -0.00016817
     atom   49 type  2   force =     0.00001461   -0.00008901   -0.00009320
     atom   50 type  2   force =     0.00002538    0.00004206    0.00010883
     atom   51 type  2   force =     0.00025039   -0.00040565    0.00021773
     atom   52 type  2   force =     0.00006167   -0.00004961    0.00009714
     atom   53 type  2   force =     0.00003569   -0.00014361    0.00043722
     atom   54 type  1   force =     0.00225983    0.00154840   -0.00336625
     atom   55 type  1   force =     0.00073230   -0.00235171   -0.00566892
     atom   56 type  1   force =    -0.00038052   -0.00005450   -0.00057542
     atom   57 type  1   force =     0.00023440   -0.00057500    0.00017844
     atom   58 type  1   force =     0.00206377   -0.00001133    0.00251109
     atom   59 type  1   force =     0.00033792    0.00100694    0.00244664
     atom   60 type  2   force =    -0.00049130    0.00072345    0.00125997
     atom   61 type  2   force =    -0.00064198    0.00143967    0.00175615
     atom   62 type  2   force =    -0.00529872   -0.00267929    0.00273169
     atom   63 type  2   force =    -0.00128267    0.00292045    0.00148754
     atom   64 type  2   force =    -0.00385702    0.00088139   -0.00271766
     atom   65 type  2   force =    -0.00105831    0.00040913   -0.00160110
     atom   66 type  2   force =    -0.00049643   -0.00007905   -0.00016072
     atom   67 type  2   force =     0.00000124    0.00024359   -0.00058293
     atom   68 type  2   force =     0.00022526    0.00025845    0.00045987
     atom   69 type  2   force =    -0.00001899    0.00021237    0.00004383
     atom   70 type  2   force =     0.00006582    0.00002342    0.00059380
     atom   71 type  2   force =     0.00002606    0.00010728    0.00032511
     atom   72 type  1   force =    -0.00105714    0.01096581   -0.01479400
     atom   73 type  1   force =    -0.00397618   -0.00456430   -0.00544005
     atom   74 type  1   force =     0.01744350   -0.00361895   -0.00116719
     atom   75 type  1   force =     0.00132712   -0.00523206    0.00112860
     atom   76 type  1   force =     0.16566398    0.11843238    0.17470030
     atom   77 type  1   force =    -0.00154537   -0.00063564    0.00539053
     atom   78 type  2   force =     0.00043473    0.00243266    0.00918303
     atom   79 type  2   force =    -0.00012436    0.00165754    0.00205293
     atom   80 type  2   force =     0.00039747   -0.00726647    0.00689619
     atom   81 type  2   force =     0.00151108    0.00183891    0.00011718
     atom   82 type  2   force =    -0.07114182   -0.01380788   -0.08689404
     atom   83 type  2   force =     0.00001039    0.00027382   -0.00113003
     atom   84 type  2   force =    -0.01176394   -0.00823664    0.01318403
     atom   85 type  2   force =     0.00080702    0.00277185   -0.00138418
     atom   86 type  2   force =    -0.00185579    0.00284531    0.00281141
     atom   87 type  2   force =     0.00021674    0.00146980    0.00080538
     atom   88 type  2   force =     0.00104536   -0.00064876    0.00347544
     atom   89 type  2   force =     0.00020132   -0.00012637    0.00078587
     atom   90 type  1   force =    -0.00024854    0.00008859   -0.00148913
     atom   91 type  1   force =     0.00018455   -0.00049330   -0.00067091
     atom   92 type  1   force =    -0.02494038    0.00796729   -0.02889674
     atom   93 type  1   force =    -0.00095302   -0.00193161    0.00071006
     atom   94 type  1   force =    -0.00481940   -0.00244414    0.00843615
     atom   95 type  1   force =    -0.00000522   -0.00030332    0.00068307
     atom   96 type  2   force =    -0.00021602    0.00060785    0.00209001
     atom   97 type  2   force =    -0.00011529    0.00029747    0.00044635
     atom   98 type  2   force =     0.00008179   -0.00024141    0.00043843
     atom   99 type  2   force =    -0.00008229    0.00027118    0.00009599
     atom  100 type  2   force =     0.00113543    0.00037372   -0.00072587
     atom  101 type  2   force =    -0.00006628    0.00000195   -0.00026983
     atom  102 type  2   force =     0.01113513   -0.00170670   -0.00086883
     atom  103 type  2   force =     0.00044851    0.00021727   -0.00045481
     atom  104 type  2   force =     0.00400611    0.00396049    0.00727681
     atom  105 type  2   force =     0.00028081    0.00064189    0.00027941
     atom  106 type  2   force =     0.00113541   -0.00087908    0.00300843
     atom  107 type  2   force =    -0.00000230   -0.00012913    0.00037303
     atom  108 type  1   force =    -0.00014628    0.00019397    0.00015128
     atom  109 type  1   force =    -0.00058762   -0.00030230    0.00070921
     atom  110 type  1   force =     0.00009372    0.00013494   -0.00009124
     atom  111 type  1   force =    -0.00014762   -0.00012296   -0.00028598
     atom  112 type  1   force =    -0.00008016    0.00006913   -0.00023596
     atom  113 type  1   force =    -0.00091517    0.00045160   -0.00150345
     atom  114 type  2   force =     0.00001818   -0.00018925   -0.00008588
     atom  115 type  2   force =     0.00011099   -0.00008848   -0.00047480
     atom  116 type  2   force =    -0.00001566   -0.00007933    0.00000015
     atom  117 type  2   force =     0.00050303    0.00096759   -0.00011605
     atom  118 type  2   force =     0.00001557   -0.00003715    0.00009833
     atom  119 type  2   force =     0.00093323    0.00024031    0.00136868
     atom  120 type  2   force =    -0.00008577   -0.00011120    0.00009505
     atom  121 type  2   force =     0.00009947   -0.00005554    0.00030720
     atom  122 type  2   force =    -0.00010645   -0.00008094   -0.00010332
     atom  123 type  2   force =     0.00021795    0.00031695   -0.00013426
     atom  124 type  2   force =    -0.00009183   -0.00009080   -0.00011124
     atom  125 type  2   force =     0.00006354    0.00029611   -0.00101861
     atom  126 type  1   force =     0.00047784    0.00087874    0.00081509
     atom  127 type  1   force =     0.00033480   -0.00049627    0.00019338
     atom  128 type  1   force =    -0.00017294    0.00010114   -0.00023579
     atom  129 type  1   force =    -0.00093168   -0.00289903   -0.00267359
     atom  130 type  1   force =    -0.00021203    0.00008066   -0.00050584
     atom  131 type  1   force =     0.00055310   -0.00086053   -0.00117089
     atom  132 type  2   force =     0.00006768   -0.00025328   -0.00035233
     atom  133 type  2   force =    -0.00019012    0.00066362   -0.00029121
     atom  134 type  2   force =    -0.00019889   -0.00026852   -0.00003130
     atom  135 type  2   force =    -0.00018972    0.00022078   -0.00007380
     atom  136 type  2   force =     0.00007859    0.00005448    0.00023991
     atom  137 type  2   force =    -0.00038329    0.00046374    0.00034185
     atom  138 type  2   force =    -0.00005191   -0.00005353    0.00015045
     atom  139 type  2   force =    -0.00060233    0.00096126    0.00087262
     atom  140 type  2   force =     0.00005242    0.00013441   -0.00007215
     atom  141 type  2   force =     0.00136187    0.00444192    0.00198857
     atom  142 type  2   force =    -0.00005419    0.00007402   -0.00031947
     atom  143 type  2   force =    -0.00496695    0.00569816   -0.00535098
     atom  144 type  1   force =     0.00052478    0.00049554    0.00056468
     atom  145 type  1   force =    -0.00002817    0.00006305    0.00016145
     atom  146 type  1   force =    -0.00000896    0.00014468   -0.00031380
     atom  147 type  1   force =     0.00076738   -0.00049757   -0.00006577
     atom  148 type  1   force =     0.00006635    0.00000105   -0.00030228
     atom  149 type  1   force =     0.00022225    0.00018202   -0.00054475
     atom  150 type  2   force =    -0.00006550   -0.00025290   -0.00016856
     atom  151 type  2   force =    -0.00014842   -0.00016617   -0.00012649
     atom  152 type  2   force =    -0.00018529   -0.00024296    0.00008562
     atom  153 type  2   force =    -0.00005243    0.00007349    0.00004909
     atom  154 type  2   force =    -0.00005134   -0.00012017    0.00003670
     atom  155 type  2   force =    -0.00002369   -0.00006421    0.00019712
     atom  156 type  2   force =    -0.00015970    0.00000740    0.00014322
     atom  157 type  2   force =    -0.00042046    0.00003759    0.00027036
     atom  158 type  2   force =    -0.00004974    0.00012161    0.00005510
     atom  159 type  2   force =    -0.00046755    0.00007309   -0.00019121
     atom  160 type  2   force =    -0.00016476    0.00009690   -0.00022935
     atom  161 type  2   force =    -0.00018864    0.00001935   -0.00039994
     atom  162 type  1   force =    -0.00156519   -0.00054737    0.00182224
     atom  163 type  1   force =    -0.01180087    0.01085603   -0.00156492
     atom  164 type  1   force =     0.00091865   -0.00027413    0.00034001
     atom  165 type  1   force =    -0.00032664    0.00017627   -0.00010861
     atom  166 type  1   force =    -0.00060608   -0.00047487   -0.00190269
     atom  167 type  1   force =    -0.00060700   -0.00054430   -0.00206194
     atom  168 type  2   force =     0.00022444   -0.00041797   -0.00119576
     atom  169 type  2   force =     0.00122317   -0.00194902   -0.00120035
     atom  170 type  2   force =     0.00171847    0.00106861   -0.00036475
     atom  171 type  2   force =     0.00115145   -0.00304821    0.00041871
     atom  172 type  2   force =     0.00162938   -0.00002160    0.00183178
     atom  173 type  2   force =     0.00078203   -0.00049509    0.00135331
     atom  174 type  2   force =    -0.00009456   -0.00004016    0.00024529
     atom  175 type  2   force =     0.00019172   -0.00012325    0.00054236
     atom  176 type  2   force =    -0.00010874   -0.00019770   -0.00034265
     atom  177 type  2   force =     0.00000917   -0.00016852   -0.00006209
     atom  178 type  2   force =    -0.00039877    0.00053472   -0.00077889
     atom  179 type  2   force =     0.00003308   -0.00022763   -0.00043615
     atom  180 type  1   force =     0.00452145   -0.02406480   -0.00350951
     atom  181 type  1   force =     0.01427920    0.01567445    0.01528011
     atom  182 type  1   force =    -0.00477740   -0.00149700   -0.00381615
     atom  183 type  1   force =     0.00019620    0.00415273   -0.00217537
     atom  184 type  1   force =    -0.00295976   -0.00168958   -0.01184822
     atom  185 type  1   force =     0.00029956   -0.00000530   -0.00314503
     atom  186 type  2   force =    -0.03211514   -0.10814811   -0.05705703
     atom  187 type  2   force =    -0.00004349   -0.00381098   -0.00545842
     atom  188 type  2   force =    -0.00162411    0.00514085    0.00349014
     atom  189 type  2   force =    -0.00428671   -0.00499818    0.00144686
     atom  190 type  2   force =     0.00344203    0.00052748    0.00723321
     atom  191 type  2   force =     0.00022670   -0.00044910    0.00103702
     atom  192 type  2   force =     0.00136908    0.00017879    0.00423795
     atom  193 type  2   force =    -0.00063228   -0.00104128    0.00145848
     atom  194 type  2   force =     0.00273631   -0.00045108    0.00097776
     atom  195 type  2   force =    -0.00037834   -0.00138930   -0.00051732
     atom  196 type  2   force =    -0.01823753    0.01630673   -0.01918464
     atom  197 type  2   force =    -0.00002848    0.00006853   -0.00107820
     atom  198 type  1   force =     0.00068378    0.00017193    0.00109431
     atom  199 type  1   force =     0.00022627   -0.00020918    0.00089515
     atom  200 type  1   force =     0.00531878   -0.00990048   -0.02137820
     atom  201 type  1   force =     0.00148846    0.00320739   -0.00165012
     atom  202 type  1   force =     0.00297077    0.00166494   -0.00584366
     atom  203 type  1   force =     0.00038600    0.00001961   -0.00097761
     atom  204 type  2   force =    -0.00000239   -0.00044251   -0.00234257
     atom  205 type  2   force =    -0.00006896   -0.00005765   -0.00041391
     atom  206 type  2   force =    -0.00012166   -0.00001979   -0.00030215
     atom  207 type  2   force =     0.00026629   -0.00006420   -0.00013214
     atom  208 type  2   force =    -0.00096857   -0.00002949    0.00049005
     atom  209 type  2   force =    -0.00004977   -0.00007517    0.00020849
     atom  210 type  2   force =    -0.00564711    0.00089344    0.00612564
     atom  211 type  2   force =    -0.00096404   -0.00046627    0.00076902
     atom  212 type  2   force =    -0.02535578   -0.00654373    0.00858666
     atom  213 type  2   force =    -0.00054679   -0.00119116   -0.00051557
     atom  214 type  2   force =    -0.00162896    0.00173353   -0.00696125
     atom  215 type  2   force =    -0.00017833    0.00005427   -0.00034731

     Total force =     0.330232     Total SCF correction =     0.000105

     Writing output data file Qrtz_Ortho.save

     init_run     :     27.01s CPU     37.40s WALL (       1 calls)
     electrons    :   3822.12s CPU   8332.80s WALL (       1 calls)
     forces       :      8.28s CPU      8.93s WALL (       1 calls)

     Called by init_run:
     wfcinit      :     24.96s CPU     33.90s WALL (       1 calls)
     potinit      :      0.20s CPU      0.28s WALL (       1 calls)

     Called by electrons:
     c_bands      :   2184.71s CPU   2708.70s WALL (      33 calls)
     sum_band     :     10.83s CPU     40.13s WALL (      11 calls)
     v_of_rho     :      0.11s CPU      0.33s WALL (      12 calls)
     mix_rho      :      0.10s CPU      0.51s WALL (      11 calls)

     Called by c_bands:
     init_us_2    :      0.24s CPU      0.39s WALL (      45 calls)
     cegterg      :   2183.50s CPU   2701.73s WALL (      33 calls)

     Called by sum_band:

     Called by *egterg:
     h_psi        :    426.55s CPU    858.91s WALL (      96 calls)
     g_psi        :      0.30s CPU      0.31s WALL (      62 calls)
     cdiaghg      :    693.08s CPU    702.91s WALL (      93 calls)

     Called by h_psi:
     add_vuspsi   :    139.47s CPU    139.75s WALL (      96 calls)

     General routines
     calbec       :    146.31s CPU    161.27s WALL (     100 calls)
     fft          :      0.16s CPU      0.93s WALL (      49 calls)
     fftw         :    147.53s CPU    579.70s WALL (   98146 calls)
     davcio       :      0.02s CPU      1.84s WALL (     260 calls)

     Parallel routines
     fft_scatter  :     68.58s CPU    427.56s WALL (   98195 calls)

     Electric-field routines
     c_phase_fiel :   1626.25s CPU   5582.36s WALL (      33 calls)

     PWSCF        :     1h 4m CPU        2h19m WALL


   This run was terminated on:   6:52:11   1Jul2018            

=------------------------------------------------------------------------------=
   JOB DONE.
=------------------------------------------------------------------------------=
