# Supplementary material for: Collective dipole effects in ionic transport under electric fields
Source: Nat Commun. 2020 Jul 3;11:3330. doi: 10.1038/s41467-020-17173-w (PMC7335081; doi:10.1038/s41467-020-17173-w)
Supplement: Supplementary file 3 — Source Data [file 41467_2020_17173_MOESM3_ESM.zip › Script_Pol_Analysis/QE_data/ZBC_NEB_VO_Q2-pos2/Zcharge_VO_Q2_pict7/dx0.2/output_file]

     Program PWSCF v.5.4.0 starts on 30Jun2018 at 23: 8:42 

     This program is part of the open-source Quantum ESPRESSO suite
     for quantum simulation of materials; please cite
         "P. Giannozzi et al., J. Phys.:Condens. Matter 21 395502 (2009);
          URL http://www.quantum-espresso.org", 
     in publications or presentations arising from this work. More details at
     http://www.quantum-espresso.org/quote

     Parallel version (MPI), running on   112 processors
     R & G space division:  proc/nbgrp/npool/nimage =     112
     Reading input from input_file
Warning: card &IONS ignored
Warning: card / ignored
Warning: card &CELL ignored
Warning: card / ignored

     Current dimensions of program PWSCF are:
     Max number of different atomic species (ntypx) = 10
     Max number of k-points (npk) =  40000
     Max angular momentum in pseudopotentials (lmaxx) =  3

     Subspace diagonalization in iterative solution of the eigenvalue problem:
     a serial algorithm will be used


     Parallelization info
     --------------------
     sticks:   dense  smooth     PW     G-vecs:    dense   smooth      PW
     Min         200     200     50                15540    15540    1940
     Max         201     201     51                15547    15547    1944
     Sum       22485   22485   5629              1740873  1740873  217511


     Title: 
     Fkl_Ortho                                                                  


     bravais-lattice index     =            0
     lattice parameter (alat)  =      27.8567  a.u.
     unit-cell volume          =   18011.5231 (a.u.)^3
     number of atoms/cell      =          215
     number of atomic types    =            2
     number of electrons       =      1144.00
     number of Kohn-Sham states=          600
     kinetic-energy cutoff     =      80.0000  Ry
     charge density cutoff     =     320.0000  Ry
     convergence threshold     =      1.0E-08
     mixing beta               =       0.7000
     number of iterations used =            8  plain     mixing
     Exchange-correlation      =  SLA  PZ   NOGX NOGC ( 1  1  0  0 0 0)

     Using Berry phase electric field
     In a.u.(Ry)  cartesian system of reference
        0.0000000000
        0.0000000000
        0.0000000000
     In a.u.(Ry)  crystal system of reference
        0.0000000000
        0.0000000000
        0.0000000000
     Number of iterative cycles:   3


     celldm(1)=  27.856738  celldm(2)=   0.000000  celldm(3)=   0.000000
     celldm(4)=   0.000000  celldm(5)=   0.000000  celldm(6)=   0.000000

     crystal axes: (cart. coord. in units of alat)
               a(1) = (   0.992918   0.000000   0.000000 )  
               a(2) = (   0.000000   1.146571   0.000000 )  
               a(3) = (   0.000000   0.000000   0.731889 )  

     reciprocal axes: (cart. coord. in units 2 pi/alat)
               b(1) = (  1.007133  0.000000  0.000000 )  
               b(2) = (  0.000000  0.872166  0.000000 )  
               b(3) = (  0.000000  0.000000  1.366327 )  


     PseudoPot. # 1 for Si read from file:
     /home/users/lsamos/Nico/q-e-qe-5.4/pseudo/Si.pz-vbc.UPF
     MD5 check sum: 6dfa03ddd5817404712e03e4d12deb78
     Pseudo is Norm-conserving, Zval =  4.0
     Generated by new atomic code, or converted to UPF format
     Using radial grid of  431 points,  2 beta functions with: 
                l(1) =   0
                l(2) =   1

     PseudoPot. # 2 for O  read from file:
     /home/users/lsamos/Nico/q-e-qe-5.4/pseudo/O.pz-mt.UPF
     MD5 check sum: 6c85872a654a48428798af567c59afb1
     Pseudo is Norm-conserving, Zval =  6.0
     Generated by new atomic code, or converted to UPF format
     Using radial grid of  921 points,  1 beta functions with: 
                l(1) =   0

     atomic species   valence    mass     pseudopotential
        Si             4.00    28.08550     Si( 1.00)
        O              6.00    16.00000     O ( 1.00)

     No symmetry found


   Cartesian axes

     site n.     atom                  positions (alat units)
         1           Si  tau(   1) = (   0.1494822   0.0009375   0.2444720  )
         2           Si  tau(   2) = (   0.3174817   0.2885628   0.2451835  )
         3           Si  tau(   3) = (   0.9144393   0.1317359   0.1191181  )
         4           Si  tau(   4) = (   0.0902829   0.4150068   0.1255958  )
         5           Si  tau(   5) = (   0.0881213   0.1514758  -0.0004040  )
         6           Si  tau(   6) = (   0.2494990   0.4339487  -0.0026846  )
         7           O   tau(   7) = (   0.0832469   0.0805279   0.2820317  )
         8           O   tau(   8) = (   0.2503150   0.3664661   0.2847840  )
         9           O   tau(   9) = (   0.2150044   0.0378059   0.1637106  )
        10           O   tau(  10) = (   0.3847856   0.3314064   0.1686679  )
        11           O   tau(  11) = (   0.1893648   0.1676808   0.0394900  )
        12           O   tau(  12) = (   0.3559782   0.4420487   0.0252114  )
        13           O   tau(  13) = (   0.0232004   0.1139851   0.0809256  )
        14           O   tau(  14) = (   0.1929419   0.4032908   0.0870747  )
        15           O   tau(  15) = (   0.9143842   0.2053572   0.2017921  )
        16           O   tau(  16) = (   0.0865254   0.4910963   0.2058125  )
        17           O   tau(  17) = (   0.0451807   0.2469173   0.3308670  )
        18           O   tau(  18) = (   0.2113627   0.5352291   0.3307039  )
        19           Si  tau(  19) = (   0.4866703   0.0036183   0.2389275  )
        20           Si  tau(  20) = (   0.6532379   0.2822033   0.2487299  )
        21           Si  tau(  21) = (   0.2537550   0.1316752   0.1217503  )
        22           Si  tau(  22) = (   0.4151141   0.4222681   0.1161396  )
        23           Si  tau(  23) = (   0.4165135   0.1537200  -0.0003469  )
        24           Si  tau(  24) = (   0.5857232   0.4410708   0.0024799  )
        25           O   tau(  25) = (   0.4218181   0.0840719   0.2772354  )
        26           O   tau(  26) = (   0.5909802   0.3491922   0.3140433  )
        27           O   tau(  27) = (   0.5515976   0.0401945   0.1564810  )
        28           O   tau(  28) = (   0.7048945   0.3335524   0.1671485  )
        29           O   tau(  29) = (   0.5164408   0.1766471   0.0404334  )
        30           O   tau(  30) = (   0.6872278   0.4587828   0.0399872  )
        31           O   tau(  31) = (   0.3545216   0.1128581   0.0811217  )
        32           O   tau(  32) = (   0.5206644   0.4104830   0.0856540  )
        33           O   tau(  33) = (   0.2569676   0.2084314   0.2010700  )
        34           O   tau(  34) = (   0.4025586   0.5104190   0.1825853  )
        35           O   tau(  35) = (   0.3800435   0.2505598   0.3282149  )
        36           Si  tau(  36) = (   0.8156400  -0.0037065   0.2430952  )
        37           Si  tau(  37) = (   0.9790310   0.2832241   0.2449501  )
        38           Si  tau(  38) = (   0.5846674   0.1382625   0.1181551  )
        39           Si  tau(  39) = (   0.7497226   0.4247373   0.1250164  )
        40           Si  tau(  40) = (   0.7539711   0.1573914  -0.0102399  )
        41           Si  tau(  41) = (   0.9171288   0.4361727   0.0035959  )
        42           O   tau(  42) = (   0.7488212   0.0730675   0.2853797  )
        43           O   tau(  43) = (   0.9150238   0.3657230   0.2819921  )
        44           O   tau(  44) = (   0.8737321   0.0372155   0.1584959  )
        45           O   tau(  45) = (   1.0474471   0.3193300   0.1661341  )
        46           O   tau(  46) = (   0.8531068   0.1715436   0.0351356  )
        47           O   tau(  47) = (   1.0193310   0.4477994   0.0416733  )
        48           O   tau(  48) = (   0.6843515   0.1341028   0.0720190  )
        49           O   tau(  49) = (   0.8503802   0.4034821   0.0857150  )
        50           O   tau(  50) = (   0.5868223   0.2069228   0.2054084  )
        51           O   tau(  51) = (   0.7504622   0.5007252   0.2044182  )
        52           O   tau(  52) = (   0.7262536   0.2443578   0.3217800  )
        53           O   tau(  53) = (   0.8778727   0.5351924   0.3289250  )
        54           Si  tau(  54) = (   0.1483411   0.5717904   0.2476182  )
        55           Si  tau(  55) = (   0.3171653   0.8643620   0.2436457  )
        56           Si  tau(  56) = (   0.9221250   0.7064608   0.1233847  )
        57           Si  tau(  57) = (   0.0913104   0.9915068   0.1232514  )
        58           Si  tau(  58) = (   0.0965477   0.7261980   0.0017560  )
        59           Si  tau(  59) = (   0.2550725   1.0153973   0.0000395  )
        60           O   tau(  60) = (   0.0839841   0.6523954   0.2855359  )
        61           O   tau(  61) = (   0.2535646   0.9448951   0.2824155  )
        62           O   tau(  62) = (   0.2152442   0.6102318   0.1682957  )
        63           O   tau(  63) = (   0.3826984   0.8991808   0.1617544  )
        64           O   tau(  64) = (   0.2019182   0.7346069   0.0376119  )
        65           O   tau(  65) = (   0.3581806   1.0283604   0.0364794  )
        66           O   tau(  66) = (   0.0319508   0.6923790   0.0852847  )
        67           O   tau(  67) = (   0.1934620   0.9784644   0.0837931  )
        68           O   tau(  68) = (   0.9187987   0.7804297   0.2047770  )
        69           O   tau(  69) = (   0.0882288   1.0652051   0.2052253  )
        70           O   tau(  70) = (   0.0511407   0.8225937   0.3291422  )
        71           O   tau(  71) = (   0.2117019   1.1126051   0.3288875  )
        72           Si  tau(  72) = (   0.4282717   0.6168518   0.1799230  )
        73           Si  tau(  73) = (   0.6524448   0.8628633   0.2457790  )
        74           Si  tau(  74) = (   0.2569468   0.7033969   0.1277911  )
        75           Si  tau(  75) = (   0.4210163   0.9941109   0.1207013  )
        76           Si  tau(  76) = (   0.4697591   0.7513400  -0.0328960  )
        77           Si  tau(  77) = (   0.5871839   1.0141540   0.0006939  )
        78           O   tau(  78) = (   0.4171168   0.6568211   0.2811679  )
        79           O   tau(  79) = (   0.5879237   0.9437057   0.2822165  )
        80           O   tau(  80) = (   0.5327629   0.6245563   0.1435827  )
        81           O   tau(  81) = (   0.7136807   0.8938359   0.1593303  )
        82           O   tau(  82) = (   0.5355578   0.7667759   0.0366264  )
        83           O   tau(  83) = (   0.6895019   1.0275292   0.0387103  )
        84           O   tau(  84) = (   0.3662216   0.6788325   0.1060646  )
        85           O   tau(  85) = (   0.5230878   0.9774590   0.0826357  )
        86           O   tau(  86) = (   0.2537883   0.7830742   0.2037035  )
        87           O   tau(  87) = (   0.4221355   1.0696706   0.2008237  )
        88           O   tau(  88) = (   0.3802537   0.8263992   0.3265625  )
        89           O   tau(  89) = (   0.5494815   1.1137319   0.3226104  )
        90           Si  tau(  90) = (   0.8169075   0.5776220   0.2467127  )
        91           Si  tau(  91) = (   0.9830146   0.8602387   0.2449569  )
        92           Si  tau(  92) = (   0.5906357   0.7152502   0.1211065  )
        93           Si  tau(  93) = (   0.7532734   0.9894906   0.1208718  )
        94           Si  tau(  94) = (   0.7562717   0.7273203   0.0012363  )
        95           Si  tau(  95) = (   0.9192574   1.0110159   0.0010724  )
        96           O   tau(  96) = (   0.7543539   0.6575979   0.2897146  )
        97           O   tau(  97) = (   0.9179930   0.9401847   0.2827446  )
        98           O   tau(  98) = (   0.8827313   0.6122557   0.1650392  )
        99           O   tau(  99) = (   1.0488352   0.8952075   0.1634027  )
       100           O   tau( 100) = (   0.8579358   0.7414683   0.0396668  )
       101           O   tau( 101) = (   1.0203760   1.0273310   0.0406693  )
       102           O   tau( 102) = (   0.6911656   0.6931984   0.0848234  )
       103           O   tau( 103) = (   0.8547977   0.9729479   0.0824655  )
       104           O   tau( 104) = (   0.5882118   0.7801134   0.2091100  )
       105           O   tau( 105) = (   0.7527370   1.0611866   0.2046372  )
       106           O   tau( 106) = (   0.7165396   0.8278491   0.3286048  )
       107           O   tau( 107) = (   0.8811303   1.1083219   0.3250426  )
       108           Si  tau( 108) = (   0.1528280  -0.0016969   0.6088870  )
       109           Si  tau( 109) = (   0.3096441   0.2826998   0.6102734  )
       110           Si  tau( 110) = (   0.9190564   0.1262289   0.4904262  )
       111           Si  tau( 111) = (   0.0874776   0.4170274   0.4898252  )
       112           Si  tau( 112) = (   0.0869561   0.1514047   0.3667043  )
       113           Si  tau( 113) = (   0.2504178   0.4392635   0.3674840  )
       114           O   tau( 114) = (   0.0890808   0.0791995   0.6478628  )
       115           O   tau( 115) = (   0.2397315   0.3588575   0.6487500  )
       116           O   tau( 116) = (   0.2159982   0.0323446   0.5245539  )
       117           O   tau( 117) = (   0.3753184   0.3269185   0.5325831  )
       118           O   tau( 118) = (   0.1906979   0.1653940   0.4010900  )
       119           O   tau( 119) = (   0.3533960   0.4547896   0.4049222  )
       120           O   tau( 120) = (   0.0284560   0.1129743   0.4524051  )
       121           O   tau( 121) = (   0.1896167   0.4013163   0.4515533  )
       122           O   tau( 122) = (   0.9151544   0.2024527   0.5708360  )
       123           O   tau( 123) = (   0.0864168   0.4935713   0.5694204  )
       124           O   tau( 124) = (   0.0497198   0.2474751   0.6933254  )
       125           O   tau( 125) = (   0.2149434   0.5313691   0.6919200  )
       126           Si  tau( 126) = (   0.4846319  -0.0008941   0.6096099  )
       127           Si  tau( 127) = (   0.6425240   0.2864191   0.6035760  )
       128           Si  tau( 128) = (   0.2537107   0.1273347   0.4836167  )
       129           Si  tau( 129) = (   0.4098796   0.4222759   0.4926605  )
       130           Si  tau( 130) = (   0.4186466   0.1534353   0.3628391  )
       131           Si  tau( 131) = (   0.6075103   0.3931776   0.4114218  )
       132           O   tau( 132) = (   0.4227581   0.0809806   0.6487353  )
       133           O   tau( 133) = (   0.5853447   0.3634031   0.6548605  )
       134           O   tau( 134) = (   0.5482550   0.0348708   0.5259881  )
       135           O   tau( 135) = (   0.6805103   0.3398499   0.5025522  )
       136           O   tau( 136) = (   0.5211005   0.1681172   0.4023908  )
       137           O   tau( 137) = (   0.6853777   0.4723779   0.4094838  )
       138           O   tau( 138) = (   0.3560425   0.1131789   0.4445319  )
       139           O   tau( 139) = (   0.5165653   0.4110543   0.4640989  )
       140           O   tau( 140) = (   0.2523353   0.2007857   0.5660684  )
       141           O   tau( 141) = (   0.4099619   0.5007234   0.5708623  )
       142           O   tau( 142) = (   0.3738212   0.2473978   0.6927621  )
       143           O   tau( 143) = (   0.5489564   0.5334494   0.6867044  )
       144           Si  tau( 144) = (   0.8159816  -0.0058663   0.6109231  )
       145           Si  tau( 145) = (   0.9781405   0.2834976   0.6116426  )
       146           Si  tau( 146) = (   0.5837814   0.1295842   0.4844026  )
       147           Si  tau( 147) = (   0.7557187   0.4317060   0.4867852  )
       148           Si  tau( 148) = (   0.7552468   0.1475447   0.3658171  )
       149           Si  tau( 149) = (   0.9178561   0.4389940   0.3637721  )
       150           O   tau( 150) = (   0.7514800   0.0756164   0.6480463  )
       151           O   tau( 151) = (   0.9130584   0.3633407   0.6522373  )
       152           O   tau( 152) = (   0.8806086   0.0306059   0.5290297  )
       153           O   tau( 153) = (   1.0405343   0.3227277   0.5293784  )
       154           O   tau( 154) = (   0.8561879   0.1606156   0.4061744  )
       155           O   tau( 155) = (   1.0179768   0.4528451   0.4054915  )
       156           O   tau( 156) = (   0.6873896   0.1204383   0.4490301  )
       157           O   tau( 157) = (   0.8513766   0.4013722   0.4469131  )
       158           O   tau( 158) = (   0.5792777   0.2070579   0.5649386  )
       159           O   tau( 159) = (   0.7569722   0.4869981   0.5797707  )
       160           O   tau( 160) = (   0.7254574   0.2508157   0.6654928  )
       161           O   tau( 161) = (   0.8846252   0.5347770   0.6971258  )
       162           Si  tau( 162) = (   0.1526170   0.5715676   0.6100777  )
       163           Si  tau( 163) = (   0.3149250   0.8646320   0.6030031  )
       164           Si  tau( 164) = (   0.9180198   0.7045988   0.4930903  )
       165           Si  tau( 165) = (   0.0892802   0.9897400   0.4893288  )
       166           Si  tau( 166) = (   0.0872800   0.7263423   0.3677883  )
       167           Si  tau( 167) = (   0.2521228   1.0175221   0.3660448  )
       168           O   tau( 168) = (   0.0911484   0.6530110   0.6511408  )
       169           O   tau( 169) = (   0.2522309   0.9404781   0.6496761  )
       170           O   tau( 170) = (   0.2186152   0.6087058   0.5293259  )
       171           O   tau( 171) = (   0.3778613   0.9001869   0.5203324  )
       172           O   tau( 172) = (   0.1900513   0.7396822   0.4053446  )
       173           O   tau( 173) = (   0.3542015   1.0358556   0.4034772  )
       174           O   tau( 174) = (   0.0252542   0.6884972   0.4510640  )
       175           O   tau( 175) = (   0.1910304   0.9764482   0.4485919  )
       176           O   tau( 176) = (   0.9219557   0.7741150   0.5785750  )
       177           O   tau( 177) = (   0.0893554   1.0625009   0.5725323  )
       178           O   tau( 178) = (   0.0610464   0.8229863   0.6947229  )
       179           O   tau( 179) = (   0.2178428   1.1105842   0.6917910  )
       180           Si  tau( 180) = (   0.4853325   0.5715494   0.6062355  )
       181           Si  tau( 181) = (   0.6483305   0.8586283   0.6106085  )
       182           Si  tau( 182) = (   0.2542016   0.7038735   0.4873625  )
       183           Si  tau( 183) = (   0.4181577   0.9967073   0.4840038  )
       184           Si  tau( 184) = (   0.4174007   0.7299462   0.3639457  )
       185           Si  tau( 185) = (   0.5853859   1.0181783   0.3639684  )
       186           O   tau( 186) = (   0.4312320   0.6594507   0.6499734  )
       187           O   tau( 187) = (   0.5848857   0.9376013   0.6520871  )
       188           O   tau( 188) = (   0.5473316   0.6090335   0.5231905  )
       189           O   tau( 189) = (   0.7057395   0.8934638   0.5233917  )
       190           O   tau( 190) = (   0.5190483   0.7443381   0.4054361  )
       191           O   tau( 191) = (   0.6856433   1.0323527   0.4070635  )
       192           O   tau( 192) = (   0.3560722   0.6901214   0.4469241  )
       193           O   tau( 193) = (   0.5193599   0.9805834   0.4443596  )
       194           O   tau( 194) = (   0.2561483   0.7785578   0.5696510  )
       195           O   tau( 195) = (   0.4199213   1.0658141   0.5701870  )
       196           O   tau( 196) = (   0.3882794   0.8319647   0.6836239  )
       197           O   tau( 197) = (   0.5498963   1.1087754   0.6907647  )
       198           Si  tau( 198) = (   0.8202909   0.5718768   0.6166263  )
       199           Si  tau( 199) = (   0.9864238   0.8568729   0.6134789  )
       200           Si  tau( 200) = (   0.5818892   0.7077758   0.4878882  )
       201           Si  tau( 201) = (   0.7488216   0.9896323   0.4868509  )
       202           Si  tau( 202) = (   0.7527675   0.7328218   0.3707459  )
       203           Si  tau( 203) = (   0.9162741   1.0122814   0.3662761  )
       204           O   tau( 204) = (   0.7529203   0.6495886   0.6545746  )
       205           O   tau( 205) = (   0.9210057   0.9367337   0.6512949  )
       206           O   tau( 206) = (   0.8777032   0.6078359   0.5296860  )
       207           O   tau( 207) = (   1.0469134   0.8926649   0.5282365  )
       208           O   tau( 208) = (   0.8529242   0.7457095   0.4138149  )
       209           O   tau( 209) = (   1.0167123   1.0265712   0.4085600  )
       210           O   tau( 210) = (   0.6854114   0.6999696   0.4532605  )
       211           O   tau( 211) = (   0.8495104   0.9735501   0.4458622  )
       212           O   tau( 212) = (   0.5747146   0.7769701   0.5787948  )
       213           O   tau( 213) = (   0.7521210   1.0592856   0.5726399  )
       214           O   tau( 214) = (   0.7161562   0.8197415   0.6883720  )
       215           O   tau( 215) = (   0.8793703   1.1059127   0.6940523  )

     number of k points=     1
                       cart. coord. in units 2pi/alat
        k(    1) = (   0.0000000   0.0000000   0.0000000), wk =   2.0000000

     Dense  grid:  1740873 G-vectors     FFT dimensions: ( 160, 192, 120)

     Largest allocated arrays     est. size (Mb)     dimensions
        Kohn-Sham Wavefunctions        17.80 Mb     (    1944,  600)
        NL pseudopotentials            12.78 Mb     (    1944,  431)
        Each V/rho on FFT grid          0.94 Mb     (   61440)
        Each G-vector array             0.12 Mb     (   15547)
        G-vector shells                 0.06 Mb     (    7776)
     Largest temporary arrays     est. size (Mb)     dimensions
        Auxiliary wavefunctions        71.19 Mb     (    1944, 2400)
        Each subspace H/S matrix       87.89 Mb     (    2400, 2400)
        Each <psi_i|beta_j> matrix      3.95 Mb     (     431,  600)
        Arrays for rho mixing           7.50 Mb     (   61440,    8)

     Initial potential from superposition of free atoms

     starting charge 1145.96414, renormalised to 1144.00000
     Starting wfc are  860 randomized atomic wfcs

     total cpu time spent up to now is       39.4 secs

     per-process dynamical memory:   157.6 Mb

     Self-consistent Calculation

     iteration #  1     ecut=    80.00 Ry     beta=0.70
     Davidson diagonalization with overlap
     ethr =  1.00E-02,  avg # of iterations =  3.0
     Davidson diagonalization with overlap
     ethr =  1.00E-02,  avg # of iterations =  1.0
     Davidson diagonalization with overlap
     ethr =  1.00E-02,  avg # of iterations =  1.0

     Expectation value of exp(iGx): ( -4.1491642542600040E-004,  5.9931832334325457E-004)  0.99291773000000005     
     Electronic Dipole per cell (Ry a.u.)   27.097949678043850     
     Ionic Dipole per cell (Ry a.u.)   23646.828147822343     

     Expectation value of exp(iGx): (  3.0820138038059395E-003, -3.2295244225300354E-003)   1.1465709300000000     
     Electronic Dipole per cell (Ry a.u.)  -11.628372093195930     
     Ionic Dipole per cell (Ry a.u.)   25349.303845644656     

     Expectation value of exp(iGx): ( -5.0009887911306995E-007, -1.6620354956469951E-006)  0.73188942899999998     
     Electronic Dipole per cell (Ry a.u.)  -17.099013605499366     
     Ionic Dipole per cell (Ry a.u.)   15834.969383166328     
Electronic Dipole on Cartesian axes
           1   27.097949678043850     
           2  -11.628372093195930     
           3  -17.099013605499366     
Ionic Dipole on Cartesian axes
           1   23646.828147822343     
           2   25349.303845644656     
           3   15834.969383166328     

     total cpu time spent up to now is      818.2 secs

     total energy              =   -5137.11476545 Ry
     Harris-Foulkes estimate   =   -5174.09801860 Ry
     estimated scf accuracy    <      51.93240570 Ry

     iteration #  2     ecut=    80.00 Ry     beta=0.70
     Davidson diagonalization with overlap
     ethr =  4.54E-03,  avg # of iterations =  2.0
     Davidson diagonalization with overlap
     ethr =  4.54E-03,  avg # of iterations =  1.0
     Davidson diagonalization with overlap
     ethr =  4.54E-03,  avg # of iterations =  1.0

     Expectation value of exp(iGx): ( -1.4939342295820322E-005,  2.7969570381861357E-005)  0.99291773000000005     
     Electronic Dipole per cell (Ry a.u.)   25.666409388807093     
     Ionic Dipole per cell (Ry a.u.)   23646.828147822343     

     Expectation value of exp(iGx): (  3.0740788706637868E-004, -2.9929662976349423E-004)   1.1465709300000000     
     Electronic Dipole per cell (Ry a.u.)  -11.100185970494108     
     Ionic Dipole per cell (Ry a.u.)   25349.303845644656     

     Expectation value of exp(iGx): ( -1.5438966569314162E-009, -5.4441613455631214E-009)  0.73188942899999998     
     Electronic Dipole per cell (Ry a.u.)  -16.952666326714084     
     Ionic Dipole per cell (Ry a.u.)   15834.969383166328     
Electronic Dipole on Cartesian axes
           1   25.666409388807093     
           2  -11.100185970494108     
           3  -16.952666326714084     
Ionic Dipole on Cartesian axes
           1   23646.828147822343     
           2   25349.303845644656     
           3   15834.969383166328     

     total cpu time spent up to now is     1578.1 secs

     total energy              =   -5150.64828893 Ry
     Harris-Foulkes estimate   =   -5167.83060574 Ry
     estimated scf accuracy    <      33.27237746 Ry

     iteration #  3     ecut=    80.00 Ry     beta=0.70
     Davidson diagonalization with overlap
     ethr =  2.91E-03,  avg # of iterations =  2.0
     Davidson diagonalization with overlap
     ethr =  2.91E-03,  avg # of iterations =  1.0
     Davidson diagonalization with overlap
     ethr =  2.91E-03,  avg # of iterations =  1.0

     Expectation value of exp(iGx): ( -8.6659956927318159E-005,  1.3148529898336029E-004)  0.99291773000000005     
     Electronic Dipole per cell (Ry a.u.)   26.813893738900045     
     Ionic Dipole per cell (Ry a.u.)   23646.828147822343     

     Expectation value of exp(iGx): (  9.8550006876738962E-004, -1.0214758015157715E-003)   1.1465709300000000     
     Electronic Dipole per cell (Ry a.u.)  -11.550100071737052     
     Ionic Dipole per cell (Ry a.u.)   25349.303845644656     

     Expectation value of exp(iGx): ( -2.9770609843007420E-008, -1.0124609142712173E-007)  0.73188942899999998     
     Electronic Dipole per cell (Ry a.u.)  -17.041227969337452     
     Ionic Dipole per cell (Ry a.u.)   15834.969383166328     
Electronic Dipole on Cartesian axes
           1   26.813893738900045     
           2  -11.550100071737052     
           3  -17.041227969337452     
Ionic Dipole on Cartesian axes
           1   23646.828147822343     
           2   25349.303845644656     
           3   15834.969383166328     

     total cpu time spent up to now is     2371.4 secs

     total energy              =   -5157.46644961 Ry
     Harris-Foulkes estimate   =   -5157.56873989 Ry
     estimated scf accuracy    <       0.25254398 Ry

     iteration #  4     ecut=    80.00 Ry     beta=0.70
     Davidson diagonalization with overlap
     ethr =  2.21E-05,  avg # of iterations =  8.0
     Davidson diagonalization with overlap
     ethr =  2.21E-05,  avg # of iterations =  1.0
     Davidson diagonalization with overlap
     ethr =  2.21E-05,  avg # of iterations =  1.0

     Expectation value of exp(iGx): ( -7.5626755153084484E-005,  1.2850043810527095E-004)  0.99291773000000005     
     Electronic Dipole per cell (Ry a.u.)   26.181501570608038     
     Ionic Dipole per cell (Ry a.u.)   23646.828147822343     

     Expectation value of exp(iGx): (  9.6958080786272046E-004, -9.6004704844964502E-004)   1.1465709300000000     
     Electronic Dipole per cell (Ry a.u.)  -11.221361561274247     
     Ionic Dipole per cell (Ry a.u.)   25349.303845644656     

     Expectation value of exp(iGx): ( -2.7207180569664042E-008, -9.2291607771595869E-008)  0.73188942899999998     
     Electronic Dipole per cell (Ry a.u.)  -17.047594025453876     
     Ionic Dipole per cell (Ry a.u.)   15834.969383166328     
Electronic Dipole on Cartesian axes
           1   26.181501570608038     
           2  -11.221361561274247     
           3  -17.047594025453876     
Ionic Dipole on Cartesian axes
           1   23646.828147822343     
           2   25349.303845644656     
           3   15834.969383166328     

     total cpu time spent up to now is     3237.0 secs

     total energy              =   -5157.47660451 Ry
     Harris-Foulkes estimate   =   -5157.56032002 Ry
     estimated scf accuracy    <       0.17658548 Ry

     iteration #  5     ecut=    80.00 Ry     beta=0.70
     Davidson diagonalization with overlap
     ethr =  1.54E-05,  avg # of iterations =  8.0
     Davidson diagonalization with overlap
     ethr =  1.54E-05,  avg # of iterations =  1.0
     Davidson diagonalization with overlap
     ethr =  1.54E-05,  avg # of iterations =  1.0

     Expectation value of exp(iGx): ( -8.0102953367246855E-005,  1.2523794439605067E-004)  0.99291773000000005     
     Electronic Dipole per cell (Ry a.u.)   26.643294537448611     
     Ionic Dipole per cell (Ry a.u.)   23646.828147822343     

     Expectation value of exp(iGx): (  9.4958993154845028E-004, -9.7414266689682888E-004)   1.1465709300000000     
     Electronic Dipole per cell (Ry a.u.)  -11.475894915276498     
     Ionic Dipole per cell (Ry a.u.)   25349.303845644656     

     Expectation value of exp(iGx): ( -2.6775313074913331E-008, -9.1176644819075343E-008)  0.73188942899999998     
     Electronic Dipole per cell (Ry a.u.)  -17.038035321018143     
     Ionic Dipole per cell (Ry a.u.)   15834.969383166328     
Electronic Dipole on Cartesian axes
           1   26.643294537448611     
           2  -11.475894915276498     
           3  -17.038035321018143     
Ionic Dipole on Cartesian axes
           1   23646.828147822343     
           2   25349.303845644656     
           3   15834.969383166328     

     total cpu time spent up to now is     4081.7 secs

     total energy              =   -5157.51288430 Ry
     Harris-Foulkes estimate   =   -5157.51458548 Ry
     estimated scf accuracy    <       0.00300789 Ry

     iteration #  6     ecut=    80.00 Ry     beta=0.70
     Davidson diagonalization with overlap
     ethr =  2.63E-07,  avg # of iterations =  8.0
     Davidson diagonalization with overlap
     ethr =  2.63E-07,  avg # of iterations =  1.0
     Davidson diagonalization with overlap
     ethr =  2.63E-07,  avg # of iterations =  1.0

     Expectation value of exp(iGx): ( -7.9731354332809011E-005,  1.2567104541300514E-004)  0.99291773000000005     
     Electronic Dipole per cell (Ry a.u.)   26.597582009985626     
     Ionic Dipole per cell (Ry a.u.)   23646.828147822343     

     Expectation value of exp(iGx): (  9.5309784050589164E-004, -9.7196413313957745E-004)   1.1465709300000000     
     Electronic Dipole per cell (Ry a.u.)  -11.433302666723211     
     Ionic Dipole per cell (Ry a.u.)   25349.303845644656     

     Expectation value of exp(iGx): ( -2.6772324518090952E-008, -9.1457819986972163E-008)  0.73188942899999998     
     Electronic Dipole per cell (Ry a.u.)  -17.030129019130747     
     Ionic Dipole per cell (Ry a.u.)   15834.969383166328     
Electronic Dipole on Cartesian axes
           1   26.597582009985626     
           2  -11.433302666723211     
           3  -17.030129019130747     
Ionic Dipole on Cartesian axes
           1   23646.828147822343     
           2   25349.303845644656     
           3   15834.969383166328     

     total cpu time spent up to now is     4918.5 secs

     total energy              =   -5157.51359272 Ry
     Harris-Foulkes estimate   =   -5157.51374857 Ry
     estimated scf accuracy    <       0.00028548 Ry

     iteration #  7     ecut=    80.00 Ry     beta=0.70
     Davidson diagonalization with overlap
     ethr =  2.50E-08,  avg # of iterations =  3.0
     Davidson diagonalization with overlap
     ethr =  2.50E-08,  avg # of iterations =  1.0
     Davidson diagonalization with overlap
     ethr =  2.50E-08,  avg # of iterations =  1.0

     Expectation value of exp(iGx): ( -7.9796583745132899E-005,  1.2569686312660755E-004)  0.99291773000000005     
     Electronic Dipole per cell (Ry a.u.)   26.601031530806889     
     Ionic Dipole per cell (Ry a.u.)   23646.828147822343     

     Expectation value of exp(iGx): (  9.5250210705422219E-004, -9.7316688447456512E-004)   1.1465709300000000     
     Electronic Dipole per cell (Ry a.u.)  -11.446685150054932     
     Ionic Dipole per cell (Ry a.u.)   25349.303845644656     

     Expectation value of exp(iGx): ( -2.6835498276872450E-008, -9.1510857699313659E-008)  0.73188942899999998     
     Electronic Dipole per cell (Ry a.u.)  -17.034529974476079     
     Ionic Dipole per cell (Ry a.u.)   15834.969383166328     
Electronic Dipole on Cartesian axes
           1   26.601031530806889     
           2  -11.446685150054932     
           3  -17.034529974476079     
Ionic Dipole on Cartesian axes
           1   23646.828147822343     
           2   25349.303845644656     
           3   15834.969383166328     

     total cpu time spent up to now is     5675.5 secs

     total energy              =   -5157.51365759 Ry
     Harris-Foulkes estimate   =   -5157.51367354 Ry
     estimated scf accuracy    <       0.00003316 Ry

     iteration #  8     ecut=    80.00 Ry     beta=0.70
     Davidson diagonalization with overlap
     ethr =  2.90E-09,  avg # of iterations =  3.0
     Davidson diagonalization with overlap
     ethr =  2.90E-09,  avg # of iterations =  1.0
     Davidson diagonalization with overlap
     ethr =  2.90E-09,  avg # of iterations =  1.0

     Expectation value of exp(iGx): ( -7.9818211778638666E-005,  1.2569808356631724E-004)  0.99291773000000005     
     Electronic Dipole per cell (Ry a.u.)   26.602503705710188     
     Ionic Dipole per cell (Ry a.u.)   23646.828147822343     

     Expectation value of exp(iGx): (  9.5285690944314891E-004, -9.7295999349016375E-004)   1.1465709300000000     
     Electronic Dipole per cell (Ry a.u.)  -11.442480232524398     
     Ionic Dipole per cell (Ry a.u.)   25349.303845644656     

     Expectation value of exp(iGx): ( -2.6827638393249347E-008, -9.1531774225716601E-008)  0.73188942899999998     
     Electronic Dipole per cell (Ry a.u.)  -17.033237893479502     
     Ionic Dipole per cell (Ry a.u.)   15834.969383166328     
Electronic Dipole on Cartesian axes
           1   26.602503705710188     
           2  -11.442480232524398     
           3  -17.033237893479502     
Ionic Dipole on Cartesian axes
           1   23646.828147822343     
           2   25349.303845644656     
           3   15834.969383166328     

     total cpu time spent up to now is     6435.5 secs

     total energy              =   -5157.51366617 Ry
     Harris-Foulkes estimate   =   -5157.51366790 Ry
     estimated scf accuracy    <       0.00000520 Ry

     iteration #  9     ecut=    80.00 Ry     beta=0.70
     Davidson diagonalization with overlap
     ethr =  4.55E-10,  avg # of iterations =  3.0
     Davidson diagonalization with overlap
     ethr =  4.55E-10,  avg # of iterations =  1.0
     Davidson diagonalization with overlap
     ethr =  4.55E-10,  avg # of iterations =  1.0

     Expectation value of exp(iGx): ( -7.9811898258279917E-005,  1.2570900844116909E-004)  0.99291773000000005     
     Electronic Dipole per cell (Ry a.u.)   26.601568346796519     
     Ionic Dipole per cell (Ry a.u.)   23646.828147822343     

     Expectation value of exp(iGx): (  9.5280689444491554E-004, -9.7305180298945288E-004)   1.1465709300000000     
     Electronic Dipole per cell (Ry a.u.)  -11.443535682002871     
     Ionic Dipole per cell (Ry a.u.)   25349.303845644656     

     Expectation value of exp(iGx): ( -2.6832145968451982E-008, -9.1534502038846611E-008)  0.73188942899999998     
     Electronic Dipole per cell (Ry a.u.)  -17.033580271854472     
     Ionic Dipole per cell (Ry a.u.)   15834.969383166328     
Electronic Dipole on Cartesian axes
           1   26.601568346796519     
           2  -11.443535682002871     
           3  -17.033580271854472     
Ionic Dipole on Cartesian axes
           1   23646.828147822343     
           2   25349.303845644656     
           3   15834.969383166328     

     total cpu time spent up to now is     7204.9 secs

     total energy              =   -5157.51366739 Ry
     Harris-Foulkes estimate   =   -5157.51366734 Ry
     estimated scf accuracy    <       0.00000037 Ry

     iteration # 10     ecut=    80.00 Ry     beta=0.70
     Davidson diagonalization with overlap
     ethr =  3.24E-11,  avg # of iterations =  3.0
     Davidson diagonalization with overlap
     ethr =  3.24E-11,  avg # of iterations =  1.0
     Davidson diagonalization with overlap
     ethr =  3.24E-11,  avg # of iterations =  1.0

     Expectation value of exp(iGx): ( -7.9813973849074708E-005,  1.2570664022171796E-004)  0.99291773000000005     
     Electronic Dipole per cell (Ry a.u.)   26.601821008946050     
     Ionic Dipole per cell (Ry a.u.)   23646.828147822343     

     Expectation value of exp(iGx): (  9.5281450930960357E-004, -9.7303988763577974E-004)   1.1465709300000000     
     Electronic Dipole per cell (Ry a.u.)  -11.443390228035415     
     Ionic Dipole per cell (Ry a.u.)   25349.303845644656     

     Expectation value of exp(iGx): ( -2.6830503571964395E-008, -9.1534582368856628E-008)  0.73188942899999998     
     Electronic Dipole per cell (Ry a.u.)  -17.033426450479286     
     Ionic Dipole per cell (Ry a.u.)   15834.969383166328     
Electronic Dipole on Cartesian axes
           1   26.601821008946050     
           2  -11.443390228035415     
           3  -17.033426450479286     
Ionic Dipole on Cartesian axes
           1   23646.828147822343     
           2   25349.303845644656     
           3   15834.969383166328     

     total cpu time spent up to now is     7999.0 secs

     total energy              =   -5157.51366748 Ry
     Harris-Foulkes estimate   =   -5157.51366751 Ry
     estimated scf accuracy    <       0.00000006 Ry

     iteration # 11     ecut=    80.00 Ry     beta=0.70
     Davidson diagonalization with overlap
     ethr =  5.23E-12,  avg # of iterations =  3.0
     Davidson diagonalization with overlap
     ethr =  5.23E-12,  avg # of iterations =  1.0
     Davidson diagonalization with overlap
     ethr =  5.23E-12,  avg # of iterations =  1.0

     Expectation value of exp(iGx): ( -7.9813174148455737E-005,  1.2570742442039501E-004)  0.99291773000000005     
     Electronic Dipole per cell (Ry a.u.)   26.601729408889238     
     Ionic Dipole per cell (Ry a.u.)   23646.828147822343     

     Expectation value of exp(iGx): (  9.5281151118954818E-004, -9.7304393990919934E-004)   1.1465709300000000     
     Electronic Dipole per cell (Ry a.u.)  -11.443442775962037     
     Ionic Dipole per cell (Ry a.u.)   25349.303845644656     

     Expectation value of exp(iGx): ( -2.6831662250324398E-008, -9.1534505925263874E-008)  0.73188942899999998     
     Electronic Dipole per cell (Ry a.u.)  -17.033535503709015     
     Ionic Dipole per cell (Ry a.u.)   15834.969383166328     
Electronic Dipole on Cartesian axes
           1   26.601729408889238     
           2  -11.443442775962037     
           3  -17.033535503709015     
Ionic Dipole on Cartesian axes
           1   23646.828147822343     
           2   25349.303845644656     
           3   15834.969383166328     

     total cpu time spent up to now is     8759.8 secs

     End of self-consistent calculation

          k = 0.0000 0.0000 0.0000 (217511 PWs)   bands (ev):

   -17.6754 -17.4988 -16.7269 -16.5431 -16.4604 -16.4271 -16.3578 -16.3197
   -16.2755 -16.2382 -16.1903 -16.1663 -16.1412 -16.1128 -16.0958 -16.0368
   -16.0285 -15.9914 -15.9715 -15.9421 -15.9270 -15.9116 -15.8787 -15.8610
   -15.8245 -15.8129 -15.7855 -15.7817 -15.7625 -15.7574 -15.7408 -15.7275
   -15.6833 -15.6504 -15.6285 -15.6238 -15.5812 -15.5538 -15.5413 -15.5101
   -15.4784 -15.4119 -15.3860 -15.3658 -15.3559 -15.3290 -15.2794 -15.2644
   -15.2353 -15.2066 -15.1910 -15.1521 -15.1397 -15.1080 -15.0707 -15.0465
   -15.0303 -15.0088 -14.9972 -14.9899 -14.9624 -14.9331 -14.9161 -14.8991
   -14.8749 -14.8579 -14.8472 -14.8241 -14.8070 -14.7870 -14.7821 -14.7672
   -14.7519 -14.7382 -14.7285 -14.6718 -14.6444 -14.6434 -14.6093 -14.5926
   -14.5681 -14.5625 -14.5212 -14.5046 -14.4965 -14.4807 -14.4565 -14.4468
   -14.4293 -14.4152 -14.4060 -14.3868 -14.3799 -14.3676 -14.3594 -14.3504
   -14.3494 -14.3397 -14.3338 -14.3200 -14.3165 -14.3078 -14.2950 -14.2935
   -14.2796 -14.2767 -14.2746 -14.2637 -14.2630 -14.2588 -14.2525 -14.2486
   -14.2439 -14.2416 -14.2370 -14.2345 -14.2276 -14.2222 -14.2180 -14.2131
   -14.2110 -14.2054 -14.2041 -14.1895 -14.1866 -14.1865 -14.1854 -14.1775
   -14.1699 -14.1647 -14.1566 -14.1509 -14.1447 -14.1346 -14.1286 -14.1167
   -14.1130 -14.1087 -14.0948 -14.0897 -14.0807 -14.0658 -14.0581  -6.8336
    -6.5989  -6.4132  -6.3438  -6.2326  -6.2089  -6.1354  -6.0073  -5.9249
    -5.8810  -5.8524  -5.8315  -5.7940  -5.7783  -5.7682  -5.6921  -5.6657
    -5.6383  -5.6299  -5.6035  -5.5766  -5.5592  -5.5180  -5.3694  -5.3086
    -5.2427  -5.2098  -5.1330  -5.1191  -5.0859  -5.0607  -5.0434  -4.9420
    -4.9045  -4.8822  -4.8173  -4.7295  -4.6940  -4.6422  -4.5660  -4.5182
    -4.4201  -4.3181  -4.2752  -4.2539  -4.2236  -4.2055  -4.1612  -4.1271
    -4.1219  -4.0142  -4.0021  -3.9622  -3.9138  -3.8917  -3.8632  -3.8011
    -3.7490  -3.7373  -3.7189  -3.6941  -3.6802  -3.6532  -3.6414  -3.5262
    -3.4325  -3.3904  -3.3747  -3.3439  -3.3222  -3.2982  -3.2687  -3.2234
    -3.1981  -3.1698  -3.1469  -3.1029  -3.0655  -3.0608  -3.0329  -3.0143
    -2.9877  -2.9796  -2.9601  -2.9383  -2.9281  -2.9199  -2.8988  -2.8866
    -2.8740  -2.8592  -2.8455  -2.8409  -2.8306  -2.8172  -2.8018  -2.7961
    -2.7815  -2.7724  -2.7706  -2.7533  -2.7476  -2.7462  -2.7352  -2.7209
    -2.7165  -2.6984  -2.6904  -2.6834  -2.6733  -2.6487  -2.6452  -2.6362
    -2.6251  -2.6157  -2.6109  -2.6047  -2.5657  -2.5492  -2.5167  -2.5065
    -2.4966  -2.4455  -2.4375  -2.4327  -2.4196  -2.4056  -2.3970  -2.3899
    -2.3583  -2.3531  -2.3495  -2.2922  -2.2718  -2.2548  -2.2218  -2.2089
    -2.1928  -2.1712  -2.1403  -2.1069  -2.0823  -2.0773  -1.9366  -1.9091
    -1.7424  -1.5627  -1.4343  -1.1123  -1.0593  -0.9823  -0.9693  -0.9302
    -0.9051  -0.8679  -0.8537  -0.8460  -0.7882  -0.7807  -0.7558  -0.7415
    -0.7302  -0.7084  -0.6776  -0.6647  -0.6505  -0.6387  -0.6200  -0.6137
    -0.5979  -0.5764  -0.5672  -0.5620  -0.5551  -0.5495  -0.5382  -0.5324
    -0.5158  -0.5065  -0.5026  -0.4869  -0.4732  -0.4513  -0.4448  -0.4278
    -0.4209  -0.3986  -0.3938  -0.3761  -0.3633  -0.3510  -0.3408  -0.3283
    -0.3093  -0.3053  -0.2902  -0.2746  -0.2565  -0.2440  -0.2339  -0.2165
    -0.2115  -0.1963  -0.1782  -0.1476  -0.1425  -0.1336  -0.1220  -0.0949
    -0.0666  -0.0466  -0.0408  -0.0337  -0.0171  -0.0061   0.0262   0.0381
     0.0460   0.0556   0.0669   0.0784   0.1124   0.1219   0.1279   0.1361
     0.1451   0.1769   0.1881   0.2006   0.2232   0.2277   0.2470   0.2622
     0.2754   0.2860   0.2958   0.3001   0.3040   0.3197   0.3342   0.3372
     0.3644   0.3751   0.3926   0.4003   0.4084   0.4249   0.4341   0.4520
     0.4620   0.4731   0.4786   0.4879   0.4970   0.5111   0.5202   0.5267
     0.5379   0.5493   0.5580   0.5665   0.5723   0.5838   0.5996   0.6095
     0.6304   0.6455   0.6778   0.6944   0.6947   0.7006   0.7202   0.7308
     0.7365   0.7444   0.7564   0.7754   0.7820   0.7937   0.8139   0.8195
     0.8491   0.8585   0.8686   0.8880   0.8947   0.8991   0.9198   0.9259
     0.9404   0.9552   0.9612   0.9681   0.9794   0.9854   1.0000   1.0076
     1.0250   1.0481   1.0525   1.0616   1.0780   1.0916   1.0989   1.1091
     1.1103   1.1289   1.1329   1.1353   1.1392   1.1619   1.1729   1.1780
     1.1859   1.1975   1.2120   1.2223   1.2287   1.2350   1.2499   1.2618
     1.2731   1.2812   1.2912   1.3005   1.3043   1.3172   1.3243   1.3287
     1.3419   1.3507   1.3595   1.3639   1.3689   1.3867   1.3917   1.4000
     1.4091   1.4137   1.4166   1.4283   1.4419   1.4479   1.4569   1.4683
     1.4696   1.4858   1.4939   1.5011   1.5152   1.5261   1.5308   1.5403
     1.5531   1.5605   1.5629   1.5718   1.5783   1.5878   1.5894   1.6117
     1.6156   1.6196   1.6322   1.6537   1.6594   1.6602   1.6749   1.6842
     1.6932   1.7109   1.7295   1.7366   1.7705   1.7777   1.7840   1.7959
     1.8096   1.8247   1.8484   1.8513   1.8784   1.8822   1.9078   1.9215
     1.9331   1.9486   1.9695   1.9853   2.0019   2.0055   2.0117   2.0255
     2.0272   2.0367   2.0407   2.0561   2.0929   2.0948   2.1209   2.1471
     2.1507   2.1684   2.1811   2.1907   2.2022   2.2222   2.2331   2.2429
     2.2740   2.3016   2.3155   2.3310   2.3384   2.3459   2.3649   2.3844
     2.3883   2.3945   2.4069   2.4210   2.4274   2.4384   2.4636   2.4838
     2.5101   2.5260   2.5727   2.5881   7.4661   7.9469   8.6563   9.0082
     9.1597   9.2685   9.4517   9.5128   9.7090   9.8783   9.9215   9.9911
    10.0182  10.0760  10.2302  10.3143  10.3516  10.4112  10.4349  10.4625
    10.5292  10.5604  10.6681  10.6958  10.7101  10.7422  10.8112  10.8586

     highest occupied, lowest unoccupied level (ev):     2.5881    7.4661

!    total energy              =   -5157.51366749 Ry
     Harris-Foulkes estimate   =   -5157.51366750 Ry
     estimated scf accuracy    <          3.2E-09 Ry

     The total energy is the sum of the following terms:

     one-electron contribution =   -2403.97381909 Ry
     hartree contribution      =    1797.05497818 Ry
     xc contribution           =   -1182.75093521 Ry
     ewald contribution        =   -3367.84389138 Ry

     convergence has been achieved in  11 iterations
  **** WARNING :: Problem open file vector.dat...
  **** WARNING :: Problem read vector parameters...
  VECTOR ::   1.2845706791872410E-322   1.8185568292124603E-319  -1.0000000000000000     
  PARALLEL PART OF FORCES:no remove

     Forces acting on atoms (Ry/au):

     atom    1 type  1   force =     0.00065053   -0.00062494    0.00002886
     atom    2 type  1   force =    -0.00039311    0.00039152   -0.00013157
     atom    3 type  1   force =     0.00091959    0.00025870   -0.00002483
     atom    4 type  1   force =     0.00132863    0.00071900    0.00035874
     atom    5 type  1   force =     0.00069762   -0.00038649   -0.00033353
     atom    6 type  1   force =    -0.00012781    0.00225234   -0.00037971
     atom    7 type  2   force =    -0.00042171    0.00034173    0.00010060
     atom    8 type  2   force =     0.00014528   -0.00035358   -0.00013702
     atom    9 type  2   force =    -0.00008652    0.00038261   -0.00000889
     atom   10 type  2   force =     0.00032778   -0.00021134    0.00004034
     atom   11 type  2   force =    -0.00021940    0.00013878   -0.00006020
     atom   12 type  2   force =     0.00069415   -0.00074069    0.00051596
     atom   13 type  2   force =    -0.00059608   -0.00004092    0.00025850
     atom   14 type  2   force =    -0.00051254   -0.00048398    0.00033419
     atom   15 type  2   force =    -0.00036921   -0.00013321   -0.00009863
     atom   16 type  2   force =    -0.00088318   -0.00084077   -0.00018944
     atom   17 type  2   force =    -0.00043747    0.00011389   -0.00002023
     atom   18 type  2   force =    -0.00008538   -0.00077007    0.00045142
     atom   19 type  1   force =    -0.00160803   -0.00002354   -0.00022863
     atom   20 type  1   force =    -0.00039197   -0.00042011    0.00018437
     atom   21 type  1   force =    -0.00023166   -0.00035351   -0.00002855
     atom   22 type  1   force =    -0.00214686    0.00090457   -0.00007769
     atom   23 type  1   force =    -0.00099983    0.00004142   -0.00007809
     atom   24 type  1   force =    -0.00104371   -0.00164259   -0.00011888
     atom   25 type  2   force =     0.00040825   -0.00007321   -0.00006100
     atom   26 type  2   force =     0.00026101    0.00012119    0.00004612
     atom   27 type  2   force =     0.00036923   -0.00001652   -0.00017858
     atom   28 type  2   force =     0.00008627    0.00055636   -0.00020893
     atom   29 type  2   force =     0.00053108    0.00001960    0.00023596
     atom   30 type  2   force =     0.00032317    0.00080310    0.00014463
     atom   31 type  2   force =     0.00031868    0.00016165   -0.00013387
     atom   32 type  2   force =     0.00136054    0.00036891   -0.00046069
     atom   33 type  2   force =     0.00006116    0.00006920   -0.00002784
     atom   34 type  2   force =     0.00256558   -0.00144105    0.00050294
     atom   35 type  2   force =     0.00024448   -0.00015997    0.00010362
     atom   36 type  1   force =     0.00088449    0.00106605    0.00027062
     atom   37 type  1   force =     0.00084741   -0.00004517   -0.00010357
     atom   38 type  1   force =    -0.00070073    0.00022726   -0.00010937
     atom   39 type  1   force =     0.00050446   -0.00142703   -0.00007833
     atom   40 type  1   force =     0.00018049    0.00023038    0.00027549
     atom   41 type  1   force =     0.00174558   -0.00102095    0.00024247
     atom   42 type  2   force =    -0.00013025   -0.00039896   -0.00015538
     atom   43 type  2   force =    -0.00055623    0.00033883    0.00015123
     atom   44 type  2   force =    -0.00046055   -0.00049650    0.00028259
     atom   45 type  2   force =    -0.00048003   -0.00031997    0.00025318
     atom   46 type  2   force =    -0.00038026   -0.00015761   -0.00014515
     atom   47 type  2   force =    -0.00115456   -0.00008541   -0.00042256
     atom   48 type  2   force =     0.00011301   -0.00010782   -0.00009210
     atom   49 type  2   force =    -0.00068650    0.00033710    0.00027574
     atom   50 type  2   force =     0.00021075    0.00011989    0.00007893
     atom   51 type  2   force =    -0.00039093    0.00092575    0.00017197
     atom   52 type  2   force =     0.00005332    0.00002991   -0.00011938
     atom   53 type  2   force =    -0.00093577    0.00085020   -0.00045352
     atom   54 type  1   force =     0.00232165    0.00158988   -0.00182171
     atom   55 type  1   force =    -0.00163871   -0.00179398   -0.00241314
     atom   56 type  1   force =     0.00520394   -0.00041758    0.00126802
     atom   57 type  1   force =     0.00297265   -0.00053079   -0.00055116
     atom   58 type  1   force =     0.00729143    0.00030093    0.00031284
     atom   59 type  1   force =     0.00205125   -0.00587960   -0.00359249
     atom   60 type  2   force =    -0.00106387    0.00018258    0.00028639
     atom   61 type  2   force =    -0.00012487    0.00076418    0.00040438
     atom   62 type  2   force =    -0.00283378   -0.00232132    0.00224167
     atom   63 type  2   force =     0.00199818    0.00144524    0.00134696
     atom   64 type  2   force =    -0.00545328   -0.00061297    0.00044829
     atom   65 type  2   force =     0.00168945    0.00205350    0.00214270
     atom   66 type  2   force =    -0.00371227   -0.00029665    0.00115894
     atom   67 type  2   force =    -0.00178914    0.00075413    0.00142760
     atom   68 type  2   force =    -0.00140427   -0.00058809   -0.00044804
     atom   69 type  2   force =    -0.00057717    0.00028452    0.00016808
     atom   70 type  2   force =    -0.00125183    0.00049043   -0.00037850
     atom   71 type  2   force =    -0.00045363    0.00070504   -0.00036235
     atom   72 type  1   force =    -0.01844161    0.00447283   -0.00437421
     atom   73 type  1   force =     0.00133076    0.00495166    0.00269295
     atom   74 type  1   force =     0.00931971    0.00101825   -0.00680606
     atom   75 type  1   force =    -0.00709663   -0.00195561   -0.00213102
     atom   76 type  1   force =    -0.34334403    0.01673541   -0.28376410
     atom   77 type  1   force =    -0.00269789    0.00667311    0.00371119
     atom   78 type  2   force =     0.00375222   -0.00000938    0.00195677
     atom   79 type  2   force =     0.00107439   -0.00211205   -0.00128358
     atom   80 type  2   force =     0.00828462    0.00870885   -0.00767693
     atom   81 type  2   force =    -0.00127356   -0.00208754   -0.00034565
     atom   82 type  2   force =     0.19457677    0.03696401    0.19456508
     atom   83 type  2   force =    -0.00051820   -0.00125302   -0.00088506
     atom   84 type  2   force =     0.00288881   -0.00770537    0.01391827
     atom   85 type  2   force =     0.00421322   -0.00154816   -0.00144503
     atom   86 type  2   force =    -0.00039452    0.00189807    0.00242080
     atom   87 type  2   force =     0.00135257    0.00069062    0.00047132
     atom   88 type  2   force =     0.00189399   -0.00053506    0.00048972
     atom   89 type  2   force =     0.00092494   -0.00066331    0.00025812
     atom   90 type  1   force =     0.00210390   -0.00192983    0.00027977
     atom   91 type  1   force =     0.00274121    0.00021620    0.00008765
     atom   92 type  1   force =     0.01796504   -0.01125901    0.03214007
     atom   93 type  1   force =     0.00239092    0.00262716    0.00052275
     atom   94 type  1   force =     0.01091020   -0.00301638   -0.00056003
     atom   95 type  1   force =     0.00270899    0.00039315   -0.00033489
     atom   96 type  2   force =    -0.00130839    0.00118334    0.00053848
     atom   97 type  2   force =    -0.00098819    0.00016413    0.00017647
     atom   98 type  2   force =    -0.00136015    0.00015065   -0.00006100
     atom   99 type  2   force =    -0.00117866   -0.00026134    0.00057215
     atom  100 type  2   force =    -0.00446615    0.00051171   -0.00157190
     atom  101 type  2   force =    -0.00166935    0.00000819   -0.00049953
     atom  102 type  2   force =    -0.00727278    0.00177747   -0.00198220
     atom  103 type  2   force =    -0.00169108   -0.00067906    0.00047819
     atom  104 type  2   force =    -0.00252585   -0.00259334   -0.00692002
     atom  105 type  2   force =    -0.00066533   -0.00128482   -0.00068557
     atom  106 type  2   force =    -0.00103654   -0.00057169   -0.00035384
     atom  107 type  2   force =    -0.00058393   -0.00020180    0.00000744
     atom  108 type  1   force =     0.00128740   -0.00136904    0.00080756
     atom  109 type  1   force =    -0.00054182    0.00050867    0.00006028
     atom  110 type  1   force =     0.00087328    0.00034065   -0.00008860
     atom  111 type  1   force =     0.00109449    0.00081830    0.00067241
     atom  112 type  1   force =     0.00057986   -0.00021092   -0.00017128
     atom  113 type  1   force =    -0.00035243    0.00102703   -0.00009494
     atom  114 type  2   force =    -0.00054905    0.00047346    0.00018555
     atom  115 type  2   force =     0.00016675   -0.00064943   -0.00025840
     atom  116 type  2   force =    -0.00006250    0.00053177   -0.00033577
     atom  117 type  2   force =     0.00025748   -0.00017438   -0.00013814
     atom  118 type  2   force =    -0.00028260    0.00011641   -0.00016052
     atom  119 type  2   force =     0.00041226   -0.00030245    0.00002795
     atom  120 type  2   force =    -0.00055960   -0.00007937    0.00018722
     atom  121 type  2   force =    -0.00031785   -0.00035580    0.00001272
     atom  122 type  2   force =    -0.00039698   -0.00016398   -0.00011039
     atom  123 type  2   force =    -0.00100875   -0.00100221   -0.00058018
     atom  124 type  2   force =    -0.00045743    0.00011797   -0.00011500
     atom  125 type  2   force =    -0.00050654   -0.00147196    0.00014970
     atom  126 type  1   force =    -0.00308728   -0.00048050   -0.00138958
     atom  127 type  1   force =    -0.00034579   -0.00045548    0.00000524
     atom  128 type  1   force =    -0.00030144   -0.00050214    0.00030711
     atom  129 type  1   force =    -0.00161192    0.00079264    0.00062400
     atom  130 type  1   force =    -0.00091130    0.00007051    0.00012874
     atom  131 type  1   force =    -0.00112305   -0.00057949    0.00022890
     atom  132 type  2   force =     0.00063378    0.00004484    0.00009615
     atom  133 type  2   force =     0.00026520    0.00026709    0.00016493
     atom  134 type  2   force =     0.00063843    0.00013658   -0.00006290
     atom  135 type  2   force =     0.00028055    0.00041068   -0.00005686
     atom  136 type  2   force =     0.00044806    0.00001385    0.00018573
     atom  137 type  2   force =     0.00019259    0.00056115    0.00009569
     atom  138 type  2   force =     0.00032068    0.00016782   -0.00022407
     atom  139 type  2   force =     0.00121783    0.00002724   -0.00033677
     atom  140 type  2   force =     0.00000832    0.00005432   -0.00008583
     atom  141 type  2   force =     0.00095918   -0.00146808   -0.00119093
     atom  142 type  2   force =     0.00029308   -0.00021951    0.00009905
     atom  143 type  2   force =     0.00460742   -0.00122780    0.00168783
     atom  144 type  1   force =     0.00129957    0.00143193    0.00031131
     atom  145 type  1   force =     0.00089933   -0.00009854   -0.00011722
     atom  146 type  1   force =    -0.00067519    0.00008227   -0.00012462
     atom  147 type  1   force =     0.00024886   -0.00109708   -0.00053246
     atom  148 type  1   force =     0.00015311    0.00018002    0.00018550
     atom  149 type  1   force =     0.00153105   -0.00068088    0.00007608
     atom  150 type  2   force =    -0.00012971   -0.00058792   -0.00015759
     atom  151 type  2   force =    -0.00064359    0.00036574    0.00024073
     atom  152 type  2   force =    -0.00064062   -0.00059675    0.00031724
     atom  153 type  2   force =    -0.00055349   -0.00027183    0.00017426
     atom  154 type  2   force =    -0.00033532   -0.00016251   -0.00014247
     atom  155 type  2   force =    -0.00097970   -0.00000435   -0.00043584
     atom  156 type  2   force =     0.00015569   -0.00003418   -0.00007645
     atom  157 type  2   force =    -0.00059943    0.00027387    0.00028533
     atom  158 type  2   force =     0.00022418    0.00016635    0.00009972
     atom  159 type  2   force =    -0.00013734    0.00115746    0.00064353
     atom  160 type  2   force =     0.00003170   -0.00001789   -0.00003655
     atom  161 type  2   force =    -0.00137079    0.00129521   -0.00049735
     atom  162 type  1   force =     0.00270637    0.00230635    0.00009438
     atom  163 type  1   force =     0.02439275   -0.01929277    0.02117162
     atom  164 type  1   force =     0.00383432   -0.00011551    0.00014970
     atom  165 type  1   force =     0.00242761   -0.00059745    0.00070239
     atom  166 type  1   force =     0.00356216   -0.00014307    0.00000402
     atom  167 type  1   force =     0.00059769   -0.00123404    0.00057593
     atom  168 type  2   force =    -0.00151112   -0.00044575   -0.00030400
     atom  169 type  2   force =    -0.00418597    0.00566561    0.00138273
     atom  170 type  2   force =    -0.00121369   -0.00205207   -0.00033550
     atom  171 type  2   force =     0.00285137    0.00722220   -0.00986270
     atom  172 type  2   force =    -0.00205033   -0.00038959   -0.00198940
     atom  173 type  2   force =     0.00041063    0.00136309   -0.00097054
     atom  174 type  2   force =    -0.00217171   -0.00018739    0.00057296
     atom  175 type  2   force =    -0.00100256    0.00062271   -0.00033074
     atom  176 type  2   force =    -0.00165399   -0.00071734   -0.00028049
     atom  177 type  2   force =    -0.00078837    0.00021507   -0.00024048
     atom  178 type  2   force =    -0.00241092    0.00084251   -0.00074859
     atom  179 type  2   force =    -0.00092854    0.00174445   -0.00042585
     atom  180 type  1   force =    -0.01117355    0.00234550    0.00291142
     atom  181 type  1   force =     0.01431080    0.01807128   -0.00293625
     atom  182 type  1   force =     0.00117070    0.00555318    0.00769036
     atom  183 type  1   force =    -0.00635784   -0.00574673    0.00291473
     atom  184 type  1   force =    -0.00762969   -0.00053430    0.00044019
     atom  185 type  1   force =    -0.00248870    0.00177724    0.00097028
     atom  186 type  2   force =     0.03589819    0.03748459    0.02624693
     atom  187 type  2   force =     0.00105723   -0.00825622   -0.00184727
     atom  188 type  2   force =     0.00623304    0.00454111   -0.00309394
     atom  189 type  2   force =    -0.00409623   -0.00523471    0.00311208
     atom  190 type  2   force =     0.00591421    0.00120226    0.00438213
     atom  191 type  2   force =     0.00063368   -0.00101046    0.00062447
     atom  192 type  2   force =     0.00292695   -0.00043884   -0.00307619
     atom  193 type  2   force =     0.00324078   -0.00003573   -0.00120810
     atom  194 type  2   force =    -0.00608530   -0.00365325   -0.00761782
     atom  195 type  2   force =     0.00190078    0.00209960    0.00054600
     atom  196 type  2   force =     0.08712333   -0.07009672    0.01748933
     atom  197 type  2   force =     0.00183257   -0.00202574    0.00068500
     atom  198 type  1   force =     0.00323848   -0.00351743   -0.00127766
     atom  199 type  1   force =     0.00412214   -0.00004606    0.00053618
     atom  200 type  1   force =    -0.00474024   -0.01582378   -0.01648264
     atom  201 type  1   force =     0.00247183    0.00450969   -0.00219276
     atom  202 type  1   force =     0.00394443    0.00012189   -0.00170753
     atom  203 type  1   force =     0.00227973    0.00037616   -0.00049477
     atom  204 type  2   force =    -0.00292178    0.00325123    0.00159454
     atom  205 type  2   force =    -0.00144151    0.00018896    0.00012922
     atom  206 type  2   force =    -0.00134006    0.00001022    0.00062770
     atom  207 type  2   force =    -0.00132053   -0.00013600    0.00012294
     atom  208 type  2   force =    -0.00232442    0.00019282   -0.00053804
     atom  209 type  2   force =    -0.00153628    0.00008166   -0.00057916
     atom  210 type  2   force =    -0.00307174    0.00201428    0.00409373
     atom  211 type  2   force =    -0.00187985   -0.00076907    0.00103332
     atom  212 type  2   force =    -0.00866494   -0.00040456    0.02268928
     atom  213 type  2   force =    -0.00103350   -0.00184091   -0.00043620
     atom  214 type  2   force =    -0.00550327   -0.00059660   -0.00080717
     atom  215 type  2   force =    -0.00070115   -0.00023242   -0.00013684

     Total force =     0.547520     Total SCF correction =     0.000118

     Writing output data file Qrtz_Ortho.save

     init_run     :     26.81s CPU     38.41s WALL (       1 calls)
     electrons    :   4113.19s CPU   8720.97s WALL (       1 calls)
     forces       :      8.41s CPU      9.35s WALL (       1 calls)

     Called by init_run:
     wfcinit      :     24.83s CPU     34.78s WALL (       1 calls)
     potinit      :      0.20s CPU      0.29s WALL (       1 calls)

     Called by electrons:
     c_bands      :   2286.59s CPU   2826.75s WALL (      33 calls)
     sum_band     :     11.05s CPU     39.83s WALL (      11 calls)
     v_of_rho     :      0.11s CPU      0.33s WALL (      12 calls)
     mix_rho      :      0.12s CPU      0.60s WALL (      11 calls)

     Called by c_bands:
     init_us_2    :      0.25s CPU      0.37s WALL (      45 calls)
     cegterg      :   2285.49s CPU   2820.32s WALL (      33 calls)

     Called by sum_band:

     Called by *egterg:
     h_psi        :    427.45s CPU    869.42s WALL (     102 calls)
     g_psi        :      0.30s CPU      0.32s WALL (      68 calls)
     cdiaghg      :    783.28s CPU    794.12s WALL (      99 calls)

     Called by h_psi:
     add_vuspsi   :    140.34s CPU    140.76s WALL (     102 calls)

     General routines
     calbec       :    147.60s CPU    170.36s WALL (     106 calls)
     fft          :      0.19s CPU      1.09s WALL (      49 calls)
     fftw         :    147.89s CPU    586.74s WALL (   98048 calls)
     davcio       :      0.03s CPU      1.86s WALL (     260 calls)

     Parallel routines
     fft_scatter  :     71.29s CPU    460.81s WALL (   98097 calls)

     Electric-field routines
     c_phase_fiel :   1815.18s CPU   5852.63s WALL (      33 calls)

     PWSCF        :     1h 9m CPU        2h26m WALL


   This run was terminated on:   1:34:55   1Jul2018            

=------------------------------------------------------------------------------=
   JOB DONE.
=------------------------------------------------------------------------------=
