# Supplementary material for: Collective dipole effects in ionic transport under electric fields
Source: Nat Commun. 2020 Jul 3;11:3330. doi: 10.1038/s41467-020-17173-w (PMC7335081; doi:10.1038/s41467-020-17173-w)
Supplement: Supplementary file 3 — Source Data [file 41467_2020_17173_MOESM3_ESM.zip › Script_Pol_Analysis/QE_data/ZBC_NEB_VO_Q2-pos2/Zcharge_VO_Q2_pict7/dx0.2/input_file]

&CONTROL
title="Fkl_Ortho",
calculation="scf",
tprnfor=.t.,
nstep=500
disk_io='high'
restart_mode='from_scratch'
PSEUDO_DIR='/home/users/lsamos/Nico/q-e-qe-5.4/pseudo',
prefix='Qrtz_Ortho',
outdir='/home/users/lsamos/Nico/Zcharge_VO_Q2_sad1pos2/dx0.2'
lelfield=.true.,
nberrycyc=3
/
&SYSTEM
                      ibrav = 0,
                  celldm(1) = 27.85673786,
                        nat = 215,
                       ntyp = 2,
                    ecutwfc = 80.0 ,
                      nosym = .true. ,
                 tot_charge = 2.0 ,
                       nbnd = 600, 
/
&ELECTRONS
conv_thr=1.0D-8,
mixing_beta=0.7D0,
efield_cart(1)=0.0d0,
efield_cart(2)=0.0d0,
efield_cart(3)=0.0d0
/
&IONS
/
&CELL
/
ATOMIC_SPECIES
   Si   28.08550  Si.pz-vbc.UPF
    O   16.00000  O.pz-mt.UPF
CELL_PARAMETERS alat
   0.992917730   0.000000000   0.000000000
   0.000000000   1.146570930   0.000000000
   0.000000000   0.000000000   0.731889429
ATOMIC_POSITIONS angstrom
Si       2.203539554   0.013819994   3.603799129
Si       4.680046007   4.253747891   3.614286513
Si      13.479887468   1.941938239   1.755937966
Si       1.330873809   6.117677685   1.851427079
Si       1.299010064   2.232928335  -0.005955562
Si       3.677902449   6.396903917  -0.039574577
O        1.227155033   1.187073494   4.157472400
O        3.689930874   5.402131801   4.198044277
O        3.169412401   0.557302283   2.413283216
O        5.672182762   4.885311729   2.486359655
O        2.791454720   2.471807564   0.582127354
O        5.247528436   6.516306102   0.371645054
O        0.342000614   1.680271403   1.192935864
O        2.844185846   5.944971195   1.283581605
O       13.479075241   3.027201682   2.974647998
O        1.275483719   7.239324010   3.033912749
O        0.666015005   3.639844956   4.877360833
O        3.115729790   7.889892762   4.874956118
Si       7.174080494   0.053338129   3.522066754
Si       9.629478142   4.160001592   3.666565164
Si       3.740641007   1.941043263   1.794739386
Si       6.119259917   6.224718456   1.712031020
Si       6.139888388   2.266010385  -0.005113268
Si       8.634233906   6.501891477   0.036556024
O        6.218084830   1.239316854   4.086769204
O        8.711728221   5.147494626   4.629359133
O        8.131183352   0.592513201   2.306710039
O       10.390956477   4.916945500   2.463960657
O        7.612931892   2.603981035   0.596035107
O       10.130529218   6.762986268   0.589456682
O        5.226056071   1.663658460   1.195827912
O        7.675192889   6.050991170   1.262638027
O        3.787997775   3.072518648   2.964003335
O        5.934177471   7.524163366   2.691517593
O        5.602278288   3.693539367   4.838265944
Si      12.023472659  -0.054637660   3.583502462
Si      14.432044259   4.175049204   3.610845760
Si       8.618670684   2.038148379   1.741742547
Si      11.051773785   6.261116397   1.842885748
Si      11.114401962   2.320130106  -0.150948525
Si      13.519534530   6.429687524   0.053007450
O       11.038486898   1.077099066   4.206825336
O       13.488504105   5.391177331   4.156887938
O       12.879816235   0.548599623   2.336412071
O       15.440576076   4.707291210   2.449007691
O       12.575775988   2.528750280   0.517938986
O       15.026112254   6.601078808   0.614311811
O       10.088128589   1.976830246   1.061643614
O       12.535583141   5.947789953   1.263537250
O        8.650436154   3.050280104   3.027955952
O       11.062677173   7.381265166   3.013360227
O       10.705814246   3.602114938   4.743406767
O       12.940853565   7.889351572   4.848732696
Si       2.186718570   8.428848941   3.650176530
Si       4.675381074  12.741689920   3.591618411
Si      13.593183033  10.414044613   1.818832017
Si       1.346020319  14.615950799   1.816868200
Si       1.423224591  10.704994306   0.025885608
Si       3.760061475  14.968125157   0.000582169
O        1.238021859   9.617059248   4.209128014
O        3.737833286  13.928841279   4.163129490
O        3.172946698   8.995519699   2.480871622
O        5.641414173  13.254960105   2.384445831
O        2.976506511  10.828950990   0.554442426
O        5.279994280  15.159216288   0.537748851
O        0.470991586  10.206463099   1.257195260
O        2.851852637  14.423691016   1.235206705
O       13.544150331  11.504431226   3.018648654
O        1.300594686  15.702348966   3.025257662
O        0.753872085  12.125977412   4.851935306
O        3.120729476  16.401079555   4.848179967
Si       6.313218033   9.093104954   2.652271792
Si       9.617786602  12.719598521   3.623065280
Si       3.787692099  10.368880279   1.883787452
Si       6.206265149  14.654339219   1.779275424
Si       6.92478934    11.07561589     -0.48492507 
Si       8.655766935  14.949797647   0.010229187
O        6.148781646   9.682298163   4.144739076
O        8.666671766  13.911307534   4.160196204
O        7.853538260   9.206678993   2.116574766
O       10.520474634  13.176169997   2.348712143
O        7.894737719  11.303158484   0.539915523
O       10.164051562  15.146962454   0.570634286
O        5.398527227  10.006771670   1.563514871
O        7.710915712  14.408870357   1.218145532
O        3.741131807  11.543414578   3.002824647
O        6.222763263  15.768175713   2.960371814
O        5.605377629  12.182075666   4.813906699
O        8.099989600  16.417689827   4.755648362
Si      12.042156332   8.514813024   3.636828547
Si      14.490766382  12.680907836   3.610946182
Si       8.706650527  10.543610833   1.785248942
Si      11.104116111  14.586229589   1.781788846
Si      11.148314992  10.721538636   0.018224500
Si      13.550912292  14.903537971   0.015807843
O       11.120044845   9.693749753   4.270727023
O       13.532273199  13.859404925   4.167980557
O       13.012474474   9.025353519   2.432867215
O       15.461038518  13.196389471   2.408744504
O       12.646961251  10.930096281   0.584734932
O       15.041516809  15.144040927   0.599512048
O       10.188576121  10.218542487   1.250394876
O       12.600702480  14.342372026   1.215635672
O        8.670919525  11.499768806   3.082522225
O       11.096208916  15.643111092   3.016587223
O       10.562618935  12.203448736   4.844013611
O       12.988874014  16.337940008   4.791501941
Si       2.252860619  -0.025013615   8.975694876
Si       4.564510898   4.167319912   8.996132329
Si      13.547949294   1.860759061   7.229446780
Si       1.289520232   6.147463130   7.220587314
Si       1.281832279   2.231879155   5.405642685
Si       3.691446630   6.475249127   5.417137564
O        1.313153536   1.167491603   9.550243720
O        3.533918478   5.289972395   9.563320905
O        3.184062669   0.476797076   7.732527771
O        5.532625422   4.819155068   7.850888370
O        2.811106142   2.438097303   5.912527983
O        5.209463044   6.704121771   5.969019009
O        0.419474549   1.665371541   6.668972326
O        2.795168828   5.915864348   6.656415991
O       13.490428508   2.984386281   8.414778816
O        1.273882966   7.275809588   8.393911987
O        0.732927777   3.648067790  10.220414659
O        3.168513299   7.832992075  10.199696568
Si       7.144032470  -0.013179828   8.986351357
Si       9.471543841   4.222147026   8.897404389
Si       3.739988236   1.877060723   7.129066817
Si       6.042096263   6.224832072   7.262382607
Si       6.171332727   2.261813327   5.348665461
Si       8.955401663   5.795890922   6.064830142
O        6.231941291   1.193747288   9.563104636
O        8.628655205   5.356979791   9.653397335
O        8.081909753   0.514035004   7.753669983
O       10.031504440   5.009778082   7.408197937
O        7.681621701   2.478241311   5.931702889
O       10.103255561   6.963393773   6.036262697
O        5.248476432   1.668386764   6.552911704
O        7.614766353   6.059413396   6.841351587
O        3.719712748   2.959812463   8.344500032
O        6.043310549   7.381239830   8.415167658
O        5.510554566   3.646927586  10.212111116
O        8.092249120   7.863657993  10.122812512
Si      12.028507104  -0.086476227   9.005710049
Si      14.418915939   4.179080386   9.016316050
Si       8.605609493   1.910219897   7.140651162
Si      11.140163786   6.363843209   7.175773905
Si      11.133206395   2.174978682   5.392564538
Si      13.530254636   6.471276641   5.362419358
O       11.077679575   1.114672297   9.552947570
O       13.459530847   5.356060630   9.614727913
O       12.981184322   0.451166192   7.798506179
O       15.338672726   4.757378251   7.803647547
O       12.621194217   2.367658529   5.987477518
O       15.006149872   6.675457838   5.977411269
O       10.132913964   1.775399687   6.619220530
O       12.550270487   5.916688645   6.588013964
O        8.539220264   3.052272287   8.327845264
O       11.158640994   7.178912110   8.546486938
O       10.694077246   3.697312348   9.810129861
O       13.040393956   7.883228640  10.276436397
Si       2.249750493   8.425563817   8.993246825
Si       4.642357463  12.745671223   8.888958943
Si      13.532668174  10.386596682   7.268718037
Si       1.316093223  14.589906864   7.213269594
Si       1.286606982  10.707121366   5.421623147
Si       3.716579889  14.999446062   5.395921490
O        1.343632148   9.626134013   9.598564708
O        3.718173476  13.863729670   9.576973220
O        3.222640282   8.973023387   7.802872302
O        5.570109739  13.269791470   7.670297878
O        2.801575365  10.903767201   5.975245319
O        5.221337707  15.269704259   5.947718246
O        0.372276642  10.149241029   6.649202640
O        2.816008474  14.393969938   6.612760239
O       13.590688503  11.411346556   8.528861072
O        1.317201474  15.662485834   8.439784511
O        0.899893632  12.131764955  10.241015118
O        3.211253227  16.371288868  10.197795587
Si       7.154359907   8.425295456   8.936608421
Si       9.557137346  12.657169547   9.001071280
Si       3.747223856  10.375905233   7.184284702
Si       6.164126159  14.692613062   7.134772988
Si       6.152967184  10.760247717   5.364978679
Si       8.629261794  15.009120025   5.365312949
O        6.356856021   9.721062648   9.581355531
O        8.621887853  13.821322312   9.612514072
O        8.068297359   8.977854454   7.712430655
O       10.403411898  13.170684269   7.715396346
O        7.651368947  10.972400135   5.976595260
O       10.107171351  15.218067142   6.000584191
O        5.248913967  10.173182895   6.588174980
O        7.655963308  14.454927846   6.550371378
O        3.775920677  11.476838377   8.397311298
O        6.190123602  15.711326744   8.405211929
O        5.723685641  12.264116678  10.077402732
O        8.106104592  16.344625207  10.182666520
Si      12.092031543   8.430122179   9.089781460
Si      14.541021490  12.631291928   9.043385279
Si       8.577715915  10.433430437   7.192034035
Si      11.038491715  14.588319623   7.176741944
Si      11.096659654  10.802636546   5.465221575
Si      13.506934039  14.922192250   5.399331313
O       11.098911522   9.575683361   9.649182869
O       13.576683701  13.808532730   9.600836638
O       12.938354515   8.960200935   7.808181055
O       15.432708191  13.158907366   7.786813773
O       12.573084434  10.992615537   6.100108141
O       14.987509172  15.132841057   6.022644272
O       10.103752888  10.318357436   6.681580954
O       12.522761206  14.351248736   6.572522286
O        8.471954931  11.453433099   8.532101505
O       11.087128817  15.615088539   8.441371170
O       10.556966720  12.083932580  10.147396053
O       12.962930089  16.302426186  10.231130321
K_POINTS  automatic
1 1 1 0 0 0
