# Supplementary material for: Collective dipole effects in ionic transport under electric fields
Source: Nat Commun. 2020 Jul 3;11:3330. doi: 10.1038/s41467-020-17173-w (PMC7335081; doi:10.1038/s41467-020-17173-w)
Supplement: Supplementary file 3 — Source Data [file 41467_2020_17173_MOESM3_ESM.zip › Script_Pol_Analysis/QE_data/ZBC_NEB_VO_Q2-pos2/Zcharge_VO_Q2_pict7/dy0.2/output_file]

     Program PWSCF v.5.4.0 starts on  1Jul2018 at  1:35: 0 

     This program is part of the open-source Quantum ESPRESSO suite
     for quantum simulation of materials; please cite
         "P. Giannozzi et al., J. Phys.:Condens. Matter 21 395502 (2009);
          URL http://www.quantum-espresso.org", 
     in publications or presentations arising from this work. More details at
     http://www.quantum-espresso.org/quote

     Parallel version (MPI), running on   112 processors
     R & G space division:  proc/nbgrp/npool/nimage =     112
     Reading input from input_file
Warning: card &IONS ignored
Warning: card / ignored
Warning: card &CELL ignored
Warning: card / ignored

     Current dimensions of program PWSCF are:
     Max number of different atomic species (ntypx) = 10
     Max number of k-points (npk) =  40000
     Max angular momentum in pseudopotentials (lmaxx) =  3

     Subspace diagonalization in iterative solution of the eigenvalue problem:
     a serial algorithm will be used


     Parallelization info
     --------------------
     sticks:   dense  smooth     PW     G-vecs:    dense   smooth      PW
     Min         200     200     50                15540    15540    1940
     Max         201     201     51                15547    15547    1944
     Sum       22485   22485   5629              1740873  1740873  217511


     Title: 
     Fkl_Ortho                                                                  


     bravais-lattice index     =            0
     lattice parameter (alat)  =      27.8567  a.u.
     unit-cell volume          =   18011.5231 (a.u.)^3
     number of atoms/cell      =          215
     number of atomic types    =            2
     number of electrons       =      1144.00
     number of Kohn-Sham states=          600
     kinetic-energy cutoff     =      80.0000  Ry
     charge density cutoff     =     320.0000  Ry
     convergence threshold     =      1.0E-08
     mixing beta               =       0.7000
     number of iterations used =            8  plain     mixing
     Exchange-correlation      =  SLA  PZ   NOGX NOGC ( 1  1  0  0 0 0)

     Using Berry phase electric field
     In a.u.(Ry)  cartesian system of reference
        0.0000000000
        0.0000000000
        0.0000000000
     In a.u.(Ry)  crystal system of reference
        0.0000000000
        0.0000000000
        0.0000000000
     Number of iterative cycles:   3


     celldm(1)=  27.856738  celldm(2)=   0.000000  celldm(3)=   0.000000
     celldm(4)=   0.000000  celldm(5)=   0.000000  celldm(6)=   0.000000

     crystal axes: (cart. coord. in units of alat)
               a(1) = (   0.992918   0.000000   0.000000 )  
               a(2) = (   0.000000   1.146571   0.000000 )  
               a(3) = (   0.000000   0.000000   0.731889 )  

     reciprocal axes: (cart. coord. in units 2 pi/alat)
               b(1) = (  1.007133  0.000000  0.000000 )  
               b(2) = (  0.000000  0.872166  0.000000 )  
               b(3) = (  0.000000  0.000000  1.366327 )  


     PseudoPot. # 1 for Si read from file:
     /home/users/lsamos/Nico/q-e-qe-5.4/pseudo/Si.pz-vbc.UPF
     MD5 check sum: 6dfa03ddd5817404712e03e4d12deb78
     Pseudo is Norm-conserving, Zval =  4.0
     Generated by new atomic code, or converted to UPF format
     Using radial grid of  431 points,  2 beta functions with: 
                l(1) =   0
                l(2) =   1

     PseudoPot. # 2 for O  read from file:
     /home/users/lsamos/Nico/q-e-qe-5.4/pseudo/O.pz-mt.UPF
     MD5 check sum: 6c85872a654a48428798af567c59afb1
     Pseudo is Norm-conserving, Zval =  6.0
     Generated by new atomic code, or converted to UPF format
     Using radial grid of  921 points,  1 beta functions with: 
                l(1) =   0

     atomic species   valence    mass     pseudopotential
        Si             4.00    28.08550     Si( 1.00)
        O              6.00    16.00000     O ( 1.00)

     No symmetry found


   Cartesian axes

     site n.     atom                  positions (alat units)
         1           Si  tau(   1) = (   0.1494822   0.0009375   0.2444720  )
         2           Si  tau(   2) = (   0.3174817   0.2885628   0.2451835  )
         3           Si  tau(   3) = (   0.9144393   0.1317359   0.1191181  )
         4           Si  tau(   4) = (   0.0902829   0.4150068   0.1255958  )
         5           Si  tau(   5) = (   0.0881213   0.1514758  -0.0004040  )
         6           Si  tau(   6) = (   0.2494990   0.4339487  -0.0026846  )
         7           O   tau(   7) = (   0.0832469   0.0805279   0.2820317  )
         8           O   tau(   8) = (   0.2503150   0.3664661   0.2847840  )
         9           O   tau(   9) = (   0.2150044   0.0378059   0.1637106  )
        10           O   tau(  10) = (   0.3847856   0.3314064   0.1686679  )
        11           O   tau(  11) = (   0.1893648   0.1676808   0.0394900  )
        12           O   tau(  12) = (   0.3559782   0.4420487   0.0252114  )
        13           O   tau(  13) = (   0.0232004   0.1139851   0.0809256  )
        14           O   tau(  14) = (   0.1929419   0.4032908   0.0870747  )
        15           O   tau(  15) = (   0.9143842   0.2053572   0.2017921  )
        16           O   tau(  16) = (   0.0865254   0.4910963   0.2058125  )
        17           O   tau(  17) = (   0.0451807   0.2469173   0.3308670  )
        18           O   tau(  18) = (   0.2113627   0.5352291   0.3307039  )
        19           Si  tau(  19) = (   0.4866703   0.0036183   0.2389275  )
        20           Si  tau(  20) = (   0.6532379   0.2822033   0.2487299  )
        21           Si  tau(  21) = (   0.2537550   0.1316752   0.1217503  )
        22           Si  tau(  22) = (   0.4151141   0.4222681   0.1161396  )
        23           Si  tau(  23) = (   0.4165135   0.1537200  -0.0003469  )
        24           Si  tau(  24) = (   0.5857232   0.4410708   0.0024799  )
        25           O   tau(  25) = (   0.4218181   0.0840719   0.2772354  )
        26           O   tau(  26) = (   0.5909802   0.3491922   0.3140433  )
        27           O   tau(  27) = (   0.5515976   0.0401945   0.1564810  )
        28           O   tau(  28) = (   0.7048945   0.3335524   0.1671485  )
        29           O   tau(  29) = (   0.5164408   0.1766471   0.0404334  )
        30           O   tau(  30) = (   0.6872278   0.4587828   0.0399872  )
        31           O   tau(  31) = (   0.3545216   0.1128581   0.0811217  )
        32           O   tau(  32) = (   0.5206644   0.4104830   0.0856540  )
        33           O   tau(  33) = (   0.2569676   0.2084314   0.2010700  )
        34           O   tau(  34) = (   0.4025586   0.5104190   0.1825853  )
        35           O   tau(  35) = (   0.3800435   0.2505598   0.3282149  )
        36           Si  tau(  36) = (   0.8156400  -0.0037065   0.2430952  )
        37           Si  tau(  37) = (   0.9790310   0.2832241   0.2449501  )
        38           Si  tau(  38) = (   0.5846674   0.1382625   0.1181551  )
        39           Si  tau(  39) = (   0.7497226   0.4247373   0.1250164  )
        40           Si  tau(  40) = (   0.7539711   0.1573914  -0.0102399  )
        41           Si  tau(  41) = (   0.9171288   0.4361727   0.0035959  )
        42           O   tau(  42) = (   0.7488212   0.0730675   0.2853797  )
        43           O   tau(  43) = (   0.9150238   0.3657230   0.2819921  )
        44           O   tau(  44) = (   0.8737321   0.0372155   0.1584959  )
        45           O   tau(  45) = (   1.0474471   0.3193300   0.1661341  )
        46           O   tau(  46) = (   0.8531068   0.1715436   0.0351356  )
        47           O   tau(  47) = (   1.0193310   0.4477994   0.0416733  )
        48           O   tau(  48) = (   0.6843515   0.1341028   0.0720190  )
        49           O   tau(  49) = (   0.8503802   0.4034821   0.0857150  )
        50           O   tau(  50) = (   0.5868223   0.2069228   0.2054084  )
        51           O   tau(  51) = (   0.7504622   0.5007252   0.2044182  )
        52           O   tau(  52) = (   0.7262536   0.2443578   0.3217800  )
        53           O   tau(  53) = (   0.8778727   0.5351924   0.3289250  )
        54           Si  tau(  54) = (   0.1483411   0.5717904   0.2476182  )
        55           Si  tau(  55) = (   0.3171653   0.8643620   0.2436457  )
        56           Si  tau(  56) = (   0.9221250   0.7064608   0.1233847  )
        57           Si  tau(  57) = (   0.0913104   0.9915068   0.1232514  )
        58           Si  tau(  58) = (   0.0965477   0.7261980   0.0017560  )
        59           Si  tau(  59) = (   0.2550725   1.0153973   0.0000395  )
        60           O   tau(  60) = (   0.0839841   0.6523954   0.2855359  )
        61           O   tau(  61) = (   0.2535646   0.9448951   0.2824155  )
        62           O   tau(  62) = (   0.2152442   0.6102318   0.1682957  )
        63           O   tau(  63) = (   0.3826984   0.8991808   0.1617544  )
        64           O   tau(  64) = (   0.2019182   0.7346069   0.0376119  )
        65           O   tau(  65) = (   0.3581806   1.0283604   0.0364794  )
        66           O   tau(  66) = (   0.0319508   0.6923790   0.0852847  )
        67           O   tau(  67) = (   0.1934620   0.9784644   0.0837931  )
        68           O   tau(  68) = (   0.9187987   0.7804297   0.2047770  )
        69           O   tau(  69) = (   0.0882288   1.0652051   0.2052253  )
        70           O   tau(  70) = (   0.0511407   0.8225937   0.3291422  )
        71           O   tau(  71) = (   0.2117019   1.1126051   0.3288875  )
        72           Si  tau(  72) = (   0.4282717   0.6168518   0.1799230  )
        73           Si  tau(  73) = (   0.6524448   0.8628633   0.2457790  )
        74           Si  tau(  74) = (   0.2569468   0.7033969   0.1277911  )
        75           Si  tau(  75) = (   0.4210163   0.9941109   0.1207013  )
        76           Si  tau(  76) = (   0.4561916   0.7649074  -0.0328960  )
        77           Si  tau(  77) = (   0.5871839   1.0141540   0.0006939  )
        78           O   tau(  78) = (   0.4171168   0.6568211   0.2811679  )
        79           O   tau(  79) = (   0.5879237   0.9437057   0.2822165  )
        80           O   tau(  80) = (   0.5327629   0.6245563   0.1435827  )
        81           O   tau(  81) = (   0.7136807   0.8938359   0.1593303  )
        82           O   tau(  82) = (   0.5355578   0.7667759   0.0366264  )
        83           O   tau(  83) = (   0.6895019   1.0275292   0.0387103  )
        84           O   tau(  84) = (   0.3662216   0.6788325   0.1060646  )
        85           O   tau(  85) = (   0.5230878   0.9774590   0.0826357  )
        86           O   tau(  86) = (   0.2537883   0.7830742   0.2037035  )
        87           O   tau(  87) = (   0.4221355   1.0696706   0.2008237  )
        88           O   tau(  88) = (   0.3802537   0.8263992   0.3265625  )
        89           O   tau(  89) = (   0.5494815   1.1137319   0.3226104  )
        90           Si  tau(  90) = (   0.8169075   0.5776220   0.2467127  )
        91           Si  tau(  91) = (   0.9830146   0.8602387   0.2449569  )
        92           Si  tau(  92) = (   0.5906357   0.7152502   0.1211065  )
        93           Si  tau(  93) = (   0.7532734   0.9894906   0.1208718  )
        94           Si  tau(  94) = (   0.7562717   0.7273203   0.0012363  )
        95           Si  tau(  95) = (   0.9192574   1.0110159   0.0010724  )
        96           O   tau(  96) = (   0.7543539   0.6575979   0.2897146  )
        97           O   tau(  97) = (   0.9179930   0.9401847   0.2827446  )
        98           O   tau(  98) = (   0.8827313   0.6122557   0.1650392  )
        99           O   tau(  99) = (   1.0488352   0.8952075   0.1634027  )
       100           O   tau( 100) = (   0.8579358   0.7414683   0.0396668  )
       101           O   tau( 101) = (   1.0203760   1.0273310   0.0406693  )
       102           O   tau( 102) = (   0.6911656   0.6931984   0.0848234  )
       103           O   tau( 103) = (   0.8547977   0.9729479   0.0824655  )
       104           O   tau( 104) = (   0.5882118   0.7801134   0.2091100  )
       105           O   tau( 105) = (   0.7527370   1.0611866   0.2046372  )
       106           O   tau( 106) = (   0.7165396   0.8278491   0.3286048  )
       107           O   tau( 107) = (   0.8811303   1.1083219   0.3250426  )
       108           Si  tau( 108) = (   0.1528280  -0.0016969   0.6088870  )
       109           Si  tau( 109) = (   0.3096441   0.2826998   0.6102734  )
       110           Si  tau( 110) = (   0.9190564   0.1262289   0.4904262  )
       111           Si  tau( 111) = (   0.0874776   0.4170274   0.4898252  )
       112           Si  tau( 112) = (   0.0869561   0.1514047   0.3667043  )
       113           Si  tau( 113) = (   0.2504178   0.4392635   0.3674840  )
       114           O   tau( 114) = (   0.0890808   0.0791995   0.6478628  )
       115           O   tau( 115) = (   0.2397315   0.3588575   0.6487500  )
       116           O   tau( 116) = (   0.2159982   0.0323446   0.5245539  )
       117           O   tau( 117) = (   0.3753184   0.3269185   0.5325831  )
       118           O   tau( 118) = (   0.1906979   0.1653940   0.4010900  )
       119           O   tau( 119) = (   0.3533960   0.4547896   0.4049222  )
       120           O   tau( 120) = (   0.0284560   0.1129743   0.4524051  )
       121           O   tau( 121) = (   0.1896167   0.4013163   0.4515533  )
       122           O   tau( 122) = (   0.9151544   0.2024527   0.5708360  )
       123           O   tau( 123) = (   0.0864168   0.4935713   0.5694204  )
       124           O   tau( 124) = (   0.0497198   0.2474751   0.6933254  )
       125           O   tau( 125) = (   0.2149434   0.5313691   0.6919200  )
       126           Si  tau( 126) = (   0.4846319  -0.0008941   0.6096099  )
       127           Si  tau( 127) = (   0.6425240   0.2864191   0.6035760  )
       128           Si  tau( 128) = (   0.2537107   0.1273347   0.4836167  )
       129           Si  tau( 129) = (   0.4098796   0.4222759   0.4926605  )
       130           Si  tau( 130) = (   0.4186466   0.1534353   0.3628391  )
       131           Si  tau( 131) = (   0.6075103   0.3931776   0.4114218  )
       132           O   tau( 132) = (   0.4227581   0.0809806   0.6487353  )
       133           O   tau( 133) = (   0.5853447   0.3634031   0.6548605  )
       134           O   tau( 134) = (   0.5482550   0.0348708   0.5259881  )
       135           O   tau( 135) = (   0.6805103   0.3398499   0.5025522  )
       136           O   tau( 136) = (   0.5211005   0.1681172   0.4023908  )
       137           O   tau( 137) = (   0.6853777   0.4723779   0.4094838  )
       138           O   tau( 138) = (   0.3560425   0.1131789   0.4445319  )
       139           O   tau( 139) = (   0.5165653   0.4110543   0.4640989  )
       140           O   tau( 140) = (   0.2523353   0.2007857   0.5660684  )
       141           O   tau( 141) = (   0.4099619   0.5007234   0.5708623  )
       142           O   tau( 142) = (   0.3738212   0.2473978   0.6927621  )
       143           O   tau( 143) = (   0.5489564   0.5334494   0.6867044  )
       144           Si  tau( 144) = (   0.8159816  -0.0058663   0.6109231  )
       145           Si  tau( 145) = (   0.9781405   0.2834976   0.6116426  )
       146           Si  tau( 146) = (   0.5837814   0.1295842   0.4844026  )
       147           Si  tau( 147) = (   0.7557187   0.4317060   0.4867852  )
       148           Si  tau( 148) = (   0.7552468   0.1475447   0.3658171  )
       149           Si  tau( 149) = (   0.9178561   0.4389940   0.3637721  )
       150           O   tau( 150) = (   0.7514800   0.0756164   0.6480463  )
       151           O   tau( 151) = (   0.9130584   0.3633407   0.6522373  )
       152           O   tau( 152) = (   0.8806086   0.0306059   0.5290297  )
       153           O   tau( 153) = (   1.0405343   0.3227277   0.5293784  )
       154           O   tau( 154) = (   0.8561879   0.1606156   0.4061744  )
       155           O   tau( 155) = (   1.0179768   0.4528451   0.4054915  )
       156           O   tau( 156) = (   0.6873896   0.1204383   0.4490301  )
       157           O   tau( 157) = (   0.8513766   0.4013722   0.4469131  )
       158           O   tau( 158) = (   0.5792777   0.2070579   0.5649386  )
       159           O   tau( 159) = (   0.7569722   0.4869981   0.5797707  )
       160           O   tau( 160) = (   0.7254574   0.2508157   0.6654928  )
       161           O   tau( 161) = (   0.8846252   0.5347770   0.6971258  )
       162           Si  tau( 162) = (   0.1526170   0.5715676   0.6100777  )
       163           Si  tau( 163) = (   0.3149250   0.8646320   0.6030031  )
       164           Si  tau( 164) = (   0.9180198   0.7045988   0.4930903  )
       165           Si  tau( 165) = (   0.0892802   0.9897400   0.4893288  )
       166           Si  tau( 166) = (   0.0872800   0.7263423   0.3677883  )
       167           Si  tau( 167) = (   0.2521228   1.0175221   0.3660448  )
       168           O   tau( 168) = (   0.0911484   0.6530110   0.6511408  )
       169           O   tau( 169) = (   0.2522309   0.9404781   0.6496761  )
       170           O   tau( 170) = (   0.2186152   0.6087058   0.5293259  )
       171           O   tau( 171) = (   0.3778613   0.9001869   0.5203324  )
       172           O   tau( 172) = (   0.1900513   0.7396822   0.4053446  )
       173           O   tau( 173) = (   0.3542015   1.0358556   0.4034772  )
       174           O   tau( 174) = (   0.0252542   0.6884972   0.4510640  )
       175           O   tau( 175) = (   0.1910304   0.9764482   0.4485919  )
       176           O   tau( 176) = (   0.9219557   0.7741150   0.5785750  )
       177           O   tau( 177) = (   0.0893554   1.0625009   0.5725323  )
       178           O   tau( 178) = (   0.0610464   0.8229863   0.6947229  )
       179           O   tau( 179) = (   0.2178428   1.1105842   0.6917910  )
       180           Si  tau( 180) = (   0.4853325   0.5715494   0.6062355  )
       181           Si  tau( 181) = (   0.6483305   0.8586283   0.6106085  )
       182           Si  tau( 182) = (   0.2542016   0.7038735   0.4873625  )
       183           Si  tau( 183) = (   0.4181577   0.9967073   0.4840038  )
       184           Si  tau( 184) = (   0.4174007   0.7299462   0.3639457  )
       185           Si  tau( 185) = (   0.5853859   1.0181783   0.3639684  )
       186           O   tau( 186) = (   0.4312320   0.6594507   0.6499734  )
       187           O   tau( 187) = (   0.5848857   0.9376013   0.6520871  )
       188           O   tau( 188) = (   0.5473316   0.6090335   0.5231905  )
       189           O   tau( 189) = (   0.7057395   0.8934638   0.5233917  )
       190           O   tau( 190) = (   0.5190483   0.7443381   0.4054361  )
       191           O   tau( 191) = (   0.6856433   1.0323527   0.4070635  )
       192           O   tau( 192) = (   0.3560722   0.6901214   0.4469241  )
       193           O   tau( 193) = (   0.5193599   0.9805834   0.4443596  )
       194           O   tau( 194) = (   0.2561483   0.7785578   0.5696510  )
       195           O   tau( 195) = (   0.4199213   1.0658141   0.5701870  )
       196           O   tau( 196) = (   0.3882794   0.8319647   0.6836239  )
       197           O   tau( 197) = (   0.5498963   1.1087754   0.6907647  )
       198           Si  tau( 198) = (   0.8202909   0.5718768   0.6166263  )
       199           Si  tau( 199) = (   0.9864238   0.8568729   0.6134789  )
       200           Si  tau( 200) = (   0.5818892   0.7077758   0.4878882  )
       201           Si  tau( 201) = (   0.7488216   0.9896323   0.4868509  )
       202           Si  tau( 202) = (   0.7527675   0.7328218   0.3707459  )
       203           Si  tau( 203) = (   0.9162741   1.0122814   0.3662761  )
       204           O   tau( 204) = (   0.7529203   0.6495886   0.6545746  )
       205           O   tau( 205) = (   0.9210057   0.9367337   0.6512949  )
       206           O   tau( 206) = (   0.8777032   0.6078359   0.5296860  )
       207           O   tau( 207) = (   1.0469134   0.8926649   0.5282365  )
       208           O   tau( 208) = (   0.8529242   0.7457095   0.4138149  )
       209           O   tau( 209) = (   1.0167123   1.0265712   0.4085600  )
       210           O   tau( 210) = (   0.6854114   0.6999696   0.4532605  )
       211           O   tau( 211) = (   0.8495104   0.9735501   0.4458622  )
       212           O   tau( 212) = (   0.5747146   0.7769701   0.5787948  )
       213           O   tau( 213) = (   0.7521210   1.0592856   0.5726399  )
       214           O   tau( 214) = (   0.7161562   0.8197415   0.6883720  )
       215           O   tau( 215) = (   0.8793703   1.1059127   0.6940523  )

     number of k points=     1
                       cart. coord. in units 2pi/alat
        k(    1) = (   0.0000000   0.0000000   0.0000000), wk =   2.0000000

     Dense  grid:  1740873 G-vectors     FFT dimensions: ( 160, 192, 120)

     Largest allocated arrays     est. size (Mb)     dimensions
        Kohn-Sham Wavefunctions        17.80 Mb     (    1944,  600)
        NL pseudopotentials            12.78 Mb     (    1944,  431)
        Each V/rho on FFT grid          0.94 Mb     (   61440)
        Each G-vector array             0.12 Mb     (   15547)
        G-vector shells                 0.06 Mb     (    7776)
     Largest temporary arrays     est. size (Mb)     dimensions
        Auxiliary wavefunctions        71.19 Mb     (    1944, 2400)
        Each subspace H/S matrix       87.89 Mb     (    2400, 2400)
        Each <psi_i|beta_j> matrix      3.95 Mb     (     431,  600)
        Arrays for rho mixing           7.50 Mb     (   61440,    8)

     Initial potential from superposition of free atoms

     starting charge 1145.96414, renormalised to 1144.00000
     Starting wfc are  860 randomized atomic wfcs

     total cpu time spent up to now is       38.7 secs

     per-process dynamical memory:   157.2 Mb

     Self-consistent Calculation

     iteration #  1     ecut=    80.00 Ry     beta=0.70
     Davidson diagonalization with overlap
     ethr =  1.00E-02,  avg # of iterations =  3.0
     Davidson diagonalization with overlap
     ethr =  1.00E-02,  avg # of iterations =  1.0
     Davidson diagonalization with overlap
     ethr =  1.00E-02,  avg # of iterations =  1.0

     Expectation value of exp(iGx): ( -4.1656765783226795E-004,  6.0047662487687915E-004)  0.99291773000000005     
     Electronic Dipole per cell (Ry a.u.)   27.109846819883991     
     Ionic Dipole per cell (Ry a.u.)   23644.690166761306     

     Expectation value of exp(iGx): (  3.0639319891108000E-003, -3.2499710531713982E-003)   1.1465709300000000     
     Electronic Dipole per cell (Ry a.u.)  -11.715921276572784     
     Ionic Dipole per cell (Ry a.u.)   25351.441826705694     

     Expectation value of exp(iGx): ( -5.2800180525549907E-007, -1.6589258887718759E-006)  0.73188942899999998     
     Electronic Dipole per cell (Ry a.u.)  -17.244603950834762     
     Ionic Dipole per cell (Ry a.u.)   15834.969383166328     
Electronic Dipole on Cartesian axes
           1   27.109846819883991     
           2  -11.715921276572784     
           3  -17.244603950834762     
Ionic Dipole on Cartesian axes
           1   23644.690166761306     
           2   25351.441826705694     
           3   15834.969383166328     

     total cpu time spent up to now is      805.1 secs

     total energy              =   -5137.10172117 Ry
     Harris-Foulkes estimate   =   -5174.09735259 Ry
     estimated scf accuracy    <      51.95480670 Ry

     iteration #  2     ecut=    80.00 Ry     beta=0.70
     Davidson diagonalization with overlap
     ethr =  4.54E-03,  avg # of iterations =  2.0
     Davidson diagonalization with overlap
     ethr =  4.54E-03,  avg # of iterations =  1.0
     Davidson diagonalization with overlap
     ethr =  4.54E-03,  avg # of iterations =  1.0

     Expectation value of exp(iGx): ( -1.6730778522889450E-005,  2.7328238083517788E-005)  0.99291773000000005     
     Electronic Dipole per cell (Ry a.u.)   26.398251414854201     
     Ionic Dipole per cell (Ry a.u.)   23644.690166761306     

     Expectation value of exp(iGx): (  2.8603862682509786E-004, -3.2006444555401621E-004)   1.1465709300000000     
     Electronic Dipole per cell (Ry a.u.)  -12.098709755630365     
     Ionic Dipole per cell (Ry a.u.)   25351.441826705694     

     Expectation value of exp(iGx): ( -1.6178107215510219E-009, -5.4368324932000812E-009)  0.73188942899999998     
     Electronic Dipole per cell (Ry a.u.)  -17.070958886500076     
     Ionic Dipole per cell (Ry a.u.)   15834.969383166328     
Electronic Dipole on Cartesian axes
           1   26.398251414854201     
           2  -12.098709755630365     
           3  -17.070958886500076     
Ionic Dipole on Cartesian axes
           1   23644.690166761306     
           2   25351.441826705694     
           3   15834.969383166328     

     total cpu time spent up to now is     1567.8 secs

     total energy              =   -5150.65944570 Ry
     Harris-Foulkes estimate   =   -5167.80744444 Ry
     estimated scf accuracy    <      33.19714864 Ry

     iteration #  3     ecut=    80.00 Ry     beta=0.70
     Davidson diagonalization with overlap
     ethr =  2.90E-03,  avg # of iterations =  2.0
     Davidson diagonalization with overlap
     ethr =  2.90E-03,  avg # of iterations =  1.0
     Davidson diagonalization with overlap
     ethr =  2.90E-03,  avg # of iterations =  1.0

     Expectation value of exp(iGx): ( -8.8744677960717842E-005,  1.3046501315726615E-004)  0.99291773000000005     
     Electronic Dipole per cell (Ry a.u.)   26.995563761510702     
     Ionic Dipole per cell (Ry a.u.)   23644.690166761306     

     Expectation value of exp(iGx): (  9.6531050490322745E-004, -1.0407615944808073E-003)   1.1465709300000000     
     Electronic Dipole per cell (Ry a.u.)  -11.832916942232966     
     Ionic Dipole per cell (Ry a.u.)   25351.441826705694     

     Expectation value of exp(iGx): ( -3.0366080847149587E-008, -1.0126616180050902E-007)  0.73188942899999998     
     Electronic Dipole per cell (Ry a.u.)  -17.090331141162494     
     Ionic Dipole per cell (Ry a.u.)   15834.969383166328     
Electronic Dipole on Cartesian axes
           1   26.995563761510702     
           2  -11.832916942232966     
           3  -17.090331141162494     
Ionic Dipole on Cartesian axes
           1   23644.690166761306     
           2   25351.441826705694     
           3   15834.969383166328     

     total cpu time spent up to now is     2321.6 secs

     total energy              =   -5157.46196665 Ry
     Harris-Foulkes estimate   =   -5157.55413631 Ry
     estimated scf accuracy    <       0.23942358 Ry

     iteration #  4     ecut=    80.00 Ry     beta=0.70
     Davidson diagonalization with overlap
     ethr =  2.09E-05,  avg # of iterations =  8.0
     Davidson diagonalization with overlap
     ethr =  2.09E-05,  avg # of iterations =  1.0
     Davidson diagonalization with overlap
     ethr =  2.09E-05,  avg # of iterations =  1.0

     Expectation value of exp(iGx): ( -8.0535039716337262E-005,  1.2647943772800549E-004)  0.99291773000000005     
     Electronic Dipole per cell (Ry a.u.)   26.617972589465168     
     Ionic Dipole per cell (Ry a.u.)   23644.690166761306     

     Expectation value of exp(iGx): (  9.1766462855172109E-004, -1.0062916905590358E-003)   1.1465709300000000     
     Electronic Dipole per cell (Ry a.u.)  -11.954249848045221     
     Ionic Dipole per cell (Ry a.u.)   25351.441826705694     

     Expectation value of exp(iGx): ( -2.9114071386605175E-008, -9.1618668396452826E-008)  0.73188942899999998     
     Electronic Dipole per cell (Ry a.u.)  -17.240395874851696     
     Ionic Dipole per cell (Ry a.u.)   15834.969383166328     
Electronic Dipole on Cartesian axes
           1   26.617972589465168     
           2  -11.954249848045221     
           3  -17.240395874851696     
Ionic Dipole on Cartesian axes
           1   23644.690166761306     
           2   25351.441826705694     
           3   15834.969383166328     

     total cpu time spent up to now is     3200.8 secs

     total energy              =   -5157.46908976 Ry
     Harris-Foulkes estimate   =   -5157.54434617 Ry
     estimated scf accuracy    <       0.15720093 Ry

     iteration #  5     ecut=    80.00 Ry     beta=0.70
     Davidson diagonalization with overlap
     ethr =  1.37E-05,  avg # of iterations = 10.0
     Davidson diagonalization with overlap
     ethr =  1.37E-05,  avg # of iterations =  1.0
     Davidson diagonalization with overlap
     ethr =  1.37E-05,  avg # of iterations =  1.0

     Expectation value of exp(iGx): ( -8.3286638288984088E-005,  1.2373208501100471E-004)  0.99291773000000005     
     Electronic Dipole per cell (Ry a.u.)   26.934947717574392     
     Ionic Dipole per cell (Ry a.u.)   23644.690166761306     

     Expectation value of exp(iGx): (  9.2249209671723157E-004, -1.0001096390722265E-003)   1.1465709300000000     
     Electronic Dipole per cell (Ry a.u.)  -11.872536066938716     
     Ionic Dipole per cell (Ry a.u.)   25351.441826705694     

     Expectation value of exp(iGx): ( -2.7452248572396913E-008, -9.1157159068718441E-008)  0.73188942899999998     
     Electronic Dipole per cell (Ry a.u.)  -17.101180853131726     
     Ionic Dipole per cell (Ry a.u.)   15834.969383166328     
Electronic Dipole on Cartesian axes
           1   26.934947717574392     
           2  -11.872536066938716     
           3  -17.101180853131726     
Ionic Dipole on Cartesian axes
           1   23644.690166761306     
           2   25351.441826705694     
           3   15834.969383166328     

     total cpu time spent up to now is     4043.6 secs

     total energy              =   -5157.50205411 Ry
     Harris-Foulkes estimate   =   -5157.50389985 Ry
     estimated scf accuracy    <       0.00334613 Ry

     iteration #  6     ecut=    80.00 Ry     beta=0.70
     Davidson diagonalization with overlap
     ethr =  2.92E-07,  avg # of iterations = 19.0
     Davidson diagonalization with overlap
     ethr =  2.92E-07,  avg # of iterations =  1.0
     Davidson diagonalization with overlap
     ethr =  2.92E-07,  avg # of iterations =  1.0

     Expectation value of exp(iGx): ( -8.2696640379449456E-005,  1.2437500546190285E-004)  0.99291773000000005     
     Electronic Dipole per cell (Ry a.u.)   26.864216758580877     
     Ionic Dipole per cell (Ry a.u.)   23644.690166761306     

     Expectation value of exp(iGx): (  9.2291562526743555E-004, -1.0004208120037127E-003)   1.1465709300000000     
     Electronic Dipole per cell (Ry a.u.)  -11.871476146271929     
     Ionic Dipole per cell (Ry a.u.)   25351.441826705694     

     Expectation value of exp(iGx): ( -2.7815268058831256E-008, -9.1326118033955021E-008)  0.73188942899999998     
     Electronic Dipole per cell (Ry a.u.)  -17.129913620951054     
     Ionic Dipole per cell (Ry a.u.)   15834.969383166328     
Electronic Dipole on Cartesian axes
           1   26.864216758580877     
           2  -11.871476146271929     
           3  -17.129913620951054     
Ionic Dipole on Cartesian axes
           1   23644.690166761306     
           2   25351.441826705694     
           3   15834.969383166328     

     total cpu time spent up to now is     5052.4 secs

     total energy              =   -5157.50282087 Ry
     Harris-Foulkes estimate   =   -5157.50301215 Ry
     estimated scf accuracy    <       0.00035390 Ry

     iteration #  7     ecut=    80.00 Ry     beta=0.70
     Davidson diagonalization with overlap
     ethr =  3.09E-08,  avg # of iterations =  3.0
     Davidson diagonalization with overlap
     ethr =  3.09E-08,  avg # of iterations =  1.0
     Davidson diagonalization with overlap
     ethr =  3.09E-08,  avg # of iterations =  1.0

     Expectation value of exp(iGx): ( -8.2904482323017481E-005,  1.2429655793475585E-004)  0.99291773000000005     
     Electronic Dipole per cell (Ry a.u.)   26.882259996034612     
     Ionic Dipole per cell (Ry a.u.)   23644.690166761306     

     Expectation value of exp(iGx): (  9.2369293448726149E-004, -1.0004944368273284E-003)   1.1465709300000000     
     Electronic Dipole per cell (Ry a.u.)  -11.865970701121443     
     Ionic Dipole per cell (Ry a.u.)   25351.441826705694     

     Expectation value of exp(iGx): ( -2.7754762446541555E-008, -9.1412941471352471E-008)  0.73188942899999998     
     Electronic Dipole per cell (Ry a.u.)  -17.121922841366924     
     Ionic Dipole per cell (Ry a.u.)   15834.969383166328     
Electronic Dipole on Cartesian axes
           1   26.882259996034612     
           2  -11.865970701121443     
           3  -17.121922841366924     
Ionic Dipole on Cartesian axes
           1   23644.690166761306     
           2   25351.441826705694     
           3   15834.969383166328     

     total cpu time spent up to now is     5839.4 secs

     total energy              =   -5157.50290238 Ry
     Harris-Foulkes estimate   =   -5157.50292260 Ry
     estimated scf accuracy    <       0.00004218 Ry

     iteration #  8     ecut=    80.00 Ry     beta=0.70
     Davidson diagonalization with overlap
     ethr =  3.69E-09,  avg # of iterations =  3.0
     Davidson diagonalization with overlap
     ethr =  3.69E-09,  avg # of iterations =  1.0
     Davidson diagonalization with overlap
     ethr =  3.69E-09,  avg # of iterations =  1.0

     Expectation value of exp(iGx): ( -8.2882981822967881E-005,  1.2432805469343079E-004)  0.99291773000000005     
     Electronic Dipole per cell (Ry a.u.)   26.879313175794032     
     Ionic Dipole per cell (Ry a.u.)   23644.690166761306     

     Expectation value of exp(iGx): (  9.2333224894112847E-004, -1.0008894727555730E-003)   1.1465709300000000     
     Electronic Dipole per cell (Ry a.u.)  -11.871598210150198     
     Ionic Dipole per cell (Ry a.u.)   25351.441826705694     

     Expectation value of exp(iGx): ( -2.7778430698234716E-008, -9.1424432816570722E-008)  0.73188942899999998     
     Electronic Dipole per cell (Ry a.u.)  -17.123777486719973     
     Ionic Dipole per cell (Ry a.u.)   15834.969383166328     
Electronic Dipole on Cartesian axes
           1   26.879313175794032     
           2  -11.871598210150198     
           3  -17.123777486719973     
Ionic Dipole on Cartesian axes
           1   23644.690166761306     
           2   25351.441826705694     
           3   15834.969383166328     

     total cpu time spent up to now is     6604.6 secs

     total energy              =   -5157.50291280 Ry
     Harris-Foulkes estimate   =   -5157.50291441 Ry
     estimated scf accuracy    <       0.00000486 Ry

     iteration #  9     ecut=    80.00 Ry     beta=0.70
     Davidson diagonalization with overlap
     ethr =  4.25E-10,  avg # of iterations =  3.0
     Davidson diagonalization with overlap
     ethr =  4.25E-10,  avg # of iterations =  1.0
     Davidson diagonalization with overlap
     ethr =  4.25E-10,  avg # of iterations =  1.0

     Expectation value of exp(iGx): ( -8.2884158404192244E-005,  1.2433463206905764E-004)  0.99291773000000005     
     Electronic Dipole per cell (Ry a.u.)   26.879090746856193     
     Ionic Dipole per cell (Ry a.u.)   23644.690166761306     

     Expectation value of exp(iGx): (  9.2353868491579249E-004, -1.0007656739387440E-003)   1.1465709300000000     
     Electronic Dipole per cell (Ry a.u.)  -11.869109915574665     
     Ionic Dipole per cell (Ry a.u.)   25351.441826705694     

     Expectation value of exp(iGx): ( -2.7780014638064634E-008, -9.1429301062838394E-008)  0.73188942899999998     
     Electronic Dipole per cell (Ry a.u.)  -17.123787114890064     
     Ionic Dipole per cell (Ry a.u.)   15834.969383166328     
Electronic Dipole on Cartesian axes
           1   26.879090746856193     
           2  -11.869109915574665     
           3  -17.123787114890064     
Ionic Dipole on Cartesian axes
           1   23644.690166761306     
           2   25351.441826705694     
           3   15834.969383166328     

     total cpu time spent up to now is     7350.9 secs

     total energy              =   -5157.50291365 Ry
     Harris-Foulkes estimate   =   -5157.50291394 Ry
     estimated scf accuracy    <       0.00000047 Ry

     iteration # 10     ecut=    80.00 Ry     beta=0.70
     Davidson diagonalization with overlap
     ethr =  4.07E-11,  avg # of iterations =  3.0
     Davidson diagonalization with overlap
     ethr =  4.07E-11,  avg # of iterations =  1.0
     Davidson diagonalization with overlap
     ethr =  4.07E-11,  avg # of iterations =  1.0

     Expectation value of exp(iGx): ( -8.2886580501759515E-005,  1.2433231947102705E-004)  0.99291773000000005     
     Electronic Dipole per cell (Ry a.u.)   26.879365560944986     
     Ionic Dipole per cell (Ry a.u.)   23644.690166761306     

     Expectation value of exp(iGx): (  9.2347826952082854E-004, -1.0008146102313043E-003)   1.1465709300000000     
     Electronic Dipole per cell (Ry a.u.)  -11.869929090211313     
     Ionic Dipole per cell (Ry a.u.)   25351.441826705694     

     Expectation value of exp(iGx): ( -2.7777449326960970E-008, -9.1429611137244640E-008)  0.73188942899999998     
     Electronic Dipole per cell (Ry a.u.)  -17.123542708948328     
     Ionic Dipole per cell (Ry a.u.)   15834.969383166328     
Electronic Dipole on Cartesian axes
           1   26.879365560944986     
           2  -11.869929090211313     
           3  -17.123542708948328     
Ionic Dipole on Cartesian axes
           1   23644.690166761306     
           2   25351.441826705694     
           3   15834.969383166328     

     total cpu time spent up to now is     8127.1 secs

     total energy              =   -5157.50291376 Ry
     Harris-Foulkes estimate   =   -5157.50291379 Ry
     estimated scf accuracy    <       0.00000006 Ry

     iteration # 11     ecut=    80.00 Ry     beta=0.70
     Davidson diagonalization with overlap
     ethr =  5.17E-12,  avg # of iterations =  3.0
     Davidson diagonalization with overlap
     ethr =  5.17E-12,  avg # of iterations =  1.0
     Davidson diagonalization with overlap
     ethr =  5.17E-12,  avg # of iterations =  1.0

     Expectation value of exp(iGx): ( -8.2886318780514795E-005,  1.2433267049516834E-004)  0.99291773000000005     
     Electronic Dipole per cell (Ry a.u.)   26.879331191208706     
     Ionic Dipole per cell (Ry a.u.)   23644.690166761306     

     Expectation value of exp(iGx): (  9.2349621476515357E-004, -1.0008002898835534E-003)   1.1465709300000000     
     Electronic Dipole per cell (Ry a.u.)  -11.869687310519122     
     Ionic Dipole per cell (Ry a.u.)   25351.441826705694     

     Expectation value of exp(iGx): ( -2.7778508136520422E-008, -9.1429561309111930E-008)  0.73188942899999998     
     Electronic Dipole per cell (Ry a.u.)  -17.123641403532858     
     Ionic Dipole per cell (Ry a.u.)   15834.969383166328     
Electronic Dipole on Cartesian axes
           1   26.879331191208706     
           2  -11.869687310519122     
           3  -17.123641403532858     
Ionic Dipole on Cartesian axes
           1   23644.690166761306     
           2   25351.441826705694     
           3   15834.969383166328     

     total cpu time spent up to now is     8903.2 secs

     End of self-consistent calculation

          k = 0.0000 0.0000 0.0000 (217511 PWs)   bands (ev):

   -17.5587 -17.4290 -16.6631 -16.4665 -16.4145 -16.3774 -16.3506 -16.3087
   -16.2720 -16.2011 -16.1711 -16.1525 -16.1078 -16.1037 -16.0783 -16.0355
   -16.0155 -15.9891 -15.9791 -15.9548 -15.9268 -15.9131 -15.8990 -15.8905
   -15.8490 -15.8205 -15.8136 -15.8044 -15.7940 -15.7702 -15.7674 -15.7353
   -15.6916 -15.6713 -15.6381 -15.6135 -15.5846 -15.5469 -15.5002 -15.4995
   -15.4331 -15.3929 -15.3742 -15.3543 -15.3261 -15.3029 -15.2970 -15.2677
   -15.2367 -15.2197 -15.1939 -15.1426 -15.1145 -15.0835 -15.0540 -15.0449
   -15.0237 -14.9932 -14.9886 -14.9618 -14.9314 -14.9162 -14.9009 -14.8945
   -14.8618 -14.8511 -14.8396 -14.8188 -14.8053 -14.8013 -14.7400 -14.7263
   -14.7195 -14.6600 -14.6455 -14.6195 -14.6060 -14.5782 -14.5587 -14.5414
   -14.5348 -14.5111 -14.5069 -14.4891 -14.4712 -14.4660 -14.4515 -14.4404
   -14.4314 -14.4202 -14.4007 -14.3984 -14.3924 -14.3861 -14.3801 -14.3763
   -14.3688 -14.3546 -14.3473 -14.3388 -14.3293 -14.3248 -14.3183 -14.3163
   -14.3114 -14.3046 -14.3003 -14.2936 -14.2921 -14.2818 -14.2797 -14.2734
   -14.2687 -14.2641 -14.2571 -14.2546 -14.2507 -14.2481 -14.2458 -14.2418
   -14.2365 -14.2336 -14.2265 -14.2188 -14.2152 -14.2053 -14.2045 -14.2003
   -14.1959 -14.1923 -14.1910 -14.1778 -14.1733 -14.1715 -14.1650 -14.1629
   -14.1571 -14.1452 -14.1397 -14.1319 -14.1309 -14.1166 -14.1080  -6.7968
    -6.5717  -6.3497  -6.2988  -6.2251  -6.1270  -6.1000  -5.9588  -5.9326
    -5.8671  -5.8442  -5.8291  -5.8054  -5.7678  -5.7593  -5.7408  -5.6929
    -5.6779  -5.6421  -5.6137  -5.6021  -5.5742  -5.5430  -5.3992  -5.2803
    -5.2377  -5.1705  -5.1534  -5.1114  -5.0933  -5.0803  -5.0594  -4.9567
    -4.9178  -4.8910  -4.8503  -4.7400  -4.6936  -4.5851  -4.5494  -4.4302
    -4.4123  -4.3716  -4.2848  -4.2565  -4.2127  -4.2023  -4.1935  -4.1575
    -4.1058  -4.0137  -3.9746  -3.9475  -3.9105  -3.8879  -3.8791  -3.8142
    -3.7947  -3.7848  -3.7450  -3.7326  -3.7129  -3.6573  -3.5797  -3.4684
    -3.4379  -3.3645  -3.3396  -3.2964  -3.2701  -3.2527  -3.2180  -3.2100
    -3.1504  -3.1161  -3.0980  -3.0895  -3.0629  -3.0361  -3.0277  -3.0149
    -2.9940  -2.9822  -2.9561  -2.9327  -2.9259  -2.9103  -2.8942  -2.8897
    -2.8781  -2.8641  -2.8629  -2.8500  -2.8402  -2.8253  -2.8236  -2.8139
    -2.7954  -2.7917  -2.7736  -2.7619  -2.7580  -2.7454  -2.7390  -2.7276
    -2.7195  -2.7146  -2.7081  -2.6916  -2.6825  -2.6728  -2.6649  -2.6494
    -2.6466  -2.6336  -2.6150  -2.6094  -2.5800  -2.5454  -2.5318  -2.4985
    -2.4791  -2.4658  -2.4599  -2.4477  -2.4164  -2.4053  -2.3976  -2.3878
    -2.3575  -2.3540  -2.3309  -2.3057  -2.2675  -2.2644  -2.2478  -2.2281
    -2.2220  -2.1624  -2.1308  -2.1213  -2.1028  -2.0494  -1.9707  -1.9431
    -1.4934  -1.3944  -1.2763  -1.1566  -1.0384  -1.0316  -0.9889  -0.9113
    -0.8633  -0.8357  -0.7953  -0.7787  -0.7602  -0.7537  -0.7360  -0.7282
    -0.7175  -0.7096  -0.6854  -0.6783  -0.6476  -0.6396  -0.6324  -0.6129
    -0.6065  -0.5999  -0.5916  -0.5855  -0.5696  -0.5589  -0.5392  -0.5350
    -0.5229  -0.5153  -0.5046  -0.4880  -0.4759  -0.4718  -0.4467  -0.4222
    -0.4188  -0.4125  -0.3869  -0.3829  -0.3669  -0.3624  -0.3446  -0.3323
    -0.3295  -0.3147  -0.2890  -0.2771  -0.2612  -0.2549  -0.2499  -0.2302
    -0.2004  -0.1722  -0.1679  -0.1548  -0.1377  -0.1299  -0.0986  -0.0667
    -0.0617  -0.0549  -0.0416  -0.0208  -0.0075   0.0084   0.0093   0.0229
     0.0435   0.0634   0.0807   0.0857   0.1073   0.1259   0.1427   0.1572
     0.1712   0.1847   0.1924   0.2032   0.2123   0.2221   0.2382   0.2572
     0.2646   0.2709   0.2850   0.3020   0.3192   0.3278   0.3315   0.3422
     0.3686   0.3875   0.3928   0.4030   0.4149   0.4234   0.4326   0.4411
     0.4527   0.4657   0.4745   0.4810   0.4950   0.5095   0.5123   0.5197
     0.5302   0.5439   0.5514   0.5661   0.5744   0.5835   0.5951   0.6073
     0.6295   0.6611   0.6808   0.6835   0.6924   0.7022   0.7207   0.7427
     0.7521   0.7621   0.7793   0.7867   0.7990   0.8214   0.8428   0.8470
     0.8695   0.8826   0.8907   0.8964   0.9150   0.9222   0.9337   0.9456
     0.9568   0.9624   0.9664   0.9735   0.9884   1.0037   1.0056   1.0239
     1.0362   1.0496   1.0582   1.0663   1.0776   1.0888   1.1020   1.1037
     1.1092   1.1261   1.1307   1.1441   1.1466   1.1535   1.1624   1.1828
     1.1947   1.1991   1.2077   1.2151   1.2231   1.2424   1.2482   1.2575
     1.2789   1.2864   1.2890   1.2975   1.3029   1.3168   1.3315   1.3432
     1.3493   1.3537   1.3642   1.3664   1.3739   1.3759   1.3912   1.3969
     1.4020   1.4126   1.4191   1.4219   1.4351   1.4389   1.4437   1.4544
     1.4611   1.4652   1.4793   1.4890   1.4967   1.5041   1.5180   1.5235
     1.5416   1.5482   1.5498   1.5657   1.5729   1.5755   1.5771   1.5960
     1.6005   1.6079   1.6087   1.6389   1.6418   1.6555   1.6738   1.6853
     1.6917   1.7045   1.7150   1.7273   1.7390   1.7699   1.7800   1.7872
     1.8089   1.8195   1.8361   1.8519   1.8673   1.8863   1.9173   1.9222
     1.9428   1.9493   1.9646   1.9778   1.9874   1.9977   2.0042   2.0093
     2.0230   2.0314   2.0454   2.0577   2.0779   2.0872   2.0953   2.1267
     2.1546   2.1600   2.1678   2.1894   2.2008   2.2204   2.2305   2.2354
     2.2426   2.2589   2.2742   2.2851   2.2981   2.3121   2.3303   2.3507
     2.3646   2.3826   2.3835   2.3971   2.4030   2.4138   2.4454   2.4596
     2.4710   2.4792   2.5318   2.5476   7.4993   7.9898   8.6427   8.9490
     9.1131   9.2881   9.4587   9.4867   9.7403   9.8725   9.9471  10.0258
    10.0581  10.0810  10.2534  10.3196  10.3819  10.4496  10.4937  10.5358
    10.5744  10.6529  10.7034  10.7218  10.7623  10.8086  10.8795  10.8957

     highest occupied, lowest unoccupied level (ev):     2.5476    7.4993

!    total energy              =   -5157.50291384 Ry
     Harris-Foulkes estimate   =   -5157.50291377 Ry
     estimated scf accuracy    <          3.8E-09 Ry

     The total energy is the sum of the following terms:

     one-electron contribution =   -2404.17228238 Ry
     hartree contribution      =    1797.16603975 Ry
     xc contribution           =   -1182.78177268 Ry
     ewald contribution        =   -3367.71489854 Ry

     convergence has been achieved in  11 iterations
  **** WARNING :: Problem open file vector.dat...
  **** WARNING :: Problem read vector parameters...
  VECTOR ::   1.2845706791872410E-322   1.8185568292124603E-319  -1.0000000000000000     
  PARALLEL PART OF FORCES:no remove

     Forces acting on atoms (Ry/au):

     atom    1 type  1   force =    -0.00061995    0.00148219   -0.00015584
     atom    2 type  1   force =     0.00073064    0.00259772   -0.00074400
     atom    3 type  1   force =    -0.00004045    0.00121011    0.00008428
     atom    4 type  1   force =     0.00123779    0.00070347   -0.00040667
     atom    5 type  1   force =    -0.00023533    0.00164261    0.00027328
     atom    6 type  1   force =     0.00317310    0.00241489   -0.00014200
     atom    7 type  2   force =     0.00022500   -0.00084088   -0.00035201
     atom    8 type  2   force =    -0.00029327   -0.00079755   -0.00028157
     atom    9 type  2   force =    -0.00008272   -0.00096989    0.00008816
     atom   10 type  2   force =    -0.00080196   -0.00185883    0.00118623
     atom   11 type  2   force =    -0.00000854   -0.00068479   -0.00003739
     atom   12 type  2   force =    -0.00147206   -0.00173155    0.00067713
     atom   13 type  2   force =     0.00009809   -0.00049723   -0.00001945
     atom   14 type  2   force =    -0.00126738   -0.00055065    0.00072173
     atom   15 type  2   force =    -0.00016166   -0.00073213   -0.00028378
     atom   16 type  2   force =    -0.00052662   -0.00014796    0.00008548
     atom   17 type  2   force =     0.00007099   -0.00076354    0.00030115
     atom   18 type  2   force =    -0.00072098    0.00022972   -0.00006119
     atom   19 type  1   force =     0.00060324    0.00301983    0.00063698
     atom   20 type  1   force =    -0.00032410    0.00212370   -0.00003796
     atom   21 type  1   force =    -0.00006067    0.00226238    0.00032286
     atom   22 type  1   force =     0.00092212    0.00345128   -0.00208668
     atom   23 type  1   force =    -0.00031392    0.00336126    0.00030755
     atom   24 type  1   force =    -0.00457594    0.00832898   -0.00394182
     atom   25 type  2   force =     0.00026861   -0.00149047   -0.00063512
     atom   26 type  2   force =     0.00051336   -0.00102750   -0.00066936
     atom   27 type  2   force =    -0.00065817   -0.00159575    0.00023849
     atom   28 type  2   force =    -0.00003852   -0.00089926    0.00061589
     atom   29 type  2   force =    -0.00012771   -0.00101273    0.00004509
     atom   30 type  2   force =     0.00271103   -0.00099252    0.00185300
     atom   31 type  2   force =     0.00003034   -0.00102712   -0.00006015
     atom   32 type  2   force =    -0.00012101   -0.00172629    0.00152060
     atom   33 type  2   force =    -0.00041700   -0.00138500   -0.00056874
     atom   34 type  2   force =     0.00013763   -0.00132478    0.00098062
     atom   35 type  2   force =     0.00024598   -0.00139181    0.00041756
     atom   36 type  1   force =     0.00027164    0.00126503    0.00013226
     atom   37 type  1   force =     0.00007923    0.00126849   -0.00025171
     atom   38 type  1   force =     0.00033912    0.00259196    0.00007426
     atom   39 type  1   force =    -0.00171365    0.00084146   -0.00168646
     atom   40 type  1   force =    -0.00020260    0.00204296   -0.00025503
     atom   41 type  1   force =    -0.00020883    0.00015532    0.00044947
     atom   42 type  2   force =     0.00000709   -0.00088272   -0.00029096
     atom   43 type  2   force =     0.00004997   -0.00044401   -0.00013816
     atom   44 type  2   force =    -0.00018516   -0.00072810    0.00026482
     atom   45 type  2   force =    -0.00039649   -0.00070469    0.00042814
     atom   46 type  2   force =     0.00007078   -0.00063197    0.00011256
     atom   47 type  2   force =    -0.00036754   -0.00019654   -0.00009377
     atom   48 type  2   force =    -0.00025326   -0.00074221    0.00012950
     atom   49 type  2   force =     0.00062373   -0.00016525    0.00007982
     atom   50 type  2   force =    -0.00029194   -0.00133545   -0.00046673
     atom   51 type  2   force =     0.00054579    0.00048578    0.00054774
     atom   52 type  2   force =     0.00047527   -0.00109508    0.00026737
     atom   53 type  2   force =     0.00008068    0.00027629   -0.00008831
     atom   54 type  1   force =     0.00179312   -0.00055636   -0.00111332
     atom   55 type  1   force =    -0.00294241   -0.00532411    0.00307393
     atom   56 type  1   force =     0.00013960   -0.00139213    0.00006372
     atom   57 type  1   force =    -0.00223494   -0.00027689    0.00114778
     atom   58 type  1   force =     0.00031820   -0.00246288    0.00035759
     atom   59 type  1   force =    -0.00473755    0.00516098    0.00282412
     atom   60 type  2   force =    -0.00042473    0.00124724    0.00069539
     atom   61 type  2   force =     0.00066615    0.00078108   -0.00018710
     atom   62 type  2   force =    -0.00263027   -0.00013197    0.00106735
     atom   63 type  2   force =     0.00216364    0.00117629   -0.00468071
     atom   64 type  2   force =    -0.00112562    0.00250625   -0.00125336
     atom   65 type  2   force =     0.00149430   -0.00230269   -0.00138039
     atom   66 type  2   force =    -0.00015987    0.00049838   -0.00009320
     atom   67 type  2   force =     0.00245678   -0.00018677   -0.00165268
     atom   68 type  2   force =     0.00024143    0.00077945    0.00026597
     atom   69 type  2   force =     0.00031677   -0.00042144   -0.00041691
     atom   70 type  2   force =    -0.00011062    0.00086825   -0.00012197
     atom   71 type  2   force =     0.00059282   -0.00078514    0.00048011
     atom   72 type  1   force =    -0.00329020    0.00253010   -0.00840718
     atom   73 type  1   force =     0.00032857   -0.00266313    0.00068755
     atom   74 type  1   force =     0.00950493   -0.00762576   -0.00035089
     atom   75 type  1   force =    -0.00113544    0.00473630    0.00653752
     atom   76 type  1   force =     0.18845506   -0.38531866   -0.02374587
     atom   77 type  1   force =     0.00449893    0.00717618    0.00254822
     atom   78 type  2   force =     0.00052721    0.00187272    0.00324956
     atom   79 type  2   force =    -0.00066259    0.00091107    0.00021386
     atom   80 type  2   force =     0.00349388    0.00371835    0.00048317
     atom   81 type  2   force =    -0.00011297    0.00094160   -0.00077640
     atom   82 type  2   force =     0.01043446    0.02099225    0.01124847
     atom   83 type  2   force =    -0.00256088   -0.00048824   -0.00166810
     atom   84 type  2   force =    -0.00741736    0.00189433    0.00947850
     atom   85 type  2   force =    -0.00129886   -0.00267242   -0.00192366
     atom   86 type  2   force =    -0.00029358    0.00423158    0.00139361
     atom   87 type  2   force =    -0.00043791   -0.00206506   -0.00162538
     atom   88 type  2   force =    -0.00064055    0.00318261   -0.00099991
     atom   89 type  2   force =    -0.00021093   -0.00078432    0.00020839
     atom   90 type  1   force =    -0.00055662   -0.00122482   -0.00001588
     atom   91 type  1   force =    -0.00019947   -0.00136260    0.00038648
     atom   92 type  1   force =    -0.00405551   -0.00687088   -0.00015597
     atom   93 type  1   force =     0.00182987   -0.00069809    0.00185026
     atom   94 type  1   force =     0.00031094   -0.00391541    0.00010940
     atom   95 type  1   force =    -0.00004201   -0.00000017   -0.00037672
     atom   96 type  2   force =     0.00011547    0.00086969    0.00024591
     atom   97 type  2   force =    -0.00003678    0.00038806    0.00010887
     atom   98 type  2   force =     0.00027890    0.00069225   -0.00028788
     atom   99 type  2   force =     0.00065423    0.00077094   -0.00050789
     atom  100 type  2   force =    -0.00014593    0.00076325   -0.00010450
     atom  101 type  2   force =     0.00066293   -0.00017492    0.00003732
     atom  102 type  2   force =    -0.00072824    0.00193743   -0.00084108
     atom  103 type  2   force =    -0.00047209    0.00004569   -0.00010948
     atom  104 type  2   force =     0.00037660    0.00207170    0.00046088
     atom  105 type  2   force =    -0.00047770   -0.00058750   -0.00062803
     atom  106 type  2   force =    -0.00034266    0.00121972   -0.00051565
     atom  107 type  2   force =    -0.00001518   -0.00038429    0.00017644
     atom  108 type  1   force =    -0.00137282    0.00222403   -0.00119988
     atom  109 type  1   force =     0.00084602    0.00345571   -0.00069863
     atom  110 type  1   force =    -0.00004536    0.00125436   -0.00000085
     atom  111 type  1   force =     0.00089096    0.00070283    0.00007657
     atom  112 type  1   force =    -0.00018784    0.00134507    0.00007591
     atom  113 type  1   force =     0.00192861    0.00062989    0.00060279
     atom  114 type  2   force =     0.00047135   -0.00129542   -0.00030588
     atom  115 type  2   force =    -0.00042176   -0.00133267   -0.00042744
     atom  116 type  2   force =    -0.00019437   -0.00126951    0.00052731
     atom  117 type  2   force =    -0.00112801   -0.00263853    0.00028599
     atom  118 type  2   force =    -0.00005237   -0.00062917    0.00002035
     atom  119 type  2   force =    -0.00153266   -0.00071525   -0.00156150
     atom  120 type  2   force =     0.00002927   -0.00050780    0.00005626
     atom  121 type  2   force =    -0.00083998   -0.00032778    0.00013644
     atom  122 type  2   force =    -0.00015781   -0.00081810   -0.00032173
     atom  123 type  2   force =    -0.00061143   -0.00010560   -0.00038696
     atom  124 type  2   force =     0.00012405   -0.00091843    0.00020039
     atom  125 type  2   force =    -0.00207865   -0.00013887   -0.00052959
     atom  126 type  1   force =     0.00039220    0.00479746   -0.00100036
     atom  127 type  1   force =    -0.00131085    0.00352636    0.00090670
     atom  128 type  1   force =     0.00006225    0.00240512    0.00016070
     atom  129 type  1   force =     0.00074290    0.00593459    0.00480031
     atom  130 type  1   force =    -0.00021672    0.00246683    0.00019017
     atom  131 type  1   force =    -0.00187240    0.00162478    0.00127779
     atom  132 type  2   force =     0.00051694   -0.00227877   -0.00076487
     atom  133 type  2   force =     0.00150633   -0.00395342   -0.00128759
     atom  134 type  2   force =    -0.00096375   -0.00201530    0.00096044
     atom  135 type  2   force =     0.00048864   -0.00069531    0.00004635
     atom  136 type  2   force =    -0.00011745   -0.00089076    0.00005956
     atom  137 type  2   force =     0.00073169   -0.00035242   -0.00007495
     atom  138 type  2   force =    -0.00006250   -0.00088467    0.00008782
     atom  139 type  2   force =     0.00169150   -0.00149433   -0.00143319
     atom  140 type  2   force =    -0.00055096   -0.00165528   -0.00061495
     atom  141 type  2   force =    -0.00210489   -0.00856272   -0.00535451
     atom  142 type  2   force =     0.00038084   -0.00185143    0.00055982
     atom  143 type  2   force =     0.00807197   -0.01143079    0.00389631
     atom  144 type  1   force =     0.00050273    0.00159673   -0.00003895
     atom  145 type  1   force =    -0.00002831    0.00136748   -0.00014770
     atom  146 type  1   force =     0.00043799    0.00293752   -0.00000623
     atom  147 type  1   force =    -0.00134601    0.00062760    0.00026835
     atom  148 type  1   force =    -0.00015599    0.00152581   -0.00010807
     atom  149 type  1   force =    -0.00013779    0.00007874    0.00043532
     atom  150 type  2   force =     0.00001770   -0.00124122   -0.00027689
     atom  151 type  2   force =     0.00007718   -0.00060790   -0.00014988
     atom  152 type  2   force =    -0.00029313   -0.00081299    0.00032932
     atom  153 type  2   force =    -0.00041402   -0.00059462    0.00027252
     atom  154 type  2   force =     0.00006138   -0.00055234    0.00005411
     atom  155 type  2   force =    -0.00027791   -0.00007884   -0.00017278
     atom  156 type  2   force =    -0.00019217   -0.00064373    0.00008298
     atom  157 type  2   force =     0.00050203   -0.00013796   -0.00026847
     atom  158 type  2   force =    -0.00028475   -0.00195877   -0.00076149
     atom  159 type  2   force =     0.00086370    0.00024443   -0.00003239
     atom  160 type  2   force =     0.00087089   -0.00158813    0.00049270
     atom  161 type  2   force =     0.00019121    0.00020092   -0.00000345
     atom  162 type  1   force =     0.00297956   -0.00163186    0.00113192
     atom  163 type  1   force =    -0.02906752    0.01107043   -0.02293047
     atom  164 type  1   force =    -0.00019507   -0.00164272   -0.00022129
     atom  165 type  1   force =    -0.00165436   -0.00011666   -0.00034556
     atom  166 type  1   force =    -0.00015498   -0.00173430   -0.00048950
     atom  167 type  1   force =    -0.00187193    0.00074746   -0.00124004
     atom  168 type  2   force =    -0.00058264    0.00162878    0.00036255
     atom  169 type  2   force =     0.00476431   -0.00502775   -0.00040175
     atom  170 type  2   force =    -0.00109692    0.00211366   -0.00071062
     atom  171 type  2   force =     0.00046491   -0.00567529    0.00912138
     atom  172 type  2   force =     0.00007970    0.00144282    0.00110701
     atom  173 type  2   force =     0.00103186   -0.00126459    0.00179340
     atom  174 type  2   force =     0.00004368    0.00043257   -0.00004948
     atom  175 type  2   force =     0.00107150   -0.00016510    0.00028329
     atom  176 type  2   force =     0.00044296    0.00091407    0.00041188
     atom  177 type  2   force =     0.00047887   -0.00043325    0.00024444
     atom  178 type  2   force =     0.00007086    0.00120868   -0.00034977
     atom  179 type  2   force =     0.00157604   -0.00232033    0.00063016
     atom  180 type  1   force =    -0.01328664    0.03921461    0.02129757
     atom  181 type  1   force =     0.00941653   -0.00559288   -0.00483574
     atom  182 type  1   force =     0.00404236   -0.00897986   -0.00271920
     atom  183 type  1   force =     0.00230778    0.00595869   -0.00451129
     atom  184 type  1   force =     0.00071216   -0.00572582    0.00003944
     atom  185 type  1   force =     0.00150601    0.00054968   -0.00148438
     atom  186 type  2   force =     0.01968361    0.11765379    0.04545615
     atom  187 type  2   force =    -0.00623014   -0.00250051    0.00098494
     atom  188 type  2   force =     0.00921425    0.00246927   -0.01052827
     atom  189 type  2   force =    -0.00108743    0.00071444    0.00120109
     atom  190 type  2   force =     0.00030089    0.00292846   -0.00041445
     atom  191 type  2   force =    -0.00066757   -0.00013646    0.00012115
     atom  192 type  2   force =    -0.00199655    0.00277827   -0.00116806
     atom  193 type  2   force =    -0.00179138   -0.00066456    0.00180381
     atom  194 type  2   force =     0.00674245    0.00946389    0.00865983
     atom  195 type  2   force =    -0.00077224   -0.00283457    0.00023292
     atom  196 type  2   force =    -0.19116192    0.20628930   -0.04348584
     atom  197 type  2   force =     0.00025793   -0.00269153    0.00065309
     atom  198 type  1   force =    -0.00117761   -0.00127434    0.00008281
     atom  199 type  1   force =    -0.00058996   -0.00154800    0.00017789
     atom  200 type  1   force =    -0.00686432   -0.01462860    0.00141689
     atom  201 type  1   force =     0.00131038    0.00041862   -0.00072281
     atom  202 type  1   force =    -0.00035124   -0.00177673    0.00036648
     atom  203 type  1   force =    -0.00013936   -0.00000197   -0.00052496
     atom  204 type  2   force =     0.00062776    0.00166225    0.00047512
     atom  205 type  2   force =    -0.00005210    0.00033408    0.00007212
     atom  206 type  2   force =     0.00054113    0.00076591   -0.00037150
     atom  207 type  2   force =     0.00076004    0.00052326   -0.00015348
     atom  208 type  2   force =     0.00019062    0.00054425    0.00005399
     atom  209 type  2   force =     0.00046897   -0.00010414    0.00032686
     atom  210 type  2   force =     0.00111801    0.00217840    0.00008042
     atom  211 type  2   force =    -0.00044889   -0.00002730    0.00029082
     atom  212 type  2   force =    -0.00083396    0.01420283    0.00634658
     atom  213 type  2   force =    -0.00074606   -0.00074568    0.00001558
     atom  214 type  2   force =    -0.00200214    0.00290439   -0.00120442
     atom  215 type  2   force =    -0.00000892   -0.00050378    0.00013978

     Total force =     0.538129     Total SCF correction =     0.000120

     Writing output data file Qrtz_Ortho.save

     init_run     :     27.75s CPU     37.80s WALL (       1 calls)
     electrons    :   4295.71s CPU   8865.12s WALL (       1 calls)
     forces       :      8.58s CPU      9.36s WALL (       1 calls)

     Called by init_run:
     wfcinit      :     25.75s CPU     34.22s WALL (       1 calls)
     potinit      :      0.20s CPU      0.35s WALL (       1 calls)

     Called by electrons:
     c_bands      :   2458.66s CPU   3027.24s WALL (      33 calls)
     sum_band     :     11.05s CPU     40.87s WALL (      11 calls)
     v_of_rho     :      0.11s CPU      0.33s WALL (      12 calls)
     mix_rho      :      0.10s CPU      0.52s WALL (      11 calls)

     Called by c_bands:
     init_us_2    :      0.35s CPU      0.51s WALL (      45 calls)
     cegterg      :   2457.40s CPU   3020.45s WALL (      33 calls)

     Called by sum_band:

     Called by *egterg:
     h_psi        :    427.59s CPU    885.96s WALL (     115 calls)
     g_psi        :      0.30s CPU      0.32s WALL (      81 calls)
     cdiaghg      :    962.02s CPU    974.53s WALL (     112 calls)

     Called by h_psi:
     add_vuspsi   :    139.78s CPU    140.02s WALL (     115 calls)

     General routines
     calbec       :    147.61s CPU    171.78s WALL (     119 calls)
     fft          :      0.18s CPU      0.93s WALL (      49 calls)
     fftw         :    148.66s CPU    603.17s WALL (   97886 calls)
     davcio       :      0.03s CPU      1.74s WALL (     260 calls)

     Parallel routines
     fft_scatter  :     71.62s CPU    478.23s WALL (   97935 calls)

     Electric-field routines
     c_phase_fiel :   1825.63s CPU   5795.19s WALL (      33 calls)

     PWSCF        :     1h12m CPU        2h28m WALL


   This run was terminated on:   4: 3:38   1Jul2018            

=------------------------------------------------------------------------------=
   JOB DONE.
=------------------------------------------------------------------------------=
