# Supplementary material for: Collective dipole effects in ionic transport under electric fields
Source: Nat Commun. 2020 Jul 3;11:3330. doi: 10.1038/s41467-020-17173-w (PMC7335081; doi:10.1038/s41467-020-17173-w)
Supplement: Supplementary file 3 — Source Data [file 41467_2020_17173_MOESM3_ESM.zip › Script_Pol_Analysis/QE_data/ZBC_NEB_VO_Q2-pos2/Zcharge_VO_Q2_pict6/dz0.2/output_file]

     Program PWSCF v.5.4.0 starts on  7Jul2018 at  2:59:57 

     This program is part of the open-source Quantum ESPRESSO suite
     for quantum simulation of materials; please cite
         "P. Giannozzi et al., J. Phys.:Condens. Matter 21 395502 (2009);
          URL http://www.quantum-espresso.org", 
     in publications or presentations arising from this work. More details at
     http://www.quantum-espresso.org/quote

     Parallel version (MPI), running on   112 processors
     R & G space division:  proc/nbgrp/npool/nimage =     112
     Reading input from input_file
Warning: card &IONS ignored
Warning: card / ignored
Warning: card &CELL ignored
Warning: card / ignored

     Current dimensions of program PWSCF are:
     Max number of different atomic species (ntypx) = 10
     Max number of k-points (npk) =  40000
     Max angular momentum in pseudopotentials (lmaxx) =  3

     Subspace diagonalization in iterative solution of the eigenvalue problem:
     a serial algorithm will be used


     Parallelization info
     --------------------
     sticks:   dense  smooth     PW     G-vecs:    dense   smooth      PW
     Min         200     200     50                15540    15540    1940
     Max         201     201     51                15547    15547    1944
     Sum       22485   22485   5629              1740873  1740873  217511


     Title: 
     Fkl_Ortho                                                                  


     bravais-lattice index     =            0
     lattice parameter (alat)  =      27.8567  a.u.
     unit-cell volume          =   18011.5231 (a.u.)^3
     number of atoms/cell      =          215
     number of atomic types    =            2
     number of electrons       =      1144.00
     number of Kohn-Sham states=          600
     kinetic-energy cutoff     =      80.0000  Ry
     charge density cutoff     =     320.0000  Ry
     convergence threshold     =      1.0E-08
     mixing beta               =       0.7000
     number of iterations used =            8  plain     mixing
     Exchange-correlation      =  SLA  PZ   NOGX NOGC ( 1  1  0  0 0 0)

     Using Berry phase electric field
     In a.u.(Ry)  cartesian system of reference
        0.0000000000
        0.0000000000
        0.0000000000
     In a.u.(Ry)  crystal system of reference
        0.0000000000
        0.0000000000
        0.0000000000
     Number of iterative cycles:   3


     celldm(1)=  27.856738  celldm(2)=   0.000000  celldm(3)=   0.000000
     celldm(4)=   0.000000  celldm(5)=   0.000000  celldm(6)=   0.000000

     crystal axes: (cart. coord. in units of alat)
               a(1) = (   0.992918   0.000000   0.000000 )  
               a(2) = (   0.000000   1.146571   0.000000 )  
               a(3) = (   0.000000   0.000000   0.731889 )  

     reciprocal axes: (cart. coord. in units 2 pi/alat)
               b(1) = (  1.007133  0.000000  0.000000 )  
               b(2) = (  0.000000  0.872166  0.000000 )  
               b(3) = (  0.000000  0.000000  1.366327 )  


     PseudoPot. # 1 for Si read from file:
     /home/users/lsamos/Nico/q-e-qe-5.4/pseudo/Si.pz-vbc.UPF
     MD5 check sum: 6dfa03ddd5817404712e03e4d12deb78
     Pseudo is Norm-conserving, Zval =  4.0
     Generated by new atomic code, or converted to UPF format
     Using radial grid of  431 points,  2 beta functions with: 
                l(1) =   0
                l(2) =   1

     PseudoPot. # 2 for O  read from file:
     /home/users/lsamos/Nico/q-e-qe-5.4/pseudo/O.pz-mt.UPF
     MD5 check sum: 6c85872a654a48428798af567c59afb1
     Pseudo is Norm-conserving, Zval =  6.0
     Generated by new atomic code, or converted to UPF format
     Using radial grid of  921 points,  1 beta functions with: 
                l(1) =   0

     atomic species   valence    mass     pseudopotential
        Si             4.00    28.08550     Si( 1.00)
        O              6.00    16.00000     O ( 1.00)

     No symmetry found


   Cartesian axes

     site n.     atom                  positions (alat units)
         1           Si  tau(   1) = (   0.1494922   0.0009305   0.2444808  )
         2           Si  tau(   2) = (   0.3174705   0.2885424   0.2452297  )
         3           Si  tau(   3) = (   0.9144245   0.1317263   0.1191072  )
         4           Si  tau(   4) = (   0.0902988   0.4150068   0.1255177  )
         5           Si  tau(   5) = (   0.0881119   0.1514654  -0.0004103  )
         6           Si  tau(   6) = (   0.2494433   0.4338949  -0.0027930  )
         7           O   tau(   7) = (   0.0832655   0.0805228   0.2820386  )
         8           O   tau(   8) = (   0.2503159   0.3664904   0.2847884  )
         9           O   tau(   9) = (   0.2150135   0.0378208   0.1637271  )
        10           O   tau(  10) = (   0.3847853   0.3316246   0.1687844  )
        11           O   tau(  11) = (   0.1893575   0.1676920   0.0394911  )
        12           O   tau(  12) = (   0.3559311   0.4420689   0.0250995  )
        13           O   tau(  13) = (   0.0232048   0.1139964   0.0809300  )
        14           O   tau(  14) = (   0.1929820   0.4032925   0.0870315  )
        15           O   tau(  15) = (   0.9144133   0.2053777   0.2017720  )
        16           O   tau(  16) = (   0.0868782   0.4914087   0.2055145  )
        17           O   tau(  17) = (   0.0452020   0.2469227   0.3308628  )
        18           O   tau(  18) = (   0.2115495   0.5352465   0.3306285  )
        19           Si  tau(  19) = (   0.4866939   0.0035877   0.2389473  )
        20           Si  tau(  20) = (   0.6532451   0.2821891   0.2487327  )
        21           Si  tau(  21) = (   0.2537615   0.1316617   0.1217229  )
        22           Si  tau(  22) = (   0.4150949   0.4222118   0.1159171  )
        23           Si  tau(  23) = (   0.4165356   0.1536973  -0.0003730  )
        24           Si  tau(  24) = (   0.5857388   0.4411687   0.0023804  )
        25           O   tau(  25) = (   0.4218050   0.0840537   0.2772307  )
        26           O   tau(  26) = (   0.5909830   0.3492024   0.3140250  )
        27           O   tau(  27) = (   0.5515676   0.0402038   0.1564878  )
        28           O   tau(  28) = (   0.7048885   0.3335441   0.1671392  )
        29           O   tau(  29) = (   0.5164295   0.1766783   0.0404514  )
        30           O   tau(  30) = (   0.6872128   0.4587775   0.0399945  )
        31           O   tau(  31) = (   0.3545254   0.1128704   0.0811131  )
        32           O   tau(  32) = (   0.5206565   0.4106245   0.0856835  )
        33           O   tau(  33) = (   0.2569929   0.2084783   0.2010140  )
        34           O   tau(  34) = (   0.4021562   0.5109295   0.1819560  )
        35           O   tau(  35) = (   0.3800574   0.2505500   0.3281996  )
        36           Si  tau(  36) = (   0.8156271  -0.0037266   0.2430845  )
        37           Si  tau(  37) = (   0.9790163   0.2832218   0.2449761  )
        38           Si  tau(  38) = (   0.5846696   0.1382454   0.1181548  )
        39           Si  tau(  39) = (   0.7497262   0.4247173   0.1250031  )
        40           Si  tau(  40) = (   0.7539705   0.1574121  -0.0102320  )
        41           Si  tau(  41) = (   0.9170960   0.4361861   0.0035658  )
        42           O   tau(  42) = (   0.7488255   0.0730762   0.2853675  )
        43           O   tau(  43) = (   0.9150383   0.3657408   0.2819938  )
        44           O   tau(  44) = (   0.8737235   0.0372303   0.1584861  )
        45           O   tau(  45) = (   1.0474843   0.3194380   0.1662197  )
        46           O   tau(  46) = (   0.8531122   0.1715836   0.0351454  )
        47           O   tau(  47) = (   1.0193320   0.4478049   0.0416548  )
        48           O   tau(  48) = (   0.6843529   0.1341265   0.0720308  )
        49           O   tau(  49) = (   0.8503921   0.4034687   0.0857015  )
        50           O   tau(  50) = (   0.5868084   0.2069304   0.2054035  )
        51           O   tau(  51) = (   0.7504963   0.5007055   0.2043874  )
        52           O   tau(  52) = (   0.7262612   0.2443581   0.3217797  )
        53           O   tau(  53) = (   0.8778985   0.5351957   0.3288889  )
        54           Si  tau(  54) = (   0.1487310   0.5718874   0.2475301  )
        55           Si  tau(  55) = (   0.3173931   0.8646275   0.2437615  )
        56           Si  tau(  56) = (   0.9220638   0.7064487   0.1233441  )
        57           Si  tau(  57) = (   0.0912975   0.9915164   0.1232283  )
        58           Si  tau(  58) = (   0.0962628   0.7262244   0.0015689  )
        59           Si  tau(  59) = (   0.2550518   1.0153824  -0.0000280  )
        60           O   tau(  60) = (   0.0843813   0.6525336   0.2852628  )
        61           O   tau(  61) = (   0.2535312   0.9449022   0.2823778  )
        62           O   tau(  62) = (   0.2165201   0.6103759   0.1683139  )
        63           O   tau(  63) = (   0.3827996   0.8991125   0.1616464  )
        64           O   tau(  64) = (   0.2018972   0.7346680   0.0373227  )
        65           O   tau(  65) = (   0.3581389   1.0283413   0.0364824  )
        66           O   tau(  66) = (   0.0320532   0.6924007   0.0853133  )
        67           O   tau(  67) = (   0.1934635   0.9784186   0.0837744  )
        68           O   tau(  68) = (   0.9188518   0.7803946   0.2047530  )
        69           O   tau(  69) = (   0.0882584   1.0651950   0.2052222  )
        70           O   tau(  70) = (   0.0511680   0.8225774   0.3290913  )
        71           O   tau(  71) = (   0.2117557   1.1125921   0.3288804  )
        72           Si  tau(  72) = (   0.4288542   0.6169152   0.1797493  )
        73           Si  tau(  73) = (   0.6525262   0.8629126   0.2458872  )
        74           Si  tau(  74) = (   0.2567374   0.7038836   0.1274253  )
        75           Si  tau(  75) = (   0.4211565   0.9941990   0.1205841  )
        76           Si  tau(  76) = (   0.4487374   0.7475413  -0.0103225  )
        77           Si  tau(  77) = (   0.5872846   1.0139456   0.0004292  )
        78           O   tau(  78) = (   0.4163209   0.6574169   0.2803151  )
        79           O   tau(  79) = (   0.5879090   0.9437086   0.2822450  )
        80           O   tau(  80) = (   0.5330366   0.6245274   0.1435654  )
        81           O   tau(  81) = (   0.7136569   0.8938283   0.1593469  )
        82           O   tau(  82) = (   0.5347238   0.7662152   0.0368822  )
        83           O   tau(  83) = (   0.6894917   1.0276205   0.0387673  )
        84           O   tau(  84) = (   0.3675454   0.6805172   0.1034770  )
        85           O   tau(  85) = (   0.5231380   0.9774468   0.0825627  )
        86           O   tau(  86) = (   0.2543409   0.7830056   0.2035360  )
        87           O   tau(  87) = (   0.4221220   1.0696271   0.2008279  )
        88           O   tau(  88) = (   0.3802608   0.8264922   0.3266416  )
        89           O   tau(  89) = (   0.5494720   1.1137164   0.3226188  )
        90           Si  tau(  90) = (   0.8169746   0.5776243   0.2466179  )
        91           Si  tau(  91) = (   0.9829784   0.8602632   0.2449421  )
        92           Si  tau(  92) = (   0.5909523   0.7155062   0.1210869  )
        93           Si  tau(  93) = (   0.7532227   0.9894859   0.1208306  )
        94           Si  tau(  94) = (   0.7562506   0.7275843   0.0009982  )
        95           Si  tau(  95) = (   0.9192038   1.0110364   0.0010826  )
        96           O   tau(  96) = (   0.7545652   0.6577320   0.2892935  )
        97           O   tau(  97) = (   0.9180258   0.9402158   0.2827255  )
        98           O   tau(  98) = (   0.8829045   0.6121471   0.1649555  )
        99           O   tau(  99) = (   1.0488904   0.8951798   0.1634060  )
       100           O   tau( 100) = (   0.8579805   0.7414337   0.0396217  )
       101           O   tau( 101) = (   1.0203656   1.0273161   0.0406630  )
       102           O   tau( 102) = (   0.6912496   0.6932886   0.0847246  )
       103           O   tau( 103) = (   0.8548060   0.9729496   0.0824924  )
       104           O   tau( 104) = (   0.5882509   0.7800941   0.2092193  )
       105           O   tau( 105) = (   0.7527611   1.0611600   0.2046484  )
       106           O   tau( 106) = (   0.7166415   0.8278478   0.3285958  )
       107           O   tau( 107) = (   0.8812013   1.1083832   0.3249862  )
       108           Si  tau( 108) = (   0.1528222  -0.0017023   0.6088878  )
       109           Si  tau( 109) = (   0.3096783   0.2826812   0.6102371  )
       110           Si  tau( 110) = (   0.9190536   0.1262302   0.4904214  )
       111           Si  tau( 111) = (   0.0874396   0.4170033   0.4898046  )
       112           Si  tau( 112) = (   0.0869565   0.1513977   0.3667123  )
       113           Si  tau( 113) = (   0.2504843   0.4392269   0.3675413  )
       114           O   tau( 114) = (   0.0890824   0.0792096   0.6478510  )
       115           O   tau( 115) = (   0.2396968   0.3588388   0.6486862  )
       116           O   tau( 116) = (   0.2159904   0.0323433   0.5245480  )
       117           O   tau( 117) = (   0.3753059   0.3269795   0.5325807  )
       118           O   tau( 118) = (   0.1907065   0.1654037   0.4010824  )
       119           O   tau( 119) = (   0.3534397   0.4547945   0.4049394  )
       120           O   tau( 120) = (   0.0284687   0.1129967   0.4524089  )
       121           O   tau( 121) = (   0.1896045   0.4013639   0.4515483  )
       122           O   tau( 122) = (   0.9151579   0.2024708   0.5708250  )
       123           O   tau( 123) = (   0.0864266   0.4935400   0.5694266  )
       124           O   tau( 124) = (   0.0497335   0.2474863   0.6933292  )
       125           O   tau( 125) = (   0.2149476   0.5314245   0.6919423  )
       126           Si  tau( 126) = (   0.4846832  -0.0009372   0.6096539  )
       127           Si  tau( 127) = (   0.6425219   0.2864276   0.6035787  )
       128           Si  tau( 128) = (   0.2537143   0.1273213   0.4836106  )
       129           Si  tau( 129) = (   0.4099654   0.4223788   0.4927608  )
       130           Si  tau( 130) = (   0.4186749   0.1534041   0.3628408  )
       131           Si  tau( 131) = (   0.6075401   0.3931628   0.4114271  )
       132           O   tau( 132) = (   0.4227704   0.0809956   0.6487135  )
       133           O   tau( 133) = (   0.5853122   0.3634056   0.6548798  )
       134           O   tau( 134) = (   0.5482499   0.0348796   0.5259959  )
       135           O   tau( 135) = (   0.6805157   0.3398579   0.5025679  )
       136           O   tau( 136) = (   0.5211052   0.1681226   0.4023955  )
       137           O   tau( 137) = (   0.6854004   0.4723487   0.4094510  )
       138           O   tau( 138) = (   0.3560367   0.1131865   0.4445205  )
       139           O   tau( 139) = (   0.5165710   0.4109975   0.4640584  )
       140           O   tau( 140) = (   0.2523417   0.2007868   0.5660570  )
       141           O   tau( 141) = (   0.4100802   0.5007925   0.5709020  )
       142           O   tau( 142) = (   0.3738044   0.2474161   0.6927834  )
       143           O   tau( 143) = (   0.5488863   0.5335428   0.6867759  )
       144           Si  tau( 144) = (   0.8159916  -0.0058255   0.6109280  )
       145           Si  tau( 145) = (   0.9781320   0.2834830   0.6116466  )
       146           Si  tau( 146) = (   0.5837892   0.1295678   0.4844186  )
       147           Si  tau( 147) = (   0.7557100   0.4317430   0.4867935  )
       148           Si  tau( 148) = (   0.7552484   0.1475303   0.3658164  )
       149           Si  tau( 149) = (   0.9178157   0.4390061   0.3637872  )
       150           O   tau( 150) = (   0.7515153   0.0756878   0.6480481  )
       151           O   tau( 151) = (   0.9130758   0.3633391   0.6522304  )
       152           O   tau( 152) = (   0.8806766   0.0306420   0.5290590  )
       153           O   tau( 153) = (   1.0405460   0.3227200   0.5293797  )
       154           O   tau( 154) = (   0.8561971   0.1606297   0.4061657  )
       155           O   tau( 155) = (   1.0179836   0.4528492   0.4054648  )
       156           O   tau( 156) = (   0.6873929   0.1204610   0.4490321  )
       157           O   tau( 157) = (   0.8513805   0.4013795   0.4469255  )
       158           O   tau( 158) = (   0.5792740   0.2070714   0.5649395  )
       159           O   tau( 159) = (   0.7569973   0.4869874   0.5797931  )
       160           O   tau( 160) = (   0.7254486   0.2508532   0.6655153  )
       161           O   tau( 161) = (   0.8846572   0.5347770   0.6970939  )
       162           Si  tau( 162) = (   0.1526218   0.5715352   0.6099956  )
       163           Si  tau( 163) = (   0.3150196   0.8643954   0.6034277  )
       164           Si  tau( 164) = (   0.9179721   0.7045839   0.4929994  )
       165           Si  tau( 165) = (   0.0892585   0.9897581   0.4893090  )
       166           Si  tau( 166) = (   0.0872880   0.7263633   0.3677720  )
       167           Si  tau( 167) = (   0.2521291   1.0175316   0.3661269  )
       168           O   tau( 168) = (   0.0911582   0.6529749   0.6510986  )
       169           O   tau( 169) = (   0.2521627   0.9405538   0.6495520  )
       170           O   tau( 170) = (   0.2186195   0.6086952   0.5292880  )
       171           O   tau( 171) = (   0.3780922   0.9000434   0.5209345  )
       172           O   tau( 172) = (   0.1900624   0.7396882   0.4053136  )
       173           O   tau( 173) = (   0.3542029   1.0355885   0.4036033  )
       174           O   tau( 174) = (   0.0252678   0.6884011   0.4509554  )
       175           O   tau( 175) = (   0.1909999   0.9764035   0.4485677  )
       176           O   tau( 176) = (   0.9220363   0.7740584   0.5785340  )
       177           O   tau( 177) = (   0.0893586   1.0625001   0.5725254  )
       178           O   tau( 178) = (   0.0610194   0.8230381   0.6946677  )
       179           O   tau( 179) = (   0.2178169   1.1106120   0.6918204  )
       180           Si  tau( 180) = (   0.4853398   0.5719757   0.6062671  )
       181           Si  tau( 181) = (   0.6482053   0.8583009   0.6101616  )
       182           Si  tau( 182) = (   0.2542487   0.7038767   0.4873163  )
       183           Si  tau( 183) = (   0.4182344   0.9965387   0.4842150  )
       184           Si  tau( 184) = (   0.4175348   0.7300531   0.3640157  )
       185           Si  tau( 185) = (   0.5854454   1.0181739   0.3640438  )
       186           O   tau( 186) = (   0.4304797   0.6590737   0.6505196  )
       187           O   tau( 187) = (   0.5851659   0.9377119   0.6518423  )
       188           O   tau( 188) = (   0.5471156   0.6092556   0.5231772  )
       189           O   tau( 189) = (   0.7063642   0.8937306   0.5234625  )
       190           O   tau( 190) = (   0.5191936   0.7438270   0.4048916  )
       191           O   tau( 191) = (   0.6856980   1.0324422   0.4070414  )
       192           O   tau( 192) = (   0.3560024   0.6899746   0.4466561  )
       193           O   tau( 193) = (   0.5193409   0.9805802   0.4443534  )
       194           O   tau( 194) = (   0.2561679   0.7784649   0.5696424  )
       195           O   tau( 195) = (   0.4198777   1.0658740   0.5701977  )
       196           O   tau( 196) = (   0.3867339   0.8311854   0.6852569  )
       197           O   tau( 197) = (   0.5498666   1.1087685   0.6908350  )
       198           Si  tau( 198) = (   0.8202755   0.5719292   0.6166100  )
       199           Si  tau( 199) = (   0.9863328   0.8569336   0.6133904  )
       200           Si  tau( 200) = (   0.5823488   0.7080290   0.4878439  )
       201           Si  tau( 201) = (   0.7488969   0.9896925   0.4869041  )
       202           Si  tau( 202) = (   0.7528198   0.7327001   0.3706105  )
       203           Si  tau( 203) = (   0.9162890   1.0123432   0.3662653  )
       204           O   tau( 204) = (   0.7529847   0.6496021   0.6545820  )
       205           O   tau( 205) = (   0.9210066   0.9367617   0.6512933  )
       206           O   tau( 206) = (   0.8777709   0.6078081   0.5296761  )
       207           O   tau( 207) = (   1.0469129   0.8926688   0.5282084  )
       208           O   tau( 208) = (   0.8530397   0.7456988   0.4136706  )
       209           O   tau( 209) = (   1.0167793   1.0265988   0.4084970  )
       210           O   tau( 210) = (   0.6856385   0.6989877   0.4524475  )
       211           O   tau( 211) = (   0.8496275   0.9737270   0.4458473  )
       212           O   tau( 212) = (   0.5768431   0.7772694   0.5767764  )
       213           O   tau( 213) = (   0.7521378   1.0595086   0.5725863  )
       214           O   tau( 214) = (   0.7161906   0.8199897   0.6884872  )
       215           O   tau( 215) = (   0.8794002   1.1059574   0.6940682  )

     number of k points=     1
                       cart. coord. in units 2pi/alat
        k(    1) = (   0.0000000   0.0000000   0.0000000), wk =   2.0000000

     Dense  grid:  1740873 G-vectors     FFT dimensions: ( 160, 192, 120)

     Largest allocated arrays     est. size (Mb)     dimensions
        Kohn-Sham Wavefunctions        17.80 Mb     (    1944,  600)
        NL pseudopotentials            12.78 Mb     (    1944,  431)
        Each V/rho on FFT grid          0.94 Mb     (   61440)
        Each G-vector array             0.12 Mb     (   15547)
        G-vector shells                 0.06 Mb     (    7776)
     Largest temporary arrays     est. size (Mb)     dimensions
        Auxiliary wavefunctions        71.19 Mb     (    1944, 2400)
        Each subspace H/S matrix       87.89 Mb     (    2400, 2400)
        Each <psi_i|beta_j> matrix      3.95 Mb     (     431,  600)
        Arrays for rho mixing           7.50 Mb     (   61440,    8)

     Initial potential from superposition of free atoms

     starting charge 1145.96414, renormalised to 1144.00000
     Starting wfc are  860 randomized atomic wfcs

     total cpu time spent up to now is       40.3 secs

     per-process dynamical memory:   157.3 Mb

     Self-consistent Calculation

     iteration #  1     ecut=    80.00 Ry     beta=0.70
     Davidson diagonalization with overlap
     ethr =  1.00E-02,  avg # of iterations =  3.0
     Davidson diagonalization with overlap
     ethr =  1.00E-02,  avg # of iterations =  1.0
     Davidson diagonalization with overlap
     ethr =  1.00E-02,  avg # of iterations =  1.0

     Expectation value of exp(iGx): ( -3.4315542551647339E-004,  6.4491464188696146E-004)  0.99291773000000005     
     Electronic Dipole per cell (Ry a.u.)   25.646687793721732     
     Ionic Dipole per cell (Ry a.u.)   23645.107437481729     

     Expectation value of exp(iGx): (  2.9172480675681671E-003, -3.3729713320364086E-003)   1.1465709300000000     
     Electronic Dipole per cell (Ry a.u.)  -12.332255262142851     
     Ionic Dipole per cell (Ry a.u.)   25349.501890619915     

     Expectation value of exp(iGx): ( -1.4882819286782781E-007, -1.7221664705648352E-006)  0.73188942899999998     
     Electronic Dipole per cell (Ry a.u.)  -15.207706111894703     
     Ionic Dipole per cell (Ry a.u.)   15836.536306241576     
Electronic Dipole on Cartesian axes
           1   25.646687793721732     
           2  -12.332255262142851     
           3  -15.207706111894703     
Ionic Dipole on Cartesian axes
           1   23645.107437481729     
           2   25349.501890619915     
           3   15836.536306241576     

     total cpu time spent up to now is      770.2 secs

     total energy              =   -5137.15380155 Ry
     Harris-Foulkes estimate   =   -5174.12457904 Ry
     estimated scf accuracy    <      51.91294652 Ry

     iteration #  2     ecut=    80.00 Ry     beta=0.70
     Davidson diagonalization with overlap
     ethr =  4.54E-03,  avg # of iterations =  2.0
     Davidson diagonalization with overlap
     ethr =  4.54E-03,  avg # of iterations =  1.0
     Davidson diagonalization with overlap
     ethr =  4.54E-03,  avg # of iterations =  1.0

     Expectation value of exp(iGx): ( -1.2502504525053200E-005,  2.9605381274336459E-005)  0.99291773000000005     
     Electronic Dipole per cell (Ry a.u.)   24.533478015135124     
     Ionic Dipole per cell (Ry a.u.)   23645.107437481729     

     Expectation value of exp(iGx): (  2.8836444361668477E-004, -3.1596223029956233E-004)   1.1465709300000000     
     Electronic Dipole per cell (Ry a.u.)  -11.948539351024580     
     Ionic Dipole per cell (Ry a.u.)   25349.501890619915     

     Expectation value of exp(iGx): ( -5.2533056175513333E-010, -5.5079608137316278E-009)  0.73188942899999998     
     Electronic Dipole per cell (Ry a.u.)  -15.289241831426233     
     Ionic Dipole per cell (Ry a.u.)   15836.536306241576     
Electronic Dipole on Cartesian axes
           1   24.533478015135124     
           2  -11.948539351024580     
           3  -15.289241831426233     
Ionic Dipole on Cartesian axes
           1   23645.107437481729     
           2   25349.501890619915     
           3   15836.536306241576     

     total cpu time spent up to now is     1501.8 secs

     total energy              =   -5150.68847269 Ry
     Harris-Foulkes estimate   =   -5167.85997308 Ry
     estimated scf accuracy    <      33.25023921 Ry

     iteration #  3     ecut=    80.00 Ry     beta=0.70
     Davidson diagonalization with overlap
     ethr =  2.91E-03,  avg # of iterations =  2.0
     Davidson diagonalization with overlap
     ethr =  2.91E-03,  avg # of iterations =  1.0
     Davidson diagonalization with overlap
     ethr =  2.91E-03,  avg # of iterations =  1.0

     Expectation value of exp(iGx): ( -7.0523838498363437E-005,  1.4143990332541234E-004)  0.99291773000000005     
     Electronic Dipole per cell (Ry a.u.)   25.317300041410583     
     Ionic Dipole per cell (Ry a.u.)   23645.107437481729     

     Expectation value of exp(iGx): (  9.2992099608528586E-004, -1.0691805784881134E-003)   1.1465709300000000     
     Electronic Dipole per cell (Ry a.u.)  -12.292365008269003     
     Ionic Dipole per cell (Ry a.u.)   25349.501890619915     

     Expectation value of exp(iGx): ( -7.6756604199000114E-009, -1.0454631852397369E-007)  0.73188942899999998     
     Electronic Dipole per cell (Ry a.u.)  -15.089149146519787     
     Ionic Dipole per cell (Ry a.u.)   15836.536306241576     
Electronic Dipole on Cartesian axes
           1   25.317300041410583     
           2  -12.292365008269003     
           3  -15.089149146519787     
Ionic Dipole on Cartesian axes
           1   23645.107437481729     
           2   25349.501890619915     
           3   15836.536306241576     

     total cpu time spent up to now is     2241.1 secs

     total energy              =   -5157.50398765 Ry
     Harris-Foulkes estimate   =   -5157.60032586 Ry
     estimated scf accuracy    <       0.24453684 Ry

     iteration #  4     ecut=    80.00 Ry     beta=0.70
     Davidson diagonalization with overlap
     ethr =  2.14E-05,  avg # of iterations =  7.0
     Davidson diagonalization with overlap
     ethr =  2.14E-05,  avg # of iterations =  1.0
     Davidson diagonalization with overlap
     ethr =  2.14E-05,  avg # of iterations =  1.0

     Expectation value of exp(iGx): ( -6.2942832938282306E-005,  1.3664616243502074E-004)  0.99291773000000005     
     Electronic Dipole per cell (Ry a.u.)   24.932782890447843     
     Ionic Dipole per cell (Ry a.u.)   23645.107437481729     

     Expectation value of exp(iGx): (  9.0954143565348262E-004, -1.0141298798121835E-003)   1.1465709300000000     
     Electronic Dipole per cell (Ry a.u.)  -12.073345728001863     
     Ionic Dipole per cell (Ry a.u.)   25349.501890619915     

     Expectation value of exp(iGx): ( -9.0959115032226087E-009, -9.4540455871634444E-008)  0.73188942899999998     
     Electronic Dipole per cell (Ry a.u.)  -15.296837882030852     
     Ionic Dipole per cell (Ry a.u.)   15836.536306241576     
Electronic Dipole on Cartesian axes
           1   24.932782890447843     
           2  -12.073345728001863     
           3  -15.296837882030852     
Ionic Dipole on Cartesian axes
           1   23645.107437481729     
           2   25349.501890619915     
           3   15836.536306241576     

     total cpu time spent up to now is     3040.4 secs

     total energy              =   -5157.51394440 Ry
     Harris-Foulkes estimate   =   -5157.58995817 Ry
     estimated scf accuracy    <       0.15822042 Ry

     iteration #  5     ecut=    80.00 Ry     beta=0.70
     Davidson diagonalization with overlap
     ethr =  1.38E-05,  avg # of iterations =  6.0
     Davidson diagonalization with overlap
     ethr =  1.38E-05,  avg # of iterations =  1.0
     Davidson diagonalization with overlap
     ethr =  1.38E-05,  avg # of iterations =  1.0

     Expectation value of exp(iGx): ( -6.5440356560309527E-005,  1.3435945909069148E-004)  0.99291773000000005     
     Electronic Dipole per cell (Ry a.u.)   25.201501907160004     
     Ionic Dipole per cell (Ry a.u.)   23645.107437481729     

     Expectation value of exp(iGx): (  8.9560373611425464E-004, -1.0210321632216886E-003)   1.1465709300000000     
     Electronic Dipole per cell (Ry a.u.)  -12.231978522233300     
     Ionic Dipole per cell (Ry a.u.)   25349.501890619915     

     Expectation value of exp(iGx): ( -7.2877542548098194E-009, -9.3949246779783807E-008)  0.73188942899999998     
     Electronic Dipole per cell (Ry a.u.)  -15.127043482565895     
     Ionic Dipole per cell (Ry a.u.)   15836.536306241576     
Electronic Dipole on Cartesian axes
           1   25.201501907160004     
           2  -12.231978522233300     
           3  -15.127043482565895     
Ionic Dipole on Cartesian axes
           1   23645.107437481729     
           2   25349.501890619915     
           3   15836.536306241576     

     total cpu time spent up to now is     3806.9 secs

     total energy              =   -5157.54658595 Ry
     Harris-Foulkes estimate   =   -5157.54823973 Ry
     estimated scf accuracy    <       0.00292457 Ry

     iteration #  6     ecut=    80.00 Ry     beta=0.70
     Davidson diagonalization with overlap
     ethr =  2.56E-07,  avg # of iterations =  7.0
     Davidson diagonalization with overlap
     ethr =  2.56E-07,  avg # of iterations =  1.0
     Davidson diagonalization with overlap
     ethr =  2.56E-07,  avg # of iterations =  1.0

     Expectation value of exp(iGx): ( -6.5194670951506796E-005,  1.3471306993545305E-004)  0.99291773000000005     
     Electronic Dipole per cell (Ry a.u.)   25.170243467193043     
     Ionic Dipole per cell (Ry a.u.)   23645.107437481729     

     Expectation value of exp(iGx): (  8.9787452768713401E-004, -1.0204641254473676E-003)   1.1465709300000000     
     Electronic Dipole per cell (Ry a.u.)  -12.209958452926132     
     Ionic Dipole per cell (Ry a.u.)   25349.501890619915     

     Expectation value of exp(iGx): ( -7.5092280955466163E-009, -9.4203106370501476E-008)  0.73188942899999998     
     Electronic Dipole per cell (Ry a.u.)  -15.146581454551564     
     Ionic Dipole per cell (Ry a.u.)   15836.536306241576     
Electronic Dipole on Cartesian axes
           1   25.170243467193043     
           2  -12.209958452926132     
           3  -15.146581454551564     
Ionic Dipole on Cartesian axes
           1   23645.107437481729     
           2   25349.501890619915     
           3   15836.536306241576     

     total cpu time spent up to now is     4609.2 secs

     total energy              =   -5157.54728725 Ry
     Harris-Foulkes estimate   =   -5157.54743115 Ry
     estimated scf accuracy    <       0.00026942 Ry

     iteration #  7     ecut=    80.00 Ry     beta=0.70
     Davidson diagonalization with overlap
     ethr =  2.36E-08,  avg # of iterations =  3.0
     Davidson diagonalization with overlap
     ethr =  2.36E-08,  avg # of iterations =  1.0
     Davidson diagonalization with overlap
     ethr =  2.36E-08,  avg # of iterations =  1.0

     Expectation value of exp(iGx): ( -6.5262578145238538E-005,  1.3473926871335627E-004)  0.99291773000000005     
     Electronic Dipole per cell (Ry a.u.)   25.174377909454474     
     Ionic Dipole per cell (Ry a.u.)   23645.107437481729     

     Expectation value of exp(iGx): (  8.9791834786309580E-004, -1.0209771317351334E-003)   1.1465709300000000     
     Electronic Dipole per cell (Ry a.u.)  -12.213194096940136     
     Ionic Dipole per cell (Ry a.u.)   25349.501890619915     

     Expectation value of exp(iGx): ( -7.4631671208359855E-009, -9.4272705908066557E-008)  0.73188942899999998     
     Electronic Dipole per cell (Ry a.u.)  -15.141588610013198     
     Ionic Dipole per cell (Ry a.u.)   15836.536306241576     
Electronic Dipole on Cartesian axes
           1   25.174377909454474     
           2  -12.213194096940136     
           3  -15.141588610013198     
Ionic Dipole on Cartesian axes
           1   23645.107437481729     
           2   25349.501890619915     
           3   15836.536306241576     

     total cpu time spent up to now is     5354.7 secs

     total energy              =   -5157.54734720 Ry
     Harris-Foulkes estimate   =   -5157.54736013 Ry
     estimated scf accuracy    <       0.00002708 Ry

     iteration #  8     ecut=    80.00 Ry     beta=0.70
     Davidson diagonalization with overlap
     ethr =  2.37E-09,  avg # of iterations =  3.0
     Davidson diagonalization with overlap
     ethr =  2.37E-09,  avg # of iterations =  1.0
     Davidson diagonalization with overlap
     ethr =  2.37E-09,  avg # of iterations =  1.0

     Expectation value of exp(iGx): ( -6.5274781827301655E-005,  1.3475134698587014E-004)  0.99291773000000005     
     Electronic Dipole per cell (Ry a.u.)   25.174853405510284     
     Ionic Dipole per cell (Ry a.u.)   23645.107437481729     

     Expectation value of exp(iGx): (  8.9793918605790817E-004, -1.0211010210288665E-003)   1.1465709300000000     
     Electronic Dipole per cell (Ry a.u.)  -12.213893763430329     
     Ionic Dipole per cell (Ry a.u.)   25349.501890619915     

     Expectation value of exp(iGx): ( -7.4879566782735437E-009, -9.4288847492562224E-008)  0.73188942899999998     
     Electronic Dipole per cell (Ry a.u.)  -15.143862883345601     
     Ionic Dipole per cell (Ry a.u.)   15836.536306241576     
Electronic Dipole on Cartesian axes
           1   25.174853405510284     
           2  -12.213893763430329     
           3  -15.143862883345601     
Ionic Dipole on Cartesian axes
           1   23645.107437481729     
           2   25349.501890619915     
           3   15836.536306241576     

     total cpu time spent up to now is     6103.7 secs

     total energy              =   -5157.54735413 Ry
     Harris-Foulkes estimate   =   -5157.54735596 Ry
     estimated scf accuracy    <       0.00000485 Ry

     iteration #  9     ecut=    80.00 Ry     beta=0.70
     Davidson diagonalization with overlap
     ethr =  4.24E-10,  avg # of iterations =  2.0
     Davidson diagonalization with overlap
     ethr =  4.24E-10,  avg # of iterations =  1.0
     Davidson diagonalization with overlap
     ethr =  4.24E-10,  avg # of iterations =  1.0

     Expectation value of exp(iGx): ( -6.5273803460957973E-005,  1.3475623773053069E-004)  0.99291773000000005     
     Electronic Dipole per cell (Ry a.u.)   25.174602887844614     
     Ionic Dipole per cell (Ry a.u.)   23645.107437481729     

     Expectation value of exp(iGx): (  8.9799017017180502E-004, -1.0210940326896055E-003)   1.1465709300000000     
     Electronic Dipole per cell (Ry a.u.)  -12.213440142187297     
     Ionic Dipole per cell (Ry a.u.)   25349.501890619915     

     Expectation value of exp(iGx): ( -7.4791553404246443E-009, -9.4293160047811034E-008)  0.73188942899999998     
     Electronic Dipole per cell (Ry a.u.)  -15.142978457840114     
     Ionic Dipole per cell (Ry a.u.)   15836.536306241576     
Electronic Dipole on Cartesian axes
           1   25.174602887844614     
           2  -12.213440142187297     
           3  -15.142978457840115     
Ionic Dipole on Cartesian axes
           1   23645.107437481729     
           2   25349.501890619915     
           3   15836.536306241576     

     total cpu time spent up to now is     6814.3 secs

     total energy              =   -5157.54735524 Ry
     Harris-Foulkes estimate   =   -5157.54735521 Ry
     estimated scf accuracy    <       0.00000026 Ry

     iteration # 10     ecut=    80.00 Ry     beta=0.70
     Davidson diagonalization with overlap
     ethr =  2.31E-11,  avg # of iterations =  2.0
     Davidson diagonalization with overlap
     ethr =  2.31E-11,  avg # of iterations =  1.0
     Davidson diagonalization with overlap
     ethr =  2.31E-11,  avg # of iterations =  1.0

     Expectation value of exp(iGx): ( -6.5273364360889343E-005,  1.3475604349016740E-004)  0.99291773000000005     
     Electronic Dipole per cell (Ry a.u.)   25.174577067606872     
     Ionic Dipole per cell (Ry a.u.)   23645.107437481729     

     Expectation value of exp(iGx): (  8.9797830770112989E-004, -1.0210988206015793E-003)   1.1465709300000000     
     Electronic Dipole per cell (Ry a.u.)  -12.213567763408046     
     Ionic Dipole per cell (Ry a.u.)   25349.501890619915     

     Expectation value of exp(iGx): ( -7.4812901454501079E-009, -9.4292501618432902E-008)  0.73188942899999998     
     Electronic Dipole per cell (Ry a.u.)  -15.143189998560917     
     Ionic Dipole per cell (Ry a.u.)   15836.536306241576     
Electronic Dipole on Cartesian axes
           1   25.174577067606872     
           2  -12.213567763408046     
           3  -15.143189998560917     
Ionic Dipole on Cartesian axes
           1   23645.107437481729     
           2   25349.501890619915     
           3   15836.536306241576     

     total cpu time spent up to now is     7542.0 secs

     total energy              =   -5157.54735537 Ry
     Harris-Foulkes estimate   =   -5157.54735532 Ry
     estimated scf accuracy    <       0.00000005 Ry

     iteration # 11     ecut=    80.00 Ry     beta=0.70
     Davidson diagonalization with overlap
     ethr =  3.94E-12,  avg # of iterations =  2.0
     Davidson diagonalization with overlap
     ethr =  3.94E-12,  avg # of iterations =  1.0
     Davidson diagonalization with overlap
     ethr =  3.94E-12,  avg # of iterations =  1.0

     Expectation value of exp(iGx): ( -6.5273539940284239E-005,  1.3475607851474674E-004)  0.99291773000000005     
     Electronic Dipole per cell (Ry a.u.)   25.174588938042504     
     Ionic Dipole per cell (Ry a.u.)   23645.107437481729     

     Expectation value of exp(iGx): (  8.9798419804923359E-004, -1.0210955636045132E-003)   1.1465709300000000     
     Electronic Dipole per cell (Ry a.u.)  -12.213498250963655     
     Ionic Dipole per cell (Ry a.u.)   25349.501890619915     

     Expectation value of exp(iGx): ( -7.4809219802058666E-009, -9.4292788675142322E-008)  0.73188942899999998     
     Electronic Dipole per cell (Ry a.u.)  -15.143152184957072     
     Ionic Dipole per cell (Ry a.u.)   15836.536306241576     
Electronic Dipole on Cartesian axes
           1   25.174588938042504     
           2  -12.213498250963655     
           3  -15.143152184957072     
Ionic Dipole on Cartesian axes
           1   23645.107437481729     
           2   25349.501890619915     
           3   15836.536306241576     

     total cpu time spent up to now is     8255.1 secs

     End of self-consistent calculation

          k = 0.0000 0.0000 0.0000 (217511 PWs)   bands (ev):

   -17.4558 -17.4273 -16.7335 -16.4669 -16.4533 -16.3706 -16.3254 -16.2957
   -16.2890 -16.2094 -16.1732 -16.1390 -16.1014 -16.1009 -16.0576 -16.0310
   -15.9958 -15.9885 -15.9727 -15.9669 -15.9422 -15.9171 -15.8869 -15.8690
   -15.8550 -15.8185 -15.8133 -15.7897 -15.7809 -15.7619 -15.7563 -15.7459
   -15.6990 -15.6580 -15.6245 -15.6022 -15.5782 -15.5576 -15.5119 -15.4762
   -15.4710 -15.4244 -15.3772 -15.3588 -15.3431 -15.3109 -15.2958 -15.2556
   -15.2286 -15.2114 -15.1892 -15.1499 -15.1138 -15.1066 -15.0641 -15.0396
   -15.0382 -15.0244 -14.9777 -14.9681 -14.9478 -14.9307 -14.9029 -14.8813
   -14.8685 -14.8532 -14.8393 -14.8189 -14.8096 -14.7712 -14.7637 -14.7485
   -14.7277 -14.7115 -14.6909 -14.6336 -14.6190 -14.5994 -14.5869 -14.5530
   -14.5498 -14.5426 -14.5274 -14.5064 -14.4917 -14.4620 -14.4456 -14.4390
   -14.4233 -14.4063 -14.4036 -14.3981 -14.3950 -14.3823 -14.3801 -14.3636
   -14.3555 -14.3430 -14.3351 -14.3300 -14.3255 -14.3204 -14.3197 -14.3160
   -14.3068 -14.3031 -14.2982 -14.2918 -14.2858 -14.2810 -14.2778 -14.2711
   -14.2637 -14.2586 -14.2539 -14.2467 -14.2431 -14.2374 -14.2308 -14.2292
   -14.2237 -14.2198 -14.2168 -14.2113 -14.2002 -14.1960 -14.1897 -14.1860
   -14.1801 -14.1698 -14.1633 -14.1591 -14.1542 -14.1497 -14.1400 -14.1335
   -14.1236 -14.1215 -14.1145 -14.1059 -14.1009 -14.0885 -14.0774  -6.7609
    -6.4844  -6.3742  -6.2834  -6.2139  -6.1881  -6.0414  -5.9725  -5.9388
    -5.8876  -5.8400  -5.8320  -5.8016  -5.7718  -5.7553  -5.7417  -5.7189
    -5.6532  -5.6408  -5.6125  -5.5824  -5.5568  -5.5368  -5.3656  -5.2845
    -5.2496  -5.1841  -5.1538  -5.1045  -5.1006  -5.0707  -5.0456  -4.9370
    -4.9213  -4.9023  -4.8198  -4.7451  -4.6990  -4.6035  -4.5318  -4.4652
    -4.4202  -4.3264  -4.2937  -4.2350  -4.2050  -4.1891  -4.1633  -4.1367
    -4.0957  -4.0491  -3.9740  -3.9511  -3.9219  -3.9027  -3.8836  -3.7977
    -3.7785  -3.7683  -3.7406  -3.7156  -3.6998  -3.6642  -3.6087  -3.4971
    -3.4558  -3.3956  -3.3463  -3.3238  -3.3040  -3.2988  -3.2484  -3.2063
    -3.1803  -3.1470  -3.1402  -3.1027  -3.0644  -3.0512  -3.0152  -2.9956
    -2.9836  -2.9581  -2.9435  -2.9290  -2.9153  -2.9057  -2.8984  -2.8843
    -2.8814  -2.8728  -2.8675  -2.8566  -2.8357  -2.8244  -2.8164  -2.8136
    -2.7956  -2.7881  -2.7821  -2.7657  -2.7589  -2.7512  -2.7329  -2.7297
    -2.7244  -2.7100  -2.6946  -2.6866  -2.6797  -2.6672  -2.6642  -2.6505
    -2.6369  -2.6284  -2.6265  -2.6193  -2.5985  -2.5620  -2.5422  -2.5204
    -2.4754  -2.4594  -2.4542  -2.4392  -2.4231  -2.4128  -2.4034  -2.3962
    -2.3604  -2.3464  -2.3218  -2.3103  -2.2690  -2.2583  -2.2332  -2.2184
    -2.2041  -2.1954  -2.1577  -2.1202  -2.0949  -2.0776  -1.9486  -1.9270
    -1.5855  -1.5232  -1.4521  -1.1361  -1.0522  -0.9637  -0.9409  -0.8750
    -0.8512  -0.8267  -0.7894  -0.7813  -0.7466  -0.7367  -0.7273  -0.7124
    -0.6955  -0.6947  -0.6741  -0.6588  -0.6475  -0.6291  -0.6237  -0.6054
    -0.6007  -0.5880  -0.5806  -0.5701  -0.5562  -0.5472  -0.5440  -0.5337
    -0.5233  -0.5052  -0.4919  -0.4778  -0.4613  -0.4598  -0.4474  -0.4195
    -0.4078  -0.3947  -0.3808  -0.3749  -0.3695  -0.3529  -0.3378  -0.3323
    -0.3174  -0.3096  -0.2930  -0.2644  -0.2589  -0.2471  -0.2275  -0.2043
    -0.1985  -0.1813  -0.1769  -0.1393  -0.1343  -0.1129  -0.1034  -0.0866
    -0.0750  -0.0618  -0.0395  -0.0205  -0.0106   0.0088   0.0173   0.0389
     0.0489   0.0624   0.0703   0.0979   0.1006   0.1134   0.1338   0.1419
     0.1498   0.1834   0.1928   0.2132   0.2279   0.2376   0.2436   0.2611
     0.2635   0.2699   0.2786   0.3058   0.3162   0.3308   0.3525   0.3553
     0.3687   0.3787   0.3959   0.4055   0.4139   0.4245   0.4306   0.4437
     0.4605   0.4697   0.4788   0.4922   0.4976   0.5045   0.5107   0.5208
     0.5286   0.5451   0.5597   0.5613   0.5723   0.5867   0.5955   0.6106
     0.6343   0.6436   0.6593   0.6732   0.6999   0.7048   0.7125   0.7185
     0.7364   0.7542   0.7611   0.7716   0.7873   0.8135   0.8325   0.8359
     0.8546   0.8686   0.8788   0.8835   0.9014   0.9143   0.9183   0.9341
     0.9470   0.9653   0.9751   0.9913   0.9980   1.0058   1.0162   1.0264
     1.0311   1.0497   1.0581   1.0628   1.0768   1.0840   1.0983   1.1045
     1.1133   1.1203   1.1261   1.1364   1.1425   1.1550   1.1659   1.1796
     1.1904   1.2036   1.2119   1.2270   1.2366   1.2417   1.2500   1.2604
     1.2677   1.2800   1.2915   1.2952   1.3042   1.3089   1.3288   1.3334
     1.3434   1.3522   1.3581   1.3686   1.3778   1.3789   1.3951   1.3985
     1.4059   1.4142   1.4170   1.4252   1.4308   1.4466   1.4588   1.4625
     1.4697   1.4817   1.4935   1.4957   1.5058   1.5212   1.5317   1.5324
     1.5354   1.5531   1.5588   1.5665   1.5789   1.5880   1.5976   1.6119
     1.6161   1.6221   1.6328   1.6413   1.6425   1.6586   1.6637   1.6904
     1.6965   1.7172   1.7203   1.7345   1.7478   1.7559   1.7770   1.7967
     1.8133   1.8179   1.8457   1.8511   1.8740   1.8953   1.9199   1.9428
     1.9510   1.9666   1.9695   1.9738   1.9782   1.9887   1.9945   2.0095
     2.0292   2.0364   2.0452   2.0485   2.0714   2.0913   2.1283   2.1443
     2.1541   2.1559   2.1763   2.1837   2.1930   2.2169   2.2398   2.2431
     2.2627   2.2771   2.2976   2.3027   2.3116   2.3353   2.3429   2.3468
     2.3706   2.3764   2.3907   2.4012   2.4257   2.4428   2.4511   2.4810
     2.4951   2.5119   2.5476   2.5772   7.3461   7.9393   8.6460   9.0663
     9.2153   9.3152   9.4343   9.6819   9.7119   9.8982   9.9470  10.0149
    10.0315  10.1008  10.2159  10.3458  10.3997  10.4351  10.4528  10.5190
    10.5534  10.5931  10.6729  10.6815  10.7184  10.7614  10.7990  10.8224

     highest occupied, lowest unoccupied level (ev):     2.5772    7.3461

!    total energy              =   -5157.54735538 Ry
     Harris-Foulkes estimate   =   -5157.54735538 Ry
     estimated scf accuracy    <          1.7E-09 Ry

     The total energy is the sum of the following terms:

     one-electron contribution =   -2403.03909232 Ry
     hartree contribution      =    1796.63403422 Ry
     xc contribution           =   -1182.72605400 Ry
     ewald contribution        =   -3368.41624329 Ry

     convergence has been achieved in  11 iterations
  **** WARNING :: Problem open file vector.dat...
  **** WARNING :: Problem read vector parameters...
  VECTOR ::                  Infinity                  Infinity                       NaN
  PARALLEL PART OF FORCES:no remove

     Forces acting on atoms (Ry/au):

     atom    1 type  1   force =    -0.00006069    0.00025073    0.00010380
     atom    2 type  1   force =    -0.00035913   -0.00090854    0.00093106
     atom    3 type  1   force =    -0.00006666   -0.00005751   -0.00020165
     atom    4 type  1   force =    -0.00041238   -0.00119810   -0.00106256
     atom    5 type  1   force =    -0.00002240   -0.00024718   -0.00030661
     atom    6 type  1   force =    -0.00016971   -0.00005491   -0.00234857
     atom    7 type  2   force =    -0.00000755   -0.00003591   -0.00011687
     atom    8 type  2   force =    -0.00007898    0.00034285   -0.00054407
     atom    9 type  2   force =    -0.00001740    0.00004165    0.00008207
     atom   10 type  2   force =     0.00039434    0.00182839    0.00017874
     atom   11 type  2   force =    -0.00000095    0.00010633    0.00011936
     atom   12 type  2   force =     0.00026506    0.00050644    0.00199761
     atom   13 type  2   force =    -0.00003020    0.00000464    0.00012832
     atom   14 type  2   force =     0.00002895    0.00027415    0.00057702
     atom   15 type  2   force =     0.00010157    0.00016693   -0.00003962
     atom   16 type  2   force =     0.00156917    0.00206658   -0.00056184
     atom   17 type  2   force =    -0.00009972    0.00013864   -0.00011368
     atom   18 type  2   force =     0.00002822    0.00114978   -0.00190079
     atom   19 type  1   force =     0.00058285    0.00086908    0.00079572
     atom   20 type  1   force =    -0.00004065   -0.00008511    0.00044540
     atom   21 type  1   force =    -0.00000875   -0.00016065   -0.00046951
     atom   22 type  1   force =     0.00073959   -0.00549960   -0.00521490
     atom   23 type  1   force =     0.00003659   -0.00007152   -0.00069271
     atom   24 type  1   force =    -0.00114127    0.00375131   -0.00536200
     atom   25 type  2   force =    -0.00004327   -0.00027407   -0.00032779
     atom   26 type  2   force =     0.00008140   -0.00021972   -0.00072953
     atom   27 type  2   force =    -0.00036380   -0.00032837    0.00008031
     atom   28 type  2   force =    -0.00003200    0.00020037   -0.00002393
     atom   29 type  2   force =    -0.00001279    0.00010435    0.00029838
     atom   30 type  2   force =     0.00093735   -0.00004239    0.00140034
     atom   31 type  2   force =    -0.00013616    0.00002027    0.00019588
     atom   32 type  2   force =    -0.00145259    0.00055046    0.00246538
     atom   33 type  2   force =     0.00015811    0.00045603   -0.00011732
     atom   34 type  2   force =    -0.00103774    0.00905607   -0.00123620
     atom   35 type  2   force =    -0.00021123    0.00024932   -0.00047842
     atom   36 type  1   force =     0.00014314    0.00027036    0.00033611
     atom   37 type  1   force =    -0.00029363   -0.00032870    0.00033738
     atom   38 type  1   force =     0.00003845    0.00023653   -0.00031719
     atom   39 type  1   force =    -0.00011702   -0.00076443   -0.00079579
     atom   40 type  1   force =    -0.00016774    0.00013803   -0.00036428
     atom   41 type  1   force =    -0.00046207   -0.00013252   -0.00053354
     atom   42 type  2   force =    -0.00002996   -0.00016716   -0.00018514
     atom   43 type  2   force =     0.00005606    0.00011415   -0.00015615
     atom   44 type  2   force =    -0.00003438   -0.00009732    0.00008694
     atom   45 type  2   force =     0.00031192    0.00062392    0.00017454
     atom   46 type  2   force =     0.00010079   -0.00004501    0.00017912
     atom   47 type  2   force =     0.00033748    0.00003982    0.00037097
     atom   48 type  2   force =    -0.00014698   -0.00001839    0.00020162
     atom   49 type  2   force =     0.00009849    0.00009708    0.00025610
     atom   50 type  2   force =    -0.00010681   -0.00002298   -0.00003162
     atom   51 type  2   force =    -0.00019399    0.00049188    0.00000843
     atom   52 type  2   force =     0.00008003   -0.00001427   -0.00021067
     atom   53 type  2   force =     0.00002209    0.00026037   -0.00050300
     atom   54 type  1   force =    -0.00257441   -0.00221076    0.00454759
     atom   55 type  1   force =    -0.00041912    0.00465802    0.00681888
     atom   56 type  1   force =    -0.00012401    0.00001490    0.00030055
     atom   57 type  1   force =     0.00008882    0.00071420   -0.00054332
     atom   58 type  1   force =    -0.00302803    0.00010536   -0.00349868
     atom   59 type  1   force =     0.00032849   -0.00233909   -0.00386357
     atom   60 type  2   force =     0.00176570   -0.00047997   -0.00237064
     atom   61 type  2   force =     0.00082834   -0.00196044   -0.00226118
     atom   62 type  2   force =     0.01043241    0.00406252   -0.00409537
     atom   63 type  2   force =     0.00123001   -0.00474832   -0.00145463
     atom   64 type  2   force =     0.00518247   -0.00138602    0.00384100
     atom   65 type  2   force =     0.00109994    0.00002161    0.00237857
     atom   66 type  2   force =     0.00095059   -0.00006223    0.00029575
     atom   67 type  2   force =    -0.00025220   -0.00036574    0.00109554
     atom   68 type  2   force =     0.00012253   -0.00040440   -0.00031772
     atom   69 type  2   force =     0.00002326   -0.00021712   -0.00007119
     atom   70 type  2   force =     0.00010148   -0.00008273   -0.00057935
     atom   71 type  2   force =     0.00005103   -0.00013813   -0.00040331
     atom   72 type  1   force =     0.00786647   -0.01671553    0.02026587
     atom   73 type  1   force =     0.00384726    0.00443189    0.00444724
     atom   74 type  1   force =    -0.02706598    0.00714385    0.00058196
     atom   75 type  1   force =    -0.00028253    0.00631927   -0.00330261
     atom   76 type  1   force =    -0.25564976   -0.08144814   -0.19888531
     atom   77 type  1   force =     0.00103953   -0.00029258   -0.00524030
     atom   78 type  2   force =    -0.00203029   -0.00130698   -0.01231053
     atom   79 type  2   force =     0.00000215   -0.00163102   -0.00176129
     atom   80 type  2   force =    -0.00303688    0.00557289   -0.00561872
     atom   81 type  2   force =    -0.00140759   -0.00171108    0.00016569
     atom   82 type  2   force =     0.14867804    0.03146145    0.09894734
     atom   83 type  2   force =     0.00016707    0.00000367    0.00113712
     atom   84 type  2   force =     0.02243293    0.01748877   -0.02269548
     atom   85 type  2   force =    -0.00072430   -0.00216030    0.00172392
     atom   86 type  2   force =     0.00369358   -0.00426261   -0.00399042
     atom   87 type  2   force =    -0.00044415   -0.00178292   -0.00041912
     atom   88 type  2   force =    -0.00083390    0.00045667   -0.00361624
     atom   89 type  2   force =    -0.00014101    0.00002639   -0.00068788
     atom   90 type  1   force =     0.00041178   -0.00032183    0.00091959
     atom   91 type  1   force =    -0.00028890    0.00060441    0.00056766
     atom   92 type  1   force =     0.02813110   -0.00262491    0.01975189
     atom   93 type  1   force =     0.00066594    0.00166812   -0.00088087
     atom   94 type  1   force =     0.00333287    0.00209923   -0.00707555
     atom   95 type  1   force =     0.00002720    0.00020571   -0.00063378
     atom   96 type  2   force =     0.00051427   -0.00003080   -0.00243210
     atom   97 type  2   force =     0.00019936   -0.00030274   -0.00048069
     atom   98 type  2   force =     0.00036052   -0.00004313   -0.00050218
     atom   99 type  2   force =     0.00032936   -0.00051356    0.00011715
     atom  100 type  2   force =    -0.00054886   -0.00025369    0.00065063
     atom  101 type  2   force =     0.00002179   -0.00027254    0.00020073
     atom  102 type  2   force =    -0.00799080    0.00070243    0.00125455
     atom  103 type  2   force =    -0.00035367   -0.00034342    0.00042307
     atom  104 type  2   force =    -0.00410219   -0.00393578   -0.00532698
     atom  105 type  2   force =    -0.00015809   -0.00068370   -0.00021755
     atom  106 type  2   force =    -0.00091017    0.00059136   -0.00246798
     atom  107 type  2   force =     0.00004453    0.00012265   -0.00030888
     atom  108 type  1   force =     0.00034311   -0.00052513    0.00005382
     atom  109 type  1   force =     0.00076094    0.00049837   -0.00099204
     atom  110 type  1   force =    -0.00011289   -0.00016077    0.00008612
     atom  111 type  1   force =     0.00006969    0.00012236    0.00043173
     atom  112 type  1   force =     0.00002168   -0.00014050    0.00028282
     atom  113 type  1   force =     0.00128675   -0.00095945    0.00212636
     atom  114 type  2   force =    -0.00014112    0.00014499    0.00013924
     atom  115 type  2   force =    -0.00027219    0.00015293    0.00045774
     atom  116 type  2   force =    -0.00012557    0.00016284   -0.00014743
     atom  117 type  2   force =    -0.00077604   -0.00115840    0.00004287
     atom  118 type  2   force =    -0.00016605    0.00007801   -0.00024214
     atom  119 type  2   force =    -0.00125069   -0.00016714   -0.00193124
     atom  120 type  2   force =     0.00004535    0.00003972   -0.00009216
     atom  121 type  2   force =    -0.00021624    0.00016122   -0.00047629
     atom  122 type  2   force =     0.00001164    0.00010066   -0.00004197
     atom  123 type  2   force =    -0.00032958   -0.00034117    0.00004475
     atom  124 type  2   force =    -0.00003608    0.00002599    0.00006740
     atom  125 type  2   force =    -0.00035580   -0.00027499    0.00141005
     atom  126 type  1   force =    -0.00057724   -0.00106502   -0.00063201
     atom  127 type  1   force =    -0.00055231    0.00070042    0.00006850
     atom  128 type  1   force =     0.00006070   -0.00010540    0.00032531
     atom  129 type  1   force =     0.00106555    0.00400743    0.00420963
     atom  130 type  1   force =     0.00015445   -0.00008510    0.00063090
     atom  131 type  1   force =    -0.00088630    0.00075801    0.00161666
     atom  132 type  2   force =    -0.00001628    0.00037855    0.00025405
     atom  133 type  2   force =     0.00042121   -0.00133451    0.00027716
     atom  134 type  2   force =     0.00014679    0.00029862   -0.00013384
     atom  135 type  2   force =     0.00026879   -0.00012373    0.00001408
     atom  136 type  2   force =    -0.00019018    0.00003508   -0.00023695
     atom  137 type  2   force =     0.00041028   -0.00033124   -0.00037174
     atom  138 type  2   force =    -0.00005443    0.00009258   -0.00026147
     atom  139 type  2   force =     0.00111140   -0.00111968   -0.00131760
     atom  140 type  2   force =    -0.00021912   -0.00010393   -0.00006025
     atom  141 type  2   force =    -0.00145539   -0.00660707   -0.00401045
     atom  142 type  2   force =    -0.00009041   -0.00005175    0.00038875
     atom  143 type  2   force =     0.00694119   -0.00800520    0.00602476
     atom  144 type  1   force =    -0.00040371   -0.00027309   -0.00035931
     atom  145 type  1   force =    -0.00012778   -0.00012930   -0.00012395
     atom  146 type  1   force =    -0.00014637   -0.00004766    0.00044737
     atom  147 type  1   force =    -0.00091487    0.00050687    0.00031668
     atom  148 type  1   force =    -0.00015616   -0.00003410    0.00028955
     atom  149 type  1   force =    -0.00038758   -0.00027615    0.00066880
     atom  150 type  2   force =     0.00007969    0.00012117    0.00019039
     atom  151 type  2   force =     0.00000490    0.00003062    0.00024363
     atom  152 type  2   force =     0.00025205    0.00018024    0.00006144
     atom  153 type  2   force =    -0.00006623    0.00003023    0.00001200
     atom  154 type  2   force =     0.00002653   -0.00005219   -0.00012968
     atom  155 type  2   force =    -0.00003203    0.00008969   -0.00037533
     atom  156 type  2   force =     0.00013301    0.00011469   -0.00021369
     atom  157 type  2   force =     0.00041666    0.00004197   -0.00028141
     atom  158 type  2   force =     0.00001469   -0.00021434   -0.00011007
     atom  159 type  2   force =     0.00057557   -0.00001395    0.00018368
     atom  160 type  2   force =     0.00030400   -0.00027544    0.00024670
     atom  161 type  2   force =     0.00031567   -0.00007426    0.00034764
     atom  162 type  1   force =     0.00221509    0.00068710   -0.00218534
     atom  163 type  1   force =     0.01419104   -0.01383074    0.01054513
     atom  164 type  1   force =    -0.00062146   -0.00006064   -0.00023701
     atom  165 type  1   force =     0.00044774   -0.00017998    0.00040530
     atom  166 type  1   force =     0.00079660    0.00075978    0.00238042
     atom  167 type  1   force =     0.00045130    0.00104936    0.00275654
     atom  168 type  2   force =    -0.00016063    0.00062337    0.00127771
     atom  169 type  2   force =    -0.00281951    0.00393840    0.00095206
     atom  170 type  2   force =    -0.00187440   -0.00130743   -0.00005788
     atom  171 type  2   force =     0.00032608    0.00324903   -0.00153177
     atom  172 type  2   force =    -0.00167653    0.00004465   -0.00238861
     atom  173 type  2   force =    -0.00085805    0.00004186   -0.00129568
     atom  174 type  2   force =     0.00013586   -0.00036849   -0.00077762
     atom  175 type  2   force =    -0.00020138    0.00014315   -0.00087675
     atom  176 type  2   force =     0.00047196   -0.00021452    0.00018206
     atom  177 type  2   force =    -0.00020295    0.00009029   -0.00008005
     atom  178 type  2   force =     0.00040822   -0.00051787    0.00097457
     atom  179 type  2   force =    -0.00023746    0.00055259    0.00032732
     atom  180 type  1   force =    -0.00983325    0.02821482    0.01111287
     atom  181 type  1   force =    -0.01052531   -0.01006769   -0.01005519
     atom  182 type  1   force =     0.00436769    0.00211126    0.00605209
     atom  183 type  1   force =    -0.00067874   -0.00440606    0.00322866
     atom  184 type  1   force =     0.00215564    0.00246372    0.01286030
     atom  185 type  1   force =    -0.00030469    0.00030185    0.00290531
     atom  186 type  2   force =     0.01512601    0.06544924    0.06809930
     atom  187 type  2   force =     0.00129308    0.00301252    0.00327752
     atom  188 type  2   force =     0.00322903   -0.00236437   -0.00598815
     atom  189 type  2   force =     0.00412281    0.00380090   -0.00102862
     atom  190 type  2   force =    -0.00255444   -0.00078301   -0.00719785
     atom  191 type  2   force =    -0.00007402    0.00045783   -0.00096229
     atom  192 type  2   force =    -0.00016119   -0.00023571   -0.00557987
     atom  193 type  2   force =     0.00082450    0.00084496   -0.00155271
     atom  194 type  2   force =    -0.00371064   -0.00100727   -0.00321952
     atom  195 type  2   force =     0.00035958    0.00154024    0.00033010
     atom  196 type  2   force =     0.02985531   -0.04012327    0.03869263
     atom  197 type  2   force =     0.00007790   -0.00001804    0.00103985
     atom  198 type  1   force =    -0.00076958   -0.00019713   -0.00085003
     atom  199 type  1   force =    -0.00000555    0.00031559   -0.00102311
     atom  200 type  1   force =    -0.00364421    0.00372691    0.01527988
     atom  201 type  1   force =    -0.00093376   -0.00193209    0.00128306
     atom  202 type  1   force =    -0.00179360   -0.00153953    0.00433235
     atom  203 type  1   force =    -0.00018365    0.00018832    0.00080784
     atom  204 type  2   force =     0.00046303    0.00063370    0.00173854
     atom  205 type  2   force =     0.00003989   -0.00003227    0.00024880
     atom  206 type  2   force =     0.00042388   -0.00008239    0.00007163
     atom  207 type  2   force =    -0.00025629   -0.00009276    0.00006543
     atom  208 type  2   force =     0.00083520    0.00005215   -0.00068125
     atom  209 type  2   force =    -0.00002759    0.00002670   -0.00040101
     atom  210 type  2   force =     0.00474781   -0.00225447   -0.00612720
     atom  211 type  2   force =     0.00083588    0.00055052   -0.00064001
     atom  212 type  2   force =     0.01824991    0.00459892   -0.01026739
     atom  213 type  2   force =     0.00038937    0.00119270    0.00014986
     atom  214 type  2   force =     0.00154010   -0.00081485    0.00497400
     atom  215 type  2   force =     0.00018764   -0.00012977    0.00031067

     Total force =     0.408018     Total SCF correction =     0.000106

     Writing output data file Qrtz_Ortho.save

     init_run     :     27.23s CPU     39.23s WALL (       1 calls)
     electrons    :   3888.19s CPU   8217.23s WALL (       1 calls)
     forces       :      8.32s CPU      8.76s WALL (       1 calls)

     Called by init_run:
     wfcinit      :     25.08s CPU     35.30s WALL (       1 calls)
     potinit      :      0.20s CPU      0.27s WALL (       1 calls)

     Called by electrons:
     c_bands      :   2161.29s CPU   2687.46s WALL (      33 calls)
     sum_band     :     10.86s CPU     41.59s WALL (      11 calls)
     v_of_rho     :      0.10s CPU      0.32s WALL (      12 calls)
     mix_rho      :      0.10s CPU      0.62s WALL (      11 calls)

     Called by c_bands:
     init_us_2    :      0.30s CPU      0.36s WALL (      45 calls)
     cegterg      :   2159.68s CPU   2676.15s WALL (      33 calls)

     Called by sum_band:

     Called by *egterg:
     h_psi        :    424.96s CPU    865.68s WALL (      95 calls)
     g_psi        :      0.30s CPU      0.31s WALL (      61 calls)
     cdiaghg      :    670.95s CPU    680.10s WALL (      92 calls)

     Called by h_psi:
     add_vuspsi   :    139.51s CPU    139.67s WALL (      95 calls)

     General routines
     calbec       :    145.97s CPU    161.03s WALL (      99 calls)
     fft          :      0.17s CPU      0.93s WALL (      49 calls)
     fftw         :    147.73s CPU    594.04s WALL (   98180 calls)
     davcio       :      0.02s CPU      1.97s WALL (     260 calls)

     Parallel routines
     fft_scatter  :     72.43s CPU    472.16s WALL (   98229 calls)

     Electric-field routines
     c_phase_fiel :   1715.68s CPU   5484.19s WALL (      33 calls)

     PWSCF        :     1h 5m CPU        2h17m WALL


   This run was terminated on:   5:17:48   7Jul2018            

=------------------------------------------------------------------------------=
   JOB DONE.
=------------------------------------------------------------------------------=
