# Supplementary material for: Collective dipole effects in ionic transport under electric fields
Source: Nat Commun. 2020 Jul 3;11:3330. doi: 10.1038/s41467-020-17173-w (PMC7335081; doi:10.1038/s41467-020-17173-w)
Supplement: Supplementary file 3 — Source Data [file 41467_2020_17173_MOESM3_ESM.zip › Script_Pol_Analysis/QE_data/ZBC_NEB_VO_Q2-pos2/Zcharge_VO_Q2_pict6/output_file]

     Program PWSCF v.6.1 (svn rev. 13369) starts on 27Nov2017 at  7: 5: 2 

     This program is part of the open-source Quantum ESPRESSO suite
     for quantum simulation of materials; please cite
         "P. Giannozzi et al., J. Phys.:Condens. Matter 21 395502 (2009);
          URL http://www.quantum-espresso.org", 
     in publications or presentations arising from this work. More details at
     http://www.quantum-espresso.org/quote

     Parallel version (MPI), running on    72 processors
     R & G space division:  proc/nbgrp/npool/nimage =      72
     Reading input from /marconi_scratch/userexternal/nsalles0/E-NEB_VO_Q2-pos2/E0/Qrtz_Ortho_6/input_file
Warning: card &IONS ignored
Warning: card / ignored
Warning: card &CELL ignored
Warning: card / ignored

     Current dimensions of program PWSCF are:
     Max number of different atomic species (ntypx) = 10
     Max number of k-points (npk) =  40000
     Max angular momentum in pseudopotentials (lmaxx) =  3

     Subspace diagonalization in iterative solution of the eigenvalue problem:
     a serial algorithm will be used

 
     Parallelization info
     --------------------
     sticks:   dense  smooth     PW     G-vecs:    dense   smooth      PW
     Min         312     312     78                24178    24178    3020
     Max         313     313     79                24181    24181    3023
     Sum       22485   22485   5629              1740873  1740873  217511
 

     Title: 
     Fkl_Ortho                                                                  


     bravais-lattice index     =            0
     lattice parameter (alat)  =      27.8567  a.u.
     unit-cell volume          =   18011.5231 (a.u.)^3
     number of atoms/cell      =          215
     number of atomic types    =            2
     number of electrons       =      1144.00
     number of Kohn-Sham states=          600
     kinetic-energy cutoff     =      80.0000  Ry
     charge density cutoff     =     320.0000  Ry
     convergence threshold     =      1.0E-08
     mixing beta               =       0.7000
     number of iterations used =            8  plain     mixing
     Exchange-correlation      =  SLA  PZ   NOGX NOGC ( 1  1  0  0 0 0)
 
     Using Berry phase electric field
     In a.u.(Ry)  cartesian system of reference
        0.0000000000
        0.0000000000
        0.0000000000
     In a.u.(Ry)  crystal system of reference
        0.0000000000
        0.0000000000
        0.0000000000
     Number of iterative cycles:   3
 

     celldm(1)=  27.856738  celldm(2)=   0.000000  celldm(3)=   0.000000
     celldm(4)=   0.000000  celldm(5)=   0.000000  celldm(6)=   0.000000

     crystal axes: (cart. coord. in units of alat)
               a(1) = (   0.992918   0.000000   0.000000 )  
               a(2) = (   0.000000   1.146571   0.000000 )  
               a(3) = (   0.000000   0.000000   0.731889 )  

     reciprocal axes: (cart. coord. in units 2 pi/alat)
               b(1) = (  1.007133  0.000000  0.000000 )  
               b(2) = (  0.000000  0.872166  0.000000 )  
               b(3) = (  0.000000  0.000000  1.366327 )  


     PseudoPot. # 1 for Si read from file:
     /marconi/home/userexternal/nsalles0/qe-6.1/pseudo/Si.pz-vbc.UPF
     MD5 check sum: 6dfa03ddd5817404712e03e4d12deb78
     Pseudo is Norm-conserving, Zval =  4.0
     Generated by new atomic code, or converted to UPF format
     Using radial grid of  431 points,  2 beta functions with: 
                l(1) =   0
                l(2) =   1

     PseudoPot. # 2 for O  read from file:
     /marconi/home/userexternal/nsalles0/qe-6.1/pseudo/O.pz-mt.UPF
     MD5 check sum: 6c85872a654a48428798af567c59afb1
     Pseudo is Norm-conserving, Zval =  6.0
     Generated by new atomic code, or converted to UPF format
     Using radial grid of  921 points,  1 beta functions with: 
                l(1) =   0

     atomic species   valence    mass     pseudopotential
        Si             4.00    28.08550     Si( 1.00)
        O              6.00    16.00000     O ( 1.00)

     No symmetry found


   Cartesian axes

     site n.     atom                  positions (alat units)
         1           Si  tau(   1) = (   0.1494922   0.0009305   0.2444808  )
         2           Si  tau(   2) = (   0.3174705   0.2885424   0.2452297  )
         3           Si  tau(   3) = (   0.9144245   0.1317263   0.1191072  )
         4           Si  tau(   4) = (   0.0902988   0.4150068   0.1255177  )
         5           Si  tau(   5) = (   0.0881119   0.1514654  -0.0004103  )
         6           Si  tau(   6) = (   0.2494433   0.4338949  -0.0027930  )
         7           O   tau(   7) = (   0.0832655   0.0805228   0.2820386  )
         8           O   tau(   8) = (   0.2503159   0.3664904   0.2847884  )
         9           O   tau(   9) = (   0.2150135   0.0378208   0.1637271  )
        10           O   tau(  10) = (   0.3847853   0.3316246   0.1687844  )
        11           O   tau(  11) = (   0.1893575   0.1676920   0.0394911  )
        12           O   tau(  12) = (   0.3559311   0.4420689   0.0250995  )
        13           O   tau(  13) = (   0.0232048   0.1139964   0.0809300  )
        14           O   tau(  14) = (   0.1929820   0.4032925   0.0870315  )
        15           O   tau(  15) = (   0.9144133   0.2053777   0.2017720  )
        16           O   tau(  16) = (   0.0868782   0.4914087   0.2055145  )
        17           O   tau(  17) = (   0.0452020   0.2469227   0.3308628  )
        18           O   tau(  18) = (   0.2115495   0.5352465   0.3306285  )
        19           Si  tau(  19) = (   0.4866939   0.0035877   0.2389473  )
        20           Si  tau(  20) = (   0.6532451   0.2821891   0.2487327  )
        21           Si  tau(  21) = (   0.2537615   0.1316617   0.1217229  )
        22           Si  tau(  22) = (   0.4150949   0.4222118   0.1159171  )
        23           Si  tau(  23) = (   0.4165356   0.1536973  -0.0003730  )
        24           Si  tau(  24) = (   0.5857388   0.4411687   0.0023804  )
        25           O   tau(  25) = (   0.4218050   0.0840537   0.2772307  )
        26           O   tau(  26) = (   0.5909830   0.3492024   0.3140250  )
        27           O   tau(  27) = (   0.5515676   0.0402038   0.1564878  )
        28           O   tau(  28) = (   0.7048885   0.3335441   0.1671392  )
        29           O   tau(  29) = (   0.5164295   0.1766783   0.0404514  )
        30           O   tau(  30) = (   0.6872128   0.4587775   0.0399945  )
        31           O   tau(  31) = (   0.3545254   0.1128704   0.0811131  )
        32           O   tau(  32) = (   0.5206565   0.4106245   0.0856835  )
        33           O   tau(  33) = (   0.2569929   0.2084783   0.2010140  )
        34           O   tau(  34) = (   0.4021562   0.5109295   0.1819560  )
        35           O   tau(  35) = (   0.3800574   0.2505500   0.3281996  )
        36           Si  tau(  36) = (   0.8156271  -0.0037266   0.2430845  )
        37           Si  tau(  37) = (   0.9790163   0.2832218   0.2449761  )
        38           Si  tau(  38) = (   0.5846696   0.1382454   0.1181548  )
        39           Si  tau(  39) = (   0.7497262   0.4247173   0.1250031  )
        40           Si  tau(  40) = (   0.7539705   0.1574121  -0.0102320  )
        41           Si  tau(  41) = (   0.9170960   0.4361861   0.0035658  )
        42           O   tau(  42) = (   0.7488255   0.0730762   0.2853675  )
        43           O   tau(  43) = (   0.9150383   0.3657408   0.2819938  )
        44           O   tau(  44) = (   0.8737235   0.0372303   0.1584861  )
        45           O   tau(  45) = (   1.0474843   0.3194380   0.1662197  )
        46           O   tau(  46) = (   0.8531122   0.1715836   0.0351454  )
        47           O   tau(  47) = (   1.0193320   0.4478049   0.0416548  )
        48           O   tau(  48) = (   0.6843529   0.1341265   0.0720308  )
        49           O   tau(  49) = (   0.8503921   0.4034687   0.0857015  )
        50           O   tau(  50) = (   0.5868084   0.2069304   0.2054035  )
        51           O   tau(  51) = (   0.7504963   0.5007055   0.2043874  )
        52           O   tau(  52) = (   0.7262612   0.2443581   0.3217797  )
        53           O   tau(  53) = (   0.8778985   0.5351957   0.3288889  )
        54           Si  tau(  54) = (   0.1487310   0.5718874   0.2475301  )
        55           Si  tau(  55) = (   0.3173931   0.8646275   0.2437615  )
        56           Si  tau(  56) = (   0.9220638   0.7064487   0.1233441  )
        57           Si  tau(  57) = (   0.0912975   0.9915164   0.1232283  )
        58           Si  tau(  58) = (   0.0962628   0.7262244   0.0015689  )
        59           Si  tau(  59) = (   0.2550518   1.0153824  -0.0000280  )
        60           O   tau(  60) = (   0.0843813   0.6525336   0.2852628  )
        61           O   tau(  61) = (   0.2535312   0.9449022   0.2823778  )
        62           O   tau(  62) = (   0.2165201   0.6103759   0.1683139  )
        63           O   tau(  63) = (   0.3827996   0.8991125   0.1616464  )
        64           O   tau(  64) = (   0.2018972   0.7346680   0.0373227  )
        65           O   tau(  65) = (   0.3581389   1.0283413   0.0364824  )
        66           O   tau(  66) = (   0.0320532   0.6924007   0.0853133  )
        67           O   tau(  67) = (   0.1934635   0.9784186   0.0837744  )
        68           O   tau(  68) = (   0.9188518   0.7803946   0.2047530  )
        69           O   tau(  69) = (   0.0882584   1.0651950   0.2052222  )
        70           O   tau(  70) = (   0.0511680   0.8225774   0.3290913  )
        71           O   tau(  71) = (   0.2117557   1.1125921   0.3288804  )
        72           Si  tau(  72) = (   0.4288542   0.6169152   0.1797493  )
        73           Si  tau(  73) = (   0.6525262   0.8629126   0.2458872  )
        74           Si  tau(  74) = (   0.2567374   0.7038836   0.1274253  )
        75           Si  tau(  75) = (   0.4211565   0.9941990   0.1205841  )
        76           Si  tau(  76) = (   0.4487374   0.7475413  -0.0238900  )
        77           Si  tau(  77) = (   0.5872846   1.0139456   0.0004292  )
        78           O   tau(  78) = (   0.4163209   0.6574169   0.2803151  )
        79           O   tau(  79) = (   0.5879090   0.9437086   0.2822450  )
        80           O   tau(  80) = (   0.5330366   0.6245274   0.1435654  )
        81           O   tau(  81) = (   0.7136569   0.8938283   0.1593469  )
        82           O   tau(  82) = (   0.5347238   0.7662152   0.0368822  )
        83           O   tau(  83) = (   0.6894917   1.0276205   0.0387673  )
        84           O   tau(  84) = (   0.3675454   0.6805172   0.1034770  )
        85           O   tau(  85) = (   0.5231380   0.9774468   0.0825627  )
        86           O   tau(  86) = (   0.2543409   0.7830056   0.2035360  )
        87           O   tau(  87) = (   0.4221220   1.0696271   0.2008279  )
        88           O   tau(  88) = (   0.3802608   0.8264922   0.3266416  )
        89           O   tau(  89) = (   0.5494720   1.1137164   0.3226188  )
        90           Si  tau(  90) = (   0.8169746   0.5776243   0.2466179  )
        91           Si  tau(  91) = (   0.9829784   0.8602632   0.2449421  )
        92           Si  tau(  92) = (   0.5909523   0.7155062   0.1210869  )
        93           Si  tau(  93) = (   0.7532227   0.9894859   0.1208306  )
        94           Si  tau(  94) = (   0.7562506   0.7275843   0.0009982  )
        95           Si  tau(  95) = (   0.9192038   1.0110364   0.0010826  )
        96           O   tau(  96) = (   0.7545652   0.6577320   0.2892935  )
        97           O   tau(  97) = (   0.9180258   0.9402158   0.2827255  )
        98           O   tau(  98) = (   0.8829045   0.6121471   0.1649555  )
        99           O   tau(  99) = (   1.0488904   0.8951798   0.1634060  )
       100           O   tau( 100) = (   0.8579805   0.7414337   0.0396217  )
       101           O   tau( 101) = (   1.0203656   1.0273161   0.0406630  )
       102           O   tau( 102) = (   0.6912496   0.6932886   0.0847246  )
       103           O   tau( 103) = (   0.8548060   0.9729496   0.0824924  )
       104           O   tau( 104) = (   0.5882509   0.7800941   0.2092193  )
       105           O   tau( 105) = (   0.7527611   1.0611600   0.2046484  )
       106           O   tau( 106) = (   0.7166415   0.8278478   0.3285958  )
       107           O   tau( 107) = (   0.8812013   1.1083832   0.3249862  )
       108           Si  tau( 108) = (   0.1528222  -0.0017023   0.6088878  )
       109           Si  tau( 109) = (   0.3096783   0.2826812   0.6102371  )
       110           Si  tau( 110) = (   0.9190536   0.1262302   0.4904214  )
       111           Si  tau( 111) = (   0.0874396   0.4170033   0.4898046  )
       112           Si  tau( 112) = (   0.0869565   0.1513977   0.3667123  )
       113           Si  tau( 113) = (   0.2504843   0.4392269   0.3675413  )
       114           O   tau( 114) = (   0.0890824   0.0792096   0.6478510  )
       115           O   tau( 115) = (   0.2396968   0.3588388   0.6486862  )
       116           O   tau( 116) = (   0.2159904   0.0323433   0.5245480  )
       117           O   tau( 117) = (   0.3753059   0.3269795   0.5325807  )
       118           O   tau( 118) = (   0.1907065   0.1654037   0.4010824  )
       119           O   tau( 119) = (   0.3534397   0.4547945   0.4049394  )
       120           O   tau( 120) = (   0.0284687   0.1129967   0.4524089  )
       121           O   tau( 121) = (   0.1896045   0.4013639   0.4515483  )
       122           O   tau( 122) = (   0.9151579   0.2024708   0.5708250  )
       123           O   tau( 123) = (   0.0864266   0.4935400   0.5694266  )
       124           O   tau( 124) = (   0.0497335   0.2474863   0.6933292  )
       125           O   tau( 125) = (   0.2149476   0.5314245   0.6919423  )
       126           Si  tau( 126) = (   0.4846832  -0.0009372   0.6096539  )
       127           Si  tau( 127) = (   0.6425219   0.2864276   0.6035787  )
       128           Si  tau( 128) = (   0.2537143   0.1273213   0.4836106  )
       129           Si  tau( 129) = (   0.4099654   0.4223788   0.4927608  )
       130           Si  tau( 130) = (   0.4186749   0.1534041   0.3628408  )
       131           Si  tau( 131) = (   0.6075401   0.3931628   0.4114271  )
       132           O   tau( 132) = (   0.4227704   0.0809956   0.6487135  )
       133           O   tau( 133) = (   0.5853122   0.3634056   0.6548798  )
       134           O   tau( 134) = (   0.5482499   0.0348796   0.5259959  )
       135           O   tau( 135) = (   0.6805157   0.3398579   0.5025679  )
       136           O   tau( 136) = (   0.5211052   0.1681226   0.4023955  )
       137           O   tau( 137) = (   0.6854004   0.4723487   0.4094510  )
       138           O   tau( 138) = (   0.3560367   0.1131865   0.4445205  )
       139           O   tau( 139) = (   0.5165710   0.4109975   0.4640584  )
       140           O   tau( 140) = (   0.2523417   0.2007868   0.5660570  )
       141           O   tau( 141) = (   0.4100802   0.5007925   0.5709020  )
       142           O   tau( 142) = (   0.3738044   0.2474161   0.6927834  )
       143           O   tau( 143) = (   0.5488863   0.5335428   0.6867759  )
       144           Si  tau( 144) = (   0.8159916  -0.0058255   0.6109280  )
       145           Si  tau( 145) = (   0.9781320   0.2834830   0.6116466  )
       146           Si  tau( 146) = (   0.5837892   0.1295678   0.4844186  )
       147           Si  tau( 147) = (   0.7557100   0.4317430   0.4867935  )
       148           Si  tau( 148) = (   0.7552484   0.1475303   0.3658164  )
       149           Si  tau( 149) = (   0.9178157   0.4390061   0.3637872  )
       150           O   tau( 150) = (   0.7515153   0.0756878   0.6480481  )
       151           O   tau( 151) = (   0.9130758   0.3633391   0.6522304  )
       152           O   tau( 152) = (   0.8806766   0.0306420   0.5290590  )
       153           O   tau( 153) = (   1.0405460   0.3227200   0.5293797  )
       154           O   tau( 154) = (   0.8561971   0.1606297   0.4061657  )
       155           O   tau( 155) = (   1.0179836   0.4528492   0.4054648  )
       156           O   tau( 156) = (   0.6873929   0.1204610   0.4490321  )
       157           O   tau( 157) = (   0.8513805   0.4013795   0.4469255  )
       158           O   tau( 158) = (   0.5792740   0.2070714   0.5649395  )
       159           O   tau( 159) = (   0.7569973   0.4869874   0.5797931  )
       160           O   tau( 160) = (   0.7254486   0.2508532   0.6655153  )
       161           O   tau( 161) = (   0.8846572   0.5347770   0.6970939  )
       162           Si  tau( 162) = (   0.1526218   0.5715352   0.6099956  )
       163           Si  tau( 163) = (   0.3150196   0.8643954   0.6034277  )
       164           Si  tau( 164) = (   0.9179721   0.7045839   0.4929994  )
       165           Si  tau( 165) = (   0.0892585   0.9897581   0.4893090  )
       166           Si  tau( 166) = (   0.0872880   0.7263633   0.3677720  )
       167           Si  tau( 167) = (   0.2521291   1.0175316   0.3661269  )
       168           O   tau( 168) = (   0.0911582   0.6529749   0.6510986  )
       169           O   tau( 169) = (   0.2521627   0.9405538   0.6495520  )
       170           O   tau( 170) = (   0.2186195   0.6086952   0.5292880  )
       171           O   tau( 171) = (   0.3780922   0.9000434   0.5209345  )
       172           O   tau( 172) = (   0.1900624   0.7396882   0.4053136  )
       173           O   tau( 173) = (   0.3542029   1.0355885   0.4036033  )
       174           O   tau( 174) = (   0.0252678   0.6884011   0.4509554  )
       175           O   tau( 175) = (   0.1909999   0.9764035   0.4485677  )
       176           O   tau( 176) = (   0.9220363   0.7740584   0.5785340  )
       177           O   tau( 177) = (   0.0893586   1.0625001   0.5725254  )
       178           O   tau( 178) = (   0.0610194   0.8230381   0.6946677  )
       179           O   tau( 179) = (   0.2178169   1.1106120   0.6918204  )
       180           Si  tau( 180) = (   0.4853398   0.5719757   0.6062671  )
       181           Si  tau( 181) = (   0.6482053   0.8583009   0.6101616  )
       182           Si  tau( 182) = (   0.2542487   0.7038767   0.4873163  )
       183           Si  tau( 183) = (   0.4182344   0.9965387   0.4842150  )
       184           Si  tau( 184) = (   0.4175348   0.7300531   0.3640157  )
       185           Si  tau( 185) = (   0.5854454   1.0181739   0.3640438  )
       186           O   tau( 186) = (   0.4304797   0.6590737   0.6505196  )
       187           O   tau( 187) = (   0.5851659   0.9377119   0.6518423  )
       188           O   tau( 188) = (   0.5471156   0.6092556   0.5231772  )
       189           O   tau( 189) = (   0.7063642   0.8937306   0.5234625  )
       190           O   tau( 190) = (   0.5191936   0.7438270   0.4048916  )
       191           O   tau( 191) = (   0.6856980   1.0324422   0.4070414  )
       192           O   tau( 192) = (   0.3560024   0.6899746   0.4466561  )
       193           O   tau( 193) = (   0.5193409   0.9805802   0.4443534  )
       194           O   tau( 194) = (   0.2561679   0.7784649   0.5696424  )
       195           O   tau( 195) = (   0.4198777   1.0658740   0.5701977  )
       196           O   tau( 196) = (   0.3867339   0.8311854   0.6852569  )
       197           O   tau( 197) = (   0.5498666   1.1087685   0.6908350  )
       198           Si  tau( 198) = (   0.8202755   0.5719292   0.6166100  )
       199           Si  tau( 199) = (   0.9863328   0.8569336   0.6133904  )
       200           Si  tau( 200) = (   0.5823488   0.7080290   0.4878439  )
       201           Si  tau( 201) = (   0.7488969   0.9896925   0.4869041  )
       202           Si  tau( 202) = (   0.7528198   0.7327001   0.3706105  )
       203           Si  tau( 203) = (   0.9162890   1.0123432   0.3662653  )
       204           O   tau( 204) = (   0.7529847   0.6496021   0.6545820  )
       205           O   tau( 205) = (   0.9210066   0.9367617   0.6512933  )
       206           O   tau( 206) = (   0.8777709   0.6078081   0.5296761  )
       207           O   tau( 207) = (   1.0469129   0.8926688   0.5282084  )
       208           O   tau( 208) = (   0.8530397   0.7456988   0.4136706  )
       209           O   tau( 209) = (   1.0167793   1.0265988   0.4084970  )
       210           O   tau( 210) = (   0.6856385   0.6989877   0.4524475  )
       211           O   tau( 211) = (   0.8496275   0.9737270   0.4458473  )
       212           O   tau( 212) = (   0.5768431   0.7772694   0.5767764  )
       213           O   tau( 213) = (   0.7521378   1.0595086   0.5725863  )
       214           O   tau( 214) = (   0.7161906   0.8199897   0.6884872  )
       215           O   tau( 215) = (   0.8794002   1.1059574   0.6940682  )

     number of k points=     1
                       cart. coord. in units 2pi/alat
        k(    1) = (   0.0000000   0.0000000   0.0000000), wk =   2.0000000

     Dense  grid:  1740873 G-vectors     FFT dimensions: ( 160, 192, 120)

     Estimated max dynamical RAM per process >     346.31MB

     Estimated total allocated dynamical RAM >   24934.12MB

     Initial potential from superposition of free atoms

     starting charge 1145.96414, renormalised to 1144.00000
     Starting wfc are  860 randomized atomic wfcs

     total cpu time spent up to now is       29.3 secs

     per-process dynamical memory:   267.0 Mb

     Self-consistent Calculation

     iteration #  1     ecut=    80.00 Ry     beta=0.70
     Davidson diagonalization with overlap
     ethr =  1.00E-02,  avg # of iterations =  3.0
     Davidson diagonalization with overlap
     ethr =  1.00E-02,  avg # of iterations =  1.0
     Davidson diagonalization with overlap
     ethr =  1.00E-02,  avg # of iterations =  1.0
 
     Expectation value of exp(iGx):
 (-3.414525975246852E-004,6.458477435449418E-004)  0.992917730000000     
     Electronic Dipole per cell (Ry a.u.)   25.6135966277072     
     Ionic Dipole per cell (Ry a.u.)   23645.1074374497     
 
     Expectation value of exp(iGx):
 (2.923071468625443E-003,-3.374017245306693E-003)   1.14657093000000     
     Electronic Dipole per cell (Ry a.u.)  -12.3202728254032     
     Ionic Dipole per cell (Ry a.u.)   25349.5018905878     
 
     Expectation value of exp(iGx):
 (-1.325209280645966E-007,-1.728506107649299E-006)  0.731889429000000     
     Electronic Dipole per cell (Ry a.u.)  -15.1188022707793     
     Ionic Dipole per cell (Ry a.u.)   15834.3983251912     
Electronic Dipole on Cartesian axes
           1   25.6135966277072     
           2  -12.3202728254032     
           3  -15.1188022707793     
Ionic Dipole on Cartesian axes
           1   23645.1074374497     
           2   25349.5018905878     
           3   15834.3983251912     

     total cpu time spent up to now is      321.4 secs

     total energy              =   -5137.20489030 Ry
     Harris-Foulkes estimate   =   -5174.14864222 Ry
     estimated scf accuracy    <      51.88268499 Ry

     iteration #  2     ecut=    80.00 Ry     beta=0.70
     Davidson diagonalization with overlap
     ethr =  4.54E-03,  avg # of iterations =  2.0
     Davidson diagonalization with overlap
     ethr =  4.54E-03,  avg # of iterations =  1.0
     Davidson diagonalization with overlap
     ethr =  4.54E-03,  avg # of iterations =  1.0
 
     Expectation value of exp(iGx):
 (-1.333602208344816E-005,2.930364602620133E-005)  0.992917730000000     
     Electronic Dipole per cell (Ry a.u.)   24.8758743588359     
     Ionic Dipole per cell (Ry a.u.)   23645.1074374497     
 
     Expectation value of exp(iGx):
 (2.910732508996830E-004,-3.177236231058960E-004)   1.14657093000000     
     Electronic Dipole per cell (Ry a.u.)  -11.9213974178951     
     Ionic Dipole per cell (Ry a.u.)   25349.5018905878     
 
     Expectation value of exp(iGx):
 (-2.159117592698467E-010,-5.647491531655544E-009)  0.731889429000000     
     Electronic Dipole per cell (Ry a.u.)  -14.7672413789804     
     Ionic Dipole per cell (Ry a.u.)   15834.3983251912     
Electronic Dipole on Cartesian axes
           1   24.8758743588359     
           2  -11.9213974178951     
           3  -14.7672413789804     
Ionic Dipole on Cartesian axes
           1   23645.1074374497     
           2   25349.5018905878     
           3   15834.3983251912     

     total cpu time spent up to now is      602.3 secs

     total energy              =   -5150.75818740 Ry
     Harris-Foulkes estimate   =   -5167.87095931 Ry
     estimated scf accuracy    <      33.12807969 Ry

     iteration #  3     ecut=    80.00 Ry     beta=0.70
     Davidson diagonalization with overlap
     ethr =  2.90E-03,  avg # of iterations =  2.0
     Davidson diagonalization with overlap
     ethr =  2.90E-03,  avg # of iterations =  1.0
     Davidson diagonalization with overlap
     ethr =  2.90E-03,  avg # of iterations =  1.0
 
     Expectation value of exp(iGx):
 (-7.130192718717552E-005,1.410002274182797E-004)  0.992917730000000     
     Electronic Dipole per cell (Ry a.u.)   25.3876337970706     
     Ionic Dipole per cell (Ry a.u.)   23645.1074374497     
 
     Expectation value of exp(iGx):
 (9.319888748443307E-004,-1.070026983758589E-003)   1.14657093000000     
     Electronic Dipole per cell (Ry a.u.)  -12.2821836471407     
     Ionic Dipole per cell (Ry a.u.)   25349.5018905878     
 
     Expectation value of exp(iGx):
 (-5.683999044653045E-009,-1.051182138888616E-007)  0.731889429000000     
     Electronic Dipole per cell (Ry a.u.)  -14.9123156736532     
     Ionic Dipole per cell (Ry a.u.)   15834.3983251912     
Electronic Dipole on Cartesian axes
           1   25.3876337970706     
           2  -12.2821836471407     
           3  -14.9123156736532     
Ionic Dipole on Cartesian axes
           1   23645.1074374497     
           2   25349.5018905878     
           3   15834.3983251912     

     total cpu time spent up to now is      882.4 secs

     total energy              =   -5157.54908563 Ry
     Harris-Foulkes estimate   =   -5157.62855796 Ry
     estimated scf accuracy    <       0.22340974 Ry

     iteration #  4     ecut=    80.00 Ry     beta=0.70
     Davidson diagonalization with overlap
     ethr =  1.95E-05,  avg # of iterations =  9.0
     Davidson diagonalization with overlap
     ethr =  1.95E-05,  avg # of iterations =  1.0
     Davidson diagonalization with overlap
     ethr =  1.95E-05,  avg # of iterations =  1.0
 
     Expectation value of exp(iGx):
 (-6.549776096101854E-005,1.350342947416248E-004)  0.992917730000000     
     Electronic Dipole per cell (Ry a.u.)   25.1812682905466     
     Ionic Dipole per cell (Ry a.u.)   23645.1074374497     
 
     Expectation value of exp(iGx):
 (9.172423367765352E-004,-1.010618031119615E-003)   1.14657093000000     
     Electronic Dipole per cell (Ry a.u.)  -11.9882478536547     
     Ionic Dipole per cell (Ry a.u.)   25349.5018905878     
 
     Expectation value of exp(iGx):
 (-5.583865843183461E-009,-9.538713521230611E-008)  0.731889429000000     
     Electronic Dipole per cell (Ry a.u.)  -14.9531792398021     
     Ionic Dipole per cell (Ry a.u.)   15834.3983251912     
Electronic Dipole on Cartesian axes
           1   25.1812682905466     
           2  -11.9882478536547     
           3  -14.9531792398021     
Ionic Dipole on Cartesian axes
           1   23645.1074374497     
           2   25349.5018905878     
           3   15834.3983251912     

     total cpu time spent up to now is     1236.5 secs

     total energy              =   -5157.55660432 Ry
     Harris-Foulkes estimate   =   -5157.61264276 Ry
     estimated scf accuracy    <       0.11269999 Ry

     iteration #  5     ecut=    80.00 Ry     beta=0.70
     Davidson diagonalization with overlap
     ethr =  9.85E-06,  avg # of iterations =  9.0
     Davidson diagonalization with overlap
     ethr =  9.85E-06,  avg # of iterations =  1.0
     Davidson diagonalization with overlap
     ethr =  9.85E-06,  avg # of iterations =  1.0
 
     Expectation value of exp(iGx):
 (-6.692679976746489E-005,1.335838720120907E-004)  0.992917730000000     
     Electronic Dipole per cell (Ry a.u.)   25.3411712408337     
     Ionic Dipole per cell (Ry a.u.)   23645.1074374497     
 
     Expectation value of exp(iGx):
 (8.980602289650729E-004,-1.022702820924279E-003)   1.14657093000000     
     Electronic Dipole per cell (Ry a.u.)  -12.2241077973083     
     Ionic Dipole per cell (Ry a.u.)   25349.5018905878     
 
     Expectation value of exp(iGx):
 (-4.891758751063404E-009,-9.469140524104129E-008)  0.731889429000000     
     Electronic Dipole per cell (Ry a.u.)  -14.8902363942755     
     Ionic Dipole per cell (Ry a.u.)   15834.3983251912     
Electronic Dipole on Cartesian axes
           1   25.3411712408337     
           2  -12.2241077973083     
           3  -14.8902363942755     
Ionic Dipole on Cartesian axes
           1   23645.1074374497     
           2   25349.5018905878     
           3   15834.3983251912     

     total cpu time spent up to now is     1578.2 secs

     total energy              =   -5157.58095770 Ry
     Harris-Foulkes estimate   =   -5157.58257896 Ry
     estimated scf accuracy    <       0.00299144 Ry

     iteration #  6     ecut=    80.00 Ry     beta=0.70
     Davidson diagonalization with overlap
     ethr =  2.61E-07,  avg # of iterations =  7.0
     Davidson diagonalization with overlap
     ethr =  2.61E-07,  avg # of iterations =  1.0
     Davidson diagonalization with overlap
     ethr =  2.61E-07,  avg # of iterations =  1.0
 
     Expectation value of exp(iGx):
 (-6.668111475921940E-005,1.339537302335276E-004)  0.992917730000000     
     Electronic Dipole per cell (Ry a.u.)   25.3091073261112     
     Ionic Dipole per cell (Ry a.u.)   23645.1074374497     
 
     Expectation value of exp(iGx):
 (9.021584006889071E-004,-1.020670062729883E-003)   1.14657093000000     
     Electronic Dipole per cell (Ry a.u.)  -12.1774484174009     
     Ionic Dipole per cell (Ry a.u.)   25349.5018905878     
 
     Expectation value of exp(iGx):
 (-5.145826105872100E-009,-9.496639503256947E-008)  0.731889429000000     
     Electronic Dipole per cell (Ry a.u.)  -14.9133525876906     
     Ionic Dipole per cell (Ry a.u.)   15834.3983251912     
Electronic Dipole on Cartesian axes
           1   25.3091073261112     
           2  -12.1774484174009     
           3  -14.9133525876906     
Ionic Dipole on Cartesian axes
           1   23645.1074374497     
           2   25349.5018905878     
           3   15834.3983251912     

     total cpu time spent up to now is     1903.0 secs

     total energy              =   -5157.58164913 Ry
     Harris-Foulkes estimate   =   -5157.58177386 Ry
     estimated scf accuracy    <       0.00023217 Ry

     iteration #  7     ecut=    80.00 Ry     beta=0.70
     Davidson diagonalization with overlap
     ethr =  2.03E-08,  avg # of iterations =  3.0
     Davidson diagonalization with overlap
     ethr =  2.03E-08,  avg # of iterations =  1.0
     Davidson diagonalization with overlap
     ethr =  2.03E-08,  avg # of iterations =  1.0
 
     Expectation value of exp(iGx):
 (-6.677116115019699E-005,1.339596073036629E-004)  0.992917730000000     
     Electronic Dipole per cell (Ry a.u.)   25.3155951663765     
     Ionic Dipole per cell (Ry a.u.)   23645.1074374497     
 
     Expectation value of exp(iGx):
 (9.016473733438131E-004,-1.021647334561955E-003)   1.14657093000000     
     Electronic Dipole per cell (Ry a.u.)  -12.1883178342246     
     Ionic Dipole per cell (Ry a.u.)   25349.5018905878     
 
     Expectation value of exp(iGx):
 (-5.065561883225960E-009,-9.503193862440212E-008)  0.731889429000000     
     Electronic Dipole per cell (Ry a.u.)  -14.9052812738584     
     Ionic Dipole per cell (Ry a.u.)   15834.3983251912     
Electronic Dipole on Cartesian axes
           1   25.3155951663765     
           2  -12.1883178342246     
           3  -14.9052812738584     
Ionic Dipole on Cartesian axes
           1   23645.1074374497     
           2   25349.5018905878     
           3   15834.3983251912     

     total cpu time spent up to now is     2188.2 secs

     total energy              =   -5157.58170078 Ry
     Harris-Foulkes estimate   =   -5157.58171234 Ry
     estimated scf accuracy    <       0.00002475 Ry

     iteration #  8     ecut=    80.00 Ry     beta=0.70
     Davidson diagonalization with overlap
     ethr =  2.16E-09,  avg # of iterations =  3.0
     Davidson diagonalization with overlap
     ethr =  2.16E-09,  avg # of iterations =  1.0
     Davidson diagonalization with overlap
     ethr =  2.16E-09,  avg # of iterations =  1.0
 
     Expectation value of exp(iGx):
 (-6.677270901594669E-005,1.339753787650973E-004)  0.992917730000000     
     Electronic Dipole per cell (Ry a.u.)   25.3151251868662     
     Ionic Dipole per cell (Ry a.u.)   23645.1074374497     
 
     Expectation value of exp(iGx):
 (9.018723071254031E-004,-1.021561620472434E-003)   1.14657093000000     
     Electronic Dipole per cell (Ry a.u.)  -12.1859400000426     
     Ionic Dipole per cell (Ry a.u.)   25349.5018905878     
 
     Expectation value of exp(iGx):
 (-5.098488411024257E-009,-9.504575690059036E-008)  0.731889429000000     
     Electronic Dipole per cell (Ry a.u.)  -14.9083807517045     
     Ionic Dipole per cell (Ry a.u.)   15834.3983251912     
Electronic Dipole on Cartesian axes
           1   25.3151251868662     
           2  -12.1859400000426     
           3  -14.9083807517045     
Ionic Dipole on Cartesian axes
           1   23645.1074374497     
           2   25349.5018905878     
           3   15834.3983251912     

     total cpu time spent up to now is     2475.7 secs

     total energy              =   -5157.58170720 Ry
     Harris-Foulkes estimate   =   -5157.58170907 Ry
     estimated scf accuracy    <       0.00000493 Ry

     iteration #  9     ecut=    80.00 Ry     beta=0.70
     Davidson diagonalization with overlap
     ethr =  4.31E-10,  avg # of iterations =  2.0
     Davidson diagonalization with overlap
     ethr =  4.31E-10,  avg # of iterations =  1.0
     Davidson diagonalization with overlap
     ethr =  4.31E-10,  avg # of iterations =  1.0
 
     Expectation value of exp(iGx):
 (-6.677261654882498E-005,1.339796704475298E-004)  0.992917730000000     
     Electronic Dipole per cell (Ry a.u.)   25.3149590747716     
     Ionic Dipole per cell (Ry a.u.)   23645.1074374497     
 
     Expectation value of exp(iGx):
 (9.018425839520087E-004,-1.021625528825404E-003)   1.14657093000000     
     Electronic Dipole per cell (Ry a.u.)  -12.1866213544445     
     Ionic Dipole per cell (Ry a.u.)   25349.5018905878     
 
     Expectation value of exp(iGx):
 (-5.089519367388957E-009,-9.504942708875262E-008)  0.731889429000000     
     Electronic Dipole per cell (Ry a.u.)  -14.9074982372342     
     Ionic Dipole per cell (Ry a.u.)   15834.3983251912     
Electronic Dipole on Cartesian axes
           1   25.3149590747716     
           2  -12.1866213544445     
           3  -14.9074982372342     
Ionic Dipole on Cartesian axes
           1   23645.1074374497     
           2   25349.5018905878     
           3   15834.3983251912     

     total cpu time spent up to now is     2751.3 secs

     total energy              =   -5157.58170824 Ry
     Harris-Foulkes estimate   =   -5157.58170826 Ry
     estimated scf accuracy    <       0.00000021 Ry

     iteration # 10     ecut=    80.00 Ry     beta=0.70
     Davidson diagonalization with overlap
     ethr =  1.87E-11,  avg # of iterations =  2.0
     Davidson diagonalization with overlap
     ethr =  1.87E-11,  avg # of iterations =  1.0
     Davidson diagonalization with overlap
     ethr =  1.87E-11,  avg # of iterations =  1.0
 
     Expectation value of exp(iGx):
 (-6.677358934677970E-005,1.339785732506121E-004)  0.992917730000000     
     Electronic Dipole per cell (Ry a.u.)   25.3150721997117     
     Ionic Dipole per cell (Ry a.u.)   23645.1074374497     
 
     Expectation value of exp(iGx):
 (9.018529330194207E-004,-1.021611965046954E-003)   1.14657093000000     
     Electronic Dipole per cell (Ry a.u.)  -12.1864447866428     
     Ionic Dipole per cell (Ry a.u.)   25349.5018905878     
 
     Expectation value of exp(iGx):
 (-5.090109611148082E-009,-9.504913356921171E-008)  0.731889429000000     
     Electronic Dipole per cell (Ry a.u.)  -14.9075565808702     
     Ionic Dipole per cell (Ry a.u.)   15834.3983251912     
Electronic Dipole on Cartesian axes
           1   25.3150721997117     
           2  -12.1864447866428     
           3  -14.9075565808702     
Ionic Dipole on Cartesian axes
           1   23645.1074374497     
           2   25349.5018905878     
           3   15834.3983251912     

     total cpu time spent up to now is     3029.6 secs

     total energy              =   -5157.58170829 Ry
     Harris-Foulkes estimate   =   -5157.58170831 Ry
     estimated scf accuracy    <       0.00000004 Ry

     iteration # 11     ecut=    80.00 Ry     beta=0.70
     Davidson diagonalization with overlap
     ethr =  3.70E-12,  avg # of iterations =  2.0
     Davidson diagonalization with overlap
     ethr =  3.70E-12,  avg # of iterations =  1.0
     Davidson diagonalization with overlap
     ethr =  3.70E-12,  avg # of iterations =  1.0
 
     Expectation value of exp(iGx):
 (-6.677312792120193E-005,1.339790988860698E-004)  0.992917730000000     
     Electronic Dipole per cell (Ry a.u.)   25.3150183481787     
     Ionic Dipole per cell (Ry a.u.)   23645.1074374497     
 
     Expectation value of exp(iGx):
 (9.018498114994183E-004,-1.021617005699529E-003)   1.14657093000000     
     Electronic Dipole per cell (Ry a.u.)  -12.1865046735859     
     Ionic Dipole per cell (Ry a.u.)   25349.5018905878     
 
     Expectation value of exp(iGx):
 (-5.090039636063014E-009,-9.504942630281741E-008)  0.731889429000000     
     Electronic Dipole per cell (Ry a.u.)  -14.9075483341072     
     Ionic Dipole per cell (Ry a.u.)   15834.3983251912     
Electronic Dipole on Cartesian axes
           1   25.3150183481787     
           2  -12.1865046735859     
           3  -14.9075483341072     
Ionic Dipole on Cartesian axes
           1   23645.1074374497     
           2   25349.5018905878     
           3   15834.3983251912     

     total cpu time spent up to now is     3306.6 secs

     End of self-consistent calculation

          k = 0.0000 0.0000 0.0000 (217511 PWs)   bands (ev):

   -17.4744 -16.9243 -16.5383 -16.4702 -16.4227 -16.4001 -16.3749 -16.3393
   -16.2887 -16.2323 -16.1658 -16.1520 -16.1055 -16.0979 -16.0528 -16.0349
   -16.0125 -15.9991 -15.9743 -15.9545 -15.9341 -15.9067 -15.8866 -15.8766
   -15.8497 -15.8250 -15.8077 -15.7851 -15.7715 -15.7656 -15.7569 -15.7307
   -15.6878 -15.6494 -15.6407 -15.6139 -15.5951 -15.5575 -15.5400 -15.4913
   -15.4446 -15.4059 -15.3858 -15.3609 -15.3324 -15.3043 -15.2957 -15.2713
   -15.2328 -15.2252 -15.1914 -15.1821 -15.1214 -15.1027 -15.0794 -15.0576
   -15.0453 -15.0327 -14.9770 -14.9742 -14.9591 -14.9348 -14.9078 -14.8931
   -14.8750 -14.8711 -14.8504 -14.8292 -14.8123 -14.8097 -14.7711 -14.7489
   -14.7382 -14.7070 -14.6943 -14.6683 -14.6418 -14.6252 -14.6142 -14.5758
   -14.5657 -14.5451 -14.5185 -14.5163 -14.4980 -14.4874 -14.4516 -14.4397
   -14.4360 -14.4126 -14.4073 -14.4009 -14.3924 -14.3820 -14.3783 -14.3762
   -14.3666 -14.3538 -14.3513 -14.3434 -14.3369 -14.3242 -14.3225 -14.3165
   -14.3142 -14.3084 -14.3002 -14.2959 -14.2904 -14.2840 -14.2766 -14.2709
   -14.2651 -14.2612 -14.2583 -14.2489 -14.2477 -14.2395 -14.2334 -14.2220
   -14.2213 -14.2199 -14.2167 -14.2097 -14.2036 -14.1974 -14.1906 -14.1841
   -14.1810 -14.1742 -14.1646 -14.1621 -14.1575 -14.1506 -14.1392 -14.1366
   -14.1241 -14.1197 -14.1136 -14.1109 -14.1083 -14.0896 -14.0833  -6.7639
    -6.4111  -6.3984  -6.2995  -6.2126  -6.1551  -6.0530  -5.9649  -5.9337
    -5.8849  -5.8455  -5.8208  -5.7852  -5.7621  -5.7501  -5.7386  -5.7228
    -5.6537  -5.6438  -5.6176  -5.5834  -5.5534  -5.5394  -5.3880  -5.2741
    -5.2320  -5.1904  -5.1427  -5.1118  -5.0978  -5.0722  -5.0384  -4.9309
    -4.9236  -4.8905  -4.8244  -4.7505  -4.7205  -4.5810  -4.5661  -4.4489
    -4.4145  -4.3157  -4.2782  -4.2589  -4.2144  -4.1920  -4.1602  -4.1381
    -4.1026  -4.0239  -4.0049  -3.9431  -3.9038  -3.8881  -3.8640  -3.7987
    -3.7736  -3.7636  -3.7247  -3.7092  -3.6765  -3.6672  -3.6107  -3.5076
    -3.4157  -3.3994  -3.3468  -3.3244  -3.2889  -3.2716  -3.2470  -3.1962
    -3.1683  -3.1341  -3.1202  -3.0855  -3.0730  -3.0537  -3.0177  -3.0085
    -2.9861  -2.9560  -2.9472  -2.9371  -2.9240  -2.9135  -2.9020  -2.8942
    -2.8706  -2.8685  -2.8579  -2.8541  -2.8340  -2.8257  -2.8219  -2.8047
    -2.7865  -2.7817  -2.7746  -2.7682  -2.7659  -2.7532  -2.7448  -2.7279
    -2.7225  -2.6974  -2.6952  -2.6772  -2.6676  -2.6645  -2.6596  -2.6505
    -2.6354  -2.6257  -2.6186  -2.6038  -2.6003  -2.5610  -2.5408  -2.5183
    -2.4764  -2.4621  -2.4516  -2.4456  -2.4292  -2.4218  -2.4067  -2.3920
    -2.3673  -2.3479  -2.3279  -2.2699  -2.2557  -2.2403  -2.2316  -2.2194
    -2.2091  -2.1852  -2.1230  -2.1001  -2.0826  -2.0146  -1.9499  -1.9249
    -1.5436  -1.3615  -1.1848  -1.0855  -1.0442  -0.9590  -0.9417  -0.9007
    -0.8665  -0.8534  -0.8143  -0.7957  -0.7709  -0.7476  -0.7324  -0.7190
    -0.7032  -0.6839  -0.6662  -0.6551  -0.6525  -0.6331  -0.6181  -0.6063
    -0.5967  -0.5820  -0.5766  -0.5722  -0.5588  -0.5509  -0.5482  -0.5361
    -0.5253  -0.5132  -0.5016  -0.4771  -0.4685  -0.4587  -0.4443  -0.4225
    -0.4136  -0.4031  -0.3911  -0.3796  -0.3682  -0.3597  -0.3467  -0.3321
    -0.3208  -0.3170  -0.2899  -0.2641  -0.2606  -0.2519  -0.2373  -0.2138
    -0.1928  -0.1892  -0.1741  -0.1448  -0.1384  -0.1313  -0.1202  -0.0955
    -0.0743  -0.0544  -0.0440  -0.0225  -0.0118   0.0154   0.0196   0.0285
     0.0469   0.0622   0.0628   0.0775   0.1043   0.1184   0.1312   0.1454
     0.1533   0.1692   0.1959   0.2095   0.2258   0.2302   0.2311   0.2565
     0.2700   0.2754   0.2852   0.2896   0.3084   0.3178   0.3392   0.3445
     0.3593   0.3767   0.3852   0.4021   0.4186   0.4283   0.4435   0.4525
     0.4580   0.4618   0.4812   0.4912   0.4962   0.5073   0.5084   0.5212
     0.5318   0.5377   0.5516   0.5648   0.5740   0.5810   0.6054   0.6136
     0.6250   0.6494   0.6696   0.6808   0.6924   0.7086   0.7131   0.7251
     0.7367   0.7407   0.7616   0.7720   0.7851   0.8121   0.8149   0.8385
     0.8467   0.8566   0.8769   0.8823   0.8952   0.9035   0.9193   0.9406
     0.9491   0.9588   0.9654   0.9712   0.9910   1.0005   1.0088   1.0180
     1.0239   1.0385   1.0456   1.0590   1.0750   1.0786   1.0971   1.1073
     1.1102   1.1119   1.1230   1.1348   1.1435   1.1471   1.1622   1.1672
     1.1692   1.1867   1.2018   1.2115   1.2185   1.2326   1.2469   1.2490
     1.2605   1.2653   1.2830   1.2898   1.2988   1.3051   1.3149   1.3255
     1.3404   1.3442   1.3509   1.3630   1.3704   1.3743   1.3873   1.4007
     1.4025   1.4083   1.4218   1.4232   1.4341   1.4441   1.4536   1.4579
     1.4644   1.4867   1.4901   1.4967   1.5044   1.5119   1.5223   1.5300
     1.5353   1.5475   1.5538   1.5673   1.5785   1.5914   1.5973   1.6023
     1.6118   1.6165   1.6291   1.6360   1.6519   1.6523   1.6603   1.6783
     1.6872   1.7124   1.7211   1.7323   1.7447   1.7567   1.7712   1.7882
     1.8072   1.8174   1.8265   1.8510   1.8686   1.8891   1.9007   1.9185
     1.9422   1.9486   1.9594   1.9721   1.9762   1.9864   1.9953   2.0051
     2.0341   2.0376   2.0446   2.0497   2.0787   2.0887   2.1083   2.1311
     2.1506   2.1646   2.1716   2.1841   2.1870   2.2160   2.2306   2.2430
     2.2587   2.2723   2.2982   2.3061   2.3090   2.3310   2.3421   2.3532
     2.3670   2.3769   2.3887   2.4008   2.4244   2.4396   2.4494   2.4792
     2.4932   2.5106   2.5458   2.5748   7.6594   8.0370   8.6849   8.9620
     9.0987   9.2854   9.4419   9.4775   9.7033   9.8901   9.9365  10.0194
    10.0291  10.0691  10.2324  10.3440  10.3793  10.4440  10.4741  10.5391
    10.5634  10.6174  10.6915  10.7327  10.7663  10.7869  10.8632  10.8702

     highest occupied, lowest unoccupied level (ev):     2.5748    7.6594

!    total energy              =   -5157.58170830 Ry
     Harris-Foulkes estimate   =   -5157.58170830 Ry
     estimated scf accuracy    <          1.8E-09 Ry

     The total energy is the sum of the following terms:

     one-electron contribution =   -2403.25968723 Ry
     hartree contribution      =    1796.75088687 Ry
     xc contribution           =   -1182.74825752 Ry
     ewald contribution        =   -3368.32465043 Ry

     convergence has been achieved in  11 iterations

     Forces acting on atoms (cartesian axes, Ry/au):

     atom    1 type  1   force =    -0.00001130    0.00002106   -0.00001225
     atom    2 type  1   force =    -0.00004395    0.00000526    0.00006798
     atom    3 type  1   force =    -0.00001279   -0.00005660   -0.00000852
     atom    4 type  1   force =     0.00004825   -0.00001204   -0.00013814
     atom    5 type  1   force =    -0.00004869   -0.00006253   -0.00003108
     atom    6 type  1   force =    -0.00012331   -0.00006147   -0.00019948
     atom    7 type  2   force =    -0.00002832    0.00000943   -0.00002603
     atom    8 type  2   force =     0.00000301    0.00006703   -0.00003870
     atom    9 type  2   force =    -0.00002309    0.00007847    0.00000736
     atom   10 type  2   force =     0.00004070    0.00043268    0.00020910
     atom   11 type  2   force =    -0.00004247    0.00004565   -0.00004529
     atom   12 type  2   force =    -0.00009333    0.00010926   -0.00015314
     atom   13 type  2   force =    -0.00000877   -0.00001116    0.00003169
     atom   14 type  2   force =     0.00005491   -0.00000887   -0.00005847
     atom   15 type  2   force =     0.00002267    0.00005361   -0.00007304
     atom   16 type  2   force =     0.00064647    0.00063047   -0.00060333
     atom   17 type  2   force =    -0.00007310    0.00000082    0.00003890
     atom   18 type  2   force =     0.00029219    0.00003876   -0.00012775
     atom   19 type  1   force =    -0.00000469   -0.00003116    0.00005486
     atom   20 type  1   force =    -0.00001484   -0.00004229    0.00002272
     atom   21 type  1   force =    -0.00002115    0.00001739   -0.00009043
     atom   22 type  1   force =    -0.00004667   -0.00007576   -0.00042082
     atom   23 type  1   force =    -0.00000725   -0.00000912   -0.00009252
     atom   24 type  1   force =     0.00002872    0.00021865   -0.00023078
     atom   25 type  2   force =    -0.00004813   -0.00001659   -0.00001496
     atom   26 type  2   force =     0.00000906   -0.00004350    0.00002394
     atom   27 type  2   force =    -0.00014682    0.00004325   -0.00002230
     atom   28 type  2   force =    -0.00010360    0.00002760   -0.00001226
     atom   29 type  2   force =    -0.00006187    0.00012213    0.00005830
     atom   30 type  2   force =     0.00000302    0.00003430    0.00003171
     atom   31 type  2   force =    -0.00002958    0.00002085   -0.00006255
     atom   32 type  2   force =     0.00000591    0.00031542    0.00003035
     atom   33 type  2   force =     0.00003585    0.00013974   -0.00017300
     atom   34 type  2   force =    -0.00070008    0.00098667   -0.00112506
     atom   35 type  2   force =    -0.00002513   -0.00000063   -0.00003235
     atom   36 type  1   force =    -0.00004189   -0.00006570    0.00000942
     atom   37 type  1   force =    -0.00005514   -0.00000537    0.00006864
     atom   38 type  1   force =    -0.00006958   -0.00000611   -0.00000800
     atom   39 type  1   force =    -0.00000933   -0.00001732   -0.00000215
     atom   40 type  1   force =    -0.00002701   -0.00002582    0.00002170
     atom   41 type  1   force =    -0.00007947   -0.00000975   -0.00003028
     atom   42 type  2   force =    -0.00006518   -0.00003460   -0.00001561
     atom   43 type  2   force =    -0.00003880    0.00003438    0.00000998
     atom   44 type  2   force =     0.00001344    0.00000119    0.00005748
     atom   45 type  2   force =     0.00008013    0.00020117    0.00024472
     atom   46 type  2   force =    -0.00002108   -0.00002984    0.00002735
     atom   47 type  2   force =    -0.00002127   -0.00008217   -0.00004939
     atom   48 type  2   force =    -0.00006472    0.00004773    0.00002384
     atom   49 type  2   force =    -0.00001397   -0.00000881    0.00007095
     atom   50 type  2   force =    -0.00004726    0.00002374    0.00002696
     atom   51 type  2   force =     0.00002312   -0.00002024   -0.00000942
     atom   52 type  2   force =     0.00006507   -0.00001291   -0.00006969
     atom   53 type  2   force =     0.00004186    0.00002598   -0.00008354
     atom   54 type  1   force =     0.00076909    0.00018711   -0.00016970
     atom   55 type  1   force =     0.00039938    0.00054486    0.00023798
     atom   56 type  1   force =    -0.00004554   -0.00005148   -0.00006702
     atom   57 type  1   force =     0.00002203   -0.00000935   -0.00005940
     atom   58 type  1   force =    -0.00049190    0.00004366   -0.00034335
     atom   59 type  1   force =     0.00000307   -0.00006715   -0.00014542
     atom   60 type  2   force =     0.00085298    0.00035265   -0.00059188
     atom   61 type  2   force =    -0.00005836    0.00005827   -0.00008179
     atom   62 type  2   force =     0.00249922    0.00023624    0.00005680
     atom   63 type  2   force =     0.00016185   -0.00009546   -0.00023577
     atom   64 type  2   force =    -0.00002653    0.00011865   -0.00047357
     atom   65 type  2   force =    -0.00001828    0.00004873    0.00004580
     atom   66 type  2   force =     0.00017253   -0.00003005    0.00005901
     atom   67 type  2   force =     0.00004652   -0.00007910   -0.00000113
     atom   68 type  2   force =     0.00017253   -0.00012056   -0.00000498
     atom   69 type  2   force =     0.00004819   -0.00000065   -0.00005228
     atom   70 type  2   force =     0.00006258    0.00000863   -0.00004163
     atom   71 type  2   force =     0.00006360    0.00003358   -0.00003929
     atom   72 type  1   force =     0.00110412    0.00013632   -0.00027764
     atom   73 type  1   force =     0.00014073    0.00010717    0.00020382
     atom   74 type  1   force =    -0.00037908    0.00093547   -0.00063808
     atom   75 type  1   force =     0.00025593    0.00021596   -0.00019533
     atom   76 type  1   force =    -0.01422131   -0.00721796    0.01686346
     atom   77 type  1   force =     0.00019239   -0.00034395   -0.00049893
     atom   78 type  2   force =    -0.00136115    0.00111220   -0.00159781
     atom   79 type  2   force =    -0.00003549   -0.00002023    0.00002978
     atom   80 type  2   force =     0.00058161   -0.00003101   -0.00011368
     atom   81 type  2   force =    -0.00004759   -0.00002886    0.00001876
     atom   82 type  2   force =    -0.00132099   -0.00107184    0.00052007
     atom   83 type  2   force =     0.00001537    0.00020130    0.00010195
     atom   84 type  2   force =     0.00255105    0.00322875   -0.00479480
     atom   85 type  2   force =     0.00013055    0.00006531   -0.00009502
     atom   86 type  2   force =     0.00100857   -0.00009978   -0.00025907
     atom   87 type  2   force =    -0.00006023   -0.00008517    0.00008795
     atom   88 type  2   force =     0.00002257    0.00020551    0.00011971
     atom   89 type  2   force =    -0.00001182   -0.00000384   -0.00000432
     atom   90 type  1   force =     0.00016360    0.00000382   -0.00018477
     atom   91 type  1   force =    -0.00000482    0.00003491    0.00000302
     atom   92 type  1   force =     0.00065510    0.00045473   -0.00007981
     atom   93 type  1   force =    -0.00005817   -0.00001319   -0.00010810
     atom   94 type  1   force =     0.00005791    0.00053185   -0.00049155
     atom   95 type  1   force =    -0.00005540   -0.00004298   -0.00001968
     atom   96 type  2   force =     0.00045838    0.00028654   -0.00083238
     atom   97 type  2   force =     0.00007289    0.00004901   -0.00005942
     atom   98 type  2   force =     0.00031893   -0.00025253   -0.00016992
     atom   99 type  2   force =     0.00017031   -0.00007606    0.00005574
     atom  100 type  2   force =     0.00010391   -0.00002082   -0.00006043
     atom  101 type  2   force =     0.00000307   -0.00013427   -0.00005143
     atom  102 type  2   force =     0.00016997    0.00016319   -0.00022331
     atom  103 type  2   force =     0.00001069   -0.00006889    0.00003233
     atom  104 type  2   force =     0.00005518   -0.00004799    0.00010958
     atom  105 type  2   force =     0.00005849   -0.00008979   -0.00000586
     atom  106 type  2   force =     0.00015875   -0.00002422   -0.00003153
     atom  107 type  2   force =     0.00007950    0.00009925   -0.00006629
     atom  108 type  1   force =    -0.00002799   -0.00006351   -0.00002007
     atom  109 type  1   force =     0.00002204    0.00001784   -0.00011071
     atom  110 type  1   force =    -0.00002007   -0.00003981   -0.00001015
     atom  111 type  1   force =    -0.00007512   -0.00001360   -0.00002646
     atom  112 type  1   force =    -0.00004194   -0.00002836    0.00001093
     atom  113 type  1   force =     0.00011179   -0.00007467    0.00012956
     atom  114 type  2   force =    -0.00002445   -0.00005179    0.00001088
     atom  115 type  2   force =    -0.00007370    0.00001669   -0.00011877
     atom  116 type  2   force =    -0.00007859    0.00001097   -0.00002991
     atom  117 type  2   force =    -0.00006677    0.00011765   -0.00000287
     atom  118 type  2   force =    -0.00004748    0.00002066   -0.00005061
     atom  119 type  2   force =     0.00003904    0.00002267    0.00001594
     atom  120 type  2   force =    -0.00000215   -0.00001301    0.00001441
     atom  121 type  2   force =    -0.00006729    0.00006621   -0.00001174
     atom  122 type  2   force =    -0.00004430    0.00003551   -0.00007361
     atom  123 type  2   force =    -0.00000677   -0.00001750   -0.00002238
     atom  124 type  2   force =    -0.00004263   -0.00003537   -0.00002032
     atom  125 type  2   force =    -0.00003353    0.00011760    0.00007715
     atom  126 type  1   force =     0.00005888   -0.00007093    0.00005786
     atom  127 type  1   force =     0.00000597   -0.00002714    0.00001660
     atom  128 type  1   force =    -0.00005770   -0.00000316   -0.00002707
     atom  129 type  1   force =     0.00008375    0.00024342    0.00021053
     atom  130 type  1   force =    -0.00001928   -0.00002100    0.00001984
     atom  131 type  1   force =    -0.00008540   -0.00000557    0.00014736
     atom  132 type  2   force =     0.00002968    0.00005945   -0.00006661
     atom  133 type  2   force =    -0.00001262   -0.00003530    0.00008795
     atom  134 type  2   force =    -0.00005811    0.00002668   -0.00003630
     atom  135 type  2   force =     0.00000091    0.00002845    0.00004376
     atom  136 type  2   force =    -0.00003885    0.00005728    0.00002909
     atom  137 type  2   force =     0.00001777   -0.00000633   -0.00002577
     atom  138 type  2   force =    -0.00006428    0.00002484   -0.00003827
     atom  139 type  2   force =     0.00013933   -0.00008105   -0.00011227
     atom  140 type  2   force =    -0.00005166    0.00003327   -0.00006466
     atom  141 type  2   force =     0.00020406    0.00018087    0.00008522
     atom  142 type  2   force =    -0.00007347    0.00003840    0.00003144
     atom  143 type  2   force =    -0.00004348    0.00012006    0.00007102
     atom  144 type  1   force =     0.00001412    0.00003396    0.00002324
     atom  145 type  1   force =    -0.00007720   -0.00003658    0.00000512
     atom  146 type  1   force =    -0.00004776   -0.00001464    0.00002952
     atom  147 type  1   force =    -0.00002388    0.00010135    0.00006820
     atom  148 type  1   force =    -0.00001845   -0.00006269   -0.00000651
     atom  149 type  1   force =    -0.00006877    0.00002013    0.00004368
     atom  150 type  2   force =     0.00002273    0.00006224    0.00004790
     atom  151 type  2   force =    -0.00007011   -0.00006877    0.00005185
     atom  152 type  2   force =     0.00012473    0.00004090    0.00010129
     atom  153 type  2   force =    -0.00005379    0.00002826    0.00005502
     atom  154 type  2   force =    -0.00001489   -0.00006384   -0.00005863
     atom  155 type  2   force =    -0.00003326   -0.00000520   -0.00008393
     atom  156 type  2   force =    -0.00002777    0.00010039   -0.00001959
     atom  157 type  2   force =    -0.00003583    0.00003416    0.00004010
     atom  158 type  2   force =    -0.00002599    0.00002765    0.00002107
     atom  159 type  2   force =     0.00003586   -0.00001263    0.00005449
     atom  160 type  2   force =     0.00000746    0.00000511    0.00001908
     atom  161 type  2   force =     0.00006186   -0.00002970   -0.00004213
     atom  162 type  1   force =     0.00003345   -0.00002517   -0.00017747
     atom  163 type  1   force =     0.00025710   -0.00051190    0.00081562
     atom  164 type  1   force =     0.00000282   -0.00010705   -0.00017916
     atom  165 type  1   force =    -0.00004212   -0.00000302   -0.00002640
     atom  166 type  1   force =     0.00010349    0.00004581   -0.00001399
     atom  167 type  1   force =    -0.00001701    0.00007108    0.00016379
     atom  168 type  2   force =     0.00007507    0.00001422   -0.00011216
     atom  169 type  2   force =    -0.00004683    0.00007903   -0.00014903
     atom  170 type  2   force =     0.00004681   -0.00006564   -0.00008635
     atom  171 type  2   force =     0.00048206   -0.00027593    0.00112130
     atom  172 type  2   force =     0.00002220    0.00006292   -0.00000271
     atom  173 type  2   force =    -0.00002698   -0.00047234    0.00026045
     atom  174 type  2   force =     0.00003666   -0.00029839   -0.00028954
     atom  175 type  2   force =    -0.00006761   -0.00003538   -0.00005987
     atom  176 type  2   force =     0.00029988   -0.00023493   -0.00006275
     atom  177 type  2   force =    -0.00003419   -0.00003111   -0.00000864
     atom  178 type  2   force =    -0.00003235    0.00013219   -0.00003172
     atom  179 type  2   force =    -0.00001723   -0.00000466   -0.00001679
     atom  180 type  1   force =    -0.00002688    0.00076317   -0.00000737
     atom  181 type  1   force =    -0.00019968   -0.00059444   -0.00085995
     atom  182 type  1   force =     0.00016196   -0.00000727   -0.00003673
     atom  183 type  1   force =     0.00009897   -0.00033178    0.00041211
     atom  184 type  1   force =     0.00028960    0.00026021    0.00016870
     atom  185 type  1   force =     0.00009185    0.00001798    0.00012865
     atom  186 type  2   force =    -0.00143574   -0.00069174    0.00115311
     atom  187 type  2   force =     0.00056947    0.00020929   -0.00041757
     atom  188 type  2   force =    -0.00045724    0.00050369   -0.00007437
     atom  189 type  2   force =     0.00116639    0.00053032    0.00008386
     atom  190 type  2   force =     0.00033929   -0.00084292   -0.00101733
     atom  191 type  2   force =     0.00009067    0.00019094   -0.00008706
     atom  192 type  2   force =    -0.00005291   -0.00026699   -0.00054600
     atom  193 type  2   force =    -0.00002822    0.00003150   -0.00004953
     atom  194 type  2   force =     0.00018060   -0.00026628    0.00006399
     atom  195 type  2   force =    -0.00010021    0.00011551    0.00004086
     atom  196 type  2   force =    -0.00272913   -0.00151652    0.00313795
     atom  197 type  2   force =    -0.00004020   -0.00001306    0.00011259
     atom  198 type  1   force =     0.00004515    0.00007980   -0.00003789
     atom  199 type  1   force =    -0.00008298    0.00005193   -0.00016312
     atom  200 type  1   force =     0.00086577    0.00049234   -0.00008641
     atom  201 type  1   force =     0.00012439    0.00012590    0.00005848
     atom  202 type  1   force =     0.00014352   -0.00023175   -0.00023465
     atom  203 type  1   force =     0.00002595    0.00008443   -0.00001951
     atom  204 type  2   force =     0.00021964    0.00010771   -0.00002840
     atom  205 type  2   force =     0.00000766    0.00000696   -0.00005094
     atom  206 type  2   force =     0.00019453   -0.00014245   -0.00003267
     atom  207 type  2   force =     0.00006570   -0.00005231   -0.00004068
     atom  208 type  2   force =     0.00020484   -0.00001372   -0.00023177
     atom  209 type  2   force =     0.00007832    0.00001702   -0.00012677
     atom  210 type  2   force =     0.00047714   -0.00193124   -0.00158837
     atom  211 type  2   force =     0.00019478    0.00029764   -0.00004562
     atom  212 type  2   force =     0.00412003    0.00057358   -0.00381174
     atom  213 type  2   force =     0.00000555    0.00042065   -0.00013092
     atom  214 type  2   force =     0.00018200    0.00052188    0.00019379
     atom  215 type  2   force =     0.00005227    0.00001096    0.00002892

     Total force =     0.026175     Total SCF correction =     0.000103

     Writing output data file Qrtz_Ortho.save
 
     init_run     :     22.52s CPU     25.27s WALL (       1 calls)
     electrons    :   3109.90s CPU   3278.35s WALL (       1 calls)
     forces       :      5.06s CPU      5.64s WALL (       1 calls)

     Called by init_run:
     wfcinit      :     13.92s CPU     14.97s WALL (       1 calls)
     potinit      :      1.46s CPU      1.63s WALL (       1 calls)

     Called by electrons:
     c_bands      :   1212.49s CPU   1278.29s WALL (      33 calls)
     sum_band     :     28.95s CPU     29.43s WALL (      11 calls)
     v_of_rho     :      0.40s CPU      0.50s WALL (      12 calls)
     mix_rho      :      0.42s CPU      0.70s WALL (      11 calls)

     Called by c_bands:
     init_us_2    :      1.35s CPU      1.38s WALL (      45 calls)
     cegterg      :   1189.76s CPU   1246.19s WALL (      33 calls)

     Called by sum_band:

     Called by *egterg:
     h_psi        :    422.68s CPU    433.81s WALL (     100 calls)
     g_psi        :      2.22s CPU      2.22s WALL (      66 calls)
     cdiaghg      :    521.78s CPU    522.36s WALL (      97 calls)

     Called by h_psi:
     h_psi:pot    :    420.62s CPU    431.74s WALL (     100 calls)
     h_psi:calbec :     33.82s CPU     38.51s WALL (     100 calls)
     vloc_psi     :    367.24s CPU    373.43s WALL (     100 calls)
     add_vuspsi   :     19.55s CPU     19.70s WALL (     100 calls)

     General routines
     calbec       :     35.56s CPU     40.49s WALL (     104 calls)
     fft          :      0.85s CPU      1.37s WALL (      49 calls)
     fftw         :    364.15s CPU    370.14s WALL (   98160 calls)
     davcio       :      0.04s CPU      4.35s WALL (     260 calls)
 
     Parallel routines
     fft_scatter  :    211.62s CPU    215.05s WALL (   98209 calls)

     Electric-field routines
     c_phase_fiel :   1866.37s CPU   1967.35s WALL (      33 calls)
 
     PWSCF        : 52m19.42s CPU    55m15.33s WALL

 
   This run was terminated on:   8: 0:18  27Nov2017            

=------------------------------------------------------------------------------=
   JOB DONE.
=------------------------------------------------------------------------------=
