# Supplementary material for: Collective dipole effects in ionic transport under electric fields
Source: Nat Commun. 2020 Jul 3;11:3330. doi: 10.1038/s41467-020-17173-w (PMC7335081; doi:10.1038/s41467-020-17173-w)
Supplement: Supplementary file 3 — Source Data [file 41467_2020_17173_MOESM3_ESM.zip › Script_Pol_Analysis/QE_data/ZBC_NEB_VO_Q2-pos2/Zcharge_VO_Q2_pict6/dy-0.2/output_file]

     Program PWSCF v.5.4.0 starts on  7Jul2018 at  2:53:13 

     This program is part of the open-source Quantum ESPRESSO suite
     for quantum simulation of materials; please cite
         "P. Giannozzi et al., J. Phys.:Condens. Matter 21 395502 (2009);
          URL http://www.quantum-espresso.org", 
     in publications or presentations arising from this work. More details at
     http://www.quantum-espresso.org/quote

     Parallel version (MPI), running on   112 processors
     R & G space division:  proc/nbgrp/npool/nimage =     112
     Reading input from input_file
Warning: card &IONS ignored
Warning: card / ignored
Warning: card &CELL ignored
Warning: card / ignored

     Current dimensions of program PWSCF are:
     Max number of different atomic species (ntypx) = 10
     Max number of k-points (npk) =  40000
     Max angular momentum in pseudopotentials (lmaxx) =  3

     Subspace diagonalization in iterative solution of the eigenvalue problem:
     a serial algorithm will be used


     Parallelization info
     --------------------
     sticks:   dense  smooth     PW     G-vecs:    dense   smooth      PW
     Min         200     200     50                15540    15540    1940
     Max         201     201     51                15547    15547    1944
     Sum       22485   22485   5629              1740873  1740873  217511


     Title: 
     Fkl_Ortho                                                                  


     bravais-lattice index     =            0
     lattice parameter (alat)  =      27.8567  a.u.
     unit-cell volume          =   18011.5231 (a.u.)^3
     number of atoms/cell      =          215
     number of atomic types    =            2
     number of electrons       =      1144.00
     number of Kohn-Sham states=          600
     kinetic-energy cutoff     =      80.0000  Ry
     charge density cutoff     =     320.0000  Ry
     convergence threshold     =      1.0E-08
     mixing beta               =       0.7000
     number of iterations used =            8  plain     mixing
     Exchange-correlation      =  SLA  PZ   NOGX NOGC ( 1  1  0  0 0 0)

     Using Berry phase electric field
     In a.u.(Ry)  cartesian system of reference
        0.0000000000
        0.0000000000
        0.0000000000
     In a.u.(Ry)  crystal system of reference
        0.0000000000
        0.0000000000
        0.0000000000
     Number of iterative cycles:   3


     celldm(1)=  27.856738  celldm(2)=   0.000000  celldm(3)=   0.000000
     celldm(4)=   0.000000  celldm(5)=   0.000000  celldm(6)=   0.000000

     crystal axes: (cart. coord. in units of alat)
               a(1) = (   0.992918   0.000000   0.000000 )  
               a(2) = (   0.000000   1.146571   0.000000 )  
               a(3) = (   0.000000   0.000000   0.731889 )  

     reciprocal axes: (cart. coord. in units 2 pi/alat)
               b(1) = (  1.007133  0.000000  0.000000 )  
               b(2) = (  0.000000  0.872166  0.000000 )  
               b(3) = (  0.000000  0.000000  1.366327 )  


     PseudoPot. # 1 for Si read from file:
     /home/users/lsamos/Nico/q-e-qe-5.4/pseudo/Si.pz-vbc.UPF
     MD5 check sum: 6dfa03ddd5817404712e03e4d12deb78
     Pseudo is Norm-conserving, Zval =  4.0
     Generated by new atomic code, or converted to UPF format
     Using radial grid of  431 points,  2 beta functions with: 
                l(1) =   0
                l(2) =   1

     PseudoPot. # 2 for O  read from file:
     /home/users/lsamos/Nico/q-e-qe-5.4/pseudo/O.pz-mt.UPF
     MD5 check sum: 6c85872a654a48428798af567c59afb1
     Pseudo is Norm-conserving, Zval =  6.0
     Generated by new atomic code, or converted to UPF format
     Using radial grid of  921 points,  1 beta functions with: 
                l(1) =   0

     atomic species   valence    mass     pseudopotential
        Si             4.00    28.08550     Si( 1.00)
        O              6.00    16.00000     O ( 1.00)

     No symmetry found


   Cartesian axes

     site n.     atom                  positions (alat units)
         1           Si  tau(   1) = (   0.1494922   0.0009305   0.2444808  )
         2           Si  tau(   2) = (   0.3174705   0.2885424   0.2452297  )
         3           Si  tau(   3) = (   0.9144245   0.1317263   0.1191072  )
         4           Si  tau(   4) = (   0.0902988   0.4150068   0.1255177  )
         5           Si  tau(   5) = (   0.0881119   0.1514654  -0.0004103  )
         6           Si  tau(   6) = (   0.2494433   0.4338949  -0.0027930  )
         7           O   tau(   7) = (   0.0832655   0.0805228   0.2820386  )
         8           O   tau(   8) = (   0.2503159   0.3664904   0.2847884  )
         9           O   tau(   9) = (   0.2150135   0.0378208   0.1637271  )
        10           O   tau(  10) = (   0.3847853   0.3316246   0.1687844  )
        11           O   tau(  11) = (   0.1893575   0.1676920   0.0394911  )
        12           O   tau(  12) = (   0.3559311   0.4420689   0.0250995  )
        13           O   tau(  13) = (   0.0232048   0.1139964   0.0809300  )
        14           O   tau(  14) = (   0.1929820   0.4032925   0.0870315  )
        15           O   tau(  15) = (   0.9144133   0.2053777   0.2017720  )
        16           O   tau(  16) = (   0.0868782   0.4914087   0.2055145  )
        17           O   tau(  17) = (   0.0452020   0.2469227   0.3308628  )
        18           O   tau(  18) = (   0.2115495   0.5352465   0.3306285  )
        19           Si  tau(  19) = (   0.4866939   0.0035877   0.2389473  )
        20           Si  tau(  20) = (   0.6532451   0.2821891   0.2487327  )
        21           Si  tau(  21) = (   0.2537615   0.1316617   0.1217229  )
        22           Si  tau(  22) = (   0.4150949   0.4222118   0.1159171  )
        23           Si  tau(  23) = (   0.4165356   0.1536973  -0.0003730  )
        24           Si  tau(  24) = (   0.5857388   0.4411687   0.0023804  )
        25           O   tau(  25) = (   0.4218050   0.0840537   0.2772307  )
        26           O   tau(  26) = (   0.5909830   0.3492024   0.3140250  )
        27           O   tau(  27) = (   0.5515676   0.0402038   0.1564878  )
        28           O   tau(  28) = (   0.7048885   0.3335441   0.1671392  )
        29           O   tau(  29) = (   0.5164295   0.1766783   0.0404514  )
        30           O   tau(  30) = (   0.6872128   0.4587775   0.0399945  )
        31           O   tau(  31) = (   0.3545254   0.1128704   0.0811131  )
        32           O   tau(  32) = (   0.5206565   0.4106245   0.0856835  )
        33           O   tau(  33) = (   0.2569929   0.2084783   0.2010140  )
        34           O   tau(  34) = (   0.4021562   0.5109295   0.1819560  )
        35           O   tau(  35) = (   0.3800574   0.2505500   0.3281996  )
        36           Si  tau(  36) = (   0.8156271  -0.0037266   0.2430845  )
        37           Si  tau(  37) = (   0.9790163   0.2832218   0.2449761  )
        38           Si  tau(  38) = (   0.5846696   0.1382454   0.1181548  )
        39           Si  tau(  39) = (   0.7497262   0.4247173   0.1250031  )
        40           Si  tau(  40) = (   0.7539705   0.1574121  -0.0102320  )
        41           Si  tau(  41) = (   0.9170960   0.4361861   0.0035658  )
        42           O   tau(  42) = (   0.7488255   0.0730762   0.2853675  )
        43           O   tau(  43) = (   0.9150383   0.3657408   0.2819938  )
        44           O   tau(  44) = (   0.8737235   0.0372303   0.1584861  )
        45           O   tau(  45) = (   1.0474843   0.3194380   0.1662197  )
        46           O   tau(  46) = (   0.8531122   0.1715836   0.0351454  )
        47           O   tau(  47) = (   1.0193320   0.4478049   0.0416548  )
        48           O   tau(  48) = (   0.6843529   0.1341265   0.0720308  )
        49           O   tau(  49) = (   0.8503921   0.4034687   0.0857015  )
        50           O   tau(  50) = (   0.5868084   0.2069304   0.2054035  )
        51           O   tau(  51) = (   0.7504963   0.5007055   0.2043874  )
        52           O   tau(  52) = (   0.7262612   0.2443581   0.3217797  )
        53           O   tau(  53) = (   0.8778985   0.5351957   0.3288889  )
        54           Si  tau(  54) = (   0.1487310   0.5718874   0.2475301  )
        55           Si  tau(  55) = (   0.3173931   0.8646275   0.2437615  )
        56           Si  tau(  56) = (   0.9220638   0.7064487   0.1233441  )
        57           Si  tau(  57) = (   0.0912975   0.9915164   0.1232283  )
        58           Si  tau(  58) = (   0.0962628   0.7262244   0.0015689  )
        59           Si  tau(  59) = (   0.2550518   1.0153824  -0.0000280  )
        60           O   tau(  60) = (   0.0843813   0.6525336   0.2852628  )
        61           O   tau(  61) = (   0.2535312   0.9449022   0.2823778  )
        62           O   tau(  62) = (   0.2165201   0.6103759   0.1683139  )
        63           O   tau(  63) = (   0.3827996   0.8991125   0.1616464  )
        64           O   tau(  64) = (   0.2018972   0.7346680   0.0373227  )
        65           O   tau(  65) = (   0.3581389   1.0283413   0.0364824  )
        66           O   tau(  66) = (   0.0320532   0.6924007   0.0853133  )
        67           O   tau(  67) = (   0.1934635   0.9784186   0.0837744  )
        68           O   tau(  68) = (   0.9188518   0.7803946   0.2047530  )
        69           O   tau(  69) = (   0.0882584   1.0651950   0.2052222  )
        70           O   tau(  70) = (   0.0511680   0.8225774   0.3290913  )
        71           O   tau(  71) = (   0.2117557   1.1125921   0.3288804  )
        72           Si  tau(  72) = (   0.4288542   0.6169152   0.1797493  )
        73           Si  tau(  73) = (   0.6525262   0.8629126   0.2458872  )
        74           Si  tau(  74) = (   0.2567374   0.7038836   0.1274253  )
        75           Si  tau(  75) = (   0.4211565   0.9941990   0.1205841  )
        76           Si  tau(  76) = (   0.4487374   0.7339738  -0.0238900  )
        77           Si  tau(  77) = (   0.5872846   1.0139456   0.0004292  )
        78           O   tau(  78) = (   0.4163209   0.6574169   0.2803151  )
        79           O   tau(  79) = (   0.5879090   0.9437086   0.2822450  )
        80           O   tau(  80) = (   0.5330366   0.6245274   0.1435654  )
        81           O   tau(  81) = (   0.7136569   0.8938283   0.1593469  )
        82           O   tau(  82) = (   0.5347238   0.7662152   0.0368822  )
        83           O   tau(  83) = (   0.6894917   1.0276205   0.0387673  )
        84           O   tau(  84) = (   0.3675454   0.6805172   0.1034770  )
        85           O   tau(  85) = (   0.5231380   0.9774468   0.0825627  )
        86           O   tau(  86) = (   0.2543409   0.7830056   0.2035360  )
        87           O   tau(  87) = (   0.4221220   1.0696271   0.2008279  )
        88           O   tau(  88) = (   0.3802608   0.8264922   0.3266416  )
        89           O   tau(  89) = (   0.5494720   1.1137164   0.3226188  )
        90           Si  tau(  90) = (   0.8169746   0.5776243   0.2466179  )
        91           Si  tau(  91) = (   0.9829784   0.8602632   0.2449421  )
        92           Si  tau(  92) = (   0.5909523   0.7155062   0.1210869  )
        93           Si  tau(  93) = (   0.7532227   0.9894859   0.1208306  )
        94           Si  tau(  94) = (   0.7562506   0.7275843   0.0009982  )
        95           Si  tau(  95) = (   0.9192038   1.0110364   0.0010826  )
        96           O   tau(  96) = (   0.7545652   0.6577320   0.2892935  )
        97           O   tau(  97) = (   0.9180258   0.9402158   0.2827255  )
        98           O   tau(  98) = (   0.8829045   0.6121471   0.1649555  )
        99           O   tau(  99) = (   1.0488904   0.8951798   0.1634060  )
       100           O   tau( 100) = (   0.8579805   0.7414337   0.0396217  )
       101           O   tau( 101) = (   1.0203656   1.0273161   0.0406630  )
       102           O   tau( 102) = (   0.6912496   0.6932886   0.0847246  )
       103           O   tau( 103) = (   0.8548060   0.9729496   0.0824924  )
       104           O   tau( 104) = (   0.5882509   0.7800941   0.2092193  )
       105           O   tau( 105) = (   0.7527611   1.0611600   0.2046484  )
       106           O   tau( 106) = (   0.7166415   0.8278478   0.3285958  )
       107           O   tau( 107) = (   0.8812013   1.1083832   0.3249862  )
       108           Si  tau( 108) = (   0.1528222  -0.0017023   0.6088878  )
       109           Si  tau( 109) = (   0.3096783   0.2826812   0.6102371  )
       110           Si  tau( 110) = (   0.9190536   0.1262302   0.4904214  )
       111           Si  tau( 111) = (   0.0874396   0.4170033   0.4898046  )
       112           Si  tau( 112) = (   0.0869565   0.1513977   0.3667123  )
       113           Si  tau( 113) = (   0.2504843   0.4392269   0.3675413  )
       114           O   tau( 114) = (   0.0890824   0.0792096   0.6478510  )
       115           O   tau( 115) = (   0.2396968   0.3588388   0.6486862  )
       116           O   tau( 116) = (   0.2159904   0.0323433   0.5245480  )
       117           O   tau( 117) = (   0.3753059   0.3269795   0.5325807  )
       118           O   tau( 118) = (   0.1907065   0.1654037   0.4010824  )
       119           O   tau( 119) = (   0.3534397   0.4547945   0.4049394  )
       120           O   tau( 120) = (   0.0284687   0.1129967   0.4524089  )
       121           O   tau( 121) = (   0.1896045   0.4013639   0.4515483  )
       122           O   tau( 122) = (   0.9151579   0.2024708   0.5708250  )
       123           O   tau( 123) = (   0.0864266   0.4935400   0.5694266  )
       124           O   tau( 124) = (   0.0497335   0.2474863   0.6933292  )
       125           O   tau( 125) = (   0.2149476   0.5314245   0.6919423  )
       126           Si  tau( 126) = (   0.4846832  -0.0009372   0.6096539  )
       127           Si  tau( 127) = (   0.6425219   0.2864276   0.6035787  )
       128           Si  tau( 128) = (   0.2537143   0.1273213   0.4836106  )
       129           Si  tau( 129) = (   0.4099654   0.4223788   0.4927608  )
       130           Si  tau( 130) = (   0.4186749   0.1534041   0.3628408  )
       131           Si  tau( 131) = (   0.6075401   0.3931628   0.4114271  )
       132           O   tau( 132) = (   0.4227704   0.0809956   0.6487135  )
       133           O   tau( 133) = (   0.5853122   0.3634056   0.6548798  )
       134           O   tau( 134) = (   0.5482499   0.0348796   0.5259959  )
       135           O   tau( 135) = (   0.6805157   0.3398579   0.5025679  )
       136           O   tau( 136) = (   0.5211052   0.1681226   0.4023955  )
       137           O   tau( 137) = (   0.6854004   0.4723487   0.4094510  )
       138           O   tau( 138) = (   0.3560367   0.1131865   0.4445205  )
       139           O   tau( 139) = (   0.5165710   0.4109975   0.4640584  )
       140           O   tau( 140) = (   0.2523417   0.2007868   0.5660570  )
       141           O   tau( 141) = (   0.4100802   0.5007925   0.5709020  )
       142           O   tau( 142) = (   0.3738044   0.2474161   0.6927834  )
       143           O   tau( 143) = (   0.5488863   0.5335428   0.6867759  )
       144           Si  tau( 144) = (   0.8159916  -0.0058255   0.6109280  )
       145           Si  tau( 145) = (   0.9781320   0.2834830   0.6116466  )
       146           Si  tau( 146) = (   0.5837892   0.1295678   0.4844186  )
       147           Si  tau( 147) = (   0.7557100   0.4317430   0.4867935  )
       148           Si  tau( 148) = (   0.7552484   0.1475303   0.3658164  )
       149           Si  tau( 149) = (   0.9178157   0.4390061   0.3637872  )
       150           O   tau( 150) = (   0.7515153   0.0756878   0.6480481  )
       151           O   tau( 151) = (   0.9130758   0.3633391   0.6522304  )
       152           O   tau( 152) = (   0.8806766   0.0306420   0.5290590  )
       153           O   tau( 153) = (   1.0405460   0.3227200   0.5293797  )
       154           O   tau( 154) = (   0.8561971   0.1606297   0.4061657  )
       155           O   tau( 155) = (   1.0179836   0.4528492   0.4054648  )
       156           O   tau( 156) = (   0.6873929   0.1204610   0.4490321  )
       157           O   tau( 157) = (   0.8513805   0.4013795   0.4469255  )
       158           O   tau( 158) = (   0.5792740   0.2070714   0.5649395  )
       159           O   tau( 159) = (   0.7569973   0.4869874   0.5797931  )
       160           O   tau( 160) = (   0.7254486   0.2508532   0.6655153  )
       161           O   tau( 161) = (   0.8846572   0.5347770   0.6970939  )
       162           Si  tau( 162) = (   0.1526218   0.5715352   0.6099956  )
       163           Si  tau( 163) = (   0.3150196   0.8643954   0.6034277  )
       164           Si  tau( 164) = (   0.9179721   0.7045839   0.4929994  )
       165           Si  tau( 165) = (   0.0892585   0.9897581   0.4893090  )
       166           Si  tau( 166) = (   0.0872880   0.7263633   0.3677720  )
       167           Si  tau( 167) = (   0.2521291   1.0175316   0.3661269  )
       168           O   tau( 168) = (   0.0911582   0.6529749   0.6510986  )
       169           O   tau( 169) = (   0.2521627   0.9405538   0.6495520  )
       170           O   tau( 170) = (   0.2186195   0.6086952   0.5292880  )
       171           O   tau( 171) = (   0.3780922   0.9000434   0.5209345  )
       172           O   tau( 172) = (   0.1900624   0.7396882   0.4053136  )
       173           O   tau( 173) = (   0.3542029   1.0355885   0.4036033  )
       174           O   tau( 174) = (   0.0252678   0.6884011   0.4509554  )
       175           O   tau( 175) = (   0.1909999   0.9764035   0.4485677  )
       176           O   tau( 176) = (   0.9220363   0.7740584   0.5785340  )
       177           O   tau( 177) = (   0.0893586   1.0625001   0.5725254  )
       178           O   tau( 178) = (   0.0610194   0.8230381   0.6946677  )
       179           O   tau( 179) = (   0.2178169   1.1106120   0.6918204  )
       180           Si  tau( 180) = (   0.4853398   0.5719757   0.6062671  )
       181           Si  tau( 181) = (   0.6482053   0.8583009   0.6101616  )
       182           Si  tau( 182) = (   0.2542487   0.7038767   0.4873163  )
       183           Si  tau( 183) = (   0.4182344   0.9965387   0.4842150  )
       184           Si  tau( 184) = (   0.4175348   0.7300531   0.3640157  )
       185           Si  tau( 185) = (   0.5854454   1.0181739   0.3640438  )
       186           O   tau( 186) = (   0.4304797   0.6590737   0.6505196  )
       187           O   tau( 187) = (   0.5851659   0.9377119   0.6518423  )
       188           O   tau( 188) = (   0.5471156   0.6092556   0.5231772  )
       189           O   tau( 189) = (   0.7063642   0.8937306   0.5234625  )
       190           O   tau( 190) = (   0.5191936   0.7438270   0.4048916  )
       191           O   tau( 191) = (   0.6856980   1.0324422   0.4070414  )
       192           O   tau( 192) = (   0.3560024   0.6899746   0.4466561  )
       193           O   tau( 193) = (   0.5193409   0.9805802   0.4443534  )
       194           O   tau( 194) = (   0.2561679   0.7784649   0.5696424  )
       195           O   tau( 195) = (   0.4198777   1.0658740   0.5701977  )
       196           O   tau( 196) = (   0.3867339   0.8311854   0.6852569  )
       197           O   tau( 197) = (   0.5498666   1.1087685   0.6908350  )
       198           Si  tau( 198) = (   0.8202755   0.5719292   0.6166100  )
       199           Si  tau( 199) = (   0.9863328   0.8569336   0.6133904  )
       200           Si  tau( 200) = (   0.5823488   0.7080290   0.4878439  )
       201           Si  tau( 201) = (   0.7488969   0.9896925   0.4869041  )
       202           Si  tau( 202) = (   0.7528198   0.7327001   0.3706105  )
       203           Si  tau( 203) = (   0.9162890   1.0123432   0.3662653  )
       204           O   tau( 204) = (   0.7529847   0.6496021   0.6545820  )
       205           O   tau( 205) = (   0.9210066   0.9367617   0.6512933  )
       206           O   tau( 206) = (   0.8777709   0.6078081   0.5296761  )
       207           O   tau( 207) = (   1.0469129   0.8926688   0.5282084  )
       208           O   tau( 208) = (   0.8530397   0.7456988   0.4136706  )
       209           O   tau( 209) = (   1.0167793   1.0265988   0.4084970  )
       210           O   tau( 210) = (   0.6856385   0.6989877   0.4524475  )
       211           O   tau( 211) = (   0.8496275   0.9737270   0.4458473  )
       212           O   tau( 212) = (   0.5768431   0.7772694   0.5767764  )
       213           O   tau( 213) = (   0.7521378   1.0595086   0.5725863  )
       214           O   tau( 214) = (   0.7161906   0.8199897   0.6884872  )
       215           O   tau( 215) = (   0.8794002   1.1059574   0.6940682  )

     number of k points=     1
                       cart. coord. in units 2pi/alat
        k(    1) = (   0.0000000   0.0000000   0.0000000), wk =   2.0000000

     Dense  grid:  1740873 G-vectors     FFT dimensions: ( 160, 192, 120)

     Largest allocated arrays     est. size (Mb)     dimensions
        Kohn-Sham Wavefunctions        17.80 Mb     (    1944,  600)
        NL pseudopotentials            12.78 Mb     (    1944,  431)
        Each V/rho on FFT grid          0.94 Mb     (   61440)
        Each G-vector array             0.12 Mb     (   15547)
        G-vector shells                 0.06 Mb     (    7776)
     Largest temporary arrays     est. size (Mb)     dimensions
        Auxiliary wavefunctions        71.19 Mb     (    1944, 2400)
        Each subspace H/S matrix       87.89 Mb     (    2400, 2400)
        Each <psi_i|beta_j> matrix      3.95 Mb     (     431,  600)
        Arrays for rho mixing           7.50 Mb     (   61440,    8)

     Initial potential from superposition of free atoms

     starting charge 1145.96414, renormalised to 1144.00000
     Starting wfc are  860 randomized atomic wfcs

     total cpu time spent up to now is       38.5 secs

     per-process dynamical memory:   157.1 Mb

     Self-consistent Calculation

     iteration #  1     ecut=    80.00 Ry     beta=0.70
     Davidson diagonalization with overlap
     ethr =  1.00E-02,  avg # of iterations =  3.0
     Davidson diagonalization with overlap
     ethr =  1.00E-02,  avg # of iterations =  1.0
     Davidson diagonalization with overlap
     ethr =  1.00E-02,  avg # of iterations =  1.0

     Expectation value of exp(iGx): ( -3.4687422787808950E-004,  6.4254281734017543E-004)  0.99291773000000005     
     Electronic Dipole per cell (Ry a.u.)   25.721667037451692     
     Ionic Dipole per cell (Ry a.u.)   23645.107437481729     

     Expectation value of exp(iGx): (  2.9544695082235465E-003, -3.3459812375012232E-003)   1.1465709300000000     
     Electronic Dipole per cell (Ry a.u.)  -12.184699409666155     
     Ionic Dipole per cell (Ry a.u.)   25347.363909558877     

     Expectation value of exp(iGx): ( -1.2907035755596127E-007, -1.7253456464850778E-006)  0.73188942899999998     
     Electronic Dipole per cell (Ry a.u.)  -15.101833487980649     
     Ionic Dipole per cell (Ry a.u.)   15834.398325180538     
Electronic Dipole on Cartesian axes
           1   25.721667037451692     
           2  -12.184699409666155     
           3  -15.101833487980649     
Ionic Dipole on Cartesian axes
           1   23645.107437481729     
           2   25347.363909558877     
           3   15834.398325180538     

     total cpu time spent up to now is      806.8 secs

     total energy              =   -5137.10225150 Ry
     Harris-Foulkes estimate   =   -5174.09383717 Ry
     estimated scf accuracy    <      51.94259674 Ry

     iteration #  2     ecut=    80.00 Ry     beta=0.70
     Davidson diagonalization with overlap
     ethr =  4.54E-03,  avg # of iterations =  2.0
     Davidson diagonalization with overlap
     ethr =  4.54E-03,  avg # of iterations =  1.0
     Davidson diagonalization with overlap
     ethr =  4.54E-03,  avg # of iterations =  1.0

     Expectation value of exp(iGx): ( -1.3466243300381867E-005,  2.9031937858540978E-005)  0.99291773000000005     
     Electronic Dipole per cell (Ry a.u.)   24.965775927121857     
     Ionic Dipole per cell (Ry a.u.)   23645.107437481729     

     Expectation value of exp(iGx): (  3.1036539337747063E-004, -2.9446834141914170E-004)   1.1465709300000000     
     Electronic Dipole per cell (Ry a.u.)  -10.914585342920157     
     Ionic Dipole per cell (Ry a.u.)   25347.363909558877     

     Expectation value of exp(iGx): ( -1.0187400260580189E-010, -5.5772190718910921E-009)  0.73188942899999998     
     Electronic Dipole per cell (Ry a.u.)  -14.584154583666752     
     Ionic Dipole per cell (Ry a.u.)   15834.398325180538     
Electronic Dipole on Cartesian axes
           1   24.965775927121857     
           2  -10.914585342920157     
           3  -14.584154583666752     
Ionic Dipole on Cartesian axes
           1   23645.107437481729     
           2   25347.363909558877     
           3   15834.398325180538     

     total cpu time spent up to now is     1552.5 secs

     total energy              =   -5150.63876386 Ry
     Harris-Foulkes estimate   =   -5167.81905264 Ry
     estimated scf accuracy    <      33.26638659 Ry

     iteration #  3     ecut=    80.00 Ry     beta=0.70
     Davidson diagonalization with overlap
     ethr =  2.91E-03,  avg # of iterations =  2.0
     Davidson diagonalization with overlap
     ethr =  2.91E-03,  avg # of iterations =  1.0
     Davidson diagonalization with overlap
     ethr =  2.91E-03,  avg # of iterations =  1.0

     Expectation value of exp(iGx): ( -7.2019046561377803E-005,  1.4057146019241603E-004)  0.99291773000000005     
     Electronic Dipole per cell (Ry a.u.)   25.453335123350392     
     Ionic Dipole per cell (Ry a.u.)   23645.107437481729     

     Expectation value of exp(iGx): (  9.5320307719534876E-004, -1.0510150795961426E-003)   1.1465709300000000     
     Electronic Dipole per cell (Ry a.u.)  -11.993529138037319     
     Ionic Dipole per cell (Ry a.u.)   25347.363909558877     

     Expectation value of exp(iGx): ( -4.7973734771003781E-009, -1.0489647144223230E-007)  0.73188942899999998     
     Electronic Dipole per cell (Ry a.u.)  -14.835980561448542     
     Ionic Dipole per cell (Ry a.u.)   15834.398325180538     
Electronic Dipole on Cartesian axes
           1   25.453335123350392     
           2  -11.993529138037319     
           3  -14.835980561448542     
Ionic Dipole on Cartesian axes
           1   23645.107437481729     
           2   25347.363909558877     
           3   15834.398325180538     

     total cpu time spent up to now is     2305.1 secs

     total energy              =   -5157.45610411 Ry
     Harris-Foulkes estimate   =   -5157.55858858 Ry
     estimated scf accuracy    <       0.25266673 Ry

     iteration #  4     ecut=    80.00 Ry     beta=0.70
     Davidson diagonalization with overlap
     ethr =  2.21E-05,  avg # of iterations =  7.0
     Davidson diagonalization with overlap
     ethr =  2.21E-05,  avg # of iterations =  1.0
     Davidson diagonalization with overlap
     ethr =  2.21E-05,  avg # of iterations =  1.0

     Expectation value of exp(iGx): ( -6.7100100727251279E-005,  1.3419210098404756E-004)  0.99291773000000005     
     Electronic Dipole per cell (Ry a.u.)   25.331419604077350     
     Ionic Dipole per cell (Ry a.u.)   23645.107437481729     

     Expectation value of exp(iGx): (  9.6891487853894100E-004, -9.5662279740487701E-004)   1.1465709300000000     
     Electronic Dipole per cell (Ry a.u.)  -11.200615034202645     
     Ionic Dipole per cell (Ry a.u.)   25347.363909558877     

     Expectation value of exp(iGx): ( -3.7032247918750778E-009, -9.5353940211695850E-008)  0.73188942899999998     
     Electronic Dipole per cell (Ry a.u.)  -14.772787356952279     
     Ionic Dipole per cell (Ry a.u.)   15834.398325180538     
Electronic Dipole on Cartesian axes
           1   25.331419604077350     
           2  -11.200615034202645     
           3  -14.772787356952279     
Ionic Dipole on Cartesian axes
           1   23645.107437481729     
           2   25347.363909558877     
           3   15834.398325180538     

     total cpu time spent up to now is     3131.8 secs

     total energy              =   -5157.46514089 Ry
     Harris-Foulkes estimate   =   -5157.55116830 Ry
     estimated scf accuracy    <       0.18274071 Ry

     iteration #  5     ecut=    80.00 Ry     beta=0.70
     Davidson diagonalization with overlap
     ethr =  1.60E-05,  avg # of iterations = 10.0
     Davidson diagonalization with overlap
     ethr =  1.60E-05,  avg # of iterations =  1.0
     Davidson diagonalization with overlap
     ethr =  1.60E-05,  avg # of iterations =  1.0

     Expectation value of exp(iGx): ( -6.7705292082290283E-005,  1.3298873284134710E-004)  0.99291773000000005     
     Electronic Dipole per cell (Ry a.u.)   25.421486977468124     
     Ionic Dipole per cell (Ry a.u.)   23645.107437481729     

     Expectation value of exp(iGx): (  9.2748740336315414E-004, -9.9392435893643502E-004)   1.1465709300000000     
     Electronic Dipole per cell (Ry a.u.)  -11.789348253493307     
     Ionic Dipole per cell (Ry a.u.)   25347.363909558877     

     Expectation value of exp(iGx): ( -3.8038811045720446E-009, -9.4371055343382570E-008)  0.73188942899999998     
     Electronic Dipole per cell (Ry a.u.)  -14.786267677804755     
     Ionic Dipole per cell (Ry a.u.)   15834.398325180538     
Electronic Dipole on Cartesian axes
           1   25.421486977468124     
           2  -11.789348253493307     
           3  -14.786267677804757     
Ionic Dipole on Cartesian axes
           1   23645.107437481729     
           2   25347.363909558877     
           3   15834.398325180538     

     total cpu time spent up to now is     3965.9 secs

     total energy              =   -5157.50264319 Ry
     Harris-Foulkes estimate   =   -5157.50454980 Ry
     estimated scf accuracy    <       0.00339391 Ry

     iteration #  6     ecut=    80.00 Ry     beta=0.70
     Davidson diagonalization with overlap
     ethr =  2.97E-07,  avg # of iterations =  7.0
     Davidson diagonalization with overlap
     ethr =  2.97E-07,  avg # of iterations =  1.0
     Davidson diagonalization with overlap
     ethr =  2.97E-07,  avg # of iterations =  1.0

     Expectation value of exp(iGx): ( -6.7672084376631508E-005,  1.3320963427433644E-004)  0.99291773000000005     
     Electronic Dipole per cell (Ry a.u.)   25.410669054638813     
     Ionic Dipole per cell (Ry a.u.)   23645.107437481729     

     Expectation value of exp(iGx): (  9.3267413415079571E-004, -9.8998134931588678E-004)   1.1465709300000000     
     Electronic Dipole per cell (Ry a.u.)  -11.720824128611776     
     Ionic Dipole per cell (Ry a.u.)   25347.363909558877     

     Expectation value of exp(iGx): ( -3.8403171495987042E-009, -9.4623166593469181E-008)  0.73188942899999998     
     Electronic Dipole per cell (Ry a.u.)  -14.788811928939042     
     Ionic Dipole per cell (Ry a.u.)   15834.398325180538     
Electronic Dipole on Cartesian axes
           1   25.410669054638813     
           2  -11.720824128611776     
           3  -14.788811928939040     
Ionic Dipole on Cartesian axes
           1   23645.107437481729     
           2   25347.363909558877     
           3   15834.398325180538     

     total cpu time spent up to now is     4775.6 secs

     total energy              =   -5157.50343491 Ry
     Harris-Foulkes estimate   =   -5157.50362642 Ry
     estimated scf accuracy    <       0.00035373 Ry

     iteration #  7     ecut=    80.00 Ry     beta=0.70
     Davidson diagonalization with overlap
     ethr =  3.09E-08,  avg # of iterations =  3.0
     Davidson diagonalization with overlap
     ethr =  3.09E-08,  avg # of iterations =  1.0
     Davidson diagonalization with overlap
     ethr =  3.09E-08,  avg # of iterations =  1.0

     Expectation value of exp(iGx): ( -6.7698160869229384E-005,  1.3326143447869697E-004)  0.99291773000000005     
     Electronic Dipole per cell (Ry a.u.)   25.410651332267967     
     Ionic Dipole per cell (Ry a.u.)   23645.107437481729     

     Expectation value of exp(iGx): (  9.3216582740882244E-004, -9.9120502617630179E-004)   1.1465709300000000     
     Electronic Dipole per cell (Ry a.u.)  -11.733600277764451     
     Ionic Dipole per cell (Ry a.u.)   25347.363909558877     

     Expectation value of exp(iGx): ( -3.8571870289864678E-009, -9.4698387409098616E-008)  0.73188942899999998     
     Electronic Dipole per cell (Ry a.u.)  -14.790148817266630     
     Ionic Dipole per cell (Ry a.u.)   15834.398325180538     
Electronic Dipole on Cartesian axes
           1   25.410651332267967     
           2  -11.733600277764451     
           3  -14.790148817266630     
Ionic Dipole on Cartesian axes
           1   23645.107437481729     
           2   25347.363909558877     
           3   15834.398325180538     

     total cpu time spent up to now is     5516.4 secs

     total energy              =   -5157.50351694 Ry
     Harris-Foulkes estimate   =   -5157.50353748 Ry
     estimated scf accuracy    <       0.00004391 Ry

     iteration #  8     ecut=    80.00 Ry     beta=0.70
     Davidson diagonalization with overlap
     ethr =  3.84E-09,  avg # of iterations =  3.0
     Davidson diagonalization with overlap
     ethr =  3.84E-09,  avg # of iterations =  1.0
     Davidson diagonalization with overlap
     ethr =  3.84E-09,  avg # of iterations =  1.0

     Expectation value of exp(iGx): ( -6.7725045627397781E-005,  1.3326395485560770E-004)  0.99291773000000005     
     Electronic Dipole per cell (Ry a.u.)   25.412552718058063     
     Ionic Dipole per cell (Ry a.u.)   23645.107437481729     

     Expectation value of exp(iGx): (  9.3235558019733229E-004, -9.9111044425648307E-004)   1.1465709300000000     
     Electronic Dipole per cell (Ry a.u.)  -11.731455047378406     
     Ionic Dipole per cell (Ry a.u.)   25347.363909558877     

     Expectation value of exp(iGx): ( -3.8437057869037474E-009, -9.4715324084134005E-008)  0.73188942899999998     
     Electronic Dipole per cell (Ry a.u.)  -14.788777914254885     
     Ionic Dipole per cell (Ry a.u.)   15834.398325180538     
Electronic Dipole on Cartesian axes
           1   25.412552718058063     
           2  -11.731455047378406     
           3  -14.788777914254883     
Ionic Dipole on Cartesian axes
           1   23645.107437481729     
           2   25347.363909558877     
           3   15834.398325180538     

     total cpu time spent up to now is     6274.0 secs

     total energy              =   -5157.50352778 Ry
     Harris-Foulkes estimate   =   -5157.50352954 Ry
     estimated scf accuracy    <       0.00000509 Ry

     iteration #  9     ecut=    80.00 Ry     beta=0.70
     Davidson diagonalization with overlap
     ethr =  4.45E-10,  avg # of iterations =  3.0
     Davidson diagonalization with overlap
     ethr =  4.45E-10,  avg # of iterations =  1.0
     Davidson diagonalization with overlap
     ethr =  4.45E-10,  avg # of iterations =  1.0

     Expectation value of exp(iGx): ( -6.7716882069589042E-005,  1.3327520164985239E-004)  0.99291773000000005     
     Electronic Dipole per cell (Ry a.u.)   25.411522169535814     
     Ionic Dipole per cell (Ry a.u.)   23645.107437481729     

     Expectation value of exp(iGx): (  9.3240652158232214E-004, -9.9112767893304613E-004)   1.1465709300000000     
     Electronic Dipole per cell (Ry a.u.)  -11.731187781168613     
     Ionic Dipole per cell (Ry a.u.)   25347.363909558877     

     Expectation value of exp(iGx): ( -3.8520129060037177E-009, -9.4720519612504328E-008)  0.73188942899999998     
     Electronic Dipole per cell (Ry a.u.)  -14.789561102102843     
     Ionic Dipole per cell (Ry a.u.)   15834.398325180538     
Electronic Dipole on Cartesian axes
           1   25.411522169535814     
           2  -11.731187781168613     
           3  -14.789561102102843     
Ionic Dipole on Cartesian axes
           1   23645.107437481729     
           2   25347.363909558877     
           3   15834.398325180538     

     total cpu time spent up to now is     7006.4 secs

     total energy              =   -5157.50352873 Ry
     Harris-Foulkes estimate   =   -5157.50352893 Ry
     estimated scf accuracy    <       0.00000043 Ry

     iteration # 10     ecut=    80.00 Ry     beta=0.70
     Davidson diagonalization with overlap
     ethr =  3.73E-11,  avg # of iterations =  3.0
     Davidson diagonalization with overlap
     ethr =  3.73E-11,  avg # of iterations =  1.0
     Davidson diagonalization with overlap
     ethr =  3.73E-11,  avg # of iterations =  1.0

     Expectation value of exp(iGx): ( -6.7720422676700005E-005,  1.3327242489188655E-004)  0.99291773000000005     
     Electronic Dipole per cell (Ry a.u.)   25.411889840268543     
     Ionic Dipole per cell (Ry a.u.)   23645.107437481729     

     Expectation value of exp(iGx): (  9.3238004205851207E-004, -9.9114508956992431E-004)   1.1465709300000000     
     Electronic Dipole per cell (Ry a.u.)  -11.731517612283698     
     Ionic Dipole per cell (Ry a.u.)   25347.363909558877     

     Expectation value of exp(iGx): ( -3.8479068188800360E-009, -9.4720007780391151E-008)  0.73188942899999998     
     Electronic Dipole per cell (Ry a.u.)  -14.789165914548162     
     Ionic Dipole per cell (Ry a.u.)   15834.398325180538     
Electronic Dipole on Cartesian axes
           1   25.411889840268543     
           2  -11.731517612283698     
           3  -14.789165914548162     
Ionic Dipole on Cartesian axes
           1   23645.107437481729     
           2   25347.363909558877     
           3   15834.398325180538     

     total cpu time spent up to now is     7746.7 secs

     total energy              =   -5157.50352883 Ry
     Harris-Foulkes estimate   =   -5157.50352886 Ry
     estimated scf accuracy    <       0.00000006 Ry

     iteration # 11     ecut=    80.00 Ry     beta=0.70
     Davidson diagonalization with overlap
     ethr =  5.55E-12,  avg # of iterations =  2.0
     Davidson diagonalization with overlap
     ethr =  5.55E-12,  avg # of iterations =  1.0
     Davidson diagonalization with overlap
     ethr =  5.55E-12,  avg # of iterations =  1.0

     Expectation value of exp(iGx): ( -6.7719515983462818E-005,  1.3327312805145691E-004)  0.99291773000000005     
     Electronic Dipole per cell (Ry a.u.)   25.411795984202413     
     Ionic Dipole per cell (Ry a.u.)   23645.107437481729     

     Expectation value of exp(iGx): (  9.3238911510501476E-004, -9.9113869639904880E-004)   1.1465709300000000     
     Electronic Dipole per cell (Ry a.u.)  -11.731401502231741     
     Ionic Dipole per cell (Ry a.u.)   25347.363909558877     

     Expectation value of exp(iGx): ( -3.8495258912784921E-009, -9.4720256712943628E-008)  0.73188942899999998     
     Electronic Dipole per cell (Ry a.u.)  -14.789321556526980     
     Ionic Dipole per cell (Ry a.u.)   15834.398325180538     
Electronic Dipole on Cartesian axes
           1   25.411795984202413     
           2  -11.731401502231741     
           3  -14.789321556526982     
Ionic Dipole on Cartesian axes
           1   23645.107437481729     
           2   25347.363909558877     
           3   15834.398325180538     

     total cpu time spent up to now is     8465.1 secs

     End of self-consistent calculation

          k = 0.0000 0.0000 0.0000 (217511 PWs)   bands (ev):

   -17.8715 -17.5250 -16.7324 -16.5490 -16.4633 -16.4371 -16.3922 -16.3594
   -16.3107 -16.2632 -16.1773 -16.1433 -16.1089 -16.0963 -16.0697 -16.0444
   -16.0127 -15.9915 -15.9830 -15.9709 -15.9480 -15.8953 -15.8717 -15.8416
   -15.8236 -15.8100 -15.7850 -15.7747 -15.7658 -15.7472 -15.7374 -15.7260
   -15.6800 -15.6625 -15.6515 -15.6075 -15.5535 -15.5415 -15.5354 -15.5010
   -15.4515 -15.4385 -15.3912 -15.3661 -15.3479 -15.3170 -15.3046 -15.2789
   -15.2503 -15.2145 -15.1999 -15.1566 -15.1360 -15.1069 -15.0932 -15.0613
   -15.0502 -15.0296 -14.9944 -14.9816 -14.9507 -14.9306 -14.9133 -14.9033
   -14.8671 -14.8568 -14.8497 -14.8158 -14.8062 -14.7919 -14.7567 -14.7535
   -14.7412 -14.7353 -14.7122 -14.6826 -14.6518 -14.6401 -14.6032 -14.5820
   -14.5616 -14.5485 -14.5228 -14.4960 -14.4868 -14.4857 -14.4626 -14.4555
   -14.4338 -14.4325 -14.4313 -14.4066 -14.3977 -14.3892 -14.3831 -14.3768
   -14.3563 -14.3498 -14.3408 -14.3339 -14.3243 -14.3210 -14.3126 -14.3033
   -14.2930 -14.2879 -14.2775 -14.2705 -14.2664 -14.2581 -14.2530 -14.2429
   -14.2335 -14.2275 -14.2269 -14.2209 -14.2116 -14.2043 -14.2009 -14.1922
   -14.1895 -14.1809 -14.1767 -14.1718 -14.1677 -14.1600 -14.1533 -14.1495
   -14.1439 -14.1326 -14.1285 -14.1272 -14.1161 -14.1152 -14.1120 -14.0983
   -14.0946 -14.0842 -14.0701 -14.0668 -14.0504 -14.0497 -14.0379  -6.9991
    -6.5728  -6.4503  -6.3947  -6.1924  -6.1816  -6.0565  -6.0010  -5.9134
    -5.8658  -5.8379  -5.8031  -5.7909  -5.7663  -5.7466  -5.7320  -5.7090
    -5.6694  -5.6364  -5.6003  -5.5761  -5.5427  -5.4745  -5.4616  -5.2537
    -5.2167  -5.1939  -5.1412  -5.1302  -5.0950  -5.0564  -5.0225  -4.9255
    -4.9074  -4.8909  -4.8321  -4.7613  -4.7203  -4.6143  -4.5567  -4.4503
    -4.4187  -4.3058  -4.2982  -4.2693  -4.2217  -4.1940  -4.1717  -4.1216
    -4.0977  -4.0547  -4.0388  -3.9689  -3.9190  -3.8833  -3.8166  -3.7982
    -3.7518  -3.7486  -3.7370  -3.7140  -3.7010  -3.6593  -3.6123  -3.5273
    -3.4653  -3.4146  -3.3732  -3.3648  -3.3137  -3.2986  -3.2554  -3.1891
    -3.1798  -3.1618  -3.1403  -3.1222  -3.0845  -3.0599  -3.0276  -3.0167
    -2.9908  -2.9801  -2.9674  -2.9505  -2.9420  -2.9190  -2.9034  -2.8892
    -2.8761  -2.8543  -2.8429  -2.8353  -2.8312  -2.8141  -2.8063  -2.8037
    -2.7869  -2.7751  -2.7507  -2.7454  -2.7355  -2.7284  -2.7213  -2.7047
    -2.7040  -2.6866  -2.6786  -2.6688  -2.6564  -2.6513  -2.6448  -2.6395
    -2.6323  -2.6083  -2.5971  -2.5782  -2.5725  -2.5640  -2.5253  -2.5143
    -2.4930  -2.4530  -2.4426  -2.4307  -2.4233  -2.4140  -2.4050  -2.3883
    -2.3714  -2.3519  -2.2984  -2.2821  -2.2651  -2.2400  -2.2129  -2.1982
    -2.1760  -2.1626  -2.1545  -2.1052  -2.0651  -2.0514  -1.9334  -1.9169
    -1.8590  -1.6047  -1.5306  -1.1968  -1.1078  -1.0290  -0.9807  -0.9415
    -0.8928  -0.8790  -0.8469  -0.8091  -0.7775  -0.7639  -0.7467  -0.7306
    -0.7154  -0.7057  -0.6859  -0.6618  -0.6533  -0.6458  -0.6150  -0.6057
    -0.5966  -0.5873  -0.5716  -0.5588  -0.5531  -0.5477  -0.5470  -0.5274
    -0.5219  -0.4979  -0.4882  -0.4812  -0.4574  -0.4521  -0.4388  -0.4344
    -0.4207  -0.4012  -0.3810  -0.3718  -0.3606  -0.3514  -0.3482  -0.3243
    -0.3181  -0.3131  -0.2887  -0.2780  -0.2623  -0.2443  -0.2155  -0.2076
    -0.1911  -0.1810  -0.1676  -0.1587  -0.1515  -0.1425  -0.1331  -0.1079
    -0.0920  -0.0604  -0.0510  -0.0376  -0.0160  -0.0002   0.0149   0.0286
     0.0354   0.0572   0.0634   0.0807   0.1083   0.1118   0.1343   0.1433
     0.1544   0.1685   0.1878   0.1942   0.2221   0.2264   0.2401   0.2521
     0.2672   0.2680   0.2812   0.2954   0.3117   0.3142   0.3448   0.3551
     0.3619   0.3880   0.4079   0.4162   0.4233   0.4336   0.4409   0.4449
     0.4490   0.4649   0.4790   0.4909   0.4959   0.5144   0.5293   0.5394
     0.5428   0.5459   0.5594   0.5717   0.5793   0.5985   0.6117   0.6186
     0.6255   0.6405   0.6565   0.6608   0.6899   0.7031   0.7179   0.7312
     0.7409   0.7418   0.7582   0.7654   0.7809   0.7907   0.8095   0.8331
     0.8540   0.8625   0.8710   0.8770   0.8929   0.9054   0.9144   0.9377
     0.9421   0.9501   0.9719   0.9758   0.9872   0.9931   1.0108   1.0258
     1.0375   1.0501   1.0531   1.0706   1.0786   1.0858   1.0916   1.1051
     1.1096   1.1340   1.1394   1.1456   1.1552   1.1610   1.1694   1.1721
     1.1875   1.1977   1.2069   1.2251   1.2286   1.2328   1.2504   1.2610
     1.2698   1.2773   1.2863   1.2922   1.3023   1.3132   1.3234   1.3357
     1.3430   1.3475   1.3561   1.3725   1.3773   1.3840   1.3935   1.4007
     1.4220   1.4261   1.4397   1.4535   1.4558   1.4608   1.4684   1.4718
     1.4828   1.5002   1.5070   1.5204   1.5291   1.5344   1.5352   1.5487
     1.5556   1.5577   1.5702   1.5834   1.5933   1.5981   1.6112   1.6184
     1.6219   1.6420   1.6463   1.6511   1.6652   1.6791   1.6817   1.6923
     1.7011   1.7126   1.7193   1.7251   1.7526   1.7646   1.7833   1.7981
     1.8158   1.8227   1.8342   1.8598   1.8676   1.8769   1.9047   1.9168
     1.9461   1.9643   1.9725   1.9746   1.9809   2.0105   2.0172   2.0274
     2.0444   2.0547   2.0648   2.0751   2.0875   2.1010   2.1413   2.1502
     2.1575   2.1783   2.1844   2.2016   2.2113   2.2267   2.2429   2.2565
     2.2698   2.2870   2.3008   2.3314   2.3383   2.3516   2.3623   2.3703
     2.3892   2.3966   2.4131   2.4165   2.4594   2.4649   2.4886   2.5143
     2.5419   2.5480   2.5817   2.6110   7.4802   7.9301   8.6653   9.0520
     9.1197   9.2566   9.4082   9.4952   9.6658   9.8951   9.9345   9.9802
    10.0093  10.0579  10.1953  10.3362  10.3537  10.4204  10.4288  10.4805
    10.5362  10.5519  10.6283  10.6716  10.7295  10.7610  10.8111  10.8205

     highest occupied, lowest unoccupied level (ev):     2.6110    7.4802

!    total energy              =   -5157.50352884 Ry
     Harris-Foulkes estimate   =   -5157.50352884 Ry
     estimated scf accuracy    <          3.6E-09 Ry

     The total energy is the sum of the following terms:

     one-electron contribution =   -2403.17131553 Ry
     hartree contribution      =    1796.70356375 Ry
     xc contribution           =   -1182.75419394 Ry
     ewald contribution        =   -3368.28158312 Ry

     convergence has been achieved in  11 iterations
  **** WARNING :: Problem open file vector.dat...
  **** WARNING :: Problem read vector parameters...
  VECTOR ::                  Infinity                  Infinity                       NaN
  PARALLEL PART OF FORCES:no remove

     Forces acting on atoms (Ry/au):

     atom    1 type  1   force =     0.00053473   -0.00149729    0.00010448
     atom    2 type  1   force =    -0.00089566   -0.00260109    0.00090622
     atom    3 type  1   force =     0.00008473   -0.00129953   -0.00005882
     atom    4 type  1   force =    -0.00131816   -0.00073821    0.00026812
     atom    5 type  1   force =     0.00013944   -0.00178093   -0.00035718
     atom    6 type  1   force =    -0.00365890   -0.00254023   -0.00024302
     atom    7 type  2   force =    -0.00032031    0.00089296    0.00029087
     atom    8 type  2   force =     0.00031555    0.00086022    0.00012826
     atom    9 type  2   force =     0.00005546    0.00114518   -0.00012114
     atom   10 type  2   force =     0.00094360    0.00243988   -0.00108140
     atom   11 type  2   force =    -0.00002319    0.00077395   -0.00003373
     atom   12 type  2   force =     0.00155820    0.00216415   -0.00071861
     atom   13 type  2   force =    -0.00013140    0.00045882    0.00007814
     atom   14 type  2   force =     0.00142977    0.00054852   -0.00077799
     atom   15 type  2   force =     0.00014192    0.00078677    0.00016306
     atom   16 type  2   force =     0.00122996    0.00085731   -0.00076207
     atom   17 type  2   force =    -0.00025226    0.00073984   -0.00020801
     atom   18 type  2   force =     0.00095248   -0.00018324   -0.00016594
     atom   19 type  1   force =    -0.00069743   -0.00298582   -0.00046906
     atom   20 type  1   force =     0.00032421   -0.00209646    0.00013506
     atom   21 type  1   force =    -0.00009137   -0.00225415   -0.00046134
     atom   22 type  1   force =    -0.00092317   -0.00395977    0.00176336
     atom   23 type  1   force =     0.00018157   -0.00325376   -0.00037587
     atom   24 type  1   force =     0.00508095   -0.00860196    0.00383374
     atom   25 type  2   force =    -0.00032356    0.00147921    0.00059496
     atom   26 type  2   force =    -0.00050299    0.00087629    0.00069370
     atom   27 type  2   force =     0.00042398    0.00161059   -0.00034919
     atom   28 type  2   force =    -0.00019758    0.00093189   -0.00063380
     atom   29 type  2   force =     0.00001818    0.00118127    0.00001417
     atom   30 type  2   force =    -0.00284961    0.00106593   -0.00187312
     atom   31 type  2   force =    -0.00003445    0.00104405   -0.00007803
     atom   32 type  2   force =     0.00002092    0.00218609   -0.00148899
     atom   33 type  2   force =     0.00047624    0.00160825    0.00032313
     atom   34 type  2   force =    -0.00076802    0.00253735   -0.00225431
     atom   35 type  2   force =    -0.00031240    0.00140650   -0.00048229
     atom   36 type  1   force =    -0.00026092   -0.00135085   -0.00006132
     atom   37 type  1   force =    -0.00019714   -0.00123823    0.00037002
     atom   38 type  1   force =    -0.00043086   -0.00247439   -0.00003331
     atom   39 type  1   force =     0.00179359   -0.00073677    0.00180324
     atom   40 type  1   force =     0.00022124   -0.00206331    0.00029187
     atom   41 type  1   force =     0.00005021   -0.00008936   -0.00049803
     atom   42 type  2   force =    -0.00016815    0.00078746    0.00027863
     atom   43 type  2   force =    -0.00013873    0.00043503    0.00012869
     atom   44 type  2   force =     0.00020622    0.00069405   -0.00013254
     atom   45 type  2   force =     0.00051952    0.00091731   -0.00011435
     atom   46 type  2   force =    -0.00016426    0.00048147   -0.00009535
     atom   47 type  2   force =     0.00039898   -0.00001010    0.00007373
     atom   48 type  2   force =     0.00007775    0.00075556   -0.00010133
     atom   49 type  2   force =    -0.00068357    0.00014374    0.00008504
     atom   50 type  2   force =     0.00018075    0.00130601    0.00047686
     atom   51 type  2   force =    -0.00060644   -0.00058650   -0.00055084
     atom   52 type  2   force =    -0.00036049    0.00102627   -0.00040205
     atom   53 type  2   force =    -0.00000834   -0.00029957    0.00001769
     atom   54 type  1   force =    -0.00127293    0.00069019    0.00130657
     atom   55 type  1   force =     0.00378390    0.00625076   -0.00286149
     atom   56 type  1   force =    -0.00026584    0.00133509   -0.00022532
     atom   57 type  1   force =     0.00243642    0.00016939   -0.00130338
     atom   58 type  1   force =    -0.00064016    0.00258285   -0.00078147
     atom   59 type  1   force =     0.00443148   -0.00608895   -0.00363300
     atom   60 type  2   force =     0.00144685   -0.00090375   -0.00150956
     atom   61 type  2   force =    -0.00075819   -0.00069343    0.00009380
     atom   62 type  2   force =     0.00573647    0.00050115   -0.00126822
     atom   63 type  2   force =    -0.00196253   -0.00082594    0.00448028
     atom   64 type  2   force =     0.00119445   -0.00276121    0.00128773
     atom   65 type  2   force =    -0.00092468    0.00250915    0.00151194
     atom   66 type  2   force =     0.00032166   -0.00063675    0.00020436
     atom   67 type  2   force =    -0.00241701    0.00022144    0.00182177
     atom   68 type  2   force =     0.00003730   -0.00091075   -0.00019091
     atom   69 type  2   force =    -0.00028726    0.00050075    0.00035563
     atom   70 type  2   force =     0.00017226   -0.00080285    0.00010352
     atom   71 type  2   force =    -0.00054707    0.00090485   -0.00055392
     atom   72 type  1   force =     0.00524146   -0.00343575    0.01093438
     atom   73 type  1   force =    -0.00052553    0.00199411   -0.00065519
     atom   74 type  1   force =    -0.01240034    0.00995896   -0.00106262
     atom   75 type  1   force =     0.00031689   -0.00472049   -0.00601170
     atom   76 type  1   force =    -0.01524061    0.43782269    0.22314920
     atom   77 type  1   force =    -0.00375156   -0.00564226   -0.00157410
     atom   78 type  2   force =    -0.00186032   -0.00099603   -0.00584721
     atom   79 type  2   force =     0.00056210   -0.00068669   -0.00009965
     atom   80 type  2   force =    -0.00413810   -0.00543360   -0.00070302
     atom   81 type  2   force =     0.00016290   -0.00065623    0.00062736
     atom   82 type  2   force =    -0.03356782   -0.03376898   -0.02481633
     atom   83 type  2   force =     0.00206504    0.00064894    0.00125182
     atom   84 type  2   force =     0.01376677   -0.00242971   -0.01763530
     atom   85 type  2   force =     0.00171661    0.00243553    0.00115091
     atom   86 type  2   force =     0.00158129   -0.00502300   -0.00192221
     atom   87 type  2   force =     0.00048225    0.00199464    0.00168912
     atom   88 type  2   force =     0.00059215   -0.00291031    0.00093498
     atom   89 type  2   force =     0.00019262    0.00083924   -0.00023103
     atom   90 type  1   force =     0.00072056    0.00138516   -0.00021889
     atom   91 type  1   force =     0.00024256    0.00129540   -0.00036385
     atom   92 type  1   force =     0.00374370    0.01045804   -0.00302479
     atom   93 type  1   force =    -0.00153634    0.00027631   -0.00156259
     atom   94 type  1   force =    -0.00094436    0.00409594   -0.00010705
     atom   95 type  1   force =     0.00019216   -0.00023468    0.00029103
     atom   96 type  2   force =     0.00042213   -0.00058637   -0.00106457
     atom   97 type  2   force =     0.00009303   -0.00028709   -0.00016363
     atom   98 type  2   force =     0.00006907   -0.00103600    0.00014140
     atom   99 type  2   force =    -0.00041915   -0.00084858    0.00062463
     atom  100 type  2   force =     0.00045544   -0.00069335    0.00007775
     atom  101 type  2   force =    -0.00071327   -0.00003865   -0.00013606
     atom  102 type  2   force =     0.00218122   -0.00228068    0.00085837
     atom  103 type  2   force =     0.00036536   -0.00012007    0.00010260
     atom  104 type  2   force =     0.00015113   -0.00184170    0.00076525
     atom  105 type  2   force =     0.00048903    0.00048616    0.00050812
     atom  106 type  2   force =     0.00058333   -0.00117314    0.00056347
     atom  107 type  2   force =    -0.00000319    0.00049247   -0.00021536
     atom  108 type  1   force =     0.00135832   -0.00251852    0.00123859
     atom  109 type  1   force =    -0.00084226   -0.00334140    0.00038213
     atom  110 type  1   force =     0.00004852   -0.00130512   -0.00001717
     atom  111 type  1   force =    -0.00099177   -0.00060710   -0.00007673
     atom  112 type  1   force =     0.00008211   -0.00139623   -0.00008028
     atom  113 type  1   force =    -0.00178970   -0.00065303   -0.00029529
     atom  114 type  2   force =    -0.00054449    0.00121739    0.00036172
     atom  115 type  2   force =     0.00035905    0.00142768    0.00040146
     atom  116 type  2   force =     0.00009609    0.00134799   -0.00061991
     atom  117 type  2   force =     0.00094194    0.00257014   -0.00026069
     atom  118 type  2   force =    -0.00003923    0.00065842   -0.00010847
     atom  119 type  2   force =     0.00146356    0.00069526    0.00143048
     atom  120 type  2   force =    -0.00006877    0.00043744   -0.00003536
     atom  121 type  2   force =     0.00073473    0.00034231   -0.00018353
     atom  122 type  2   force =     0.00004526    0.00082398    0.00018721
     atom  123 type  2   force =     0.00056900    0.00004671    0.00036435
     atom  124 type  2   force =    -0.00022815    0.00081760   -0.00023356
     atom  125 type  2   force =     0.00221054    0.00020113    0.00086913
     atom  126 type  1   force =    -0.00062876   -0.00447987    0.00073562
     atom  127 type  1   force =     0.00141854   -0.00354945   -0.00098993
     atom  128 type  1   force =    -0.00026392   -0.00241309   -0.00019116
     atom  129 type  1   force =    -0.00067705   -0.00529720   -0.00426024
     atom  130 type  1   force =     0.00009629   -0.00242240   -0.00013336
     atom  131 type  1   force =     0.00170241   -0.00145432   -0.00098328
     atom  132 type  2   force =    -0.00038750    0.00224039    0.00064697
     atom  133 type  2   force =    -0.00154659    0.00399143    0.00150972
     atom  134 type  2   force =     0.00081683    0.00191637   -0.00092594
     atom  135 type  2   force =    -0.00051842    0.00064931    0.00008880
     atom  136 type  2   force =     0.00003329    0.00096134    0.00000678
     atom  137 type  2   force =    -0.00073838    0.00029957    0.00007326
     atom  138 type  2   force =    -0.00001149    0.00091337   -0.00015505
     atom  139 type  2   force =    -0.00145859    0.00134927    0.00126637
     atom  140 type  2   force =     0.00044294    0.00172708    0.00053367
     atom  141 type  2   force =     0.00214076    0.00750443    0.00528076
     atom  142 type  2   force =    -0.00046949    0.00187870   -0.00049342
     atom  143 type  2   force =    -0.00832029    0.01191285   -0.00321634
     atom  144 type  1   force =    -0.00031397   -0.00152211    0.00009469
     atom  145 type  1   force =    -0.00011918   -0.00136079    0.00014549
     atom  146 type  1   force =    -0.00048651   -0.00278672   -0.00004268
     atom  147 type  1   force =     0.00129336   -0.00037162   -0.00016729
     atom  148 type  1   force =     0.00015393   -0.00157563    0.00006248
     atom  149 type  1   force =     0.00001717    0.00001544   -0.00035471
     atom  150 type  2   force =    -0.00008647    0.00118170    0.00035882
     atom  151 type  2   force =    -0.00024173    0.00042069    0.00026252
     atom  152 type  2   force =     0.00035374    0.00078865   -0.00015809
     atom  153 type  2   force =     0.00028217    0.00063954   -0.00016062
     atom  154 type  2   force =    -0.00012460    0.00038285   -0.00015044
     atom  155 type  2   force =     0.00022587    0.00003596    0.00006007
     atom  156 type  2   force =     0.00007790    0.00077216   -0.00008773
     atom  157 type  2   force =    -0.00055546    0.00015857    0.00031325
     atom  158 type  2   force =     0.00021060    0.00192171    0.00080789
     atom  159 type  2   force =    -0.00084906   -0.00033610    0.00009934
     atom  160 type  2   force =    -0.00086004    0.00150282   -0.00048513
     atom  161 type  2   force =    -0.00007192   -0.00036924    0.00002090
     atom  162 type  1   force =    -0.00288052    0.00200886   -0.00169362
     atom  163 type  1   force =     0.02631749   -0.01339419    0.02605488
     atom  164 type  1   force =     0.00028184    0.00144296    0.00004496
     atom  165 type  1   force =     0.00167478   -0.00004447    0.00044519
     atom  166 type  1   force =     0.00048037    0.00185774    0.00070575
     atom  167 type  1   force =     0.00168181   -0.00071501    0.00145055
     atom  168 type  2   force =     0.00069322   -0.00163278   -0.00047316
     atom  169 type  2   force =    -0.00551187    0.00674163    0.00015506
     atom  170 type  2   force =     0.00094324   -0.00253686    0.00069689
     atom  171 type  2   force =     0.00082870    0.00582009   -0.00827405
     atom  172 type  2   force =    -0.00029888   -0.00134474   -0.00133746
     atom  173 type  2   force =    -0.00098784    0.00088196   -0.00146694
     atom  174 type  2   force =    -0.00001960   -0.00086180   -0.00036228
     atom  175 type  2   force =    -0.00109790    0.00023972   -0.00043757
     atom  176 type  2   force =    -0.00000548   -0.00125099   -0.00046622
     atom  177 type  2   force =    -0.00058407    0.00044761   -0.00026751
     atom  178 type  2   force =    -0.00016131   -0.00103338    0.00040308
     atom  179 type  2   force =    -0.00156405    0.00249128   -0.00067636
     atom  180 type  1   force =     0.01242645   -0.03731356   -0.02722963
     atom  181 type  1   force =    -0.00733258    0.00234484    0.00272195
     atom  182 type  1   force =    -0.00310264    0.00927874    0.00344366
     atom  183 type  1   force =    -0.00256189   -0.00633156    0.00450448
     atom  184 type  1   force =    -0.00040918    0.00620584    0.00117778
     atom  185 type  1   force =    -0.00134735   -0.00063982    0.00138089
     atom  186 type  2   force =    -0.05149165   -0.26272555   -0.18207562
     atom  187 type  2   force =     0.00458403    0.00170929   -0.00116167
     atom  188 type  2   force =    -0.00859651   -0.00212963    0.00972192
     atom  189 type  2   force =     0.00217721    0.00031356   -0.00095153
     atom  190 type  2   force =     0.00006214   -0.00355524   -0.00085953
     atom  191 type  2   force =     0.00072133    0.00038401   -0.00018857
     atom  192 type  2   force =     0.00199363   -0.00303417   -0.00007155
     atom  193 type  2   force =     0.00175175    0.00075881   -0.00170095
     atom  194 type  2   force =    -0.00699651   -0.01006559   -0.00930266
     atom  195 type  2   force =     0.00081124    0.00290321    0.00001515
     atom  196 type  2   force =     0.05576555   -0.11067280    0.02368844
     atom  197 type  2   force =    -0.00009479    0.00218854   -0.00049288
     atom  198 type  1   force =     0.00116423    0.00157699   -0.00007540
     atom  199 type  1   force =     0.00073289    0.00142680   -0.00031891
     atom  200 type  1   force =     0.00642854    0.01437691   -0.00084101
     atom  201 type  1   force =    -0.00099775   -0.00035626    0.00051337
     atom  202 type  1   force =     0.00046172    0.00159757   -0.00064237
     atom  203 type  1   force =     0.00024829   -0.00002358    0.00047171
     atom  204 type  2   force =    -0.00014004   -0.00158624   -0.00068018
     atom  205 type  2   force =    -0.00000303   -0.00028583   -0.00014418
     atom  206 type  2   force =    -0.00025046   -0.00102498    0.00029149
     atom  207 type  2   force =    -0.00067121   -0.00057591    0.00009369
     atom  208 type  2   force =     0.00003436   -0.00053824   -0.00022833
     atom  209 type  2   force =    -0.00048162    0.00011288   -0.00048263
     atom  210 type  2   force =    -0.00050419   -0.00406920   -0.00159861
     atom  211 type  2   force =     0.00052938    0.00031491   -0.00030232
     atom  212 type  2   force =     0.00583222   -0.00858950   -0.00959658
     atom  213 type  2   force =     0.00057624    0.00112410   -0.00009360
     atom  214 type  2   force =     0.00216590   -0.00157416    0.00098886
     atom  215 type  2   force =    -0.00003090    0.00048427   -0.00014555

     Total force =     0.610878     Total SCF correction =     0.000122

     Writing output data file Qrtz_Ortho.save

     init_run     :     27.02s CPU     37.78s WALL (       1 calls)
     electrons    :   3902.52s CPU   8427.13s WALL (       1 calls)
     forces       :      8.23s CPU      8.78s WALL (       1 calls)

     Called by init_run:
     wfcinit      :     25.01s CPU     34.13s WALL (       1 calls)
     potinit      :      0.21s CPU      0.27s WALL (       1 calls)

     Called by electrons:
     c_bands      :   2250.70s CPU   2774.92s WALL (      33 calls)
     sum_band     :     11.36s CPU     40.98s WALL (      11 calls)
     v_of_rho     :      0.12s CPU      0.38s WALL (      12 calls)
     mix_rho      :      0.13s CPU      1.09s WALL (      11 calls)

     Called by c_bands:
     init_us_2    :      0.29s CPU      0.32s WALL (      45 calls)
     cegterg      :   2249.14s CPU   2764.47s WALL (      33 calls)

     Called by sum_band:

     Called by *egterg:
     h_psi        :    429.61s CPU    861.26s WALL (     101 calls)
     g_psi        :      0.31s CPU      0.32s WALL (      67 calls)
     cdiaghg      :    754.72s CPU    764.25s WALL (      98 calls)

     Called by h_psi:
     add_vuspsi   :    140.29s CPU    140.45s WALL (     101 calls)

     General routines
     calbec       :    146.22s CPU    162.34s WALL (     105 calls)
     fft          :      0.16s CPU      1.08s WALL (      49 calls)
     fftw         :    151.02s CPU    586.61s WALL (   98070 calls)
     davcio       :      0.04s CPU      2.90s WALL (     260 calls)

     Parallel routines
     fft_scatter  :     74.19s CPU    460.20s WALL (   98119 calls)

     Electric-field routines
     c_phase_fiel :   1639.99s CPU   5607.38s WALL (      33 calls)

     PWSCF        :     1h 5m CPU        2h21m WALL


   This run was terminated on:   5:14:33   7Jul2018            

=------------------------------------------------------------------------------=
   JOB DONE.
=------------------------------------------------------------------------------=
