# Supplementary material for: Collective dipole effects in ionic transport under electric fields
Source: Nat Commun. 2020 Jul 3;11:3330. doi: 10.1038/s41467-020-17173-w (PMC7335081; doi:10.1038/s41467-020-17173-w)
Supplement: Supplementary file 3 — Source Data [file 41467_2020_17173_MOESM3_ESM.zip › Script_Pol_Analysis/QE_data/ZBC_NEB_VO_Q2-pos2/Zcharge_VO_Q2_pict6/dx-0.2/output_file]

     Program PWSCF v.5.4.0 starts on  7Jul2018 at  0:38:55 

     This program is part of the open-source Quantum ESPRESSO suite
     for quantum simulation of materials; please cite
         "P. Giannozzi et al., J. Phys.:Condens. Matter 21 395502 (2009);
          URL http://www.quantum-espresso.org", 
     in publications or presentations arising from this work. More details at
     http://www.quantum-espresso.org/quote

     Parallel version (MPI), running on   112 processors
     R & G space division:  proc/nbgrp/npool/nimage =     112
     Reading input from input_file
Warning: card &IONS ignored
Warning: card / ignored
Warning: card &CELL ignored
Warning: card / ignored

     Current dimensions of program PWSCF are:
     Max number of different atomic species (ntypx) = 10
     Max number of k-points (npk) =  40000
     Max angular momentum in pseudopotentials (lmaxx) =  3

     Subspace diagonalization in iterative solution of the eigenvalue problem:
     a serial algorithm will be used


     Parallelization info
     --------------------
     sticks:   dense  smooth     PW     G-vecs:    dense   smooth      PW
     Min         200     200     50                15540    15540    1940
     Max         201     201     51                15547    15547    1944
     Sum       22485   22485   5629              1740873  1740873  217511


     Title: 
     Fkl_Ortho                                                                  


     bravais-lattice index     =            0
     lattice parameter (alat)  =      27.8567  a.u.
     unit-cell volume          =   18011.5231 (a.u.)^3
     number of atoms/cell      =          215
     number of atomic types    =            2
     number of electrons       =      1144.00
     number of Kohn-Sham states=          600
     kinetic-energy cutoff     =      80.0000  Ry
     charge density cutoff     =     320.0000  Ry
     convergence threshold     =      1.0E-08
     mixing beta               =       0.7000
     number of iterations used =            8  plain     mixing
     Exchange-correlation      =  SLA  PZ   NOGX NOGC ( 1  1  0  0 0 0)

     Using Berry phase electric field
     In a.u.(Ry)  cartesian system of reference
        0.0000000000
        0.0000000000
        0.0000000000
     In a.u.(Ry)  crystal system of reference
        0.0000000000
        0.0000000000
        0.0000000000
     Number of iterative cycles:   3


     celldm(1)=  27.856738  celldm(2)=   0.000000  celldm(3)=   0.000000
     celldm(4)=   0.000000  celldm(5)=   0.000000  celldm(6)=   0.000000

     crystal axes: (cart. coord. in units of alat)
               a(1) = (   0.992918   0.000000   0.000000 )  
               a(2) = (   0.000000   1.146571   0.000000 )  
               a(3) = (   0.000000   0.000000   0.731889 )  

     reciprocal axes: (cart. coord. in units 2 pi/alat)
               b(1) = (  1.007133  0.000000  0.000000 )  
               b(2) = (  0.000000  0.872166  0.000000 )  
               b(3) = (  0.000000  0.000000  1.366327 )  


     PseudoPot. # 1 for Si read from file:
     /home/users/lsamos/Nico/q-e-qe-5.4/pseudo/Si.pz-vbc.UPF
     MD5 check sum: 6dfa03ddd5817404712e03e4d12deb78
     Pseudo is Norm-conserving, Zval =  4.0
     Generated by new atomic code, or converted to UPF format
     Using radial grid of  431 points,  2 beta functions with: 
                l(1) =   0
                l(2) =   1

     PseudoPot. # 2 for O  read from file:
     /home/users/lsamos/Nico/q-e-qe-5.4/pseudo/O.pz-mt.UPF
     MD5 check sum: 6c85872a654a48428798af567c59afb1
     Pseudo is Norm-conserving, Zval =  6.0
     Generated by new atomic code, or converted to UPF format
     Using radial grid of  921 points,  1 beta functions with: 
                l(1) =   0

     atomic species   valence    mass     pseudopotential
        Si             4.00    28.08550     Si( 1.00)
        O              6.00    16.00000     O ( 1.00)

     No symmetry found


   Cartesian axes

     site n.     atom                  positions (alat units)
         1           Si  tau(   1) = (   0.1494922   0.0009305   0.2444808  )
         2           Si  tau(   2) = (   0.3174705   0.2885424   0.2452297  )
         3           Si  tau(   3) = (   0.9144245   0.1317263   0.1191072  )
         4           Si  tau(   4) = (   0.0902988   0.4150068   0.1255177  )
         5           Si  tau(   5) = (   0.0881119   0.1514654  -0.0004103  )
         6           Si  tau(   6) = (   0.2494433   0.4338949  -0.0027930  )
         7           O   tau(   7) = (   0.0832655   0.0805228   0.2820386  )
         8           O   tau(   8) = (   0.2503159   0.3664904   0.2847884  )
         9           O   tau(   9) = (   0.2150135   0.0378208   0.1637271  )
        10           O   tau(  10) = (   0.3847853   0.3316246   0.1687844  )
        11           O   tau(  11) = (   0.1893575   0.1676920   0.0394911  )
        12           O   tau(  12) = (   0.3559311   0.4420689   0.0250995  )
        13           O   tau(  13) = (   0.0232048   0.1139964   0.0809300  )
        14           O   tau(  14) = (   0.1929820   0.4032925   0.0870315  )
        15           O   tau(  15) = (   0.9144133   0.2053777   0.2017720  )
        16           O   tau(  16) = (   0.0868782   0.4914087   0.2055145  )
        17           O   tau(  17) = (   0.0452020   0.2469227   0.3308628  )
        18           O   tau(  18) = (   0.2115495   0.5352465   0.3306285  )
        19           Si  tau(  19) = (   0.4866939   0.0035877   0.2389473  )
        20           Si  tau(  20) = (   0.6532451   0.2821891   0.2487327  )
        21           Si  tau(  21) = (   0.2537615   0.1316617   0.1217229  )
        22           Si  tau(  22) = (   0.4150949   0.4222118   0.1159171  )
        23           Si  tau(  23) = (   0.4165356   0.1536973  -0.0003730  )
        24           Si  tau(  24) = (   0.5857388   0.4411687   0.0023804  )
        25           O   tau(  25) = (   0.4218050   0.0840537   0.2772307  )
        26           O   tau(  26) = (   0.5909830   0.3492024   0.3140250  )
        27           O   tau(  27) = (   0.5515676   0.0402038   0.1564878  )
        28           O   tau(  28) = (   0.7048885   0.3335441   0.1671392  )
        29           O   tau(  29) = (   0.5164295   0.1766783   0.0404514  )
        30           O   tau(  30) = (   0.6872128   0.4587775   0.0399945  )
        31           O   tau(  31) = (   0.3545254   0.1128704   0.0811131  )
        32           O   tau(  32) = (   0.5206565   0.4106245   0.0856835  )
        33           O   tau(  33) = (   0.2569929   0.2084783   0.2010140  )
        34           O   tau(  34) = (   0.4021562   0.5109295   0.1819560  )
        35           O   tau(  35) = (   0.3800574   0.2505500   0.3281996  )
        36           Si  tau(  36) = (   0.8156271  -0.0037266   0.2430845  )
        37           Si  tau(  37) = (   0.9790163   0.2832218   0.2449761  )
        38           Si  tau(  38) = (   0.5846696   0.1382454   0.1181548  )
        39           Si  tau(  39) = (   0.7497262   0.4247173   0.1250031  )
        40           Si  tau(  40) = (   0.7539705   0.1574121  -0.0102320  )
        41           Si  tau(  41) = (   0.9170960   0.4361861   0.0035658  )
        42           O   tau(  42) = (   0.7488255   0.0730762   0.2853675  )
        43           O   tau(  43) = (   0.9150383   0.3657408   0.2819938  )
        44           O   tau(  44) = (   0.8737235   0.0372303   0.1584861  )
        45           O   tau(  45) = (   1.0474843   0.3194380   0.1662197  )
        46           O   tau(  46) = (   0.8531122   0.1715836   0.0351454  )
        47           O   tau(  47) = (   1.0193320   0.4478049   0.0416548  )
        48           O   tau(  48) = (   0.6843529   0.1341265   0.0720308  )
        49           O   tau(  49) = (   0.8503921   0.4034687   0.0857015  )
        50           O   tau(  50) = (   0.5868084   0.2069304   0.2054035  )
        51           O   tau(  51) = (   0.7504963   0.5007055   0.2043874  )
        52           O   tau(  52) = (   0.7262612   0.2443581   0.3217797  )
        53           O   tau(  53) = (   0.8778985   0.5351957   0.3288889  )
        54           Si  tau(  54) = (   0.1487310   0.5718874   0.2475301  )
        55           Si  tau(  55) = (   0.3173931   0.8646275   0.2437615  )
        56           Si  tau(  56) = (   0.9220638   0.7064487   0.1233441  )
        57           Si  tau(  57) = (   0.0912975   0.9915164   0.1232283  )
        58           Si  tau(  58) = (   0.0962628   0.7262244   0.0015689  )
        59           Si  tau(  59) = (   0.2550518   1.0153824  -0.0000280  )
        60           O   tau(  60) = (   0.0843813   0.6525336   0.2852628  )
        61           O   tau(  61) = (   0.2535312   0.9449022   0.2823778  )
        62           O   tau(  62) = (   0.2165201   0.6103759   0.1683139  )
        63           O   tau(  63) = (   0.3827996   0.8991125   0.1616464  )
        64           O   tau(  64) = (   0.2018972   0.7346680   0.0373227  )
        65           O   tau(  65) = (   0.3581389   1.0283413   0.0364824  )
        66           O   tau(  66) = (   0.0320532   0.6924007   0.0853133  )
        67           O   tau(  67) = (   0.1934635   0.9784186   0.0837744  )
        68           O   tau(  68) = (   0.9188518   0.7803946   0.2047530  )
        69           O   tau(  69) = (   0.0882584   1.0651950   0.2052222  )
        70           O   tau(  70) = (   0.0511680   0.8225774   0.3290913  )
        71           O   tau(  71) = (   0.2117557   1.1125921   0.3288804  )
        72           Si  tau(  72) = (   0.4288542   0.6169152   0.1797493  )
        73           Si  tau(  73) = (   0.6525262   0.8629126   0.2458872  )
        74           Si  tau(  74) = (   0.2567374   0.7038836   0.1274253  )
        75           Si  tau(  75) = (   0.4211565   0.9941990   0.1205841  )
        76           Si  tau(  76) = (   0.4351699   0.7475413  -0.0238900  )
        77           Si  tau(  77) = (   0.5872846   1.0139456   0.0004292  )
        78           O   tau(  78) = (   0.4163209   0.6574169   0.2803151  )
        79           O   tau(  79) = (   0.5879090   0.9437086   0.2822450  )
        80           O   tau(  80) = (   0.5330366   0.6245274   0.1435654  )
        81           O   tau(  81) = (   0.7136569   0.8938283   0.1593469  )
        82           O   tau(  82) = (   0.5347238   0.7662152   0.0368822  )
        83           O   tau(  83) = (   0.6894917   1.0276205   0.0387673  )
        84           O   tau(  84) = (   0.3675454   0.6805172   0.1034770  )
        85           O   tau(  85) = (   0.5231380   0.9774468   0.0825627  )
        86           O   tau(  86) = (   0.2543409   0.7830056   0.2035360  )
        87           O   tau(  87) = (   0.4221220   1.0696271   0.2008279  )
        88           O   tau(  88) = (   0.3802608   0.8264922   0.3266416  )
        89           O   tau(  89) = (   0.5494720   1.1137164   0.3226188  )
        90           Si  tau(  90) = (   0.8169746   0.5776243   0.2466179  )
        91           Si  tau(  91) = (   0.9829784   0.8602632   0.2449421  )
        92           Si  tau(  92) = (   0.5909523   0.7155062   0.1210869  )
        93           Si  tau(  93) = (   0.7532227   0.9894859   0.1208306  )
        94           Si  tau(  94) = (   0.7562506   0.7275843   0.0009982  )
        95           Si  tau(  95) = (   0.9192038   1.0110364   0.0010826  )
        96           O   tau(  96) = (   0.7545652   0.6577320   0.2892935  )
        97           O   tau(  97) = (   0.9180258   0.9402158   0.2827255  )
        98           O   tau(  98) = (   0.8829045   0.6121471   0.1649555  )
        99           O   tau(  99) = (   1.0488904   0.8951798   0.1634060  )
       100           O   tau( 100) = (   0.8579805   0.7414337   0.0396217  )
       101           O   tau( 101) = (   1.0203656   1.0273161   0.0406630  )
       102           O   tau( 102) = (   0.6912496   0.6932886   0.0847246  )
       103           O   tau( 103) = (   0.8548060   0.9729496   0.0824924  )
       104           O   tau( 104) = (   0.5882509   0.7800941   0.2092193  )
       105           O   tau( 105) = (   0.7527611   1.0611600   0.2046484  )
       106           O   tau( 106) = (   0.7166415   0.8278478   0.3285958  )
       107           O   tau( 107) = (   0.8812013   1.1083832   0.3249862  )
       108           Si  tau( 108) = (   0.1528222  -0.0017023   0.6088878  )
       109           Si  tau( 109) = (   0.3096783   0.2826812   0.6102371  )
       110           Si  tau( 110) = (   0.9190536   0.1262302   0.4904214  )
       111           Si  tau( 111) = (   0.0874396   0.4170033   0.4898046  )
       112           Si  tau( 112) = (   0.0869565   0.1513977   0.3667123  )
       113           Si  tau( 113) = (   0.2504843   0.4392269   0.3675413  )
       114           O   tau( 114) = (   0.0890824   0.0792096   0.6478510  )
       115           O   tau( 115) = (   0.2396968   0.3588388   0.6486862  )
       116           O   tau( 116) = (   0.2159904   0.0323433   0.5245480  )
       117           O   tau( 117) = (   0.3753059   0.3269795   0.5325807  )
       118           O   tau( 118) = (   0.1907065   0.1654037   0.4010824  )
       119           O   tau( 119) = (   0.3534397   0.4547945   0.4049394  )
       120           O   tau( 120) = (   0.0284687   0.1129967   0.4524089  )
       121           O   tau( 121) = (   0.1896045   0.4013639   0.4515483  )
       122           O   tau( 122) = (   0.9151579   0.2024708   0.5708250  )
       123           O   tau( 123) = (   0.0864266   0.4935400   0.5694266  )
       124           O   tau( 124) = (   0.0497335   0.2474863   0.6933292  )
       125           O   tau( 125) = (   0.2149476   0.5314245   0.6919423  )
       126           Si  tau( 126) = (   0.4846832  -0.0009372   0.6096539  )
       127           Si  tau( 127) = (   0.6425219   0.2864276   0.6035787  )
       128           Si  tau( 128) = (   0.2537143   0.1273213   0.4836106  )
       129           Si  tau( 129) = (   0.4099654   0.4223788   0.4927608  )
       130           Si  tau( 130) = (   0.4186749   0.1534041   0.3628408  )
       131           Si  tau( 131) = (   0.6075401   0.3931628   0.4114271  )
       132           O   tau( 132) = (   0.4227704   0.0809956   0.6487135  )
       133           O   tau( 133) = (   0.5853122   0.3634056   0.6548798  )
       134           O   tau( 134) = (   0.5482499   0.0348796   0.5259959  )
       135           O   tau( 135) = (   0.6805157   0.3398579   0.5025679  )
       136           O   tau( 136) = (   0.5211052   0.1681226   0.4023955  )
       137           O   tau( 137) = (   0.6854004   0.4723487   0.4094510  )
       138           O   tau( 138) = (   0.3560367   0.1131865   0.4445205  )
       139           O   tau( 139) = (   0.5165710   0.4109975   0.4640584  )
       140           O   tau( 140) = (   0.2523417   0.2007868   0.5660570  )
       141           O   tau( 141) = (   0.4100802   0.5007925   0.5709020  )
       142           O   tau( 142) = (   0.3738044   0.2474161   0.6927834  )
       143           O   tau( 143) = (   0.5488863   0.5335428   0.6867759  )
       144           Si  tau( 144) = (   0.8159916  -0.0058255   0.6109280  )
       145           Si  tau( 145) = (   0.9781320   0.2834830   0.6116466  )
       146           Si  tau( 146) = (   0.5837892   0.1295678   0.4844186  )
       147           Si  tau( 147) = (   0.7557100   0.4317430   0.4867935  )
       148           Si  tau( 148) = (   0.7552484   0.1475303   0.3658164  )
       149           Si  tau( 149) = (   0.9178157   0.4390061   0.3637872  )
       150           O   tau( 150) = (   0.7515153   0.0756878   0.6480481  )
       151           O   tau( 151) = (   0.9130758   0.3633391   0.6522304  )
       152           O   tau( 152) = (   0.8806766   0.0306420   0.5290590  )
       153           O   tau( 153) = (   1.0405460   0.3227200   0.5293797  )
       154           O   tau( 154) = (   0.8561971   0.1606297   0.4061657  )
       155           O   tau( 155) = (   1.0179836   0.4528492   0.4054648  )
       156           O   tau( 156) = (   0.6873929   0.1204610   0.4490321  )
       157           O   tau( 157) = (   0.8513805   0.4013795   0.4469255  )
       158           O   tau( 158) = (   0.5792740   0.2070714   0.5649395  )
       159           O   tau( 159) = (   0.7569973   0.4869874   0.5797931  )
       160           O   tau( 160) = (   0.7254486   0.2508532   0.6655153  )
       161           O   tau( 161) = (   0.8846572   0.5347770   0.6970939  )
       162           Si  tau( 162) = (   0.1526218   0.5715352   0.6099956  )
       163           Si  tau( 163) = (   0.3150196   0.8643954   0.6034277  )
       164           Si  tau( 164) = (   0.9179721   0.7045839   0.4929994  )
       165           Si  tau( 165) = (   0.0892585   0.9897581   0.4893090  )
       166           Si  tau( 166) = (   0.0872880   0.7263633   0.3677720  )
       167           Si  tau( 167) = (   0.2521291   1.0175316   0.3661269  )
       168           O   tau( 168) = (   0.0911582   0.6529749   0.6510986  )
       169           O   tau( 169) = (   0.2521627   0.9405538   0.6495520  )
       170           O   tau( 170) = (   0.2186195   0.6086952   0.5292880  )
       171           O   tau( 171) = (   0.3780922   0.9000434   0.5209345  )
       172           O   tau( 172) = (   0.1900624   0.7396882   0.4053136  )
       173           O   tau( 173) = (   0.3542029   1.0355885   0.4036033  )
       174           O   tau( 174) = (   0.0252678   0.6884011   0.4509554  )
       175           O   tau( 175) = (   0.1909999   0.9764035   0.4485677  )
       176           O   tau( 176) = (   0.9220363   0.7740584   0.5785340  )
       177           O   tau( 177) = (   0.0893586   1.0625001   0.5725254  )
       178           O   tau( 178) = (   0.0610194   0.8230381   0.6946677  )
       179           O   tau( 179) = (   0.2178169   1.1106120   0.6918204  )
       180           Si  tau( 180) = (   0.4853398   0.5719757   0.6062671  )
       181           Si  tau( 181) = (   0.6482053   0.8583009   0.6101616  )
       182           Si  tau( 182) = (   0.2542487   0.7038767   0.4873163  )
       183           Si  tau( 183) = (   0.4182344   0.9965387   0.4842150  )
       184           Si  tau( 184) = (   0.4175348   0.7300531   0.3640157  )
       185           Si  tau( 185) = (   0.5854454   1.0181739   0.3640438  )
       186           O   tau( 186) = (   0.4304797   0.6590737   0.6505196  )
       187           O   tau( 187) = (   0.5851659   0.9377119   0.6518423  )
       188           O   tau( 188) = (   0.5471156   0.6092556   0.5231772  )
       189           O   tau( 189) = (   0.7063642   0.8937306   0.5234625  )
       190           O   tau( 190) = (   0.5191936   0.7438270   0.4048916  )
       191           O   tau( 191) = (   0.6856980   1.0324422   0.4070414  )
       192           O   tau( 192) = (   0.3560024   0.6899746   0.4466561  )
       193           O   tau( 193) = (   0.5193409   0.9805802   0.4443534  )
       194           O   tau( 194) = (   0.2561679   0.7784649   0.5696424  )
       195           O   tau( 195) = (   0.4198777   1.0658740   0.5701977  )
       196           O   tau( 196) = (   0.3867339   0.8311854   0.6852569  )
       197           O   tau( 197) = (   0.5498666   1.1087685   0.6908350  )
       198           Si  tau( 198) = (   0.8202755   0.5719292   0.6166100  )
       199           Si  tau( 199) = (   0.9863328   0.8569336   0.6133904  )
       200           Si  tau( 200) = (   0.5823488   0.7080290   0.4878439  )
       201           Si  tau( 201) = (   0.7488969   0.9896925   0.4869041  )
       202           Si  tau( 202) = (   0.7528198   0.7327001   0.3706105  )
       203           Si  tau( 203) = (   0.9162890   1.0123432   0.3662653  )
       204           O   tau( 204) = (   0.7529847   0.6496021   0.6545820  )
       205           O   tau( 205) = (   0.9210066   0.9367617   0.6512933  )
       206           O   tau( 206) = (   0.8777709   0.6078081   0.5296761  )
       207           O   tau( 207) = (   1.0469129   0.8926688   0.5282084  )
       208           O   tau( 208) = (   0.8530397   0.7456988   0.4136706  )
       209           O   tau( 209) = (   1.0167793   1.0265988   0.4084970  )
       210           O   tau( 210) = (   0.6856385   0.6989877   0.4524475  )
       211           O   tau( 211) = (   0.8496275   0.9737270   0.4458473  )
       212           O   tau( 212) = (   0.5768431   0.7772694   0.5767764  )
       213           O   tau( 213) = (   0.7521378   1.0595086   0.5725863  )
       214           O   tau( 214) = (   0.7161906   0.8199897   0.6884872  )
       215           O   tau( 215) = (   0.8794002   1.1059574   0.6940682  )

     number of k points=     1
                       cart. coord. in units 2pi/alat
        k(    1) = (   0.0000000   0.0000000   0.0000000), wk =   2.0000000

     Dense  grid:  1740873 G-vectors     FFT dimensions: ( 160, 192, 120)

     Largest allocated arrays     est. size (Mb)     dimensions
        Kohn-Sham Wavefunctions        17.80 Mb     (    1944,  600)
        NL pseudopotentials            12.78 Mb     (    1944,  431)
        Each V/rho on FFT grid          0.94 Mb     (   61440)
        Each G-vector array             0.12 Mb     (   15547)
        G-vector shells                 0.06 Mb     (    7776)
     Largest temporary arrays     est. size (Mb)     dimensions
        Auxiliary wavefunctions        71.19 Mb     (    1944, 2400)
        Each subspace H/S matrix       87.89 Mb     (    2400, 2400)
        Each <psi_i|beta_j> matrix      3.95 Mb     (     431,  600)
        Arrays for rho mixing           7.50 Mb     (   61440,    8)

     Initial potential from superposition of free atoms

     starting charge 1145.96414, renormalised to 1144.00000
     Starting wfc are  860 randomized atomic wfcs

     total cpu time spent up to now is       42.1 secs

     per-process dynamical memory:   157.2 Mb

     Self-consistent Calculation

     iteration #  1     ecut=    80.00 Ry     beta=0.70
     Davidson diagonalization with overlap
     ethr =  1.00E-02,  avg # of iterations =  3.0
     Davidson diagonalization with overlap
     ethr =  1.00E-02,  avg # of iterations =  1.0
     Davidson diagonalization with overlap
     ethr =  1.00E-02,  avg # of iterations =  1.0

     Expectation value of exp(iGx): ( -3.4931766765672356E-004,  6.4181524152465239E-004)  0.99291773000000005     
     Electronic Dipole per cell (Ry a.u.)   25.764193865591366     
     Ionic Dipole per cell (Ry a.u.)   23642.969456420691     

     Expectation value of exp(iGx): (  2.9313750055644421E-003, -3.3682915100430419E-003)   1.1465709300000000     
     Electronic Dipole per cell (Ry a.u.)  -12.287992433629396     
     Ionic Dipole per cell (Ry a.u.)   25349.501890619915     

     Expectation value of exp(iGx): ( -1.6275641912486503E-007, -1.7247586753798594E-006)  0.73188942899999998     
     Electronic Dipole per cell (Ry a.u.)  -15.280038076193867     
     Ionic Dipole per cell (Ry a.u.)   15834.398325180538     
Electronic Dipole on Cartesian axes
           1   25.764193865591366     
           2  -12.287992433629396     
           3  -15.280038076193867     
Ionic Dipole on Cartesian axes
           1   23642.969456420691     
           2   25349.501890619915     
           3   15834.398325180538     

     total cpu time spent up to now is      774.8 secs

     total energy              =   -5137.13962473 Ry
     Harris-Foulkes estimate   =   -5174.12002868 Ry
     estimated scf accuracy    <      51.92936244 Ry

     iteration #  2     ecut=    80.00 Ry     beta=0.70
     Davidson diagonalization with overlap
     ethr =  4.54E-03,  avg # of iterations =  2.0
     Davidson diagonalization with overlap
     ethr =  4.54E-03,  avg # of iterations =  1.0
     Davidson diagonalization with overlap
     ethr =  4.54E-03,  avg # of iterations =  1.0

     Expectation value of exp(iGx): ( -1.5149352836966176E-005,  2.8176559122273297E-005)  0.99291773000000005     
     Electronic Dipole per cell (Ry a.u.)   25.700551805366526     
     Ionic Dipole per cell (Ry a.u.)   23642.969456420691     

     Expectation value of exp(iGx): (  2.9099001583044750E-004, -3.1679943770730078E-004)   1.1465709300000000     
     Electronic Dipole per cell (Ry a.u.)  -11.902582040718569     
     Ionic Dipole per cell (Ry a.u.)   25349.501890619915     

     Expectation value of exp(iGx): ( -2.0788202352789371E-010, -5.6069855353320749E-009)  0.73188942899999998     
     Electronic Dipole per cell (Ry a.u.)  -14.756647695179996     
     Ionic Dipole per cell (Ry a.u.)   15834.398325180538     
Electronic Dipole on Cartesian axes
           1   25.700551805366526     
           2  -11.902582040718569     
           3  -14.756647695179996     
Ionic Dipole on Cartesian axes
           1   23642.969456420691     
           2   25349.501890619915     
           3   15834.398325180538     

     total cpu time spent up to now is     1516.2 secs

     total energy              =   -5150.68906227 Ry
     Harris-Foulkes estimate   =   -5167.83818326 Ry
     estimated scf accuracy    <      33.20154131 Ry

     iteration #  3     ecut=    80.00 Ry     beta=0.70
     Davidson diagonalization with overlap
     ethr =  2.90E-03,  avg # of iterations =  2.0
     Davidson diagonalization with overlap
     ethr =  2.90E-03,  avg # of iterations =  1.0
     Davidson diagonalization with overlap
     ethr =  2.90E-03,  avg # of iterations =  1.0

     Expectation value of exp(iGx): ( -7.4397754712068962E-005,  1.3942239387561764E-004)  0.99291773000000005     
     Electronic Dipole per cell (Ry a.u.)   25.661425922100911     
     Ionic Dipole per cell (Ry a.u.)   23642.969456420691     

     Expectation value of exp(iGx): (  9.2956832999068850E-004, -1.0717431491231361E-003)   1.1465709300000000     
     Electronic Dipole per cell (Ry a.u.)  -12.312105129575908     
     Ionic Dipole per cell (Ry a.u.)   25349.501890619915     

     Expectation value of exp(iGx): ( -6.6070220299306458E-009, -1.0484891279413960E-007)  0.73188942899999998     
     Electronic Dipole per cell (Ry a.u.)  -14.994105386544121     
     Ionic Dipole per cell (Ry a.u.)   15834.398325180538     
Electronic Dipole on Cartesian axes
           1   25.661425922100911     
           2  -12.312105129575908     
           3  -14.994105386544119     
Ionic Dipole on Cartesian axes
           1   23642.969456420691     
           2   25349.501890619915     
           3   15834.398325180538     

     total cpu time spent up to now is     2266.0 secs

     total energy              =   -5157.49324340 Ry
     Harris-Foulkes estimate   =   -5157.58539893 Ry
     estimated scf accuracy    <       0.23914694 Ry

     iteration #  4     ecut=    80.00 Ry     beta=0.70
     Davidson diagonalization with overlap
     ethr =  2.09E-05,  avg # of iterations =  8.0
     Davidson diagonalization with overlap
     ethr =  2.09E-05,  avg # of iterations =  1.0
     Davidson diagonalization with overlap
     ethr =  2.09E-05,  avg # of iterations =  1.0

     Expectation value of exp(iGx): ( -7.1939193099915036E-005,  1.3123356742181371E-004)  0.99291773000000005     
     Electronic Dipole per cell (Ry a.u.)   25.801705951294252     
     Ionic Dipole per cell (Ry a.u.)   23642.969456420691     

     Expectation value of exp(iGx): (  9.2314666432943436E-004, -1.0069801404127008E-003)   1.1465709300000000     
     Electronic Dipole per cell (Ry a.u.)  -11.916499626259311     
     Ionic Dipole per cell (Ry a.u.)   25349.501890619915     

     Expectation value of exp(iGx): ( -5.9711561667760139E-009, -9.5378282144329795E-008)  0.73188942899999998     
     Electronic Dipole per cell (Ry a.u.)  -14.990359950225022     
     Ionic Dipole per cell (Ry a.u.)   15834.398325180538     
Electronic Dipole on Cartesian axes
           1   25.801705951294252     
           2  -11.916499626259311     
           3  -14.990359950225022     
Ionic Dipole on Cartesian axes
           1   23642.969456420691     
           2   25349.501890619915     
           3   15834.398325180538     

     total cpu time spent up to now is     3121.2 secs

     total energy              =   -5157.50072540 Ry
     Harris-Foulkes estimate   =   -5157.57568581 Ry
     estimated scf accuracy    <       0.15680288 Ry

     iteration #  5     ecut=    80.00 Ry     beta=0.70
     Davidson diagonalization with overlap
     ethr =  1.37E-05,  avg # of iterations =  9.0
     Davidson diagonalization with overlap
     ethr =  1.37E-05,  avg # of iterations =  1.0
     Davidson diagonalization with overlap
     ethr =  1.37E-05,  avg # of iterations =  1.0

     Expectation value of exp(iGx): ( -7.0654930228813525E-005,  1.3151131287801542E-004)  0.99291773000000005     
     Electronic Dipole per cell (Ry a.u.)   25.696645214099046     
     Ionic Dipole per cell (Ry a.u.)   23642.969456420691     

     Expectation value of exp(iGx): (  8.9651401131609048E-004, -1.0235470537760093E-003)   1.1465709300000000     
     Electronic Dipole per cell (Ry a.u.)  -12.242271250957264     
     Ionic Dipole per cell (Ry a.u.)   25349.501890619915     

     Expectation value of exp(iGx): ( -5.5783489463598254E-009, -9.4422905040148909E-008)  0.73188942899999998     
     Electronic Dipole per cell (Ry a.u.)  -14.958112363952596     
     Ionic Dipole per cell (Ry a.u.)   15834.398325180538     
Electronic Dipole on Cartesian axes
           1   25.696645214099046     
           2  -12.242271250957264     
           3  -14.958112363952598     
Ionic Dipole on Cartesian axes
           1   23642.969456420691     
           2   25349.501890619915     
           3   15834.398325180538     

     total cpu time spent up to now is     3926.2 secs

     total energy              =   -5157.53335031 Ry
     Harris-Foulkes estimate   =   -5157.53512591 Ry
     estimated scf accuracy    <       0.00318962 Ry

     iteration #  6     ecut=    80.00 Ry     beta=0.70
     Davidson diagonalization with overlap
     ethr =  2.79E-07,  avg # of iterations = 15.0
     Davidson diagonalization with overlap
     ethr =  2.79E-07,  avg # of iterations =  1.0
     Davidson diagonalization with overlap
     ethr =  2.79E-07,  avg # of iterations =  1.0

     Expectation value of exp(iGx): ( -7.0770529821285763E-005,  1.3161945264058092E-004)  0.99291773000000005     
     Electronic Dipole per cell (Ry a.u.)   25.700865613984487     
     Ionic Dipole per cell (Ry a.u.)   23642.969456420691     

     Expectation value of exp(iGx): (  9.0218662132575996E-004, -1.0201543890225432E-003)   1.1465709300000000     
     Electronic Dipole per cell (Ry a.u.)  -12.173619612364391     
     Ionic Dipole per cell (Ry a.u.)   25349.501890619915     

     Expectation value of exp(iGx): ( -5.8425117012396067E-009, -9.4687453056111984E-008)  0.73188942899999998     
     Electronic Dipole per cell (Ry a.u.)  -14.982114641157567     
     Ionic Dipole per cell (Ry a.u.)   15834.398325180538     
Electronic Dipole on Cartesian axes
           1   25.700865613984487     
           2  -12.173619612364391     
           3  -14.982114641157567     
Ionic Dipole on Cartesian axes
           1   23642.969456420691     
           2   25349.501890619915     
           3   15834.398325180538     

     total cpu time spent up to now is     4840.6 secs

     total energy              =   -5157.53409250 Ry
     Harris-Foulkes estimate   =   -5157.53427245 Ry
     estimated scf accuracy    <       0.00033405 Ry

     iteration #  7     ecut=    80.00 Ry     beta=0.70
     Davidson diagonalization with overlap
     ethr =  2.92E-08,  avg # of iterations =  3.0
     Davidson diagonalization with overlap
     ethr =  2.92E-08,  avg # of iterations =  1.0
     Davidson diagonalization with overlap
     ethr =  2.92E-08,  avg # of iterations =  1.0

     Expectation value of exp(iGx): ( -7.0734845973829106E-005,  1.3171629913391036E-004)  0.99291773000000005     
     Electronic Dipole per cell (Ry a.u.)   25.694428626783182     
     Ionic Dipole per cell (Ry a.u.)   23642.969456420691     

     Expectation value of exp(iGx): (  9.0104702442854760E-004, -1.0217144779447206E-003)   1.1465709300000000     
     Electronic Dipole per cell (Ry a.u.)  -12.193537507318640     
     Ionic Dipole per cell (Ry a.u.)   25349.501890619915     

     Expectation value of exp(iGx): ( -5.7797240633531642E-009, -9.4759232399779212E-008)  0.73188942899999998     
     Electronic Dipole per cell (Ry a.u.)  -14.975628824061262     
     Ionic Dipole per cell (Ry a.u.)   15834.398325180538     
Electronic Dipole on Cartesian axes
           1   25.694428626783182     
           2  -12.193537507318640     
           3  -14.975628824061262     
Ionic Dipole on Cartesian axes
           1   23642.969456420691     
           2   25349.501890619915     
           3   15834.398325180538     

     total cpu time spent up to now is     5571.0 secs

     total energy              =   -5157.53416887 Ry
     Harris-Foulkes estimate   =   -5157.53418911 Ry
     estimated scf accuracy    <       0.00004249 Ry

     iteration #  8     ecut=    80.00 Ry     beta=0.70
     Davidson diagonalization with overlap
     ethr =  3.71E-09,  avg # of iterations =  3.0
     Davidson diagonalization with overlap
     ethr =  3.71E-09,  avg # of iterations =  1.0
     Davidson diagonalization with overlap
     ethr =  3.71E-09,  avg # of iterations =  1.0

     Expectation value of exp(iGx): ( -7.0800926185767755E-005,  1.3169037901091860E-004)  0.99291773000000005     
     Electronic Dipole per cell (Ry a.u.)   25.700297912709441     
     Ionic Dipole per cell (Ry a.u.)   23642.969456420691     

     Expectation value of exp(iGx): (  9.0141219204573205E-004, -1.0215211374809349E-003)   1.1465709300000000     
     Electronic Dipole per cell (Ry a.u.)  -12.189297489288677     
     Ionic Dipole per cell (Ry a.u.)   25349.501890619915     

     Expectation value of exp(iGx): ( -5.7817212822710178E-009, -9.4775379417274845E-008)  0.73188942899999998     
     Electronic Dipole per cell (Ry a.u.)  -14.975726494598877     
     Ionic Dipole per cell (Ry a.u.)   15834.398325180538     
Electronic Dipole on Cartesian axes
           1   25.700297912709441     
           2  -12.189297489288677     
           3  -14.975726494598876     
Ionic Dipole on Cartesian axes
           1   23642.969456420691     
           2   25349.501890619915     
           3   15834.398325180538     

     total cpu time spent up to now is     6290.8 secs

     total energy              =   -5157.53417970 Ry
     Harris-Foulkes estimate   =   -5157.53418113 Ry
     estimated scf accuracy    <       0.00000503 Ry

     iteration #  9     ecut=    80.00 Ry     beta=0.70
     Davidson diagonalization with overlap
     ethr =  4.40E-10,  avg # of iterations =  2.0
     Davidson diagonalization with overlap
     ethr =  4.40E-10,  avg # of iterations =  1.0
     Davidson diagonalization with overlap
     ethr =  4.40E-10,  avg # of iterations =  1.0

     Expectation value of exp(iGx): ( -7.0777887142374539E-005,  1.3171140399636421E-004)  0.99291773000000005     
     Electronic Dipole per cell (Ry a.u.)   25.697779085227403     
     Ionic Dipole per cell (Ry a.u.)   23642.969456420691     

     Expectation value of exp(iGx): (  9.0141865657682120E-004, -1.0215592446868806E-003)   1.1465709300000000     
     Electronic Dipole per cell (Ry a.u.)  -12.189512424113632     
     Ionic Dipole per cell (Ry a.u.)   25349.501890619915     

     Expectation value of exp(iGx): ( -5.7915844228637541E-009, -9.4779819988229618E-008)  0.73188942899999998     
     Electronic Dipole per cell (Ry a.u.)  -14.976651894318517     
     Ionic Dipole per cell (Ry a.u.)   15834.398325180538     
Electronic Dipole on Cartesian axes
           1   25.697779085227403     
           2  -12.189512424113632     
           3  -14.976651894318517     
Ionic Dipole on Cartesian axes
           1   23642.969456420691     
           2   25349.501890619915     
           3   15834.398325180538     

     total cpu time spent up to now is     6999.8 secs

     total energy              =   -5157.53418079 Ry
     Harris-Foulkes estimate   =   -5157.53418084 Ry
     estimated scf accuracy    <       0.00000042 Ry

     iteration # 10     ecut=    80.00 Ry     beta=0.70
     Davidson diagonalization with overlap
     ethr =  3.71E-11,  avg # of iterations =  2.0
     Davidson diagonalization with overlap
     ethr =  3.71E-11,  avg # of iterations =  1.0
     Davidson diagonalization with overlap
     ethr =  3.71E-11,  avg # of iterations =  1.0

     Expectation value of exp(iGx): ( -7.0785421022307981E-005,  1.3170599099193619E-004)  0.99291773000000005     
     Electronic Dipole per cell (Ry a.u.)   25.698545079941844     
     Ionic Dipole per cell (Ry a.u.)   23642.969456420691     

     Expectation value of exp(iGx): (  9.0139854888548337E-004, -1.0215763441873112E-003)   1.1465709300000000     
     Electronic Dipole per cell (Ry a.u.)  -12.189790937047107     
     Ionic Dipole per cell (Ry a.u.)   25349.501890619915     

     Expectation value of exp(iGx): ( -5.7857512790049209E-009, -9.4779744805236414E-008)  0.73188942899999998     
     Electronic Dipole per cell (Ry a.u.)  -14.976089593310890     
     Ionic Dipole per cell (Ry a.u.)   15834.398325180538     
Electronic Dipole on Cartesian axes
           1   25.698545079941844     
           2  -12.189790937047107     
           3  -14.976089593310890     
Ionic Dipole on Cartesian axes
           1   23642.969456420691     
           2   25349.501890619915     
           3   15834.398325180538     

     total cpu time spent up to now is     7724.6 secs

     total energy              =   -5157.53418082 Ry
     Harris-Foulkes estimate   =   -5157.53418092 Ry
     estimated scf accuracy    <       0.00000006 Ry

     iteration # 11     ecut=    80.00 Ry     beta=0.70
     Davidson diagonalization with overlap
     ethr =  5.40E-12,  avg # of iterations =  2.0
     Davidson diagonalization with overlap
     ethr =  5.40E-12,  avg # of iterations =  1.0
     Davidson diagonalization with overlap
     ethr =  5.40E-12,  avg # of iterations =  1.0

     Expectation value of exp(iGx): ( -7.0783639921609236E-005,  1.3170733057125310E-004)  0.99291773000000005     
     Electronic Dipole per cell (Ry a.u.)   25.698361627887643     
     Ionic Dipole per cell (Ry a.u.)   23642.969456420691     

     Expectation value of exp(iGx): (  9.0140598783072573E-004, -1.0215699797355940E-003)   1.1465709300000000     
     Electronic Dipole per cell (Ry a.u.)  -12.189687631570468     
     Ionic Dipole per cell (Ry a.u.)   25349.501890619915     

     Expectation value of exp(iGx): ( -5.7875099224198268E-009, -9.4779898452216021E-008)  0.73188942899999998     
     Electronic Dipole per cell (Ry a.u.)  -14.976258351239363     
     Ionic Dipole per cell (Ry a.u.)   15834.398325180538     
Electronic Dipole on Cartesian axes
           1   25.698361627887643     
           2  -12.189687631570468     
           3  -14.976258351239364     
Ionic Dipole on Cartesian axes
           1   23642.969456420691     
           2   25349.501890619915     
           3   15834.398325180538     

     total cpu time spent up to now is     8442.5 secs

     End of self-consistent calculation

          k = 0.0000 0.0000 0.0000 (217511 PWs)   bands (ev):

   -17.4556 -17.3076 -16.6838 -16.5531 -16.4306 -16.4130 -16.3680 -16.2964
   -16.2767 -16.2042 -16.1821 -16.1497 -16.1199 -16.1030 -16.0583 -16.0387
   -16.0160 -15.9918 -15.9715 -15.9504 -15.9219 -15.9114 -15.8894 -15.8730
   -15.8544 -15.8144 -15.8128 -15.8067 -15.7915 -15.7735 -15.7615 -15.7428
   -15.7054 -15.6630 -15.6366 -15.6252 -15.5645 -15.5452 -15.5125 -15.4973
   -15.4637 -15.4061 -15.3809 -15.3510 -15.3148 -15.2983 -15.2954 -15.2737
   -15.2391 -15.2192 -15.1862 -15.1656 -15.1319 -15.1180 -15.0722 -15.0617
   -15.0383 -14.9954 -14.9685 -14.9495 -14.9332 -14.9149 -14.8938 -14.8855
   -14.8725 -14.8625 -14.8489 -14.8233 -14.8141 -14.7920 -14.7841 -14.7351
   -14.7046 -14.6881 -14.6687 -14.6313 -14.6185 -14.5976 -14.5702 -14.5669
   -14.5510 -14.5295 -14.5097 -14.4984 -14.4683 -14.4624 -14.4460 -14.4361
   -14.4262 -14.4123 -14.4021 -14.3868 -14.3834 -14.3741 -14.3681 -14.3631
   -14.3597 -14.3507 -14.3417 -14.3370 -14.3317 -14.3222 -14.3177 -14.3154
   -14.3095 -14.3029 -14.2943 -14.2903 -14.2836 -14.2783 -14.2760 -14.2706
   -14.2653 -14.2629 -14.2526 -14.2451 -14.2386 -14.2332 -14.2315 -14.2249
   -14.2156 -14.2124 -14.2111 -14.2071 -14.2039 -14.2002 -14.1972 -14.1877
   -14.1772 -14.1744 -14.1713 -14.1639 -14.1565 -14.1470 -14.1442 -14.1389
   -14.1345 -14.1317 -14.1253 -14.1198 -14.1135 -14.1001 -14.0967  -6.7877
    -6.4630  -6.4248  -6.3509  -6.2462  -6.1516  -6.0726  -5.9573  -5.9285
    -5.8733  -5.8324  -5.8092  -5.7832  -5.7781  -5.7499  -5.7402  -5.6871
    -5.6699  -5.6417  -5.6135  -5.5928  -5.5689  -5.5298  -5.4001  -5.3061
    -5.2337  -5.1890  -5.1461  -5.1186  -5.1023  -5.0800  -5.0033  -4.9567
    -4.9189  -4.8974  -4.8390  -4.7692  -4.7317  -4.6104  -4.5209  -4.4354
    -4.4145  -4.3143  -4.2873  -4.2809  -4.2214  -4.1940  -4.1681  -4.1131
    -4.0705  -4.0456  -4.0171  -3.9421  -3.9099  -3.8839  -3.8282  -3.8101
    -3.7797  -3.7589  -3.7273  -3.7242  -3.6876  -3.6700  -3.6007  -3.5108
    -3.4212  -3.4005  -3.3628  -3.3108  -3.2721  -3.2620  -3.2206  -3.1727
    -3.1626  -3.1328  -3.1061  -3.0723  -3.0648  -3.0568  -3.0243  -3.0076
    -2.9797  -2.9691  -2.9540  -2.9324  -2.9244  -2.9129  -2.9000  -2.8951
    -2.8755  -2.8641  -2.8583  -2.8437  -2.8367  -2.8242  -2.8193  -2.8040
    -2.7945  -2.7861  -2.7776  -2.7647  -2.7543  -2.7444  -2.7417  -2.7288
    -2.7220  -2.7038  -2.6975  -2.6852  -2.6722  -2.6707  -2.6617  -2.6580
    -2.6492  -2.6373  -2.6094  -2.5937  -2.5619  -2.5557  -2.5261  -2.5125
    -2.4760  -2.4648  -2.4591  -2.4520  -2.4290  -2.4195  -2.4087  -2.3860
    -2.3528  -2.3453  -2.3369  -2.2746  -2.2675  -2.2565  -2.2253  -2.2099
    -2.2078  -2.1956  -2.1426  -2.1285  -2.1062  -2.0707  -1.9634  -1.9287
    -1.5348  -1.5031  -1.3096  -1.0974  -1.0401  -0.9823  -0.9595  -0.9250
    -0.8629  -0.8439  -0.8334  -0.7971  -0.7547  -0.7406  -0.7296  -0.7128
    -0.7106  -0.6867  -0.6720  -0.6662  -0.6454  -0.6419  -0.6276  -0.6146
    -0.5963  -0.5920  -0.5875  -0.5664  -0.5647  -0.5535  -0.5460  -0.5381
    -0.5310  -0.5256  -0.4974  -0.4769  -0.4647  -0.4523  -0.4380  -0.4294
    -0.4226  -0.4093  -0.3865  -0.3781  -0.3645  -0.3572  -0.3449  -0.3343
    -0.3192  -0.3153  -0.3015  -0.2734  -0.2598  -0.2523  -0.2415  -0.2270
    -0.1998  -0.1909  -0.1566  -0.1517  -0.1466  -0.1315  -0.1080  -0.0854
    -0.0811  -0.0690  -0.0410  -0.0222   0.0006   0.0101   0.0294   0.0342
     0.0481   0.0585   0.0698   0.0792   0.0933   0.1140   0.1208   0.1389
     0.1546   0.1870   0.1951   0.2025   0.2110   0.2225   0.2429   0.2608
     0.2715   0.2745   0.2931   0.2990   0.3051   0.3182   0.3436   0.3504
     0.3644   0.3742   0.3900   0.4084   0.4231   0.4273   0.4397   0.4469
     0.4538   0.4656   0.4716   0.4864   0.4939   0.5033   0.5163   0.5222
     0.5391   0.5472   0.5649   0.5707   0.5785   0.5827   0.6024   0.6136
     0.6229   0.6442   0.6682   0.6752   0.6818   0.7075   0.7112   0.7195
     0.7388   0.7455   0.7605   0.7829   0.7930   0.8180   0.8301   0.8435
     0.8521   0.8691   0.8768   0.8862   0.9055   0.9136   0.9244   0.9467
     0.9563   0.9611   0.9631   0.9811   0.9949   1.0041   1.0131   1.0185
     1.0296   1.0464   1.0572   1.0682   1.0767   1.0846   1.0953   1.0996
     1.1129   1.1189   1.1272   1.1367   1.1462   1.1561   1.1631   1.1737
     1.1949   1.1988   1.2144   1.2300   1.2336   1.2406   1.2420   1.2664
     1.2773   1.2825   1.2880   1.2973   1.3006   1.3141   1.3267   1.3314
     1.3452   1.3457   1.3592   1.3677   1.3831   1.3872   1.3964   1.4009
     1.4151   1.4219   1.4278   1.4354   1.4454   1.4506   1.4563   1.4603
     1.4745   1.4851   1.4970   1.5027   1.5083   1.5164   1.5224   1.5324
     1.5463   1.5532   1.5640   1.5693   1.5839   1.5925   1.5973   1.6014
     1.6115   1.6198   1.6229   1.6468   1.6536   1.6671   1.6720   1.6932
     1.6994   1.7125   1.7319   1.7388   1.7620   1.7687   1.7813   1.7892
     1.8119   1.8234   1.8412   1.8633   1.8675   1.8895   1.9197   1.9248
     1.9321   1.9547   1.9601   1.9665   1.9732   1.9868   1.9920   2.0166
     2.0227   2.0344   2.0482   2.0614   2.0747   2.0885   2.0977   2.1371
     2.1540   2.1644   2.1696   2.2033   2.2155   2.2333   2.2373   2.2494
     2.2660   2.2723   2.2870   2.2941   2.3089   2.3161   2.3357   2.3516
     2.3742   2.3785   2.3845   2.3949   2.4267   2.4313   2.4577   2.4774
     2.4850   2.5148   2.5334   2.5671   7.3668   7.9433   8.6444   9.0808
     9.2141   9.3113   9.4255   9.6029   9.7026   9.8964   9.9415  10.0200
    10.0317  10.0721  10.2145  10.3556  10.3802  10.4404  10.4910  10.5409
    10.5630  10.6024  10.6516  10.7437  10.7699  10.8078  10.8501  10.8796

     highest occupied, lowest unoccupied level (ev):     2.5671    7.3668

!    total energy              =   -5157.53418083 Ry
     Harris-Foulkes estimate   =   -5157.53418083 Ry
     estimated scf accuracy    <          3.5E-09 Ry

     The total energy is the sum of the following terms:

     one-electron contribution =   -2403.09991313 Ry
     hartree contribution      =    1796.68173720 Ry
     xc contribution           =   -1182.75213338 Ry
     ewald contribution        =   -3368.36387152 Ry

     convergence has been achieved in  11 iterations
  **** WARNING :: Problem open file vector.dat...
  **** WARNING :: Problem read vector parameters...
  VECTOR ::                  Infinity                  Infinity                       NaN
  PARALLEL PART OF FORCES:no remove

     Forces acting on atoms (Ry/au):

     atom    1 type  1   force =    -0.00055062    0.00070480   -0.00006299
     atom    2 type  1   force =     0.00039714   -0.00045987    0.00021566
     atom    3 type  1   force =    -0.00090304   -0.00034020    0.00000846
     atom    4 type  1   force =    -0.00127460   -0.00099060   -0.00054945
     atom    5 type  1   force =    -0.00067968    0.00021021    0.00026738
     atom    6 type  1   force =     0.00041229   -0.00262692    0.00007982
     atom    7 type  2   force =     0.00027943   -0.00028789   -0.00015779
     atom    8 type  2   force =    -0.00022643    0.00052858    0.00003815
     atom    9 type  2   force =    -0.00003741   -0.00023863    0.00001765
     atom   10 type  2   force =    -0.00027705    0.00075793    0.00021864
     atom   11 type  2   force =     0.00009153   -0.00003653   -0.00003962
     atom   12 type  2   force =    -0.00104352    0.00093925   -0.00044423
     atom   13 type  2   force =     0.00053880   -0.00000016   -0.00018950
     atom   14 type  2   force =     0.00045780    0.00055377   -0.00031635
     atom   15 type  2   force =     0.00036935    0.00022694   -0.00000013
     atom   16 type  2   force =     0.00159193    0.00172206   -0.00044329
     atom   17 type  2   force =     0.00022187   -0.00008568    0.00009384
     atom   18 type  2   force =     0.00021202    0.00101888   -0.00079955
     atom   19 type  1   force =     0.00141414   -0.00014950    0.00018875
     atom   20 type  1   force =     0.00028032    0.00039194   -0.00017633
     atom   21 type  1   force =     0.00026859    0.00032977   -0.00014495
     atom   22 type  1   force =     0.00247716   -0.00127617   -0.00095941
     atom   23 type  1   force =     0.00094269   -0.00005308   -0.00009371
     atom   24 type  1   force =     0.00064373    0.00286562   -0.00066704
     atom   25 type  2   force =    -0.00048185    0.00014004    0.00007496
     atom   26 type  2   force =    -0.00019899   -0.00022951    0.00002445
     atom   27 type  2   force =    -0.00054909    0.00014880    0.00010757
     atom   28 type  2   force =    -0.00022939   -0.00048851    0.00023238
     atom   29 type  2   force =    -0.00060765    0.00016518   -0.00013789
     atom   30 type  2   force =     0.00006973   -0.00083012    0.00012575
     atom   31 type  2   force =    -0.00042821   -0.00010585    0.00005397
     atom   32 type  2   force =    -0.00156136   -0.00015447    0.00076249
     atom   33 type  2   force =    -0.00005311    0.00017291   -0.00019813
     atom   34 type  2   force =    -0.00375932    0.00327125   -0.00151881
     atom   35 type  2   force =    -0.00035705    0.00022026   -0.00017759
     atom   36 type  1   force =    -0.00102435   -0.00109058   -0.00029194
     atom   37 type  1   force =    -0.00095855   -0.00004707    0.00022214
     atom   38 type  1   force =     0.00045117   -0.00022766    0.00010548
     atom   39 type  1   force =    -0.00083435    0.00142111   -0.00006441
     atom   40 type  1   force =    -0.00033694   -0.00020268   -0.00020217
     atom   41 type  1   force =    -0.00195382    0.00074729   -0.00016647
     atom   42 type  2   force =     0.00002893    0.00026636    0.00014289
     atom   43 type  2   force =     0.00045786   -0.00024995   -0.00011914
     atom   44 type  2   force =     0.00050938    0.00044219   -0.00013580
     atom   45 type  2   force =     0.00059776    0.00061228    0.00004937
     atom   46 type  2   force =     0.00035475    0.00000001    0.00018525
     atom   47 type  2   force =     0.00114824   -0.00001566    0.00036345
     atom   48 type  2   force =    -0.00017556    0.00014272    0.00008163
     atom   49 type  2   force =     0.00079700   -0.00028441   -0.00016520
     atom   50 type  2   force =    -0.00025723   -0.00008512   -0.00001047
     atom   51 type  2   force =     0.00050072   -0.00080884   -0.00003540
     atom   52 type  2   force =     0.00011367   -0.00009847    0.00000882
     atom   53 type  2   force =     0.00099827   -0.00072879    0.00036710
     atom   54 type  1   force =    -0.00187354   -0.00182157    0.00223360
     atom   55 type  1   force =     0.00291821    0.00352577    0.00272245
     atom   56 type  1   force =    -0.00551312    0.00031480   -0.00100572
     atom   57 type  1   force =    -0.00259507    0.00073493    0.00041147
     atom   58 type  1   force =    -0.00933411   -0.00026031   -0.00147570
     atom   59 type  1   force =    -0.00118852    0.00527554    0.00290017
     atom   60 type  2   force =     0.00207408    0.00022961   -0.00112865
     atom   61 type  2   force =    -0.00006558   -0.00086237   -0.00055942
     atom   62 type  2   force =     0.00590601    0.00301762   -0.00279982
     atom   63 type  2   force =    -0.00253788   -0.00182219   -0.00108764
     atom   64 type  2   force =     0.00746404    0.00070549   -0.00095587
     atom   65 type  2   force =    -0.00189813   -0.00157472   -0.00181364
     atom   66 type  2   force =     0.00442819    0.00024710   -0.00126074
     atom   67 type  2   force =     0.00154384   -0.00094538   -0.00113850
     atom   68 type  2   force =     0.00167701    0.00032973    0.00039253
     atom   69 type  2   force =     0.00052166   -0.00034045   -0.00029138
     atom   70 type  2   force =     0.00130595   -0.00050780    0.00037422
     atom   71 type  2   force =     0.00038534   -0.00058739    0.00024128
     atom   72 type  1   force =     0.02454929   -0.00590348    0.00486915
     atom   73 type  1   force =    -0.00244302   -0.00594103   -0.00336825
     atom   74 type  1   force =    -0.01303227   -0.00034633    0.00975157
     atom   75 type  1   force =     0.00747842    0.00149652    0.00102649
     atom   76 type  1   force =     0.24941940   -0.15522582    0.17779489
     atom   77 type  1   force =     0.00188942   -0.00640359   -0.00259861
     atom   78 type  2   force =    -0.00541089    0.00103167   -0.00450843
     atom   79 type  2   force =    -0.00101805    0.00233204    0.00158513
     atom   80 type  2   force =    -0.00881552   -0.01016117    0.00859783
     atom   81 type  2   force =     0.00160894    0.00232551    0.00018000
     atom   82 type  2   force =    -0.10595195   -0.01833423   -0.05722422
     atom   83 type  2   force =     0.00063290    0.00139354    0.00067756
     atom   84 type  2   force =    -0.00674658    0.01515393   -0.02482928
     atom   85 type  2   force =    -0.00345088    0.00218612    0.00114968
     atom   86 type  2   force =     0.00130747   -0.00282651   -0.00347302
     atom   87 type  2   force =    -0.00139186   -0.00062807   -0.00012085
     atom   88 type  2   force =    -0.00185550    0.00048509   -0.00050620
     atom   89 type  2   force =    -0.00082159    0.00067876   -0.00018891
     atom   90 type  1   force =    -0.00208653    0.00167715   -0.00051463
     atom   91 type  1   force =    -0.00268788   -0.00003198   -0.00001225
     atom   92 type  1   force =    -0.02224215    0.01529196   -0.03233246
     atom   93 type  1   force =    -0.00262194   -0.00280183   -0.00036456
     atom   94 type  1   force =    -0.01036030    0.00242088    0.00159136
     atom   95 type  1   force =    -0.00262485   -0.00031819    0.00044149
     atom   96 type  2   force =     0.00179988   -0.00074353   -0.00106787
     atom   97 type  2   force =     0.00106560   -0.00018933   -0.00025178
     atom   98 type  2   force =     0.00181161   -0.00030600   -0.00023621
     atom   99 type  2   force =     0.00137266   -0.00000981   -0.00044825
     atom  100 type  2   force =     0.00460253   -0.00037464    0.00129708
     atom  101 type  2   force =     0.00157532   -0.00031244    0.00036277
     atom  102 type  2   force =     0.00900717   -0.00172750    0.00086118
     atom  103 type  2   force =     0.00177090    0.00049512   -0.00057233
     atom  104 type  2   force =     0.00403580    0.00323872    0.00961024
     atom  105 type  2   force =     0.00079072    0.00118877    0.00064591
     atom  106 type  2   force =     0.00159604    0.00033803    0.00099778
     atom  107 type  2   force =     0.00062581    0.00018731    0.00004703
     atom  108 type  1   force =    -0.00108596    0.00116299   -0.00073234
     atom  109 type  1   force =     0.00074555   -0.00040783   -0.00033813
     atom  110 type  1   force =    -0.00086826   -0.00035392    0.00003039
     atom  111 type  1   force =    -0.00110293   -0.00094393   -0.00073491
     atom  112 type  1   force =    -0.00057860    0.00012264    0.00017642
     atom  113 type  1   force =     0.00076781   -0.00129457    0.00042632
     atom  114 type  2   force =     0.00042179   -0.00054482   -0.00012924
     atom  115 type  2   force =    -0.00038363    0.00083330    0.00023032
     atom  116 type  2   force =    -0.00013106   -0.00047140    0.00026048
     atom  117 type  2   force =    -0.00050707    0.00005430    0.00011733
     atom  118 type  2   force =     0.00010276   -0.00006960    0.00003425
     atom  119 type  2   force =    -0.00066147    0.00030830   -0.00035164
     atom  120 type  2   force =     0.00048491    0.00000431   -0.00015174
     atom  121 type  2   force =     0.00010348    0.00044308   -0.00003439
     atom  122 type  2   force =     0.00029886    0.00020108   -0.00001706
     atom  123 type  2   force =     0.00095845    0.00115154    0.00063757
     atom  124 type  2   force =     0.00030589   -0.00015946    0.00005128
     atom  125 type  2   force =     0.00031093    0.00195918    0.00006938
     atom  126 type  1   force =     0.00270811    0.00021483    0.00128837
     atom  127 type  1   force =     0.00014106    0.00055431    0.00016437
     atom  128 type  1   force =     0.00025716    0.00046704   -0.00029833
     atom  129 type  1   force =     0.00169926    0.00016586    0.00045639
     atom  130 type  1   force =     0.00082136   -0.00011483   -0.00008495
     atom  131 type  1   force =     0.00072981    0.00055346    0.00008974
     atom  132 type  2   force =    -0.00055628    0.00010494   -0.00015300
     atom  133 type  2   force =    -0.00007186   -0.00072570   -0.00014153
     atom  134 type  2   force =    -0.00063149   -0.00006142   -0.00006087
     atom  135 type  2   force =    -0.00017332   -0.00031592    0.00007218
     atom  136 type  2   force =    -0.00051253    0.00008973   -0.00013796
     atom  137 type  2   force =    -0.00009196   -0.00045738   -0.00006559
     atom  138 type  2   force =    -0.00045935   -0.00010474    0.00015528
     atom  139 type  2   force =    -0.00079401   -0.00017168    0.00002595
     atom  140 type  2   force =    -0.00017993    0.00001408   -0.00001580
     atom  141 type  2   force =    -0.00107661   -0.00011190    0.00004268
     atom  142 type  2   force =    -0.00045825    0.00027282   -0.00006402
     atom  143 type  2   force =    -0.00277304   -0.00034872   -0.00120184
     atom  144 type  1   force =    -0.00117956   -0.00111939   -0.00016669
     atom  145 type  1   force =    -0.00102043   -0.00003180    0.00013994
     atom  146 type  1   force =     0.00045605   -0.00004514    0.00018969
     atom  147 type  1   force =    -0.00048186    0.00104888    0.00057853
     atom  148 type  1   force =    -0.00028313   -0.00021603   -0.00020462
     atom  149 type  1   force =    -0.00164801    0.00057078   -0.00000979
     atom  150 type  2   force =     0.00015392    0.00042699    0.00017632
     atom  151 type  2   force =     0.00046914   -0.00042815   -0.00010553
     atom  152 type  2   force =     0.00069139    0.00050333   -0.00013589
     atom  153 type  2   force =     0.00042153    0.00040366   -0.00008127
     atom  154 type  2   force =     0.00032422   -0.00001314    0.00006860
     atom  155 type  2   force =     0.00090704    0.00003448    0.00032139
     atom  156 type  2   force =    -0.00015081    0.00016841    0.00001203
     atom  157 type  2   force =     0.00058736   -0.00017790   -0.00024522
     atom  158 type  2   force =    -0.00023479   -0.00019863   -0.00010558
     atom  159 type  2   force =     0.00028279   -0.00093468   -0.00048672
     atom  160 type  2   force =     0.00009844   -0.00012898    0.00005050
     atom  161 type  2   force =     0.00138528   -0.00114630    0.00040153
     atom  162 type  1   force =    -0.00242465   -0.00264132   -0.00079079
     atom  163 type  1   force =    -0.01764257    0.02102623   -0.01978230
     atom  164 type  1   force =    -0.00353724   -0.00018577   -0.00040759
     atom  165 type  1   force =    -0.00209631    0.00071947   -0.00067703
     atom  166 type  1   force =    -0.00318520    0.00033432    0.00015663
     atom  167 type  1   force =    -0.00031249    0.00138355   -0.00018142
     atom  168 type  2   force =     0.00171952    0.00081052    0.00051716
     atom  169 type  2   force =     0.00271351   -0.00507047   -0.00116944
     atom  170 type  2   force =     0.00102863    0.00185657    0.00041117
     atom  171 type  2   force =    -0.00227627   -0.00632051    0.00866656
     atom  172 type  2   force =     0.00183928    0.00049192    0.00185156
     atom  173 type  2   force =    -0.00058425   -0.00154693    0.00094049
     atom  174 type  2   force =     0.00211109   -0.00023625   -0.00091114
     atom  175 type  2   force =     0.00070126   -0.00061484    0.00023941
     atom  176 type  2   force =     0.00200161    0.00032761    0.00029077
     atom  177 type  2   force =     0.00057358   -0.00033911    0.00017155
     atom  178 type  2   force =     0.00262713   -0.00096024    0.00106040
     atom  179 type  2   force =     0.00074710   -0.00161444    0.00027438
     atom  180 type  1   force =     0.00662291    0.00334550    0.00091269
     atom  181 type  1   force =    -0.00944750   -0.01266066    0.00324305
     atom  182 type  1   force =    -0.00012666   -0.00548635   -0.00754104
     atom  183 type  1   force =     0.00545285    0.00429992   -0.00176360
     atom  184 type  1   force =     0.00688148    0.00127764    0.00043389
     atom  185 type  1   force =     0.00216093   -0.00173531   -0.00122562
     atom  186 type  2   force =    -0.02203471   -0.01491036   -0.01494391
     atom  187 type  2   force =    -0.00001573    0.00632237    0.00026474
     atom  188 type  2   force =    -0.00420044   -0.00244969    0.00120650
     atom  189 type  2   force =     0.00406660    0.00430329   -0.00239239
     atom  190 type  2   force =    -0.00436521   -0.00153831   -0.00420773
     atom  191 type  2   force =    -0.00028948    0.00103907   -0.00042778
     atom  192 type  2   force =    -0.00289886    0.00022218    0.00179067
     atom  193 type  2   force =    -0.00277243    0.00005556    0.00104650
     atom  194 type  2   force =     0.00521447    0.00230348    0.00770589
     atom  195 type  2   force =    -0.00176512   -0.00159322   -0.00046938
     atom  196 type  2   force =    -0.10959360    0.14851862   -0.04392006
     atom  197 type  2   force =    -0.00157310    0.00182092   -0.00068767
     atom  198 type  1   force =    -0.00302380    0.00298218    0.00115886
     atom  199 type  1   force =    -0.00397873    0.00032194   -0.00092818
     atom  200 type  1   force =     0.00400499    0.01004521    0.01132394
     atom  201 type  1   force =    -0.00200736   -0.00321700    0.00156659
     atom  202 type  1   force =    -0.00329833    0.00013215    0.00026640
     atom  203 type  1   force =    -0.00207340   -0.00015230    0.00032680
     atom  204 type  2   force =     0.00292514   -0.00259118   -0.00178425
     atom  205 type  2   force =     0.00139871   -0.00039164   -0.00029232
     atom  206 type  2   force =     0.00156446   -0.00011820   -0.00066771
     atom  207 type  2   force =     0.00128675   -0.00015260   -0.00002964
     atom  208 type  2   force =     0.00237515   -0.00020656    0.00047240
     atom  209 type  2   force =     0.00141180   -0.00014601    0.00041944
     atom  210 type  2   force =     0.00262534   -0.00338873   -0.00433343
     atom  211 type  2   force =     0.00178958    0.00084873   -0.00086588
     atom  212 type  2   force =     0.01044164    0.00069855   -0.01688177
     atom  213 type  2   force =     0.00086237    0.00183556    0.00017471
     atom  214 type  2   force =     0.00465230    0.00131491   -0.00014339
     atom  215 type  2   force =     0.00072149    0.00009231    0.00012376

     Total force =     0.421579     Total SCF correction =     0.000111

     Writing output data file Qrtz_Ortho.save

     init_run     :     27.11s CPU     41.09s WALL (       1 calls)
     electrons    :   4099.04s CPU   8402.75s WALL (       1 calls)
     forces       :      8.36s CPU      8.96s WALL (       1 calls)

     Called by init_run:
     wfcinit      :     25.02s CPU     36.86s WALL (       1 calls)
     potinit      :      0.21s CPU      0.28s WALL (       1 calls)

     Called by electrons:
     c_bands      :   2328.72s CPU   2836.13s WALL (      33 calls)
     sum_band     :     11.46s CPU     41.17s WALL (      11 calls)
     v_of_rho     :      0.11s CPU      0.33s WALL (      12 calls)
     mix_rho      :      0.10s CPU      0.66s WALL (      11 calls)

     Called by c_bands:
     init_us_2    :      0.47s CPU      0.54s WALL (      45 calls)
     cegterg      :   2327.12s CPU   2827.57s WALL (      33 calls)

     Called by sum_band:

     Called by *egterg:
     h_psi        :    427.26s CPU    856.27s WALL (     107 calls)
     g_psi        :      0.30s CPU      0.31s WALL (      73 calls)
     cdiaghg      :    841.35s CPU    851.57s WALL (     104 calls)

     Called by h_psi:
     add_vuspsi   :    140.16s CPU    140.35s WALL (     107 calls)

     General routines
     calbec       :    146.70s CPU    160.34s WALL (     111 calls)
     fft          :      0.19s CPU      0.98s WALL (      49 calls)
     fftw         :    150.71s CPU    592.08s WALL (   97948 calls)
     davcio       :      0.03s CPU      1.93s WALL (     260 calls)

     Parallel routines
     fft_scatter  :     80.44s CPU    506.31s WALL (   97997 calls)

     Electric-field routines
     c_phase_fiel :   1758.51s CPU   5521.77s WALL (      33 calls)

     PWSCF        :     1h 8m CPU        2h20m WALL


   This run was terminated on:   2:59:53   7Jul2018            

=------------------------------------------------------------------------------=
   JOB DONE.
=------------------------------------------------------------------------------=
