# Supplementary material for: Collective dipole effects in ionic transport under electric fields
Source: Nat Commun. 2020 Jul 3;11:3330. doi: 10.1038/s41467-020-17173-w (PMC7335081; doi:10.1038/s41467-020-17173-w)
Supplement: Supplementary file 3 — Source Data [file 41467_2020_17173_MOESM3_ESM.zip › Script_Pol_Analysis/QE_data/ZBC_NEB_VO_Q2-pos2/Zcharge_VO_Q2_pict6/dz-0.2/output_file]

     Program PWSCF v.5.4.0 starts on  7Jul2018 at  4:24:59 

     This program is part of the open-source Quantum ESPRESSO suite
     for quantum simulation of materials; please cite
         "P. Giannozzi et al., J. Phys.:Condens. Matter 21 395502 (2009);
          URL http://www.quantum-espresso.org", 
     in publications or presentations arising from this work. More details at
     http://www.quantum-espresso.org/quote

     Parallel version (MPI), running on   112 processors
     R & G space division:  proc/nbgrp/npool/nimage =     112
     Reading input from input_file
Warning: card &IONS ignored
Warning: card / ignored
Warning: card &CELL ignored
Warning: card / ignored

     Current dimensions of program PWSCF are:
     Max number of different atomic species (ntypx) = 10
     Max number of k-points (npk) =  40000
     Max angular momentum in pseudopotentials (lmaxx) =  3

     Subspace diagonalization in iterative solution of the eigenvalue problem:
     a serial algorithm will be used


     Parallelization info
     --------------------
     sticks:   dense  smooth     PW     G-vecs:    dense   smooth      PW
     Min         200     200     50                15540    15540    1940
     Max         201     201     51                15547    15547    1944
     Sum       22485   22485   5629              1740873  1740873  217511


     Title: 
     Fkl_Ortho                                                                  


     bravais-lattice index     =            0
     lattice parameter (alat)  =      27.8567  a.u.
     unit-cell volume          =   18011.5231 (a.u.)^3
     number of atoms/cell      =          215
     number of atomic types    =            2
     number of electrons       =      1144.00
     number of Kohn-Sham states=          600
     kinetic-energy cutoff     =      80.0000  Ry
     charge density cutoff     =     320.0000  Ry
     convergence threshold     =      1.0E-08
     mixing beta               =       0.7000
     number of iterations used =            8  plain     mixing
     Exchange-correlation      =  SLA  PZ   NOGX NOGC ( 1  1  0  0 0 0)

     Using Berry phase electric field
     In a.u.(Ry)  cartesian system of reference
        0.0000000000
        0.0000000000
        0.0000000000
     In a.u.(Ry)  crystal system of reference
        0.0000000000
        0.0000000000
        0.0000000000
     Number of iterative cycles:   3


     celldm(1)=  27.856738  celldm(2)=   0.000000  celldm(3)=   0.000000
     celldm(4)=   0.000000  celldm(5)=   0.000000  celldm(6)=   0.000000

     crystal axes: (cart. coord. in units of alat)
               a(1) = (   0.992918   0.000000   0.000000 )  
               a(2) = (   0.000000   1.146571   0.000000 )  
               a(3) = (   0.000000   0.000000   0.731889 )  

     reciprocal axes: (cart. coord. in units 2 pi/alat)
               b(1) = (  1.007133  0.000000  0.000000 )  
               b(2) = (  0.000000  0.872166  0.000000 )  
               b(3) = (  0.000000  0.000000  1.366327 )  


     PseudoPot. # 1 for Si read from file:
     /home/users/lsamos/Nico/q-e-qe-5.4/pseudo/Si.pz-vbc.UPF
     MD5 check sum: 6dfa03ddd5817404712e03e4d12deb78
     Pseudo is Norm-conserving, Zval =  4.0
     Generated by new atomic code, or converted to UPF format
     Using radial grid of  431 points,  2 beta functions with: 
                l(1) =   0
                l(2) =   1

     PseudoPot. # 2 for O  read from file:
     /home/users/lsamos/Nico/q-e-qe-5.4/pseudo/O.pz-mt.UPF
     MD5 check sum: 6c85872a654a48428798af567c59afb1
     Pseudo is Norm-conserving, Zval =  6.0
     Generated by new atomic code, or converted to UPF format
     Using radial grid of  921 points,  1 beta functions with: 
                l(1) =   0

     atomic species   valence    mass     pseudopotential
        Si             4.00    28.08550     Si( 1.00)
        O              6.00    16.00000     O ( 1.00)

     No symmetry found


   Cartesian axes

     site n.     atom                  positions (alat units)
         1           Si  tau(   1) = (   0.1494922   0.0009305   0.2444808  )
         2           Si  tau(   2) = (   0.3174705   0.2885424   0.2452297  )
         3           Si  tau(   3) = (   0.9144245   0.1317263   0.1191072  )
         4           Si  tau(   4) = (   0.0902988   0.4150068   0.1255177  )
         5           Si  tau(   5) = (   0.0881119   0.1514654  -0.0004103  )
         6           Si  tau(   6) = (   0.2494433   0.4338949  -0.0027930  )
         7           O   tau(   7) = (   0.0832655   0.0805228   0.2820386  )
         8           O   tau(   8) = (   0.2503159   0.3664904   0.2847884  )
         9           O   tau(   9) = (   0.2150135   0.0378208   0.1637271  )
        10           O   tau(  10) = (   0.3847853   0.3316246   0.1687844  )
        11           O   tau(  11) = (   0.1893575   0.1676920   0.0394911  )
        12           O   tau(  12) = (   0.3559311   0.4420689   0.0250995  )
        13           O   tau(  13) = (   0.0232048   0.1139964   0.0809300  )
        14           O   tau(  14) = (   0.1929820   0.4032925   0.0870315  )
        15           O   tau(  15) = (   0.9144133   0.2053777   0.2017720  )
        16           O   tau(  16) = (   0.0868782   0.4914087   0.2055145  )
        17           O   tau(  17) = (   0.0452020   0.2469227   0.3308628  )
        18           O   tau(  18) = (   0.2115495   0.5352465   0.3306285  )
        19           Si  tau(  19) = (   0.4866939   0.0035877   0.2389473  )
        20           Si  tau(  20) = (   0.6532451   0.2821891   0.2487327  )
        21           Si  tau(  21) = (   0.2537615   0.1316617   0.1217229  )
        22           Si  tau(  22) = (   0.4150949   0.4222118   0.1159171  )
        23           Si  tau(  23) = (   0.4165356   0.1536973  -0.0003730  )
        24           Si  tau(  24) = (   0.5857388   0.4411687   0.0023804  )
        25           O   tau(  25) = (   0.4218050   0.0840537   0.2772307  )
        26           O   tau(  26) = (   0.5909830   0.3492024   0.3140250  )
        27           O   tau(  27) = (   0.5515676   0.0402038   0.1564878  )
        28           O   tau(  28) = (   0.7048885   0.3335441   0.1671392  )
        29           O   tau(  29) = (   0.5164295   0.1766783   0.0404514  )
        30           O   tau(  30) = (   0.6872128   0.4587775   0.0399945  )
        31           O   tau(  31) = (   0.3545254   0.1128704   0.0811131  )
        32           O   tau(  32) = (   0.5206565   0.4106245   0.0856835  )
        33           O   tau(  33) = (   0.2569929   0.2084783   0.2010140  )
        34           O   tau(  34) = (   0.4021562   0.5109295   0.1819560  )
        35           O   tau(  35) = (   0.3800574   0.2505500   0.3281996  )
        36           Si  tau(  36) = (   0.8156271  -0.0037266   0.2430845  )
        37           Si  tau(  37) = (   0.9790163   0.2832218   0.2449761  )
        38           Si  tau(  38) = (   0.5846696   0.1382454   0.1181548  )
        39           Si  tau(  39) = (   0.7497262   0.4247173   0.1250031  )
        40           Si  tau(  40) = (   0.7539705   0.1574121  -0.0102320  )
        41           Si  tau(  41) = (   0.9170960   0.4361861   0.0035658  )
        42           O   tau(  42) = (   0.7488255   0.0730762   0.2853675  )
        43           O   tau(  43) = (   0.9150383   0.3657408   0.2819938  )
        44           O   tau(  44) = (   0.8737235   0.0372303   0.1584861  )
        45           O   tau(  45) = (   1.0474843   0.3194380   0.1662197  )
        46           O   tau(  46) = (   0.8531122   0.1715836   0.0351454  )
        47           O   tau(  47) = (   1.0193320   0.4478049   0.0416548  )
        48           O   tau(  48) = (   0.6843529   0.1341265   0.0720308  )
        49           O   tau(  49) = (   0.8503921   0.4034687   0.0857015  )
        50           O   tau(  50) = (   0.5868084   0.2069304   0.2054035  )
        51           O   tau(  51) = (   0.7504963   0.5007055   0.2043874  )
        52           O   tau(  52) = (   0.7262612   0.2443581   0.3217797  )
        53           O   tau(  53) = (   0.8778985   0.5351957   0.3288889  )
        54           Si  tau(  54) = (   0.1487310   0.5718874   0.2475301  )
        55           Si  tau(  55) = (   0.3173931   0.8646275   0.2437615  )
        56           Si  tau(  56) = (   0.9220638   0.7064487   0.1233441  )
        57           Si  tau(  57) = (   0.0912975   0.9915164   0.1232283  )
        58           Si  tau(  58) = (   0.0962628   0.7262244   0.0015689  )
        59           Si  tau(  59) = (   0.2550518   1.0153824  -0.0000280  )
        60           O   tau(  60) = (   0.0843813   0.6525336   0.2852628  )
        61           O   tau(  61) = (   0.2535312   0.9449022   0.2823778  )
        62           O   tau(  62) = (   0.2165201   0.6103759   0.1683139  )
        63           O   tau(  63) = (   0.3827996   0.8991125   0.1616464  )
        64           O   tau(  64) = (   0.2018972   0.7346680   0.0373227  )
        65           O   tau(  65) = (   0.3581389   1.0283413   0.0364824  )
        66           O   tau(  66) = (   0.0320532   0.6924007   0.0853133  )
        67           O   tau(  67) = (   0.1934635   0.9784186   0.0837744  )
        68           O   tau(  68) = (   0.9188518   0.7803946   0.2047530  )
        69           O   tau(  69) = (   0.0882584   1.0651950   0.2052222  )
        70           O   tau(  70) = (   0.0511680   0.8225774   0.3290913  )
        71           O   tau(  71) = (   0.2117557   1.1125921   0.3288804  )
        72           Si  tau(  72) = (   0.4288542   0.6169152   0.1797493  )
        73           Si  tau(  73) = (   0.6525262   0.8629126   0.2458872  )
        74           Si  tau(  74) = (   0.2567374   0.7038836   0.1274253  )
        75           Si  tau(  75) = (   0.4211565   0.9941990   0.1205841  )
        76           Si  tau(  76) = (   0.4487374   0.7475413  -0.0374574  )
        77           Si  tau(  77) = (   0.5872846   1.0139456   0.0004292  )
        78           O   tau(  78) = (   0.4163209   0.6574169   0.2803151  )
        79           O   tau(  79) = (   0.5879090   0.9437086   0.2822450  )
        80           O   tau(  80) = (   0.5330366   0.6245274   0.1435654  )
        81           O   tau(  81) = (   0.7136569   0.8938283   0.1593469  )
        82           O   tau(  82) = (   0.5347238   0.7662152   0.0368822  )
        83           O   tau(  83) = (   0.6894917   1.0276205   0.0387673  )
        84           O   tau(  84) = (   0.3675454   0.6805172   0.1034770  )
        85           O   tau(  85) = (   0.5231380   0.9774468   0.0825627  )
        86           O   tau(  86) = (   0.2543409   0.7830056   0.2035360  )
        87           O   tau(  87) = (   0.4221220   1.0696271   0.2008279  )
        88           O   tau(  88) = (   0.3802608   0.8264922   0.3266416  )
        89           O   tau(  89) = (   0.5494720   1.1137164   0.3226188  )
        90           Si  tau(  90) = (   0.8169746   0.5776243   0.2466179  )
        91           Si  tau(  91) = (   0.9829784   0.8602632   0.2449421  )
        92           Si  tau(  92) = (   0.5909523   0.7155062   0.1210869  )
        93           Si  tau(  93) = (   0.7532227   0.9894859   0.1208306  )
        94           Si  tau(  94) = (   0.7562506   0.7275843   0.0009982  )
        95           Si  tau(  95) = (   0.9192038   1.0110364   0.0010826  )
        96           O   tau(  96) = (   0.7545652   0.6577320   0.2892935  )
        97           O   tau(  97) = (   0.9180258   0.9402158   0.2827255  )
        98           O   tau(  98) = (   0.8829045   0.6121471   0.1649555  )
        99           O   tau(  99) = (   1.0488904   0.8951798   0.1634060  )
       100           O   tau( 100) = (   0.8579805   0.7414337   0.0396217  )
       101           O   tau( 101) = (   1.0203656   1.0273161   0.0406630  )
       102           O   tau( 102) = (   0.6912496   0.6932886   0.0847246  )
       103           O   tau( 103) = (   0.8548060   0.9729496   0.0824924  )
       104           O   tau( 104) = (   0.5882509   0.7800941   0.2092193  )
       105           O   tau( 105) = (   0.7527611   1.0611600   0.2046484  )
       106           O   tau( 106) = (   0.7166415   0.8278478   0.3285958  )
       107           O   tau( 107) = (   0.8812013   1.1083832   0.3249862  )
       108           Si  tau( 108) = (   0.1528222  -0.0017023   0.6088878  )
       109           Si  tau( 109) = (   0.3096783   0.2826812   0.6102371  )
       110           Si  tau( 110) = (   0.9190536   0.1262302   0.4904214  )
       111           Si  tau( 111) = (   0.0874396   0.4170033   0.4898046  )
       112           Si  tau( 112) = (   0.0869565   0.1513977   0.3667123  )
       113           Si  tau( 113) = (   0.2504843   0.4392269   0.3675413  )
       114           O   tau( 114) = (   0.0890824   0.0792096   0.6478510  )
       115           O   tau( 115) = (   0.2396968   0.3588388   0.6486862  )
       116           O   tau( 116) = (   0.2159904   0.0323433   0.5245480  )
       117           O   tau( 117) = (   0.3753059   0.3269795   0.5325807  )
       118           O   tau( 118) = (   0.1907065   0.1654037   0.4010824  )
       119           O   tau( 119) = (   0.3534397   0.4547945   0.4049394  )
       120           O   tau( 120) = (   0.0284687   0.1129967   0.4524089  )
       121           O   tau( 121) = (   0.1896045   0.4013639   0.4515483  )
       122           O   tau( 122) = (   0.9151579   0.2024708   0.5708250  )
       123           O   tau( 123) = (   0.0864266   0.4935400   0.5694266  )
       124           O   tau( 124) = (   0.0497335   0.2474863   0.6933292  )
       125           O   tau( 125) = (   0.2149476   0.5314245   0.6919423  )
       126           Si  tau( 126) = (   0.4846832  -0.0009372   0.6096539  )
       127           Si  tau( 127) = (   0.6425219   0.2864276   0.6035787  )
       128           Si  tau( 128) = (   0.2537143   0.1273213   0.4836106  )
       129           Si  tau( 129) = (   0.4099654   0.4223788   0.4927608  )
       130           Si  tau( 130) = (   0.4186749   0.1534041   0.3628408  )
       131           Si  tau( 131) = (   0.6075401   0.3931628   0.4114271  )
       132           O   tau( 132) = (   0.4227704   0.0809956   0.6487135  )
       133           O   tau( 133) = (   0.5853122   0.3634056   0.6548798  )
       134           O   tau( 134) = (   0.5482499   0.0348796   0.5259959  )
       135           O   tau( 135) = (   0.6805157   0.3398579   0.5025679  )
       136           O   tau( 136) = (   0.5211052   0.1681226   0.4023955  )
       137           O   tau( 137) = (   0.6854004   0.4723487   0.4094510  )
       138           O   tau( 138) = (   0.3560367   0.1131865   0.4445205  )
       139           O   tau( 139) = (   0.5165710   0.4109975   0.4640584  )
       140           O   tau( 140) = (   0.2523417   0.2007868   0.5660570  )
       141           O   tau( 141) = (   0.4100802   0.5007925   0.5709020  )
       142           O   tau( 142) = (   0.3738044   0.2474161   0.6927834  )
       143           O   tau( 143) = (   0.5488863   0.5335428   0.6867759  )
       144           Si  tau( 144) = (   0.8159916  -0.0058255   0.6109280  )
       145           Si  tau( 145) = (   0.9781320   0.2834830   0.6116466  )
       146           Si  tau( 146) = (   0.5837892   0.1295678   0.4844186  )
       147           Si  tau( 147) = (   0.7557100   0.4317430   0.4867935  )
       148           Si  tau( 148) = (   0.7552484   0.1475303   0.3658164  )
       149           Si  tau( 149) = (   0.9178157   0.4390061   0.3637872  )
       150           O   tau( 150) = (   0.7515153   0.0756878   0.6480481  )
       151           O   tau( 151) = (   0.9130758   0.3633391   0.6522304  )
       152           O   tau( 152) = (   0.8806766   0.0306420   0.5290590  )
       153           O   tau( 153) = (   1.0405460   0.3227200   0.5293797  )
       154           O   tau( 154) = (   0.8561971   0.1606297   0.4061657  )
       155           O   tau( 155) = (   1.0179836   0.4528492   0.4054648  )
       156           O   tau( 156) = (   0.6873929   0.1204610   0.4490321  )
       157           O   tau( 157) = (   0.8513805   0.4013795   0.4469255  )
       158           O   tau( 158) = (   0.5792740   0.2070714   0.5649395  )
       159           O   tau( 159) = (   0.7569973   0.4869874   0.5797931  )
       160           O   tau( 160) = (   0.7254486   0.2508532   0.6655153  )
       161           O   tau( 161) = (   0.8846572   0.5347770   0.6970939  )
       162           Si  tau( 162) = (   0.1526218   0.5715352   0.6099956  )
       163           Si  tau( 163) = (   0.3150196   0.8643954   0.6034277  )
       164           Si  tau( 164) = (   0.9179721   0.7045839   0.4929994  )
       165           Si  tau( 165) = (   0.0892585   0.9897581   0.4893090  )
       166           Si  tau( 166) = (   0.0872880   0.7263633   0.3677720  )
       167           Si  tau( 167) = (   0.2521291   1.0175316   0.3661269  )
       168           O   tau( 168) = (   0.0911582   0.6529749   0.6510986  )
       169           O   tau( 169) = (   0.2521627   0.9405538   0.6495520  )
       170           O   tau( 170) = (   0.2186195   0.6086952   0.5292880  )
       171           O   tau( 171) = (   0.3780922   0.9000434   0.5209345  )
       172           O   tau( 172) = (   0.1900624   0.7396882   0.4053136  )
       173           O   tau( 173) = (   0.3542029   1.0355885   0.4036033  )
       174           O   tau( 174) = (   0.0252678   0.6884011   0.4509554  )
       175           O   tau( 175) = (   0.1909999   0.9764035   0.4485677  )
       176           O   tau( 176) = (   0.9220363   0.7740584   0.5785340  )
       177           O   tau( 177) = (   0.0893586   1.0625001   0.5725254  )
       178           O   tau( 178) = (   0.0610194   0.8230381   0.6946677  )
       179           O   tau( 179) = (   0.2178169   1.1106120   0.6918204  )
       180           Si  tau( 180) = (   0.4853398   0.5719757   0.6062671  )
       181           Si  tau( 181) = (   0.6482053   0.8583009   0.6101616  )
       182           Si  tau( 182) = (   0.2542487   0.7038767   0.4873163  )
       183           Si  tau( 183) = (   0.4182344   0.9965387   0.4842150  )
       184           Si  tau( 184) = (   0.4175348   0.7300531   0.3640157  )
       185           Si  tau( 185) = (   0.5854454   1.0181739   0.3640438  )
       186           O   tau( 186) = (   0.4304797   0.6590737   0.6505196  )
       187           O   tau( 187) = (   0.5851659   0.9377119   0.6518423  )
       188           O   tau( 188) = (   0.5471156   0.6092556   0.5231772  )
       189           O   tau( 189) = (   0.7063642   0.8937306   0.5234625  )
       190           O   tau( 190) = (   0.5191936   0.7438270   0.4048916  )
       191           O   tau( 191) = (   0.6856980   1.0324422   0.4070414  )
       192           O   tau( 192) = (   0.3560024   0.6899746   0.4466561  )
       193           O   tau( 193) = (   0.5193409   0.9805802   0.4443534  )
       194           O   tau( 194) = (   0.2561679   0.7784649   0.5696424  )
       195           O   tau( 195) = (   0.4198777   1.0658740   0.5701977  )
       196           O   tau( 196) = (   0.3867339   0.8311854   0.6852569  )
       197           O   tau( 197) = (   0.5498666   1.1087685   0.6908350  )
       198           Si  tau( 198) = (   0.8202755   0.5719292   0.6166100  )
       199           Si  tau( 199) = (   0.9863328   0.8569336   0.6133904  )
       200           Si  tau( 200) = (   0.5823488   0.7080290   0.4878439  )
       201           Si  tau( 201) = (   0.7488969   0.9896925   0.4869041  )
       202           Si  tau( 202) = (   0.7528198   0.7327001   0.3706105  )
       203           Si  tau( 203) = (   0.9162890   1.0123432   0.3662653  )
       204           O   tau( 204) = (   0.7529847   0.6496021   0.6545820  )
       205           O   tau( 205) = (   0.9210066   0.9367617   0.6512933  )
       206           O   tau( 206) = (   0.8777709   0.6078081   0.5296761  )
       207           O   tau( 207) = (   1.0469129   0.8926688   0.5282084  )
       208           O   tau( 208) = (   0.8530397   0.7456988   0.4136706  )
       209           O   tau( 209) = (   1.0167793   1.0265988   0.4084970  )
       210           O   tau( 210) = (   0.6856385   0.6989877   0.4524475  )
       211           O   tau( 211) = (   0.8496275   0.9737270   0.4458473  )
       212           O   tau( 212) = (   0.5768431   0.7772694   0.5767764  )
       213           O   tau( 213) = (   0.7521378   1.0595086   0.5725863  )
       214           O   tau( 214) = (   0.7161906   0.8199897   0.6884872  )
       215           O   tau( 215) = (   0.8794002   1.1059574   0.6940682  )

     number of k points=     1
                       cart. coord. in units 2pi/alat
        k(    1) = (   0.0000000   0.0000000   0.0000000), wk =   2.0000000

     Dense  grid:  1740873 G-vectors     FFT dimensions: ( 160, 192, 120)

     Largest allocated arrays     est. size (Mb)     dimensions
        Kohn-Sham Wavefunctions        17.80 Mb     (    1944,  600)
        NL pseudopotentials            12.78 Mb     (    1944,  431)
        Each V/rho on FFT grid          0.94 Mb     (   61440)
        Each G-vector array             0.12 Mb     (   15547)
        G-vector shells                 0.06 Mb     (    7776)
     Largest temporary arrays     est. size (Mb)     dimensions
        Auxiliary wavefunctions        71.19 Mb     (    1944, 2400)
        Each subspace H/S matrix       87.89 Mb     (    2400, 2400)
        Each <psi_i|beta_j> matrix      3.95 Mb     (     431,  600)
        Arrays for rho mixing           7.50 Mb     (   61440,    8)

     Initial potential from superposition of free atoms

     starting charge 1145.96414, renormalised to 1144.00000
     Starting wfc are  860 randomized atomic wfcs

     total cpu time spent up to now is       40.9 secs

     per-process dynamical memory:   157.5 Mb

     Self-consistent Calculation

     iteration #  1     ecut=    80.00 Ry     beta=0.70
     Davidson diagonalization with overlap
     ethr =  1.00E-02,  avg # of iterations =  3.0
     Davidson diagonalization with overlap
     ethr =  1.00E-02,  avg # of iterations =  1.0
     Davidson diagonalization with overlap
     ethr =  1.00E-02,  avg # of iterations =  1.0

     Expectation value of exp(iGx): ( -3.3955242479063774E-004,  6.4665435954701497E-004)  0.99291773000000005     
     Electronic Dipole per cell (Ry a.u.)   25.578532518143440     
     Ionic Dipole per cell (Ry a.u.)   23645.107437481729     

     Expectation value of exp(iGx): (  2.9221708808013654E-003, -3.3805050716733476E-003)   1.1465709300000000     
     Electronic Dipole per cell (Ry a.u.)  -12.336132235785463     
     Ionic Dipole per cell (Ry a.u.)   25349.501890619915     

     Expectation value of exp(iGx): ( -1.0657446775093932E-007, -1.7315692454725294E-006)  0.73188942899999998     
     Electronic Dipole per cell (Ry a.u.)  -14.980695494162646     
     Ionic Dipole per cell (Ry a.u.)   15832.260344119501     
Electronic Dipole on Cartesian axes
           1   25.578532518143440     
           2  -12.336132235785463     
           3  -14.980695494162646     
Ionic Dipole on Cartesian axes
           1   23645.107437481729     
           2   25349.501890619915     
           3   15832.260344119501     

     total cpu time spent up to now is      848.5 secs

     total energy              =   -5137.14960368 Ry
     Harris-Foulkes estimate   =   -5174.11909690 Ry
     estimated scf accuracy    <      51.91794269 Ry

     iteration #  2     ecut=    80.00 Ry     beta=0.70
     Davidson diagonalization with overlap
     ethr =  4.54E-03,  avg # of iterations =  2.0
     Davidson diagonalization with overlap
     ethr =  4.54E-03,  avg # of iterations =  1.0
     Davidson diagonalization with overlap
     ethr =  4.54E-03,  avg # of iterations =  1.0

     Expectation value of exp(iGx): ( -1.4078212864361584E-005,  2.8780787145672335E-005)  0.99291773000000005     
     Electronic Dipole per cell (Ry a.u.)   25.222606550518520     
     Ionic Dipole per cell (Ry a.u.)   23645.107437481729     

     Expectation value of exp(iGx): (  2.9437930976957251E-004, -3.1571965544240836E-004)   1.1465709300000000     
     Electronic Dipole per cell (Ry a.u.)  -11.795111744609519     
     Ionic Dipole per cell (Ry a.u.)   25349.501890619915     

     Expectation value of exp(iGx): (  6.5372134102639214E-011, -5.6284640745648719E-009)  0.73188942899999998     
     Electronic Dipole per cell (Ry a.u.)  -14.309937927302078     
     Ionic Dipole per cell (Ry a.u.)   15832.260344119501     
Electronic Dipole on Cartesian axes
           1   25.222606550518520     
           2  -11.795111744609519     
           3  -14.309937927302078     
Ionic Dipole on Cartesian axes
           1   23645.107437481729     
           2   25349.501890619915     
           3   15832.260344119501     

     total cpu time spent up to now is     1677.0 secs

     total energy              =   -5150.70619458 Ry
     Harris-Foulkes estimate   =   -5167.83500593 Ry
     estimated scf accuracy    <      33.16023705 Ry

     iteration #  3     ecut=    80.00 Ry     beta=0.70
     Davidson diagonalization with overlap
     ethr =  2.90E-03,  avg # of iterations =  2.0
     Davidson diagonalization with overlap
     ethr =  2.90E-03,  avg # of iterations =  1.0
     Davidson diagonalization with overlap
     ethr =  2.90E-03,  avg # of iterations =  1.0

     Expectation value of exp(iGx): ( -7.1970207082946389E-005,  1.4046120885975277E-004)  0.99291773000000005     
     Electronic Dipole per cell (Ry a.u.)   25.453871946494687     
     Ionic Dipole per cell (Ry a.u.)   23645.107437481729     

     Expectation value of exp(iGx): (  9.3194693537533753E-004, -1.0720226861210128E-003)   1.1465709300000000     
     Electronic Dipole per cell (Ry a.u.)  -12.295771159983477     
     Ionic Dipole per cell (Ry a.u.)   25349.501890619915     

     Expectation value of exp(iGx): ( -3.2290876608241324E-009, -1.0529050478947604E-007)  0.73188942899999998     
     Electronic Dipole per cell (Ry a.u.)  -14.697911197381849     
     Ionic Dipole per cell (Ry a.u.)   15832.260344119501     
Electronic Dipole on Cartesian axes
           1   25.453871946494687     
           2  -12.295771159983477     
           3  -14.697911197381849     
Ionic Dipole on Cartesian axes
           1   23645.107437481729     
           2   25349.501890619915     
           3   15832.260344119501     

     total cpu time spent up to now is     2488.0 secs

     total energy              =   -5157.50387407 Ry
     Harris-Foulkes estimate   =   -5157.58606670 Ry
     estimated scf accuracy    <       0.22711122 Ry

     iteration #  4     ecut=    80.00 Ry     beta=0.70
     Davidson diagonalization with overlap
     ethr =  1.99E-05,  avg # of iterations =  8.0
     Davidson diagonalization with overlap
     ethr =  1.99E-05,  avg # of iterations =  1.0
     Davidson diagonalization with overlap
     ethr =  1.99E-05,  avg # of iterations =  1.0

     Expectation value of exp(iGx): ( -6.8036120140884759E-005,  1.3338015756818102E-004)  0.99291773000000005     
     Electronic Dipole per cell (Ry a.u.)   25.431235741683665     
     Ionic Dipole per cell (Ry a.u.)   23645.107437481729     

     Expectation value of exp(iGx): (  9.2884330457415523E-004, -1.0030236383922260E-003)   1.1465709300000000     
     Electronic Dipole per cell (Ry a.u.)  -11.844214723943621     
     Ionic Dipole per cell (Ry a.u.)   25349.501890619915     

     Expectation value of exp(iGx): ( -2.1237970360124308E-009, -9.5333731911647786E-008)  0.73188942899999998     
     Electronic Dipole per cell (Ry a.u.)  -14.620955477027776     
     Ionic Dipole per cell (Ry a.u.)   15832.260344119501     
Electronic Dipole on Cartesian axes
           1   25.431235741683665     
           2  -11.844214723943621     
           3  -14.620955477027776     
Ionic Dipole on Cartesian axes
           1   23645.107437481729     
           2   25349.501890619915     
           3   15832.260344119501     

     total cpu time spent up to now is     3398.9 secs

     total energy              =   -5157.51161688 Ry
     Harris-Foulkes estimate   =   -5157.57085080 Ry
     estimated scf accuracy    <       0.11988922 Ry

     iteration #  5     ecut=    80.00 Ry     beta=0.70
     Davidson diagonalization with overlap
     ethr =  1.05E-05,  avg # of iterations =  8.0
     Davidson diagonalization with overlap
     ethr =  1.05E-05,  avg # of iterations =  1.0
     Davidson diagonalization with overlap
     ethr =  1.05E-05,  avg # of iterations =  1.0

     Expectation value of exp(iGx): ( -6.8136510999328788E-005,  1.3267447399779959E-004)  0.99291773000000005     
     Electronic Dipole per cell (Ry a.u.)   25.465470362404378     
     Ionic Dipole per cell (Ry a.u.)   23645.107437481729     

     Expectation value of exp(iGx): (  9.0052796771495497E-004, -1.0224925440123240E-003)   1.1465709300000000     
     Electronic Dipole per cell (Ry a.u.)  -12.203076258720943     
     Ionic Dipole per cell (Ry a.u.)   25349.501890619915     

     Expectation value of exp(iGx): ( -2.2571384618205713E-009, -9.4751410905136513E-008)  0.73188942899999998     
     Electronic Dipole per cell (Ry a.u.)  -14.635120279958468     
     Ionic Dipole per cell (Ry a.u.)   15832.260344119501     
Electronic Dipole on Cartesian axes
           1   25.465470362404378     
           2  -12.203076258720943     
           3  -14.635120279958468     
Ionic Dipole on Cartesian axes
           1   23645.107437481729     
           2   25349.501890619915     
           3   15832.260344119501     

     total cpu time spent up to now is     4250.2 secs

     total energy              =   -5157.53739450 Ry
     Harris-Foulkes estimate   =   -5157.53905869 Ry
     estimated scf accuracy    <       0.00304933 Ry

     iteration #  6     ecut=    80.00 Ry     beta=0.70
     Davidson diagonalization with overlap
     ethr =  2.67E-07,  avg # of iterations =  7.0
     Davidson diagonalization with overlap
     ethr =  2.67E-07,  avg # of iterations =  1.0
     Davidson diagonalization with overlap
     ethr =  2.67E-07,  avg # of iterations =  1.0

     Expectation value of exp(iGx): ( -6.7990548281693096E-005,  1.3299117529915459E-004)  0.99291773000000005     
     Electronic Dipole per cell (Ry a.u.)   25.442585773883657     
     Ionic Dipole per cell (Ry a.u.)   23645.107437481729     

     Expectation value of exp(iGx): (  9.0611535328620539E-004, -1.0191329105558315E-003)   1.1465709300000000     
     Electronic Dipole per cell (Ry a.u.)  -12.135456191412409     
     Ionic Dipole per cell (Ry a.u.)   25349.501890619915     

     Expectation value of exp(iGx): ( -2.5007993232715619E-009, -9.5009202109270657E-008)  0.73188942899999998     
     Electronic Dipole per cell (Ry a.u.)  -14.658050168618924     
     Ionic Dipole per cell (Ry a.u.)   15832.260344119501     
Electronic Dipole on Cartesian axes
           1   25.442585773883657     
           2  -12.135456191412409     
           3  -14.658050168618924     
Ionic Dipole on Cartesian axes
           1   23645.107437481729     
           2   25349.501890619915     
           3   15832.260344119501     

     total cpu time spent up to now is     5126.8 secs

     total energy              =   -5157.53810047 Ry
     Harris-Foulkes estimate   =   -5157.53823453 Ry
     estimated scf accuracy    <       0.00024944 Ry

     iteration #  7     ecut=    80.00 Ry     beta=0.70
     Davidson diagonalization with overlap
     ethr =  2.18E-08,  avg # of iterations =  2.0
     Davidson diagonalization with overlap
     ethr =  2.18E-08,  avg # of iterations =  1.0
     Davidson diagonalization with overlap
     ethr =  2.18E-08,  avg # of iterations =  1.0

     Expectation value of exp(iGx): ( -6.8085390334832120E-005,  1.3299177266258994E-004)  0.99291773000000005     
     Electronic Dipole per cell (Ry a.u.)   25.449600607133760     
     Ionic Dipole per cell (Ry a.u.)   23645.107437481729     

     Expectation value of exp(iGx): (  9.0531994006892225E-004, -1.0203895109108698E-003)   1.1465709300000000     
     Electronic Dipole per cell (Ry a.u.)  -12.150522155880530     
     Ionic Dipole per cell (Ry a.u.)   25349.501890619915     

     Expectation value of exp(iGx): ( -2.4000818499983105E-009, -9.5076682091387016E-008)  0.73188942899999998     
     Electronic Dipole per cell (Ry a.u.)  -14.648162925991153     
     Ionic Dipole per cell (Ry a.u.)   15832.260344119501     
Electronic Dipole on Cartesian axes
           1   25.449600607133760     
           2  -12.150522155880530     
           3  -14.648162925991153     
Ionic Dipole on Cartesian axes
           1   23645.107437481729     
           2   25349.501890619915     
           3   15832.260344119501     

     total cpu time spent up to now is     5925.0 secs

     total energy              =   -5157.53815664 Ry
     Harris-Foulkes estimate   =   -5157.53816976 Ry
     estimated scf accuracy    <       0.00002755 Ry

     iteration #  8     ecut=    80.00 Ry     beta=0.70
     Davidson diagonalization with overlap
     ethr =  2.41E-09,  avg # of iterations =  2.0
     Davidson diagonalization with overlap
     ethr =  2.41E-09,  avg # of iterations =  1.0
     Davidson diagonalization with overlap
     ethr =  2.41E-09,  avg # of iterations =  1.0

     Expectation value of exp(iGx): ( -6.8087056585200108E-005,  1.3300883206120021E-004)  0.99291773000000005     
     Electronic Dipole per cell (Ry a.u.)   25.449076401572761     
     Ionic Dipole per cell (Ry a.u.)   23645.107437481729     

     Expectation value of exp(iGx): (  9.0556640656361265E-004, -1.0202844281786997E-003)   1.1465709300000000     
     Electronic Dipole per cell (Ry a.u.)  -12.147844035567068     
     Ionic Dipole per cell (Ry a.u.)   25349.501890619915     

     Expectation value of exp(iGx): ( -2.4324885788606352E-009, -9.5092027311307909E-008)  0.73188942899999998     
     Electronic Dipole per cell (Ry a.u.)  -14.651251293852379     
     Ionic Dipole per cell (Ry a.u.)   15832.260344119501     
Electronic Dipole on Cartesian axes
           1   25.449076401572761     
           2  -12.147844035567068     
           3  -14.651251293852377     
Ionic Dipole on Cartesian axes
           1   23645.107437481729     
           2   25349.501890619915     
           3   15832.260344119501     

     total cpu time spent up to now is     6724.6 secs

     total energy              =   -5157.53816368 Ry
     Harris-Foulkes estimate   =   -5157.53816544 Ry
     estimated scf accuracy    <       0.00000472 Ry

     iteration #  9     ecut=    80.00 Ry     beta=0.70
     Davidson diagonalization with overlap
     ethr =  4.13E-10,  avg # of iterations =  2.0
     Davidson diagonalization with overlap
     ethr =  4.13E-10,  avg # of iterations =  1.0
     Davidson diagonalization with overlap
     ethr =  4.13E-10,  avg # of iterations =  1.0

     Expectation value of exp(iGx): ( -6.8083739590909923E-005,  1.3301521639587114E-004)  0.99291773000000005     
     Electronic Dipole per cell (Ry a.u.)   25.448587966343069     
     Ionic Dipole per cell (Ry a.u.)   23645.107437481729     

     Expectation value of exp(iGx): (  9.0556053200693202E-004, -1.0203290130142133E-003)   1.1465709300000000     
     Electronic Dipole per cell (Ry a.u.)  -12.148202259051152     
     Ionic Dipole per cell (Ry a.u.)   25349.501890619915     

     Expectation value of exp(iGx): ( -2.4279749553546066E-009, -9.5095780941469778E-008)  0.73188942899999998     
     Electronic Dipole per cell (Ry a.u.)  -14.650806700134002     
     Ionic Dipole per cell (Ry a.u.)   15832.260344119501     
Electronic Dipole on Cartesian axes
           1   25.448587966343069     
           2  -12.148202259051152     
           3  -14.650806700134002     
Ionic Dipole on Cartesian axes
           1   23645.107437481729     
           2   25349.501890619915     
           3   15832.260344119501     

     total cpu time spent up to now is     7494.3 secs

     total energy              =   -5157.53816460 Ry
     Harris-Foulkes estimate   =   -5157.53816471 Ry
     estimated scf accuracy    <       0.00000024 Ry

     iteration # 10     ecut=    80.00 Ry     beta=0.70
     Davidson diagonalization with overlap
     ethr =  2.12E-11,  avg # of iterations =  2.0
     Davidson diagonalization with overlap
     ethr =  2.12E-11,  avg # of iterations =  1.0
     Davidson diagonalization with overlap
     ethr =  2.12E-11,  avg # of iterations =  1.0

     Expectation value of exp(iGx): ( -6.8086975897893568E-005,  1.3301274127514227E-004)  0.99291773000000005     
     Electronic Dipole per cell (Ry a.u.)   25.448921987875039     
     Ionic Dipole per cell (Ry a.u.)   23645.107437481729     

     Expectation value of exp(iGx): (  9.0555640116662429E-004, -1.0203290903588961E-003)   1.1465709300000000     
     Electronic Dipole per cell (Ry a.u.)  -12.148235361576747     
     Ionic Dipole per cell (Ry a.u.)   25349.501890619915     

     Expectation value of exp(iGx): ( -2.4260651027560489E-009, -9.5095342602557469E-008)  0.73188942899999998     
     Electronic Dipole per cell (Ry a.u.)  -14.650623575722950     
     Ionic Dipole per cell (Ry a.u.)   15832.260344119501     
Electronic Dipole on Cartesian axes
           1   25.448921987875039     
           2  -12.148235361576747     
           3  -14.650623575722950     
Ionic Dipole on Cartesian axes
           1   23645.107437481729     
           2   25349.501890619915     
           3   15832.260344119501     

     total cpu time spent up to now is     8306.3 secs

     total energy              =   -5157.53816466 Ry
     Harris-Foulkes estimate   =   -5157.53816468 Ry
     estimated scf accuracy    <       0.00000004 Ry

     iteration # 11     ecut=    80.00 Ry     beta=0.70
     Davidson diagonalization with overlap
     ethr =  3.83E-12,  avg # of iterations =  3.0
     Davidson diagonalization with overlap
     ethr =  3.83E-12,  avg # of iterations =  1.0
     Davidson diagonalization with overlap
     ethr =  3.83E-12,  avg # of iterations =  1.0

     Expectation value of exp(iGx): ( -6.8085814743136167E-005,  1.3301366981650526E-004)  0.99291773000000005     
     Electronic Dipole per cell (Ry a.u.)   25.448800606500679     
     Ionic Dipole per cell (Ry a.u.)   23645.107437481729     

     Expectation value of exp(iGx): (  9.0555876368967909E-004, -1.0203287809661577E-003)   1.1465709300000000     
     Electronic Dipole per cell (Ry a.u.)  -12.148214574454979     
     Ionic Dipole per cell (Ry a.u.)   25349.501890619915     

     Expectation value of exp(iGx): ( -2.4268073830088063E-009, -9.5095654626114389E-008)  0.73188942899999998     
     Electronic Dipole per cell (Ry a.u.)  -14.650694400113052     
     Ionic Dipole per cell (Ry a.u.)   15832.260344119501     
Electronic Dipole on Cartesian axes
           1   25.448800606500679     
           2  -12.148214574454979     
           3  -14.650694400113052     
Ionic Dipole on Cartesian axes
           1   23645.107437481729     
           2   25349.501890619915     
           3   15832.260344119501     

     total cpu time spent up to now is     9136.9 secs

     End of self-consistent calculation

          k = 0.0000 0.0000 0.0000 (217511 PWs)   bands (ev):

   -17.4969 -17.4029 -16.6058 -16.5356 -16.4714 -16.4014 -16.3841 -16.3264
   -16.2571 -16.2358 -16.1974 -16.1689 -16.1239 -16.1091 -16.0794 -16.0416
   -16.0209 -16.0010 -15.9793 -15.9532 -15.9378 -15.9039 -15.8883 -15.8848
   -15.8374 -15.8182 -15.8052 -15.7839 -15.7790 -15.7632 -15.7564 -15.7381
   -15.7033 -15.6726 -15.6297 -15.6027 -15.5817 -15.5581 -15.5190 -15.4733
   -15.4588 -15.4167 -15.3926 -15.3572 -15.3479 -15.3214 -15.2970 -15.2518
   -15.2307 -15.2174 -15.2026 -15.1566 -15.1124 -15.1084 -15.0744 -15.0550
   -15.0474 -14.9884 -14.9805 -14.9667 -14.9523 -14.9164 -14.9058 -14.8737
   -14.8710 -14.8640 -14.8489 -14.8241 -14.8165 -14.7750 -14.7707 -14.7515
   -14.7393 -14.7094 -14.6547 -14.6465 -14.6237 -14.5851 -14.5653 -14.5641
   -14.5444 -14.5348 -14.5030 -14.4911 -14.4785 -14.4565 -14.4403 -14.4263
   -14.4204 -14.4182 -14.4049 -14.3902 -14.3860 -14.3797 -14.3754 -14.3666
   -14.3626 -14.3536 -14.3498 -14.3418 -14.3402 -14.3254 -14.3207 -14.3123
   -14.3081 -14.3042 -14.2966 -14.2929 -14.2879 -14.2818 -14.2770 -14.2648
   -14.2626 -14.2609 -14.2566 -14.2477 -14.2396 -14.2361 -14.2306 -14.2232
   -14.2205 -14.2146 -14.2075 -14.2017 -14.2003 -14.1951 -14.1902 -14.1834
   -14.1803 -14.1770 -14.1677 -14.1598 -14.1540 -14.1493 -14.1413 -14.1371
   -14.1267 -14.1195 -14.1160 -14.1132 -14.1115 -14.0898 -14.0859  -6.8699
    -6.4986  -6.4088  -6.3618  -6.2230  -6.1269  -6.0912  -5.9688  -5.9443
    -5.8577  -5.8263  -5.8199  -5.7768  -5.7722  -5.7359  -5.7147  -5.7030
    -5.6548  -5.6420  -5.6230  -5.5850  -5.5490  -5.5417  -5.4222  -5.3129
    -5.2214  -5.1948  -5.1323  -5.1019  -5.0900  -5.0639  -5.0386  -4.9318
    -4.9273  -4.8783  -4.8356  -4.8007  -4.6956  -4.5822  -4.5505  -4.4421
    -4.4122  -4.3087  -4.2861  -4.2697  -4.2217  -4.1989  -4.1756  -4.1202
    -4.1059  -4.0454  -3.9900  -3.9486  -3.9032  -3.8850  -3.8517  -3.8071
    -3.7799  -3.7682  -3.7289  -3.7217  -3.6816  -3.6752  -3.5836  -3.5310
    -3.4187  -3.3999  -3.3549  -3.3272  -3.3110  -3.2759  -3.2474  -3.1862
    -3.1676  -3.1351  -3.1125  -3.1054  -3.0681  -3.0532  -3.0261  -3.0050
    -2.9793  -2.9688  -2.9542  -2.9423  -2.9264  -2.9152  -2.9087  -2.8961
    -2.8779  -2.8626  -2.8542  -2.8468  -2.8342  -2.8223  -2.8156  -2.7988
    -2.7878  -2.7804  -2.7712  -2.7666  -2.7632  -2.7491  -2.7397  -2.7272
    -2.7134  -2.6977  -2.6846  -2.6788  -2.6718  -2.6594  -2.6539  -2.6359
    -2.6291  -2.6134  -2.6130  -2.5888  -2.5614  -2.5542  -2.5175  -2.4972
    -2.4889  -2.4586  -2.4513  -2.4330  -2.4235  -2.4149  -2.3927  -2.3777
    -2.3684  -2.3356  -2.3296  -2.2649  -2.2477  -2.2443  -2.2304  -2.2147
    -2.2049  -2.1750  -2.1224  -2.1039  -2.0834  -2.0670  -1.9504  -1.9306
    -1.5714  -1.5459  -1.2185  -1.0881  -1.0078  -0.9800  -0.9603  -0.8881
    -0.8836  -0.8763  -0.8529  -0.8487  -0.7893  -0.7703  -0.7510  -0.7309
    -0.7154  -0.6886  -0.6748  -0.6683  -0.6541  -0.6339  -0.6258  -0.6150
    -0.5972  -0.5917  -0.5850  -0.5740  -0.5579  -0.5558  -0.5538  -0.5401
    -0.5240  -0.5126  -0.5054  -0.4908  -0.4654  -0.4533  -0.4329  -0.4189
    -0.4145  -0.4112  -0.4037  -0.3776  -0.3745  -0.3704  -0.3497  -0.3304
    -0.3219  -0.3145  -0.2895  -0.2806  -0.2616  -0.2488  -0.2475  -0.2282
    -0.2101  -0.1930  -0.1789  -0.1456  -0.1414  -0.1345  -0.1160  -0.0990
    -0.0634  -0.0505  -0.0374  -0.0270  -0.0248   0.0123   0.0149   0.0275
     0.0401   0.0493   0.0646   0.0731   0.0915   0.1031   0.1229   0.1402
     0.1658   0.1785   0.1940   0.2065   0.2213   0.2290   0.2311   0.2626
     0.2647   0.2788   0.2915   0.2982   0.3082   0.3154   0.3344   0.3436
     0.3523   0.3600   0.3741   0.3992   0.4165   0.4239   0.4381   0.4408
     0.4476   0.4639   0.4689   0.4874   0.4923   0.5017   0.5094   0.5208
     0.5345   0.5419   0.5663   0.5669   0.5713   0.5863   0.5932   0.6047
     0.6180   0.6436   0.6579   0.6739   0.6872   0.6952   0.7164   0.7235
     0.7384   0.7612   0.7716   0.7788   0.7877   0.8039   0.8144   0.8272
     0.8500   0.8587   0.8696   0.8895   0.9117   0.9181   0.9214   0.9267
     0.9509   0.9653   0.9775   0.9845   0.9879   0.9965   1.0111   1.0212
     1.0341   1.0449   1.0553   1.0659   1.0811   1.0872   1.0994   1.1031
     1.1135   1.1228   1.1304   1.1361   1.1444   1.1607   1.1694   1.1829
     1.1849   1.1943   1.2198   1.2238   1.2409   1.2456   1.2544   1.2685
     1.2745   1.2825   1.2829   1.2988   1.3086   1.3149   1.3184   1.3343
     1.3478   1.3520   1.3593   1.3732   1.3819   1.3908   1.3993   1.4038
     1.4086   1.4192   1.4276   1.4297   1.4405   1.4466   1.4549   1.4578
     1.4666   1.4894   1.4972   1.5087   1.5107   1.5166   1.5236   1.5346
     1.5446   1.5499   1.5563   1.5722   1.5880   1.5958   1.6008   1.6039
     1.6129   1.6192   1.6220   1.6336   1.6505   1.6586   1.6673   1.6824
     1.6919   1.7148   1.7249   1.7402   1.7591   1.7616   1.7813   1.8046
     1.8113   1.8221   1.8326   1.8568   1.8598   1.8857   1.8923   1.9227
     1.9429   1.9473   1.9633   1.9740   1.9756   1.9884   2.0033   2.0114
     2.0365   2.0432   2.0499   2.0560   2.0850   2.0986   2.1200   2.1280
     2.1534   2.1723   2.1758   2.1909   2.1996   2.2123   2.2389   2.2402
     2.2599   2.2738   2.3005   2.3091   2.3176   2.3305   2.3406   2.3645
     2.3665   2.3783   2.3899   2.4045   2.4253   2.4373   2.4481   2.4793
     2.4916   2.5109   2.5448   2.5724   7.5820   7.9866   8.6446   8.8642
     9.1116   9.2728   9.4357   9.4621   9.7097   9.8836   9.9295   9.9874
    10.0343  10.0792  10.2318  10.3405  10.3580  10.4468  10.4887  10.5280
    10.5723  10.6243  10.6818  10.7378  10.7666  10.7831  10.8254  10.8749

     highest occupied, lowest unoccupied level (ev):     2.5724    7.5820

!    total energy              =   -5157.53816474 Ry
     Harris-Foulkes estimate   =   -5157.53816467 Ry
     estimated scf accuracy    <          1.6E-09 Ry

     The total energy is the sum of the following terms:

     one-electron contribution =   -2403.49766918 Ry
     hartree contribution      =    1796.85451655 Ry
     xc contribution           =   -1182.76560344 Ry
     ewald contribution        =   -3368.12940866 Ry

     convergence has been achieved in  11 iterations
  **** WARNING :: Problem open file vector.dat...
  **** WARNING :: Problem read vector parameters...
  VECTOR ::                  Infinity                  Infinity                       NaN
  PARALLEL PART OF FORCES:no remove

     Forces acting on atoms (Ry/au):

     atom    1 type  1   force =     0.00001657   -0.00016329   -0.00019410
     atom    2 type  1   force =     0.00027330    0.00083701   -0.00077149
     atom    3 type  1   force =     0.00004261   -0.00004977    0.00015770
     atom    4 type  1   force =     0.00048627    0.00103592    0.00063031
     atom    5 type  1   force =    -0.00005060    0.00009554    0.00021396
     atom    6 type  1   force =     0.00006560    0.00002463    0.00173410
     atom    7 type  2   force =    -0.00004678    0.00004312    0.00006712
     atom    8 type  2   force =     0.00005983   -0.00015127    0.00044678
     atom    9 type  2   force =    -0.00004115    0.00010497   -0.00002864
     atom   10 type  2   force =    -0.00031021   -0.00087433    0.00029780
     atom   11 type  2   force =    -0.00008965   -0.00000718   -0.00019085
     atom   12 type  2   force =    -0.00048651   -0.00032919   -0.00205868
     atom   13 type  2   force =     0.00000115   -0.00002580   -0.00004956
     atom   14 type  2   force =     0.00002779   -0.00027016   -0.00059143
     atom   15 type  2   force =    -0.00004781   -0.00004940   -0.00009587
     atom   16 type  2   force =    -0.00016755   -0.00062502   -0.00059889
     atom   17 type  2   force =    -0.00004878   -0.00012640    0.00018317
     atom   18 type  2   force =     0.00054411   -0.00090692    0.00148803
     atom   19 type  1   force =    -0.00056588   -0.00083827   -0.00074228
     atom   20 type  1   force =     0.00002084    0.00001630   -0.00043797
     atom   21 type  1   force =    -0.00001658    0.00017433    0.00022600
     atom   22 type  1   force =    -0.00067494    0.00488722    0.00371425
     atom   23 type  1   force =    -0.00005508    0.00006549    0.00046422
     atom   24 type  1   force =     0.00099212   -0.00261595    0.00442001
     atom   25 type  2   force =    -0.00004715    0.00020344    0.00028444
     atom   26 type  2   force =    -0.00005484    0.00013903    0.00074973
     atom   27 type  2   force =     0.00004378    0.00038125   -0.00007809
     atom   28 type  2   force =    -0.00017506   -0.00017669    0.00004761
     atom   29 type  2   force =    -0.00010073    0.00012755   -0.00015640
     atom   30 type  2   force =    -0.00074533    0.00000202   -0.00115732
     atom   31 type  2   force =     0.00006260    0.00002675   -0.00028918
     atom   32 type  2   force =     0.00128590    0.00002903   -0.00210788
     atom   33 type  2   force =    -0.00008011   -0.00014651   -0.00020900
     atom   34 type  2   force =    -0.00053781   -0.00629811   -0.00094492
     atom   35 type  2   force =     0.00014652   -0.00023530    0.00038703
     atom   36 type  1   force =    -0.00024423   -0.00038006   -0.00036679
     atom   37 type  1   force =     0.00016027    0.00028626   -0.00019523
     atom   38 type  1   force =    -0.00018334   -0.00021944    0.00025820
     atom   39 type  1   force =    -0.00000866    0.00076989    0.00062361
     atom   40 type  1   force =     0.00008284   -0.00013471    0.00039832
     atom   41 type  1   force =     0.00023052    0.00011803    0.00046799
     atom   42 type  2   force =    -0.00009654    0.00008094    0.00015689
     atom   43 type  2   force =    -0.00012370   -0.00002658    0.00017873
     atom   44 type  2   force =     0.00005956    0.00008963    0.00004459
     atom   45 type  2   force =    -0.00013470   -0.00018176    0.00032393
     atom   46 type  2   force =    -0.00013050   -0.00002450   -0.00011394
     atom   47 type  2   force =    -0.00033909   -0.00019540   -0.00042208
     atom   48 type  2   force =     0.00002264    0.00010368   -0.00014476
     atom   49 type  2   force =    -0.00006826   -0.00011891   -0.00010587
     atom   50 type  2   force =     0.00000955    0.00006197    0.00009652
     atom   51 type  2   force =     0.00026370   -0.00048864    0.00006417
     atom   52 type  2   force =     0.00005814   -0.00002423    0.00008103
     atom   53 type  2   force =     0.00005901   -0.00016690    0.00034527
     atom   54 type  1   force =     0.00370777    0.00224482   -0.00441702
     atom   55 type  1   force =     0.00085419   -0.00304250   -0.00583738
     atom   56 type  1   force =    -0.00016261   -0.00010583   -0.00057725
     atom   57 type  1   force =     0.00006230   -0.00067385    0.00028463
     atom   58 type  1   force =     0.00197402    0.00000948    0.00263713
     atom   59 type  1   force =    -0.00007914    0.00158841    0.00295052
     atom   60 type  2   force =     0.00005802    0.00113189    0.00105145
     atom   61 type  2   force =    -0.00077431    0.00179447    0.00188086
     atom   62 type  2   force =    -0.00455038   -0.00320906    0.00369991
     atom   63 type  2   force =    -0.00078193    0.00354240    0.00095324
     atom   64 type  2   force =    -0.00489727    0.00138070   -0.00418833
     atom   65 type  2   force =    -0.00109548    0.00019982   -0.00190081
     atom   66 type  2   force =    -0.00054088   -0.00001775   -0.00012911
     atom   67 type  2   force =     0.00020327    0.00019608   -0.00086979
     atom   68 type  2   force =     0.00026112    0.00018836    0.00037395
     atom   69 type  2   force =     0.00006575    0.00020996    0.00000970
     atom   70 type  2   force =     0.00007500    0.00005777    0.00051081
     atom   71 type  2   force =     0.00011615    0.00013282    0.00032809
     atom   72 type  1   force =    -0.00423579    0.01424939   -0.01828312
     atom   73 type  1   force =    -0.00348070   -0.00411199   -0.00448907
     atom   74 type  1   force =     0.02267319   -0.00430854   -0.00207437
     atom   75 type  1   force =     0.00117299   -0.00523045    0.00185165
     atom   76 type  1   force =     0.15867054    0.12485046    0.20488808
     atom   77 type  1   force =    -0.00090186   -0.00077473    0.00429029
     atom   78 type  2   force =    -0.00071444    0.00363902    0.00881197
     atom   79 type  2   force =    -0.00012290    0.00155777    0.00189911
     atom   80 type  2   force =     0.00289469   -0.00619404    0.00586020
     atom   81 type  2   force =     0.00131893    0.00167402    0.00004222
     atom   82 type  2   force =    -0.07475796   -0.01662578   -0.07563078
     atom   83 type  2   force =    -0.00007311    0.00042739   -0.00092093
     atom   84 type  2   force =    -0.01342591   -0.00885629    0.01354173
     atom   85 type  2   force =     0.00087778    0.00239381   -0.00163076
     atom   86 type  2   force =    -0.00129989    0.00375535    0.00322998
     atom   87 type  2   force =     0.00023917    0.00143238    0.00067615
     atom   88 type  2   force =     0.00098553   -0.00019853    0.00377843
     atom   89 type  2   force =     0.00013839   -0.00010623    0.00072497
     atom   90 type  1   force =    -0.00006170    0.00021713   -0.00148167
     atom   91 type  1   force =     0.00021478   -0.00050660   -0.00064756
     atom   92 type  1   force =    -0.02376780    0.00514886   -0.02354974
     atom   93 type  1   force =    -0.00087310   -0.00176343    0.00059870
     atom   94 type  1   force =    -0.00402338   -0.00135714    0.00684226
     atom   95 type  1   force =    -0.00011904   -0.00028959    0.00062830
     atom   96 type  2   force =     0.00028446    0.00073075    0.00099508
     atom   97 type  2   force =    -0.00005744    0.00038393    0.00038660
     atom   98 type  2   force =     0.00031703   -0.00046962    0.00023888
     atom   99 type  2   force =     0.00001072    0.00030707    0.00005268
     atom  100 type  2   force =     0.00097252    0.00025313   -0.00077173
     atom  101 type  2   force =    -0.00004736   -0.00000359   -0.00029033
     atom  102 type  2   force =     0.00971805   -0.00101661   -0.00124783
     atom  103 type  2   force =     0.00039846    0.00021192   -0.00035971
     atom  104 type  2   force =     0.00387646    0.00377350    0.00622166
     atom  105 type  2   force =     0.00028695    0.00052955    0.00025016
     atom  106 type  2   force =     0.00120929   -0.00073835    0.00260393
     atom  107 type  2   force =     0.00012047    0.00003999    0.00021012
     atom  108 type  1   force =    -0.00029219    0.00030549    0.00002167
     atom  109 type  1   force =    -0.00063627   -0.00037994    0.00072283
     atom  110 type  1   force =     0.00008391    0.00010796   -0.00009759
     atom  111 type  1   force =    -0.00020963   -0.00016245   -0.00041494
     atom  112 type  1   force =    -0.00009089    0.00008311   -0.00023890
     atom  113 type  1   force =    -0.00094592    0.00062364   -0.00168705
     atom  114 type  2   force =     0.00006181   -0.00021504   -0.00011535
     atom  115 type  2   force =     0.00009065   -0.00014036   -0.00066890
     atom  116 type  2   force =    -0.00002866   -0.00012116    0.00004091
     atom  117 type  2   force =     0.00057160    0.00124240   -0.00008089
     atom  118 type  2   force =     0.00005503   -0.00003351    0.00011568
     atom  119 type  2   force =     0.00119061    0.00023935    0.00171388
     atom  120 type  2   force =    -0.00005582   -0.00006787    0.00011344
     atom  121 type  2   force =     0.00007489    0.00000046    0.00039348
     atom  122 type  2   force =    -0.00010147   -0.00003976   -0.00011595
     atom  123 type  2   force =     0.00028778    0.00029339   -0.00012522
     atom  124 type  2   force =    -0.00005669   -0.00008818   -0.00010750
     atom  125 type  2   force =     0.00016744    0.00046112   -0.00119185
     atom  126 type  1   force =     0.00065776    0.00087078    0.00083118
     atom  127 type  1   force =     0.00045581   -0.00062982    0.00007160
     atom  128 type  1   force =    -0.00017523    0.00010392   -0.00031161
     atom  129 type  1   force =    -0.00086890   -0.00320441   -0.00323394
     atom  130 type  1   force =    -0.00018702    0.00006148   -0.00054104
     atom  131 type  1   force =     0.00062193   -0.00083356   -0.00122156
     atom  132 type  2   force =     0.00008240   -0.00025158   -0.00039240
     atom  133 type  2   force =    -0.00035719    0.00099521   -0.00017905
     atom  134 type  2   force =    -0.00024057   -0.00024987    0.00002249
     atom  135 type  2   force =    -0.00022802    0.00020868    0.00001436
     atom  136 type  2   force =     0.00010465    0.00006739    0.00027213
     atom  137 type  2   force =    -0.00035886    0.00037699    0.00029440
     atom  138 type  2   force =    -0.00006425   -0.00004971    0.00015678
     atom  139 type  2   force =    -0.00065634    0.00090693    0.00093145
     atom  140 type  2   force =     0.00009291    0.00013974   -0.00008852
     atom  141 type  2   force =     0.00171053    0.00583604    0.00307549
     atom  142 type  2   force =    -0.00005848    0.00010129   -0.00029947
     atom  143 type  2   force =    -0.00617642    0.00731180   -0.00563040
     atom  144 type  1   force =     0.00047656    0.00043168    0.00047606
     atom  145 type  1   force =    -0.00002713    0.00005589    0.00015176
     atom  146 type  1   force =     0.00003099    0.00006574   -0.00033297
     atom  147 type  1   force =     0.00083662   -0.00035865   -0.00009708
     atom  148 type  1   force =     0.00010518   -0.00006188   -0.00029429
     atom  149 type  1   force =     0.00022317    0.00026524   -0.00055330
     atom  150 type  2   force =    -0.00001950   -0.00004210   -0.00012142
     atom  151 type  2   force =    -0.00013188   -0.00017204   -0.00014396
     atom  152 type  2   force =    -0.00002275   -0.00012880    0.00013946
     atom  153 type  2   force =    -0.00004019    0.00003550    0.00008022
     atom  154 type  2   force =    -0.00005282   -0.00008283    0.00001093
     atom  155 type  2   force =    -0.00003429   -0.00007959    0.00017664
     atom  156 type  2   force =    -0.00017029    0.00006933    0.00015808
     atom  157 type  2   force =    -0.00046323    0.00003775    0.00033228
     atom  158 type  2   force =    -0.00006013    0.00021521    0.00010745
     atom  159 type  2   force =    -0.00047393    0.00000142   -0.00012767
     atom  160 type  2   force =    -0.00023999    0.00023089   -0.00019677
     atom  161 type  2   force =    -0.00016080    0.00000621   -0.00044492
     atom  162 type  1   force =    -0.00194244   -0.00073432    0.00191667
     atom  163 type  1   force =    -0.01354923    0.01279201   -0.00483215
     atom  164 type  1   force =     0.00070855   -0.00022117    0.00004124
     atom  165 type  1   force =    -0.00049256    0.00020289   -0.00029791
     atom  166 type  1   force =    -0.00066462   -0.00060383   -0.00227067
     atom  167 type  1   force =    -0.00057281   -0.00069613   -0.00218438
     atom  168 type  2   force =     0.00028115   -0.00056649   -0.00146711
     atom  169 type  2   force =     0.00182341   -0.00274705   -0.00144419
     atom  170 type  2   force =     0.00197341    0.00121817   -0.00030361
     atom  171 type  2   force =     0.00102965   -0.00379702    0.00281602
     atom  172 type  2   force =     0.00178869    0.00005045    0.00218601
     atom  173 type  2   force =     0.00080353   -0.00102494    0.00172705
     atom  174 type  2   force =    -0.00004380   -0.00021795    0.00012883
     atom  175 type  2   force =     0.00012575   -0.00022710    0.00062862
     atom  176 type  2   force =     0.00009479   -0.00027965   -0.00037528
     atom  177 type  2   force =     0.00008379   -0.00016323   -0.00000807
     atom  178 type  2   force =    -0.00049068    0.00074628   -0.00101309
     atom  179 type  2   force =     0.00010916   -0.00037718   -0.00036229
     atom  180 type  1   force =     0.00783881   -0.02707255   -0.00765746
     atom  181 type  1   force =     0.01141803    0.01138804    0.01125536
     atom  182 type  1   force =    -0.00468007   -0.00199600   -0.00540400
     atom  183 type  1   force =     0.00074077    0.00391919   -0.00211487
     atom  184 type  1   force =    -0.00194611   -0.00181072   -0.01245117
     atom  185 type  1   force =     0.00048268   -0.00011032   -0.00274031
     atom  186 type  2   force =    -0.03182877   -0.13128230   -0.07852621
     atom  187 type  2   force =     0.00016986   -0.00283078   -0.00480709
     atom  188 type  2   force =    -0.00345757    0.00435008    0.00485688
     atom  189 type  2   force =    -0.00230510   -0.00347404    0.00129057
     atom  190 type  2   force =     0.00337647   -0.00070492    0.00558358
     atom  191 type  2   force =     0.00026274   -0.00016326    0.00084629
     atom  192 type  2   force =     0.00061098   -0.00020919    0.00441706
     atom  193 type  2   force =    -0.00080815   -0.00091294    0.00143504
     atom  194 type  2   force =     0.00363204   -0.00018997    0.00225624
     atom  195 type  2   force =    -0.00053645   -0.00132862   -0.00038910
     atom  196 type  2   force =    -0.02950471    0.02868348   -0.01902146
     atom  197 type  2   force =    -0.00014046    0.00003664   -0.00084462
     atom  198 type  1   force =     0.00075792    0.00035125    0.00093068
     atom  199 type  1   force =    -0.00007541   -0.00017816    0.00075119
     atom  200 type  1   force =     0.00589923   -0.00539317   -0.01780650
     atom  201 type  1   force =     0.00136587    0.00263524   -0.00127720
     atom  202 type  1   force =     0.00255622    0.00118794   -0.00531063
     atom  203 type  1   force =     0.00031147    0.00004883   -0.00090587
     atom  204 type  2   force =     0.00006473   -0.00045207   -0.00204229
     atom  205 type  2   force =    -0.00004090    0.00003692   -0.00037735
     atom  206 type  2   force =    -0.00000915   -0.00014425   -0.00023158
     atom  207 type  2   force =     0.00035125   -0.00002834   -0.00018212
     atom  208 type  2   force =    -0.00058652   -0.00006233    0.00019471
     atom  209 type  2   force =     0.00014551   -0.00000561    0.00011781
     atom  210 type  2   force =    -0.00438978   -0.00133801    0.00359941
     atom  211 type  2   force =    -0.00056566   -0.00002498    0.00061977
     atom  212 type  2   force =    -0.01500545   -0.00477120    0.00341215
     atom  213 type  2   force =    -0.00042926   -0.00051931   -0.00050890
     atom  214 type  2   force =    -0.00119535    0.00199894   -0.00545194
     atom  215 type  2   force =    -0.00009923    0.00014871   -0.00027843

     Total force =     0.357134     Total SCF correction =     0.000102

     Writing output data file Qrtz_Ortho.save

     init_run     :     27.22s CPU     39.97s WALL (       1 calls)
     electrons    :   4367.96s CPU   9099.51s WALL (       1 calls)
     forces       :      8.24s CPU      9.06s WALL (       1 calls)

     Called by init_run:
     wfcinit      :     25.29s CPU     36.41s WALL (       1 calls)
     potinit      :      0.20s CPU      0.35s WALL (       1 calls)

     Called by electrons:
     c_bands      :   2212.02s CPU   2794.28s WALL (      33 calls)
     sum_band     :     11.12s CPU     42.06s WALL (      11 calls)
     v_of_rho     :      0.11s CPU      0.33s WALL (      12 calls)
     mix_rho      :      0.09s CPU      0.59s WALL (      11 calls)

     Called by c_bands:
     init_us_2    :      0.22s CPU      0.36s WALL (      45 calls)
     cegterg      :   2210.72s CPU   2783.44s WALL (      33 calls)

     Called by sum_band:

     Called by *egterg:
     h_psi        :    433.41s CPU    895.96s WALL (      97 calls)
     g_psi        :      0.30s CPU      0.31s WALL (      63 calls)
     cdiaghg      :    711.87s CPU    722.34s WALL (      94 calls)

     Called by h_psi:
     add_vuspsi   :    142.20s CPU    142.39s WALL (      97 calls)

     General routines
     calbec       :    149.03s CPU    174.88s WALL (     101 calls)
     fft          :      0.16s CPU      1.00s WALL (      49 calls)
     fftw         :    150.48s CPU    607.66s WALL (   98168 calls)
     davcio       :      0.02s CPU      3.01s WALL (     260 calls)

     Parallel routines
     fft_scatter  :     73.28s CPU    479.36s WALL (   98217 calls)

     Electric-field routines
     c_phase_fiel :   2144.49s CPU   6258.45s WALL (      33 calls)

     PWSCF        :     1h13m CPU        2h32m WALL


   This run was terminated on:   6:57:39   7Jul2018            

=------------------------------------------------------------------------------=
   JOB DONE.
=------------------------------------------------------------------------------=
