# Supplementary material for: Collective dipole effects in ionic transport under electric fields
Source: Nat Commun. 2020 Jul 3;11:3330. doi: 10.1038/s41467-020-17173-w (PMC7335081; doi:10.1038/s41467-020-17173-w)
Supplement: Supplementary file 3 — Source Data [file 41467_2020_17173_MOESM3_ESM.zip › Script_Pol_Analysis/QE_data/ZBC_NEB_VO_Q2-pos2/Zcharge_VO_Q2_pict6/dz-0.2/input_file]

&CONTROL
title="Fkl_Ortho",
calculation="scf",
tprnfor=.t.,
nstep=500
disk_io='high'
restart_mode='from_scratch'
PSEUDO_DIR='/home/users/lsamos/Nico/q-e-qe-5.4/pseudo',
prefix='Qrtz_Ortho',
outdir='/home/users/lsamos/Nico/Zcharge_VO_Q2_pict6/dz-0.2'
lelfield=.true.,
nberrycyc=3
/
&SYSTEM
                      ibrav = 0,
                  celldm(1) = 27.85673786,
                        nat = 215,
                       ntyp = 2,
                    ecutwfc = 80.0 ,
                      nosym = .true. ,
                 tot_charge = 2.0 ,
                       nbnd = 600, 
/
&ELECTRONS
conv_thr=1.0D-8,
mixing_beta=0.7D0,
efield_cart(1)=0.0d0,
efield_cart(2)=0.0d0,
efield_cart(3)=0.0d0
/
&IONS
/
&CELL
/
ATOMIC_SPECIES
   Si   28.08550  Si.pz-vbc.UPF
    O   16.00000  O.pz-mt.UPF
CELL_PARAMETERS alat
   0.992917730   0.000000000   0.000000000
   0.000000000   1.146570930   0.000000000
   0.000000000   0.000000000   0.731889429
ATOMIC_POSITIONS angstrom
Si       2.203686620   0.013716677   3.603927692
Si       4.679879991   4.253447676   3.614968419
Si      13.479669521   1.941797731   1.755776740
Si       1.331108485   6.117677607   1.850275585
Si       1.298870706   2.232774673  -0.006048517
Si       3.677081967   6.396110787  -0.041172583
O        1.227429944   1.186998881   4.157573359
O        3.689944951   5.402490762   4.198108562
O        3.169545916   0.557522133   2.413525443
O        5.672178068   4.888528824   2.488075814
O        2.791347452   2.471972963   0.582144423
O        5.246834209   6.516603646   0.369995916
O        0.342065906   1.680438566   1.193001165
O        2.844776854   5.944995984   1.282943961
O       13.479503781   3.027502971   2.974351408
O        1.280684380   7.243929250   3.029519802
O        0.666329688   3.639924449   4.877298992
O        3.118482435   7.890148727   4.873844763
Si       7.174428896   0.052886759   3.522358656
Si       9.629584260   4.159791569   3.666606287
Si       3.740736527   1.940844504   1.794335878
Si       6.118976983   6.223888433   1.708751231
Si       6.140213572   2.265675001  -0.005498728
Si       8.634463953   6.503334656   0.035089901
O        6.217891249   1.239048584   4.086699944
O        8.711769692   5.147645528   4.629090399
O        8.130741553   0.592650408   2.306810198
O       10.390867322   4.916824070   2.463824277
O        7.612765620   2.604441928   0.596299928
O       10.130307370   6.762907813   0.589565643
O        5.226112521   1.663840014   1.195700571
O        7.675076497   6.053077605   1.263073221
O        3.788371672   3.073210149   2.963177239
O        5.928245800   7.531689304   2.682240956
O        5.602483545   3.693394888   4.838040033
Si      12.023282526  -0.054934137   3.583345582
Si      14.431827130   4.175014793   3.611229765
Si       8.618702153   2.037896832   1.741737805
Si      11.051827258   6.260822003   1.842689710
Si      11.114393382   2.320434973  -0.150831334
Si      13.519050366   6.429885716   0.052564386
O       11.038549464   1.077226821   4.206645218
O       13.488717477   5.391440516   4.156913673
O       12.879689861   0.548817672   2.336267445
O       15.441124487   4.708883456   2.450269814
O       12.575855575   2.529339534   0.518083639
O       15.026126479   6.601159222   0.614040075
O       10.088149977   1.977178717   1.061817127
O       12.535757849   5.947593033   1.263339337
O        8.650230599   3.050392232   3.027884460
O       11.063178590   7.380975804   3.012905692
O       10.705925129   3.602119220   4.743403580
O       12.941234179   7.889400581   4.848200520
Si       2.192466039   8.430278775   3.648877986
Si       4.678738869  12.745604083   3.593325522
Si      13.592281727  10.413866983   1.818234453
Si       1.345829838  14.616093467   1.816526941
Si       1.419024677  10.705383907   0.023128021
Si       3.759757675  14.967905485  -0.000412972
O        1.243877766   9.619096412   4.205102163
O        3.737341581  13.928945745   4.162573329
O        3.191755937   8.997643546   2.481140364
O        5.642907049  13.253952527   2.382853291
O        2.976196496  10.829852152   0.550179001
O        5.279379343  15.158934663   0.537791824
O        0.472501360  10.206783388   1.257615796
O        2.851875077  14.423016492   1.234930797
O       13.544932866  11.503914092   3.018294983
O        1.301030424  15.702199513   3.025210845
O        0.754275313  12.125737707   4.851184772
O        3.121522124  16.400887851   4.848075699
Si       6.321804977   9.094040505   2.649711593
Si       9.618986567  12.720325473   3.624659783
Si       3.784604656  10.376054396   1.878395194
Si       6.208331464  14.655637418   1.777548062
Si       6.61490549    11.01961912     -0.55216538 
Si       8.657251560  14.946724608   0.006327080
O        6.137048427   9.691081591   4.132167279
O        8.666454506  13.911350588   4.160616066
O        7.857572198   9.206251960   2.116318938
O       10.520124700  13.176057883   2.348956724
O        7.882443712  11.294894350   0.543686389
O       10.163900977  15.148308978   0.571475321
O        5.418041503  10.031607307   1.525370719
O        7.711655418  14.408691140   1.217069240
O        3.749277339  11.542403757   3.000354781
O        6.222563415  15.767534878   2.960433899
O        5.605481240  12.183446217   4.815073794
O        8.099850040  16.417461368   4.755773081
Si      12.043145671   8.514846259   3.635431066
Si      14.490232656  12.681270238   3.610729041
Si       8.711317454  10.547384829   1.784959645
Si      11.103370044  14.586161221   1.781182381
Si      11.148004390  10.725430560   0.014713987
Si      13.550122370  14.903839931   0.015959146
O       11.123159868   9.695726211   4.264518551
O       13.532756054  13.859863029   4.167699617
O       13.015028821   9.023753360   2.431634078
O       15.461852041  13.195980046   2.408791936
O       12.647620042  10.929586595   0.584069140
O       15.041363370  15.143822198   0.599419299
O       10.189814444  10.219871938   1.248938269
O       12.600823978  14.342396219   1.216032404
O        8.671495367  11.499484515   3.084132937
O       11.096564990  15.642719199   3.016752478
O       10.564120723  12.203428942   4.843880414
O       12.989921682  16.338844295   4.790671192
Si       2.252774985  -0.025093955   8.975706509
Si       4.565014633   4.167045818   8.995597137
Si      13.547907267   1.860778687   7.229376517
Si       1.288960260   6.147109051   7.220283925
Si       1.281838309   2.231776463   5.405760830
Si       3.692426915   6.474710593   5.417981754
O        1.313177395   1.167640722   9.550069794
O        3.533405969   5.289697066   9.562381389
O        3.183946584   0.476777448   7.732440913
O        5.532441527   4.820053958   7.850852073
O        2.811233285   2.438241574   5.912415581
O        5.210107669   6.704193864   5.969272028
O        0.419660756   1.665701635   6.669028055
O        2.794988243   5.916565468   6.656341639
O       13.490480876   2.984653252   8.414617033
O        1.274028170   7.275347628   8.394002853
O        0.733129031   3.648233190  10.220469820
O        3.168574926   7.833808265  10.200025856
Si       7.144788639  -0.013814915   8.987000591
Si       9.471511536   4.222272245   8.897444380
Si       3.740041230   1.876862559   7.128976409
Si       6.043362180   6.226349926   7.263861714
Si       6.171749677   2.261353293   5.348691390
Si       8.955839864   5.795672216   6.064908491
O        6.232121481   1.193967704   9.562784063
O        8.628175202   5.357016889   9.653682284
O        8.081835145   0.514166027   7.753784664
O       10.031584399   5.009896645   7.408429691
O        7.681690705   2.478320806   5.931773360
O       10.103590448   6.962963402   6.035778706
O        5.248391230   1.668498827   6.552743626
O        7.614850898   6.058576133   6.840755409
O        3.719806353   2.959829205   8.344331210
O        6.045053627   7.382257185   8.415752492
O        5.510307076   3.647197656  10.212424509
O        8.091215291   7.865034412  10.123867079
Si      12.028655498  -0.085875126   9.005781324
Si      14.418791011   4.178865840   9.016374656
Si       8.605724458   1.909979063   7.140888251
Si      11.140035210   6.364388121   7.175896551
Si      11.133230511   2.174766751   5.392554211
Si      13.529660140   6.471455367   5.362642416
O       11.078200445   1.115725726   9.552975287
O       13.459788437   5.356036980   9.614626847
O       12.982187125   0.451698857   7.798938097
O       15.338845099   4.757263622   7.803666585
O       12.621330617   2.367866590   5.987350077
O       15.006250041   6.675518729   5.977018100
O       10.132962609   1.775734111   6.619250141
O       12.550329014   5.916795913   6.588196237
O        8.539165279   3.052471436   8.327857821
O       11.159012004   7.178754977   8.546816912
O       10.693946794   3.697864603   9.810461952
O       13.040865597   7.883228065  10.275965670
Si       2.249821142   8.425086363   8.992036847
Si       4.643750953  12.742182683   8.895218494
Si      13.531965384  10.386377440   7.267379066
Si       1.315772672  14.590174031   7.212978099
Si       1.286725691  10.707430775   5.421381769
Si       3.716673358  14.999586789   5.397131407
O        1.343776765   9.625601907   9.597941919
O        3.717168316  13.864845920   9.575143414
O        3.222702627   8.972867575   7.802314629
O        5.573514422  13.267675405   7.679173299
O        2.801738957  10.903855687   5.974789392
O        5.221357869  15.265766819   5.949577580
O        0.372477026  10.147823967   6.647601341
O        2.815558715  14.393310894   6.612404377
O       13.591876637  11.410511766   8.528256864
O        1.317249315  15.662473814   8.439683927
O        0.899495515  12.132528920  10.240201316
O        3.210871528  16.371698933  10.198228442
Si       7.154466457   8.431579308   8.937074962
Si       9.555291374  12.652343318   8.994484724
Si       3.747918715  10.375952327   7.183603295
Si       6.165255722  14.690127001   7.137886982
Si       6.154942728  10.761822527   5.366010204
Si       8.630138568  15.009055140   5.366424099
O        6.345766453   9.715504538   9.589407326
O        8.626019021  13.822952255   9.608906093
O        8.065112849   8.981129195   7.712234595
O       10.412621832  13.174618256   7.716440198
O        7.653510602  10.964866699   5.968568514
O       10.107977305  15.219386765   6.000258664
O        5.247884418  10.171019598   6.584225592
O        7.655682223  14.454879881   6.550280738
O        3.776210215  11.475468324   8.397184589
O        6.189479969  15.712209676   8.405369624
O        5.700903173  12.252628990  10.101475532
O        8.105667056  16.344522914  10.183703402
Si      12.091804414   8.430893918   9.089541231
Si      14.539680270  12.632187230   9.042080090
Si       8.584492188  10.437162568   7.191381189
Si      11.039601817  14.589206849   7.177526924
Si      11.097430828  10.800842409   5.463224864
Si      13.507154536  14.923103911   5.399171451
O       11.099860623   9.575882799   9.649292682
O       13.576696575  13.808945547   9.600813325
O       12.939352734   8.959790378   7.808034973
O       15.432701486  13.158965297   7.786400267
O       12.574786500  10.992457719   6.097980891
O       14.988496989  15.133247923   6.021716338
O       10.107100700  10.303882875   6.669596775
O       12.524487798  14.353856083   6.572301986
O        8.503330994  11.457844926   8.502347346
O       11.087376820  15.618376371   8.440580634
O       10.557473467  12.087591866  10.149093850
O       12.963371091  16.303084070  10.231364178
K_POINTS  automatic
1 1 1 0 0 0
