# Supplementary material for: Collective dipole effects in ionic transport under electric fields
Source: Nat Commun. 2020 Jul 3;11:3330. doi: 10.1038/s41467-020-17173-w (PMC7335081; doi:10.1038/s41467-020-17173-w)
Supplement: Supplementary file 3 — Source Data [file 41467_2020_17173_MOESM3_ESM.zip › Script_Pol_Analysis/QE_data/ZBC_NEB_VO_Q2-pos2/Zcharge_VO_Q2_pict6/dx0.2/output_file]

     Program PWSCF v.5.4.0 starts on  7Jul2018 at  0:35:38 

     This program is part of the open-source Quantum ESPRESSO suite
     for quantum simulation of materials; please cite
         "P. Giannozzi et al., J. Phys.:Condens. Matter 21 395502 (2009);
          URL http://www.quantum-espresso.org", 
     in publications or presentations arising from this work. More details at
     http://www.quantum-espresso.org/quote

     Parallel version (MPI), running on   112 processors
     R & G space division:  proc/nbgrp/npool/nimage =     112
     Reading input from input_file
Warning: card &IONS ignored
Warning: card / ignored
Warning: card &CELL ignored
Warning: card / ignored

     Current dimensions of program PWSCF are:
     Max number of different atomic species (ntypx) = 10
     Max number of k-points (npk) =  40000
     Max angular momentum in pseudopotentials (lmaxx) =  3

     Subspace diagonalization in iterative solution of the eigenvalue problem:
     a serial algorithm will be used


     Parallelization info
     --------------------
     sticks:   dense  smooth     PW     G-vecs:    dense   smooth      PW
     Min         200     200     50                15540    15540    1940
     Max         201     201     51                15547    15547    1944
     Sum       22485   22485   5629              1740873  1740873  217511


     Title: 
     Fkl_Ortho                                                                  


     bravais-lattice index     =            0
     lattice parameter (alat)  =      27.8567  a.u.
     unit-cell volume          =   18011.5231 (a.u.)^3
     number of atoms/cell      =          215
     number of atomic types    =            2
     number of electrons       =      1144.00
     number of Kohn-Sham states=          600
     kinetic-energy cutoff     =      80.0000  Ry
     charge density cutoff     =     320.0000  Ry
     convergence threshold     =      1.0E-08
     mixing beta               =       0.7000
     number of iterations used =            8  plain     mixing
     Exchange-correlation      =  SLA  PZ   NOGX NOGC ( 1  1  0  0 0 0)

     Using Berry phase electric field
     In a.u.(Ry)  cartesian system of reference
        0.0000000000
        0.0000000000
        0.0000000000
     In a.u.(Ry)  crystal system of reference
        0.0000000000
        0.0000000000
        0.0000000000
     Number of iterative cycles:   3


     celldm(1)=  27.856738  celldm(2)=   0.000000  celldm(3)=   0.000000
     celldm(4)=   0.000000  celldm(5)=   0.000000  celldm(6)=   0.000000

     crystal axes: (cart. coord. in units of alat)
               a(1) = (   0.992918   0.000000   0.000000 )  
               a(2) = (   0.000000   1.146571   0.000000 )  
               a(3) = (   0.000000   0.000000   0.731889 )  

     reciprocal axes: (cart. coord. in units 2 pi/alat)
               b(1) = (  1.007133  0.000000  0.000000 )  
               b(2) = (  0.000000  0.872166  0.000000 )  
               b(3) = (  0.000000  0.000000  1.366327 )  


     PseudoPot. # 1 for Si read from file:
     /home/users/lsamos/Nico/q-e-qe-5.4/pseudo/Si.pz-vbc.UPF
     MD5 check sum: 6dfa03ddd5817404712e03e4d12deb78
     Pseudo is Norm-conserving, Zval =  4.0
     Generated by new atomic code, or converted to UPF format
     Using radial grid of  431 points,  2 beta functions with: 
                l(1) =   0
                l(2) =   1

     PseudoPot. # 2 for O  read from file:
     /home/users/lsamos/Nico/q-e-qe-5.4/pseudo/O.pz-mt.UPF
     MD5 check sum: 6c85872a654a48428798af567c59afb1
     Pseudo is Norm-conserving, Zval =  6.0
     Generated by new atomic code, or converted to UPF format
     Using radial grid of  921 points,  1 beta functions with: 
                l(1) =   0

     atomic species   valence    mass     pseudopotential
        Si             4.00    28.08550     Si( 1.00)
        O              6.00    16.00000     O ( 1.00)

     No symmetry found


   Cartesian axes

     site n.     atom                  positions (alat units)
         1           Si  tau(   1) = (   0.1494922   0.0009305   0.2444808  )
         2           Si  tau(   2) = (   0.3174705   0.2885424   0.2452297  )
         3           Si  tau(   3) = (   0.9144245   0.1317263   0.1191072  )
         4           Si  tau(   4) = (   0.0902988   0.4150068   0.1255177  )
         5           Si  tau(   5) = (   0.0881119   0.1514654  -0.0004103  )
         6           Si  tau(   6) = (   0.2494433   0.4338949  -0.0027930  )
         7           O   tau(   7) = (   0.0832655   0.0805228   0.2820386  )
         8           O   tau(   8) = (   0.2503159   0.3664904   0.2847884  )
         9           O   tau(   9) = (   0.2150135   0.0378208   0.1637271  )
        10           O   tau(  10) = (   0.3847853   0.3316246   0.1687844  )
        11           O   tau(  11) = (   0.1893575   0.1676920   0.0394911  )
        12           O   tau(  12) = (   0.3559311   0.4420689   0.0250995  )
        13           O   tau(  13) = (   0.0232048   0.1139964   0.0809300  )
        14           O   tau(  14) = (   0.1929820   0.4032925   0.0870315  )
        15           O   tau(  15) = (   0.9144133   0.2053777   0.2017720  )
        16           O   tau(  16) = (   0.0868782   0.4914087   0.2055145  )
        17           O   tau(  17) = (   0.0452020   0.2469227   0.3308628  )
        18           O   tau(  18) = (   0.2115495   0.5352465   0.3306285  )
        19           Si  tau(  19) = (   0.4866939   0.0035877   0.2389473  )
        20           Si  tau(  20) = (   0.6532451   0.2821891   0.2487327  )
        21           Si  tau(  21) = (   0.2537615   0.1316617   0.1217229  )
        22           Si  tau(  22) = (   0.4150949   0.4222118   0.1159171  )
        23           Si  tau(  23) = (   0.4165356   0.1536973  -0.0003730  )
        24           Si  tau(  24) = (   0.5857388   0.4411687   0.0023804  )
        25           O   tau(  25) = (   0.4218050   0.0840537   0.2772307  )
        26           O   tau(  26) = (   0.5909830   0.3492024   0.3140250  )
        27           O   tau(  27) = (   0.5515676   0.0402038   0.1564878  )
        28           O   tau(  28) = (   0.7048885   0.3335441   0.1671392  )
        29           O   tau(  29) = (   0.5164295   0.1766783   0.0404514  )
        30           O   tau(  30) = (   0.6872128   0.4587775   0.0399945  )
        31           O   tau(  31) = (   0.3545254   0.1128704   0.0811131  )
        32           O   tau(  32) = (   0.5206565   0.4106245   0.0856835  )
        33           O   tau(  33) = (   0.2569929   0.2084783   0.2010140  )
        34           O   tau(  34) = (   0.4021562   0.5109295   0.1819560  )
        35           O   tau(  35) = (   0.3800574   0.2505500   0.3281996  )
        36           Si  tau(  36) = (   0.8156271  -0.0037266   0.2430845  )
        37           Si  tau(  37) = (   0.9790163   0.2832218   0.2449761  )
        38           Si  tau(  38) = (   0.5846696   0.1382454   0.1181548  )
        39           Si  tau(  39) = (   0.7497262   0.4247173   0.1250031  )
        40           Si  tau(  40) = (   0.7539705   0.1574121  -0.0102320  )
        41           Si  tau(  41) = (   0.9170960   0.4361861   0.0035658  )
        42           O   tau(  42) = (   0.7488255   0.0730762   0.2853675  )
        43           O   tau(  43) = (   0.9150383   0.3657408   0.2819938  )
        44           O   tau(  44) = (   0.8737235   0.0372303   0.1584861  )
        45           O   tau(  45) = (   1.0474843   0.3194380   0.1662197  )
        46           O   tau(  46) = (   0.8531122   0.1715836   0.0351454  )
        47           O   tau(  47) = (   1.0193320   0.4478049   0.0416548  )
        48           O   tau(  48) = (   0.6843529   0.1341265   0.0720308  )
        49           O   tau(  49) = (   0.8503921   0.4034687   0.0857015  )
        50           O   tau(  50) = (   0.5868084   0.2069304   0.2054035  )
        51           O   tau(  51) = (   0.7504963   0.5007055   0.2043874  )
        52           O   tau(  52) = (   0.7262612   0.2443581   0.3217797  )
        53           O   tau(  53) = (   0.8778985   0.5351957   0.3288889  )
        54           Si  tau(  54) = (   0.1487310   0.5718874   0.2475301  )
        55           Si  tau(  55) = (   0.3173931   0.8646275   0.2437615  )
        56           Si  tau(  56) = (   0.9220638   0.7064487   0.1233441  )
        57           Si  tau(  57) = (   0.0912975   0.9915164   0.1232283  )
        58           Si  tau(  58) = (   0.0962628   0.7262244   0.0015689  )
        59           Si  tau(  59) = (   0.2550518   1.0153824  -0.0000280  )
        60           O   tau(  60) = (   0.0843813   0.6525336   0.2852628  )
        61           O   tau(  61) = (   0.2535312   0.9449022   0.2823778  )
        62           O   tau(  62) = (   0.2165201   0.6103759   0.1683139  )
        63           O   tau(  63) = (   0.3827996   0.8991125   0.1616464  )
        64           O   tau(  64) = (   0.2018972   0.7346680   0.0373227  )
        65           O   tau(  65) = (   0.3581389   1.0283413   0.0364824  )
        66           O   tau(  66) = (   0.0320532   0.6924007   0.0853133  )
        67           O   tau(  67) = (   0.1934635   0.9784186   0.0837744  )
        68           O   tau(  68) = (   0.9188518   0.7803946   0.2047530  )
        69           O   tau(  69) = (   0.0882584   1.0651950   0.2052222  )
        70           O   tau(  70) = (   0.0511680   0.8225774   0.3290913  )
        71           O   tau(  71) = (   0.2117557   1.1125921   0.3288804  )
        72           Si  tau(  72) = (   0.4288542   0.6169152   0.1797493  )
        73           Si  tau(  73) = (   0.6525262   0.8629126   0.2458872  )
        74           Si  tau(  74) = (   0.2567374   0.7038836   0.1274253  )
        75           Si  tau(  75) = (   0.4211565   0.9941990   0.1205841  )
        76           Si  tau(  76) = (   0.4623048   0.7475413  -0.0238900  )
        77           Si  tau(  77) = (   0.5872846   1.0139456   0.0004292  )
        78           O   tau(  78) = (   0.4163209   0.6574169   0.2803151  )
        79           O   tau(  79) = (   0.5879090   0.9437086   0.2822450  )
        80           O   tau(  80) = (   0.5330366   0.6245274   0.1435654  )
        81           O   tau(  81) = (   0.7136569   0.8938283   0.1593469  )
        82           O   tau(  82) = (   0.5347238   0.7662152   0.0368822  )
        83           O   tau(  83) = (   0.6894917   1.0276205   0.0387673  )
        84           O   tau(  84) = (   0.3675454   0.6805172   0.1034770  )
        85           O   tau(  85) = (   0.5231380   0.9774468   0.0825627  )
        86           O   tau(  86) = (   0.2543409   0.7830056   0.2035360  )
        87           O   tau(  87) = (   0.4221220   1.0696271   0.2008279  )
        88           O   tau(  88) = (   0.3802608   0.8264922   0.3266416  )
        89           O   tau(  89) = (   0.5494720   1.1137164   0.3226188  )
        90           Si  tau(  90) = (   0.8169746   0.5776243   0.2466179  )
        91           Si  tau(  91) = (   0.9829784   0.8602632   0.2449421  )
        92           Si  tau(  92) = (   0.5909523   0.7155062   0.1210869  )
        93           Si  tau(  93) = (   0.7532227   0.9894859   0.1208306  )
        94           Si  tau(  94) = (   0.7562506   0.7275843   0.0009982  )
        95           Si  tau(  95) = (   0.9192038   1.0110364   0.0010826  )
        96           O   tau(  96) = (   0.7545652   0.6577320   0.2892935  )
        97           O   tau(  97) = (   0.9180258   0.9402158   0.2827255  )
        98           O   tau(  98) = (   0.8829045   0.6121471   0.1649555  )
        99           O   tau(  99) = (   1.0488904   0.8951798   0.1634060  )
       100           O   tau( 100) = (   0.8579805   0.7414337   0.0396217  )
       101           O   tau( 101) = (   1.0203656   1.0273161   0.0406630  )
       102           O   tau( 102) = (   0.6912496   0.6932886   0.0847246  )
       103           O   tau( 103) = (   0.8548060   0.9729496   0.0824924  )
       104           O   tau( 104) = (   0.5882509   0.7800941   0.2092193  )
       105           O   tau( 105) = (   0.7527611   1.0611600   0.2046484  )
       106           O   tau( 106) = (   0.7166415   0.8278478   0.3285958  )
       107           O   tau( 107) = (   0.8812013   1.1083832   0.3249862  )
       108           Si  tau( 108) = (   0.1528222  -0.0017023   0.6088878  )
       109           Si  tau( 109) = (   0.3096783   0.2826812   0.6102371  )
       110           Si  tau( 110) = (   0.9190536   0.1262302   0.4904214  )
       111           Si  tau( 111) = (   0.0874396   0.4170033   0.4898046  )
       112           Si  tau( 112) = (   0.0869565   0.1513977   0.3667123  )
       113           Si  tau( 113) = (   0.2504843   0.4392269   0.3675413  )
       114           O   tau( 114) = (   0.0890824   0.0792096   0.6478510  )
       115           O   tau( 115) = (   0.2396968   0.3588388   0.6486862  )
       116           O   tau( 116) = (   0.2159904   0.0323433   0.5245480  )
       117           O   tau( 117) = (   0.3753059   0.3269795   0.5325807  )
       118           O   tau( 118) = (   0.1907065   0.1654037   0.4010824  )
       119           O   tau( 119) = (   0.3534397   0.4547945   0.4049394  )
       120           O   tau( 120) = (   0.0284687   0.1129967   0.4524089  )
       121           O   tau( 121) = (   0.1896045   0.4013639   0.4515483  )
       122           O   tau( 122) = (   0.9151579   0.2024708   0.5708250  )
       123           O   tau( 123) = (   0.0864266   0.4935400   0.5694266  )
       124           O   tau( 124) = (   0.0497335   0.2474863   0.6933292  )
       125           O   tau( 125) = (   0.2149476   0.5314245   0.6919423  )
       126           Si  tau( 126) = (   0.4846832  -0.0009372   0.6096539  )
       127           Si  tau( 127) = (   0.6425219   0.2864276   0.6035787  )
       128           Si  tau( 128) = (   0.2537143   0.1273213   0.4836106  )
       129           Si  tau( 129) = (   0.4099654   0.4223788   0.4927608  )
       130           Si  tau( 130) = (   0.4186749   0.1534041   0.3628408  )
       131           Si  tau( 131) = (   0.6075401   0.3931628   0.4114271  )
       132           O   tau( 132) = (   0.4227704   0.0809956   0.6487135  )
       133           O   tau( 133) = (   0.5853122   0.3634056   0.6548798  )
       134           O   tau( 134) = (   0.5482499   0.0348796   0.5259959  )
       135           O   tau( 135) = (   0.6805157   0.3398579   0.5025679  )
       136           O   tau( 136) = (   0.5211052   0.1681226   0.4023955  )
       137           O   tau( 137) = (   0.6854004   0.4723487   0.4094510  )
       138           O   tau( 138) = (   0.3560367   0.1131865   0.4445205  )
       139           O   tau( 139) = (   0.5165710   0.4109975   0.4640584  )
       140           O   tau( 140) = (   0.2523417   0.2007868   0.5660570  )
       141           O   tau( 141) = (   0.4100802   0.5007925   0.5709020  )
       142           O   tau( 142) = (   0.3738044   0.2474161   0.6927834  )
       143           O   tau( 143) = (   0.5488863   0.5335428   0.6867759  )
       144           Si  tau( 144) = (   0.8159916  -0.0058255   0.6109280  )
       145           Si  tau( 145) = (   0.9781320   0.2834830   0.6116466  )
       146           Si  tau( 146) = (   0.5837892   0.1295678   0.4844186  )
       147           Si  tau( 147) = (   0.7557100   0.4317430   0.4867935  )
       148           Si  tau( 148) = (   0.7552484   0.1475303   0.3658164  )
       149           Si  tau( 149) = (   0.9178157   0.4390061   0.3637872  )
       150           O   tau( 150) = (   0.7515153   0.0756878   0.6480481  )
       151           O   tau( 151) = (   0.9130758   0.3633391   0.6522304  )
       152           O   tau( 152) = (   0.8806766   0.0306420   0.5290590  )
       153           O   tau( 153) = (   1.0405460   0.3227200   0.5293797  )
       154           O   tau( 154) = (   0.8561971   0.1606297   0.4061657  )
       155           O   tau( 155) = (   1.0179836   0.4528492   0.4054648  )
       156           O   tau( 156) = (   0.6873929   0.1204610   0.4490321  )
       157           O   tau( 157) = (   0.8513805   0.4013795   0.4469255  )
       158           O   tau( 158) = (   0.5792740   0.2070714   0.5649395  )
       159           O   tau( 159) = (   0.7569973   0.4869874   0.5797931  )
       160           O   tau( 160) = (   0.7254486   0.2508532   0.6655153  )
       161           O   tau( 161) = (   0.8846572   0.5347770   0.6970939  )
       162           Si  tau( 162) = (   0.1526218   0.5715352   0.6099956  )
       163           Si  tau( 163) = (   0.3150196   0.8643954   0.6034277  )
       164           Si  tau( 164) = (   0.9179721   0.7045839   0.4929994  )
       165           Si  tau( 165) = (   0.0892585   0.9897581   0.4893090  )
       166           Si  tau( 166) = (   0.0872880   0.7263633   0.3677720  )
       167           Si  tau( 167) = (   0.2521291   1.0175316   0.3661269  )
       168           O   tau( 168) = (   0.0911582   0.6529749   0.6510986  )
       169           O   tau( 169) = (   0.2521627   0.9405538   0.6495520  )
       170           O   tau( 170) = (   0.2186195   0.6086952   0.5292880  )
       171           O   tau( 171) = (   0.3780922   0.9000434   0.5209345  )
       172           O   tau( 172) = (   0.1900624   0.7396882   0.4053136  )
       173           O   tau( 173) = (   0.3542029   1.0355885   0.4036033  )
       174           O   tau( 174) = (   0.0252678   0.6884011   0.4509554  )
       175           O   tau( 175) = (   0.1909999   0.9764035   0.4485677  )
       176           O   tau( 176) = (   0.9220363   0.7740584   0.5785340  )
       177           O   tau( 177) = (   0.0893586   1.0625001   0.5725254  )
       178           O   tau( 178) = (   0.0610194   0.8230381   0.6946677  )
       179           O   tau( 179) = (   0.2178169   1.1106120   0.6918204  )
       180           Si  tau( 180) = (   0.4853398   0.5719757   0.6062671  )
       181           Si  tau( 181) = (   0.6482053   0.8583009   0.6101616  )
       182           Si  tau( 182) = (   0.2542487   0.7038767   0.4873163  )
       183           Si  tau( 183) = (   0.4182344   0.9965387   0.4842150  )
       184           Si  tau( 184) = (   0.4175348   0.7300531   0.3640157  )
       185           Si  tau( 185) = (   0.5854454   1.0181739   0.3640438  )
       186           O   tau( 186) = (   0.4304797   0.6590737   0.6505196  )
       187           O   tau( 187) = (   0.5851659   0.9377119   0.6518423  )
       188           O   tau( 188) = (   0.5471156   0.6092556   0.5231772  )
       189           O   tau( 189) = (   0.7063642   0.8937306   0.5234625  )
       190           O   tau( 190) = (   0.5191936   0.7438270   0.4048916  )
       191           O   tau( 191) = (   0.6856980   1.0324422   0.4070414  )
       192           O   tau( 192) = (   0.3560024   0.6899746   0.4466561  )
       193           O   tau( 193) = (   0.5193409   0.9805802   0.4443534  )
       194           O   tau( 194) = (   0.2561679   0.7784649   0.5696424  )
       195           O   tau( 195) = (   0.4198777   1.0658740   0.5701977  )
       196           O   tau( 196) = (   0.3867339   0.8311854   0.6852569  )
       197           O   tau( 197) = (   0.5498666   1.1087685   0.6908350  )
       198           Si  tau( 198) = (   0.8202755   0.5719292   0.6166100  )
       199           Si  tau( 199) = (   0.9863328   0.8569336   0.6133904  )
       200           Si  tau( 200) = (   0.5823488   0.7080290   0.4878439  )
       201           Si  tau( 201) = (   0.7488969   0.9896925   0.4869041  )
       202           Si  tau( 202) = (   0.7528198   0.7327001   0.3706105  )
       203           Si  tau( 203) = (   0.9162890   1.0123432   0.3662653  )
       204           O   tau( 204) = (   0.7529847   0.6496021   0.6545820  )
       205           O   tau( 205) = (   0.9210066   0.9367617   0.6512933  )
       206           O   tau( 206) = (   0.8777709   0.6078081   0.5296761  )
       207           O   tau( 207) = (   1.0469129   0.8926688   0.5282084  )
       208           O   tau( 208) = (   0.8530397   0.7456988   0.4136706  )
       209           O   tau( 209) = (   1.0167793   1.0265988   0.4084970  )
       210           O   tau( 210) = (   0.6856385   0.6989877   0.4524475  )
       211           O   tau( 211) = (   0.8496275   0.9737270   0.4458473  )
       212           O   tau( 212) = (   0.5768431   0.7772694   0.5767764  )
       213           O   tau( 213) = (   0.7521378   1.0595086   0.5725863  )
       214           O   tau( 214) = (   0.7161906   0.8199897   0.6884872  )
       215           O   tau( 215) = (   0.8794002   1.1059574   0.6940682  )

     number of k points=     1
                       cart. coord. in units 2pi/alat
        k(    1) = (   0.0000000   0.0000000   0.0000000), wk =   2.0000000

     Dense  grid:  1740873 G-vectors     FFT dimensions: ( 160, 192, 120)

     Largest allocated arrays     est. size (Mb)     dimensions
        Kohn-Sham Wavefunctions        17.80 Mb     (    1944,  600)
        NL pseudopotentials            12.78 Mb     (    1944,  431)
        Each V/rho on FFT grid          0.94 Mb     (   61440)
        Each G-vector array             0.12 Mb     (   15547)
        G-vector shells                 0.06 Mb     (    7776)
     Largest temporary arrays     est. size (Mb)     dimensions
        Auxiliary wavefunctions        71.19 Mb     (    1944, 2400)
        Each subspace H/S matrix       87.89 Mb     (    2400, 2400)
        Each <psi_i|beta_j> matrix      3.95 Mb     (     431,  600)
        Arrays for rho mixing           7.50 Mb     (   61440,    8)

     Initial potential from superposition of free atoms

     starting charge 1145.96414, renormalised to 1144.00000
     Starting wfc are  860 randomized atomic wfcs

     total cpu time spent up to now is       40.7 secs

     per-process dynamical memory:   157.2 Mb

     Self-consistent Calculation

     iteration #  1     ecut=    80.00 Ry     beta=0.70
     Davidson diagonalization with overlap
     ethr =  1.00E-02,  avg # of iterations =  3.0
     Davidson diagonalization with overlap
     ethr =  1.00E-02,  avg # of iterations =  1.0
     Davidson diagonalization with overlap
     ethr =  1.00E-02,  avg # of iterations =  1.0

     Expectation value of exp(iGx): ( -3.3380587716215997E-004,  6.4941848754474440E-004)  0.99291773000000005     
     Electronic Dipole per cell (Ry a.u.)   25.469861672946649     
     Ionic Dipole per cell (Ry a.u.)   23647.245418542767     

     Expectation value of exp(iGx): (  2.9102234290944344E-003, -3.3854929533157475E-003)   1.1465709300000000     
     Electronic Dipole per cell (Ry a.u.)  -12.375746781482734     
     Ionic Dipole per cell (Ry a.u.)   25349.501890619915     

     Expectation value of exp(iGx): ( -1.0128162610946552E-007, -1.7326333161899974E-006)  0.73188942899999998     
     Electronic Dipole per cell (Ry a.u.)  -14.952413969602510     
     Ionic Dipole per cell (Ry a.u.)   15834.398325180538     
Electronic Dipole on Cartesian axes
           1   25.469861672946649     
           2  -12.375746781482734     
           3  -14.952413969602510     
Ionic Dipole on Cartesian axes
           1   23647.245418542767     
           2   25349.501890619915     
           3   15834.398325180538     

     total cpu time spent up to now is      771.7 secs

     total energy              =   -5137.11149385 Ry
     Harris-Foulkes estimate   =   -5174.09621755 Ry
     estimated scf accuracy    <      51.93729955 Ry

     iteration #  2     ecut=    80.00 Ry     beta=0.70
     Davidson diagonalization with overlap
     ethr =  4.54E-03,  avg # of iterations =  2.0
     Davidson diagonalization with overlap
     ethr =  4.54E-03,  avg # of iterations =  1.0
     Davidson diagonalization with overlap
     ethr =  4.54E-03,  avg # of iterations =  1.0

     Expectation value of exp(iGx): ( -1.1330935459797018E-005,  2.9863956604602421E-005)  0.99291773000000005     
     Electronic Dipole per cell (Ry a.u.)   24.073444527970519     
     Ionic Dipole per cell (Ry a.u.)   23647.245418542767     

     Expectation value of exp(iGx): (  2.9128299166749711E-004, -3.1517973940744690E-004)   1.1465709300000000     
     Electronic Dipole per cell (Ry a.u.)  -11.858645964372050     
     Ionic Dipole per cell (Ry a.u.)   25349.501890619915     

     Expectation value of exp(iGx): ( -2.5748180900223636E-010, -5.6319935179493726E-009)  0.73188942899999998     
     Electronic Dipole per cell (Ry a.u.)  -14.835827965613134     
     Ionic Dipole per cell (Ry a.u.)   15834.398325180538     
Electronic Dipole on Cartesian axes
           1   24.073444527970519     
           2  -11.858645964372050     
           3  -14.835827965613136     
Ionic Dipole on Cartesian axes
           1   23647.245418542767     
           2   25349.501890619915     
           3   15834.398325180538     

     total cpu time spent up to now is     1496.3 secs

     total energy              =   -5150.65775404 Ry
     Harris-Foulkes estimate   =   -5167.81878959 Ry
     estimated scf accuracy    <      33.22674431 Ry

     iteration #  3     ecut=    80.00 Ry     beta=0.70
     Davidson diagonalization with overlap
     ethr =  2.90E-03,  avg # of iterations =  2.0
     Davidson diagonalization with overlap
     ethr =  2.90E-03,  avg # of iterations =  1.0
     Davidson diagonalization with overlap
     ethr =  2.90E-03,  avg # of iterations =  1.0

     Expectation value of exp(iGx): ( -6.8222479984199940E-005,  1.4232734451434913E-004)  0.99291773000000005     
     Electronic Dipole per cell (Ry a.u.)   25.123580653620284     
     Ionic Dipole per cell (Ry a.u.)   23647.245418542767     

     Expectation value of exp(iGx): (  9.3076078571886951E-004, -1.0710768655544912E-003)   1.1465709300000000     
     Electronic Dipole per cell (Ry a.u.)  -12.298553993375409     
     Ionic Dipole per cell (Ry a.u.)   25349.501890619915     

     Expectation value of exp(iGx): ( -5.0596993184748660E-009, -1.0529818043070242E-007)  0.73188942899999998     
     Electronic Dipole per cell (Ry a.u.)  -14.857197059053924     
     Ionic Dipole per cell (Ry a.u.)   15834.398325180538     
Electronic Dipole on Cartesian axes
           1   25.123580653620284     
           2  -12.298553993375409     
           3  -14.857197059053924     
Ionic Dipole on Cartesian axes
           1   23647.245418542767     
           2   25349.501890619915     
           3   15834.398325180538     

     total cpu time spent up to now is     2226.0 secs

     total energy              =   -5157.46797213 Ry
     Harris-Foulkes estimate   =   -5157.56142851 Ry
     estimated scf accuracy    <       0.24136138 Ry

     iteration #  4     ecut=    80.00 Ry     beta=0.70
     Davidson diagonalization with overlap
     ethr =  2.11E-05,  avg # of iterations =  8.0
     Davidson diagonalization with overlap
     ethr =  2.11E-05,  avg # of iterations =  1.0
     Davidson diagonalization with overlap
     ethr =  2.11E-05,  avg # of iterations =  1.0

     Expectation value of exp(iGx): ( -5.8908423371789984E-005,  1.3755229796532460E-004)  0.99291773000000005     
     Electronic Dipole per cell (Ry a.u.)   24.596287604582827     
     Ionic Dipole per cell (Ry a.u.)   23647.245418542767     

     Expectation value of exp(iGx): (  9.1666827692581164E-004, -1.0093227839533224E-003)   1.1465709300000000     
     Electronic Dipole per cell (Ry a.u.)  -11.983550880885121     
     Ionic Dipole per cell (Ry a.u.)   25349.501890619915     

     Expectation value of exp(iGx): ( -5.4169455980395561E-009, -9.5611189922792599E-008)  0.73188942899999998     
     Electronic Dipole per cell (Ry a.u.)  -14.935954470153723     
     Ionic Dipole per cell (Ry a.u.)   15834.398325180538     
Electronic Dipole on Cartesian axes
           1   24.596287604582827     
           2  -11.983550880885121     
           3  -14.935954470153723     
Ionic Dipole on Cartesian axes
           1   23647.245418542767     
           2   25349.501890619915     
           3   15834.398325180538     

     total cpu time spent up to now is     3025.1 secs

     total energy              =   -5157.47728203 Ry
     Harris-Foulkes estimate   =   -5157.54995117 Ry
     estimated scf accuracy    <       0.15047231 Ry

     iteration #  5     ecut=    80.00 Ry     beta=0.70
     Davidson diagonalization with overlap
     ethr =  1.32E-05,  avg # of iterations =  8.0
     Davidson diagonalization with overlap
     ethr =  1.32E-05,  avg # of iterations =  1.0
     Davidson diagonalization with overlap
     ethr =  1.32E-05,  avg # of iterations =  1.0

     Expectation value of exp(iGx): ( -6.2789747969079819E-005,  1.3522403021999448E-004)  0.99291773000000005     
     Electronic Dipole per cell (Ry a.u.)   24.970860308597285     
     Ionic Dipole per cell (Ry a.u.)   23647.245418542767     

     Expectation value of exp(iGx): (  8.9683282887726367E-004, -1.0224702980448413E-003)   1.1465709300000000     
     Electronic Dipole per cell (Ry a.u.)  -12.232235818044664     
     Ionic Dipole per cell (Ry a.u.)   25349.501890619915     

     Expectation value of exp(iGx): ( -4.6355257080160289E-009, -9.4751993746581789E-008)  0.73188942899999998     
     Electronic Dipole per cell (Ry a.u.)  -14.865177420046162     
     Ionic Dipole per cell (Ry a.u.)   15834.398325180538     
Electronic Dipole on Cartesian axes
           1   24.970860308597285     
           2  -12.232235818044664     
           3  -14.865177420046162     
Ionic Dipole on Cartesian axes
           1   23647.245418542767     
           2   25349.501890619915     
           3   15834.398325180538     

     total cpu time spent up to now is     3828.4 secs

     total energy              =   -5157.50873743 Ry
     Harris-Foulkes estimate   =   -5157.51034613 Ry
     estimated scf accuracy    <       0.00287364 Ry

     iteration #  6     ecut=    80.00 Ry     beta=0.70
     Davidson diagonalization with overlap
     ethr =  2.51E-07,  avg # of iterations =  7.0
     Davidson diagonalization with overlap
     ethr =  2.51E-07,  avg # of iterations =  1.0
     Davidson diagonalization with overlap
     ethr =  2.51E-07,  avg # of iterations =  1.0

     Expectation value of exp(iGx): ( -6.2474312012080071E-005,  1.3557672331089901E-004)  0.99291773000000005     
     Electronic Dipole per cell (Ry a.u.)   24.934607974752755     
     Ionic Dipole per cell (Ry a.u.)   23647.245418542767     

     Expectation value of exp(iGx): (  9.0078193067509669E-004, -1.0203084840935857E-003)   1.1465709300000000     
     Electronic Dipole per cell (Ry a.u.)  -12.185813777238129     
     Ionic Dipole per cell (Ry a.u.)   25349.501890619915     

     Expectation value of exp(iGx): ( -4.7033815460599932E-009, -9.5020361954784894E-008)  0.73188942899999998     
     Electronic Dipole per cell (Ry a.u.)  -14.870450588589977     
     Ionic Dipole per cell (Ry a.u.)   15834.398325180538     
Electronic Dipole on Cartesian axes
           1   24.934607974752755     
           2  -12.185813777238129     
           3  -14.870450588589978     
Ionic Dipole on Cartesian axes
           1   23647.245418542767     
           2   25349.501890619915     
           3   15834.398325180538     

     total cpu time spent up to now is     4605.5 secs

     total energy              =   -5157.50941149 Ry
     Harris-Foulkes estimate   =   -5157.50955067 Ry
     estimated scf accuracy    <       0.00025644 Ry

     iteration #  7     ecut=    80.00 Ry     beta=0.70
     Davidson diagonalization with overlap
     ethr =  2.24E-08,  avg # of iterations =  2.0
     Davidson diagonalization with overlap
     ethr =  2.24E-08,  avg # of iterations =  1.0
     Davidson diagonalization with overlap
     ethr =  2.24E-08,  avg # of iterations =  1.0

     Expectation value of exp(iGx): ( -6.2513628165848808E-005,  1.3561141112923032E-004)  0.99291773000000005     
     Electronic Dipole per cell (Ry a.u.)   24.936374862111364     
     Ionic Dipole per cell (Ry a.u.)   23647.245418542767     

     Expectation value of exp(iGx): (  8.9997354048387259E-004, -1.0215532558848848E-003)   1.1465709300000000     
     Electronic Dipole per cell (Ry a.u.)  -12.200914064544472     
     Ionic Dipole per cell (Ry a.u.)   25349.501890619915     

     Expectation value of exp(iGx): ( -4.7074356790588271E-009, -9.5081844808010464E-008)  0.73188942899999998     
     Electronic Dipole per cell (Ry a.u.)  -14.870547919616888     
     Ionic Dipole per cell (Ry a.u.)   15834.398325180538     
Electronic Dipole on Cartesian axes
           1   24.936374862111364     
           2  -12.200914064544472     
           3  -14.870547919616888     
Ionic Dipole on Cartesian axes
           1   23647.245418542767     
           2   25349.501890619915     
           3   15834.398325180538     

     total cpu time spent up to now is     5332.8 secs

     total energy              =   -5157.50947011 Ry
     Harris-Foulkes estimate   =   -5157.50948286 Ry
     estimated scf accuracy    <       0.00002766 Ry

     iteration #  8     ecut=    80.00 Ry     beta=0.70
     Davidson diagonalization with overlap
     ethr =  2.42E-09,  avg # of iterations =  3.0
     Davidson diagonalization with overlap
     ethr =  2.42E-09,  avg # of iterations =  1.0
     Davidson diagonalization with overlap
     ethr =  2.42E-09,  avg # of iterations =  1.0

     Expectation value of exp(iGx): ( -6.2538039880277171E-005,  1.3561802822621564E-004)  0.99291773000000005     
     Electronic Dipole per cell (Ry a.u.)   24.937992246823885     
     Ionic Dipole per cell (Ry a.u.)   23647.245418542767     

     Expectation value of exp(iGx): (  9.0040952663067615E-004, -1.0213069913526148E-003)   1.1465709300000000     
     Electronic Dipole per cell (Ry a.u.)  -12.195740372427659     
     Ionic Dipole per cell (Ry a.u.)   25349.501890619915     

     Expectation value of exp(iGx): ( -4.7115127145891346E-009, -9.5100395175839541E-008)  0.73188942899999998     
     Electronic Dipole per cell (Ry a.u.)  -14.870852002480724     
     Ionic Dipole per cell (Ry a.u.)   15834.398325180538     
Electronic Dipole on Cartesian axes
           1   24.937992246823885     
           2  -12.195740372427659     
           3  -14.870852002480722     
Ionic Dipole on Cartesian axes
           1   23647.245418542767     
           2   25349.501890619915     
           3   15834.398325180538     

     total cpu time spent up to now is     6051.7 secs

     total energy              =   -5157.50947714 Ry
     Harris-Foulkes estimate   =   -5157.50947899 Ry
     estimated scf accuracy    <       0.00000487 Ry

     iteration #  9     ecut=    80.00 Ry     beta=0.70
     Davidson diagonalization with overlap
     ethr =  4.26E-10,  avg # of iterations =  2.0
     Davidson diagonalization with overlap
     ethr =  4.26E-10,  avg # of iterations =  1.0
     Davidson diagonalization with overlap
     ethr =  4.26E-10,  avg # of iterations =  1.0

     Expectation value of exp(iGx): ( -6.2531673706167623E-005,  1.3562515004902301E-004)  0.99291773000000005     
     Electronic Dipole per cell (Ry a.u.)   24.937261634567154     
     Ionic Dipole per cell (Ry a.u.)   23647.245418542767     

     Expectation value of exp(iGx): (  9.0031678287004219E-004, -1.0214243219417514E-003)   1.1465709300000000     
     Electronic Dipole per cell (Ry a.u.)  -12.197294356193213     
     Ionic Dipole per cell (Ry a.u.)   25349.501890619915     

     Expectation value of exp(iGx): ( -4.7095092269395689E-009, -9.5103366350489825E-008)  0.73188942899999998     
     Electronic Dipole per cell (Ry a.u.)  -14.870644960681750     
     Ionic Dipole per cell (Ry a.u.)   15834.398325180538     
Electronic Dipole on Cartesian axes
           1   24.937261634567154     
           2  -12.197294356193213     
           3  -14.870644960681751     
Ionic Dipole on Cartesian axes
           1   23647.245418542767     
           2   25349.501890619915     
           3   15834.398325180538     

     total cpu time spent up to now is     6759.2 secs

     total energy              =   -5157.50947810 Ry
     Harris-Foulkes estimate   =   -5157.50947824 Ry
     estimated scf accuracy    <       0.00000030 Ry

     iteration # 10     ecut=    80.00 Ry     beta=0.70
     Davidson diagonalization with overlap
     ethr =  2.64E-11,  avg # of iterations =  3.0
     Davidson diagonalization with overlap
     ethr =  2.64E-11,  avg # of iterations =  1.0
     Davidson diagonalization with overlap
     ethr =  2.64E-11,  avg # of iterations =  1.0

     Expectation value of exp(iGx): ( -6.2532724531467053E-005,  1.3562419906011650E-004)  0.99291773000000005     
     Electronic Dipole per cell (Ry a.u.)   24.937374390445498     
     Ionic Dipole per cell (Ry a.u.)   23647.245418542767     

     Expectation value of exp(iGx): (  9.0033255954668188E-004, -1.0214055914498285E-003)   1.1465709300000000     
     Electronic Dipole per cell (Ry a.u.)  -12.197038591028148     
     Ionic Dipole per cell (Ry a.u.)   25349.501890619915     

     Expectation value of exp(iGx): ( -4.7098134985881042E-009, -9.5103114082928011E-008)  0.73188942899999998     
     Electronic Dipole per cell (Ry a.u.)  -14.870675454939358     
     Ionic Dipole per cell (Ry a.u.)   15834.398325180538     
Electronic Dipole on Cartesian axes
           1   24.937374390445498     
           2  -12.197038591028148     
           3  -14.870675454939359     
Ionic Dipole on Cartesian axes
           1   23647.245418542767     
           2   25349.501890619915     
           3   15834.398325180538     

     total cpu time spent up to now is     7493.8 secs

     total energy              =   -5157.50947817 Ry
     Harris-Foulkes estimate   =   -5157.50947819 Ry
     estimated scf accuracy    <       0.00000005 Ry

     iteration # 11     ecut=    80.00 Ry     beta=0.70
     Davidson diagonalization with overlap
     ethr =  4.44E-12,  avg # of iterations =  3.0
     Davidson diagonalization with overlap
     ethr =  4.44E-12,  avg # of iterations =  1.0
     Davidson diagonalization with overlap
     ethr =  4.44E-12,  avg # of iterations =  1.0

     Expectation value of exp(iGx): ( -6.2532244580071030E-005,  1.3562457795196988E-004)  0.99291773000000005     
     Electronic Dipole per cell (Ry a.u.)   24.937324826530205     
     Ionic Dipole per cell (Ry a.u.)   23647.245418542767     

     Expectation value of exp(iGx): (  9.0032867163413561E-004, -1.0214108996292066E-003)   1.1465709300000000     
     Electronic Dipole per cell (Ry a.u.)  -12.197106454816749     
     Ionic Dipole per cell (Ry a.u.)   25349.501890619915     

     Expectation value of exp(iGx): ( -4.7101186243702945E-009, -9.5103345989769112E-008)  0.73188942899999998     
     Electronic Dipole per cell (Ry a.u.)  -14.870703723120933     
     Ionic Dipole per cell (Ry a.u.)   15834.398325180538     
Electronic Dipole on Cartesian axes
           1   24.937324826530205     
           2  -12.197106454816749     
           3  -14.870703723120933     
Ionic Dipole on Cartesian axes
           1   23647.245418542767     
           2   25349.501890619915     
           3   15834.398325180538     

     total cpu time spent up to now is     8217.2 secs

     End of self-consistent calculation

          k = 0.0000 0.0000 0.0000 (217511 PWs)   bands (ev):

   -17.8047 -17.4939 -16.6299 -16.5276 -16.4406 -16.4055 -16.3629 -16.3520
   -16.2859 -16.2258 -16.1726 -16.1587 -16.1321 -16.1073 -16.0800 -16.0329
   -16.0281 -15.9956 -15.9734 -15.9455 -15.9310 -15.9106 -15.8893 -15.8693
   -15.8287 -15.8211 -15.7910 -15.7777 -15.7657 -15.7595 -15.7434 -15.7389
   -15.6837 -15.6445 -15.6308 -15.6276 -15.5698 -15.5500 -15.5391 -15.5087
   -15.4823 -15.4163 -15.3653 -15.3602 -15.3378 -15.3214 -15.2725 -15.2625
   -15.2332 -15.2122 -15.1885 -15.1510 -15.1273 -15.1033 -15.0707 -15.0413
   -15.0301 -15.0015 -14.9874 -14.9753 -14.9513 -14.9309 -14.9234 -14.8915
   -14.8776 -14.8586 -14.8347 -14.8122 -14.8061 -14.7905 -14.7838 -14.7649
   -14.7505 -14.7304 -14.7110 -14.6528 -14.6466 -14.6142 -14.6046 -14.5904
   -14.5668 -14.5497 -14.5320 -14.5104 -14.4968 -14.4809 -14.4453 -14.4373
   -14.4267 -14.4193 -14.4046 -14.3900 -14.3869 -14.3776 -14.3632 -14.3609
   -14.3491 -14.3470 -14.3447 -14.3272 -14.3226 -14.3214 -14.3171 -14.3021
   -14.2959 -14.2905 -14.2864 -14.2798 -14.2728 -14.2569 -14.2538 -14.2497
   -14.2492 -14.2420 -14.2394 -14.2361 -14.2291 -14.2259 -14.2198 -14.2162
   -14.2122 -14.2110 -14.2020 -14.2013 -14.1917 -14.1901 -14.1886 -14.1820
   -14.1744 -14.1651 -14.1580 -14.1523 -14.1467 -14.1351 -14.1244 -14.1188
   -14.1153 -14.1032 -14.0970 -14.0912 -14.0818 -14.0680 -14.0590  -6.8458
    -6.5961  -6.4095  -6.3176  -6.2195  -6.2021  -6.1208  -5.9853  -5.9459
    -5.8622  -5.8461  -5.8257  -5.7920  -5.7795  -5.7683  -5.7025  -5.6703
    -5.6562  -5.6345  -5.6109  -5.5766  -5.5495  -5.5271  -5.3731  -5.3014
    -5.2395  -5.2036  -5.1438  -5.1143  -5.0900  -5.0629  -5.0473  -4.9328
    -4.9100  -4.8851  -4.8168  -4.7309  -4.7117  -4.6444  -4.5616  -4.5069
    -4.4189  -4.3199  -4.2796  -4.2447  -4.2195  -4.1974  -4.1608  -4.1295
    -4.1143  -4.0105  -4.0048  -3.9592  -3.9082  -3.8932  -3.8660  -3.8011
    -3.7574  -3.7443  -3.7191  -3.7096  -3.6751  -3.6692  -3.6483  -3.5103
    -3.4080  -3.3800  -3.3525  -3.3406  -3.3160  -3.2837  -3.2703  -3.1964
    -3.1897  -3.1715  -3.1375  -3.0850  -3.0755  -3.0464  -3.0243  -3.0111
    -3.0020  -2.9693  -2.9596  -2.9425  -2.9295  -2.9113  -2.9095  -2.8895
    -2.8801  -2.8528  -2.8462  -2.8383  -2.8343  -2.8263  -2.8165  -2.8004
    -2.7972  -2.7780  -2.7760  -2.7592  -2.7548  -2.7477  -2.7312  -2.7257
    -2.7129  -2.7065  -2.6993  -2.6785  -2.6758  -2.6541  -2.6446  -2.6407
    -2.6274  -2.6202  -2.6148  -2.6074  -2.5745  -2.5456  -2.5385  -2.5059
    -2.4978  -2.4457  -2.4383  -2.4372  -2.4192  -2.4089  -2.4030  -2.3869
    -2.3651  -2.3516  -2.3404  -2.2838  -2.2646  -2.2436  -2.2287  -2.2058
    -2.1940  -2.1713  -2.1337  -2.0971  -2.0830  -2.0761  -1.9350  -1.9144
    -1.8019  -1.5599  -1.2679  -1.1620  -1.0859  -0.9762  -0.9527  -0.9409
    -0.8944  -0.8865  -0.8466  -0.8224  -0.7763  -0.7729  -0.7569  -0.7428
    -0.7248  -0.7000  -0.6768  -0.6551  -0.6473  -0.6340  -0.6181  -0.6047
    -0.5878  -0.5772  -0.5686  -0.5619  -0.5546  -0.5449  -0.5401  -0.5241
    -0.5194  -0.5122  -0.5077  -0.4857  -0.4640  -0.4477  -0.4444  -0.4277
    -0.4171  -0.4029  -0.3889  -0.3742  -0.3606  -0.3556  -0.3387  -0.3263
    -0.3128  -0.3052  -0.2843  -0.2773  -0.2568  -0.2426  -0.2316  -0.2211
    -0.2050  -0.1852  -0.1824  -0.1614  -0.1418  -0.1300  -0.1209  -0.0934
    -0.0579  -0.0549  -0.0408  -0.0349  -0.0195  -0.0035   0.0198   0.0360
     0.0413   0.0572   0.0682   0.0773   0.1073   0.1195   0.1296   0.1403
     0.1543   0.1724   0.1853   0.2097   0.2249   0.2299   0.2463   0.2708
     0.2727   0.2861   0.2882   0.2952   0.3053   0.3231   0.3348   0.3461
     0.3682   0.3721   0.3950   0.4072   0.4234   0.4251   0.4315   0.4550
     0.4632   0.4745   0.4809   0.4886   0.4939   0.4988   0.5199   0.5356
     0.5363   0.5514   0.5541   0.5590   0.5680   0.5757   0.6023   0.6070
     0.6311   0.6399   0.6697   0.6895   0.6965   0.7135   0.7221   0.7295
     0.7367   0.7450   0.7582   0.7667   0.7759   0.7991   0.8202   0.8236
     0.8478   0.8571   0.8758   0.8839   0.8969   0.9078   0.9176   0.9251
     0.9474   0.9495   0.9673   0.9738   0.9775   0.9902   0.9939   1.0151
     1.0304   1.0404   1.0548   1.0656   1.0716   1.0916   1.1002   1.1072
     1.1095   1.1226   1.1336   1.1355   1.1414   1.1567   1.1614   1.1828
     1.1884   1.1973   1.2097   1.2217   1.2356   1.2404   1.2475   1.2598
     1.2671   1.2739   1.2882   1.2986   1.3033   1.3106   1.3259   1.3344
     1.3405   1.3509   1.3574   1.3635   1.3697   1.3854   1.3893   1.3944
     1.4064   1.4144   1.4182   1.4322   1.4383   1.4489   1.4610   1.4690
     1.4704   1.4834   1.4889   1.5005   1.5165   1.5258   1.5268   1.5393
     1.5423   1.5540   1.5655   1.5693   1.5785   1.5910   1.5916   1.6140
     1.6164   1.6213   1.6314   1.6510   1.6553   1.6639   1.6734   1.6763
     1.6965   1.7057   1.7253   1.7380   1.7664   1.7756   1.7875   1.7965
     1.8018   1.8237   1.8473   1.8562   1.8641   1.8793   1.9114   1.9278
     1.9317   1.9465   1.9675   1.9812   1.9984   2.0005   2.0109   2.0196
     2.0292   2.0381   2.0446   2.0567   2.0916   2.1014   2.1091   2.1430
     2.1610   2.1680   2.1827   2.1872   2.1986   2.2025   2.2265   2.2503
     2.2631   2.2993   2.3122   2.3265   2.3312   2.3463   2.3575   2.3740
     2.3820   2.3870   2.4023   2.4227   2.4332   2.4369   2.4528   2.4866
     2.5106   2.5235   2.5689   2.5893   7.6055   8.0184   8.7107   8.8027
     9.0862   9.2643   9.4142   9.4700   9.6910   9.8786   9.9341   9.9985
    10.0172  10.0638  10.2326  10.3281  10.3641  10.4235  10.4544  10.5037
    10.5457  10.6088  10.6490  10.7087  10.7235  10.7623  10.8163  10.8539

     highest occupied, lowest unoccupied level (ev):     2.5893    7.6055

!    total energy              =   -5157.50947818 Ry
     Harris-Foulkes estimate   =   -5157.50947818 Ry
     estimated scf accuracy    <          2.2E-09 Ry

     The total energy is the sum of the following terms:

     one-electron contribution =   -2403.70410433 Ry
     hartree contribution      =    1796.93453087 Ry
     xc contribution           =   -1182.76548601 Ry
     ewald contribution        =   -3367.97441870 Ry

     convergence has been achieved in  11 iterations
  **** WARNING :: Problem open file vector.dat...
  **** WARNING :: Problem read vector parameters...
  VECTOR ::                  Infinity                  Infinity                       NaN
  PARALLEL PART OF FORCES:no remove

     Forces acting on atoms (Ry/au):

     atom    1 type  1   force =     0.00061505   -0.00065768    0.00005101
     atom    2 type  1   force =    -0.00043996    0.00043898   -0.00007545
     atom    3 type  1   force =     0.00088472    0.00022644   -0.00003366
     atom    4 type  1   force =     0.00140735    0.00088275    0.00029386
     atom    5 type  1   force =     0.00063731   -0.00037000   -0.00032976
     atom    6 type  1   force =    -0.00038686    0.00229193   -0.00044166
     atom    7 type  2   force =    -0.00036248    0.00032018    0.00011158
     atom    8 type  2   force =     0.00019186   -0.00036756   -0.00011478
     atom    9 type  2   force =    -0.00004216    0.00040047    0.00000744
     atom   10 type  2   force =     0.00034182    0.00010871    0.00022333
     atom   11 type  2   force =    -0.00021283    0.00014206   -0.00006314
     atom   12 type  2   force =     0.00072196   -0.00074800    0.00016683
     atom   13 type  2   force =    -0.00057489   -0.00001992    0.00025857
     atom   14 type  2   force =    -0.00040729   -0.00053020    0.00019892
     atom   15 type  2   force =    -0.00032083   -0.00010504   -0.00014073
     atom   16 type  2   force =    -0.00031478   -0.00042816   -0.00076342
     atom   17 type  2   force =    -0.00038605    0.00011201   -0.00002607
     atom   18 type  2   force =     0.00031633   -0.00087334    0.00049842
     atom   19 type  1   force =    -0.00150025   -0.00003256   -0.00013141
     atom   20 type  1   force =    -0.00036429   -0.00049050    0.00022251
     atom   21 type  1   force =    -0.00025322   -0.00033313   -0.00004257
     atom   22 type  1   force =    -0.00249521    0.00113622   -0.00004076
     atom   23 type  1   force =    -0.00096007   -0.00000188   -0.00011170
     atom   24 type  1   force =    -0.00077710   -0.00218411    0.00007014
     atom   25 type  2   force =     0.00038379   -0.00013236   -0.00008431
     atom   26 type  2   force =     0.00024761    0.00013885    0.00000608
     atom   27 type  2   force =     0.00029645   -0.00001193   -0.00016516
     atom   28 type  2   force =     0.00005771    0.00056779   -0.00026237
     atom   29 type  2   force =     0.00050486    0.00008632    0.00026390
     atom   30 type  2   force =     0.00008271    0.00089311    0.00001795
     atom   31 type  2   force =     0.00034599    0.00016897   -0.00016776
     atom   32 type  2   force =     0.00156199    0.00073367   -0.00063790
     atom   33 type  2   force =     0.00010986    0.00012172   -0.00014321
     atom   34 type  2   force =     0.00226400   -0.00124792   -0.00065856
     atom   35 type  2   force =     0.00029100   -0.00020331    0.00010108
     atom   36 type  1   force =     0.00089506    0.00098434    0.00028807
     atom   37 type  1   force =     0.00085508   -0.00001175   -0.00007506
     atom   38 type  1   force =    -0.00065525    0.00017513   -0.00011653
     atom   39 type  1   force =     0.00070466   -0.00151185    0.00001366
     atom   40 type  1   force =     0.00023126    0.00017906    0.00026881
     atom   41 type  1   force =     0.00177629   -0.00089824    0.00014359
     atom   42 type  2   force =    -0.00013842   -0.00034834   -0.00017447
     atom   43 type  2   force =    -0.00053930    0.00035170    0.00015016
     atom   44 type  2   force =    -0.00047689   -0.00044726    0.00025197
     atom   45 type  2   force =    -0.00043681   -0.00017725    0.00042683
     atom   46 type  2   force =    -0.00038292   -0.00006122   -0.00013032
     atom   47 type  2   force =    -0.00120014   -0.00010388   -0.00048474
     atom   48 type  2   force =     0.00008893   -0.00004405   -0.00005490
     atom   49 type  2   force =    -0.00077292    0.00029594    0.00028394
     atom   50 type  2   force =     0.00018634    0.00015500    0.00007651
     atom   51 type  2   force =    -0.00040830    0.00083318    0.00004237
     atom   52 type  2   force =     0.00003766    0.00006992   -0.00014199
     atom   53 type  2   force =    -0.00091073    0.00082536   -0.00054488
     atom   54 type  1   force =     0.00342104    0.00208721   -0.00250512
     atom   55 type  1   force =    -0.00165435   -0.00208807   -0.00241550
     atom   56 type  1   force =     0.00529853   -0.00042350    0.00109564
     atom   57 type  1   force =     0.00279407   -0.00062804   -0.00053459
     atom   58 type  1   force =     0.00738159    0.00033950    0.00039857
     atom   59 type  1   force =     0.00167109   -0.00554804   -0.00327103
     atom   60 type  2   force =    -0.00039064    0.00050890   -0.00005496
     atom   61 type  2   force =    -0.00016005    0.00095808    0.00043714
     atom   62 type  2   force =    -0.00117930   -0.00250232    0.00280136
     atom   63 type  2   force =     0.00254028    0.00162900    0.00090343
     atom   64 type  2   force =    -0.00645003   -0.00034998   -0.00041698
     atom   65 type  2   force =     0.00167365    0.00187507    0.00196432
     atom   66 type  2   force =    -0.00377005   -0.00026646    0.00125603
     atom   67 type  2   force =    -0.00161832    0.00071979    0.00122243
     atom   68 type  2   force =    -0.00133225   -0.00063631   -0.00047443
     atom   69 type  2   force =    -0.00047380    0.00029773    0.00016902
     atom   70 type  2   force =    -0.00119102    0.00049279   -0.00045344
     atom   71 type  2   force =    -0.00031606    0.00067930   -0.00034181
     atom   72 type  1   force =    -0.02149635    0.00620115   -0.00585140
     atom   73 type  1   force =     0.00212849    0.00570461    0.00346963
     atom   74 type  1   force =     0.01221733    0.00150362   -0.00872297
     atom   75 type  1   force =    -0.00696340   -0.00161774   -0.00183012
     atom   76 type  1   force =    -0.38930854    0.00562006   -0.26764653
     atom   77 type  1   force =    -0.00200566    0.00587672    0.00220343
     atom   78 type  2   force =     0.00262983    0.00114475    0.00121492
     atom   79 type  2   force =     0.00101394   -0.00226839   -0.00141885
     atom   80 type  2   force =     0.01009314    0.00977882   -0.00897234
     atom   81 type  2   force =    -0.00152164   -0.00229491   -0.00024143
     atom   82 type  2   force =     0.23365001    0.05114359    0.18969370
     atom   83 type  2   force =    -0.00051650   -0.00102890   -0.00056458
     atom   84 type  2   force =     0.00691165   -0.00763510    0.01408714
     atom   85 type  2   force =     0.00404700   -0.00185526   -0.00143613
     atom   86 type  2   force =     0.00047292    0.00245226    0.00268371
     atom   87 type  2   force =     0.00131283    0.00058433    0.00039506
     atom   88 type  2   force =     0.00188098   -0.00019923    0.00077531
     atom   89 type  2   force =     0.00084715   -0.00067401    0.00021787
     atom   90 type  1   force =     0.00234133   -0.00177807    0.00019106
     atom   91 type  1   force =     0.00269408    0.00020935    0.00005267
     atom   92 type  1   force =     0.02324031   -0.01230875    0.03541412
     atom   93 type  1   force =     0.00237368    0.00275272    0.00025734
     atom   94 type  1   force =     0.01093259   -0.00172686   -0.00215926
     atom   95 type  1   force =     0.00254113    0.00035504   -0.00039472
     atom   96 type  2   force =    -0.00087123    0.00132965   -0.00052245
     atom   97 type  2   force =    -0.00091464    0.00024378    0.00012461
     atom   98 type  2   force =    -0.00111599   -0.00012616   -0.00018409
     atom   99 type  2   force =    -0.00106463   -0.00023500    0.00056156
     atom  100 type  2   force =    -0.00445074    0.00037395   -0.00152790
     atom  101 type  2   force =    -0.00162616    0.00001024   -0.00049460
     atom  102 type  2   force =    -0.00826289    0.00191498   -0.00182511
     atom  103 type  2   force =    -0.00170171   -0.00066535    0.00058685
     atom  104 type  2   force =    -0.00322231   -0.00313114   -0.00803150
     atom  105 type  2   force =    -0.00064189   -0.00135665   -0.00066042
     atom  106 type  2   force =    -0.00105244   -0.00046385   -0.00078031
     atom  107 type  2   force =    -0.00045268   -0.00002872   -0.00014927
     atom  108 type  1   force =     0.00114488   -0.00130408    0.00073033
     atom  109 type  1   force =    -0.00059049    0.00044682    0.00006425
     atom  110 type  1   force =     0.00084531    0.00029275   -0.00007558
     atom  111 type  1   force =     0.00100119    0.00081124    0.00062039
     atom  112 type  1   force =     0.00054755   -0.00020481   -0.00015732
     atom  113 type  1   force =    -0.00038262    0.00108241   -0.00014353
     atom  114 type  2   force =    -0.00050501    0.00046264    0.00015597
     atom  115 type  2   force =     0.00016325   -0.00072912   -0.00043509
     atom  116 type  2   force =    -0.00005829    0.00050076   -0.00032230
     atom  117 type  2   force =     0.00031202    0.00007441   -0.00012354
     atom  118 type  2   force =    -0.00023413    0.00012275   -0.00015085
     atom  119 type  2   force =     0.00062793   -0.00027767    0.00026469
     atom  120 type  2   force =    -0.00051360   -0.00003023    0.00019183
     atom  121 type  2   force =    -0.00030638   -0.00028629    0.00003801
     atom  122 type  2   force =    -0.00038610   -0.00011811   -0.00012540
     atom  123 type  2   force =    -0.00096000   -0.00108000   -0.00061486
     atom  124 type  2   force =    -0.00041452    0.00012090   -0.00010557
     atom  125 type  2   force =    -0.00044890   -0.00146519    0.00006239
     atom  126 type  1   force =    -0.00275650   -0.00049664   -0.00121435
     atom  127 type  1   force =    -0.00022169   -0.00058014   -0.00009803
     atom  128 type  1   force =    -0.00032097   -0.00049839    0.00025933
     atom  129 type  1   force =    -0.00151460    0.00058593    0.00027437
     atom  130 type  1   force =    -0.00086226    0.00003680    0.00011679
     atom  131 type  1   force =    -0.00103456   -0.00057446    0.00024189
     atom  132 type  2   force =     0.00062522    0.00006015    0.00004223
     atom  133 type  2   force =     0.00009978    0.00055735    0.00028921
     atom  134 type  2   force =     0.00057560    0.00015659   -0.00003875
     atom  135 type  2   force =     0.00023269    0.00040191    0.00000725
     atom  136 type  2   force =     0.00045450    0.00003143    0.00020010
     atom  137 type  2   force =     0.00019417    0.00047883    0.00002153
     atom  138 type  2   force =     0.00031385    0.00016851   -0.00023136
     atom  139 type  2   force =     0.00119501   -0.00004265   -0.00033535
     atom  140 type  2   force =     0.00004926    0.00005435   -0.00010969
     atom  141 type  2   force =     0.00131752   -0.00033834   -0.00040090
     atom  142 type  2   force =     0.00028958   -0.00018673    0.00012991
     atom  143 type  2   force =     0.00360666    0.00002054    0.00165389
     atom  144 type  1   force =     0.00122656    0.00130692    0.00024371
     atom  145 type  1   force =     0.00088301   -0.00010048   -0.00012231
     atom  146 type  1   force =    -0.00061648   -0.00000274   -0.00011653
     atom  147 type  1   force =     0.00033791   -0.00093369   -0.00049230
     atom  148 type  1   force =     0.00020175    0.00009802    0.00019656
     atom  149 type  1   force =     0.00150317   -0.00059992    0.00009575
     atom  150 type  2   force =    -0.00008374   -0.00035050   -0.00010546
     atom  151 type  2   force =    -0.00061509    0.00034174    0.00022285
     atom  152 type  2   force =    -0.00046190   -0.00045857    0.00035269
     atom  153 type  2   force =    -0.00053180   -0.00031067    0.00019080
     atom  154 type  2   force =    -0.00033771   -0.00011846   -0.00017460
     atom  155 type  2   force =    -0.00097862   -0.00001728   -0.00048107
     atom  156 type  2   force =     0.00013685    0.00003124   -0.00006615
     atom  157 type  2   force =    -0.00063215    0.00027011    0.00032499
     atom  158 type  2   force =     0.00020807    0.00025436    0.00014156
     atom  159 type  2   force =    -0.00015278    0.00102382    0.00065302
     atom  160 type  2   force =    -0.00004556    0.00011981   -0.00000565
     atom  161 type  2   force =    -0.00129369    0.00120414   -0.00051733
     atom  162 type  1   force =     0.00249726    0.00226627    0.00026003
     atom  163 type  1   force =     0.02100967   -0.01874104    0.02066844
     atom  164 type  1   force =     0.00358942   -0.00006387   -0.00002957
     atom  165 type  1   force =     0.00217970   -0.00059827    0.00060540
     atom  166 type  1   force =     0.00341758   -0.00020940   -0.00022054
     atom  167 type  1   force =     0.00048617   -0.00125970    0.00052986
     atom  168 type  2   force =    -0.00149376   -0.00062120   -0.00058084
     atom  169 type  2   force =    -0.00365409    0.00529357    0.00092652
     atom  170 type  2   force =    -0.00098184   -0.00191809   -0.00045464
     atom  171 type  2   force =     0.00311492    0.00618232   -0.00755483
     atom  172 type  2   force =    -0.00183009   -0.00034759   -0.00179349
     atom  173 type  2   force =     0.00045290    0.00072626   -0.00055400
     atom  174 type  2   force =    -0.00206712   -0.00036421    0.00037769
     atom  175 type  2   force =    -0.00096259    0.00051442   -0.00031775
     atom  176 type  2   force =    -0.00142941   -0.00081121   -0.00036632
     atom  177 type  2   force =    -0.00070671    0.00023174   -0.00021523
     atom  178 type  2   force =    -0.00252671    0.00106255   -0.00098494
     atom  179 type  2   force =    -0.00087497    0.00166407   -0.00035142
     atom  180 type  1   force =    -0.00843579   -0.00012067    0.00019876
     atom  181 type  1   force =     0.01052158    0.01383168   -0.00480348
     atom  182 type  1   force =     0.00077582    0.00518395    0.00689504
     atom  183 type  1   force =    -0.00560581   -0.00547441    0.00291749
     atom  184 type  1   force =    -0.00656660   -0.00054948   -0.00002908
     atom  185 type  1   force =    -0.00217939    0.00174630    0.00135332
     atom  186 type  2   force =     0.02875633    0.02947846    0.02762089
     atom  187 type  2   force =     0.00142743   -0.00669887   -0.00149782
     atom  188 type  2   force =     0.00440596    0.00388989   -0.00211184
     atom  189 type  2   force =    -0.00212148   -0.00380856    0.00281630
     atom  190 type  2   force =     0.00547058   -0.00001981    0.00256782
     atom  191 type  2   force =     0.00060475   -0.00072517    0.00038946
     atom  192 type  2   force =     0.00260373   -0.00073602   -0.00294706
     atom  193 type  2   force =     0.00293613    0.00000858   -0.00119705
     atom  194 type  2   force =    -0.00524487   -0.00338973   -0.00714704
     atom  195 type  2   force =     0.00166016    0.00200969    0.00055642
     atom  196 type  2   force =     0.07784334   -0.07189353    0.02694421
     atom  197 type  2   force =     0.00161263   -0.00189085    0.00087113
     atom  198 type  1   force =     0.00318847   -0.00314265   -0.00132441
     atom  199 type  1   force =     0.00380429   -0.00004218    0.00045784
     atom  200 type  1   force =    -0.00315862   -0.01141047   -0.01322318
     atom  201 type  1   force =     0.00234270    0.00391058   -0.00170184
     atom  202 type  1   force =     0.00366897   -0.00037083   -0.00115526
     atom  203 type  1   force =     0.00217916    0.00040404   -0.00041464
     atom  204 type  2   force =    -0.00268299    0.00305560    0.00175810
     atom  205 type  2   force =    -0.00138923    0.00030450    0.00015929
     atom  206 type  2   force =    -0.00119083   -0.00011643    0.00063259
     atom  207 type  2   force =    -0.00121539   -0.00006671    0.00002318
     atom  208 type  2   force =    -0.00197997    0.00016542   -0.00087415
     atom  209 type  2   force =    -0.00131307    0.00015299   -0.00067727
     atom  210 type  2   force =    -0.00192027   -0.00023846    0.00160378
     atom  211 type  2   force =    -0.00147294   -0.00032361    0.00085823
     atom  212 type  2   force =    -0.00284543    0.00020590    0.01318769
     atom  213 type  2   force =    -0.00088944   -0.00114704   -0.00046993
     atom  214 type  2   force =    -0.00472961   -0.00033577    0.00029681
     atom  215 type  2   force =    -0.00061484   -0.00011354   -0.00007634

     Total force =     0.581448     Total SCF correction =     0.000114

     Writing output data file Qrtz_Ortho.save

     init_run     :     27.06s CPU     39.79s WALL (       1 calls)
     electrons    :   3861.91s CPU   8180.19s WALL (       1 calls)
     forces       :      8.35s CPU      8.91s WALL (       1 calls)

     Called by init_run:
     wfcinit      :     25.08s CPU     36.04s WALL (       1 calls)
     potinit      :      0.21s CPU      0.27s WALL (       1 calls)

     Called by electrons:
     c_bands      :   2221.27s CPU   2706.70s WALL (      33 calls)
     sum_band     :     11.11s CPU     40.11s WALL (      11 calls)
     v_of_rho     :      0.12s CPU      0.33s WALL (      12 calls)
     mix_rho      :      0.10s CPU      0.51s WALL (      11 calls)

     Called by c_bands:
     init_us_2    :      0.39s CPU      0.44s WALL (      45 calls)
     cegterg      :   2219.69s CPU   2697.21s WALL (      33 calls)

     Called by sum_band:

     Called by *egterg:
     h_psi        :    427.07s CPU    834.10s WALL (      99 calls)
     g_psi        :      0.31s CPU      0.31s WALL (      65 calls)
     cdiaghg      :    728.88s CPU    737.99s WALL (      96 calls)

     Called by h_psi:
     add_vuspsi   :    141.19s CPU    141.37s WALL (      99 calls)

     General routines
     calbec       :    147.75s CPU    160.33s WALL (     103 calls)
     fft          :      0.17s CPU      0.92s WALL (      49 calls)
     fftw         :    148.19s CPU    567.82s WALL (   98088 calls)
     davcio       :      0.03s CPU      1.99s WALL (     260 calls)

     Parallel routines
     fft_scatter  :     78.52s CPU    482.31s WALL (   98137 calls)

     Electric-field routines
     c_phase_fiel :   1629.17s CPU   5428.55s WALL (      33 calls)

     PWSCF        :     1h 4m CPU        2h17m WALL


   This run was terminated on:   2:52:54   7Jul2018            

=------------------------------------------------------------------------------=
   JOB DONE.
=------------------------------------------------------------------------------=
