# Supplementary material for: Collective dipole effects in ionic transport under electric fields
Source: Nat Commun. 2020 Jul 3;11:3330. doi: 10.1038/s41467-020-17173-w (PMC7335081; doi:10.1038/s41467-020-17173-w)
Supplement: Supplementary file 3 — Source Data [file 41467_2020_17173_MOESM3_ESM.zip › Script_Pol_Analysis/QE_data/ZBC_NEB_VO_Q2-pos2/Zcharge_VO_Q2_pict6/dy0.2/output_file]

     Program PWSCF v.5.4.0 starts on  7Jul2018 at  1:52:55 

     This program is part of the open-source Quantum ESPRESSO suite
     for quantum simulation of materials; please cite
         "P. Giannozzi et al., J. Phys.:Condens. Matter 21 395502 (2009);
          URL http://www.quantum-espresso.org", 
     in publications or presentations arising from this work. More details at
     http://www.quantum-espresso.org/quote

     Parallel version (MPI), running on   112 processors
     R & G space division:  proc/nbgrp/npool/nimage =     112
     Reading input from input_file
Warning: card &IONS ignored
Warning: card / ignored
Warning: card &CELL ignored
Warning: card / ignored

     Current dimensions of program PWSCF are:
     Max number of different atomic species (ntypx) = 10
     Max number of k-points (npk) =  40000
     Max angular momentum in pseudopotentials (lmaxx) =  3

     Subspace diagonalization in iterative solution of the eigenvalue problem:
     a serial algorithm will be used


     Parallelization info
     --------------------
     sticks:   dense  smooth     PW     G-vecs:    dense   smooth      PW
     Min         200     200     50                15540    15540    1940
     Max         201     201     51                15547    15547    1944
     Sum       22485   22485   5629              1740873  1740873  217511


     Title: 
     Fkl_Ortho                                                                  


     bravais-lattice index     =            0
     lattice parameter (alat)  =      27.8567  a.u.
     unit-cell volume          =   18011.5231 (a.u.)^3
     number of atoms/cell      =          215
     number of atomic types    =            2
     number of electrons       =      1144.00
     number of Kohn-Sham states=          600
     kinetic-energy cutoff     =      80.0000  Ry
     charge density cutoff     =     320.0000  Ry
     convergence threshold     =      1.0E-08
     mixing beta               =       0.7000
     number of iterations used =            8  plain     mixing
     Exchange-correlation      =  SLA  PZ   NOGX NOGC ( 1  1  0  0 0 0)

     Using Berry phase electric field
     In a.u.(Ry)  cartesian system of reference
        0.0000000000
        0.0000000000
        0.0000000000
     In a.u.(Ry)  crystal system of reference
        0.0000000000
        0.0000000000
        0.0000000000
     Number of iterative cycles:   3


     celldm(1)=  27.856738  celldm(2)=   0.000000  celldm(3)=   0.000000
     celldm(4)=   0.000000  celldm(5)=   0.000000  celldm(6)=   0.000000

     crystal axes: (cart. coord. in units of alat)
               a(1) = (   0.992918   0.000000   0.000000 )  
               a(2) = (   0.000000   1.146571   0.000000 )  
               a(3) = (   0.000000   0.000000   0.731889 )  

     reciprocal axes: (cart. coord. in units 2 pi/alat)
               b(1) = (  1.007133  0.000000  0.000000 )  
               b(2) = (  0.000000  0.872166  0.000000 )  
               b(3) = (  0.000000  0.000000  1.366327 )  


     PseudoPot. # 1 for Si read from file:
     /home/users/lsamos/Nico/q-e-qe-5.4/pseudo/Si.pz-vbc.UPF
     MD5 check sum: 6dfa03ddd5817404712e03e4d12deb78
     Pseudo is Norm-conserving, Zval =  4.0
     Generated by new atomic code, or converted to UPF format
     Using radial grid of  431 points,  2 beta functions with: 
                l(1) =   0
                l(2) =   1

     PseudoPot. # 2 for O  read from file:
     /home/users/lsamos/Nico/q-e-qe-5.4/pseudo/O.pz-mt.UPF
     MD5 check sum: 6c85872a654a48428798af567c59afb1
     Pseudo is Norm-conserving, Zval =  6.0
     Generated by new atomic code, or converted to UPF format
     Using radial grid of  921 points,  1 beta functions with: 
                l(1) =   0

     atomic species   valence    mass     pseudopotential
        Si             4.00    28.08550     Si( 1.00)
        O              6.00    16.00000     O ( 1.00)

     No symmetry found


   Cartesian axes

     site n.     atom                  positions (alat units)
         1           Si  tau(   1) = (   0.1494922   0.0009305   0.2444808  )
         2           Si  tau(   2) = (   0.3174705   0.2885424   0.2452297  )
         3           Si  tau(   3) = (   0.9144245   0.1317263   0.1191072  )
         4           Si  tau(   4) = (   0.0902988   0.4150068   0.1255177  )
         5           Si  tau(   5) = (   0.0881119   0.1514654  -0.0004103  )
         6           Si  tau(   6) = (   0.2494433   0.4338949  -0.0027930  )
         7           O   tau(   7) = (   0.0832655   0.0805228   0.2820386  )
         8           O   tau(   8) = (   0.2503159   0.3664904   0.2847884  )
         9           O   tau(   9) = (   0.2150135   0.0378208   0.1637271  )
        10           O   tau(  10) = (   0.3847853   0.3316246   0.1687844  )
        11           O   tau(  11) = (   0.1893575   0.1676920   0.0394911  )
        12           O   tau(  12) = (   0.3559311   0.4420689   0.0250995  )
        13           O   tau(  13) = (   0.0232048   0.1139964   0.0809300  )
        14           O   tau(  14) = (   0.1929820   0.4032925   0.0870315  )
        15           O   tau(  15) = (   0.9144133   0.2053777   0.2017720  )
        16           O   tau(  16) = (   0.0868782   0.4914087   0.2055145  )
        17           O   tau(  17) = (   0.0452020   0.2469227   0.3308628  )
        18           O   tau(  18) = (   0.2115495   0.5352465   0.3306285  )
        19           Si  tau(  19) = (   0.4866939   0.0035877   0.2389473  )
        20           Si  tau(  20) = (   0.6532451   0.2821891   0.2487327  )
        21           Si  tau(  21) = (   0.2537615   0.1316617   0.1217229  )
        22           Si  tau(  22) = (   0.4150949   0.4222118   0.1159171  )
        23           Si  tau(  23) = (   0.4165356   0.1536973  -0.0003730  )
        24           Si  tau(  24) = (   0.5857388   0.4411687   0.0023804  )
        25           O   tau(  25) = (   0.4218050   0.0840537   0.2772307  )
        26           O   tau(  26) = (   0.5909830   0.3492024   0.3140250  )
        27           O   tau(  27) = (   0.5515676   0.0402038   0.1564878  )
        28           O   tau(  28) = (   0.7048885   0.3335441   0.1671392  )
        29           O   tau(  29) = (   0.5164295   0.1766783   0.0404514  )
        30           O   tau(  30) = (   0.6872128   0.4587775   0.0399945  )
        31           O   tau(  31) = (   0.3545254   0.1128704   0.0811131  )
        32           O   tau(  32) = (   0.5206565   0.4106245   0.0856835  )
        33           O   tau(  33) = (   0.2569929   0.2084783   0.2010140  )
        34           O   tau(  34) = (   0.4021562   0.5109295   0.1819560  )
        35           O   tau(  35) = (   0.3800574   0.2505500   0.3281996  )
        36           Si  tau(  36) = (   0.8156271  -0.0037266   0.2430845  )
        37           Si  tau(  37) = (   0.9790163   0.2832218   0.2449761  )
        38           Si  tau(  38) = (   0.5846696   0.1382454   0.1181548  )
        39           Si  tau(  39) = (   0.7497262   0.4247173   0.1250031  )
        40           Si  tau(  40) = (   0.7539705   0.1574121  -0.0102320  )
        41           Si  tau(  41) = (   0.9170960   0.4361861   0.0035658  )
        42           O   tau(  42) = (   0.7488255   0.0730762   0.2853675  )
        43           O   tau(  43) = (   0.9150383   0.3657408   0.2819938  )
        44           O   tau(  44) = (   0.8737235   0.0372303   0.1584861  )
        45           O   tau(  45) = (   1.0474843   0.3194380   0.1662197  )
        46           O   tau(  46) = (   0.8531122   0.1715836   0.0351454  )
        47           O   tau(  47) = (   1.0193320   0.4478049   0.0416548  )
        48           O   tau(  48) = (   0.6843529   0.1341265   0.0720308  )
        49           O   tau(  49) = (   0.8503921   0.4034687   0.0857015  )
        50           O   tau(  50) = (   0.5868084   0.2069304   0.2054035  )
        51           O   tau(  51) = (   0.7504963   0.5007055   0.2043874  )
        52           O   tau(  52) = (   0.7262612   0.2443581   0.3217797  )
        53           O   tau(  53) = (   0.8778985   0.5351957   0.3288889  )
        54           Si  tau(  54) = (   0.1487310   0.5718874   0.2475301  )
        55           Si  tau(  55) = (   0.3173931   0.8646275   0.2437615  )
        56           Si  tau(  56) = (   0.9220638   0.7064487   0.1233441  )
        57           Si  tau(  57) = (   0.0912975   0.9915164   0.1232283  )
        58           Si  tau(  58) = (   0.0962628   0.7262244   0.0015689  )
        59           Si  tau(  59) = (   0.2550518   1.0153824  -0.0000280  )
        60           O   tau(  60) = (   0.0843813   0.6525336   0.2852628  )
        61           O   tau(  61) = (   0.2535312   0.9449022   0.2823778  )
        62           O   tau(  62) = (   0.2165201   0.6103759   0.1683139  )
        63           O   tau(  63) = (   0.3827996   0.8991125   0.1616464  )
        64           O   tau(  64) = (   0.2018972   0.7346680   0.0373227  )
        65           O   tau(  65) = (   0.3581389   1.0283413   0.0364824  )
        66           O   tau(  66) = (   0.0320532   0.6924007   0.0853133  )
        67           O   tau(  67) = (   0.1934635   0.9784186   0.0837744  )
        68           O   tau(  68) = (   0.9188518   0.7803946   0.2047530  )
        69           O   tau(  69) = (   0.0882584   1.0651950   0.2052222  )
        70           O   tau(  70) = (   0.0511680   0.8225774   0.3290913  )
        71           O   tau(  71) = (   0.2117557   1.1125921   0.3288804  )
        72           Si  tau(  72) = (   0.4288542   0.6169152   0.1797493  )
        73           Si  tau(  73) = (   0.6525262   0.8629126   0.2458872  )
        74           Si  tau(  74) = (   0.2567374   0.7038836   0.1274253  )
        75           Si  tau(  75) = (   0.4211565   0.9941990   0.1205841  )
        76           Si  tau(  76) = (   0.4487374   0.7611088  -0.0238900  )
        77           Si  tau(  77) = (   0.5872846   1.0139456   0.0004292  )
        78           O   tau(  78) = (   0.4163209   0.6574169   0.2803151  )
        79           O   tau(  79) = (   0.5879090   0.9437086   0.2822450  )
        80           O   tau(  80) = (   0.5330366   0.6245274   0.1435654  )
        81           O   tau(  81) = (   0.7136569   0.8938283   0.1593469  )
        82           O   tau(  82) = (   0.5347238   0.7662152   0.0368822  )
        83           O   tau(  83) = (   0.6894917   1.0276205   0.0387673  )
        84           O   tau(  84) = (   0.3675454   0.6805172   0.1034770  )
        85           O   tau(  85) = (   0.5231380   0.9774468   0.0825627  )
        86           O   tau(  86) = (   0.2543409   0.7830056   0.2035360  )
        87           O   tau(  87) = (   0.4221220   1.0696271   0.2008279  )
        88           O   tau(  88) = (   0.3802608   0.8264922   0.3266416  )
        89           O   tau(  89) = (   0.5494720   1.1137164   0.3226188  )
        90           Si  tau(  90) = (   0.8169746   0.5776243   0.2466179  )
        91           Si  tau(  91) = (   0.9829784   0.8602632   0.2449421  )
        92           Si  tau(  92) = (   0.5909523   0.7155062   0.1210869  )
        93           Si  tau(  93) = (   0.7532227   0.9894859   0.1208306  )
        94           Si  tau(  94) = (   0.7562506   0.7275843   0.0009982  )
        95           Si  tau(  95) = (   0.9192038   1.0110364   0.0010826  )
        96           O   tau(  96) = (   0.7545652   0.6577320   0.2892935  )
        97           O   tau(  97) = (   0.9180258   0.9402158   0.2827255  )
        98           O   tau(  98) = (   0.8829045   0.6121471   0.1649555  )
        99           O   tau(  99) = (   1.0488904   0.8951798   0.1634060  )
       100           O   tau( 100) = (   0.8579805   0.7414337   0.0396217  )
       101           O   tau( 101) = (   1.0203656   1.0273161   0.0406630  )
       102           O   tau( 102) = (   0.6912496   0.6932886   0.0847246  )
       103           O   tau( 103) = (   0.8548060   0.9729496   0.0824924  )
       104           O   tau( 104) = (   0.5882509   0.7800941   0.2092193  )
       105           O   tau( 105) = (   0.7527611   1.0611600   0.2046484  )
       106           O   tau( 106) = (   0.7166415   0.8278478   0.3285958  )
       107           O   tau( 107) = (   0.8812013   1.1083832   0.3249862  )
       108           Si  tau( 108) = (   0.1528222  -0.0017023   0.6088878  )
       109           Si  tau( 109) = (   0.3096783   0.2826812   0.6102371  )
       110           Si  tau( 110) = (   0.9190536   0.1262302   0.4904214  )
       111           Si  tau( 111) = (   0.0874396   0.4170033   0.4898046  )
       112           Si  tau( 112) = (   0.0869565   0.1513977   0.3667123  )
       113           Si  tau( 113) = (   0.2504843   0.4392269   0.3675413  )
       114           O   tau( 114) = (   0.0890824   0.0792096   0.6478510  )
       115           O   tau( 115) = (   0.2396968   0.3588388   0.6486862  )
       116           O   tau( 116) = (   0.2159904   0.0323433   0.5245480  )
       117           O   tau( 117) = (   0.3753059   0.3269795   0.5325807  )
       118           O   tau( 118) = (   0.1907065   0.1654037   0.4010824  )
       119           O   tau( 119) = (   0.3534397   0.4547945   0.4049394  )
       120           O   tau( 120) = (   0.0284687   0.1129967   0.4524089  )
       121           O   tau( 121) = (   0.1896045   0.4013639   0.4515483  )
       122           O   tau( 122) = (   0.9151579   0.2024708   0.5708250  )
       123           O   tau( 123) = (   0.0864266   0.4935400   0.5694266  )
       124           O   tau( 124) = (   0.0497335   0.2474863   0.6933292  )
       125           O   tau( 125) = (   0.2149476   0.5314245   0.6919423  )
       126           Si  tau( 126) = (   0.4846832  -0.0009372   0.6096539  )
       127           Si  tau( 127) = (   0.6425219   0.2864276   0.6035787  )
       128           Si  tau( 128) = (   0.2537143   0.1273213   0.4836106  )
       129           Si  tau( 129) = (   0.4099654   0.4223788   0.4927608  )
       130           Si  tau( 130) = (   0.4186749   0.1534041   0.3628408  )
       131           Si  tau( 131) = (   0.6075401   0.3931628   0.4114271  )
       132           O   tau( 132) = (   0.4227704   0.0809956   0.6487135  )
       133           O   tau( 133) = (   0.5853122   0.3634056   0.6548798  )
       134           O   tau( 134) = (   0.5482499   0.0348796   0.5259959  )
       135           O   tau( 135) = (   0.6805157   0.3398579   0.5025679  )
       136           O   tau( 136) = (   0.5211052   0.1681226   0.4023955  )
       137           O   tau( 137) = (   0.6854004   0.4723487   0.4094510  )
       138           O   tau( 138) = (   0.3560367   0.1131865   0.4445205  )
       139           O   tau( 139) = (   0.5165710   0.4109975   0.4640584  )
       140           O   tau( 140) = (   0.2523417   0.2007868   0.5660570  )
       141           O   tau( 141) = (   0.4100802   0.5007925   0.5709020  )
       142           O   tau( 142) = (   0.3738044   0.2474161   0.6927834  )
       143           O   tau( 143) = (   0.5488863   0.5335428   0.6867759  )
       144           Si  tau( 144) = (   0.8159916  -0.0058255   0.6109280  )
       145           Si  tau( 145) = (   0.9781320   0.2834830   0.6116466  )
       146           Si  tau( 146) = (   0.5837892   0.1295678   0.4844186  )
       147           Si  tau( 147) = (   0.7557100   0.4317430   0.4867935  )
       148           Si  tau( 148) = (   0.7552484   0.1475303   0.3658164  )
       149           Si  tau( 149) = (   0.9178157   0.4390061   0.3637872  )
       150           O   tau( 150) = (   0.7515153   0.0756878   0.6480481  )
       151           O   tau( 151) = (   0.9130758   0.3633391   0.6522304  )
       152           O   tau( 152) = (   0.8806766   0.0306420   0.5290590  )
       153           O   tau( 153) = (   1.0405460   0.3227200   0.5293797  )
       154           O   tau( 154) = (   0.8561971   0.1606297   0.4061657  )
       155           O   tau( 155) = (   1.0179836   0.4528492   0.4054648  )
       156           O   tau( 156) = (   0.6873929   0.1204610   0.4490321  )
       157           O   tau( 157) = (   0.8513805   0.4013795   0.4469255  )
       158           O   tau( 158) = (   0.5792740   0.2070714   0.5649395  )
       159           O   tau( 159) = (   0.7569973   0.4869874   0.5797931  )
       160           O   tau( 160) = (   0.7254486   0.2508532   0.6655153  )
       161           O   tau( 161) = (   0.8846572   0.5347770   0.6970939  )
       162           Si  tau( 162) = (   0.1526218   0.5715352   0.6099956  )
       163           Si  tau( 163) = (   0.3150196   0.8643954   0.6034277  )
       164           Si  tau( 164) = (   0.9179721   0.7045839   0.4929994  )
       165           Si  tau( 165) = (   0.0892585   0.9897581   0.4893090  )
       166           Si  tau( 166) = (   0.0872880   0.7263633   0.3677720  )
       167           Si  tau( 167) = (   0.2521291   1.0175316   0.3661269  )
       168           O   tau( 168) = (   0.0911582   0.6529749   0.6510986  )
       169           O   tau( 169) = (   0.2521627   0.9405538   0.6495520  )
       170           O   tau( 170) = (   0.2186195   0.6086952   0.5292880  )
       171           O   tau( 171) = (   0.3780922   0.9000434   0.5209345  )
       172           O   tau( 172) = (   0.1900624   0.7396882   0.4053136  )
       173           O   tau( 173) = (   0.3542029   1.0355885   0.4036033  )
       174           O   tau( 174) = (   0.0252678   0.6884011   0.4509554  )
       175           O   tau( 175) = (   0.1909999   0.9764035   0.4485677  )
       176           O   tau( 176) = (   0.9220363   0.7740584   0.5785340  )
       177           O   tau( 177) = (   0.0893586   1.0625001   0.5725254  )
       178           O   tau( 178) = (   0.0610194   0.8230381   0.6946677  )
       179           O   tau( 179) = (   0.2178169   1.1106120   0.6918204  )
       180           Si  tau( 180) = (   0.4853398   0.5719757   0.6062671  )
       181           Si  tau( 181) = (   0.6482053   0.8583009   0.6101616  )
       182           Si  tau( 182) = (   0.2542487   0.7038767   0.4873163  )
       183           Si  tau( 183) = (   0.4182344   0.9965387   0.4842150  )
       184           Si  tau( 184) = (   0.4175348   0.7300531   0.3640157  )
       185           Si  tau( 185) = (   0.5854454   1.0181739   0.3640438  )
       186           O   tau( 186) = (   0.4304797   0.6590737   0.6505196  )
       187           O   tau( 187) = (   0.5851659   0.9377119   0.6518423  )
       188           O   tau( 188) = (   0.5471156   0.6092556   0.5231772  )
       189           O   tau( 189) = (   0.7063642   0.8937306   0.5234625  )
       190           O   tau( 190) = (   0.5191936   0.7438270   0.4048916  )
       191           O   tau( 191) = (   0.6856980   1.0324422   0.4070414  )
       192           O   tau( 192) = (   0.3560024   0.6899746   0.4466561  )
       193           O   tau( 193) = (   0.5193409   0.9805802   0.4443534  )
       194           O   tau( 194) = (   0.2561679   0.7784649   0.5696424  )
       195           O   tau( 195) = (   0.4198777   1.0658740   0.5701977  )
       196           O   tau( 196) = (   0.3867339   0.8311854   0.6852569  )
       197           O   tau( 197) = (   0.5498666   1.1087685   0.6908350  )
       198           Si  tau( 198) = (   0.8202755   0.5719292   0.6166100  )
       199           Si  tau( 199) = (   0.9863328   0.8569336   0.6133904  )
       200           Si  tau( 200) = (   0.5823488   0.7080290   0.4878439  )
       201           Si  tau( 201) = (   0.7488969   0.9896925   0.4869041  )
       202           Si  tau( 202) = (   0.7528198   0.7327001   0.3706105  )
       203           Si  tau( 203) = (   0.9162890   1.0123432   0.3662653  )
       204           O   tau( 204) = (   0.7529847   0.6496021   0.6545820  )
       205           O   tau( 205) = (   0.9210066   0.9367617   0.6512933  )
       206           O   tau( 206) = (   0.8777709   0.6078081   0.5296761  )
       207           O   tau( 207) = (   1.0469129   0.8926688   0.5282084  )
       208           O   tau( 208) = (   0.8530397   0.7456988   0.4136706  )
       209           O   tau( 209) = (   1.0167793   1.0265988   0.4084970  )
       210           O   tau( 210) = (   0.6856385   0.6989877   0.4524475  )
       211           O   tau( 211) = (   0.8496275   0.9737270   0.4458473  )
       212           O   tau( 212) = (   0.5768431   0.7772694   0.5767764  )
       213           O   tau( 213) = (   0.7521378   1.0595086   0.5725863  )
       214           O   tau( 214) = (   0.7161906   0.8199897   0.6884872  )
       215           O   tau( 215) = (   0.8794002   1.1059574   0.6940682  )

     number of k points=     1
                       cart. coord. in units 2pi/alat
        k(    1) = (   0.0000000   0.0000000   0.0000000), wk =   2.0000000

     Dense  grid:  1740873 G-vectors     FFT dimensions: ( 160, 192, 120)

     Largest allocated arrays     est. size (Mb)     dimensions
        Kohn-Sham Wavefunctions        17.80 Mb     (    1944,  600)
        NL pseudopotentials            12.78 Mb     (    1944,  431)
        Each V/rho on FFT grid          0.94 Mb     (   61440)
        Each G-vector array             0.12 Mb     (   15547)
        G-vector shells                 0.06 Mb     (    7776)
     Largest temporary arrays     est. size (Mb)     dimensions
        Auxiliary wavefunctions        71.19 Mb     (    1944, 2400)
        Each subspace H/S matrix       87.89 Mb     (    2400, 2400)
        Each <psi_i|beta_j> matrix      3.95 Mb     (     431,  600)
        Arrays for rho mixing           7.50 Mb     (   61440,    8)

     Initial potential from superposition of free atoms

     starting charge 1145.96414, renormalised to 1144.00000
     Starting wfc are  860 randomized atomic wfcs

     total cpu time spent up to now is       41.4 secs

     per-process dynamical memory:   157.5 Mb

     Self-consistent Calculation

     iteration #  1     ecut=    80.00 Ry     beta=0.70
     Davidson diagonalization with overlap
     ethr =  1.00E-02,  avg # of iterations =  3.0
     Davidson diagonalization with overlap
     ethr =  1.00E-02,  avg # of iterations =  1.0
     Davidson diagonalization with overlap
     ethr =  1.00E-02,  avg # of iterations =  1.0

     Expectation value of exp(iGx): ( -3.3679194893144917E-004,  6.4944488375205515E-004)  0.99291773000000005     
     Electronic Dipole per cell (Ry a.u.)   25.514856484918734     
     Ionic Dipole per cell (Ry a.u.)   23645.107437481729     

     Expectation value of exp(iGx): (  2.8944223720811387E-003, -3.4018139992778276E-003)   1.1465709300000000     
     Electronic Dipole per cell (Ry a.u.)  -12.448566742899832     
     Ionic Dipole per cell (Ry a.u.)   25351.639871680953     

     Expectation value of exp(iGx): ( -1.3633723722045149E-007, -1.7345382143155664E-006)  0.73188942899999998     
     Electronic Dipole per cell (Ry a.u.)  -15.136441902915738     
     Ionic Dipole per cell (Ry a.u.)   15834.398325180538     
Electronic Dipole on Cartesian axes
           1   25.514856484918734     
           2  -12.448566742899832     
           3  -15.136441902915738     
Ionic Dipole on Cartesian axes
           1   23645.107437481729     
           2   25351.639871680953     
           3   15834.398325180538     

     total cpu time spent up to now is      842.4 secs

     total energy              =   -5137.10347931 Ry
     Harris-Foulkes estimate   =   -5174.09939213 Ry
     estimated scf accuracy    <      51.95608158 Ry

     iteration #  2     ecut=    80.00 Ry     beta=0.70
     Davidson diagonalization with overlap
     ethr =  4.54E-03,  avg # of iterations =  2.0
     Davidson diagonalization with overlap
     ethr =  4.54E-03,  avg # of iterations =  1.0
     Davidson diagonalization with overlap
     ethr =  4.54E-03,  avg # of iterations =  1.0

     Expectation value of exp(iGx): ( -1.3055483721837912E-005,  2.9399068989328828E-005)  0.99291773000000005     
     Electronic Dipole per cell (Ry a.u.)   24.761738801543338     
     Ionic Dipole per cell (Ry a.u.)   23645.107437481729     

     Expectation value of exp(iGx): (  2.7051718832559911E-004, -3.3377492793909010E-004)   1.1465709300000000     
     Electronic Dipole per cell (Ry a.u.)  -12.792028610739258     
     Ionic Dipole per cell (Ry a.u.)   25351.639871680953     

     Expectation value of exp(iGx): ( -3.2311008500341636E-010, -5.6467893523465516E-009)  0.73188942899999998     
     Electronic Dipole per cell (Ry a.u.)  -14.941115531704744     
     Ionic Dipole per cell (Ry a.u.)   15834.398325180538     
Electronic Dipole on Cartesian axes
           1   24.761738801543338     
           2  -12.792028610739258     
           3  -14.941115531704744     
Ionic Dipole on Cartesian axes
           1   23645.107437481729     
           2   25351.639871680953     
           3   15834.398325180538     

     total cpu time spent up to now is     1654.9 secs

     total energy              =   -5150.66689133 Ry
     Harris-Foulkes estimate   =   -5167.80383316 Ry
     estimated scf accuracy    <      33.17316491 Ry

     iteration #  3     ecut=    80.00 Ry     beta=0.70
     Davidson diagonalization with overlap
     ethr =  2.90E-03,  avg # of iterations =  2.0
     Davidson diagonalization with overlap
     ethr =  2.90E-03,  avg # of iterations =  1.0
     Davidson diagonalization with overlap
     ethr =  2.90E-03,  avg # of iterations =  1.0

     Expectation value of exp(iGx): ( -7.0902287412347170E-005,  1.4128639903838983E-004)  0.99291773000000005     
     Electronic Dipole per cell (Ry a.u.)   25.349371644302330     
     Ionic Dipole per cell (Ry a.u.)   23645.107437481729     

     Expectation value of exp(iGx): (  9.1031299527292206E-004, -1.0887261635636931E-003)   1.1465709300000000     
     Electronic Dipole per cell (Ry a.u.)  -12.572229744309670     
     Ionic Dipole per cell (Ry a.u.)   25351.639871680953     

     Expectation value of exp(iGx): ( -6.1884518314134086E-009, -1.0540764209313049E-007)  0.73188942899999998     
     Electronic Dipole per cell (Ry a.u.)  -14.954740760457934     
     Ionic Dipole per cell (Ry a.u.)   15834.398325180538     
Electronic Dipole on Cartesian axes
           1   25.349371644302330     
           2  -12.572229744309670     
           3  -14.954740760457934     
Ionic Dipole on Cartesian axes
           1   23645.107437481729     
           2   25351.639871680953     
           3   15834.398325180538     

     total cpu time spent up to now is     2457.4 secs

     total energy              =   -5157.46506147 Ry
     Harris-Foulkes estimate   =   -5157.55362826 Ry
     estimated scf accuracy    <       0.23486282 Ry

     iteration #  4     ecut=    80.00 Ry     beta=0.70
     Davidson diagonalization with overlap
     ethr =  2.05E-05,  avg # of iterations =  8.0
     Davidson diagonalization with overlap
     ethr =  2.05E-05,  avg # of iterations =  1.0
     Davidson diagonalization with overlap
     ethr =  2.05E-05,  avg # of iterations =  1.0

     Expectation value of exp(iGx): ( -6.3708597356950709E-005,  1.3602887152723499E-004)  0.99291773000000005     
     Electronic Dipole per cell (Ry a.u.)   25.011844626111397     
     Ionic Dipole per cell (Ry a.u.)   23645.107437481729     

     Expectation value of exp(iGx): (  8.6769615718959971E-004, -1.0503602705340780E-003)   1.1465709300000000     
     Electronic Dipole per cell (Ry a.u.)  -12.657548284870829     
     Ionic Dipole per cell (Ry a.u.)   25351.639871680953     

     Expectation value of exp(iGx): ( -7.3172007818033456E-009, -9.5538422204504856E-008)  0.73188942899999998     
     Electronic Dipole per cell (Ry a.u.)  -15.118083211881391     
     Ionic Dipole per cell (Ry a.u.)   15834.398325180538     
Electronic Dipole on Cartesian axes
           1   25.011844626111397     
           2  -12.657548284870829     
           3  -15.118083211881391     
Ionic Dipole on Cartesian axes
           1   23645.107437481729     
           2   25351.639871680953     
           3   15834.398325180538     

     total cpu time spent up to now is     3364.9 secs

     total energy              =   -5157.47226374 Ry
     Harris-Foulkes estimate   =   -5157.54235785 Ry
     estimated scf accuracy    <       0.14508300 Ry

     iteration #  5     ecut=    80.00 Ry     beta=0.70
     Davidson diagonalization with overlap
     ethr =  1.27E-05,  avg # of iterations =  7.0
     Davidson diagonalization with overlap
     ethr =  1.27E-05,  avg # of iterations =  1.0
     Davidson diagonalization with overlap
     ethr =  1.27E-05,  avg # of iterations =  1.0

     Expectation value of exp(iGx): ( -6.6354490616562102E-005,  1.3391061758013964E-004)  0.99291773000000005     
     Electronic Dipole per cell (Ry a.u.)   25.286347125180665     
     Ionic Dipole per cell (Ry a.u.)   23645.107437481729     

     Expectation value of exp(iGx): (  8.6961650673049581E-004, -1.0462011535031712E-003)   1.1465709300000000     
     Electronic Dipole per cell (Ry a.u.)  -12.613906094249145     
     Ionic Dipole per cell (Ry a.u.)   25351.639871680953     

     Expectation value of exp(iGx): ( -5.6460728715151479E-009, -9.4884169706987321E-008)  0.73188942899999998     
     Electronic Dipole per cell (Ry a.u.)  -14.962013492393920     
     Ionic Dipole per cell (Ry a.u.)   15834.398325180538     
Electronic Dipole on Cartesian axes
           1   25.286347125180665     
           2  -12.613906094249145     
           3  -14.962013492393920     
Ionic Dipole on Cartesian axes
           1   23645.107437481729     
           2   25351.639871680953     
           3   15834.398325180538     

     total cpu time spent up to now is     4221.4 secs

     total energy              =   -5157.50289527 Ry
     Harris-Foulkes estimate   =   -5157.50459740 Ry
     estimated scf accuracy    <       0.00309432 Ry

     iteration #  6     ecut=    80.00 Ry     beta=0.70
     Davidson diagonalization with overlap
     ethr =  2.70E-07,  avg # of iterations =  6.0
     Davidson diagonalization with overlap
     ethr =  2.70E-07,  avg # of iterations =  1.0
     Davidson diagonalization with overlap
     ethr =  2.70E-07,  avg # of iterations =  1.0

     Expectation value of exp(iGx): ( -6.5793576789070971E-005,  1.3442286095416618E-004)  0.99291773000000005     
     Electronic Dipole per cell (Ry a.u.)   25.225611611774379     
     Ionic Dipole per cell (Ry a.u.)   23645.107437481729     

     Expectation value of exp(iGx): (  8.7099331552290275E-004, -1.0460232135803887E-003)   1.1465709300000000     
     Electronic Dipole per cell (Ry a.u.)  -12.601520682826516     
     Ionic Dipole per cell (Ry a.u.)   25351.639871680953     

     Expectation value of exp(iGx): ( -6.0123046374987622E-009, -9.5125308031932830E-008)  0.73188942899999998     
     Electronic Dipole per cell (Ry a.u.)  -14.995836375517529     
     Ionic Dipole per cell (Ry a.u.)   15834.398325180538     
Electronic Dipole on Cartesian axes
           1   25.225611611774379     
           2  -12.601520682826516     
           3  -14.995836375517527     
Ionic Dipole on Cartesian axes
           1   23645.107437481729     
           2   25351.639871680953     
           3   15834.398325180538     

     total cpu time spent up to now is     5083.0 secs

     total energy              =   -5157.50360533 Ry
     Harris-Foulkes estimate   =   -5157.50377059 Ry
     estimated scf accuracy    <       0.00030478 Ry

     iteration #  7     ecut=    80.00 Ry     beta=0.70
     Davidson diagonalization with overlap
     ethr =  2.66E-08,  avg # of iterations =  3.0
     Davidson diagonalization with overlap
     ethr =  2.66E-08,  avg # of iterations =  1.0
     Davidson diagonalization with overlap
     ethr =  2.66E-08,  avg # of iterations =  1.0

     Expectation value of exp(iGx): ( -6.5987541587912121E-005,  1.3437836339318831E-004)  0.99291773000000005     
     Electronic Dipole per cell (Ry a.u.)   25.241728241407174     
     Ionic Dipole per cell (Ry a.u.)   23645.107437481729     

     Expectation value of exp(iGx): (  8.7127092295293505E-004, -1.0464497335055981E-003)   1.1465709300000000     
     Electronic Dipole per cell (Ry a.u.)  -12.602149890605540     
     Ionic Dipole per cell (Ry a.u.)   25351.639871680953     

     Expectation value of exp(iGx): ( -5.9164237370268021E-009, -9.5196302854458790E-008)  0.73188942899999998     
     Electronic Dipole per cell (Ry a.u.)  -14.986197784963993     
     Ionic Dipole per cell (Ry a.u.)   15834.398325180538     
Electronic Dipole on Cartesian axes
           1   25.241728241407174     
           2  -12.602149890605540     
           3  -14.986197784963993     
Ionic Dipole on Cartesian axes
           1   23645.107437481729     
           2   25351.639871680953     
           3   15834.398325180538     

     total cpu time spent up to now is     5883.5 secs

     total energy              =   -5157.50367572 Ry
     Harris-Foulkes estimate   =   -5157.50369193 Ry
     estimated scf accuracy    <       0.00003464 Ry

     iteration #  8     ecut=    80.00 Ry     beta=0.70
     Davidson diagonalization with overlap
     ethr =  3.03E-09,  avg # of iterations =  3.0
     Davidson diagonalization with overlap
     ethr =  3.03E-09,  avg # of iterations =  1.0
     Davidson diagonalization with overlap
     ethr =  3.03E-09,  avg # of iterations =  1.0

     Expectation value of exp(iGx): ( -6.5961598921897944E-005,  1.3440839152930090E-004)  0.99291773000000005     
     Electronic Dipole per cell (Ry a.u.)   25.238690974633805     
     Ionic Dipole per cell (Ry a.u.)   23645.107437481729     

     Expectation value of exp(iGx): (  8.7108358936982891E-004, -1.0466801367809459E-003)   1.1465709300000000     
     Electronic Dipole per cell (Ry a.u.)  -12.605226532937232     
     Ionic Dipole per cell (Ry a.u.)   25351.639871680953     

     Expectation value of exp(iGx): ( -5.9432194138427868E-009, -9.5210520566512348E-008)  0.73188942899999998     
     Electronic Dipole per cell (Ry a.u.)  -14.988685932293617     
     Ionic Dipole per cell (Ry a.u.)   15834.398325180538     
Electronic Dipole on Cartesian axes
           1   25.238690974633805     
           2  -12.605226532937232     
           3  -14.988685932293617     
Ionic Dipole on Cartesian axes
           1   23645.107437481729     
           2   25351.639871680953     
           3   15834.398325180538     

     total cpu time spent up to now is     6688.2 secs

     total energy              =   -5157.50368454 Ry
     Harris-Foulkes estimate   =   -5157.50368599 Ry
     estimated scf accuracy    <       0.00000461 Ry

     iteration #  9     ecut=    80.00 Ry     beta=0.70
     Davidson diagonalization with overlap
     ethr =  4.03E-10,  avg # of iterations =  3.0
     Davidson diagonalization with overlap
     ethr =  4.03E-10,  avg # of iterations =  1.0
     Davidson diagonalization with overlap
     ethr =  4.03E-10,  avg # of iterations =  1.0

     Expectation value of exp(iGx): ( -6.5965046745681784E-005,  1.3441220073478203E-004)  0.99291773000000005     
     Electronic Dipole per cell (Ry a.u.)   25.238808810959632     
     Ionic Dipole per cell (Ry a.u.)   23645.107437481729     

     Expectation value of exp(iGx): (  8.7125205128369798E-004, -1.0465966606075037E-003)   1.1465709300000000     
     Electronic Dipole per cell (Ry a.u.)  -12.603295604195278     
     Ionic Dipole per cell (Ry a.u.)   25351.639871680953     

     Expectation value of exp(iGx): ( -5.9406199416386504E-009, -9.5215496411401674E-008)  0.73188942899999998     
     Electronic Dipole per cell (Ry a.u.)  -14.988406517683812     
     Ionic Dipole per cell (Ry a.u.)   15834.398325180538     
Electronic Dipole on Cartesian axes
           1   25.238808810959632     
           2  -12.603295604195278     
           3  -14.988406517683812     
Ionic Dipole on Cartesian axes
           1   23645.107437481729     
           2   25351.639871680953     
           3   15834.398325180538     

     total cpu time spent up to now is     7486.4 secs

     total energy              =   -5157.50368542 Ry
     Harris-Foulkes estimate   =   -5157.50368559 Ry
     estimated scf accuracy    <       0.00000037 Ry

     iteration # 10     ecut=    80.00 Ry     beta=0.70
     Davidson diagonalization with overlap
     ethr =  3.21E-11,  avg # of iterations =  3.0
     Davidson diagonalization with overlap
     ethr =  3.21E-11,  avg # of iterations =  1.0
     Davidson diagonalization with overlap
     ethr =  3.21E-11,  avg # of iterations =  1.0

     Expectation value of exp(iGx): ( -6.5966566153818703E-005,  1.3441083733523577E-004)  0.99291773000000005     
     Electronic Dipole per cell (Ry a.u.)   25.238972192112289     
     Ionic Dipole per cell (Ry a.u.)   23645.107437481729     

     Expectation value of exp(iGx): (  8.7119171144674971E-004, -1.0466394622207760E-003)   1.1465709300000000     
     Electronic Dipole per cell (Ry a.u.)  -12.604074360550966     
     Ionic Dipole per cell (Ry a.u.)   25351.639871680953     

     Expectation value of exp(iGx): ( -5.9392574968304561E-009, -9.5215019577595617E-008)  0.73188942899999998     
     Electronic Dipole per cell (Ry a.u.)  -14.988278556249345     
     Ionic Dipole per cell (Ry a.u.)   15834.398325180538     
Electronic Dipole on Cartesian axes
           1   25.238972192112289     
           2  -12.604074360550966     
           3  -14.988278556249343     
Ionic Dipole on Cartesian axes
           1   23645.107437481729     
           2   25351.639871680953     
           3   15834.398325180538     

     total cpu time spent up to now is     8286.6 secs

     total energy              =   -5157.50368551 Ry
     Harris-Foulkes estimate   =   -5157.50368553 Ry
     estimated scf accuracy    <       0.00000005 Ry

     iteration # 11     ecut=    80.00 Ry     beta=0.70
     Davidson diagonalization with overlap
     ethr =  4.72E-12,  avg # of iterations =  3.0
     Davidson diagonalization with overlap
     ethr =  4.72E-12,  avg # of iterations =  1.0
     Davidson diagonalization with overlap
     ethr =  4.72E-12,  avg # of iterations =  1.0

     Expectation value of exp(iGx): ( -6.5966374545444340E-005,  1.3441116475214308E-004)  0.99291773000000005     
     Electronic Dipole per cell (Ry a.u.)   25.238945891877002     
     Ionic Dipole per cell (Ry a.u.)   23645.107437481729     

     Expectation value of exp(iGx): (  8.7121187811278950E-004, -1.0466256305599478E-003)   1.1465709300000000     
     Electronic Dipole per cell (Ry a.u.)  -12.603817283133143     
     Ionic Dipole per cell (Ry a.u.)   25351.639871680953     

     Expectation value of exp(iGx): ( -5.9398672624129639E-009, -9.5215344055151030E-008)  0.73188942899999998     
     Electronic Dipole per cell (Ry a.u.)  -14.988335160604283     
     Ionic Dipole per cell (Ry a.u.)   15834.398325180538     
Electronic Dipole on Cartesian axes
           1   25.238945891877002     
           2  -12.603817283133143     
           3  -14.988335160604285     
Ionic Dipole on Cartesian axes
           1   23645.107437481729     
           2   25351.639871680953     
           3   15834.398325180538     

     total cpu time spent up to now is     9092.4 secs

     End of self-consistent calculation

          k = 0.0000 0.0000 0.0000 (217511 PWs)   bands (ev):

   -17.5938 -17.4239 -16.6743 -16.4686 -16.4166 -16.3761 -16.3281 -16.3056
   -16.2597 -16.2065 -16.1674 -16.1398 -16.1109 -16.0823 -16.0650 -16.0274
   -16.0115 -15.9893 -15.9844 -15.9523 -15.9322 -15.9162 -15.9053 -15.8951
   -15.8536 -15.8249 -15.8131 -15.8007 -15.7891 -15.7766 -15.7676 -15.7467
   -15.6913 -15.6739 -15.6363 -15.6212 -15.5777 -15.5466 -15.5074 -15.4925
   -15.4307 -15.3936 -15.3701 -15.3521 -15.3152 -15.3009 -15.2929 -15.2680
   -15.2362 -15.2209 -15.1912 -15.1486 -15.0978 -15.0831 -15.0554 -15.0453
   -15.0179 -14.9940 -14.9776 -14.9432 -14.9348 -14.9194 -14.9003 -14.8923
   -14.8694 -14.8558 -14.8463 -14.8245 -14.8045 -14.8029 -14.7302 -14.7211
   -14.6578 -14.6545 -14.6348 -14.6290 -14.5823 -14.5744 -14.5615 -14.5475
   -14.5344 -14.5166 -14.4999 -14.4808 -14.4646 -14.4630 -14.4501 -14.4390
   -14.4349 -14.4262 -14.4120 -14.3966 -14.3932 -14.3891 -14.3789 -14.3733
   -14.3646 -14.3565 -14.3523 -14.3420 -14.3323 -14.3281 -14.3239 -14.3170
   -14.3145 -14.3092 -14.3031 -14.2958 -14.2922 -14.2907 -14.2815 -14.2735
   -14.2706 -14.2670 -14.2636 -14.2611 -14.2560 -14.2524 -14.2480 -14.2443
   -14.2356 -14.2335 -14.2292 -14.2206 -14.2144 -14.2095 -14.2059 -14.2032
   -14.2011 -14.1987 -14.1938 -14.1838 -14.1768 -14.1690 -14.1678 -14.1608
   -14.1561 -14.1440 -14.1407 -14.1341 -14.1322 -14.1181 -14.1097  -6.8170
    -6.5798  -6.3447  -6.2980  -6.2201  -6.1312  -6.0927  -5.9505  -5.9203
    -5.8569  -5.8451  -5.8143  -5.7866  -5.7709  -5.7576  -5.7442  -5.7035
    -5.6902  -5.6450  -5.6149  -5.6002  -5.5770  -5.5542  -5.4065  -5.2759
    -5.2424  -5.1625  -5.1558  -5.1128  -5.0945  -5.0796  -5.0531  -4.9566
    -4.9207  -4.8945  -4.8517  -4.7361  -4.7013  -4.5950  -4.5414  -4.4288
    -4.4097  -4.3579  -4.2910  -4.2568  -4.2081  -4.1969  -4.1894  -4.1525
    -4.1038  -4.0173  -3.9691  -3.9358  -3.9118  -3.8923  -3.8807  -3.8156
    -3.7952  -3.7803  -3.7506  -3.7313  -3.7127  -3.6692  -3.5796  -3.4782
    -3.4402  -3.3704  -3.3333  -3.2906  -3.2625  -3.2456  -3.2172  -3.1810
    -3.1466  -3.1208  -3.0878  -3.0691  -3.0642  -3.0447  -3.0238  -3.0048
    -2.9967  -2.9671  -2.9488  -2.9354  -2.9191  -2.9078  -2.8886  -2.8858
    -2.8789  -2.8673  -2.8609  -2.8477  -2.8450  -2.8285  -2.8244  -2.8210
    -2.7935  -2.7908  -2.7763  -2.7680  -2.7584  -2.7528  -2.7464  -2.7332
    -2.7206  -2.7144  -2.7097  -2.6932  -2.6848  -2.6787  -2.6599  -2.6581
    -2.6460  -2.6373  -2.6160  -2.6054  -2.5829  -2.5546  -2.5357  -2.5174
    -2.4800  -2.4744  -2.4654  -2.4530  -2.4194  -2.4031  -2.3996  -2.3893
    -2.3641  -2.3512  -2.3266  -2.3036  -2.2668  -2.2607  -2.2558  -2.2306
    -2.2200  -2.1722  -2.1301  -2.1218  -2.1075  -2.0567  -1.9681  -1.9475
    -1.4900  -1.4051  -1.2935  -1.1614  -1.0389  -1.0112  -0.9158  -0.8942
    -0.8575  -0.8383  -0.8245  -0.7738  -0.7677  -0.7519  -0.7306  -0.7249
    -0.7150  -0.6910  -0.6781  -0.6717  -0.6543  -0.6409  -0.6344  -0.6196
    -0.6137  -0.5980  -0.5924  -0.5861  -0.5695  -0.5574  -0.5501  -0.5326
    -0.5268  -0.5197  -0.4964  -0.4837  -0.4777  -0.4638  -0.4461  -0.4246
    -0.4133  -0.4086  -0.3876  -0.3871  -0.3760  -0.3602  -0.3411  -0.3334
    -0.3239  -0.3146  -0.2928  -0.2797  -0.2608  -0.2571  -0.2473  -0.2258
    -0.2023  -0.1691  -0.1666  -0.1423  -0.1320  -0.1258  -0.0900  -0.0672
    -0.0641  -0.0602  -0.0448  -0.0203  -0.0112   0.0141   0.0184   0.0260
     0.0432   0.0710   0.0772   0.0830   0.1087   0.1272   0.1420   0.1550
     0.1635   0.1810   0.1905   0.1990   0.2173   0.2245   0.2374   0.2629
     0.2698   0.2726   0.2926   0.3022   0.3171   0.3215   0.3279   0.3551
     0.3684   0.3866   0.3916   0.3964   0.4157   0.4253   0.4308   0.4474
     0.4510   0.4700   0.4726   0.4832   0.4923   0.5016   0.5133   0.5233
     0.5260   0.5426   0.5529   0.5628   0.5723   0.5848   0.5963   0.6186
     0.6298   0.6563   0.6750   0.6840   0.6918   0.7013   0.7230   0.7414
     0.7479   0.7585   0.7849   0.7867   0.8024   0.8347   0.8387   0.8533
     0.8730   0.8797   0.8892   0.8928   0.9108   0.9208   0.9333   0.9468
     0.9587   0.9687   0.9728   0.9736   0.9900   1.0036   1.0088   1.0166
     1.0344   1.0545   1.0623   1.0676   1.0805   1.0901   1.0979   1.1088
     1.1157   1.1239   1.1283   1.1399   1.1402   1.1501   1.1608   1.1828
     1.1961   1.2052   1.2117   1.2169   1.2283   1.2396   1.2500   1.2542
     1.2725   1.2821   1.2878   1.3012   1.3073   1.3132   1.3317   1.3376
     1.3498   1.3544   1.3586   1.3686   1.3714   1.3773   1.3862   1.3966
     1.4004   1.4133   1.4182   1.4240   1.4344   1.4370   1.4450   1.4523
     1.4620   1.4676   1.4784   1.4874   1.4942   1.5022   1.5081   1.5229
     1.5414   1.5456   1.5479   1.5648   1.5684   1.5752   1.5783   1.5978
     1.6052   1.6094   1.6193   1.6329   1.6410   1.6558   1.6688   1.6837
     1.6965   1.7087   1.7148   1.7295   1.7461   1.7694   1.7771   1.7894
     1.8030   1.8164   1.8372   1.8542   1.8658   1.8929   1.9210   1.9337
     1.9366   1.9508   1.9595   1.9742   1.9869   1.9935   2.0025   2.0147
     2.0277   2.0326   2.0365   2.0542   2.0736   2.0849   2.0984   2.1265
     2.1527   2.1625   2.1700   2.1788   2.1980   2.2241   2.2294   2.2361
     2.2460   2.2545   2.2734   2.2827   2.2907   2.3165   2.3307   2.3491
     2.3560   2.3729   2.3790   2.3990   2.4072   2.4184   2.4429   2.4455
     2.4689   2.4811   2.5306   2.5470   7.6186   8.0419   8.7057   8.7909
     9.0892   9.3021   9.4290   9.4732   9.7306   9.8752   9.9464  10.0330
    10.0527  10.0787  10.2513  10.3269  10.3869  10.4569  10.4991  10.5443
    10.5872  10.6389  10.6981  10.7231  10.7683  10.8125  10.8778  10.8903

     highest occupied, lowest unoccupied level (ev):     2.5470    7.6186

!    total energy              =   -5157.50368552 Ry
     Harris-Foulkes estimate   =   -5157.50368552 Ry
     estimated scf accuracy    <          3.0E-09 Ry

     The total energy is the sum of the following terms:

     one-electron contribution =   -2403.85011319 Ry
     hartree contribution      =    1797.01591623 Ry
     xc contribution           =   -1182.78751698 Ry
     ewald contribution        =   -3367.88197157 Ry

     convergence has been achieved in  11 iterations
  **** WARNING :: Problem open file vector.dat...
  **** WARNING :: Problem read vector parameters...
  VECTOR ::                  Infinity                  Infinity                       NaN
  PARALLEL PART OF FORCES:no remove

     Forces acting on atoms (Ry/au):

     atom    1 type  1   force =    -0.00061312    0.00151646   -0.00011012
     atom    2 type  1   force =     0.00073897    0.00268037   -0.00071584
     atom    3 type  1   force =    -0.00007871    0.00120486    0.00006543
     atom    4 type  1   force =     0.00138887    0.00081038   -0.00050547
     atom    5 type  1   force =    -0.00026152    0.00167609    0.00027687
     atom    6 type  1   force =     0.00316920    0.00248355   -0.00023075
     atom    7 type  2   force =     0.00027516   -0.00088142   -0.00035139
     atom    8 type  2   force =    -0.00027898   -0.00080059   -0.00025554
     atom    9 type  2   force =    -0.00006356   -0.00098935    0.00011729
     atom   10 type  2   force =    -0.00082204   -0.00157596    0.00144043
     atom   11 type  2   force =    -0.00002746   -0.00069229   -0.00004263
     atom   12 type  2   force =    -0.00157134   -0.00183748    0.00038544
     atom   13 type  2   force =     0.00011038   -0.00048662   -0.00001339
     atom   14 type  2   force =    -0.00125292   -0.00059303    0.00063726
     atom   15 type  2   force =    -0.00011246   -0.00070780   -0.00032467
     atom   16 type  2   force =     0.00003719    0.00032043   -0.00047499
     atom   17 type  2   force =     0.00011242   -0.00076396    0.00029200
     atom   18 type  2   force =    -0.00036531    0.00019125   -0.00007639
     atom   19 type  1   force =     0.00074939    0.00307929    0.00074433
     atom   20 type  1   force =    -0.00033005    0.00207741   -0.00003640
     atom   21 type  1   force =    -0.00003264    0.00232943    0.00029717
     atom   22 type  1   force =     0.00068765    0.00378932   -0.00232814
     atom   23 type  1   force =    -0.00025853    0.00333527    0.00021556
     atom   24 type  1   force =    -0.00458611    0.00825752   -0.00384473
     atom   25 type  2   force =     0.00024916   -0.00157870   -0.00067843
     atom   26 type  2   force =     0.00052767   -0.00100917   -0.00069505
     atom   27 type  2   force =    -0.00074574   -0.00161190    0.00027869
     atom   28 type  2   force =    -0.00004157   -0.00090158    0.00058612
     atom   29 type  2   force =    -0.00013705   -0.00095949    0.00009585
     atom   30 type  2   force =     0.00266017   -0.00095720    0.00180747
     atom   31 type  2   force =     0.00002698   -0.00103593   -0.00006621
     atom   32 type  2   force =     0.00004985   -0.00146648    0.00140910
     atom   33 type  2   force =    -0.00038959   -0.00135787   -0.00068996
     atom   34 type  2   force =    -0.00050802   -0.00085493   -0.00012746
     atom   35 type  2   force =     0.00028867   -0.00144890    0.00041548
     atom   36 type  1   force =     0.00023813    0.00122133    0.00011265
     atom   37 type  1   force =     0.00009823    0.00129029   -0.00022838
     atom   38 type  1   force =     0.00034675    0.00256585    0.00004087
     atom   39 type  1   force =    -0.00166999    0.00076726   -0.00167586
     atom   40 type  1   force =    -0.00020313    0.00203698   -0.00024966
     atom   41 type  1   force =    -0.00017361    0.00016520    0.00041043
     atom   42 type  2   force =     0.00001695   -0.00085789   -0.00031394
     atom   43 type  2   force =     0.00006086   -0.00040906   -0.00012597
     atom   44 type  2   force =    -0.00019732   -0.00069818    0.00024362
     atom   45 type  2   force =    -0.00036630   -0.00055350    0.00060779
     atom   46 type  2   force =     0.00008589   -0.00054676    0.00013326
     atom   47 type  2   force =    -0.00044398   -0.00018679   -0.00017065
     atom   48 type  2   force =    -0.00024819   -0.00068525    0.00015915
     atom   49 type  2   force =     0.00059884   -0.00018789    0.00006395
     atom   50 type  2   force =    -0.00030315   -0.00130946   -0.00045992
     atom   51 type  2   force =     0.00060705    0.00045332    0.00047528
     atom   52 type  2   force =     0.00048181   -0.00107178    0.00025941
     atom   53 type  2   force =     0.00009953    0.00030074   -0.00017375
     atom   54 type  1   force =     0.00287497   -0.00020181   -0.00169402
     atom   55 type  1   force =    -0.00320830   -0.00563006    0.00371960
     atom   56 type  1   force =     0.00018258   -0.00144276    0.00000607
     atom   57 type  1   force =    -0.00245256   -0.00027886    0.00119113
     atom   58 type  1   force =    -0.00004006   -0.00249812    0.00015712
     atom   59 type  1   force =    -0.00503246    0.00564184    0.00289334
     atom   60 type  2   force =     0.00023053    0.00160246    0.00032893
     atom   61 type  2   force =     0.00071550    0.00084243   -0.00034990
     atom   62 type  2   force =    -0.00096744   -0.00017757    0.00151849
     atom   63 type  2   force =     0.00267147    0.00083158   -0.00559053
     atom   64 type  2   force =    -0.00156339    0.00297224   -0.00216923
     atom   65 type  2   force =     0.00136666   -0.00257834   -0.00138498
     atom   66 type  2   force =    -0.00007684    0.00056342   -0.00003966
     atom   67 type  2   force =     0.00263712   -0.00031133   -0.00180355
     atom   68 type  2   force =     0.00031548    0.00071829    0.00021109
     atom   69 type  2   force =     0.00040481   -0.00046544   -0.00044923
     atom   70 type  2   force =    -0.00007320    0.00087774   -0.00021805
     atom   71 type  2   force =     0.00069820   -0.00082567    0.00046234
     atom   72 type  1   force =    -0.00377570    0.00419098   -0.01078982
     atom   73 type  1   force =     0.00072449   -0.00227340    0.00108668
     atom   74 type  1   force =     0.01182564   -0.00799245   -0.00105038
     atom   75 type  1   force =    -0.00039122    0.00571568    0.00639054
     atom   76 type  1   force =     0.16910567   -0.40728195    0.00588837
     atom   77 type  1   force =     0.00485028    0.00592946    0.00078125
     atom   78 type  2   force =    -0.00078159    0.00317138    0.00259153
     atom   79 type  2   force =    -0.00069695    0.00080775    0.00016298
     atom   80 type  2   force =     0.00503110    0.00430620    0.00029705
     atom   81 type  2   force =    -0.00023407    0.00079633   -0.00069007
     atom   82 type  2   force =     0.01528800    0.02170474    0.01394019
     atom   83 type  2   force =    -0.00240872   -0.00026271   -0.00126495
     atom   84 type  2   force =    -0.00771110    0.00592989    0.00813239
     atom   85 type  2   force =    -0.00161138   -0.00284782   -0.00166032
     atom   86 type  2   force =     0.00055805    0.00494593    0.00149128
     atom   87 type  2   force =    -0.00057611   -0.00232998   -0.00170512
     atom   88 type  2   force =    -0.00062773    0.00356164   -0.00088349
     atom   89 type  2   force =    -0.00026349   -0.00081342    0.00016861
     atom   90 type  1   force =    -0.00038464   -0.00123179   -0.00015689
     atom   91 type  1   force =    -0.00024936   -0.00133995    0.00038461
     atom   92 type  1   force =    -0.00303449   -0.00828701    0.00186579
     atom   93 type  1   force =     0.00166200   -0.00053777    0.00158405
     atom   94 type  1   force =     0.00064585   -0.00308317   -0.00068312
     atom   95 type  1   force =    -0.00022839    0.00005046   -0.00038136
     atom   96 type  2   force =     0.00052729    0.00111109   -0.00063156
     atom   97 type  2   force =     0.00003380    0.00044369    0.00005995
     atom   98 type  2   force =     0.00056126    0.00048431   -0.00045037
     atom   99 type  2   force =     0.00078266    0.00076240   -0.00053100
     atom  100 type  2   force =    -0.00017124    0.00067227   -0.00019202
     atom  101 type  2   force =     0.00071745   -0.00020284    0.00004105
     atom  102 type  2   force =    -0.00111169    0.00224610   -0.00114147
     atom  103 type  2   force =    -0.00042499    0.00003229   -0.00003636
     atom  104 type  2   force =     0.00020995    0.00200852    0.00009705
     atom  105 type  2   force =    -0.00042256   -0.00065268   -0.00057567
     atom  106 type  2   force =    -0.00022910    0.00123217   -0.00064181
     atom  107 type  2   force =     0.00013192   -0.00026049    0.00005872
     atom  108 type  1   force =    -0.00145839    0.00233128   -0.00130130
     atom  109 type  1   force =     0.00086385    0.00346264   -0.00070082
     atom  110 type  1   force =    -0.00006115    0.00124630   -0.00000061
     atom  111 type  1   force =     0.00086593    0.00067526    0.00003457
     atom  112 type  1   force =    -0.00018206    0.00136838    0.00010107
     atom  113 type  1   force =     0.00200872    0.00063920    0.00059663
     atom  114 type  2   force =     0.00050153   -0.00131800   -0.00033434
     atom  115 type  2   force =    -0.00047171   -0.00142774   -0.00061199
     atom  116 type  2   force =    -0.00022588   -0.00131765    0.00055485
     atom  117 type  2   force =    -0.00110882   -0.00247152    0.00028529
     atom  118 type  2   force =    -0.00003619   -0.00062761    0.00001259
     atom  119 type  2   force =    -0.00138505   -0.00070539   -0.00142195
     atom  120 type  2   force =     0.00005881   -0.00046875    0.00006662
     atom  121 type  2   force =    -0.00087664   -0.00025083    0.00016178
     atom  122 type  2   force =    -0.00015049   -0.00078040   -0.00034030
     atom  123 type  2   force =    -0.00060904   -0.00016581   -0.00041697
     atom  124 type  2   force =     0.00015187   -0.00091305    0.00020590
     atom  125 type  2   force =    -0.00215847   -0.00006874   -0.00061910
     atom  126 type  1   force =     0.00062274    0.00457334   -0.00084522
     atom  127 type  1   force =    -0.00130136    0.00346410    0.00089074
     atom  128 type  1   force =     0.00009516    0.00242854    0.00013983
     atom  129 type  1   force =     0.00079246    0.00593480    0.00474113
     atom  130 type  1   force =    -0.00017405    0.00245261    0.00020548
     atom  131 type  1   force =    -0.00189893    0.00155280    0.00128570
     atom  132 type  2   force =     0.00049771   -0.00221499   -0.00078600
     atom  133 type  2   force =     0.00142044   -0.00383629   -0.00124401
     atom  134 type  2   force =    -0.00096357   -0.00194290    0.00093775
     atom  135 type  2   force =     0.00049539   -0.00065706    0.00007379
     atom  136 type  2   force =    -0.00010259   -0.00087545    0.00006227
     atom  137 type  2   force =     0.00077216   -0.00036282   -0.00012743
     atom  138 type  2   force =    -0.00008246   -0.00088172    0.00006970
     atom  139 type  2   force =     0.00180712   -0.00157144   -0.00150995
     atom  140 type  2   force =    -0.00053839   -0.00168666   -0.00065480
     atom  141 type  2   force =    -0.00170122   -0.00792978   -0.00510301
     atom  142 type  2   force =     0.00036786   -0.00184599    0.00060046
     atom  143 type  2   force =     0.00780437   -0.01071945    0.00368206
     atom  144 type  1   force =     0.00043815    0.00159617   -0.00006363
     atom  145 type  1   force =    -0.00001760    0.00135224   -0.00015378
     atom  146 type  1   force =     0.00043629    0.00283880    0.00004584
     atom  147 type  1   force =    -0.00130052    0.00066508    0.00027647
     atom  148 type  1   force =    -0.00014671    0.00147503   -0.00008815
     atom  149 type  1   force =    -0.00013712    0.00010298    0.00044596
     atom  150 type  2   force =     0.00009411   -0.00105988   -0.00025443
     atom  151 type  2   force =     0.00009606   -0.00059847   -0.00016476
     atom  152 type  2   force =    -0.00013180   -0.00071821    0.00037515
     atom  153 type  2   force =    -0.00040966   -0.00063091    0.00029025
     atom  154 type  2   force =     0.00007282   -0.00051851    0.00002938
     atom  155 type  2   force =    -0.00030676   -0.00007390   -0.00023181
     atom  156 type  2   force =    -0.00017032   -0.00058582    0.00007310
     atom  157 type  2   force =     0.00046735   -0.00011732   -0.00022048
     atom  158 type  2   force =    -0.00027902   -0.00188356   -0.00074245
     atom  159 type  2   force =     0.00087861    0.00023537    0.00000960
     atom  160 type  2   force =     0.00083846   -0.00148569    0.00052963
     atom  161 type  2   force =     0.00020718    0.00023568   -0.00008200
     atom  162 type  1   force =     0.00301068   -0.00181141    0.00121314
     atom  163 type  1   force =    -0.02858214    0.01221155   -0.02492302
     atom  164 type  1   force =    -0.00027299   -0.00164884   -0.00041652
     atom  165 type  1   force =    -0.00177123   -0.00007137   -0.00045344
     atom  166 type  1   force =    -0.00018156   -0.00180876   -0.00067787
     atom  167 type  1   force =    -0.00180925    0.00081288   -0.00104534
     atom  168 type  2   force =    -0.00058934    0.00159475    0.00022759
     atom  169 type  2   force =     0.00496043   -0.00552307   -0.00039747
     atom  170 type  2   force =    -0.00098380    0.00223712   -0.00083435
     atom  171 type  2   force =     0.00049509   -0.00610475    0.01041828
     atom  172 type  2   force =     0.00021026    0.00149680    0.00120909
     atom  173 type  2   force =     0.00098002   -0.00177338    0.00198889
     atom  174 type  2   force =     0.00006332    0.00026567   -0.00021712
     atom  175 type  2   force =     0.00101155   -0.00026953    0.00026438
     atom  176 type  2   force =     0.00060305    0.00080806    0.00033861
     atom  177 type  2   force =     0.00052622   -0.00044994    0.00026552
     atom  178 type  2   force =     0.00001218    0.00137617   -0.00051183
     atom  179 type  2   force =     0.00160840   -0.00242615    0.00072967
     atom  180 type  1   force =    -0.01340327    0.03704461    0.02152570
     atom  181 type  1   force =     0.00737117   -0.00563243   -0.00513436
     atom  182 type  1   force =     0.00390215   -0.00929495   -0.00321676
     atom  183 type  1   force =     0.00267304    0.00556313   -0.00395042
     atom  184 type  1   force =     0.00108090   -0.00587984   -0.00046915
     atom  185 type  1   force =     0.00161710    0.00055901   -0.00113616
     atom  186 type  2   force =     0.01117594    0.11362030    0.05472037
     atom  187 type  2   force =    -0.00465616   -0.00142086    0.00071133
     atom  188 type  2   force =     0.00817291    0.00272191   -0.00991937
     atom  189 type  2   force =     0.00021864    0.00112821    0.00117042
     atom  190 type  2   force =     0.00055804    0.00187589   -0.00139454
     atom  191 type  2   force =    -0.00057937    0.00004403    0.00000723
     atom  192 type  2   force =    -0.00215495    0.00250984   -0.00129758
     atom  193 type  2   force =    -0.00182338   -0.00063695    0.00167540
     atom  194 type  2   force =     0.00715507    0.00958936    0.00930663
     atom  195 type  2   force =    -0.00094025   -0.00268002    0.00022821
     atom  196 type  2   force =    -0.18713241    0.22426002   -0.06471154
     atom  197 type  2   force =     0.00007655   -0.00249831    0.00085708
     atom  198 type  1   force =    -0.00108468   -0.00123417    0.00000713
     atom  199 type  1   force =    -0.00082762   -0.00145229    0.00003134
     atom  200 type  1   force =    -0.00517212   -0.01290060    0.00137126
     atom  201 type  1   force =     0.00132206    0.00045136   -0.00046428
     atom  202 type  1   force =    -0.00030337   -0.00211494    0.00028334
     atom  203 type  1   force =    -0.00016309    0.00011536   -0.00051506
     atom  204 type  2   force =     0.00064140    0.00169236    0.00056197
     atom  205 type  2   force =    -0.00002068    0.00038843    0.00007804
     atom  206 type  2   force =     0.00063886    0.00069734   -0.00035177
     atom  207 type  2   force =     0.00080013    0.00054013   -0.00020762
     atom  208 type  2   force =     0.00041304    0.00052294   -0.00023776
     atom  209 type  2   force =     0.00062970   -0.00004971    0.00021633
     atom  210 type  2   force =     0.00169150    0.00015754   -0.00174935
     atom  211 type  2   force =    -0.00016333    0.00032073    0.00022056
     atom  212 type  2   force =     0.00337271    0.01095549    0.00146525
     atom  213 type  2   force =    -0.00062838   -0.00025158   -0.00010881
     atom  214 type  2   force =    -0.00173480    0.00300129   -0.00066004
     atom  215 type  2   force =     0.00008954   -0.00042799    0.00019396

     Total force =     0.554896     Total SCF correction =     0.000110

     Writing output data file Qrtz_Ortho.save

     init_run     :     27.24s CPU     40.34s WALL (       1 calls)
     electrons    :   4457.49s CPU   9062.34s WALL (       1 calls)
     forces       :      8.78s CPU      9.46s WALL (       1 calls)

     Called by init_run:
     wfcinit      :     25.20s CPU     36.46s WALL (       1 calls)
     potinit      :      0.20s CPU      0.26s WALL (       1 calls)

     Called by electrons:
     c_bands      :   2242.39s CPU   2813.51s WALL (      33 calls)
     sum_band     :     11.10s CPU     42.12s WALL (      11 calls)
     v_of_rho     :      0.12s CPU      0.32s WALL (      12 calls)
     mix_rho      :      0.11s CPU      0.55s WALL (      11 calls)

     Called by c_bands:
     init_us_2    :      0.36s CPU      0.51s WALL (      45 calls)
     cegterg      :   2241.05s CPU   2803.86s WALL (      33 calls)

     Called by sum_band:

     Called by *egterg:
     h_psi        :    442.07s CPU    904.04s WALL (      99 calls)
     g_psi        :      0.30s CPU      0.31s WALL (      65 calls)
     cdiaghg      :    735.51s CPU    745.89s WALL (      96 calls)

     Called by h_psi:
     add_vuspsi   :    147.09s CPU    147.40s WALL (      99 calls)

     General routines
     calbec       :    152.10s CPU    174.83s WALL (     103 calls)
     fft          :      0.18s CPU      0.95s WALL (      49 calls)
     fftw         :    151.11s CPU    609.66s WALL (   97868 calls)
     davcio       :      0.02s CPU      3.03s WALL (     260 calls)

     Parallel routines
     fft_scatter  :     72.94s CPU    474.03s WALL (   97917 calls)

     Electric-field routines
     c_phase_fiel :   2203.60s CPU   6193.77s WALL (      33 calls)

     PWSCF        :     1h14m CPU        2h31m WALL


   This run was terminated on:   4:24:54   7Jul2018            

=------------------------------------------------------------------------------=
   JOB DONE.
=------------------------------------------------------------------------------=
