# Supplementary material for: Collective dipole effects in ionic transport under electric fields
Source: Nat Commun. 2020 Jul 3;11:3330. doi: 10.1038/s41467-020-17173-w (PMC7335081; doi:10.1038/s41467-020-17173-w)
Supplement: Supplementary file 3 — Source Data [file 41467_2020_17173_MOESM3_ESM.zip › Script_Pol_Analysis/QE_data/ZBC_NEB_VO_Q2-pos2/Zcharge_VO_Q2_pict1/dz0.2/output_file]

     Program PWSCF v.5.4.0 starts on  5Jul2018 at 22:58:12 

     This program is part of the open-source Quantum ESPRESSO suite
     for quantum simulation of materials; please cite
         "P. Giannozzi et al., J. Phys.:Condens. Matter 21 395502 (2009);
          URL http://www.quantum-espresso.org", 
     in publications or presentations arising from this work. More details at
     http://www.quantum-espresso.org/quote

     Parallel version (MPI), running on   112 processors
     R & G space division:  proc/nbgrp/npool/nimage =     112
     Reading input from input_file
Warning: card &IONS ignored
Warning: card / ignored
Warning: card &CELL ignored
Warning: card / ignored

     Current dimensions of program PWSCF are:
     Max number of different atomic species (ntypx) = 10
     Max number of k-points (npk) =  40000
     Max angular momentum in pseudopotentials (lmaxx) =  3

     Subspace diagonalization in iterative solution of the eigenvalue problem:
     a serial algorithm will be used


     Parallelization info
     --------------------
     sticks:   dense  smooth     PW     G-vecs:    dense   smooth      PW
     Min         200     200     50                15540    15540    1940
     Max         201     201     51                15547    15547    1944
     Sum       22485   22485   5629              1740873  1740873  217511


     Title: 
     Fkl_Ortho                                                                  


     bravais-lattice index     =            0
     lattice parameter (alat)  =      27.8567  a.u.
     unit-cell volume          =   18011.5231 (a.u.)^3
     number of atoms/cell      =          215
     number of atomic types    =            2
     number of electrons       =      1144.00
     number of Kohn-Sham states=          600
     kinetic-energy cutoff     =      80.0000  Ry
     charge density cutoff     =     320.0000  Ry
     convergence threshold     =      1.0E-08
     mixing beta               =       0.7000
     number of iterations used =            8  plain     mixing
     Exchange-correlation      =  SLA  PZ   NOGX NOGC ( 1  1  0  0 0 0)

     Using Berry phase electric field
     In a.u.(Ry)  cartesian system of reference
        0.0000000000
        0.0000000000
        0.0000000000
     In a.u.(Ry)  crystal system of reference
        0.0000000000
        0.0000000000
        0.0000000000
     Number of iterative cycles:   3


     celldm(1)=  27.856738  celldm(2)=   0.000000  celldm(3)=   0.000000
     celldm(4)=   0.000000  celldm(5)=   0.000000  celldm(6)=   0.000000

     crystal axes: (cart. coord. in units of alat)
               a(1) = (   0.992918   0.000000   0.000000 )  
               a(2) = (   0.000000   1.146571   0.000000 )  
               a(3) = (   0.000000   0.000000   0.731889 )  

     reciprocal axes: (cart. coord. in units 2 pi/alat)
               b(1) = (  1.007133  0.000000  0.000000 )  
               b(2) = (  0.000000  0.872166  0.000000 )  
               b(3) = (  0.000000  0.000000  1.366327 )  


     PseudoPot. # 1 for Si read from file:
     /home/users/lsamos/Nico/q-e-qe-5.4/pseudo/Si.pz-vbc.UPF
     MD5 check sum: 6dfa03ddd5817404712e03e4d12deb78
     Pseudo is Norm-conserving, Zval =  4.0
     Generated by new atomic code, or converted to UPF format
     Using radial grid of  431 points,  2 beta functions with: 
                l(1) =   0
                l(2) =   1

     PseudoPot. # 2 for O  read from file:
     /home/users/lsamos/Nico/q-e-qe-5.4/pseudo/O.pz-mt.UPF
     MD5 check sum: 6c85872a654a48428798af567c59afb1
     Pseudo is Norm-conserving, Zval =  6.0
     Generated by new atomic code, or converted to UPF format
     Using radial grid of  921 points,  1 beta functions with: 
                l(1) =   0

     atomic species   valence    mass     pseudopotential
        Si             4.00    28.08550     Si( 1.00)
        O              6.00    16.00000     O ( 1.00)

     No symmetry found


   Cartesian axes

     site n.     atom                  positions (alat units)
         1           Si  tau(   1) = (   0.1526070  -0.0005219   0.2468213  )
         2           Si  tau(   2) = (   0.3181961   0.2878794   0.2455971  )
         3           Si  tau(   3) = (   0.9147431   0.1331118   0.1179680  )
         4           Si  tau(   4) = (   0.0913557   0.4161472   0.1243611  )
         5           Si  tau(   5) = (   0.0890703   0.1518590  -0.0006833  )
         6           Si  tau(   6) = (   0.2502579   0.4339578  -0.0048065  )
         7           O   tau(   7) = (   0.0858929   0.0786958   0.2843220  )
         8           O   tau(   8) = (   0.2523428   0.3669835   0.2850404  )
         9           O   tau(   9) = (   0.2166198   0.0371751   0.1651749  )
        10           O   tau(  10) = (   0.3854023   0.3306166   0.1685429  )
        11           O   tau(  11) = (   0.1899148   0.1671334   0.0403625  )
        12           O   tau(  12) = (   0.3566677   0.4413897   0.0238535  )
        13           O   tau(  13) = (   0.0232879   0.1142923   0.0798470  )
        14           O   tau(  14) = (   0.1935777   0.4038739   0.0849739  )
        15           O   tau(  15) = (   0.9162131   0.2056298   0.2015662  )
        16           O   tau(  16) = (   0.0902448   0.4923687   0.2046510  )
        17           O   tau(  17) = (   0.0485185   0.2471043   0.3288967  )
        18           O   tau(  18) = (   0.2142447   0.5355634   0.3309345  )
        19           Si  tau(  19) = (   0.4879220   0.0027178   0.2393226  )
        20           Si  tau(  20) = (   0.6534621   0.2824525   0.2488768  )
        21           Si  tau(  21) = (   0.2542973   0.1310928   0.1225297  )
        22           Si  tau(  22) = (   0.4152104   0.4204675   0.1145966  )
        23           Si  tau(  23) = (   0.4170093   0.1534654   0.0002070  )
        24           Si  tau(  24) = (   0.5856654   0.4421223   0.0018143  )
        25           O   tau(  25) = (   0.4226019   0.0834756   0.2766181  )
        26           O   tau(  26) = (   0.5912088   0.3502319   0.3134807  )
        27           O   tau(  27) = (   0.5545591   0.0397682   0.1584113  )
        28           O   tau(  28) = (   0.7054658   0.3326639   0.1666924  )
        29           O   tau(  29) = (   0.5170708   0.1752344   0.0411291  )
        30           O   tau(  30) = (   0.6874769   0.4579766   0.0393598  )
        31           O   tau(  31) = (   0.3550120   0.1129521   0.0817445  )
        32           O   tau(  32) = (   0.5211435   0.4109883   0.0858873  )
        33           O   tau(  33) = (   0.2569640   0.2084752   0.2014255  )
        34           O   tau(  34) = (   0.3988549   0.5099837   0.1803192  )
        35           O   tau(  35) = (   0.3807950   0.2496227   0.3282566  )
        36           Si  tau(  36) = (   0.8152717  -0.0019493   0.2414422  )
        37           Si  tau(  37) = (   0.9809290   0.2835884   0.2441478  )
        38           Si  tau(  38) = (   0.5858556   0.1379804   0.1189426  )
        39           Si  tau(  39) = (   0.7503591   0.4234967   0.1239015  )
        40           Si  tau(  40) = (   0.7546558   0.1597555  -0.0099412  )
        41           Si  tau(  41) = (   0.9176211   0.4375498   0.0031708  )
        42           O   tau(  42) = (   0.7494889   0.0747786   0.2853533  )
        43           O   tau(  43) = (   0.9169215   0.3658054   0.2816774  )
        44           O   tau(  44) = (   0.8720065   0.0391066   0.1560244  )
        45           O   tau(  45) = (   1.0483531   0.3207324   0.1649217  )
        46           O   tau(  46) = (   0.8539390   0.1750830   0.0347616  )
        47           O   tau(  47) = (   1.0195202   0.4504768   0.0419366  )
        48           O   tau(  48) = (   0.6855801   0.1356227   0.0725969  )
        49           O   tau(  49) = (   0.8510577   0.4025045   0.0844627  )
        50           O   tau(  50) = (   0.5867739   0.2071965   0.2059082  )
        51           O   tau(  51) = (   0.7520592   0.4991497   0.2034850  )
        52           O   tau(  52) = (   0.7260677   0.2454248   0.3228831  )
        53           O   tau(  53) = (   0.8792244   0.5352148   0.3275984  )
        54           Si  tau(  54) = (   0.1517315   0.5719834   0.2479802  )
        55           Si  tau(  55) = (   0.3191404   0.8664892   0.2449986  )
        56           Si  tau(  56) = (   0.9201188   0.7067885   0.1221465  )
        57           Si  tau(  57) = (   0.0915621   0.9918186   0.1237927  )
        58           Si  tau(  58) = (   0.0935548   0.7266355  -0.0008214  )
        59           Si  tau(  59) = (   0.2547412   1.0146238  -0.0002971  )
        60           O   tau(  60) = (   0.0875589   0.6536162   0.2834923  )
        61           O   tau(  61) = (   0.2538223   0.9454037   0.2828073  )
        62           O   tau(  62) = (   0.2216818   0.6107691   0.1694564  )
        63           O   tau(  63) = (   0.3852196   0.8989548   0.1630609  )
        64           O   tau(  64) = (   0.1988740   0.7347809   0.0373900  )
        65           O   tau(  65) = (   0.3580145   1.0267707   0.0361601  )
        66           O   tau(  66) = (   0.0300142   0.6938794   0.0832908  )
        67           O   tau(  67) = (   0.1932605   0.9776345   0.0836746  )
        68           O   tau(  68) = (   0.9176385   0.7804938   0.2038951  )
        69           O   tau(  69) = (   0.0911296   1.0638248   0.2073995  )
        70           O   tau(  70) = (   0.0505765   0.8225688   0.3275442  )
        71           O   tau(  71) = (   0.2165800   1.1120220   0.3307291  )
        72           Si  tau(  72) = (   0.4291190   0.6139235   0.1826591  )
        73           Si  tau(  73) = (   0.6516881   0.8623312   0.2462231  )
        74           Si  tau(  74) = (   0.2523136   0.7067083   0.1279870  )
        75           Si  tau(  75) = (   0.4226055   0.9935460   0.1193060  )
        76           Si  tau(  76) = (   0.4235587   0.7319656   0.0160075  )
        77           Si  tau(  77) = (   0.5880584   1.0134480  -0.0016271  )
        78           O   tau(  78) = (   0.4067283   0.6595383   0.2778973  )
        79           O   tau(  79) = (   0.5867233   0.9424257   0.2838039  )
        80           O   tau(  80) = (   0.5325381   0.6229064   0.1486362  )
        81           O   tau(  81) = (   0.7138847   0.8948739   0.1610191  )
        82           O   tau(  82) = (   0.5227543   0.7588144   0.0389999  )
        83           O   tau(  83) = (   0.6897742   1.0269937   0.0381259  )
        84           O   tau(  84) = (   0.3671923   0.6828967   0.0994907  )
        85           O   tau(  85) = (   0.5237333   0.9755461   0.0799953  )
        86           O   tau(  86) = (   0.2561192   0.7849427   0.2031204  )
        87           O   tau(  87) = (   0.4237487   1.0696153   0.1989292  )
        88           O   tau(  88) = (   0.3803090   0.8276315   0.3287486  )
        89           O   tau(  89) = (   0.5474291   1.1116772   0.3248286  )
        90           Si  tau(  90) = (   0.8185792   0.5765219   0.2444790  )
        91           Si  tau(  91) = (   0.9818557   0.8605263   0.2439024  )
        92           Si  tau(  92) = (   0.5873010   0.7156956   0.1194278  )
        93           Si  tau(  93) = (   0.7527677   0.9902155   0.1212142  )
        94           Si  tau(  94) = (   0.7532146   0.7279292  -0.0006046  )
        95           Si  tau(  95) = (   0.9190654   1.0123977   0.0019824  )
        96           O   tau(  96) = (   0.7565901   0.6579977   0.2842317  )
        97           O   tau(  97) = (   0.9180607   0.9410234   0.2823753  )
        98           O   tau(  98) = (   0.8848084   0.6106998   0.1629632  )
        99           O   tau(  99) = (   1.0479903   0.8951228   0.1623548  )
       100           O   tau( 100) = (   0.8545245   0.7413219   0.0397641  )
       101           O   tau( 101) = (   1.0200915   1.0290695   0.0421659  )
       102           O   tau( 102) = (   0.6866385   0.6924237   0.0812173  )
       103           O   tau( 103) = (   0.8547966   0.9743848   0.0834899  )
       104           O   tau( 104) = (   0.5874419   0.7806830   0.2073380  )
       105           O   tau( 105) = (   0.7516342   1.0631367   0.2040536  )
       106           O   tau( 106) = (   0.7145049   0.8253722   0.3291499  )
       107           O   tau( 107) = (   0.8829918   1.1104744   0.3216047  )
       108           Si  tau( 108) = (   0.1530658  -0.0017724   0.6088278  )
       109           Si  tau( 109) = (   0.3114398   0.2820549   0.6101117  )
       110           Si  tau( 110) = (   0.9201222   0.1281461   0.4908061  )
       111           Si  tau( 111) = (   0.0884113   0.4166505   0.4893799  )
       112           Si  tau( 112) = (   0.0890180   0.1518587   0.3669456  )
       113           Si  tau( 113) = (   0.2525765   0.4392417   0.3682401  )
       114           O   tau( 114) = (   0.0902049   0.0801966   0.6471237  )
       115           O   tau( 115) = (   0.2409084   0.3587487   0.6469327  )
       116           O   tau( 116) = (   0.2165411   0.0316124   0.5243501  )
       117           O   tau( 117) = (   0.3770071   0.3257919   0.5321716  )
       118           O   tau( 118) = (   0.1925349   0.1661519   0.4019463  )
       119           O   tau( 119) = (   0.3551441   0.4549690   0.4061156  )
       120           O   tau( 120) = (   0.0294843   0.1155582   0.4527098  )
       121           O   tau( 121) = (   0.1907576   0.4016189   0.4514979  )
       122           O   tau( 122) = (   0.9159886   0.2038958   0.5716324  )
       123           O   tau( 123) = (   0.0867475   0.4924167   0.5697607  )
       124           O   tau( 124) = (   0.0517915   0.2486047   0.6933793  )
       125           O   tau( 125) = (   0.2163099   0.5320519   0.6905220  )
       126           Si  tau( 126) = (   0.4849570  -0.0008557   0.6105124  )
       127           Si  tau( 127) = (   0.6424632   0.2875625   0.6033846  )
       128           Si  tau( 128) = (   0.2552622   0.1264718   0.4839564  )
       129           Si  tau( 129) = (   0.4115866   0.4221937   0.4941578  )
       130           Si  tau( 130) = (   0.4197222   0.1524075   0.3625841  )
       131           Si  tau( 131) = (   0.6084546   0.3934725   0.4112124  )
       132           O   tau( 132) = (   0.4224122   0.0809971   0.6490866  )
       133           O   tau( 133) = (   0.5845951   0.3647239   0.6538649  )
       134           O   tau( 134) = (   0.5483994   0.0353623   0.5269247  )
       135           O   tau( 135) = (   0.6813586   0.3401327   0.5023494  )
       136           O   tau( 136) = (   0.5220859   0.1673842   0.4020816  )
       137           O   tau( 137) = (   0.6865051   0.4724621   0.4089011  )
       138           O   tau( 138) = (   0.3572463   0.1117694   0.4442246  )
       139           O   tau( 139) = (   0.5178725   0.4114456   0.4643100  )
       140           O   tau( 140) = (   0.2546083   0.1993045   0.5670019  )
       141           O   tau( 141) = (   0.4101122   0.4990973   0.5730427  )
       142           O   tau( 142) = (   0.3749083   0.2478229   0.6937284  )
       143           O   tau( 143) = (   0.5481023   0.5349648   0.6885491  )
       144           Si  tau( 144) = (   0.8170668  -0.0034599   0.6109806  )
       145           Si  tau( 145) = (   0.9798820   0.2844061   0.6117812  )
       146           Si  tau( 146) = (   0.5843952   0.1295275   0.4847625  )
       147           Si  tau( 147) = (   0.7566300   0.4319636   0.4863941  )
       148           Si  tau( 148) = (   0.7557837   0.1485035   0.3664382  )
       149           Si  tau( 149) = (   0.9189231   0.4392112   0.3633328  )
       150           O   tau( 150) = (   0.7530971   0.0784271   0.6480636  )
       151           O   tau( 151) = (   0.9155563   0.3652109   0.6514247  )
       152           O   tau( 152) = (   0.8826866   0.0324013   0.5295976  )
       153           O   tau( 153) = (   1.0420653   0.3220250   0.5284956  )
       154           O   tau( 154) = (   0.8566485   0.1623171   0.4068818  )
       155           O   tau( 155) = (   1.0191410   0.4531060   0.4051611  )
       156           O   tau( 156) = (   0.6880618   0.1204475   0.4494294  )
       157           O   tau( 157) = (   0.8523242   0.4018364   0.4463146  )
       158           O   tau( 158) = (   0.5798623   0.2077612   0.5646340  )
       159           O   tau( 159) = (   0.7580711   0.4867934   0.5795919  )
       160           O   tau( 160) = (   0.7251811   0.2529938   0.6661106  )
       161           O   tau( 161) = (   0.8838898   0.5360104   0.6975652  )
       162           Si  tau( 162) = (   0.1526569   0.5712193   0.6089412  )
       163           Si  tau( 163) = (   0.3144225   0.8593931   0.6116754  )
       164           Si  tau( 164) = (   0.9175106   0.7044754   0.4917535  )
       165           Si  tau( 165) = (   0.0881818   0.9910862   0.4885222  )
       166           Si  tau( 166) = (   0.0875475   0.7270784   0.3667219  )
       167           Si  tau( 167) = (   0.2534619   1.0156251   0.3688655  )
       168           O   tau( 168) = (   0.0906446   0.6523171   0.6499845  )
       169           O   tau( 169) = (   0.2512065   0.9405473   0.6490241  )
       170           O   tau( 170) = (   0.2170533   0.6085491   0.5272596  )
       171           O   tau( 171) = (   0.3858586   0.8944731   0.5349607  )
       172           O   tau( 172) = (   0.1900944   0.7409766   0.4045777  )
       173           O   tau( 173) = (   0.3550672   1.0258373   0.4093376  )
       174           O   tau( 174) = (   0.0248668   0.6886415   0.4491601  )
       175           O   tau( 175) = (   0.1897976   0.9750768   0.4491513  )
       176           O   tau( 176) = (   0.9208200   0.7748324   0.5767960  )
       177           O   tau( 177) = (   0.0886297   1.0631101   0.5723845  )
       178           O   tau( 178) = (   0.0604810   0.8234800   0.6915398  )
       179           O   tau( 179) = (   0.2173454   1.1101728   0.6921386  )
       180           Si  tau( 180) = (   0.4810107   0.5742972   0.6105534  )
       181           Si  tau( 181) = (   0.6497159   0.8596647   0.6065941  )
       182           Si  tau( 182) = (   0.2531278   0.7045577   0.4873535  )
       183           Si  tau( 183) = (   0.4204620   0.9903938   0.4908480  )
       184           Si  tau( 184) = (   0.4159618   0.7298837   0.3643945  )
       185           Si  tau( 185) = (   0.5847177   1.0164074   0.3661718  )
       186           O   tau( 186) = (   0.4204636   0.6536955   0.6588592  )
       187           O   tau( 187) = (   0.5868172   0.9400602   0.6474714  )
       188           O   tau( 188) = (   0.5416416   0.6125240   0.5271509  )
       189           O   tau( 189) = (   0.7136948   0.8957690   0.5243390  )
       190           O   tau( 190) = (   0.5196594   0.7375495   0.3994601  )
       191           O   tau( 191) = (   0.6857521   1.0323455   0.4068046  )
       192           O   tau( 192) = (   0.3551762   0.6903655   0.4473555  )
       193           O   tau( 193) = (   0.5210084   0.9772607   0.4478833  )
       194           O   tau( 194) = (   0.2533217   0.7783201   0.5696914  )
       195           O   tau( 195) = (   0.4208889   1.0651311   0.5721326  )
       196           O   tau( 196) = (   0.3682427   0.8190725   0.7019610  )
       197           O   tau( 197) = (   0.5501758   1.1097057   0.6920921  )
       198           Si  tau( 198) = (   0.8203534   0.5725794   0.6160431  )
       199           Si  tau( 199) = (   0.9843276   0.8582777   0.6117066  )
       200           Si  tau( 200) = (   0.5827357   0.7060545   0.4850674  )
       201           Si  tau( 201) = (   0.7510633   0.9925816   0.4865551  )
       202           Si  tau( 202) = (   0.7519554   0.7294909   0.3683536  )
       203           Si  tau( 203) = (   0.9178245   1.0151198   0.3643187  )
       204           O   tau( 204) = (   0.7526973   0.6507178   0.6520991  )
       205           O   tau( 205) = (   0.9204436   0.9376914   0.6524273  )
       206           O   tau( 206) = (   0.8792739   0.6073762   0.5296283  )
       207           O   tau( 207) = (   1.0431788   0.8945309   0.5258403  )
       208           O   tau( 208) = (   0.8516043   0.7438421   0.4125862  )
       209           O   tau( 209) = (   1.0185159   1.0295825   0.4061745  )
       210           O   tau( 210) = (   0.6844270   0.6892682   0.4466294  )
       211           O   tau( 211) = (   0.8518906   0.9788923   0.4451776  )
       212           O   tau( 212) = (   0.5831531   0.7808487   0.5663719  )
       213           O   tau( 213) = (   0.7523917   1.0635736   0.5712741  )
       214           O   tau( 214) = (   0.7134624   0.8208438   0.6886159  )
       215           O   tau( 215) = (   0.8796431   1.1071838   0.6942729  )

     number of k points=     1
                       cart. coord. in units 2pi/alat
        k(    1) = (   0.0000000   0.0000000   0.0000000), wk =   2.0000000

     Dense  grid:  1740873 G-vectors     FFT dimensions: ( 160, 192, 120)

     Largest allocated arrays     est. size (Mb)     dimensions
        Kohn-Sham Wavefunctions        17.80 Mb     (    1944,  600)
        NL pseudopotentials            12.78 Mb     (    1944,  431)
        Each V/rho on FFT grid          0.94 Mb     (   61440)
        Each G-vector array             0.12 Mb     (   15547)
        G-vector shells                 0.06 Mb     (    7776)
     Largest temporary arrays     est. size (Mb)     dimensions
        Auxiliary wavefunctions        71.19 Mb     (    1944, 2400)
        Each subspace H/S matrix       87.89 Mb     (    2400, 2400)
        Each <psi_i|beta_j> matrix      3.95 Mb     (     431,  600)
        Arrays for rho mixing           7.50 Mb     (   61440,    8)

     Initial potential from superposition of free atoms

     starting charge 1145.96414, renormalised to 1144.00000
     Starting wfc are  860 randomized atomic wfcs

     total cpu time spent up to now is       38.7 secs

     per-process dynamical memory:   157.5 Mb

     Self-consistent Calculation

     iteration #  1     ecut=    80.00 Ry     beta=0.70
     Davidson diagonalization with overlap
     ethr =  1.00E-02,  avg # of iterations =  3.0
     Davidson diagonalization with overlap
     ethr =  1.00E-02,  avg # of iterations =  1.0
     Davidson diagonalization with overlap
     ethr =  1.00E-02,  avg # of iterations =  1.0

     Expectation value of exp(iGx): (  1.2119813537853117E-004,  7.2429748203068039E-004)  0.99291773000000005     
     Electronic Dipole per cell (Ry a.u.)   17.493837608121407     
     Ionic Dipole per cell (Ry a.u.)   23650.516020106639     

     Expectation value of exp(iGx): (  3.2984227325377293E-003, -3.0223916870325295E-003)   1.1465709300000000     
     Electronic Dipole per cell (Ry a.u.)  -10.664910472970320     
     Ionic Dipole per cell (Ry a.u.)   25346.313318963730     

     Expectation value of exp(iGx): (  9.9548329401707865E-008, -1.7329711212933243E-006)  0.73188942899999998     
     Electronic Dipole per cell (Ry a.u.)  -13.889898707424656     
     Ionic Dipole per cell (Ry a.u.)   15839.598578606805     
Electronic Dipole on Cartesian axes
           1   17.493837608121407     
           2  -10.664910472970320     
           3  -13.889898707424656     
Ionic Dipole on Cartesian axes
           1   23650.516020106639     
           2   25346.313318963730     
           3   15839.598578606805     

     total cpu time spent up to now is      792.5 secs

     total energy              =   -5137.18612699 Ry
     Harris-Foulkes estimate   =   -5174.16914799 Ry
     estimated scf accuracy    <      51.91825503 Ry

     iteration #  2     ecut=    80.00 Ry     beta=0.70
     Davidson diagonalization with overlap
     ethr =  4.54E-03,  avg # of iterations =  2.0
     Davidson diagonalization with overlap
     ethr =  4.54E-03,  avg # of iterations =  2.0
     Davidson diagonalization with overlap
     ethr =  4.54E-03,  avg # of iterations =  1.0

     Expectation value of exp(iGx): (  7.8253000395471935E-006,  3.1672795179682379E-005)  0.99291773000000005     
     Electronic Dipole per cell (Ry a.u.)   16.542319076365530     
     Ionic Dipole per cell (Ry a.u.)   23650.516020106639     

     Expectation value of exp(iGx): (  3.3053550568568990E-004, -2.7685827057856053E-004)   1.1465709300000000     
     Electronic Dipole per cell (Ry a.u.)  -10.025069478894002     
     Ionic Dipole per cell (Ry a.u.)   25346.313318963730     

     Expectation value of exp(iGx): (  2.3692363167104348E-010, -5.6202330190038896E-009)  0.73188942899999998     
     Electronic Dipole per cell (Ry a.u.)  -14.029862136606457     
     Ionic Dipole per cell (Ry a.u.)   15839.598578606805     
Electronic Dipole on Cartesian axes
           1   16.542319076365530     
           2  -10.025069478894002     
           3  -14.029862136606457     
Ionic Dipole on Cartesian axes
           1   23650.516020106639     
           2   25346.313318963730     
           3   15839.598578606805     

     total cpu time spent up to now is     1531.3 secs

     total energy              =   -5150.70726541 Ry
     Harris-Foulkes estimate   =   -5167.89716362 Ry
     estimated scf accuracy    <      33.27871369 Ry

     iteration #  3     ecut=    80.00 Ry     beta=0.70
     Davidson diagonalization with overlap
     ethr =  2.91E-03,  avg # of iterations =  2.0
     Davidson diagonalization with overlap
     ethr =  2.91E-03,  avg # of iterations =  1.0
     Davidson diagonalization with overlap
     ethr =  2.91E-03,  avg # of iterations =  1.0

     Expectation value of exp(iGx): (  3.0053669750985376E-005,  1.5663539616522093E-004)  0.99291773000000005     
     Electronic Dipole per cell (Ry a.u.)   17.197868724175731     
     Ionic Dipole per cell (Ry a.u.)   23650.516020106639     

     Expectation value of exp(iGx): (  1.0595141452329191E-003, -9.5130335797068946E-004)   1.1465709300000000     
     Electronic Dipole per cell (Ry a.u.)  -10.519405476366806     
     Ionic Dipole per cell (Ry a.u.)   25346.313318963730     

     Expectation value of exp(iGx): (  5.9158514799546548E-009, -1.0561351407458724E-007)  0.73188942899999998     
     Electronic Dipole per cell (Ry a.u.)  -13.902977084243627     
     Ionic Dipole per cell (Ry a.u.)   15839.598578606805     
Electronic Dipole on Cartesian axes
           1   17.197868724175731     
           2  -10.519405476366806     
           3  -13.902977084243625     
Ionic Dipole on Cartesian axes
           1   23650.516020106639     
           2   25346.313318963730     
           3   15839.598578606805     

     total cpu time spent up to now is     2297.5 secs

     total energy              =   -5157.52941874 Ry
     Harris-Foulkes estimate   =   -5157.63994016 Ry
     estimated scf accuracy    <       0.26203293 Ry

     iteration #  4     ecut=    80.00 Ry     beta=0.70
     Davidson diagonalization with overlap
     ethr =  2.29E-05,  avg # of iterations =  8.0
     Davidson diagonalization with overlap
     ethr =  2.29E-05,  avg # of iterations =  1.0
     Davidson diagonalization with overlap
     ethr =  2.29E-05,  avg # of iterations =  1.0

     Expectation value of exp(iGx): (  3.2030550568802073E-005,  1.4862804252270439E-004)  0.99291773000000005     
     Electronic Dipole per cell (Ry a.u.)   16.915285571708640     
     Ionic Dipole per cell (Ry a.u.)   23650.516020106639     

     Expectation value of exp(iGx): (  1.0385360937788372E-003, -8.9554020287920270E-004)   1.1465709300000000     
     Electronic Dipole per cell (Ry a.u.)  -10.231297194514426     
     Ionic Dipole per cell (Ry a.u.)   25346.313318963730     

     Expectation value of exp(iGx): (  3.9519593071717294E-009, -9.5933894575350772E-008)  0.73188942899999998     
     Electronic Dipole per cell (Ry a.u.)  -14.038665589058526     
     Ionic Dipole per cell (Ry a.u.)   15839.598578606805     
Electronic Dipole on Cartesian axes
           1   16.915285571708640     
           2  -10.231297194514426     
           3  -14.038665589058526     
Ionic Dipole on Cartesian axes
           1   23650.516020106639     
           2   25346.313318963730     
           3   15839.598578606805     

     total cpu time spent up to now is     3125.2 secs

     total energy              =   -5157.54547846 Ry
     Harris-Foulkes estimate   =   -5157.63052334 Ry
     estimated scf accuracy    <       0.17823883 Ry

     iteration #  5     ecut=    80.00 Ry     beta=0.70
     Davidson diagonalization with overlap
     ethr =  1.56E-05,  avg # of iterations = 12.0
     Davidson diagonalization with overlap
     ethr =  1.56E-05,  avg # of iterations =  1.0
     Davidson diagonalization with overlap
     ethr =  1.56E-05,  avg # of iterations =  1.0

     Expectation value of exp(iGx): (  2.9478881327817385E-005,  1.4796629501922354E-004)  0.99291773000000005     
     Electronic Dipole per cell (Ry a.u.)   17.109642685691188     
     Ionic Dipole per cell (Ry a.u.)   23650.516020106639     

     Expectation value of exp(iGx): (  1.0221745155398283E-003, -9.0485392966621462E-004)   1.1465709300000000     
     Electronic Dipole per cell (Ry a.u.)  -10.418126129913942     
     Ionic Dipole per cell (Ry a.u.)   25346.313318963730     

     Expectation value of exp(iGx): (  5.0827590229632320E-009, -9.4948878135638264E-008)  0.73188942899999998     
     Electronic Dipole per cell (Ry a.u.)  -13.925694022444041     
     Ionic Dipole per cell (Ry a.u.)   15839.598578606805     
Electronic Dipole on Cartesian axes
           1   17.109642685691188     
           2  -10.418126129913942     
           3  -13.925694022444041     
Ionic Dipole on Cartesian axes
           1   23650.516020106639     
           2   25346.313318963730     
           3   15839.598578606805     

     total cpu time spent up to now is     3971.1 secs

     total energy              =   -5157.58106620 Ry
     Harris-Foulkes estimate   =   -5157.58242750 Ry
     estimated scf accuracy    <       0.00225184 Ry

     iteration #  6     ecut=    80.00 Ry     beta=0.70
     Davidson diagonalization with overlap
     ethr =  1.97E-07,  avg # of iterations =  7.0
     Davidson diagonalization with overlap
     ethr =  1.97E-07,  avg # of iterations =  1.0
     Davidson diagonalization with overlap
     ethr =  1.97E-07,  avg # of iterations =  1.0

     Expectation value of exp(iGx): (  2.9926703926707889E-005,  1.4805632126503848E-004)  0.99291773000000005     
     Electronic Dipole per cell (Ry a.u.)   17.074889965700322     
     Ionic Dipole per cell (Ry a.u.)   23650.516020106639     

     Expectation value of exp(iGx): (  1.0242933759082606E-003, -9.0406705622682521E-004)   1.1465709300000000     
     Electronic Dipole per cell (Ry a.u.)  -10.397145158649899     
     Ionic Dipole per cell (Ry a.u.)   25346.313318963730     

     Expectation value of exp(iGx): (  4.8864105124495058E-009, -9.5198150574329437E-008)  0.73188942899999998     
     Electronic Dipole per cell (Ry a.u.)  -13.945854589994202     
     Ionic Dipole per cell (Ry a.u.)   15839.598578606805     
Electronic Dipole on Cartesian axes
           1   17.074889965700322     
           2  -10.397145158649899     
           3  -13.945854589994202     
Ionic Dipole on Cartesian axes
           1   23650.516020106639     
           2   25346.313318963730     
           3   15839.598578606805     

     total cpu time spent up to now is     4776.8 secs

     total energy              =   -5157.58162666 Ry
     Harris-Foulkes estimate   =   -5157.58181190 Ry
     estimated scf accuracy    <       0.00034670 Ry

     iteration #  7     ecut=    80.00 Ry     beta=0.70
     Davidson diagonalization with overlap
     ethr =  3.03E-08,  avg # of iterations =  3.0
     Davidson diagonalization with overlap
     ethr =  3.03E-08,  avg # of iterations =  1.0
     Davidson diagonalization with overlap
     ethr =  3.03E-08,  avg # of iterations =  1.0

     Expectation value of exp(iGx): (  2.9776364717943544E-005,  1.4815048570648460E-004)  0.99291773000000005     
     Electronic Dipole per cell (Ry a.u.)   17.088568964653408     
     Ionic Dipole per cell (Ry a.u.)   23650.516020106639     

     Expectation value of exp(iGx): (  1.0241038032007836E-003, -9.0493456128133481E-004)   1.1465709300000000     
     Electronic Dipole per cell (Ry a.u.)  -10.405307592509327     
     Ionic Dipole per cell (Ry a.u.)   25346.313318963730     

     Expectation value of exp(iGx): (  4.9889573811294878E-009, -9.5268484948373053E-008)  0.73188942899999998     
     Electronic Dipole per cell (Ry a.u.)  -13.936348913971703     
     Ionic Dipole per cell (Ry a.u.)   15839.598578606805     
Electronic Dipole on Cartesian axes
           1   17.088568964653408     
           2  -10.405307592509327     
           3  -13.936348913971703     
Ionic Dipole on Cartesian axes
           1   23650.516020106639     
           2   25346.313318963730     
           3   15839.598578606805     

     total cpu time spent up to now is     5512.2 secs

     total energy              =   -5157.58170516 Ry
     Harris-Foulkes estimate   =   -5157.58172185 Ry
     estimated scf accuracy    <       0.00003409 Ry

     iteration #  8     ecut=    80.00 Ry     beta=0.70
     Davidson diagonalization with overlap
     ethr =  2.98E-09,  avg # of iterations =  3.0
     Davidson diagonalization with overlap
     ethr =  2.98E-09,  avg # of iterations =  1.0
     Davidson diagonalization with overlap
     ethr =  2.98E-09,  avg # of iterations =  1.0

     Expectation value of exp(iGx): (  2.9816117196458793E-005,  1.4816037650682828E-004)  0.99291773000000005     
     Electronic Dipole per cell (Ry a.u.)   17.085518676229576     
     Ionic Dipole per cell (Ry a.u.)   23650.516020106639     

     Expectation value of exp(iGx): (  1.0243701959897896E-003, -9.0481760788314316E-004)   1.1465709300000000     
     Electronic Dipole per cell (Ry a.u.)  -10.402530011627849     
     Ionic Dipole per cell (Ry a.u.)   25346.313318963730     

     Expectation value of exp(iGx): (  4.9501312833194283E-009, -9.5291775180090436E-008)  0.73188942899999998     
     Electronic Dipole per cell (Ry a.u.)  -13.940195380650387     
     Ionic Dipole per cell (Ry a.u.)   15839.598578606805     
Electronic Dipole on Cartesian axes
           1   17.085518676229576     
           2  -10.402530011627849     
           3  -13.940195380650387     
Ionic Dipole on Cartesian axes
           1   23650.516020106639     
           2   25346.313318963730     
           3   15839.598578606805     

     total cpu time spent up to now is     6253.0 secs

     total energy              =   -5157.58171346 Ry
     Harris-Foulkes estimate   =   -5157.58171537 Ry
     estimated scf accuracy    <       0.00000480 Ry

     iteration #  9     ecut=    80.00 Ry     beta=0.70
     Davidson diagonalization with overlap
     ethr =  4.20E-10,  avg # of iterations =  3.0
     Davidson diagonalization with overlap
     ethr =  4.20E-10,  avg # of iterations =  1.0
     Davidson diagonalization with overlap
     ethr =  4.20E-10,  avg # of iterations =  1.0

     Expectation value of exp(iGx): (  2.9811887936197479E-005,  1.4816564956000885E-004)  0.99291773000000005     
     Electronic Dipole per cell (Ry a.u.)   17.085945956585661     
     Ionic Dipole per cell (Ry a.u.)   23650.516020106639     

     Expectation value of exp(iGx): (  1.0243102394918975E-003, -9.0493191280650886E-004)   1.1465709300000000     
     Electronic Dipole per cell (Ry a.u.)  -10.403848761046916     
     Ionic Dipole per cell (Ry a.u.)   25346.313318963730     

     Expectation value of exp(iGx): (  4.9630948613348807E-009, -9.5294500105376371E-008)  0.73188942899999998     
     Electronic Dipole per cell (Ry a.u.)  -13.938963818650777     
     Ionic Dipole per cell (Ry a.u.)   15839.598578606805     
Electronic Dipole on Cartesian axes
           1   17.085945956585661     
           2  -10.403848761046916     
           3  -13.938963818650777     
Ionic Dipole on Cartesian axes
           1   23650.516020106639     
           2   25346.313318963730     
           3   15839.598578606805     

     total cpu time spent up to now is     6996.9 secs

     total energy              =   -5157.58171441 Ry
     Harris-Foulkes estimate   =   -5157.58171461 Ry
     estimated scf accuracy    <       0.00000043 Ry

     iteration # 10     ecut=    80.00 Ry     beta=0.70
     Davidson diagonalization with overlap
     ethr =  3.74E-11,  avg # of iterations =  3.0
     Davidson diagonalization with overlap
     ethr =  3.74E-11,  avg # of iterations =  1.0
     Davidson diagonalization with overlap
     ethr =  3.74E-11,  avg # of iterations =  1.0

     Expectation value of exp(iGx): (  2.9810720344286811E-005,  1.4816555086074264E-004)  0.99291773000000005     
     Electronic Dipole per cell (Ry a.u.)   17.086038653973176     
     Ionic Dipole per cell (Ry a.u.)   23650.516020106639     

     Expectation value of exp(iGx): (  1.0243406832625786E-003, -9.0489174213221615E-004)   1.1465709300000000     
     Electronic Dipole per cell (Ry a.u.)  -10.403320035070639     
     Ionic Dipole per cell (Ry a.u.)   25346.313318963730     

     Expectation value of exp(iGx): (  4.9608746290351937E-009, -9.5294424907632128E-008)  0.73188942899999998     
     Electronic Dipole per cell (Ry a.u.)  -13.939176695835199     
     Ionic Dipole per cell (Ry a.u.)   15839.598578606805     
Electronic Dipole on Cartesian axes
           1   17.086038653973176     
           2  -10.403320035070639     
           3  -13.939176695835199     
Ionic Dipole on Cartesian axes
           1   23650.516020106639     
           2   25346.313318963730     
           3   15839.598578606805     

     total cpu time spent up to now is     7754.0 secs

     total energy              =   -5157.58171451 Ry
     Harris-Foulkes estimate   =   -5157.58171453 Ry
     estimated scf accuracy    <       0.00000005 Ry

     iteration # 11     ecut=    80.00 Ry     beta=0.70
     Davidson diagonalization with overlap
     ethr =  3.98E-12,  avg # of iterations =  3.0
     Davidson diagonalization with overlap
     ethr =  3.98E-12,  avg # of iterations =  1.0
     Davidson diagonalization with overlap
     ethr =  3.98E-12,  avg # of iterations =  1.0

     Expectation value of exp(iGx): (  2.9811660198798574E-005,  1.4816537567560127E-004)  0.99291773000000005     
     Electronic Dipole per cell (Ry a.u.)   17.085959899163367     
     Ionic Dipole per cell (Ry a.u.)   23650.516020106639     

     Expectation value of exp(iGx): (  1.0243323634741832E-003, -9.0490180826054969E-004)   1.1465709300000000     
     Electronic Dipole per cell (Ry a.u.)  -10.403457338622069     
     Ionic Dipole per cell (Ry a.u.)   25346.313318963730     

     Expectation value of exp(iGx): (  4.9610864072207416E-009, -9.5294421576006437E-008)  0.73188942899999998     
     Electronic Dipole per cell (Ry a.u.)  -13.939156337854460     
     Ionic Dipole per cell (Ry a.u.)   15839.598578606805     
Electronic Dipole on Cartesian axes
           1   17.085959899163367     
           2  -10.403457338622069     
           3  -13.939156337854461     
Ionic Dipole on Cartesian axes
           1   23650.516020106639     
           2   25346.313318963730     
           3   15839.598578606805     

     total cpu time spent up to now is     8510.8 secs

     End of self-consistent calculation

          k = 0.0000 0.0000 0.0000 (217511 PWs)   bands (ev):

   -18.2818 -17.4454 -16.7609 -16.5530 -16.4620 -16.3914 -16.3734 -16.3338
   -16.2809 -16.2361 -16.2112 -16.1506 -16.1354 -16.1123 -16.0881 -16.0754
   -16.0386 -16.0230 -15.9645 -15.9574 -15.9255 -15.9074 -15.8997 -15.8590
   -15.8376 -15.8240 -15.8143 -15.7982 -15.7933 -15.7731 -15.7533 -15.7502
   -15.7262 -15.6668 -15.6338 -15.6119 -15.5785 -15.5425 -15.5320 -15.5103
   -15.4733 -15.4358 -15.3958 -15.3545 -15.3395 -15.3087 -15.2955 -15.2759
   -15.2344 -15.2292 -15.2062 -15.1865 -15.1579 -15.1267 -15.0996 -15.0914
   -15.0695 -14.9975 -14.9787 -14.9720 -14.9290 -14.9213 -14.9110 -14.9035
   -14.8873 -14.8601 -14.8450 -14.8216 -14.8155 -14.8107 -14.7698 -14.7567
   -14.7312 -14.7180 -14.7041 -14.6697 -14.6429 -14.5946 -14.5783 -14.5505
   -14.5255 -14.5227 -14.4897 -14.4671 -14.4571 -14.4504 -14.4323 -14.4234
   -14.4232 -14.4064 -14.4049 -14.4004 -14.3984 -14.3736 -14.3673 -14.3626
   -14.3581 -14.3486 -14.3452 -14.3436 -14.3317 -14.3283 -14.3171 -14.3136
   -14.3082 -14.2896 -14.2819 -14.2784 -14.2743 -14.2651 -14.2610 -14.2528
   -14.2464 -14.2401 -14.2369 -14.2285 -14.2250 -14.2192 -14.2148 -14.2107
   -14.2016 -14.1975 -14.1913 -14.1860 -14.1796 -14.1712 -14.1686 -14.1624
   -14.1587 -14.1527 -14.1498 -14.1406 -14.1381 -14.1315 -14.1276 -14.1218
   -14.1201 -14.1069 -14.1049 -14.0937 -14.0797 -14.0658 -13.9292  -6.8894
    -6.7568  -6.5499  -6.3393  -6.2216  -6.1959  -6.1644  -6.0430  -5.9764
    -5.9258  -5.8610  -5.8376  -5.8275  -5.7805  -5.7532  -5.7318  -5.7186
    -5.6746  -5.6409  -5.6205  -5.6047  -5.5641  -5.5185  -5.4597  -5.3465
    -5.2684  -5.2324  -5.1549  -5.1351  -5.1120  -5.0695  -5.0259  -4.9855
    -4.9310  -4.9100  -4.8542  -4.7723  -4.7392  -4.6748  -4.6046  -4.5026
    -4.4666  -4.3891  -4.3204  -4.2666  -4.2478  -4.1937  -4.1817  -4.1465
    -4.1285  -4.1136  -4.0781  -3.9713  -3.9596  -3.9117  -3.9015  -3.8844
    -3.7960  -3.7936  -3.7785  -3.7315  -3.7192  -3.6835  -3.6712  -3.6469
    -3.5151  -3.4483  -3.4049  -3.3758  -3.3419  -3.3016  -3.2774  -3.2197
    -3.2129  -3.1576  -3.1293  -3.1197  -3.0686  -3.0616  -3.0485  -3.0041
    -2.9917  -2.9782  -2.9713  -2.9458  -2.9223  -2.9188  -2.9044  -2.8945
    -2.8873  -2.8786  -2.8712  -2.8576  -2.8454  -2.8375  -2.8285  -2.8261
    -2.8115  -2.7916  -2.7849  -2.7720  -2.7445  -2.7406  -2.7376  -2.7252
    -2.7223  -2.7186  -2.7003  -2.6915  -2.6842  -2.6712  -2.6686  -2.6537
    -2.6417  -2.6338  -2.6200  -2.6150  -2.5857  -2.5526  -2.5321  -2.5280
    -2.5033  -2.4704  -2.4617  -2.4509  -2.4385  -2.4360  -2.4247  -2.3831
    -2.3701  -2.3564  -2.3418  -2.3136  -2.2736  -2.2654  -2.2265  -2.2119
    -2.2070  -2.2005  -2.1870  -2.1269  -2.0879  -2.0805  -1.9574  -1.9369
    -1.8918  -1.5037  -1.2983  -1.1475  -1.0439  -1.0092  -0.9356  -0.9292
    -0.8866  -0.8620  -0.8207  -0.8098  -0.8006  -0.7452  -0.7345  -0.7220
    -0.7114  -0.6926  -0.6896  -0.6700  -0.6514  -0.6483  -0.6246  -0.6201
    -0.6080  -0.5969  -0.5747  -0.5733  -0.5582  -0.5479  -0.5323  -0.5230
    -0.5003  -0.4925  -0.4877  -0.4847  -0.4721  -0.4691  -0.4431  -0.4373
    -0.4192  -0.4022  -0.3888  -0.3781  -0.3684  -0.3629  -0.3563  -0.3258
    -0.3163  -0.3073  -0.2940  -0.2733  -0.2546  -0.2534  -0.2454  -0.2169
    -0.2028  -0.1884  -0.1734  -0.1462  -0.1277  -0.1260  -0.1115  -0.1007
    -0.0897  -0.0594  -0.0379  -0.0112   0.0013   0.0138   0.0261   0.0443
     0.0572   0.0679   0.0761   0.0974   0.1019   0.1221   0.1326   0.1551
     0.1593   0.1718   0.1949   0.2032   0.2220   0.2341   0.2360   0.2484
     0.2596   0.2685   0.2731   0.2956   0.3139   0.3335   0.3495   0.3582
     0.3638   0.3711   0.3902   0.4054   0.4180   0.4195   0.4356   0.4442
     0.4449   0.4655   0.4722   0.4839   0.4928   0.5039   0.5147   0.5304
     0.5357   0.5410   0.5546   0.5629   0.5678   0.5805   0.6029   0.6131
     0.6192   0.6232   0.6561   0.6631   0.6801   0.7018   0.7065   0.7269
     0.7324   0.7419   0.7508   0.7703   0.7962   0.8068   0.8291   0.8400
     0.8462   0.8581   0.8750   0.8815   0.8879   0.9169   0.9281   0.9362
     0.9483   0.9571   0.9660   0.9784   0.9958   1.0095   1.0165   1.0289
     1.0402   1.0434   1.0591   1.0673   1.0801   1.0889   1.0989   1.1048
     1.1139   1.1313   1.1374   1.1447   1.1555   1.1668   1.1816   1.1861
     1.2039   1.2111   1.2224   1.2266   1.2331   1.2395   1.2565   1.2701
     1.2825   1.2866   1.2927   1.3051   1.3083   1.3163   1.3251   1.3407
     1.3445   1.3567   1.3633   1.3696   1.3798   1.3889   1.4049   1.4097
     1.4143   1.4259   1.4301   1.4384   1.4516   1.4572   1.4693   1.4816
     1.4905   1.5025   1.5032   1.5146   1.5229   1.5323   1.5342   1.5500
     1.5592   1.5625   1.5720   1.5886   1.5915   1.5969   1.6035   1.6140
     1.6285   1.6334   1.6377   1.6452   1.6594   1.6629   1.6814   1.6851
     1.7011   1.7097   1.7329   1.7410   1.7533   1.7746   1.8015   1.8099
     1.8168   1.8269   1.8461   1.8609   1.8727   1.8970   1.9170   1.9346
     1.9538   1.9670   1.9718   1.9875   1.9968   2.0185   2.0252   2.0321
     2.0398   2.0515   2.0585   2.0761   2.0934   2.1012   2.1403   2.1470
     2.1659   2.1793   2.1871   2.2102   2.2287   2.2351   2.2505   2.2614
     2.2703   2.2946   2.3023   2.3126   2.3290   2.3379   2.3488   2.3633
     2.3705   2.3819   2.3944   2.4010   2.4453   2.4515   2.4656   2.4952
     2.5020   2.5254   2.5577   2.5799   7.7638   8.2076   8.8053   9.1331
     9.2335   9.3645   9.5299   9.7520   9.8401   9.8957   9.9475   9.9961
    10.0476  10.0879  10.2239  10.3167  10.3355  10.3749  10.4087  10.4715
    10.5532  10.5849  10.6196  10.6306  10.7017  10.7501  10.7835  10.8147

     highest occupied, lowest unoccupied level (ev):     2.5799    7.7638

!    total energy              =   -5157.58171460 Ry
     Harris-Foulkes estimate   =   -5157.58171452 Ry
     estimated scf accuracy    <          2.9E-09 Ry

     The total energy is the sum of the following terms:

     one-electron contribution =   -2406.63695914 Ry
     hartree contribution      =    1798.23174316 Ry
     xc contribution           =   -1182.84477458 Ry
     ewald contribution        =   -3366.33172404 Ry

     convergence has been achieved in  11 iterations
  **** WARNING :: Problem open file vector.dat...
  **** WARNING :: Problem read vector parameters...
  VECTOR ::                  Infinity                  Infinity                       NaN
  PARALLEL PART OF FORCES:no remove

     Forces acting on atoms (Ry/au):

     atom    1 type  1   force =    -0.00023494    0.00086049   -0.00022798
     atom    2 type  1   force =    -0.00005167   -0.00066009    0.00083847
     atom    3 type  1   force =     0.00001323    0.00040189    0.00033851
     atom    4 type  1   force =    -0.00034923   -0.00174921   -0.00131853
     atom    5 type  1   force =    -0.00017028    0.00010995   -0.00050677
     atom    6 type  1   force =     0.00025031    0.00024219   -0.00266476
     atom    7 type  2   force =     0.00020791    0.00009464   -0.00025972
     atom    8 type  2   force =    -0.00021965    0.00035253   -0.00052932
     atom    9 type  2   force =     0.00012748   -0.00028707   -0.00006862
     atom   10 type  2   force =     0.00041986    0.00194384   -0.00017186
     atom   11 type  2   force =     0.00007704   -0.00048933   -0.00009591
     atom   12 type  2   force =     0.00032089   -0.00003791    0.00274483
     atom   13 type  2   force =    -0.00025652   -0.00004445    0.00011231
     atom   14 type  2   force =    -0.00020243   -0.00011013    0.00109270
     atom   15 type  2   force =     0.00003358    0.00028669    0.00053722
     atom   16 type  2   force =     0.00144060    0.00197145   -0.00036789
     atom   17 type  2   force =    -0.00055135   -0.00029749    0.00009846
     atom   18 type  2   force =    -0.00051052    0.00137095   -0.00192006
     atom   19 type  1   force =     0.00066493    0.00085405    0.00080362
     atom   20 type  1   force =    -0.00000305    0.00012849    0.00022789
     atom   21 type  1   force =     0.00007040    0.00034683   -0.00031973
     atom   22 type  1   force =     0.00044955   -0.00622688   -0.00695884
     atom   23 type  1   force =     0.00017870    0.00010370   -0.00074196
     atom   24 type  1   force =    -0.00188048    0.00484066   -0.00547410
     atom   25 type  2   force =     0.00039604   -0.00065326   -0.00003906
     atom   26 type  2   force =     0.00013988   -0.00010598   -0.00066087
     atom   27 type  2   force =    -0.00027794   -0.00063191    0.00042604
     atom   28 type  2   force =     0.00019722   -0.00035526   -0.00005672
     atom   29 type  2   force =     0.00056964    0.00048195    0.00030849
     atom   30 type  2   force =     0.00178717    0.00005378    0.00191172
     atom   31 type  2   force =    -0.00012571   -0.00034553    0.00079893
     atom   32 type  2   force =    -0.00248945   -0.00005898    0.00366235
     atom   33 type  2   force =     0.00015590    0.00041728    0.00046442
     atom   34 type  2   force =    -0.00040151    0.01045649   -0.00039405
     atom   35 type  2   force =     0.00012564    0.00050831   -0.00068091
     atom   36 type  1   force =     0.00009413    0.00047644    0.00046949
     atom   37 type  1   force =     0.00000517   -0.00012704    0.00073622
     atom   38 type  1   force =    -0.00001399    0.00034759   -0.00022128
     atom   39 type  1   force =    -0.00056212   -0.00093645   -0.00112577
     atom   40 type  1   force =    -0.00057064    0.00038946   -0.00042006
     atom   41 type  1   force =    -0.00010784   -0.00077871   -0.00024825
     atom   42 type  2   force =    -0.00019433   -0.00028041   -0.00020436
     atom   43 type  2   force =    -0.00016407   -0.00011370    0.00056517
     atom   44 type  2   force =     0.00020073   -0.00053413   -0.00013877
     atom   45 type  2   force =     0.00046768    0.00027586    0.00026281
     atom   46 type  2   force =     0.00023621   -0.00012433    0.00049091
     atom   47 type  2   force =     0.00091313    0.00016111    0.00043686
     atom   48 type  2   force =    -0.00039751   -0.00056874    0.00042015
     atom   49 type  2   force =    -0.00062643    0.00025843    0.00002614
     atom   50 type  2   force =     0.00075812    0.00009100   -0.00015080
     atom   51 type  2   force =    -0.00039858    0.00115068    0.00022257
     atom   52 type  2   force =    -0.00019994    0.00003693   -0.00095522
     atom   53 type  2   force =    -0.00011470    0.00063663   -0.00003826
     atom   54 type  1   force =    -0.00438602   -0.00315320    0.00559336
     atom   55 type  1   force =    -0.00028707    0.00591563    0.00717436
     atom   56 type  1   force =    -0.00027228    0.00002815    0.00028098
     atom   57 type  1   force =     0.00035852    0.00068573   -0.00045388
     atom   58 type  1   force =    -0.00271566   -0.00015762   -0.00358692
     atom   59 type  1   force =     0.00055424   -0.00287455   -0.00439696
     atom   60 type  2   force =     0.00142828   -0.00091504   -0.00164865
     atom   61 type  2   force =     0.00128876   -0.00284977   -0.00304758
     atom   62 type  2   force =     0.00823434    0.00555241   -0.00520783
     atom   63 type  2   force =     0.00029627   -0.00620562   -0.00047300
     atom   64 type  2   force =     0.00653169   -0.00227956    0.00698617
     atom   65 type  2   force =     0.00082224    0.00031246    0.00290735
     atom   66 type  2   force =     0.00077539   -0.00005798   -0.00002672
     atom   67 type  2   force =    -0.00034480   -0.00006434    0.00170291
     atom   68 type  2   force =     0.00043443   -0.00006720   -0.00002536
     atom   69 type  2   force =    -0.00001634   -0.00035423    0.00004703
     atom   70 type  2   force =     0.00026692    0.00011336   -0.00036105
     atom   71 type  2   force =    -0.00027080   -0.00010838   -0.00055273
     atom   72 type  1   force =     0.00963169   -0.02458443    0.03004101
     atom   73 type  1   force =     0.00268908    0.00363909    0.00283690
     atom   74 type  1   force =    -0.03747904    0.00548419    0.00505119
     atom   75 type  1   force =     0.00046265    0.00606218   -0.00467830
     atom   76 type  1   force =    -0.06860257    0.01007480   -0.26565748
     atom   77 type  1   force =     0.00031524    0.00026130   -0.00271813
     atom   78 type  2   force =    -0.00029073   -0.00186957   -0.01231721
     atom   79 type  2   force =     0.00029341   -0.00132779   -0.00158929
     atom   80 type  2   force =    -0.00737298    0.00274632   -0.00299331
     atom   81 type  2   force =    -0.00086009   -0.00162709    0.00099526
     atom   82 type  2   force =     0.06045601    0.01712751    0.03762362
     atom   83 type  2   force =     0.00016024   -0.00031237    0.00064067
     atom   84 type  2   force =    -0.02455769   -0.02466456    0.06121022
     atom   85 type  2   force =    -0.00072252   -0.00144805    0.00171290
     atom   86 type  2   force =     0.00348772   -0.00586924   -0.00526892
     atom   87 type  2   force =    -0.00020947   -0.00214637   -0.00015624
     atom   88 type  2   force =    -0.00107931   -0.00105958   -0.00400284
     atom   89 type  2   force =    -0.00027708   -0.00060104   -0.00050470
     atom   90 type  1   force =     0.00049595   -0.00073141    0.00095128
     atom   91 type  1   force =    -0.00012226    0.00039287    0.00065562
     atom   92 type  1   force =     0.02432194    0.00184361    0.00926019
     atom   93 type  1   force =     0.00032571    0.00109734   -0.00075107
     atom   94 type  1   force =     0.00231865    0.00055690   -0.00442283
     atom   95 type  1   force =     0.00010634   -0.00015653   -0.00039748
     atom   96 type  2   force =    -0.00032226   -0.00007028   -0.00120616
     atom   97 type  2   force =     0.00032107   -0.00052163   -0.00086383
     atom   98 type  2   force =    -0.00033173   -0.00003271   -0.00001128
     atom   99 type  2   force =     0.00007913   -0.00059689    0.00005452
     atom  100 type  2   force =    -0.00017417    0.00019177    0.00056775
     atom  101 type  2   force =     0.00036140   -0.00019244    0.00035278
     atom  102 type  2   force =    -0.00634430    0.00032255    0.00220109
     atom  103 type  2   force =    -0.00019615   -0.00067622    0.00073501
     atom  104 type  2   force =    -0.00377706   -0.00352123   -0.00286633
     atom  105 type  2   force =     0.00006824   -0.00075850   -0.00026540
     atom  106 type  2   force =    -0.00116125    0.00052133   -0.00171983
     atom  107 type  2   force =     0.00029731    0.00030574    0.00024788
     atom  108 type  1   force =     0.00059808   -0.00010416    0.00015882
     atom  109 type  1   force =     0.00084364    0.00109223   -0.00106756
     atom  110 type  1   force =     0.00000575   -0.00001173   -0.00013809
     atom  111 type  1   force =     0.00018161    0.00008043    0.00039708
     atom  112 type  1   force =    -0.00019121    0.00003765    0.00046109
     atom  113 type  1   force =     0.00098980   -0.00142958    0.00222210
     atom  114 type  2   force =    -0.00023022   -0.00012052    0.00053790
     atom  115 type  2   force =    -0.00045639    0.00008138    0.00104777
     atom  116 type  2   force =     0.00011818   -0.00010780   -0.00004999
     atom  117 type  2   force =    -0.00006409   -0.00139038   -0.00038959
     atom  118 type  2   force =    -0.00052127   -0.00030842   -0.00044400
     atom  119 type  2   force =    -0.00157137   -0.00041087   -0.00323167
     atom  120 type  2   force =     0.00017729   -0.00011015   -0.00029166
     atom  121 type  2   force =     0.00001461    0.00037451   -0.00090457
     atom  122 type  2   force =    -0.00027438   -0.00029491   -0.00018757
     atom  123 type  2   force =    -0.00032017   -0.00048486   -0.00006251
     atom  124 type  2   force =    -0.00083366   -0.00050470   -0.00011527
     atom  125 type  2   force =    -0.00105241   -0.00094102    0.00146312
     atom  126 type  1   force =    -0.00003272   -0.00063659   -0.00054847
     atom  127 type  1   force =    -0.00087029    0.00144576   -0.00027442
     atom  128 type  1   force =    -0.00023751    0.00009503    0.00050498
     atom  129 type  1   force =     0.00067721    0.00445645    0.00498345
     atom  130 type  1   force =    -0.00022857    0.00002177    0.00099195
     atom  131 type  1   force =    -0.00091463    0.00035037    0.00156329
     atom  132 type  2   force =     0.00043224    0.00018913   -0.00035261
     atom  133 type  2   force =     0.00026315   -0.00195254    0.00042735
     atom  134 type  2   force =     0.00065512   -0.00031852   -0.00036266
     atom  135 type  2   force =     0.00046898    0.00090994   -0.00082845
     atom  136 type  2   force =    -0.00036430    0.00034728   -0.00018770
     atom  137 type  2   force =     0.00005869   -0.00008676   -0.00029040
     atom  138 type  2   force =    -0.00004100    0.00008928    0.00008542
     atom  139 type  2   force =     0.00133614   -0.00092747   -0.00140645
     atom  140 type  2   force =    -0.00013910   -0.00039937   -0.00035695
     atom  141 type  2   force =    -0.00146072   -0.00973314   -0.00656324
     atom  142 type  2   force =     0.00015815   -0.00042220    0.00040068
     atom  143 type  2   force =     0.00938852   -0.00891521    0.00635594
     atom  144 type  1   force =    -0.00010980   -0.00001034   -0.00028126
     atom  145 type  1   force =    -0.00050609   -0.00006871   -0.00064171
     atom  146 type  1   force =     0.00001250    0.00045841    0.00065020
     atom  147 type  1   force =    -0.00074842   -0.00026559    0.00048445
     atom  148 type  1   force =    -0.00016616    0.00043056    0.00038518
     atom  149 type  1   force =     0.00002107   -0.00061891    0.00074936
     atom  150 type  2   force =    -0.00032858   -0.00050462    0.00010146
     atom  151 type  2   force =     0.00007011    0.00027544    0.00010719
     atom  152 type  2   force =     0.00012357   -0.00011341    0.00001204
     atom  153 type  2   force =    -0.00030770    0.00035209   -0.00010216
     atom  154 type  2   force =     0.00000737   -0.00039444   -0.00050876
     atom  155 type  2   force =    -0.00042555    0.00015329   -0.00075080
     atom  156 type  2   force =     0.00059161   -0.00038078    0.00006531
     atom  157 type  2   force =     0.00071083   -0.00012876   -0.00031300
     atom  158 type  2   force =    -0.00045500   -0.00044699    0.00026309
     atom  159 type  2   force =    -0.00021801    0.00042176   -0.00031468
     atom  160 type  2   force =     0.00015138    0.00000083    0.00037111
     atom  161 type  2   force =     0.00032450   -0.00025988    0.00058978
     atom  162 type  1   force =     0.00302909    0.00054746   -0.00185916
     atom  163 type  1   force =     0.01397215   -0.01678155    0.01570106
     atom  164 type  1   force =    -0.00003317    0.00000211    0.00006476
     atom  165 type  1   force =     0.00037960   -0.00015632    0.00055460
     atom  166 type  1   force =     0.00026024    0.00067543    0.00268057
     atom  167 type  1   force =     0.00034759    0.00114897    0.00252865
     atom  168 type  2   force =    -0.00074600    0.00094226    0.00185591
     atom  169 type  2   force =    -0.00340008    0.00541138   -0.00004071
     atom  170 type  2   force =    -0.00190124   -0.00093103   -0.00048445
     atom  171 type  2   force =     0.00096915    0.00438298   -0.00373645
     atom  172 type  2   force =    -0.00228337   -0.00028488   -0.00278949
     atom  173 type  2   force =    -0.00074007    0.00070821   -0.00193447
     atom  174 type  2   force =    -0.00006862   -0.00013645   -0.00087590
     atom  175 type  2   force =     0.00013874    0.00006581   -0.00087311
     atom  176 type  2   force =     0.00016967   -0.00049826    0.00029274
     atom  177 type  2   force =     0.00004338    0.00040180   -0.00064853
     atom  178 type  2   force =     0.00045347   -0.00073720    0.00136634
     atom  179 type  2   force =    -0.00009600    0.00101805    0.00062651
     atom  180 type  1   force =    -0.01790465    0.03043520    0.01823419
     atom  181 type  1   force =    -0.00459404   -0.00245107   -0.00397696
     atom  182 type  1   force =     0.00387396    0.00190507    0.00740345
     atom  183 type  1   force =    -0.00132002   -0.00386538    0.00355149
     atom  184 type  1   force =     0.00101847    0.00246785    0.01326953
     atom  185 type  1   force =    -0.00025257    0.00052150    0.00203186
     atom  186 type  2   force =     0.00458427    0.04987912    0.07567823
     atom  187 type  2   force =     0.00093102    0.00181693    0.00149877
     atom  188 type  2   force =     0.00679221   -0.00009236   -0.00855944
     atom  189 type  2   force =     0.00176749    0.00095923   -0.00050314
     atom  190 type  2   force =    -0.00235081    0.00094809   -0.00532519
     atom  191 type  2   force =    -0.00014832    0.00029115   -0.00068012
     atom  192 type  2   force =     0.00144643    0.00043397   -0.00613063
     atom  193 type  2   force =     0.00108411    0.00048220   -0.00182994
     atom  194 type  2   force =    -0.00395720   -0.00068568   -0.00543514
     atom  195 type  2   force =     0.00026563    0.00165007    0.00048368
     atom  196 type  2   force =     0.02615830   -0.04116137    0.04334953
     atom  197 type  2   force =     0.00090979   -0.00046536    0.00065914
     atom  198 type  1   force =    -0.00026382   -0.00075891   -0.00032464
     atom  199 type  1   force =     0.00012927   -0.00019536   -0.00065996
     atom  200 type  1   force =    -0.00440349   -0.00336787    0.00878532
     atom  201 type  1   force =    -0.00032642   -0.00052364    0.00044350
     atom  202 type  1   force =    -0.00082033   -0.00067369    0.00283602
     atom  203 type  1   force =    -0.00014021    0.00011191    0.00035308
     atom  204 type  2   force =     0.00005170    0.00050905    0.00129995
     atom  205 type  2   force =    -0.00047644   -0.00021201   -0.00024518
     atom  206 type  2   force =     0.00024408    0.00032487   -0.00052995
     atom  207 type  2   force =    -0.00059556   -0.00022449    0.00011076
     atom  208 type  2   force =    -0.00020646   -0.00002644   -0.00043317
     atom  209 type  2   force =    -0.00033533    0.00024119   -0.00036762
     atom  210 type  2   force =     0.00268167   -0.00039131   -0.00269181
     atom  211 type  2   force =     0.00055541    0.00008076    0.00001350
     atom  212 type  2   force =     0.00441485    0.00295197   -0.00079947
     atom  213 type  2   force =    -0.00020524   -0.00018793    0.00025106
     atom  214 type  2   force =     0.00101384   -0.00050257    0.00203796
     atom  215 type  2   force =     0.00033766   -0.00037682    0.00066402

     Total force =     0.327100     Total SCF correction =     0.000123

     Writing output data file Qrtz_Ortho.save

     init_run     :     27.13s CPU     37.77s WALL (       1 calls)
     electrons    :   4010.80s CPU   8475.33s WALL (       1 calls)
     forces       :      8.34s CPU      8.94s WALL (       1 calls)

     Called by init_run:
     wfcinit      :     25.16s CPU     34.45s WALL (       1 calls)
     potinit      :      0.20s CPU      0.27s WALL (       1 calls)

     Called by electrons:
     c_bands      :   2292.70s CPU   2800.41s WALL (      33 calls)
     sum_band     :     10.99s CPU     39.85s WALL (      11 calls)
     v_of_rho     :      0.11s CPU      0.36s WALL (      12 calls)
     mix_rho      :      0.11s CPU      0.72s WALL (      11 calls)

     Called by c_bands:
     init_us_2    :      0.31s CPU      0.33s WALL (      45 calls)
     cegterg      :   2291.27s CPU   2791.51s WALL (      33 calls)

     Called by sum_band:

     Called by *egterg:
     h_psi        :    425.40s CPU    850.38s WALL (     106 calls)
     g_psi        :      0.31s CPU      0.31s WALL (      72 calls)
     cdiaghg      :    808.33s CPU    818.46s WALL (     103 calls)

     Called by h_psi:
     add_vuspsi   :    139.81s CPU    140.04s WALL (     106 calls)

     General routines
     calbec       :    146.77s CPU    159.09s WALL (     110 calls)
     fft          :      0.18s CPU      0.93s WALL (      49 calls)
     fftw         :    148.10s CPU    583.42s WALL (   97958 calls)
     davcio       :      0.03s CPU      1.97s WALL (     260 calls)

     Parallel routines
     fft_scatter  :     75.19s CPU    482.32s WALL (   98007 calls)

     Electric-field routines
     c_phase_fiel :   1706.73s CPU   5630.24s WALL (      33 calls)

     PWSCF        :     1h 7m CPU        2h22m WALL


   This run was terminated on:   1:20:19   6Jul2018            

=------------------------------------------------------------------------------=
   JOB DONE.
=------------------------------------------------------------------------------=
