# Supplementary material for: Collective dipole effects in ionic transport under electric fields
Source: Nat Commun. 2020 Jul 3;11:3330. doi: 10.1038/s41467-020-17173-w (PMC7335081; doi:10.1038/s41467-020-17173-w)
Supplement: Supplementary file 3 — Source Data [file 41467_2020_17173_MOESM3_ESM.zip › Script_Pol_Analysis/QE_data/ZBC_NEB_VO_Q2-pos2/Zcharge_VO_Q2_pict1/output_file]

     Program PWSCF v.6.1 (svn rev. 13369) starts on 27Nov2017 at  7: 4:54 

     This program is part of the open-source Quantum ESPRESSO suite
     for quantum simulation of materials; please cite
         "P. Giannozzi et al., J. Phys.:Condens. Matter 21 395502 (2009);
          URL http://www.quantum-espresso.org", 
     in publications or presentations arising from this work. More details at
     http://www.quantum-espresso.org/quote

     Parallel version (MPI), running on    72 processors
     R & G space division:  proc/nbgrp/npool/nimage =      72
     Reading input from /marconi_scratch/userexternal/nsalles0/E-NEB_VO_Q2-pos2/E0/Qrtz_Ortho_1/input_file
Warning: card &IONS ignored
Warning: card / ignored
Warning: card &CELL ignored
Warning: card / ignored

     Current dimensions of program PWSCF are:
     Max number of different atomic species (ntypx) = 10
     Max number of k-points (npk) =  40000
     Max angular momentum in pseudopotentials (lmaxx) =  3

     Subspace diagonalization in iterative solution of the eigenvalue problem:
     a serial algorithm will be used

 
     Parallelization info
     --------------------
     sticks:   dense  smooth     PW     G-vecs:    dense   smooth      PW
     Min         312     312     78                24178    24178    3020
     Max         313     313     79                24181    24181    3023
     Sum       22485   22485   5629              1740873  1740873  217511
 

     Title: 
     Fkl_Ortho                                                                  


     bravais-lattice index     =            0
     lattice parameter (alat)  =      27.8567  a.u.
     unit-cell volume          =   18011.5231 (a.u.)^3
     number of atoms/cell      =          215
     number of atomic types    =            2
     number of electrons       =      1144.00
     number of Kohn-Sham states=          600
     kinetic-energy cutoff     =      80.0000  Ry
     charge density cutoff     =     320.0000  Ry
     convergence threshold     =      1.0E-08
     mixing beta               =       0.7000
     number of iterations used =            8  plain     mixing
     Exchange-correlation      =  SLA  PZ   NOGX NOGC ( 1  1  0  0 0 0)
 
     Using Berry phase electric field
     In a.u.(Ry)  cartesian system of reference
        0.0000000000
        0.0000000000
        0.0000000000
     In a.u.(Ry)  crystal system of reference
        0.0000000000
        0.0000000000
        0.0000000000
     Number of iterative cycles:   3
 

     celldm(1)=  27.856738  celldm(2)=   0.000000  celldm(3)=   0.000000
     celldm(4)=   0.000000  celldm(5)=   0.000000  celldm(6)=   0.000000

     crystal axes: (cart. coord. in units of alat)
               a(1) = (   0.992918   0.000000   0.000000 )  
               a(2) = (   0.000000   1.146571   0.000000 )  
               a(3) = (   0.000000   0.000000   0.731889 )  

     reciprocal axes: (cart. coord. in units 2 pi/alat)
               b(1) = (  1.007133  0.000000  0.000000 )  
               b(2) = (  0.000000  0.872166  0.000000 )  
               b(3) = (  0.000000  0.000000  1.366327 )  


     PseudoPot. # 1 for Si read from file:
     /marconi/home/userexternal/nsalles0/qe-6.1/pseudo/Si.pz-vbc.UPF
     MD5 check sum: 6dfa03ddd5817404712e03e4d12deb78
     Pseudo is Norm-conserving, Zval =  4.0
     Generated by new atomic code, or converted to UPF format
     Using radial grid of  431 points,  2 beta functions with: 
                l(1) =   0
                l(2) =   1

     PseudoPot. # 2 for O  read from file:
     /marconi/home/userexternal/nsalles0/qe-6.1/pseudo/O.pz-mt.UPF
     MD5 check sum: 6c85872a654a48428798af567c59afb1
     Pseudo is Norm-conserving, Zval =  6.0
     Generated by new atomic code, or converted to UPF format
     Using radial grid of  921 points,  1 beta functions with: 
                l(1) =   0

     atomic species   valence    mass     pseudopotential
        Si             4.00    28.08550     Si( 1.00)
        O              6.00    16.00000     O ( 1.00)

     No symmetry found


   Cartesian axes

     site n.     atom                  positions (alat units)
         1           Si  tau(   1) = (   0.1526070  -0.0005219   0.2468213  )
         2           Si  tau(   2) = (   0.3181961   0.2878794   0.2455971  )
         3           Si  tau(   3) = (   0.9147431   0.1331118   0.1179680  )
         4           Si  tau(   4) = (   0.0913557   0.4161472   0.1243611  )
         5           Si  tau(   5) = (   0.0890703   0.1518590  -0.0006833  )
         6           Si  tau(   6) = (   0.2502579   0.4339578  -0.0048065  )
         7           O   tau(   7) = (   0.0858929   0.0786958   0.2843220  )
         8           O   tau(   8) = (   0.2523428   0.3669835   0.2850404  )
         9           O   tau(   9) = (   0.2166198   0.0371751   0.1651749  )
        10           O   tau(  10) = (   0.3854023   0.3306166   0.1685429  )
        11           O   tau(  11) = (   0.1899148   0.1671334   0.0403625  )
        12           O   tau(  12) = (   0.3566677   0.4413897   0.0238535  )
        13           O   tau(  13) = (   0.0232879   0.1142923   0.0798470  )
        14           O   tau(  14) = (   0.1935777   0.4038739   0.0849739  )
        15           O   tau(  15) = (   0.9162131   0.2056298   0.2015662  )
        16           O   tau(  16) = (   0.0902448   0.4923687   0.2046510  )
        17           O   tau(  17) = (   0.0485185   0.2471043   0.3288967  )
        18           O   tau(  18) = (   0.2142447   0.5355634   0.3309345  )
        19           Si  tau(  19) = (   0.4879220   0.0027178   0.2393226  )
        20           Si  tau(  20) = (   0.6534621   0.2824525   0.2488768  )
        21           Si  tau(  21) = (   0.2542973   0.1310928   0.1225297  )
        22           Si  tau(  22) = (   0.4152104   0.4204675   0.1145966  )
        23           Si  tau(  23) = (   0.4170093   0.1534654   0.0002070  )
        24           Si  tau(  24) = (   0.5856654   0.4421223   0.0018143  )
        25           O   tau(  25) = (   0.4226019   0.0834756   0.2766181  )
        26           O   tau(  26) = (   0.5912088   0.3502319   0.3134807  )
        27           O   tau(  27) = (   0.5545591   0.0397682   0.1584113  )
        28           O   tau(  28) = (   0.7054658   0.3326639   0.1666924  )
        29           O   tau(  29) = (   0.5170708   0.1752344   0.0411291  )
        30           O   tau(  30) = (   0.6874769   0.4579766   0.0393598  )
        31           O   tau(  31) = (   0.3550120   0.1129521   0.0817445  )
        32           O   tau(  32) = (   0.5211435   0.4109883   0.0858873  )
        33           O   tau(  33) = (   0.2569640   0.2084752   0.2014255  )
        34           O   tau(  34) = (   0.3988549   0.5099837   0.1803192  )
        35           O   tau(  35) = (   0.3807950   0.2496227   0.3282566  )
        36           Si  tau(  36) = (   0.8152717  -0.0019493   0.2414422  )
        37           Si  tau(  37) = (   0.9809290   0.2835884   0.2441478  )
        38           Si  tau(  38) = (   0.5858556   0.1379804   0.1189426  )
        39           Si  tau(  39) = (   0.7503591   0.4234967   0.1239015  )
        40           Si  tau(  40) = (   0.7546558   0.1597555  -0.0099412  )
        41           Si  tau(  41) = (   0.9176211   0.4375498   0.0031708  )
        42           O   tau(  42) = (   0.7494889   0.0747786   0.2853533  )
        43           O   tau(  43) = (   0.9169215   0.3658054   0.2816774  )
        44           O   tau(  44) = (   0.8720065   0.0391066   0.1560244  )
        45           O   tau(  45) = (   1.0483531   0.3207324   0.1649217  )
        46           O   tau(  46) = (   0.8539390   0.1750830   0.0347616  )
        47           O   tau(  47) = (   1.0195202   0.4504768   0.0419366  )
        48           O   tau(  48) = (   0.6855801   0.1356227   0.0725969  )
        49           O   tau(  49) = (   0.8510577   0.4025045   0.0844627  )
        50           O   tau(  50) = (   0.5867739   0.2071965   0.2059082  )
        51           O   tau(  51) = (   0.7520592   0.4991497   0.2034850  )
        52           O   tau(  52) = (   0.7260677   0.2454248   0.3228831  )
        53           O   tau(  53) = (   0.8792244   0.5352148   0.3275984  )
        54           Si  tau(  54) = (   0.1517315   0.5719834   0.2479802  )
        55           Si  tau(  55) = (   0.3191404   0.8664892   0.2449986  )
        56           Si  tau(  56) = (   0.9201188   0.7067885   0.1221465  )
        57           Si  tau(  57) = (   0.0915621   0.9918186   0.1237927  )
        58           Si  tau(  58) = (   0.0935548   0.7266355  -0.0008214  )
        59           Si  tau(  59) = (   0.2547412   1.0146238  -0.0002971  )
        60           O   tau(  60) = (   0.0875589   0.6536162   0.2834923  )
        61           O   tau(  61) = (   0.2538223   0.9454037   0.2828073  )
        62           O   tau(  62) = (   0.2216818   0.6107691   0.1694564  )
        63           O   tau(  63) = (   0.3852196   0.8989548   0.1630609  )
        64           O   tau(  64) = (   0.1988740   0.7347809   0.0373900  )
        65           O   tau(  65) = (   0.3580145   1.0267707   0.0361601  )
        66           O   tau(  66) = (   0.0300142   0.6938794   0.0832908  )
        67           O   tau(  67) = (   0.1932605   0.9776345   0.0836746  )
        68           O   tau(  68) = (   0.9176385   0.7804938   0.2038951  )
        69           O   tau(  69) = (   0.0911296   1.0638248   0.2073995  )
        70           O   tau(  70) = (   0.0505765   0.8225688   0.3275442  )
        71           O   tau(  71) = (   0.2165800   1.1120220   0.3307291  )
        72           Si  tau(  72) = (   0.4291190   0.6139235   0.1826591  )
        73           Si  tau(  73) = (   0.6516881   0.8623312   0.2462231  )
        74           Si  tau(  74) = (   0.2523136   0.7067083   0.1279870  )
        75           Si  tau(  75) = (   0.4226055   0.9935460   0.1193060  )
        76           Si  tau(  76) = (   0.4235587   0.7319656   0.0024401  )
        77           Si  tau(  77) = (   0.5880584   1.0134480  -0.0016271  )
        78           O   tau(  78) = (   0.4067283   0.6595383   0.2778973  )
        79           O   tau(  79) = (   0.5867233   0.9424257   0.2838039  )
        80           O   tau(  80) = (   0.5325381   0.6229064   0.1486362  )
        81           O   tau(  81) = (   0.7138847   0.8948739   0.1610191  )
        82           O   tau(  82) = (   0.5227543   0.7588144   0.0389999  )
        83           O   tau(  83) = (   0.6897742   1.0269937   0.0381259  )
        84           O   tau(  84) = (   0.3671923   0.6828967   0.0994907  )
        85           O   tau(  85) = (   0.5237333   0.9755461   0.0799953  )
        86           O   tau(  86) = (   0.2561192   0.7849427   0.2031204  )
        87           O   tau(  87) = (   0.4237487   1.0696153   0.1989292  )
        88           O   tau(  88) = (   0.3803090   0.8276315   0.3287486  )
        89           O   tau(  89) = (   0.5474291   1.1116772   0.3248286  )
        90           Si  tau(  90) = (   0.8185792   0.5765219   0.2444790  )
        91           Si  tau(  91) = (   0.9818557   0.8605263   0.2439024  )
        92           Si  tau(  92) = (   0.5873010   0.7156956   0.1194278  )
        93           Si  tau(  93) = (   0.7527677   0.9902155   0.1212142  )
        94           Si  tau(  94) = (   0.7532146   0.7279292  -0.0006046  )
        95           Si  tau(  95) = (   0.9190654   1.0123977   0.0019824  )
        96           O   tau(  96) = (   0.7565901   0.6579977   0.2842317  )
        97           O   tau(  97) = (   0.9180607   0.9410234   0.2823753  )
        98           O   tau(  98) = (   0.8848084   0.6106998   0.1629632  )
        99           O   tau(  99) = (   1.0479903   0.8951228   0.1623548  )
       100           O   tau( 100) = (   0.8545245   0.7413219   0.0397641  )
       101           O   tau( 101) = (   1.0200915   1.0290695   0.0421659  )
       102           O   tau( 102) = (   0.6866385   0.6924237   0.0812173  )
       103           O   tau( 103) = (   0.8547966   0.9743848   0.0834899  )
       104           O   tau( 104) = (   0.5874419   0.7806830   0.2073380  )
       105           O   tau( 105) = (   0.7516342   1.0631367   0.2040536  )
       106           O   tau( 106) = (   0.7145049   0.8253722   0.3291499  )
       107           O   tau( 107) = (   0.8829918   1.1104744   0.3216047  )
       108           Si  tau( 108) = (   0.1530658  -0.0017724   0.6088278  )
       109           Si  tau( 109) = (   0.3114398   0.2820549   0.6101117  )
       110           Si  tau( 110) = (   0.9201222   0.1281461   0.4908061  )
       111           Si  tau( 111) = (   0.0884113   0.4166505   0.4893799  )
       112           Si  tau( 112) = (   0.0890180   0.1518587   0.3669456  )
       113           Si  tau( 113) = (   0.2525765   0.4392417   0.3682401  )
       114           O   tau( 114) = (   0.0902049   0.0801966   0.6471237  )
       115           O   tau( 115) = (   0.2409084   0.3587487   0.6469327  )
       116           O   tau( 116) = (   0.2165411   0.0316124   0.5243501  )
       117           O   tau( 117) = (   0.3770071   0.3257919   0.5321716  )
       118           O   tau( 118) = (   0.1925349   0.1661519   0.4019463  )
       119           O   tau( 119) = (   0.3551441   0.4549690   0.4061156  )
       120           O   tau( 120) = (   0.0294843   0.1155582   0.4527098  )
       121           O   tau( 121) = (   0.1907576   0.4016189   0.4514979  )
       122           O   tau( 122) = (   0.9159886   0.2038958   0.5716324  )
       123           O   tau( 123) = (   0.0867475   0.4924167   0.5697607  )
       124           O   tau( 124) = (   0.0517915   0.2486047   0.6933793  )
       125           O   tau( 125) = (   0.2163099   0.5320519   0.6905220  )
       126           Si  tau( 126) = (   0.4849570  -0.0008557   0.6105124  )
       127           Si  tau( 127) = (   0.6424632   0.2875625   0.6033846  )
       128           Si  tau( 128) = (   0.2552622   0.1264718   0.4839564  )
       129           Si  tau( 129) = (   0.4115866   0.4221937   0.4941578  )
       130           Si  tau( 130) = (   0.4197222   0.1524075   0.3625841  )
       131           Si  tau( 131) = (   0.6084546   0.3934725   0.4112124  )
       132           O   tau( 132) = (   0.4224122   0.0809971   0.6490866  )
       133           O   tau( 133) = (   0.5845951   0.3647239   0.6538649  )
       134           O   tau( 134) = (   0.5483994   0.0353623   0.5269247  )
       135           O   tau( 135) = (   0.6813586   0.3401327   0.5023494  )
       136           O   tau( 136) = (   0.5220859   0.1673842   0.4020816  )
       137           O   tau( 137) = (   0.6865051   0.4724621   0.4089011  )
       138           O   tau( 138) = (   0.3572463   0.1117694   0.4442246  )
       139           O   tau( 139) = (   0.5178725   0.4114456   0.4643100  )
       140           O   tau( 140) = (   0.2546083   0.1993045   0.5670019  )
       141           O   tau( 141) = (   0.4101122   0.4990973   0.5730427  )
       142           O   tau( 142) = (   0.3749083   0.2478229   0.6937284  )
       143           O   tau( 143) = (   0.5481023   0.5349648   0.6885491  )
       144           Si  tau( 144) = (   0.8170668  -0.0034599   0.6109806  )
       145           Si  tau( 145) = (   0.9798820   0.2844061   0.6117812  )
       146           Si  tau( 146) = (   0.5843952   0.1295275   0.4847625  )
       147           Si  tau( 147) = (   0.7566300   0.4319636   0.4863941  )
       148           Si  tau( 148) = (   0.7557837   0.1485035   0.3664382  )
       149           Si  tau( 149) = (   0.9189231   0.4392112   0.3633328  )
       150           O   tau( 150) = (   0.7530971   0.0784271   0.6480636  )
       151           O   tau( 151) = (   0.9155563   0.3652109   0.6514247  )
       152           O   tau( 152) = (   0.8826866   0.0324013   0.5295976  )
       153           O   tau( 153) = (   1.0420653   0.3220250   0.5284956  )
       154           O   tau( 154) = (   0.8566485   0.1623171   0.4068818  )
       155           O   tau( 155) = (   1.0191410   0.4531060   0.4051611  )
       156           O   tau( 156) = (   0.6880618   0.1204475   0.4494294  )
       157           O   tau( 157) = (   0.8523242   0.4018364   0.4463146  )
       158           O   tau( 158) = (   0.5798623   0.2077612   0.5646340  )
       159           O   tau( 159) = (   0.7580711   0.4867934   0.5795919  )
       160           O   tau( 160) = (   0.7251811   0.2529938   0.6661106  )
       161           O   tau( 161) = (   0.8838898   0.5360104   0.6975652  )
       162           Si  tau( 162) = (   0.1526569   0.5712193   0.6089412  )
       163           Si  tau( 163) = (   0.3144225   0.8593931   0.6116754  )
       164           Si  tau( 164) = (   0.9175106   0.7044754   0.4917535  )
       165           Si  tau( 165) = (   0.0881818   0.9910862   0.4885222  )
       166           Si  tau( 166) = (   0.0875475   0.7270784   0.3667219  )
       167           Si  tau( 167) = (   0.2534619   1.0156251   0.3688655  )
       168           O   tau( 168) = (   0.0906446   0.6523171   0.6499845  )
       169           O   tau( 169) = (   0.2512065   0.9405473   0.6490241  )
       170           O   tau( 170) = (   0.2170533   0.6085491   0.5272596  )
       171           O   tau( 171) = (   0.3858586   0.8944731   0.5349607  )
       172           O   tau( 172) = (   0.1900944   0.7409766   0.4045777  )
       173           O   tau( 173) = (   0.3550672   1.0258373   0.4093376  )
       174           O   tau( 174) = (   0.0248668   0.6886415   0.4491601  )
       175           O   tau( 175) = (   0.1897976   0.9750768   0.4491513  )
       176           O   tau( 176) = (   0.9208200   0.7748324   0.5767960  )
       177           O   tau( 177) = (   0.0886297   1.0631101   0.5723845  )
       178           O   tau( 178) = (   0.0604810   0.8234800   0.6915398  )
       179           O   tau( 179) = (   0.2173454   1.1101728   0.6921386  )
       180           Si  tau( 180) = (   0.4810107   0.5742972   0.6105534  )
       181           Si  tau( 181) = (   0.6497159   0.8596647   0.6065941  )
       182           Si  tau( 182) = (   0.2531278   0.7045577   0.4873535  )
       183           Si  tau( 183) = (   0.4204620   0.9903938   0.4908480  )
       184           Si  tau( 184) = (   0.4159618   0.7298837   0.3643945  )
       185           Si  tau( 185) = (   0.5847177   1.0164074   0.3661718  )
       186           O   tau( 186) = (   0.4204636   0.6536955   0.6588592  )
       187           O   tau( 187) = (   0.5868172   0.9400602   0.6474714  )
       188           O   tau( 188) = (   0.5416416   0.6125240   0.5271509  )
       189           O   tau( 189) = (   0.7136948   0.8957690   0.5243390  )
       190           O   tau( 190) = (   0.5196594   0.7375495   0.3994601  )
       191           O   tau( 191) = (   0.6857521   1.0323455   0.4068046  )
       192           O   tau( 192) = (   0.3551762   0.6903655   0.4473555  )
       193           O   tau( 193) = (   0.5210084   0.9772607   0.4478833  )
       194           O   tau( 194) = (   0.2533217   0.7783201   0.5696914  )
       195           O   tau( 195) = (   0.4208889   1.0651311   0.5721326  )
       196           O   tau( 196) = (   0.3682427   0.8190725   0.7019610  )
       197           O   tau( 197) = (   0.5501758   1.1097057   0.6920921  )
       198           Si  tau( 198) = (   0.8203534   0.5725794   0.6160431  )
       199           Si  tau( 199) = (   0.9843276   0.8582777   0.6117066  )
       200           Si  tau( 200) = (   0.5827357   0.7060545   0.4850674  )
       201           Si  tau( 201) = (   0.7510633   0.9925816   0.4865551  )
       202           Si  tau( 202) = (   0.7519554   0.7294909   0.3683536  )
       203           Si  tau( 203) = (   0.9178245   1.0151198   0.3643187  )
       204           O   tau( 204) = (   0.7526973   0.6507178   0.6520991  )
       205           O   tau( 205) = (   0.9204436   0.9376914   0.6524273  )
       206           O   tau( 206) = (   0.8792739   0.6073762   0.5296283  )
       207           O   tau( 207) = (   1.0431788   0.8945309   0.5258403  )
       208           O   tau( 208) = (   0.8516043   0.7438421   0.4125862  )
       209           O   tau( 209) = (   1.0185159   1.0295825   0.4061745  )
       210           O   tau( 210) = (   0.6844270   0.6892682   0.4466294  )
       211           O   tau( 211) = (   0.8518906   0.9788923   0.4451776  )
       212           O   tau( 212) = (   0.5831531   0.7808487   0.5663719  )
       213           O   tau( 213) = (   0.7523917   1.0635736   0.5712741  )
       214           O   tau( 214) = (   0.7134624   0.8208438   0.6886159  )
       215           O   tau( 215) = (   0.8796431   1.1071838   0.6942729  )

     number of k points=     1
                       cart. coord. in units 2pi/alat
        k(    1) = (   0.0000000   0.0000000   0.0000000), wk =   2.0000000

     Dense  grid:  1740873 G-vectors     FFT dimensions: ( 160, 192, 120)

     Estimated max dynamical RAM per process >     346.31MB

     Estimated total allocated dynamical RAM >   24934.12MB

     Initial potential from superposition of free atoms

     starting charge 1145.96414, renormalised to 1144.00000
     Starting wfc are  860 randomized atomic wfcs

     total cpu time spent up to now is       28.5 secs

     per-process dynamical memory:   267.0 Mb

     Self-consistent Calculation

     iteration #  1     ecut=    80.00 Ry     beta=0.70
     Davidson diagonalization with overlap
     ethr =  1.00E-02,  avg # of iterations =  3.0
     Davidson diagonalization with overlap
     ethr =  1.00E-02,  avg # of iterations =  1.0
     Davidson diagonalization with overlap
     ethr =  1.00E-02,  avg # of iterations =  1.0
 
     Expectation value of exp(iGx):
 (1.204484675850323E-004,7.243073306336978E-004)  0.992917730000000     
     Electronic Dipole per cell (Ry a.u.)   17.5064033563238     
     Ionic Dipole per cell (Ry a.u.)   23650.5160201066     
 
     Expectation value of exp(iGx):
 (3.301960763713615E-003,-3.022240481277647E-003)   1.14657093000000     
     Electronic Dipole per cell (Ry a.u.)  -10.6568748530627     
     Ionic Dipole per cell (Ry a.u.)   25346.3133189637     
 
     Expectation value of exp(iGx):
 (1.124124373378972E-007,-1.734371750941519E-006)  0.731889429000000     
     Electronic Dipole per cell (Ry a.u.)  -13.8225030688386     
     Ionic Dipole per cell (Ry a.u.)   15837.4605975992     
Electronic Dipole on Cartesian axes
           1   17.5064033563238     
           2  -10.6568748530627     
           3  -13.8225030688386     
Ionic Dipole on Cartesian axes
           1   23650.5160201066     
           2   25346.3133189637     
           3   15837.4605975992     

     total cpu time spent up to now is      322.6 secs

     total energy              =   -5137.26474412 Ry
     Harris-Foulkes estimate   =   -5174.20372906 Ry
     estimated scf accuracy    <      51.86818480 Ry

     iteration #  2     ecut=    80.00 Ry     beta=0.70
     Davidson diagonalization with overlap
     ethr =  4.53E-03,  avg # of iterations =  2.0
     Davidson diagonalization with overlap
     ethr =  4.53E-03,  avg # of iterations =  1.0
     Davidson diagonalization with overlap
     ethr =  4.53E-03,  avg # of iterations =  1.0
 
     Expectation value of exp(iGx):
 (7.480914166406410E-006,3.199554076316901E-005)  0.992917730000000     
     Electronic Dipole per cell (Ry a.u.)   16.6983465098974     
     Ionic Dipole per cell (Ry a.u.)   23650.5160201066     
 
     Expectation value of exp(iGx):
 (3.303891107246764E-004,-2.826974509001125E-004)   1.14657093000000     
     Electronic Dipole per cell (Ry a.u.)  -10.1761952288230     
     Ionic Dipole per cell (Ry a.u.)   25346.3133189637     
 
     Expectation value of exp(iGx):
 (5.462778616249255E-010,-5.751813752349870E-009)  0.731889429000000     
     Electronic Dipole per cell (Ry a.u.)  -13.5474715097683     
     Ionic Dipole per cell (Ry a.u.)   15837.4605975992     
Electronic Dipole on Cartesian axes
           1   16.6983465098974     
           2  -10.1761952288230     
           3  -13.5474715097683     
Ionic Dipole on Cartesian axes
           1   23650.5160201066     
           2   25346.3133189637     
           3   15837.4605975992     

     total cpu time spent up to now is      605.4 secs

     total energy              =   -5150.81591712 Ry
     Harris-Foulkes estimate   =   -5167.90678853 Ry
     estimated scf accuracy    <      33.07256871 Ry

     iteration #  3     ecut=    80.00 Ry     beta=0.70
     Davidson diagonalization with overlap
     ethr =  2.89E-03,  avg # of iterations =  2.0
     Davidson diagonalization with overlap
     ethr =  2.89E-03,  avg # of iterations =  1.0
     Davidson diagonalization with overlap
     ethr =  2.89E-03,  avg # of iterations =  1.0
 
     Expectation value of exp(iGx):
 (2.964820066335506E-005,1.567625361180323E-004)  0.992917730000000     
     Electronic Dipole per cell (Ry a.u.)   17.2308156874989     
     Ionic Dipole per cell (Ry a.u.)   23650.5160201066     
 
     Expectation value of exp(iGx):
 (1.057829813267159E-003,-9.554875150281877E-004)   1.14657093000000     
     Electronic Dipole per cell (Ry a.u.)  -10.5621584035392     
     Ionic Dipole per cell (Ry a.u.)   25346.3133189637     
 
     Expectation value of exp(iGx):
 (8.547664751831880E-009,-1.057529068161937E-007)  0.731889429000000     
     Electronic Dipole per cell (Ry a.u.)  -13.6763232111068     
     Ionic Dipole per cell (Ry a.u.)   15837.4605975992     
Electronic Dipole on Cartesian axes
           1   17.2308156874989     
           2  -10.5621584035392     
           3  -13.6763232111068     
Ionic Dipole on Cartesian axes
           1   23650.5160201066     
           2   25346.3133189637     
           3   15837.4605975992     

     total cpu time spent up to now is      886.8 secs

     total energy              =   -5157.59337185 Ry
     Harris-Foulkes estimate   =   -5157.68172318 Ry
     estimated scf accuracy    <       0.23354694 Ry

     iteration #  4     ecut=    80.00 Ry     beta=0.70
     Davidson diagonalization with overlap
     ethr =  2.04E-05,  avg # of iterations =  8.0
     Davidson diagonalization with overlap
     ethr =  2.04E-05,  avg # of iterations =  1.0
     Davidson diagonalization with overlap
     ethr =  2.04E-05,  avg # of iterations =  1.0
 
     Expectation value of exp(iGx):
 (3.049297982876390E-005,1.488067200393746E-004)  0.992917730000000     
     Electronic Dipole per cell (Ry a.u.)   17.0415791126017     
     Ionic Dipole per cell (Ry a.u.)   23650.5160201066     
 
     Expectation value of exp(iGx):
 (1.036544192605288E-003,-9.000571225536683E-004)   1.14657093000000     
     Electronic Dipole per cell (Ry a.u.)  -10.2807488437667     
     Ionic Dipole per cell (Ry a.u.)   25346.3133189637     
 
     Expectation value of exp(iGx):
 (7.323630609777703E-009,-9.632202906099323E-008)  0.731889429000000     
     Electronic Dipole per cell (Ry a.u.)  -13.7200526518445     
     Ionic Dipole per cell (Ry a.u.)   15837.4605975992     
Electronic Dipole on Cartesian axes
           1   17.0415791126017     
           2  -10.2807488437667     
           3  -13.7200526518445     
Ionic Dipole on Cartesian axes
           1   23650.5160201066     
           2   25346.3133189637     
           3   15837.4605975992     

     total cpu time spent up to now is     1230.2 secs

     total energy              =   -5157.60249329 Ry
     Harris-Foulkes estimate   =   -5157.67025706 Ry
     estimated scf accuracy    <       0.13966508 Ry

     iteration #  5     ecut=    80.00 Ry     beta=0.70
     Davidson diagonalization with overlap
     ethr =  1.22E-05,  avg # of iterations =  7.0
     Davidson diagonalization with overlap
     ethr =  1.22E-05,  avg # of iterations =  1.0
     Davidson diagonalization with overlap
     ethr =  1.22E-05,  avg # of iterations =  1.0
 
     Expectation value of exp(iGx):
 (2.869839061104139E-005,1.482714813807679E-004)  0.992917730000000     
     Electronic Dipole per cell (Ry a.u.)   17.1776665810438     
     Ionic Dipole per cell (Ry a.u.)   23650.5160201066     
 
     Expectation value of exp(iGx):
 (1.019776997053148E-003,-9.115857095660591E-004)   1.14657093000000     
     Electronic Dipole per cell (Ry a.u.)  -10.4878149095583     
     Ionic Dipole per cell (Ry a.u.)   25346.3133189637     
 
     Expectation value of exp(iGx):
 (7.860527369353572E-009,-9.536173854741075E-008)  0.731889429000000     
     Electronic Dipole per cell (Ry a.u.)  -13.6617197643517     
     Ionic Dipole per cell (Ry a.u.)   15837.4605975992     
Electronic Dipole on Cartesian axes
           1   17.1776665810438     
           2  -10.4878149095583     
           3  -13.6617197643517     
Ionic Dipole on Cartesian axes
           1   23650.5160201066     
           2   25346.3133189637     
           3   15837.4605975992     

     total cpu time spent up to now is     1550.0 secs

     total energy              =   -5157.63145645 Ry
     Harris-Foulkes estimate   =   -5157.63269880 Ry
     estimated scf accuracy    <       0.00217159 Ry

     iteration #  6     ecut=    80.00 Ry     beta=0.70
     Davidson diagonalization with overlap
     ethr =  1.90E-07,  avg # of iterations =  7.0
     Davidson diagonalization with overlap
     ethr =  1.90E-07,  avg # of iterations =  1.0
     Davidson diagonalization with overlap
     ethr =  1.90E-07,  avg # of iterations =  1.0
 
     Expectation value of exp(iGx):
 (2.907046030030773E-005,1.483991296735074E-004)  0.992917730000000     
     Electronic Dipole per cell (Ry a.u.)   17.1495865259072     
     Ionic Dipole per cell (Ry a.u.)   23650.5160201066     
 
     Expectation value of exp(iGx):
 (1.022908644698413E-003,-9.098193418987869E-004)   1.14657093000000     
     Electronic Dipole per cell (Ry a.u.)  -10.4520638595083     
     Ionic Dipole per cell (Ry a.u.)   25346.3133189637     
 
     Expectation value of exp(iGx):
 (7.638137511732905E-009,-9.564339314044970E-008)  0.731889429000000     
     Electronic Dipole per cell (Ry a.u.)  -13.6851337214168     
     Ionic Dipole per cell (Ry a.u.)   15837.4605975992     
Electronic Dipole on Cartesian axes
           1   17.1495865259072     
           2  -10.4520638595083     
           3  -13.6851337214168     
Ionic Dipole on Cartesian axes
           1   23650.5160201066     
           2   25346.3133189637     
           3   15837.4605975992     

     total cpu time spent up to now is     1876.9 secs

     total energy              =   -5157.63196808 Ry
     Harris-Foulkes estimate   =   -5157.63211106 Ry
     estimated scf accuracy    <       0.00026242 Ry

     iteration #  7     ecut=    80.00 Ry     beta=0.70
     Davidson diagonalization with overlap
     ethr =  2.29E-08,  avg # of iterations =  3.0
     Davidson diagonalization with overlap
     ethr =  2.29E-08,  avg # of iterations =  1.0
     Davidson diagonalization with overlap
     ethr =  2.29E-08,  avg # of iterations =  1.0
 
     Expectation value of exp(iGx):
 (2.896418710021223E-005,1.484715733900092E-004)  0.992917730000000     
     Electronic Dipole per cell (Ry a.u.)   17.1593170616454     
     Ionic Dipole per cell (Ry a.u.)   23650.5160201066     
 
     Expectation value of exp(iGx):
 (1.022334777274033E-003,-9.110343359832985E-004)   1.14657093000000     
     Electronic Dipole per cell (Ry a.u.)  -10.4656005049793     
     Ionic Dipole per cell (Ry a.u.)   25346.3133189637     
 
     Expectation value of exp(iGx):
 (7.753807191681361E-009,-9.569842400360558E-008)  0.731889429000000     
     Electronic Dipole per cell (Ry a.u.)  -13.6745306437478     
     Ionic Dipole per cell (Ry a.u.)   15837.4605975992     
Electronic Dipole on Cartesian axes
           1   17.1593170616454     
           2  -10.4656005049793     
           3  -13.6745306437478     
Ionic Dipole on Cartesian axes
           1   23650.5160201066     
           2   25346.3133189637     
           3   15837.4605975992     

     total cpu time spent up to now is     2161.8 secs

     total energy              =   -5157.63202826 Ry
     Harris-Foulkes estimate   =   -5157.63204257 Ry
     estimated scf accuracy    <       0.00002985 Ry

     iteration #  8     ecut=    80.00 Ry     beta=0.70
     Davidson diagonalization with overlap
     ethr =  2.61E-09,  avg # of iterations =  3.0
     Davidson diagonalization with overlap
     ethr =  2.61E-09,  avg # of iterations =  1.0
     Davidson diagonalization with overlap
     ethr =  2.61E-09,  avg # of iterations =  1.0
 
     Expectation value of exp(iGx):
 (2.899141283101429E-005,1.484811886119277E-004)  0.992917730000000     
     Electronic Dipole per cell (Ry a.u.)   17.1572692996642     
     Ionic Dipole per cell (Ry a.u.)   23650.5160201066     
 
     Expectation value of exp(iGx):
 (1.022690696198088E-003,-9.107745892931781E-004)   1.14657093000000     
     Electronic Dipole per cell (Ry a.u.)  -10.4610784387129     
     Ionic Dipole per cell (Ry a.u.)   25346.3133189637     
 
     Expectation value of exp(iGx):
 (7.713018118940175E-009,-9.571825700726962E-008)  0.731889429000000     
     Electronic Dipole per cell (Ry a.u.)  -13.6785693733484     
     Ionic Dipole per cell (Ry a.u.)   15837.4605975992     
Electronic Dipole on Cartesian axes
           1   17.1572692996642     
           2  -10.4610784387129     
           3  -13.6785693733484     
Ionic Dipole on Cartesian axes
           1   23650.5160201066     
           2   25346.3133189637     
           3   15837.4605975992     

     total cpu time spent up to now is     2447.9 secs

     total energy              =   -5157.63203595 Ry
     Harris-Foulkes estimate   =   -5157.63203748 Ry
     estimated scf accuracy    <       0.00000466 Ry

     iteration #  9     ecut=    80.00 Ry     beta=0.70
     Davidson diagonalization with overlap
     ethr =  4.08E-10,  avg # of iterations =  3.0
     Davidson diagonalization with overlap
     ethr =  4.08E-10,  avg # of iterations =  1.0
     Davidson diagonalization with overlap
     ethr =  4.08E-10,  avg # of iterations =  1.0
 
     Expectation value of exp(iGx):
 (2.898988105984618E-005,1.484854662633435E-004)  0.992917730000000     
     Electronic Dipole per cell (Ry a.u.)   17.1574604937123     
     Ionic Dipole per cell (Ry a.u.)   23650.5160201066     
 
     Expectation value of exp(iGx):
 (1.022618705698122E-003,-9.108993571738848E-004)   1.14657093000000     
     Electronic Dipole per cell (Ry a.u.)  -10.4625593274854     
     Ionic Dipole per cell (Ry a.u.)   25346.3133189637     
 
     Expectation value of exp(iGx):
 (7.724996800803156E-009,-9.572053866705251E-008)  0.731889429000000     
     Electronic Dipole per cell (Ry a.u.)  -13.6774457724411     
     Ionic Dipole per cell (Ry a.u.)   15837.4605975992     
Electronic Dipole on Cartesian axes
           1   17.1574604937123     
           2  -10.4625593274854     
           3  -13.6774457724411     
Ionic Dipole on Cartesian axes
           1   23650.5160201066     
           2   25346.3133189637     
           3   15837.4605975992     

     total cpu time spent up to now is     2732.1 secs

     total energy              =   -5157.63203679 Ry
     Harris-Foulkes estimate   =   -5157.63203700 Ry
     estimated scf accuracy    <       0.00000030 Ry

     iteration # 10     ecut=    80.00 Ry     beta=0.70
     Davidson diagonalization with overlap
     ethr =  2.62E-11,  avg # of iterations =  3.0
     Davidson diagonalization with overlap
     ethr =  2.62E-11,  avg # of iterations =  1.0
     Davidson diagonalization with overlap
     ethr =  2.62E-11,  avg # of iterations =  1.0
 
     Expectation value of exp(iGx):
 (2.898844252993646E-005,1.484853700106070E-004)  0.992917730000000     
     Electronic Dipole per cell (Ry a.u.)   17.1575751736308     
     Ionic Dipole per cell (Ry a.u.)   23650.5160201066     
 
     Expectation value of exp(iGx):
 (1.022638520323138E-003,-9.108717531737475E-004)   1.14657093000000     
     Electronic Dipole per cell (Ry a.u.)  -10.4622045522364     
     Ionic Dipole per cell (Ry a.u.)   25346.3133189637     
 
     Expectation value of exp(iGx):
 (7.723651048299369E-009,-9.572044513438539E-008)  0.731889429000000     
     Electronic Dipole per cell (Ry a.u.)  -13.6775732517088     
     Ionic Dipole per cell (Ry a.u.)   15837.4605975992     
Electronic Dipole on Cartesian axes
           1   17.1575751736308     
           2  -10.4622045522364     
           3  -13.6775732517088     
Ionic Dipole on Cartesian axes
           1   23650.5160201066     
           2   25346.3133189637     
           3   15837.4605975992     

     total cpu time spent up to now is     3020.6 secs

     total energy              =   -5157.63203678 Ry
     Harris-Foulkes estimate   =   -5157.63203688 Ry
     estimated scf accuracy    <       0.00000004 Ry

     iteration # 11     ecut=    80.00 Ry     beta=0.70
     Davidson diagonalization with overlap
     ethr =  3.88E-12,  avg # of iterations =  3.0
     Davidson diagonalization with overlap
     ethr =  3.88E-12,  avg # of iterations =  1.0
     Davidson diagonalization with overlap
     ethr =  3.88E-12,  avg # of iterations =  1.0
 
     Expectation value of exp(iGx):
 (2.898921057242343E-005,1.484853836791729E-004)  0.992917730000000     
     Electronic Dipole per cell (Ry a.u.)   17.1575133501776     
     Ionic Dipole per cell (Ry a.u.)   23650.5160201066     
 
     Expectation value of exp(iGx):
 (1.022634717994272E-003,-9.108780620856731E-004)   1.14657093000000     
     Electronic Dipole per cell (Ry a.u.)  -10.4622805646179     
     Ionic Dipole per cell (Ry a.u.)   25346.3133189637     
 
     Expectation value of exp(iGx):
 (7.723794243664112E-009,-9.572064865270332E-008)  0.731889429000000     
     Electronic Dipole per cell (Ry a.u.)  -13.6775611750904     
     Ionic Dipole per cell (Ry a.u.)   15837.4605975992     
Electronic Dipole on Cartesian axes
           1   17.1575133501776     
           2  -10.4622805646179     
           3  -13.6775611750904     
Ionic Dipole on Cartesian axes
           1   23650.5160201066     
           2   25346.3133189637     
           3   15837.4605975992     

     total cpu time spent up to now is     3306.5 secs

     End of self-consistent calculation

          k = 0.0000 0.0000 0.0000 (217511 PWs)   bands (ev):

   -17.4657 -17.3211 -16.5069 -16.4748 -16.4558 -16.3737 -16.3444 -16.3084
   -16.2910 -16.2357 -16.1994 -16.1443 -16.1370 -16.1040 -16.0819 -16.0461
   -16.0284 -16.0240 -15.9653 -15.9607 -15.9326 -15.9031 -15.8967 -15.8425
   -15.8346 -15.8234 -15.8089 -15.8040 -15.7833 -15.7702 -15.7623 -15.7544
   -15.7118 -15.6624 -15.6322 -15.6077 -15.5801 -15.5453 -15.5206 -15.4875
   -15.4643 -15.4374 -15.3889 -15.3551 -15.3349 -15.3179 -15.2974 -15.2696
   -15.2398 -15.2221 -15.1947 -15.1829 -15.1589 -15.1028 -15.0921 -15.0757
   -15.0484 -15.0008 -14.9879 -14.9684 -14.9475 -14.9371 -14.9102 -14.8865
   -14.8792 -14.8605 -14.8488 -14.8218 -14.8165 -14.8053 -14.7801 -14.7704
   -14.7672 -14.7248 -14.7013 -14.6837 -14.6639 -14.6530 -14.6337 -14.5895
   -14.5705 -14.5441 -14.5304 -14.5140 -14.5108 -14.4852 -14.4634 -14.4503
   -14.4366 -14.4279 -14.4161 -14.4049 -14.4026 -14.3932 -14.3870 -14.3798
   -14.3705 -14.3652 -14.3585 -14.3439 -14.3411 -14.3361 -14.3304 -14.3250
   -14.3196 -14.3108 -14.2972 -14.2917 -14.2837 -14.2772 -14.2693 -14.2644
   -14.2564 -14.2515 -14.2487 -14.2456 -14.2368 -14.2358 -14.2287 -14.2261
   -14.2156 -14.2046 -14.2004 -14.1991 -14.1909 -14.1817 -14.1733 -14.1697
   -14.1690 -14.1631 -14.1599 -14.1542 -14.1426 -14.1359 -14.1315 -14.1301
   -14.1227 -14.1205 -14.1082 -14.1046 -14.0984 -14.0834 -14.0708  -6.7633
    -6.4594  -6.4122  -6.3145  -6.2340  -6.1917  -6.1444  -6.0009  -5.9424
    -5.9015  -5.8689  -5.8328  -5.8234  -5.8095  -5.7540  -5.7360  -5.7123
    -5.6754  -5.6440  -5.6186  -5.6017  -5.5624  -5.5167  -5.4129  -5.2682
    -5.2445  -5.1918  -5.1776  -5.1441  -5.1151  -5.0813  -5.0223  -4.9536
    -4.9249  -4.8963  -4.8235  -4.7501  -4.7267  -4.6350  -4.5295  -4.4791
    -4.4339  -4.3435  -4.2982  -4.2490  -4.2305  -4.2006  -4.1828  -4.1303
    -4.1234  -4.0819  -4.0273  -3.9793  -3.9450  -3.8870  -3.8830  -3.7945
    -3.7926  -3.7660  -3.7268  -3.7204  -3.6795  -3.6559  -3.6151  -3.5471
    -3.5154  -3.4614  -3.3926  -3.3841  -3.3291  -3.2921  -3.2638  -3.2163
    -3.2001  -3.1832  -3.1251  -3.1188  -3.1028  -3.0612  -3.0318  -3.0079
    -3.0035  -2.9769  -2.9677  -2.9637  -2.9339  -2.9224  -2.9179  -2.8969
    -2.8909  -2.8903  -2.8743  -2.8601  -2.8512  -2.8448  -2.8344  -2.8276
    -2.8155  -2.8013  -2.7840  -2.7749  -2.7658  -2.7434  -2.7357  -2.7316
    -2.7227  -2.7152  -2.7056  -2.6929  -2.6855  -2.6794  -2.6620  -2.6572
    -2.6483  -2.6312  -2.6296  -2.6224  -2.5904  -2.5559  -2.5429  -2.5274
    -2.5198  -2.4771  -2.4644  -2.4591  -2.4431  -2.4368  -2.4236  -2.3983
    -2.3879  -2.3693  -2.3522  -2.3178  -2.2714  -2.2679  -2.2250  -2.2134
    -2.2066  -2.2026  -2.1890  -2.1312  -2.0885  -2.0696  -1.9498  -1.9276
    -1.5554  -1.5275  -1.1124  -1.0687  -1.0294  -0.9568  -0.9171  -0.9063
    -0.8570  -0.8474  -0.8240  -0.7976  -0.7620  -0.7470  -0.7377  -0.7309
    -0.7072  -0.6997  -0.6883  -0.6653  -0.6516  -0.6238  -0.6171  -0.6092
    -0.6045  -0.5928  -0.5803  -0.5622  -0.5539  -0.5470  -0.5364  -0.5241
    -0.5231  -0.4985  -0.4906  -0.4713  -0.4677  -0.4613  -0.4462  -0.4320
    -0.4071  -0.3996  -0.3846  -0.3800  -0.3682  -0.3609  -0.3496  -0.3283
    -0.3250  -0.3025  -0.2920  -0.2814  -0.2515  -0.2430  -0.2315  -0.2194
    -0.2008  -0.1879  -0.1774  -0.1515  -0.1427  -0.1219  -0.1166  -0.0939
    -0.0751  -0.0733  -0.0406  -0.0162  -0.0055   0.0064   0.0249   0.0378
     0.0564   0.0597   0.0753   0.0908   0.1007   0.1213   0.1360   0.1473
     0.1613   0.1673   0.1829   0.2059   0.2094   0.2236   0.2409   0.2571
     0.2612   0.2634   0.2706   0.2894   0.3078   0.3301   0.3426   0.3545
     0.3653   0.3782   0.3902   0.4020   0.4096   0.4243   0.4334   0.4418
     0.4516   0.4647   0.4754   0.4806   0.4917   0.4998   0.5141   0.5246
     0.5341   0.5411   0.5560   0.5619   0.5767   0.5797   0.5982   0.6160
     0.6229   0.6372   0.6534   0.6770   0.6858   0.6959   0.7099   0.7221
     0.7264   0.7393   0.7485   0.7744   0.8018   0.8104   0.8188   0.8284
     0.8320   0.8533   0.8718   0.8793   0.8908   0.8977   0.9194   0.9405
     0.9538   0.9554   0.9613   0.9754   0.9836   0.9983   1.0078   1.0214
     1.0289   1.0477   1.0509   1.0594   1.0697   1.0797   1.0844   1.0881
     1.1048   1.1141   1.1301   1.1350   1.1520   1.1564   1.1655   1.1815
     1.1880   1.1987   1.2078   1.2128   1.2283   1.2334   1.2459   1.2541
     1.2665   1.2726   1.2848   1.2885   1.3075   1.3101   1.3139   1.3292
     1.3317   1.3401   1.3485   1.3591   1.3656   1.3754   1.3935   1.3995
     1.4057   1.4091   1.4187   1.4280   1.4380   1.4467   1.4552   1.4641
     1.4757   1.4850   1.4968   1.4998   1.5134   1.5214   1.5284   1.5345
     1.5484   1.5550   1.5668   1.5760   1.5827   1.5883   1.5979   1.6038
     1.6104   1.6253   1.6272   1.6342   1.6456   1.6524   1.6683   1.6800
     1.6927   1.7039   1.7076   1.7304   1.7436   1.7506   1.7596   1.7922
     1.8012   1.8120   1.8395   1.8543   1.8765   1.8789   1.9037   1.9217
     1.9332   1.9375   1.9609   1.9652   1.9727   1.9900   1.9947   1.9992
     2.0273   2.0382   2.0424   2.0634   2.0678   2.0888   2.1269   2.1343
     2.1425   2.1646   2.1804   2.1936   2.2102   2.2180   2.2375   2.2496
     2.2564   2.2865   2.2945   2.2967   2.3164   2.3320   2.3421   2.3500
     2.3716   2.3776   2.3922   2.3967   2.4377   2.4459   2.4651   2.4931
     2.5006   2.5245   2.5536   2.5786   7.8007   8.3203   8.8626   9.1506
     9.2437   9.3922   9.5617   9.7622   9.8485   9.9346  10.0157  10.0279
    10.1183  10.1832  10.2474  10.3474  10.4143  10.4394  10.4573  10.5525
    10.5907  10.6351  10.6656  10.7419  10.7512  10.7616  10.8268  10.8583

     highest occupied, lowest unoccupied level (ev):     2.5786    7.8007

!    total energy              =   -5157.63203687 Ry
     Harris-Foulkes estimate   =   -5157.63203679 Ry
     estimated scf accuracy    <          1.9E-09 Ry

     The total energy is the sum of the following terms:

     one-electron contribution =   -2406.36126581 Ry
     hartree contribution      =    1798.16861171 Ry
     xc contribution           =   -1182.86636026 Ry
     ewald contribution        =   -3366.57302251 Ry

     convergence has been achieved in  11 iterations

     Forces acting on atoms (cartesian axes, Ry/au):

     atom    1 type  1   force =    -0.00017538    0.00051468   -0.00023780
     atom    2 type  1   force =     0.00027316    0.00032936   -0.00006242
     atom    3 type  1   force =     0.00002671    0.00033661    0.00056263
     atom    4 type  1   force =     0.00002143   -0.00040013   -0.00008545
     atom    5 type  1   force =    -0.00026818    0.00026115   -0.00019149
     atom    6 type  1   force =    -0.00010374   -0.00039285    0.00009105
     atom    7 type  2   force =     0.00019161    0.00018118   -0.00016780
     atom    8 type  2   force =    -0.00010574    0.00000657    0.00005237
     atom    9 type  2   force =     0.00015678   -0.00020932   -0.00021267
     atom   10 type  2   force =     0.00006868    0.00039074   -0.00032528
     atom   11 type  2   force =     0.00005938   -0.00053268   -0.00028885
     atom   12 type  2   force =     0.00001258   -0.00013106   -0.00009867
     atom   13 type  2   force =    -0.00019374   -0.00004050   -0.00001393
     atom   14 type  2   force =     0.00001695   -0.00035365    0.00015052
     atom   15 type  2   force =    -0.00003762    0.00019203    0.00049828
     atom   16 type  2   force =     0.00035062    0.00027228   -0.00054214
     atom   17 type  2   force =    -0.00051255   -0.00042664    0.00025616
     atom   18 type  2   force =    -0.00021509   -0.00006763    0.00019842
     atom   19 type  1   force =     0.00013453   -0.00012518    0.00023369
     atom   20 type  1   force =     0.00002581    0.00010366   -0.00009930
     atom   21 type  1   force =     0.00002474    0.00050241    0.00015047
     atom   22 type  1   force =    -0.00070661    0.00004050   -0.00055860
     atom   23 type  1   force =     0.00020565   -0.00001159   -0.00010128
     atom   24 type  1   force =    -0.00011194   -0.00019378    0.00043308
     atom   25 type  2   force =     0.00036630   -0.00033475    0.00027751
     atom   26 type  2   force =     0.00002361    0.00006165    0.00014906
     atom   27 type  2   force =    -0.00005211   -0.00023120    0.00026164
     atom   28 type  2   force =     0.00011875   -0.00045246   -0.00014663
     atom   29 type  2   force =     0.00047884    0.00055390    0.00003150
     atom   30 type  2   force =     0.00043315    0.00036514    0.00022874
     atom   31 type  2   force =    -0.00000659   -0.00032787    0.00049706
     atom   32 type  2   force =    -0.00076316   -0.00012540    0.00069010
     atom   33 type  2   force =     0.00002747    0.00009036    0.00039000
     atom   34 type  2   force =     0.00025499    0.00060524   -0.00030674
     atom   35 type  2   force =     0.00031871    0.00027292   -0.00020423
     atom   36 type  1   force =    -0.00005145    0.00005381    0.00027193
     atom   37 type  1   force =     0.00022686    0.00019831    0.00048651
     atom   38 type  1   force =    -0.00006492    0.00002701    0.00012622
     atom   39 type  1   force =    -0.00020676   -0.00027460   -0.00000050
     atom   40 type  1   force =    -0.00036914    0.00003042   -0.00005927
     atom   41 type  1   force =     0.00028055   -0.00058579    0.00020647
     atom   42 type  2   force =    -0.00024288   -0.00008968   -0.00004020
     atom   43 type  2   force =    -0.00024857   -0.00022441    0.00071757
     atom   44 type  2   force =     0.00026542   -0.00038719   -0.00020796
     atom   45 type  2   force =     0.00025485   -0.00016196    0.00028609
     atom   46 type  2   force =     0.00010873   -0.00006910    0.00033633
     atom   47 type  2   force =     0.00058192    0.00002735   -0.00004059
     atom   48 type  2   force =    -0.00034748   -0.00046250    0.00024936
     atom   49 type  2   force =    -0.00083575    0.00014983   -0.00016641
     atom   50 type  2   force =     0.00081189    0.00016785   -0.00010724
     atom   51 type  2   force =    -0.00026136    0.00053485    0.00001420
     atom   52 type  2   force =    -0.00024196    0.00009052   -0.00084876
     atom   53 type  2   force =    -0.00005595    0.00029135    0.00036676
     atom   54 type  1   force =    -0.00032924   -0.00018958    0.00045470
     atom   55 type  1   force =     0.00017457   -0.00036609   -0.00015960
     atom   56 type  1   force =    -0.00002642    0.00002688    0.00005960
     atom   57 type  1   force =     0.00001569   -0.00015388    0.00025596
     atom   58 type  1   force =    -0.00007375    0.00004228    0.00019498
     atom   59 type  1   force =    -0.00015046    0.00035441   -0.00019197
     atom   60 type  2   force =     0.00029146   -0.00006527    0.00034870
     atom   61 type  2   force =     0.00029797   -0.00033123   -0.00059217
     atom   62 type  2   force =    -0.00071191    0.00067850    0.00011286
     atom   63 type  2   force =    -0.00009927    0.00005971   -0.00024391
     atom   64 type  2   force =    -0.00000499    0.00002281    0.00061715
     atom   65 type  2   force =    -0.00035419    0.00006903    0.00028465
     atom   66 type  2   force =    -0.00002939   -0.00006837   -0.00035990
     atom   67 type  2   force =     0.00026124    0.00019441    0.00026368
     atom   68 type  2   force =     0.00044383    0.00015411    0.00018177
     atom   69 type  2   force =     0.00004338   -0.00010812   -0.00000115
     atom   70 type  2   force =     0.00017914    0.00022794    0.00018533
     atom   71 type  2   force =    -0.00031490    0.00020039   -0.00018830
     atom   72 type  1   force =    -0.00014128    0.00064361    0.00026843
     atom   73 type  1   force =    -0.00034965    0.00004833   -0.00015126
     atom   74 type  1   force =     0.00036989   -0.00036285    0.00041707
     atom   75 type  1   force =     0.00020969    0.00014006    0.00010034
     atom   76 type  1   force =     0.00046588   -0.00014984    0.00076201
     atom   77 type  1   force =     0.00021973    0.00009607    0.00019517
     atom   78 type  2   force =     0.00022381    0.00023855   -0.00027860
     atom   79 type  2   force =     0.00030357    0.00008790   -0.00017192
     atom   80 type  2   force =    -0.00011738   -0.00024862    0.00022990
     atom   81 type  2   force =     0.00022984   -0.00023218    0.00068278
     atom   82 type  2   force =     0.00001890    0.00015746    0.00031870
     atom   83 type  2   force =     0.00001285   -0.00007719   -0.00004915
     atom   84 type  2   force =     0.00038262   -0.00005258   -0.00015440
     atom   85 type  2   force =    -0.00005237   -0.00005813    0.00000397
     atom   86 type  2   force =    -0.00036891   -0.00036997   -0.00006681
     atom   87 type  2   force =     0.00028289   -0.00031000    0.00014161
     atom   88 type  2   force =    -0.00037749   -0.00095634   -0.00010247
     atom   89 type  2   force =    -0.00023447   -0.00047864    0.00000394
     atom   90 type  1   force =     0.00019338   -0.00010307    0.00023399
     atom   91 type  1   force =     0.00023220   -0.00018100    0.00024144
     atom   92 type  1   force =    -0.00014927    0.00019682   -0.00008054
     atom   93 type  1   force =    -0.00020709   -0.00026511   -0.00013506
     atom   94 type  1   force =     0.00003156    0.00000863    0.00011309
     atom   95 type  1   force =    -0.00009358   -0.00043940    0.00008813
     atom   96 type  2   force =    -0.00013899   -0.00005862   -0.00022825
     atom   97 type  2   force =     0.00023335   -0.00016210   -0.00052740
     atom   98 type  2   force =    -0.00042236   -0.00027730    0.00019775
     atom   99 type  2   force =    -0.00006500   -0.00005752   -0.00010526
     atom  100 type  2   force =     0.00030142    0.00029548    0.00004396
     atom  101 type  2   force =     0.00045195   -0.00003792    0.00011505
     atom  102 type  2   force =    -0.00056405    0.00019908    0.00039278
     atom  103 type  2   force =     0.00012584   -0.00041747    0.00040841
     atom  104 type  2   force =    -0.00033218   -0.00000905    0.00015076
     atom  105 type  2   force =     0.00025501   -0.00023255   -0.00010622
     atom  106 type  2   force =    -0.00030978    0.00012322   -0.00004195
     atom  107 type  2   force =     0.00032689    0.00038771    0.00038587
     atom  108 type  1   force =     0.00006556    0.00041711   -0.00007566
     atom  109 type  1   force =    -0.00002145    0.00022555   -0.00008892
     atom  110 type  1   force =     0.00002927   -0.00003451   -0.00023133
     atom  111 type  1   force =    -0.00010293   -0.00015752   -0.00027886
     atom  112 type  1   force =    -0.00031029    0.00009733    0.00016190
     atom  113 type  1   force =    -0.00043622   -0.00026295   -0.00023598
     atom  114 type  2   force =    -0.00006718   -0.00032672    0.00042229
     atom  115 type  2   force =    -0.00019921    0.00015519    0.00047383
     atom  116 type  2   force =     0.00017436   -0.00023890    0.00012340
     atom  117 type  2   force =     0.00078535    0.00029379   -0.00033639
     atom  118 type  2   force =    -0.00036206   -0.00034703   -0.00020581
     atom  119 type  2   force =    -0.00001306   -0.00022610   -0.00070887
     atom  120 type  2   force =     0.00017016   -0.00013170   -0.00019092
     atom  121 type  2   force =     0.00020966    0.00026481   -0.00030136
     atom  122 type  2   force =    -0.00029887   -0.00028976   -0.00018536
     atom  123 type  2   force =     0.00018781   -0.00002686    0.00001200
     atom  124 type  2   force =    -0.00081049   -0.00054514   -0.00020839
     atom  125 type  2   force =    -0.00021668   -0.00020551   -0.00006757
     atom  126 type  1   force =     0.00075039    0.00014264    0.00005947
     atom  127 type  1   force =    -0.00003674    0.00040867   -0.00055380
     atom  128 type  1   force =    -0.00036557    0.00007886    0.00001142
     atom  129 type  1   force =    -0.00016847   -0.00018812   -0.00046327
     atom  130 type  1   force =    -0.00037081   -0.00000213    0.00032499
     atom  131 type  1   force =     0.00020555   -0.00025332   -0.00011396
     atom  132 type  2   force =     0.00040648   -0.00001650   -0.00061671
     atom  133 type  2   force =    -0.00039263   -0.00011338    0.00041712
     atom  134 type  2   force =     0.00043094   -0.00048124   -0.00024612
     atom  135 type  2   force =     0.00008711    0.00099103   -0.00067903
     atom  136 type  2   force =    -0.00023481    0.00042352    0.00008946
     atom  137 type  2   force =    -0.00038333    0.00007696    0.00007338
     atom  138 type  2   force =    -0.00007894    0.00006555    0.00035253
     atom  139 type  2   force =    -0.00014853    0.00022325    0.00019574
     atom  140 type  2   force =     0.00008952   -0.00010664   -0.00029050
     atom  141 type  2   force =    -0.00006199   -0.00041776   -0.00023494
     atom  142 type  2   force =     0.00012762   -0.00017547   -0.00004350
     atom  143 type  2   force =     0.00020563    0.00083063    0.00035360
     atom  144 type  1   force =     0.00009307   -0.00008211   -0.00008660
     atom  145 type  1   force =    -0.00053418   -0.00004075   -0.00052532
     atom  146 type  1   force =     0.00016268    0.00027033    0.00017368
     atom  147 type  1   force =     0.00017954   -0.00046248    0.00014151
     atom  148 type  1   force =    -0.00000502    0.00029484    0.00009498
     atom  149 type  1   force =     0.00027393   -0.00021238    0.00008673
     atom  150 type  2   force =    -0.00041387   -0.00038518    0.00005292
     atom  151 type  2   force =     0.00001008    0.00017490   -0.00007668
     atom  152 type  2   force =     0.00009496   -0.00010982    0.00001910
     atom  153 type  2   force =    -0.00024305    0.00039581   -0.00004426
     atom  154 type  2   force =    -0.00003270   -0.00037043   -0.00044380
     atom  155 type  2   force =    -0.00034680    0.00002600   -0.00036252
     atom  156 type  2   force =     0.00039784   -0.00033245    0.00027199
     atom  157 type  2   force =     0.00026062   -0.00017138    0.00003201
     atom  158 type  2   force =    -0.00051733   -0.00004212    0.00049439
     atom  159 type  2   force =    -0.00079842    0.00028957   -0.00038433
     atom  160 type  2   force =    -0.00026089    0.00042244    0.00011146
     atom  161 type  2   force =     0.00012361   -0.00032282    0.00028611
     atom  162 type  1   force =    -0.00018665   -0.00027139   -0.00007311
     atom  163 type  1   force =     0.00009919   -0.00028345    0.00029457
     atom  164 type  1   force =     0.00017513    0.00015438   -0.00013457
     atom  165 type  1   force =    -0.00022502   -0.00000505   -0.00011296
     atom  166 type  1   force =    -0.00044347   -0.00006339   -0.00005174
     atom  167 type  1   force =    -0.00004536   -0.00010104   -0.00045351
     atom  168 type  2   force =    -0.00026963    0.00010945    0.00027071
     atom  169 type  2   force =    -0.00023060    0.00036574   -0.00061328
     atom  170 type  2   force =     0.00029346    0.00026587   -0.00000433
     atom  171 type  2   force =     0.00012435    0.00001759    0.00045793
     atom  172 type  2   force =    -0.00054561   -0.00030533    0.00012805
     atom  173 type  2   force =     0.00010995    0.00018851   -0.00012579
     atom  174 type  2   force =    -0.00005906   -0.00011732   -0.00029553
     atom  175 type  2   force =     0.00019380   -0.00010104    0.00009700
     atom  176 type  2   force =     0.00015632   -0.00049375    0.00016662
     atom  177 type  2   force =     0.00030103    0.00032791   -0.00046974
     atom  178 type  2   force =     0.00010981   -0.00008587    0.00029640
     atom  179 type  2   force =     0.00025904    0.00024702    0.00031799
     atom  180 type  1   force =     0.00004590    0.00030038    0.00003753
     atom  181 type  1   force =     0.00016109    0.00066202   -0.00001871
     atom  182 type  1   force =     0.00013586   -0.00011142   -0.00080470
     atom  183 type  1   force =     0.00021941    0.00043095    0.00018889
     atom  184 type  1   force =     0.00011542    0.00020023   -0.00011739
     atom  185 type  1   force =     0.00023945    0.00001073   -0.00019961
     atom  186 type  2   force =    -0.00038428    0.00085546   -0.00012660
     atom  187 type  2   force =     0.00018413    0.00070258   -0.00014274
     atom  188 type  2   force =     0.00067282   -0.00003197   -0.00049966
     atom  189 type  2   force =     0.00054866   -0.00018876   -0.00013290
     atom  190 type  2   force =    -0.00027172    0.00035184   -0.00048238
     atom  191 type  2   force =    -0.00009821    0.00028686   -0.00013389
     atom  192 type  2   force =     0.00045032    0.00011859   -0.00020603
     atom  193 type  2   force =    -0.00000656   -0.00010245   -0.00038868
     atom  194 type  2   force =     0.00028996    0.00010688   -0.00061893
     atom  195 type  2   force =    -0.00031843    0.00022879    0.00029342
     atom  196 type  2   force =    -0.00004451    0.00023855    0.00051894
     atom  197 type  2   force =     0.00063897   -0.00028689   -0.00006421
     atom  198 type  1   force =     0.00049079   -0.00016680    0.00024039
     atom  199 type  1   force =    -0.00026356   -0.00045919    0.00005326
     atom  200 type  1   force =     0.00013771    0.00064095   -0.00025767
     atom  201 type  1   force =     0.00006812    0.00015297   -0.00019343
     atom  202 type  1   force =    -0.00003300    0.00026403   -0.00008358
     atom  203 type  1   force =    -0.00018473   -0.00016533   -0.00023573
     atom  204 type  2   force =    -0.00011270   -0.00020170    0.00000709
     atom  205 type  2   force =    -0.00041181   -0.00015946   -0.00047836
     atom  206 type  2   force =     0.00006971    0.00011796   -0.00049656
     atom  207 type  2   force =    -0.00018499   -0.00017281    0.00005351
     atom  208 type  2   force =    -0.00040062   -0.00013739    0.00000392
     atom  209 type  2   force =    -0.00010954    0.00025522   -0.00004809
     atom  210 type  2   force =     0.00021678   -0.00097029   -0.00016232
     atom  211 type  2   force =     0.00032750    0.00003361    0.00032072
     atom  212 type  2   force =    -0.00023287    0.00019746    0.00012688
     atom  213 type  2   force =    -0.00035126   -0.00039491    0.00019624
     atom  214 type  2   force =     0.00051440    0.00038839   -0.00048043
     atom  215 type  2   force =     0.00027368   -0.00020666    0.00046411

     Total force =     0.007722     Total SCF correction =     0.000106

     Writing output data file Qrtz_Ortho.save
 
     init_run     :     22.89s CPU     25.39s WALL (       1 calls)
     electrons    :   3107.45s CPU   3279.18s WALL (       1 calls)
     forces       :      5.07s CPU      5.68s WALL (       1 calls)

     Called by init_run:
     wfcinit      :     14.51s CPU     15.31s WALL (       1 calls)
     potinit      :      1.41s CPU      1.62s WALL (       1 calls)

     Called by electrons:
     c_bands      :   1208.62s CPU   1273.98s WALL (      33 calls)
     sum_band     :     28.92s CPU     29.38s WALL (      11 calls)
     v_of_rho     :      0.39s CPU      0.48s WALL (      12 calls)
     mix_rho      :      0.79s CPU      1.16s WALL (      11 calls)

     Called by c_bands:
     init_us_2    :      1.30s CPU      1.31s WALL (      45 calls)
     cegterg      :   1186.42s CPU   1242.56s WALL (      33 calls)

     Called by sum_band:

     Called by *egterg:
     h_psi        :    422.44s CPU    433.41s WALL (     100 calls)
     g_psi        :      2.22s CPU      2.22s WALL (      66 calls)
     cdiaghg      :    514.70s CPU    515.33s WALL (      97 calls)

     Called by h_psi:
     h_psi:pot    :    420.29s CPU    431.25s WALL (     100 calls)
     h_psi:calbec :     34.03s CPU     38.85s WALL (     100 calls)
     vloc_psi     :    365.01s CPU    370.86s WALL (     100 calls)
     add_vuspsi   :     21.25s CPU     21.48s WALL (     100 calls)

     General routines
     calbec       :     35.82s CPU     40.89s WALL (     104 calls)
     fft          :      1.05s CPU      1.44s WALL (      49 calls)
     fftw         :    362.35s CPU    368.08s WALL (   97862 calls)
     davcio       :      0.04s CPU      4.08s WALL (     260 calls)
 
     Parallel routines
     fft_scatter  :    211.35s CPU    214.74s WALL (   97911 calls)

     Electric-field routines
     c_phase_fiel :   1867.45s CPU   1971.93s WALL (      33 calls)
 
     PWSCF        : 52m17.27s CPU    55m15.21s WALL

 
   This run was terminated on:   8: 0: 9  27Nov2017            

=------------------------------------------------------------------------------=
   JOB DONE.
=------------------------------------------------------------------------------=
