# Supplementary material for: Collective dipole effects in ionic transport under electric fields
Source: Nat Commun. 2020 Jul 3;11:3330. doi: 10.1038/s41467-020-17173-w (PMC7335081; doi:10.1038/s41467-020-17173-w)
Supplement: Supplementary file 3 — Source Data [file 41467_2020_17173_MOESM3_ESM.zip › Script_Pol_Analysis/QE_data/ZBC_NEB_VO_Q2-pos2/Zcharge_VO_Q2_pict1/dy-0.2/output_file]

     Program PWSCF v.5.4.0 starts on  5Jul2018 at 21:53:21 

     This program is part of the open-source Quantum ESPRESSO suite
     for quantum simulation of materials; please cite
         "P. Giannozzi et al., J. Phys.:Condens. Matter 21 395502 (2009);
          URL http://www.quantum-espresso.org", 
     in publications or presentations arising from this work. More details at
     http://www.quantum-espresso.org/quote

     Parallel version (MPI), running on   112 processors
     R & G space division:  proc/nbgrp/npool/nimage =     112
     Reading input from input_file
Warning: card &IONS ignored
Warning: card / ignored
Warning: card &CELL ignored
Warning: card / ignored

     Current dimensions of program PWSCF are:
     Max number of different atomic species (ntypx) = 10
     Max number of k-points (npk) =  40000
     Max angular momentum in pseudopotentials (lmaxx) =  3

     Subspace diagonalization in iterative solution of the eigenvalue problem:
     a serial algorithm will be used


     Parallelization info
     --------------------
     sticks:   dense  smooth     PW     G-vecs:    dense   smooth      PW
     Min         200     200     50                15540    15540    1940
     Max         201     201     51                15547    15547    1944
     Sum       22485   22485   5629              1740873  1740873  217511


     Title: 
     Fkl_Ortho                                                                  


     bravais-lattice index     =            0
     lattice parameter (alat)  =      27.8567  a.u.
     unit-cell volume          =   18011.5231 (a.u.)^3
     number of atoms/cell      =          215
     number of atomic types    =            2
     number of electrons       =      1144.00
     number of Kohn-Sham states=          600
     kinetic-energy cutoff     =      80.0000  Ry
     charge density cutoff     =     320.0000  Ry
     convergence threshold     =      1.0E-08
     mixing beta               =       0.7000
     number of iterations used =            8  plain     mixing
     Exchange-correlation      =  SLA  PZ   NOGX NOGC ( 1  1  0  0 0 0)

     Using Berry phase electric field
     In a.u.(Ry)  cartesian system of reference
        0.0000000000
        0.0000000000
        0.0000000000
     In a.u.(Ry)  crystal system of reference
        0.0000000000
        0.0000000000
        0.0000000000
     Number of iterative cycles:   3


     celldm(1)=  27.856738  celldm(2)=   0.000000  celldm(3)=   0.000000
     celldm(4)=   0.000000  celldm(5)=   0.000000  celldm(6)=   0.000000

     crystal axes: (cart. coord. in units of alat)
               a(1) = (   0.992918   0.000000   0.000000 )  
               a(2) = (   0.000000   1.146571   0.000000 )  
               a(3) = (   0.000000   0.000000   0.731889 )  

     reciprocal axes: (cart. coord. in units 2 pi/alat)
               b(1) = (  1.007133  0.000000  0.000000 )  
               b(2) = (  0.000000  0.872166  0.000000 )  
               b(3) = (  0.000000  0.000000  1.366327 )  


     PseudoPot. # 1 for Si read from file:
     /home/users/lsamos/Nico/q-e-qe-5.4/pseudo/Si.pz-vbc.UPF
     MD5 check sum: 6dfa03ddd5817404712e03e4d12deb78
     Pseudo is Norm-conserving, Zval =  4.0
     Generated by new atomic code, or converted to UPF format
     Using radial grid of  431 points,  2 beta functions with: 
                l(1) =   0
                l(2) =   1

     PseudoPot. # 2 for O  read from file:
     /home/users/lsamos/Nico/q-e-qe-5.4/pseudo/O.pz-mt.UPF
     MD5 check sum: 6c85872a654a48428798af567c59afb1
     Pseudo is Norm-conserving, Zval =  6.0
     Generated by new atomic code, or converted to UPF format
     Using radial grid of  921 points,  1 beta functions with: 
                l(1) =   0

     atomic species   valence    mass     pseudopotential
        Si             4.00    28.08550     Si( 1.00)
        O              6.00    16.00000     O ( 1.00)

     No symmetry found


   Cartesian axes

     site n.     atom                  positions (alat units)
         1           Si  tau(   1) = (   0.1526070  -0.0005219   0.2468213  )
         2           Si  tau(   2) = (   0.3181961   0.2878794   0.2455971  )
         3           Si  tau(   3) = (   0.9147431   0.1331118   0.1179680  )
         4           Si  tau(   4) = (   0.0913557   0.4161472   0.1243611  )
         5           Si  tau(   5) = (   0.0890703   0.1518590  -0.0006833  )
         6           Si  tau(   6) = (   0.2502579   0.4339578  -0.0048065  )
         7           O   tau(   7) = (   0.0858929   0.0786958   0.2843220  )
         8           O   tau(   8) = (   0.2523428   0.3669835   0.2850404  )
         9           O   tau(   9) = (   0.2166198   0.0371751   0.1651749  )
        10           O   tau(  10) = (   0.3854023   0.3306166   0.1685429  )
        11           O   tau(  11) = (   0.1899148   0.1671334   0.0403625  )
        12           O   tau(  12) = (   0.3566677   0.4413897   0.0238535  )
        13           O   tau(  13) = (   0.0232879   0.1142923   0.0798470  )
        14           O   tau(  14) = (   0.1935777   0.4038739   0.0849739  )
        15           O   tau(  15) = (   0.9162131   0.2056298   0.2015662  )
        16           O   tau(  16) = (   0.0902448   0.4923687   0.2046510  )
        17           O   tau(  17) = (   0.0485185   0.2471043   0.3288967  )
        18           O   tau(  18) = (   0.2142447   0.5355634   0.3309345  )
        19           Si  tau(  19) = (   0.4879220   0.0027178   0.2393226  )
        20           Si  tau(  20) = (   0.6534621   0.2824525   0.2488768  )
        21           Si  tau(  21) = (   0.2542973   0.1310928   0.1225297  )
        22           Si  tau(  22) = (   0.4152104   0.4204675   0.1145966  )
        23           Si  tau(  23) = (   0.4170093   0.1534654   0.0002070  )
        24           Si  tau(  24) = (   0.5856654   0.4421223   0.0018143  )
        25           O   tau(  25) = (   0.4226019   0.0834756   0.2766181  )
        26           O   tau(  26) = (   0.5912088   0.3502319   0.3134807  )
        27           O   tau(  27) = (   0.5545591   0.0397682   0.1584113  )
        28           O   tau(  28) = (   0.7054658   0.3326639   0.1666924  )
        29           O   tau(  29) = (   0.5170708   0.1752344   0.0411291  )
        30           O   tau(  30) = (   0.6874769   0.4579766   0.0393598  )
        31           O   tau(  31) = (   0.3550120   0.1129521   0.0817445  )
        32           O   tau(  32) = (   0.5211435   0.4109883   0.0858873  )
        33           O   tau(  33) = (   0.2569640   0.2084752   0.2014255  )
        34           O   tau(  34) = (   0.3988549   0.5099837   0.1803192  )
        35           O   tau(  35) = (   0.3807950   0.2496227   0.3282566  )
        36           Si  tau(  36) = (   0.8152717  -0.0019493   0.2414422  )
        37           Si  tau(  37) = (   0.9809290   0.2835884   0.2441478  )
        38           Si  tau(  38) = (   0.5858556   0.1379804   0.1189426  )
        39           Si  tau(  39) = (   0.7503591   0.4234967   0.1239015  )
        40           Si  tau(  40) = (   0.7546558   0.1597555  -0.0099412  )
        41           Si  tau(  41) = (   0.9176211   0.4375498   0.0031708  )
        42           O   tau(  42) = (   0.7494889   0.0747786   0.2853533  )
        43           O   tau(  43) = (   0.9169215   0.3658054   0.2816774  )
        44           O   tau(  44) = (   0.8720065   0.0391066   0.1560244  )
        45           O   tau(  45) = (   1.0483531   0.3207324   0.1649217  )
        46           O   tau(  46) = (   0.8539390   0.1750830   0.0347616  )
        47           O   tau(  47) = (   1.0195202   0.4504768   0.0419366  )
        48           O   tau(  48) = (   0.6855801   0.1356227   0.0725969  )
        49           O   tau(  49) = (   0.8510577   0.4025045   0.0844627  )
        50           O   tau(  50) = (   0.5867739   0.2071965   0.2059082  )
        51           O   tau(  51) = (   0.7520592   0.4991497   0.2034850  )
        52           O   tau(  52) = (   0.7260677   0.2454248   0.3228831  )
        53           O   tau(  53) = (   0.8792244   0.5352148   0.3275984  )
        54           Si  tau(  54) = (   0.1517315   0.5719834   0.2479802  )
        55           Si  tau(  55) = (   0.3191404   0.8664892   0.2449986  )
        56           Si  tau(  56) = (   0.9201188   0.7067885   0.1221465  )
        57           Si  tau(  57) = (   0.0915621   0.9918186   0.1237927  )
        58           Si  tau(  58) = (   0.0935548   0.7266355  -0.0008214  )
        59           Si  tau(  59) = (   0.2547412   1.0146238  -0.0002971  )
        60           O   tau(  60) = (   0.0875589   0.6536162   0.2834923  )
        61           O   tau(  61) = (   0.2538223   0.9454037   0.2828073  )
        62           O   tau(  62) = (   0.2216818   0.6107691   0.1694564  )
        63           O   tau(  63) = (   0.3852196   0.8989548   0.1630609  )
        64           O   tau(  64) = (   0.1988740   0.7347809   0.0373900  )
        65           O   tau(  65) = (   0.3580145   1.0267707   0.0361601  )
        66           O   tau(  66) = (   0.0300142   0.6938794   0.0832908  )
        67           O   tau(  67) = (   0.1932605   0.9776345   0.0836746  )
        68           O   tau(  68) = (   0.9176385   0.7804938   0.2038951  )
        69           O   tau(  69) = (   0.0911296   1.0638248   0.2073995  )
        70           O   tau(  70) = (   0.0505765   0.8225688   0.3275442  )
        71           O   tau(  71) = (   0.2165800   1.1120220   0.3307291  )
        72           Si  tau(  72) = (   0.4291190   0.6139235   0.1826591  )
        73           Si  tau(  73) = (   0.6516881   0.8623312   0.2462231  )
        74           Si  tau(  74) = (   0.2523136   0.7067083   0.1279870  )
        75           Si  tau(  75) = (   0.4226055   0.9935460   0.1193060  )
        76           Si  tau(  76) = (   0.4235587   0.7183981   0.0024401  )
        77           Si  tau(  77) = (   0.5880584   1.0134480  -0.0016271  )
        78           O   tau(  78) = (   0.4067283   0.6595383   0.2778973  )
        79           O   tau(  79) = (   0.5867233   0.9424257   0.2838039  )
        80           O   tau(  80) = (   0.5325381   0.6229064   0.1486362  )
        81           O   tau(  81) = (   0.7138847   0.8948739   0.1610191  )
        82           O   tau(  82) = (   0.5227543   0.7588144   0.0389999  )
        83           O   tau(  83) = (   0.6897742   1.0269937   0.0381259  )
        84           O   tau(  84) = (   0.3671923   0.6828967   0.0994907  )
        85           O   tau(  85) = (   0.5237333   0.9755461   0.0799953  )
        86           O   tau(  86) = (   0.2561192   0.7849427   0.2031204  )
        87           O   tau(  87) = (   0.4237487   1.0696153   0.1989292  )
        88           O   tau(  88) = (   0.3803090   0.8276315   0.3287486  )
        89           O   tau(  89) = (   0.5474291   1.1116772   0.3248286  )
        90           Si  tau(  90) = (   0.8185792   0.5765219   0.2444790  )
        91           Si  tau(  91) = (   0.9818557   0.8605263   0.2439024  )
        92           Si  tau(  92) = (   0.5873010   0.7156956   0.1194278  )
        93           Si  tau(  93) = (   0.7527677   0.9902155   0.1212142  )
        94           Si  tau(  94) = (   0.7532146   0.7279292  -0.0006046  )
        95           Si  tau(  95) = (   0.9190654   1.0123977   0.0019824  )
        96           O   tau(  96) = (   0.7565901   0.6579977   0.2842317  )
        97           O   tau(  97) = (   0.9180607   0.9410234   0.2823753  )
        98           O   tau(  98) = (   0.8848084   0.6106998   0.1629632  )
        99           O   tau(  99) = (   1.0479903   0.8951228   0.1623548  )
       100           O   tau( 100) = (   0.8545245   0.7413219   0.0397641  )
       101           O   tau( 101) = (   1.0200915   1.0290695   0.0421659  )
       102           O   tau( 102) = (   0.6866385   0.6924237   0.0812173  )
       103           O   tau( 103) = (   0.8547966   0.9743848   0.0834899  )
       104           O   tau( 104) = (   0.5874419   0.7806830   0.2073380  )
       105           O   tau( 105) = (   0.7516342   1.0631367   0.2040536  )
       106           O   tau( 106) = (   0.7145049   0.8253722   0.3291499  )
       107           O   tau( 107) = (   0.8829918   1.1104744   0.3216047  )
       108           Si  tau( 108) = (   0.1530658  -0.0017724   0.6088278  )
       109           Si  tau( 109) = (   0.3114398   0.2820549   0.6101117  )
       110           Si  tau( 110) = (   0.9201222   0.1281461   0.4908061  )
       111           Si  tau( 111) = (   0.0884113   0.4166505   0.4893799  )
       112           Si  tau( 112) = (   0.0890180   0.1518587   0.3669456  )
       113           Si  tau( 113) = (   0.2525765   0.4392417   0.3682401  )
       114           O   tau( 114) = (   0.0902049   0.0801966   0.6471237  )
       115           O   tau( 115) = (   0.2409084   0.3587487   0.6469327  )
       116           O   tau( 116) = (   0.2165411   0.0316124   0.5243501  )
       117           O   tau( 117) = (   0.3770071   0.3257919   0.5321716  )
       118           O   tau( 118) = (   0.1925349   0.1661519   0.4019463  )
       119           O   tau( 119) = (   0.3551441   0.4549690   0.4061156  )
       120           O   tau( 120) = (   0.0294843   0.1155582   0.4527098  )
       121           O   tau( 121) = (   0.1907576   0.4016189   0.4514979  )
       122           O   tau( 122) = (   0.9159886   0.2038958   0.5716324  )
       123           O   tau( 123) = (   0.0867475   0.4924167   0.5697607  )
       124           O   tau( 124) = (   0.0517915   0.2486047   0.6933793  )
       125           O   tau( 125) = (   0.2163099   0.5320519   0.6905220  )
       126           Si  tau( 126) = (   0.4849570  -0.0008557   0.6105124  )
       127           Si  tau( 127) = (   0.6424632   0.2875625   0.6033846  )
       128           Si  tau( 128) = (   0.2552622   0.1264718   0.4839564  )
       129           Si  tau( 129) = (   0.4115866   0.4221937   0.4941578  )
       130           Si  tau( 130) = (   0.4197222   0.1524075   0.3625841  )
       131           Si  tau( 131) = (   0.6084546   0.3934725   0.4112124  )
       132           O   tau( 132) = (   0.4224122   0.0809971   0.6490866  )
       133           O   tau( 133) = (   0.5845951   0.3647239   0.6538649  )
       134           O   tau( 134) = (   0.5483994   0.0353623   0.5269247  )
       135           O   tau( 135) = (   0.6813586   0.3401327   0.5023494  )
       136           O   tau( 136) = (   0.5220859   0.1673842   0.4020816  )
       137           O   tau( 137) = (   0.6865051   0.4724621   0.4089011  )
       138           O   tau( 138) = (   0.3572463   0.1117694   0.4442246  )
       139           O   tau( 139) = (   0.5178725   0.4114456   0.4643100  )
       140           O   tau( 140) = (   0.2546083   0.1993045   0.5670019  )
       141           O   tau( 141) = (   0.4101122   0.4990973   0.5730427  )
       142           O   tau( 142) = (   0.3749083   0.2478229   0.6937284  )
       143           O   tau( 143) = (   0.5481023   0.5349648   0.6885491  )
       144           Si  tau( 144) = (   0.8170668  -0.0034599   0.6109806  )
       145           Si  tau( 145) = (   0.9798820   0.2844061   0.6117812  )
       146           Si  tau( 146) = (   0.5843952   0.1295275   0.4847625  )
       147           Si  tau( 147) = (   0.7566300   0.4319636   0.4863941  )
       148           Si  tau( 148) = (   0.7557837   0.1485035   0.3664382  )
       149           Si  tau( 149) = (   0.9189231   0.4392112   0.3633328  )
       150           O   tau( 150) = (   0.7530971   0.0784271   0.6480636  )
       151           O   tau( 151) = (   0.9155563   0.3652109   0.6514247  )
       152           O   tau( 152) = (   0.8826866   0.0324013   0.5295976  )
       153           O   tau( 153) = (   1.0420653   0.3220250   0.5284956  )
       154           O   tau( 154) = (   0.8566485   0.1623171   0.4068818  )
       155           O   tau( 155) = (   1.0191410   0.4531060   0.4051611  )
       156           O   tau( 156) = (   0.6880618   0.1204475   0.4494294  )
       157           O   tau( 157) = (   0.8523242   0.4018364   0.4463146  )
       158           O   tau( 158) = (   0.5798623   0.2077612   0.5646340  )
       159           O   tau( 159) = (   0.7580711   0.4867934   0.5795919  )
       160           O   tau( 160) = (   0.7251811   0.2529938   0.6661106  )
       161           O   tau( 161) = (   0.8838898   0.5360104   0.6975652  )
       162           Si  tau( 162) = (   0.1526569   0.5712193   0.6089412  )
       163           Si  tau( 163) = (   0.3144225   0.8593931   0.6116754  )
       164           Si  tau( 164) = (   0.9175106   0.7044754   0.4917535  )
       165           Si  tau( 165) = (   0.0881818   0.9910862   0.4885222  )
       166           Si  tau( 166) = (   0.0875475   0.7270784   0.3667219  )
       167           Si  tau( 167) = (   0.2534619   1.0156251   0.3688655  )
       168           O   tau( 168) = (   0.0906446   0.6523171   0.6499845  )
       169           O   tau( 169) = (   0.2512065   0.9405473   0.6490241  )
       170           O   tau( 170) = (   0.2170533   0.6085491   0.5272596  )
       171           O   tau( 171) = (   0.3858586   0.8944731   0.5349607  )
       172           O   tau( 172) = (   0.1900944   0.7409766   0.4045777  )
       173           O   tau( 173) = (   0.3550672   1.0258373   0.4093376  )
       174           O   tau( 174) = (   0.0248668   0.6886415   0.4491601  )
       175           O   tau( 175) = (   0.1897976   0.9750768   0.4491513  )
       176           O   tau( 176) = (   0.9208200   0.7748324   0.5767960  )
       177           O   tau( 177) = (   0.0886297   1.0631101   0.5723845  )
       178           O   tau( 178) = (   0.0604810   0.8234800   0.6915398  )
       179           O   tau( 179) = (   0.2173454   1.1101728   0.6921386  )
       180           Si  tau( 180) = (   0.4810107   0.5742972   0.6105534  )
       181           Si  tau( 181) = (   0.6497159   0.8596647   0.6065941  )
       182           Si  tau( 182) = (   0.2531278   0.7045577   0.4873535  )
       183           Si  tau( 183) = (   0.4204620   0.9903938   0.4908480  )
       184           Si  tau( 184) = (   0.4159618   0.7298837   0.3643945  )
       185           Si  tau( 185) = (   0.5847177   1.0164074   0.3661718  )
       186           O   tau( 186) = (   0.4204636   0.6536955   0.6588592  )
       187           O   tau( 187) = (   0.5868172   0.9400602   0.6474714  )
       188           O   tau( 188) = (   0.5416416   0.6125240   0.5271509  )
       189           O   tau( 189) = (   0.7136948   0.8957690   0.5243390  )
       190           O   tau( 190) = (   0.5196594   0.7375495   0.3994601  )
       191           O   tau( 191) = (   0.6857521   1.0323455   0.4068046  )
       192           O   tau( 192) = (   0.3551762   0.6903655   0.4473555  )
       193           O   tau( 193) = (   0.5210084   0.9772607   0.4478833  )
       194           O   tau( 194) = (   0.2533217   0.7783201   0.5696914  )
       195           O   tau( 195) = (   0.4208889   1.0651311   0.5721326  )
       196           O   tau( 196) = (   0.3682427   0.8190725   0.7019610  )
       197           O   tau( 197) = (   0.5501758   1.1097057   0.6920921  )
       198           Si  tau( 198) = (   0.8203534   0.5725794   0.6160431  )
       199           Si  tau( 199) = (   0.9843276   0.8582777   0.6117066  )
       200           Si  tau( 200) = (   0.5827357   0.7060545   0.4850674  )
       201           Si  tau( 201) = (   0.7510633   0.9925816   0.4865551  )
       202           Si  tau( 202) = (   0.7519554   0.7294909   0.3683536  )
       203           Si  tau( 203) = (   0.9178245   1.0151198   0.3643187  )
       204           O   tau( 204) = (   0.7526973   0.6507178   0.6520991  )
       205           O   tau( 205) = (   0.9204436   0.9376914   0.6524273  )
       206           O   tau( 206) = (   0.8792739   0.6073762   0.5296283  )
       207           O   tau( 207) = (   1.0431788   0.8945309   0.5258403  )
       208           O   tau( 208) = (   0.8516043   0.7438421   0.4125862  )
       209           O   tau( 209) = (   1.0185159   1.0295825   0.4061745  )
       210           O   tau( 210) = (   0.6844270   0.6892682   0.4466294  )
       211           O   tau( 211) = (   0.8518906   0.9788923   0.4451776  )
       212           O   tau( 212) = (   0.5831531   0.7808487   0.5663719  )
       213           O   tau( 213) = (   0.7523917   1.0635736   0.5712741  )
       214           O   tau( 214) = (   0.7134624   0.8208438   0.6886159  )
       215           O   tau( 215) = (   0.8796431   1.1071838   0.6942729  )

     number of k points=     1
                       cart. coord. in units 2pi/alat
        k(    1) = (   0.0000000   0.0000000   0.0000000), wk =   2.0000000

     Dense  grid:  1740873 G-vectors     FFT dimensions: ( 160, 192, 120)

     Largest allocated arrays     est. size (Mb)     dimensions
        Kohn-Sham Wavefunctions        17.80 Mb     (    1944,  600)
        NL pseudopotentials            12.78 Mb     (    1944,  431)
        Each V/rho on FFT grid          0.94 Mb     (   61440)
        Each G-vector array             0.12 Mb     (   15547)
        G-vector shells                 0.06 Mb     (    7776)
     Largest temporary arrays     est. size (Mb)     dimensions
        Auxiliary wavefunctions        71.19 Mb     (    1944, 2400)
        Each subspace H/S matrix       87.89 Mb     (    2400, 2400)
        Each <psi_i|beta_j> matrix      3.95 Mb     (     431,  600)
        Arrays for rho mixing           7.50 Mb     (   61440,    8)

     Initial potential from superposition of free atoms

     starting charge 1145.96414, renormalised to 1144.00000
     Starting wfc are  860 randomized atomic wfcs

     total cpu time spent up to now is       39.3 secs

     per-process dynamical memory:   157.4 Mb

     Self-consistent Calculation

     iteration #  1     ecut=    80.00 Ry     beta=0.70
     Davidson diagonalization with overlap
     ethr =  1.00E-02,  avg # of iterations =  3.0
     Davidson diagonalization with overlap
     ethr =  1.00E-02,  avg # of iterations =  1.0
     Davidson diagonalization with overlap
     ethr =  1.00E-02,  avg # of iterations =  1.0

     Expectation value of exp(iGx): (  1.1597913597961939E-004,  7.2506540815227597E-004)  0.99291773000000005     
     Electronic Dipole per cell (Ry a.u.)   17.583271718781340     
     Ionic Dipole per cell (Ry a.u.)   23650.516020106639     

     Expectation value of exp(iGx): (  3.3386841041577815E-003, -2.9810116401934616E-003)   1.1465709300000000     
     Electronic Dipole per cell (Ry a.u.)  -10.479525579869374     
     Ionic Dipole per cell (Ry a.u.)   25344.175337902692     

     Expectation value of exp(iGx): (  1.2224769869407223E-007, -1.7315655383274657E-006)  0.73188942899999998     
     Electronic Dipole per cell (Ry a.u.)  -13.769651446486559     
     Ionic Dipole per cell (Ry a.u.)   15837.460597652665     
Electronic Dipole on Cartesian axes
           1   17.583271718781340     
           2  -10.479525579869374     
           3  -13.769651446486559     
Ionic Dipole on Cartesian axes
           1   23650.516020106639     
           2   25344.175337902692     
           3   15837.460597652665     

     total cpu time spent up to now is      840.3 secs

     total energy              =   -5137.17193989 Ry
     Harris-Foulkes estimate   =   -5174.16029533 Ry
     estimated scf accuracy    <      51.92829167 Ry

     iteration #  2     ecut=    80.00 Ry     beta=0.70
     Davidson diagonalization with overlap
     ethr =  4.54E-03,  avg # of iterations =  2.0
     Davidson diagonalization with overlap
     ethr =  4.54E-03,  avg # of iterations =  1.0
     Davidson diagonalization with overlap
     ethr =  4.54E-03,  avg # of iterations =  1.0

     Expectation value of exp(iGx): (  6.8956459175597796E-006,  3.1933353678107587E-005)  0.99291773000000005     
     Electronic Dipole per cell (Ry a.u.)   16.910163165876764     
     Ionic Dipole per cell (Ry a.u.)   23650.516020106639     

     Expectation value of exp(iGx): (  3.4256695302943883E-004, -2.6166929455956784E-004)   1.1465709300000000     
     Electronic Dipole per cell (Ry a.u.)  -9.3788012010475068     
     Ionic Dipole per cell (Ry a.u.)   25344.175337902692     

     Expectation value of exp(iGx): (  6.1271772727496271E-010, -5.6596496730957569E-009)  0.73188942899999998     
     Electronic Dipole per cell (Ry a.u.)  -13.426784132182281     
     Ionic Dipole per cell (Ry a.u.)   15837.460597652665     
Electronic Dipole on Cartesian axes
           1   16.910163165876764     
           2  -9.3788012010475068     
           3  -13.426784132182281     
Ionic Dipole on Cartesian axes
           1   23650.516020106639     
           2   25344.175337902692     
           3   15837.460597652665     

     total cpu time spent up to now is     1652.0 secs

     total energy              =   -5150.70406987 Ry
     Harris-Foulkes estimate   =   -5167.87303551 Ry
     estimated scf accuracy    <      33.23287879 Ry

     iteration #  3     ecut=    80.00 Ry     beta=0.70
     Davidson diagonalization with overlap
     ethr =  2.90E-03,  avg # of iterations =  2.0
     Davidson diagonalization with overlap
     ethr =  2.90E-03,  avg # of iterations =  1.0
     Davidson diagonalization with overlap
     ethr =  2.90E-03,  avg # of iterations =  1.0

     Expectation value of exp(iGx): (  2.8433530676709309E-005,  1.5694816491059396E-004)  0.99291773000000005     
     Electronic Dipole per cell (Ry a.u.)   17.326677448467759     
     Ionic Dipole per cell (Ry a.u.)   23650.516020106639     

     Expectation value of exp(iGx): (  1.0801105195691703E-003, -9.2900393551934035E-004)   1.1465709300000000     
     Electronic Dipole per cell (Ry a.u.)  -10.213058695578125     
     Ionic Dipole per cell (Ry a.u.)   25344.175337902692     

     Expectation value of exp(iGx): (  9.4242344226415174E-009, -1.0546521858844546E-007)  0.73188942899999998     
     Electronic Dipole per cell (Ry a.u.)  -13.598581759019780     
     Ionic Dipole per cell (Ry a.u.)   15837.460597652665     
Electronic Dipole on Cartesian axes
           1   17.326677448467759     
           2  -10.213058695578125     
           3  -13.598581759019780     
Ionic Dipole on Cartesian axes
           1   23650.516020106639     
           2   25344.175337902692     
           3   15837.460597652665     

     total cpu time spent up to now is     2456.2 secs

     total energy              =   -5157.51530349 Ry
     Harris-Foulkes estimate   =   -5157.62344015 Ry
     estimated scf accuracy    <       0.25889974 Ry

     iteration #  4     ecut=    80.00 Ry     beta=0.70
     Davidson diagonalization with overlap
     ethr =  2.26E-05,  avg # of iterations =  7.0
     Davidson diagonalization with overlap
     ethr =  2.26E-05,  avg # of iterations =  1.0
     Davidson diagonalization with overlap
     ethr =  2.26E-05,  avg # of iterations =  1.0

     Expectation value of exp(iGx): (  2.8262393404815954E-005,  1.4929590879610082E-004)  0.99291773000000005     
     Electronic Dipole per cell (Ry a.u.)   17.228694745363814     
     Ionic Dipole per cell (Ry a.u.)   23650.516020106639     

     Expectation value of exp(iGx): (  1.0716339326726973E-003, -8.5262218648089175E-004)   1.1465709300000000     
     Electronic Dipole per cell (Ry a.u.)  -9.6629673473424713     
     Ionic Dipole per cell (Ry a.u.)   25344.175337902692     

     Expectation value of exp(iGx): (  8.6053700293772802E-009, -9.6058443606474126E-008)  0.73188942899999998     
     Electronic Dipole per cell (Ry a.u.)  -13.596523701743960     
     Ionic Dipole per cell (Ry a.u.)   15837.460597652665     
Electronic Dipole on Cartesian axes
           1   17.228694745363814     
           2  -9.6629673473424713     
           3  -13.596523701743960     
Ionic Dipole on Cartesian axes
           1   23650.516020106639     
           2   25344.175337902692     
           3   15837.460597652665     

     total cpu time spent up to now is     3353.0 secs

     total energy              =   -5157.52901699 Ry
     Harris-Foulkes estimate   =   -5157.61555019 Ry
     estimated scf accuracy    <       0.18254109 Ry

     iteration #  5     ecut=    80.00 Ry     beta=0.70
     Davidson diagonalization with overlap
     ethr =  1.60E-05,  avg # of iterations =  8.0
     Davidson diagonalization with overlap
     ethr =  1.60E-05,  avg # of iterations =  1.0
     Davidson diagonalization with overlap
     ethr =  1.60E-05,  avg # of iterations =  1.0

     Expectation value of exp(iGx): (  2.7272016241135653E-005,  1.4838967781955747E-004)  0.99291773000000005     
     Electronic Dipole per cell (Ry a.u.)   17.295090184961275     
     Ionic Dipole per cell (Ry a.u.)   23650.516020106639     

     Expectation value of exp(iGx): (  1.0448150084900068E-003, -8.7893622296993123E-004)   1.1465709300000000     
     Electronic Dipole per cell (Ry a.u.)  -10.055695507892384     
     Ionic Dipole per cell (Ry a.u.)   25344.175337902692     

     Expectation value of exp(iGx): (  8.7591792070441891E-009, -9.4932796039573613E-008)  0.73188942899999998     
     Electronic Dipole per cell (Ry a.u.)  -13.572106704188466     
     Ionic Dipole per cell (Ry a.u.)   15837.460597652665     
Electronic Dipole on Cartesian axes
           1   17.295090184961275     
           2  -10.055695507892384     
           3  -13.572106704188464     
Ionic Dipole on Cartesian axes
           1   23650.516020106639     
           2   25344.175337902692     
           3   15837.460597652665     

     total cpu time spent up to now is     4220.6 secs

     total energy              =   -5157.56569267 Ry
     Harris-Foulkes estimate   =   -5157.56707455 Ry
     estimated scf accuracy    <       0.00232682 Ry

     iteration #  6     ecut=    80.00 Ry     beta=0.70
     Davidson diagonalization with overlap
     ethr =  2.03E-07,  avg # of iterations =  6.0
     Davidson diagonalization with overlap
     ethr =  2.03E-07,  avg # of iterations =  1.0
     Davidson diagonalization with overlap
     ethr =  2.03E-07,  avg # of iterations =  1.0

     Expectation value of exp(iGx): (  2.7514378914581506E-005,  1.4853163617128254E-004)  0.99291773000000005     
     Electronic Dipole per cell (Ry a.u.)   17.277557375101949     
     Ionic Dipole per cell (Ry a.u.)   23650.516020106639     

     Expectation value of exp(iGx): (  1.0487535393992665E-003, -8.7575101426020567E-004)   1.1465709300000000     
     Electronic Dipole per cell (Ry a.u.)  -10.003365366033604     
     Ionic Dipole per cell (Ry a.u.)   25344.175337902692     

     Expectation value of exp(iGx): (  8.6335457767544221E-009, -9.5178293827988375E-008)  0.73188942899999998     
     Electronic Dipole per cell (Ry a.u.)  -13.586286813499358     
     Ionic Dipole per cell (Ry a.u.)   15837.460597652665     
Electronic Dipole on Cartesian axes
           1   17.277557375101949     
           2  -10.003365366033604     
           3  -13.586286813499358     
Ionic Dipole on Cartesian axes
           1   23650.516020106639     
           2   25344.175337902692     
           3   15837.460597652665     

     total cpu time spent up to now is     5103.8 secs

     total energy              =   -5157.56625947 Ry
     Harris-Foulkes estimate   =   -5157.56642800 Ry
     estimated scf accuracy    <       0.00030981 Ry

     iteration #  7     ecut=    80.00 Ry     beta=0.70
     Davidson diagonalization with overlap
     ethr =  2.71E-08,  avg # of iterations =  3.0
     Davidson diagonalization with overlap
     ethr =  2.71E-08,  avg # of iterations =  1.0
     Davidson diagonalization with overlap
     ethr =  2.71E-08,  avg # of iterations =  1.0

     Expectation value of exp(iGx): (  2.7440479528653352E-005,  1.4860545509489149E-004)  0.99291773000000005     
     Electronic Dipole per cell (Ry a.u.)   17.284652190520500     
     Ionic Dipole per cell (Ry a.u.)   23650.516020106639     

     Expectation value of exp(iGx): (  1.0479300530286124E-003, -8.7746641272826295E-004)   1.1465709300000000     
     Electronic Dipole per cell (Ry a.u.)  -10.022768819918706     
     Ionic Dipole per cell (Ry a.u.)   25344.175337902692     

     Expectation value of exp(iGx): (  8.7055435649832812E-009, -9.5254871091770657E-008)  0.73188942899999998     
     Electronic Dipole per cell (Ry a.u.)  -13.580070604807021     
     Ionic Dipole per cell (Ry a.u.)   15837.460597652665     
Electronic Dipole on Cartesian axes
           1   17.284652190520500     
           2  -10.022768819918706     
           3  -13.580070604807021     
Ionic Dipole on Cartesian axes
           1   23650.516020106639     
           2   25344.175337902692     
           3   15837.460597652665     

     total cpu time spent up to now is     5903.4 secs

     total energy              =   -5157.56633102 Ry
     Harris-Foulkes estimate   =   -5157.56634623 Ry
     estimated scf accuracy    <       0.00003185 Ry

     iteration #  8     ecut=    80.00 Ry     beta=0.70
     Davidson diagonalization with overlap
     ethr =  2.78E-09,  avg # of iterations =  3.0
     Davidson diagonalization with overlap
     ethr =  2.78E-09,  avg # of iterations =  1.0
     Davidson diagonalization with overlap
     ethr =  2.78E-09,  avg # of iterations =  1.0

     Expectation value of exp(iGx): (  2.7457997582642250E-005,  1.4861856575543747E-004)  0.99291773000000005     
     Electronic Dipole per cell (Ry a.u.)   17.283429093701198     
     Ionic Dipole per cell (Ry a.u.)   23650.516020106639     

     Expectation value of exp(iGx): (  1.0483695690468833E-003, -8.7707810257449284E-004)   1.1465709300000000     
     Electronic Dipole per cell (Ry a.u.)  -10.016669075412908     
     Ionic Dipole per cell (Ry a.u.)   25344.175337902692     

     Expectation value of exp(iGx): (  8.6829234324470077E-009, -9.5273155839884388E-008)  0.73188942899999998     
     Electronic Dipole per cell (Ry a.u.)  -13.582391295015961     
     Ionic Dipole per cell (Ry a.u.)   15837.460597652665     
Electronic Dipole on Cartesian axes
           1   17.283429093701198     
           2  -10.016669075412908     
           3  -13.582391295015961     
Ionic Dipole on Cartesian axes
           1   23650.516020106639     
           2   25344.175337902692     
           3   15837.460597652665     

     total cpu time spent up to now is     6697.5 secs

     total energy              =   -5157.56633923 Ry
     Harris-Foulkes estimate   =   -5157.56634068 Ry
     estimated scf accuracy    <       0.00000465 Ry

     iteration #  9     ecut=    80.00 Ry     beta=0.70
     Davidson diagonalization with overlap
     ethr =  4.07E-10,  avg # of iterations =  3.0
     Davidson diagonalization with overlap
     ethr =  4.07E-10,  avg # of iterations =  1.0
     Davidson diagonalization with overlap
     ethr =  4.07E-10,  avg # of iterations =  1.0

     Expectation value of exp(iGx): (  2.7458846006970615E-005,  1.4862256198736723E-004)  0.99291773000000005     
     Electronic Dipole per cell (Ry a.u.)   17.283420174234735     
     Ionic Dipole per cell (Ry a.u.)   23650.516020106639     

     Expectation value of exp(iGx): (  1.0482968185019611E-003, -8.7722066629849832E-004)   1.1465709300000000     
     Electronic Dipole per cell (Ry a.u.)  -10.018310240946493     
     Ionic Dipole per cell (Ry a.u.)   25344.175337902692     

     Expectation value of exp(iGx): (  8.6904219633767480E-009, -9.5276294628484385E-008)  0.73188942899999998     
     Electronic Dipole per cell (Ry a.u.)  -13.581702254522751     
     Ionic Dipole per cell (Ry a.u.)   15837.460597652665     
Electronic Dipole on Cartesian axes
           1   17.283420174234735     
           2  -10.018310240946493     
           3  -13.581702254522751     
Ionic Dipole on Cartesian axes
           1   23650.516020106639     
           2   25344.175337902692     
           3   15837.460597652665     

     total cpu time spent up to now is     7501.4 secs

     total energy              =   -5157.56634029 Ry
     Harris-Foulkes estimate   =   -5157.56634029 Ry
     estimated scf accuracy    <       0.00000033 Ry

     iteration # 10     ecut=    80.00 Ry     beta=0.70
     Davidson diagonalization with overlap
     ethr =  2.88E-11,  avg # of iterations =  3.0
     Davidson diagonalization with overlap
     ethr =  2.88E-11,  avg # of iterations =  1.0
     Davidson diagonalization with overlap
     ethr =  2.88E-11,  avg # of iterations =  1.0

     Expectation value of exp(iGx): (  2.7457255423841950E-005,  1.4862247699151790E-004)  0.99291773000000005     
     Electronic Dipole per cell (Ry a.u.)   17.283547757958932     
     Ionic Dipole per cell (Ry a.u.)   23650.516020106639     

     Expectation value of exp(iGx): (  1.0483082113494741E-003, -8.7719948502059547E-004)   1.1465709300000000     
     Electronic Dipole per cell (Ry a.u.)  -10.018062469531502     
     Ionic Dipole per cell (Ry a.u.)   25344.175337902692     

     Expectation value of exp(iGx): (  8.6893152970962061E-009, -9.5276122374224508E-008)  0.73188942899999998     
     Electronic Dipole per cell (Ry a.u.)  -13.581806478003916     
     Ionic Dipole per cell (Ry a.u.)   15837.460597652665     
Electronic Dipole on Cartesian axes
           1   17.283547757958932     
           2  -10.018062469531502     
           3  -13.581806478003916     
Ionic Dipole on Cartesian axes
           1   23650.516020106639     
           2   25344.175337902692     
           3   15837.460597652665     

     total cpu time spent up to now is     8300.1 secs

     total energy              =   -5157.56634037 Ry
     Harris-Foulkes estimate   =   -5157.56634039 Ry
     estimated scf accuracy    <       0.00000005 Ry

     iteration # 11     ecut=    80.00 Ry     beta=0.70
     Davidson diagonalization with overlap
     ethr =  4.08E-12,  avg # of iterations =  3.0
     Davidson diagonalization with overlap
     ethr =  4.08E-12,  avg # of iterations =  1.0
     Davidson diagonalization with overlap
     ethr =  4.08E-12,  avg # of iterations =  1.0

     Expectation value of exp(iGx): (  2.7457814281639117E-005,  1.4862248188001582E-004)  0.99291773000000005     
     Electronic Dipole per cell (Ry a.u.)   17.283502557032861     
     Ionic Dipole per cell (Ry a.u.)   23650.516020106639     

     Expectation value of exp(iGx): (  1.0483076203040558E-003, -8.7720186685739780E-004)   1.1465709300000000     
     Electronic Dipole per cell (Ry a.u.)  -10.018085673329551     
     Ionic Dipole per cell (Ry a.u.)   25344.175337902692     

     Expectation value of exp(iGx): (  8.6895867029293983E-009, -9.5276276791495916E-008)  0.73188942899999998     
     Electronic Dipole per cell (Ry a.u.)  -13.581781894895853     
     Ionic Dipole per cell (Ry a.u.)   15837.460597652665     
Electronic Dipole on Cartesian axes
           1   17.283502557032861     
           2  -10.018085673329551     
           3  -13.581781894895853     
Ionic Dipole on Cartesian axes
           1   23650.516020106639     
           2   25344.175337902692     
           3   15837.460597652665     

     total cpu time spent up to now is     9098.3 secs

     End of self-consistent calculation

          k = 0.0000 0.0000 0.0000 (217511 PWs)   bands (ev):

   -17.7564 -17.5165 -17.0601 -16.5767 -16.4933 -16.4879 -16.4042 -16.3610
   -16.3362 -16.2655 -16.2296 -16.1799 -16.1554 -16.1095 -16.0914 -16.0798
   -16.0422 -16.0337 -15.9844 -15.9708 -15.9586 -15.9288 -15.8804 -15.8690
   -15.8265 -15.8154 -15.8081 -15.7904 -15.7780 -15.7492 -15.7424 -15.7249
   -15.7009 -15.6649 -15.6371 -15.6107 -15.5895 -15.5508 -15.5405 -15.5193
   -15.4771 -15.4367 -15.4008 -15.3624 -15.3491 -15.3260 -15.3125 -15.2623
   -15.2303 -15.2269 -15.2001 -15.1898 -15.1630 -15.1227 -15.1023 -15.0796
   -15.0636 -15.0265 -14.9909 -14.9781 -14.9693 -14.9407 -14.9065 -14.8851
   -14.8773 -14.8634 -14.8402 -14.8210 -14.7956 -14.7898 -14.7854 -14.7477
   -14.7408 -14.7270 -14.7185 -14.6926 -14.6764 -14.6684 -14.6350 -14.6028
   -14.5757 -14.5747 -14.5517 -14.5336 -14.5094 -14.5055 -14.4881 -14.4797
   -14.4625 -14.4369 -14.4338 -14.4207 -14.4095 -14.4060 -14.3929 -14.3893
   -14.3799 -14.3726 -14.3674 -14.3452 -14.3322 -14.3216 -14.3124 -14.3097
   -14.2953 -14.2882 -14.2868 -14.2636 -14.2548 -14.2479 -14.2400 -14.2374
   -14.2300 -14.2229 -14.2160 -14.2089 -14.2031 -14.1979 -14.1893 -14.1762
   -14.1736 -14.1626 -14.1567 -14.1532 -14.1420 -14.1416 -14.1357 -14.1252
   -14.1146 -14.1100 -14.1042 -14.1030 -14.0975 -14.0941 -14.0877 -14.0841
   -14.0745 -14.0697 -14.0521 -14.0449 -14.0213 -14.0102 -13.7387  -6.9109
    -6.6366  -6.5034  -6.4153  -6.3580  -6.1938  -6.1678  -6.0413  -5.9779
    -5.9106  -5.8567  -5.8455  -5.8089  -5.7734  -5.7423  -5.7324  -5.6938
    -5.6840  -5.6412  -5.6141  -5.5775  -5.5447  -5.4703  -5.4467  -5.3025
    -5.2701  -5.2096  -5.1776  -5.1545  -5.1383  -5.0927  -5.0031  -4.9603
    -4.9023  -4.8987  -4.8174  -4.8139  -4.7435  -4.6781  -4.5596  -4.4853
    -4.4514  -4.3944  -4.3124  -4.2652  -4.2307  -4.2214  -4.1689  -4.1399
    -4.1313  -4.1078  -4.0581  -4.0117  -3.9762  -3.8872  -3.8763  -3.7809
    -3.7767  -3.7703  -3.7321  -3.7240  -3.7122  -3.6837  -3.6229  -3.5865
    -3.5813  -3.5430  -3.4133  -3.4049  -3.3417  -3.3270  -3.2997  -3.2725
    -3.2255  -3.1858  -3.1720  -3.1542  -3.1286  -3.0879  -3.0586  -3.0263
    -3.0230  -2.9982  -2.9875  -2.9711  -2.9556  -2.9407  -2.9248  -2.9127
    -2.8934  -2.8893  -2.8763  -2.8541  -2.8446  -2.8386  -2.8268  -2.8160
    -2.7955  -2.7677  -2.7556  -2.7456  -2.7402  -2.7256  -2.7233  -2.7122
    -2.6952  -2.6822  -2.6746  -2.6695  -2.6588  -2.6517  -2.6464  -2.6415
    -2.6246  -2.6204  -2.5962  -2.5776  -2.5637  -2.5372  -2.5306  -2.5134
    -2.5083  -2.4766  -2.4550  -2.4421  -2.4417  -2.4151  -2.4073  -2.3947
    -2.3680  -2.3661  -2.2950  -2.2762  -2.2548  -2.2408  -2.2137  -2.1844
    -2.1768  -2.1559  -2.1120  -2.0766  -2.0458  -2.0034  -1.9144  -1.8879
    -1.7204  -1.5940  -1.4221  -1.3060  -1.1112  -1.0814  -1.0093  -0.9755
    -0.9102  -0.8840  -0.8713  -0.8578  -0.8114  -0.7842  -0.7548  -0.7488
    -0.7386  -0.7208  -0.7170  -0.6873  -0.6779  -0.6351  -0.6287  -0.6125
    -0.6081  -0.6044  -0.5955  -0.5725  -0.5457  -0.5383  -0.5294  -0.5247
    -0.4980  -0.4940  -0.4781  -0.4739  -0.4651  -0.4576  -0.4474  -0.4289
    -0.4116  -0.4036  -0.3830  -0.3818  -0.3743  -0.3640  -0.3545  -0.3355
    -0.3189  -0.2996  -0.2921  -0.2674  -0.2546  -0.2317  -0.2280  -0.2079
    -0.2014  -0.1965  -0.1865  -0.1618  -0.1548  -0.1396  -0.1203  -0.1031
    -0.0931  -0.0811  -0.0574  -0.0420  -0.0167   0.0035   0.0132   0.0293
     0.0394   0.0468   0.0668   0.0768   0.0966   0.1178   0.1261   0.1467
     0.1533   0.1605   0.1802   0.1912   0.2028   0.2080   0.2312   0.2519
     0.2526   0.2664   0.2771   0.2890   0.2933   0.3134   0.3369   0.3563
     0.3597   0.3788   0.3914   0.4012   0.4226   0.4253   0.4345   0.4449
     0.4533   0.4674   0.4808   0.4836   0.4955   0.5145   0.5245   0.5377
     0.5462   0.5513   0.5615   0.5744   0.5767   0.5842   0.6045   0.6146
     0.6312   0.6434   0.6505   0.6621   0.6663   0.6915   0.7047   0.7091
     0.7298   0.7511   0.7635   0.7652   0.7828   0.7891   0.8125   0.8271
     0.8356   0.8483   0.8614   0.8716   0.8840   0.8915   0.9107   0.9262
     0.9493   0.9580   0.9682   0.9868   0.9914   0.9960   1.0131   1.0227
     1.0415   1.0488   1.0523   1.0598   1.0688   1.0787   1.0919   1.1137
     1.1255   1.1299   1.1368   1.1434   1.1621   1.1662   1.1706   1.1824
     1.1892   1.2085   1.2139   1.2271   1.2289   1.2359   1.2611   1.2651
     1.2701   1.2741   1.2822   1.2950   1.2969   1.3051   1.3163   1.3180
     1.3461   1.3523   1.3543   1.3674   1.3837   1.3992   1.4026   1.4111
     1.4196   1.4328   1.4423   1.4463   1.4583   1.4724   1.4805   1.4877
     1.5053   1.5126   1.5218   1.5259   1.5317   1.5380   1.5544   1.5621
     1.5668   1.5788   1.5867   1.5969   1.6003   1.6089   1.6191   1.6238
     1.6329   1.6378   1.6515   1.6609   1.6634   1.6784   1.6869   1.6998
     1.7043   1.7142   1.7335   1.7342   1.7537   1.7735   1.7942   1.8007
     1.8127   1.8341   1.8399   1.8619   1.8664   1.8835   1.9050   1.9085
     1.9351   1.9439   1.9633   1.9762   1.9940   2.0019   2.0212   2.0447
     2.0527   2.0643   2.0792   2.0866   2.0965   2.1030   2.1221   2.1479
     2.1719   2.1903   2.2009   2.2126   2.2268   2.2294   2.2513   2.2677
     2.2883   2.3032   2.3229   2.3351   2.3454   2.3724   2.3776   2.3912
     2.3960   2.4062   2.4253   2.4351   2.4658   2.4841   2.5176   2.5411
     2.5624   2.5724   2.6119   2.6193   7.7377   8.2287   8.8207   9.1402
     9.2252   9.3525   9.4899   9.7026   9.8136   9.8536   9.9287   9.9846
    10.0214  10.1235  10.1742  10.3102  10.3397  10.3919  10.4170  10.5045
    10.5499  10.5940  10.6408  10.6911  10.7371  10.7555  10.7774  10.8235

     highest occupied, lowest unoccupied level (ev):     2.6193    7.7377

!    total energy              =   -5157.56634038 Ry
     Harris-Foulkes estimate   =   -5157.56634038 Ry
     estimated scf accuracy    <          2.5E-09 Ry

     The total energy is the sum of the following terms:

     one-electron contribution =   -2406.41845645 Ry
     hartree contribution      =    1798.17566805 Ry
     xc contribution           =   -1182.86682337 Ry
     ewald contribution        =   -3366.45672860 Ry

     convergence has been achieved in  11 iterations
  **** WARNING :: Problem open file vector.dat...
  **** WARNING :: Problem read vector parameters...
  VECTOR ::                  Infinity                  Infinity                       NaN
  PARALLEL PART OF FORCES:no remove

     Forces acting on atoms (Ry/au):

     atom    1 type  1   force =     0.00037437   -0.00118082   -0.00017029
     atom    2 type  1   force =    -0.00070487   -0.00247042    0.00096288
     atom    3 type  1   force =     0.00014743   -0.00092052    0.00050929
     atom    4 type  1   force =    -0.00168511   -0.00113863    0.00041315
     atom    5 type  1   force =    -0.00009193   -0.00156771   -0.00055501
     atom    6 type  1   force =    -0.00429335   -0.00362413   -0.00009950
     atom    7 type  2   force =    -0.00012182    0.00114586    0.00018345
     atom    8 type  2   force =     0.00023791    0.00081578    0.00014061
     atom    9 type  2   force =     0.00026536    0.00097681   -0.00036078
     atom   10 type  2   force =     0.00098846    0.00265161   -0.00179337
     atom   11 type  2   force =     0.00010245    0.00025216   -0.00026968
     atom   12 type  2   force =     0.00172181    0.00260862   -0.00068954
     atom   13 type  2   force =    -0.00032814    0.00045456    0.00003979
     atom   14 type  2   force =     0.00167939    0.00030330   -0.00072497
     atom   15 type  2   force =     0.00009402    0.00092971    0.00073218
     atom   16 type  2   force =     0.00103434    0.00047738   -0.00075146
     atom   17 type  2   force =    -0.00068379    0.00033513   -0.00000521
     atom   18 type  2   force =     0.00047190   -0.00029148    0.00006019
     atom   19 type  1   force =    -0.00076747   -0.00327549   -0.00040507
     atom   20 type  1   force =     0.00041062   -0.00187261    0.00002606
     atom   21 type  1   force =    -0.00011765   -0.00196835   -0.00021741
     atom   22 type  1   force =    -0.00087243   -0.00489469    0.00184647
     atom   23 type  1   force =     0.00038192   -0.00330484   -0.00027691
     atom   24 type  1   force =     0.00497582   -0.00809260    0.00348291
     atom   25 type  2   force =     0.00009408    0.00122412    0.00092774
     atom   26 type  2   force =    -0.00051088    0.00093923    0.00074531
     atom   27 type  2   force =     0.00058559    0.00136623   -0.00012492
     atom   28 type  2   force =    -0.00000368    0.00038046   -0.00071911
     atom   29 type  2   force =     0.00052209    0.00160245   -0.00003954
     atom   30 type  2   force =    -0.00231207    0.00127349   -0.00146689
     atom   31 type  2   force =     0.00003928    0.00075456    0.00044005
     atom   32 type  2   force =    -0.00121736    0.00173021   -0.00047861
     atom   33 type  2   force =     0.00051802    0.00166585    0.00089787
     atom   34 type  2   force =     0.00011136    0.00244363   -0.00191521
     atom   35 type  2   force =     0.00000690    0.00174186   -0.00070995
     atom   36 type  1   force =    -0.00021304   -0.00122721    0.00020659
     atom   37 type  1   force =     0.00002239   -0.00104564    0.00083968
     atom   38 type  1   force =    -0.00038298   -0.00241988    0.00016355
     atom   39 type  1   force =     0.00152923   -0.00088692    0.00166200
     atom   40 type  1   force =    -0.00008769   -0.00187887    0.00020468
     atom   41 type  1   force =     0.00022484   -0.00056851   -0.00029400
     atom   42 type  2   force =    -0.00036002    0.00072558    0.00026266
     atom   43 type  2   force =    -0.00031132    0.00014787    0.00081088
     atom   44 type  2   force =     0.00044114    0.00030813   -0.00039553
     atom   45 type  2   force =     0.00077374    0.00060573   -0.00012470
     atom   46 type  2   force =    -0.00005352    0.00043186    0.00020440
     atom   47 type  2   force =     0.00117340    0.00007058    0.00012661
     atom   48 type  2   force =    -0.00022382    0.00021314    0.00011788
     atom   49 type  2   force =    -0.00142334    0.00027325   -0.00015087
     atom   50 type  2   force =     0.00100396    0.00142580    0.00031591
     atom   51 type  2   force =    -0.00088733   -0.00005008   -0.00048528
     atom   52 type  2   force =    -0.00066950    0.00109538   -0.00117096
     atom   53 type  2   force =    -0.00007426   -0.00006018    0.00048505
     atom   54 type  1   force =    -0.00271269    0.00039036    0.00215663
     atom   55 type  1   force =     0.00475542    0.00599425   -0.00456579
     atom   56 type  1   force =    -0.00024584    0.00146412   -0.00019217
     atom   57 type  1   force =     0.00288634   -0.00011185   -0.00117308
     atom   58 type  1   force =     0.00023978    0.00283695   -0.00011896
     atom   59 type  1   force =     0.00435649   -0.00683959   -0.00375312
     atom   60 type  2   force =     0.00099267   -0.00147917   -0.00069979
     atom   61 type  2   force =    -0.00062711   -0.00099978   -0.00014131
     atom   62 type  2   force =     0.00289467    0.00098131   -0.00163937
     atom   63 type  2   force =    -0.00229237    0.00044475    0.00537371
     atom   64 type  2   force =     0.00094175   -0.00397496    0.00311866
     atom   65 type  2   force =    -0.00089446    0.00294004    0.00162180
     atom   66 type  2   force =    -0.00007276   -0.00073379   -0.00014314
     atom   67 type  2   force =    -0.00252342    0.00074857    0.00226257
     atom   68 type  2   force =     0.00029145   -0.00062803    0.00003725
     atom   69 type  2   force =    -0.00032862    0.00050164    0.00051181
     atom   70 type  2   force =     0.00026728   -0.00059871    0.00033569
     atom   71 type  2   force =    -0.00091218    0.00114352   -0.00068725
     atom   72 type  1   force =     0.00448974   -0.00494540    0.01818242
     atom   73 type  1   force =    -0.00158031    0.00119973   -0.00137892
     atom   74 type  1   force =    -0.01527006    0.01193641    0.00009759
     atom   75 type  1   force =    -0.00123964   -0.00631396   -0.00504795
     atom   76 type  1   force =    -0.00560293    0.34583471    0.12878599
     atom   77 type  1   force =    -0.00352583   -0.00356835    0.00091359
     atom   78 type  2   force =    -0.00013976   -0.00211287   -0.00563229
     atom   79 type  2   force =     0.00092539   -0.00034301   -0.00011653
     atom   80 type  2   force =    -0.00662266   -0.00737854    0.00028590
     atom   81 type  2   force =     0.00058290   -0.00057279    0.00114730
     atom   82 type  2   force =    -0.03854117   -0.03832266   -0.01404939
     atom   83 type  2   force =     0.00167405    0.00027071    0.00060801
     atom   84 type  2   force =    -0.00083529   -0.02867575    0.01297329
     atom   85 type  2   force =     0.00217983    0.00230004    0.00035445
     atom   86 type  2   force =     0.00056797   -0.00668835   -0.00234692
     atom   87 type  2   force =     0.00111072    0.00219759    0.00186888
     atom   88 type  2   force =     0.00021054   -0.00429582    0.00094744
     atom   89 type  2   force =     0.00001261    0.00035993   -0.00011539
     atom   90 type  1   force =     0.00073907    0.00130019    0.00010290
     atom   91 type  1   force =     0.00057548    0.00105395   -0.00023700
     atom   92 type  1   force =     0.00027908    0.01334342   -0.00749969
     atom   93 type  1   force =    -0.00144836   -0.00029846   -0.00122365
     atom   94 type  1   force =    -0.00144257    0.00264349    0.00129888
     atom   95 type  1   force =     0.00041651   -0.00070848    0.00043830
     atom   96 type  2   force =    -0.00020531   -0.00089655   -0.00028918
     atom   97 type  2   force =     0.00019001   -0.00043742   -0.00056490
     atom   98 type  2   force =    -0.00066502   -0.00110996    0.00055667
     atom   99 type  2   force =    -0.00077139   -0.00085634    0.00054421
     atom  100 type  2   force =     0.00073048   -0.00027498    0.00010567
     atom  101 type  2   force =    -0.00046723    0.00011282   -0.00002762
     atom  102 type  2   force =     0.00258370   -0.00227869    0.00148607
     atom  103 type  2   force =     0.00035067   -0.00042685    0.00046431
     atom  104 type  2   force =     0.00050234   -0.00159150    0.00197585
     atom  105 type  2   force =     0.00063841    0.00037691    0.00033582
     atom  106 type  2   force =     0.00027603   -0.00105628    0.00081896
     atom  107 type  2   force =     0.00019272    0.00079694    0.00023969
     atom  108 type  1   force =     0.00152491   -0.00228523    0.00135517
     atom  109 type  1   force =    -0.00077683   -0.00331750    0.00019905
     atom  110 type  1   force =     0.00013870   -0.00126909   -0.00025198
     atom  111 type  1   force =    -0.00110102   -0.00077433   -0.00040110
     atom  112 type  1   force =    -0.00019944   -0.00135000    0.00004696
     atom  113 type  1   force =    -0.00230768   -0.00081468   -0.00052238
     atom  114 type  2   force =    -0.00061855    0.00104218    0.00078696
     atom  115 type  2   force =     0.00024786    0.00181099    0.00117987
     atom  116 type  2   force =     0.00041098    0.00118702   -0.00052833
     atom  117 type  2   force =     0.00169149    0.00268334   -0.00050122
     atom  118 type  2   force =    -0.00032732    0.00032654   -0.00025506
     atom  119 type  2   force =     0.00130636    0.00040833    0.00061365
     atom  120 type  2   force =     0.00008894    0.00033012   -0.00023043
     atom  121 type  2   force =     0.00103611    0.00053468   -0.00047703
     atom  122 type  2   force =    -0.00020610    0.00048112    0.00006960
     atom  123 type  2   force =     0.00087602    0.00001262    0.00054369
     atom  124 type  2   force =    -0.00096965    0.00033942   -0.00041395
     atom  125 type  2   force =     0.00268142    0.00002620    0.00113726
     atom  126 type  1   force =    -0.00012501   -0.00390577    0.00058199
     atom  127 type  1   force =     0.00134808   -0.00287805   -0.00148960
     atom  128 type  1   force =    -0.00066394   -0.00243753   -0.00017224
     atom  129 type  1   force =    -0.00061959   -0.00542618   -0.00489267
     atom  130 type  1   force =    -0.00023772   -0.00245467    0.00015032
     atom  131 type  1   force =     0.00201327   -0.00152472   -0.00109867
     atom  132 type  2   force =     0.00006373    0.00207795    0.00005443
     atom  133 type  2   force =    -0.00185484    0.00351963    0.00179472
     atom  134 type  2   force =     0.00125951    0.00127533   -0.00105407
     atom  135 type  2   force =    -0.00044443    0.00154031   -0.00063999
     atom  136 type  2   force =    -0.00016538    0.00130162    0.00008299
     atom  137 type  2   force =    -0.00110293    0.00029287    0.00012585
     atom  138 type  2   force =     0.00000156    0.00096489    0.00024073
     atom  139 type  2   force =    -0.00182464    0.00153895    0.00153505
     atom  140 type  2   force =     0.00060862    0.00167580    0.00036364
     atom  141 type  2   force =     0.00124876    0.00674498    0.00512286
     atom  142 type  2   force =    -0.00029244    0.00175888   -0.00054544
     atom  143 type  2   force =    -0.00801451    0.01044925   -0.00183845
     atom  144 type  1   force =    -0.00002819   -0.00149263    0.00004833
     atom  145 type  1   force =    -0.00064368   -0.00134493   -0.00037125
     atom  146 type  1   force =    -0.00022657   -0.00233414    0.00007324
     atom  147 type  1   force =     0.00139080   -0.00080483   -0.00001158
     atom  148 type  1   force =     0.00019091   -0.00117179    0.00013809
     atom  149 type  1   force =     0.00025589   -0.00018031   -0.00027919
     atom  150 type  2   force =    -0.00055916    0.00065831    0.00033905
     atom  151 type  2   force =    -0.00011283    0.00062747    0.00012569
     atom  152 type  2   force =     0.00025651    0.00058719   -0.00021389
     atom  153 type  2   force =     0.00012719    0.00101702   -0.00026089
     atom  154 type  2   force =    -0.00015307    0.00006467   -0.00053226
     atom  155 type  2   force =    -0.00002380    0.00005910   -0.00018915
     atom  156 type  2   force =     0.00047408    0.00030266    0.00022430
     atom  157 type  2   force =    -0.00018755   -0.00007135    0.00026288
     atom  158 type  2   force =    -0.00032074    0.00174449    0.00123889
     atom  159 type  2   force =    -0.00159242   -0.00008882   -0.00038330
     atom  160 type  2   force =    -0.00108750    0.00182020   -0.00036371
     atom  161 type  2   force =     0.00007189   -0.00074420    0.00038649
     atom  162 type  1   force =    -0.00360108    0.00237589   -0.00229212
     atom  163 type  1   force =     0.02232282   -0.01546935    0.03149385
     atom  164 type  1   force =     0.00053560    0.00165935    0.00016139
     atom  165 type  1   force =     0.00157142   -0.00015903    0.00049509
     atom  166 type  1   force =     0.00006168    0.00188989    0.00081860
     atom  167 type  1   force =     0.00152388   -0.00108781    0.00061050
     atom  168 type  2   force =     0.00041229   -0.00185758   -0.00017149
     atom  169 type  2   force =    -0.00568745    0.00819967   -0.00114940
     atom  170 type  2   force =     0.00100271   -0.00257701    0.00095451
     atom  171 type  2   force =     0.00194934    0.00634760   -0.00935801
     atom  172 type  2   force =    -0.00107863   -0.00179027   -0.00145632
     atom  173 type  2   force =    -0.00078274    0.00150522   -0.00180913
     atom  174 type  2   force =    -0.00016696   -0.00070521   -0.00038136
     atom  175 type  2   force =    -0.00077732    0.00020949   -0.00028255
     atom  176 type  2   force =    -0.00021613   -0.00152343   -0.00028956
     atom  177 type  2   force =    -0.00029269    0.00086829   -0.00077889
     atom  178 type  2   force =    -0.00021212   -0.00125753    0.00067157
     atom  179 type  2   force =    -0.00138184    0.00303996   -0.00043477
     atom  180 type  1   force =     0.01657945   -0.02970182   -0.02639752
     atom  181 type  1   force =    -0.00328060    0.00372874    0.00295253
     atom  182 type  1   force =    -0.00267883    0.00970122    0.00328781
     atom  183 type  1   force =    -0.00275939   -0.00555485    0.00412106
     atom  184 type  1   force =    -0.00083931    0.00645192    0.00154994
     atom  185 type  1   force =    -0.00118073   -0.00069986    0.00068180
     atom  186 type  2   force =    -0.00434354   -0.15564778   -0.15316702
     atom  187 type  2   force =     0.00276968    0.00094665   -0.00120426
     atom  188 type  2   force =    -0.00666099   -0.00257185    0.00828900
     atom  189 type  2   force =     0.00106072   -0.00061536   -0.00070453
     atom  190 type  2   force =    -0.00024661   -0.00202781    0.00004172
     atom  191 type  2   force =     0.00057504    0.00044416   -0.00007620
     atom  192 type  2   force =     0.00252280   -0.00262764   -0.00035454
     atom  193 type  2   force =     0.00181606    0.00059494   -0.00187618
     atom  194 type  2   force =    -0.00686312   -0.00937459   -0.01175736
     atom  195 type  2   force =     0.00073509    0.00297398    0.00038897
     atom  196 type  2   force =     0.04096142   -0.09452422    0.02304213
     atom  197 type  2   force =     0.00077580    0.00149609   -0.00070497
     atom  198 type  1   force =     0.00138767    0.00140724    0.00026404
     atom  199 type  1   force =     0.00080905    0.00082241    0.00002568
     atom  200 type  1   force =     0.00439610    0.01115101   -0.00209667
     atom  201 type  1   force =    -0.00069687   -0.00001402   -0.00012234
     atom  202 type  1   force =     0.00048250    0.00229524   -0.00087056
     atom  203 type  1   force =     0.00021069   -0.00031790    0.00015018
     atom  204 type  2   force =    -0.00026679   -0.00177883   -0.00077951
     atom  205 type  2   force =    -0.00053600   -0.00037926   -0.00057435
     atom  206 type  2   force =    -0.00032834   -0.00073972   -0.00023298
     atom  207 type  2   force =    -0.00097156   -0.00065270    0.00014502
     atom  208 type  2   force =    -0.00067365   -0.00066164    0.00000572
     atom  209 type  2   force =    -0.00073843    0.00038484   -0.00043056
     atom  210 type  2   force =    -0.00119861   -0.00266543    0.00056452
     atom  211 type  2   force =     0.00046882    0.00003569    0.00019710
     atom  212 type  2   force =    -0.00037706   -0.00478125   -0.00287016
     atom  213 type  2   force =     0.00004101    0.00013811    0.00025086
     atom  214 type  2   force =     0.00183444   -0.00103578   -0.00039092
     atom  215 type  2   force =     0.00008369    0.00031446    0.00022671

     Total force =     0.454414     Total SCF correction =     0.000136

     Writing output data file Qrtz_Ortho.save

     init_run     :     26.94s CPU     38.33s WALL (       1 calls)
     electrons    :   4453.62s CPU   9061.83s WALL (       1 calls)
     forces       :      8.62s CPU      9.15s WALL (       1 calls)

     Called by init_run:
     wfcinit      :     24.92s CPU     34.49s WALL (       1 calls)
     potinit      :      0.20s CPU      0.27s WALL (       1 calls)

     Called by electrons:
     c_bands      :   2263.03s CPU   2819.60s WALL (      33 calls)
     sum_band     :     11.30s CPU     41.75s WALL (      11 calls)
     v_of_rho     :      0.12s CPU      0.41s WALL (      12 calls)
     mix_rho      :      0.11s CPU      0.60s WALL (      11 calls)

     Called by c_bands:
     init_us_2    :      0.32s CPU      0.51s WALL (      45 calls)
     cegterg      :   2261.96s CPU   2812.48s WALL (      33 calls)

     Called by sum_band:

     Called by *egterg:
     h_psi        :    438.70s CPU    889.81s WALL (      99 calls)
     g_psi        :      0.30s CPU      0.31s WALL (      65 calls)
     cdiaghg      :    742.64s CPU    753.32s WALL (      96 calls)

     Called by h_psi:
     add_vuspsi   :    145.44s CPU    145.82s WALL (      99 calls)

     General routines
     calbec       :    151.73s CPU    176.46s WALL (     103 calls)
     fft          :      0.20s CPU      1.09s WALL (      49 calls)
     fftw         :    149.58s CPU    595.19s WALL (   98206 calls)
     davcio       :      0.03s CPU      2.02s WALL (     260 calls)

     Parallel routines
     fft_scatter  :     70.63s CPU    460.41s WALL (   98255 calls)

     Electric-field routines
     c_phase_fiel :   2178.94s CPU   6196.46s WALL (      33 calls)

     PWSCF        :     1h14m CPU        2h31m WALL


   This run was terminated on:   0:25:15   6Jul2018            

=------------------------------------------------------------------------------=
   JOB DONE.
=------------------------------------------------------------------------------=
