# Supplementary material for: Collective dipole effects in ionic transport under electric fields
Source: Nat Commun. 2020 Jul 3;11:3330. doi: 10.1038/s41467-020-17173-w (PMC7335081; doi:10.1038/s41467-020-17173-w)
Supplement: Supplementary file 3 — Source Data [file 41467_2020_17173_MOESM3_ESM.zip › Script_Pol_Analysis/QE_data/ZBC_NEB_VO_Q2-pos2/Zcharge_VO_Q2_pict1/dx-0.2/output_file]

     Program PWSCF v.5.4.0 starts on  5Jul2018 at 20:41: 8 

     This program is part of the open-source Quantum ESPRESSO suite
     for quantum simulation of materials; please cite
         "P. Giannozzi et al., J. Phys.:Condens. Matter 21 395502 (2009);
          URL http://www.quantum-espresso.org", 
     in publications or presentations arising from this work. More details at
     http://www.quantum-espresso.org/quote

     Parallel version (MPI), running on   112 processors
     R & G space division:  proc/nbgrp/npool/nimage =     112
     Reading input from input_file
Warning: card &IONS ignored
Warning: card / ignored
Warning: card &CELL ignored
Warning: card / ignored

     Current dimensions of program PWSCF are:
     Max number of different atomic species (ntypx) = 10
     Max number of k-points (npk) =  40000
     Max angular momentum in pseudopotentials (lmaxx) =  3

     Subspace diagonalization in iterative solution of the eigenvalue problem:
     a serial algorithm will be used


     Parallelization info
     --------------------
     sticks:   dense  smooth     PW     G-vecs:    dense   smooth      PW
     Min         200     200     50                15540    15540    1940
     Max         201     201     51                15547    15547    1944
     Sum       22485   22485   5629              1740873  1740873  217511


     Title: 
     Fkl_Ortho                                                                  


     bravais-lattice index     =            0
     lattice parameter (alat)  =      27.8567  a.u.
     unit-cell volume          =   18011.5231 (a.u.)^3
     number of atoms/cell      =          215
     number of atomic types    =            2
     number of electrons       =      1144.00
     number of Kohn-Sham states=          600
     kinetic-energy cutoff     =      80.0000  Ry
     charge density cutoff     =     320.0000  Ry
     convergence threshold     =      1.0E-08
     mixing beta               =       0.7000
     number of iterations used =            8  plain     mixing
     Exchange-correlation      =  SLA  PZ   NOGX NOGC ( 1  1  0  0 0 0)

     Using Berry phase electric field
     In a.u.(Ry)  cartesian system of reference
        0.0000000000
        0.0000000000
        0.0000000000
     In a.u.(Ry)  crystal system of reference
        0.0000000000
        0.0000000000
        0.0000000000
     Number of iterative cycles:   3


     celldm(1)=  27.856738  celldm(2)=   0.000000  celldm(3)=   0.000000
     celldm(4)=   0.000000  celldm(5)=   0.000000  celldm(6)=   0.000000

     crystal axes: (cart. coord. in units of alat)
               a(1) = (   0.992918   0.000000   0.000000 )  
               a(2) = (   0.000000   1.146571   0.000000 )  
               a(3) = (   0.000000   0.000000   0.731889 )  

     reciprocal axes: (cart. coord. in units 2 pi/alat)
               b(1) = (  1.007133  0.000000  0.000000 )  
               b(2) = (  0.000000  0.872166  0.000000 )  
               b(3) = (  0.000000  0.000000  1.366327 )  


     PseudoPot. # 1 for Si read from file:
     /home/users/lsamos/Nico/q-e-qe-5.4/pseudo/Si.pz-vbc.UPF
     MD5 check sum: 6dfa03ddd5817404712e03e4d12deb78
     Pseudo is Norm-conserving, Zval =  4.0
     Generated by new atomic code, or converted to UPF format
     Using radial grid of  431 points,  2 beta functions with: 
                l(1) =   0
                l(2) =   1

     PseudoPot. # 2 for O  read from file:
     /home/users/lsamos/Nico/q-e-qe-5.4/pseudo/O.pz-mt.UPF
     MD5 check sum: 6c85872a654a48428798af567c59afb1
     Pseudo is Norm-conserving, Zval =  6.0
     Generated by new atomic code, or converted to UPF format
     Using radial grid of  921 points,  1 beta functions with: 
                l(1) =   0

     atomic species   valence    mass     pseudopotential
        Si             4.00    28.08550     Si( 1.00)
        O              6.00    16.00000     O ( 1.00)

     No symmetry found


   Cartesian axes

     site n.     atom                  positions (alat units)
         1           Si  tau(   1) = (   0.1526070  -0.0005219   0.2468213  )
         2           Si  tau(   2) = (   0.3181961   0.2878794   0.2455971  )
         3           Si  tau(   3) = (   0.9147431   0.1331118   0.1179680  )
         4           Si  tau(   4) = (   0.0913557   0.4161472   0.1243611  )
         5           Si  tau(   5) = (   0.0890703   0.1518590  -0.0006833  )
         6           Si  tau(   6) = (   0.2502579   0.4339578  -0.0048065  )
         7           O   tau(   7) = (   0.0858929   0.0786958   0.2843220  )
         8           O   tau(   8) = (   0.2523428   0.3669835   0.2850404  )
         9           O   tau(   9) = (   0.2166198   0.0371751   0.1651749  )
        10           O   tau(  10) = (   0.3854023   0.3306166   0.1685429  )
        11           O   tau(  11) = (   0.1899148   0.1671334   0.0403625  )
        12           O   tau(  12) = (   0.3566677   0.4413897   0.0238535  )
        13           O   tau(  13) = (   0.0232879   0.1142923   0.0798470  )
        14           O   tau(  14) = (   0.1935777   0.4038739   0.0849739  )
        15           O   tau(  15) = (   0.9162131   0.2056298   0.2015662  )
        16           O   tau(  16) = (   0.0902448   0.4923687   0.2046510  )
        17           O   tau(  17) = (   0.0485185   0.2471043   0.3288967  )
        18           O   tau(  18) = (   0.2142447   0.5355634   0.3309345  )
        19           Si  tau(  19) = (   0.4879220   0.0027178   0.2393226  )
        20           Si  tau(  20) = (   0.6534621   0.2824525   0.2488768  )
        21           Si  tau(  21) = (   0.2542973   0.1310928   0.1225297  )
        22           Si  tau(  22) = (   0.4152104   0.4204675   0.1145966  )
        23           Si  tau(  23) = (   0.4170093   0.1534654   0.0002070  )
        24           Si  tau(  24) = (   0.5856654   0.4421223   0.0018143  )
        25           O   tau(  25) = (   0.4226019   0.0834756   0.2766181  )
        26           O   tau(  26) = (   0.5912088   0.3502319   0.3134807  )
        27           O   tau(  27) = (   0.5545591   0.0397682   0.1584113  )
        28           O   tau(  28) = (   0.7054658   0.3326639   0.1666924  )
        29           O   tau(  29) = (   0.5170708   0.1752344   0.0411291  )
        30           O   tau(  30) = (   0.6874769   0.4579766   0.0393598  )
        31           O   tau(  31) = (   0.3550120   0.1129521   0.0817445  )
        32           O   tau(  32) = (   0.5211435   0.4109883   0.0858873  )
        33           O   tau(  33) = (   0.2569640   0.2084752   0.2014255  )
        34           O   tau(  34) = (   0.3988549   0.5099837   0.1803192  )
        35           O   tau(  35) = (   0.3807950   0.2496227   0.3282566  )
        36           Si  tau(  36) = (   0.8152717  -0.0019493   0.2414422  )
        37           Si  tau(  37) = (   0.9809290   0.2835884   0.2441478  )
        38           Si  tau(  38) = (   0.5858556   0.1379804   0.1189426  )
        39           Si  tau(  39) = (   0.7503591   0.4234967   0.1239015  )
        40           Si  tau(  40) = (   0.7546558   0.1597555  -0.0099412  )
        41           Si  tau(  41) = (   0.9176211   0.4375498   0.0031708  )
        42           O   tau(  42) = (   0.7494889   0.0747786   0.2853533  )
        43           O   tau(  43) = (   0.9169215   0.3658054   0.2816774  )
        44           O   tau(  44) = (   0.8720065   0.0391066   0.1560244  )
        45           O   tau(  45) = (   1.0483531   0.3207324   0.1649217  )
        46           O   tau(  46) = (   0.8539390   0.1750830   0.0347616  )
        47           O   tau(  47) = (   1.0195202   0.4504768   0.0419366  )
        48           O   tau(  48) = (   0.6855801   0.1356227   0.0725969  )
        49           O   tau(  49) = (   0.8510577   0.4025045   0.0844627  )
        50           O   tau(  50) = (   0.5867739   0.2071965   0.2059082  )
        51           O   tau(  51) = (   0.7520592   0.4991497   0.2034850  )
        52           O   tau(  52) = (   0.7260677   0.2454248   0.3228831  )
        53           O   tau(  53) = (   0.8792244   0.5352148   0.3275984  )
        54           Si  tau(  54) = (   0.1517315   0.5719834   0.2479802  )
        55           Si  tau(  55) = (   0.3191404   0.8664892   0.2449986  )
        56           Si  tau(  56) = (   0.9201188   0.7067885   0.1221465  )
        57           Si  tau(  57) = (   0.0915621   0.9918186   0.1237927  )
        58           Si  tau(  58) = (   0.0935548   0.7266355  -0.0008214  )
        59           Si  tau(  59) = (   0.2547412   1.0146238  -0.0002971  )
        60           O   tau(  60) = (   0.0875589   0.6536162   0.2834923  )
        61           O   tau(  61) = (   0.2538223   0.9454037   0.2828073  )
        62           O   tau(  62) = (   0.2216818   0.6107691   0.1694564  )
        63           O   tau(  63) = (   0.3852196   0.8989548   0.1630609  )
        64           O   tau(  64) = (   0.1988740   0.7347809   0.0373900  )
        65           O   tau(  65) = (   0.3580145   1.0267707   0.0361601  )
        66           O   tau(  66) = (   0.0300142   0.6938794   0.0832908  )
        67           O   tau(  67) = (   0.1932605   0.9776345   0.0836746  )
        68           O   tau(  68) = (   0.9176385   0.7804938   0.2038951  )
        69           O   tau(  69) = (   0.0911296   1.0638248   0.2073995  )
        70           O   tau(  70) = (   0.0505765   0.8225688   0.3275442  )
        71           O   tau(  71) = (   0.2165800   1.1120220   0.3307291  )
        72           Si  tau(  72) = (   0.4291190   0.6139235   0.1826591  )
        73           Si  tau(  73) = (   0.6516881   0.8623312   0.2462231  )
        74           Si  tau(  74) = (   0.2523136   0.7067083   0.1279870  )
        75           Si  tau(  75) = (   0.4226055   0.9935460   0.1193060  )
        76           Si  tau(  76) = (   0.4099912   0.7319656   0.0024401  )
        77           Si  tau(  77) = (   0.5880584   1.0134480  -0.0016271  )
        78           O   tau(  78) = (   0.4067283   0.6595383   0.2778973  )
        79           O   tau(  79) = (   0.5867233   0.9424257   0.2838039  )
        80           O   tau(  80) = (   0.5325381   0.6229064   0.1486362  )
        81           O   tau(  81) = (   0.7138847   0.8948739   0.1610191  )
        82           O   tau(  82) = (   0.5227543   0.7588144   0.0389999  )
        83           O   tau(  83) = (   0.6897742   1.0269937   0.0381259  )
        84           O   tau(  84) = (   0.3671923   0.6828967   0.0994907  )
        85           O   tau(  85) = (   0.5237333   0.9755461   0.0799953  )
        86           O   tau(  86) = (   0.2561192   0.7849427   0.2031204  )
        87           O   tau(  87) = (   0.4237487   1.0696153   0.1989292  )
        88           O   tau(  88) = (   0.3803090   0.8276315   0.3287486  )
        89           O   tau(  89) = (   0.5474291   1.1116772   0.3248286  )
        90           Si  tau(  90) = (   0.8185792   0.5765219   0.2444790  )
        91           Si  tau(  91) = (   0.9818557   0.8605263   0.2439024  )
        92           Si  tau(  92) = (   0.5873010   0.7156956   0.1194278  )
        93           Si  tau(  93) = (   0.7527677   0.9902155   0.1212142  )
        94           Si  tau(  94) = (   0.7532146   0.7279292  -0.0006046  )
        95           Si  tau(  95) = (   0.9190654   1.0123977   0.0019824  )
        96           O   tau(  96) = (   0.7565901   0.6579977   0.2842317  )
        97           O   tau(  97) = (   0.9180607   0.9410234   0.2823753  )
        98           O   tau(  98) = (   0.8848084   0.6106998   0.1629632  )
        99           O   tau(  99) = (   1.0479903   0.8951228   0.1623548  )
       100           O   tau( 100) = (   0.8545245   0.7413219   0.0397641  )
       101           O   tau( 101) = (   1.0200915   1.0290695   0.0421659  )
       102           O   tau( 102) = (   0.6866385   0.6924237   0.0812173  )
       103           O   tau( 103) = (   0.8547966   0.9743848   0.0834899  )
       104           O   tau( 104) = (   0.5874419   0.7806830   0.2073380  )
       105           O   tau( 105) = (   0.7516342   1.0631367   0.2040536  )
       106           O   tau( 106) = (   0.7145049   0.8253722   0.3291499  )
       107           O   tau( 107) = (   0.8829918   1.1104744   0.3216047  )
       108           Si  tau( 108) = (   0.1530658  -0.0017724   0.6088278  )
       109           Si  tau( 109) = (   0.3114398   0.2820549   0.6101117  )
       110           Si  tau( 110) = (   0.9201222   0.1281461   0.4908061  )
       111           Si  tau( 111) = (   0.0884113   0.4166505   0.4893799  )
       112           Si  tau( 112) = (   0.0890180   0.1518587   0.3669456  )
       113           Si  tau( 113) = (   0.2525765   0.4392417   0.3682401  )
       114           O   tau( 114) = (   0.0902049   0.0801966   0.6471237  )
       115           O   tau( 115) = (   0.2409084   0.3587487   0.6469327  )
       116           O   tau( 116) = (   0.2165411   0.0316124   0.5243501  )
       117           O   tau( 117) = (   0.3770071   0.3257919   0.5321716  )
       118           O   tau( 118) = (   0.1925349   0.1661519   0.4019463  )
       119           O   tau( 119) = (   0.3551441   0.4549690   0.4061156  )
       120           O   tau( 120) = (   0.0294843   0.1155582   0.4527098  )
       121           O   tau( 121) = (   0.1907576   0.4016189   0.4514979  )
       122           O   tau( 122) = (   0.9159886   0.2038958   0.5716324  )
       123           O   tau( 123) = (   0.0867475   0.4924167   0.5697607  )
       124           O   tau( 124) = (   0.0517915   0.2486047   0.6933793  )
       125           O   tau( 125) = (   0.2163099   0.5320519   0.6905220  )
       126           Si  tau( 126) = (   0.4849570  -0.0008557   0.6105124  )
       127           Si  tau( 127) = (   0.6424632   0.2875625   0.6033846  )
       128           Si  tau( 128) = (   0.2552622   0.1264718   0.4839564  )
       129           Si  tau( 129) = (   0.4115866   0.4221937   0.4941578  )
       130           Si  tau( 130) = (   0.4197222   0.1524075   0.3625841  )
       131           Si  tau( 131) = (   0.6084546   0.3934725   0.4112124  )
       132           O   tau( 132) = (   0.4224122   0.0809971   0.6490866  )
       133           O   tau( 133) = (   0.5845951   0.3647239   0.6538649  )
       134           O   tau( 134) = (   0.5483994   0.0353623   0.5269247  )
       135           O   tau( 135) = (   0.6813586   0.3401327   0.5023494  )
       136           O   tau( 136) = (   0.5220859   0.1673842   0.4020816  )
       137           O   tau( 137) = (   0.6865051   0.4724621   0.4089011  )
       138           O   tau( 138) = (   0.3572463   0.1117694   0.4442246  )
       139           O   tau( 139) = (   0.5178725   0.4114456   0.4643100  )
       140           O   tau( 140) = (   0.2546083   0.1993045   0.5670019  )
       141           O   tau( 141) = (   0.4101122   0.4990973   0.5730427  )
       142           O   tau( 142) = (   0.3749083   0.2478229   0.6937284  )
       143           O   tau( 143) = (   0.5481023   0.5349648   0.6885491  )
       144           Si  tau( 144) = (   0.8170668  -0.0034599   0.6109806  )
       145           Si  tau( 145) = (   0.9798820   0.2844061   0.6117812  )
       146           Si  tau( 146) = (   0.5843952   0.1295275   0.4847625  )
       147           Si  tau( 147) = (   0.7566300   0.4319636   0.4863941  )
       148           Si  tau( 148) = (   0.7557837   0.1485035   0.3664382  )
       149           Si  tau( 149) = (   0.9189231   0.4392112   0.3633328  )
       150           O   tau( 150) = (   0.7530971   0.0784271   0.6480636  )
       151           O   tau( 151) = (   0.9155563   0.3652109   0.6514247  )
       152           O   tau( 152) = (   0.8826866   0.0324013   0.5295976  )
       153           O   tau( 153) = (   1.0420653   0.3220250   0.5284956  )
       154           O   tau( 154) = (   0.8566485   0.1623171   0.4068818  )
       155           O   tau( 155) = (   1.0191410   0.4531060   0.4051611  )
       156           O   tau( 156) = (   0.6880618   0.1204475   0.4494294  )
       157           O   tau( 157) = (   0.8523242   0.4018364   0.4463146  )
       158           O   tau( 158) = (   0.5798623   0.2077612   0.5646340  )
       159           O   tau( 159) = (   0.7580711   0.4867934   0.5795919  )
       160           O   tau( 160) = (   0.7251811   0.2529938   0.6661106  )
       161           O   tau( 161) = (   0.8838898   0.5360104   0.6975652  )
       162           Si  tau( 162) = (   0.1526569   0.5712193   0.6089412  )
       163           Si  tau( 163) = (   0.3144225   0.8593931   0.6116754  )
       164           Si  tau( 164) = (   0.9175106   0.7044754   0.4917535  )
       165           Si  tau( 165) = (   0.0881818   0.9910862   0.4885222  )
       166           Si  tau( 166) = (   0.0875475   0.7270784   0.3667219  )
       167           Si  tau( 167) = (   0.2534619   1.0156251   0.3688655  )
       168           O   tau( 168) = (   0.0906446   0.6523171   0.6499845  )
       169           O   tau( 169) = (   0.2512065   0.9405473   0.6490241  )
       170           O   tau( 170) = (   0.2170533   0.6085491   0.5272596  )
       171           O   tau( 171) = (   0.3858586   0.8944731   0.5349607  )
       172           O   tau( 172) = (   0.1900944   0.7409766   0.4045777  )
       173           O   tau( 173) = (   0.3550672   1.0258373   0.4093376  )
       174           O   tau( 174) = (   0.0248668   0.6886415   0.4491601  )
       175           O   tau( 175) = (   0.1897976   0.9750768   0.4491513  )
       176           O   tau( 176) = (   0.9208200   0.7748324   0.5767960  )
       177           O   tau( 177) = (   0.0886297   1.0631101   0.5723845  )
       178           O   tau( 178) = (   0.0604810   0.8234800   0.6915398  )
       179           O   tau( 179) = (   0.2173454   1.1101728   0.6921386  )
       180           Si  tau( 180) = (   0.4810107   0.5742972   0.6105534  )
       181           Si  tau( 181) = (   0.6497159   0.8596647   0.6065941  )
       182           Si  tau( 182) = (   0.2531278   0.7045577   0.4873535  )
       183           Si  tau( 183) = (   0.4204620   0.9903938   0.4908480  )
       184           Si  tau( 184) = (   0.4159618   0.7298837   0.3643945  )
       185           Si  tau( 185) = (   0.5847177   1.0164074   0.3661718  )
       186           O   tau( 186) = (   0.4204636   0.6536955   0.6588592  )
       187           O   tau( 187) = (   0.5868172   0.9400602   0.6474714  )
       188           O   tau( 188) = (   0.5416416   0.6125240   0.5271509  )
       189           O   tau( 189) = (   0.7136948   0.8957690   0.5243390  )
       190           O   tau( 190) = (   0.5196594   0.7375495   0.3994601  )
       191           O   tau( 191) = (   0.6857521   1.0323455   0.4068046  )
       192           O   tau( 192) = (   0.3551762   0.6903655   0.4473555  )
       193           O   tau( 193) = (   0.5210084   0.9772607   0.4478833  )
       194           O   tau( 194) = (   0.2533217   0.7783201   0.5696914  )
       195           O   tau( 195) = (   0.4208889   1.0651311   0.5721326  )
       196           O   tau( 196) = (   0.3682427   0.8190725   0.7019610  )
       197           O   tau( 197) = (   0.5501758   1.1097057   0.6920921  )
       198           Si  tau( 198) = (   0.8203534   0.5725794   0.6160431  )
       199           Si  tau( 199) = (   0.9843276   0.8582777   0.6117066  )
       200           Si  tau( 200) = (   0.5827357   0.7060545   0.4850674  )
       201           Si  tau( 201) = (   0.7510633   0.9925816   0.4865551  )
       202           Si  tau( 202) = (   0.7519554   0.7294909   0.3683536  )
       203           Si  tau( 203) = (   0.9178245   1.0151198   0.3643187  )
       204           O   tau( 204) = (   0.7526973   0.6507178   0.6520991  )
       205           O   tau( 205) = (   0.9204436   0.9376914   0.6524273  )
       206           O   tau( 206) = (   0.8792739   0.6073762   0.5296283  )
       207           O   tau( 207) = (   1.0431788   0.8945309   0.5258403  )
       208           O   tau( 208) = (   0.8516043   0.7438421   0.4125862  )
       209           O   tau( 209) = (   1.0185159   1.0295825   0.4061745  )
       210           O   tau( 210) = (   0.6844270   0.6892682   0.4466294  )
       211           O   tau( 211) = (   0.8518906   0.9788923   0.4451776  )
       212           O   tau( 212) = (   0.5831531   0.7808487   0.5663719  )
       213           O   tau( 213) = (   0.7523917   1.0635736   0.5712741  )
       214           O   tau( 214) = (   0.7134624   0.8208438   0.6886159  )
       215           O   tau( 215) = (   0.8796431   1.1071838   0.6942729  )

     number of k points=     1
                       cart. coord. in units 2pi/alat
        k(    1) = (   0.0000000   0.0000000   0.0000000), wk =   2.0000000

     Dense  grid:  1740873 G-vectors     FFT dimensions: ( 160, 192, 120)

     Largest allocated arrays     est. size (Mb)     dimensions
        Kohn-Sham Wavefunctions        17.80 Mb     (    1944,  600)
        NL pseudopotentials            12.78 Mb     (    1944,  431)
        Each V/rho on FFT grid          0.94 Mb     (   61440)
        Each G-vector array             0.12 Mb     (   15547)
        G-vector shells                 0.06 Mb     (    7776)
     Largest temporary arrays     est. size (Mb)     dimensions
        Auxiliary wavefunctions        71.19 Mb     (    1944, 2400)
        Each subspace H/S matrix       87.89 Mb     (    2400, 2400)
        Each <psi_i|beta_j> matrix      3.95 Mb     (     431,  600)
        Arrays for rho mixing           7.50 Mb     (   61440,    8)

     Initial potential from superposition of free atoms

     starting charge 1145.96414, renormalised to 1144.00000
     Starting wfc are  860 randomized atomic wfcs

     total cpu time spent up to now is       38.2 secs

     per-process dynamical memory:   157.4 Mb

     Self-consistent Calculation

     iteration #  1     ecut=    80.00 Ry     beta=0.70
     Davidson diagonalization with overlap
     ethr =  1.00E-02,  avg # of iterations =  3.0
     Davidson diagonalization with overlap
     ethr =  1.00E-02,  avg # of iterations =  1.0
     Davidson diagonalization with overlap
     ethr =  1.00E-02,  avg # of iterations =  1.0

     Expectation value of exp(iGx): (  1.1074668785673984E-004,  7.2572103253874560E-004)  0.99291773000000005     
     Electronic Dipole per cell (Ry a.u.)   17.672660081308273     
     Ionic Dipole per cell (Ry a.u.)   23648.378039045601     

     Expectation value of exp(iGx): (  3.3123063605262630E-003, -3.0131656601892348E-003)   1.1465709300000000     
     Electronic Dipole per cell (Ry a.u.)  -10.612951613477620     
     Ionic Dipole per cell (Ry a.u.)   25346.313318963730     

     Expectation value of exp(iGx): (  9.3224049564960223E-008, -1.7360213519280438E-006)  0.73188942899999998     
     Electronic Dipole per cell (Ry a.u.)  -13.924153857602340     
     Ionic Dipole per cell (Ry a.u.)   15837.460597652665     
Electronic Dipole on Cartesian axes
           1   17.672660081308273     
           2  -10.612951613477620     
           3  -13.924153857602340     
Ionic Dipole on Cartesian axes
           1   23648.378039045601     
           2   25346.313318963730     
           3   15837.460597652665     

     total cpu time spent up to now is      755.2 secs

     total energy              =   -5137.18673447 Ry
     Harris-Foulkes estimate   =   -5174.17111654 Ry
     estimated scf accuracy    <      51.92463363 Ry

     iteration #  2     ecut=    80.00 Ry     beta=0.70
     Davidson diagonalization with overlap
     ethr =  4.54E-03,  avg # of iterations =  2.0
     Davidson diagonalization with overlap
     ethr =  4.54E-03,  avg # of iterations =  1.0
     Davidson diagonalization with overlap
     ethr =  4.54E-03,  avg # of iterations =  1.0

     Expectation value of exp(iGx): (  5.6581001683948002E-006,  3.2051463283764401E-005)  0.99291773000000005     
     Electronic Dipole per cell (Ry a.u.)   17.382579987332822     
     Ionic Dipole per cell (Ry a.u.)   23648.378039045601     

     Expectation value of exp(iGx): (  3.3191066033585396E-004, -2.7826348149540318E-004)   1.1465709300000000     
     Electronic Dipole per cell (Ry a.u.)  -10.031517422790531     
     Ionic Dipole per cell (Ry a.u.)   25346.313318963730     

     Expectation value of exp(iGx): (  4.0602100806712061E-010, -5.7076591265675278E-009)  0.73188942899999998     
     Electronic Dipole per cell (Ry a.u.)  -13.764750784916393     
     Ionic Dipole per cell (Ry a.u.)   15837.460597652665     
Electronic Dipole on Cartesian axes
           1   17.382579987332822     
           2  -10.031517422790531     
           3  -13.764750784916393     
Ionic Dipole on Cartesian axes
           1   23648.378039045601     
           2   25346.313318963730     
           3   15837.460597652665     

     total cpu time spent up to now is     1500.8 secs

     total energy              =   -5150.72599015 Ry
     Harris-Foulkes estimate   =   -5167.87865056 Ry
     estimated scf accuracy    <      33.19900308 Ry

     iteration #  3     ecut=    80.00 Ry     beta=0.70
     Davidson diagonalization with overlap
     ethr =  2.90E-03,  avg # of iterations =  2.0
     Davidson diagonalization with overlap
     ethr =  2.90E-03,  avg # of iterations =  1.0
     Davidson diagonalization with overlap
     ethr =  2.90E-03,  avg # of iterations =  1.0

     Expectation value of exp(iGx): (  2.5407869579214563E-005,  1.5730781519694175E-004)  0.99291773000000005     
     Electronic Dipole per cell (Ry a.u.)   17.564335924779986     
     Ionic Dipole per cell (Ry a.u.)   23648.378039045601     

     Expectation value of exp(iGx): (  1.0602058615774305E-003, -9.5257944830180654E-004)   1.1465709300000000     
     Electronic Dipole per cell (Ry a.u.)  -10.524322134907187     
     Ionic Dipole per cell (Ry a.u.)   25346.313318963730     

     Expectation value of exp(iGx): (  7.4643748414840195E-009, -1.0572281606368929E-007)  0.73188942899999998     
     Electronic Dipole per cell (Ry a.u.)  -13.769617360890910     
     Ionic Dipole per cell (Ry a.u.)   15837.460597652665     
Electronic Dipole on Cartesian axes
           1   17.564335924779986     
           2  -10.524322134907187     
           3  -13.769617360890908     
Ionic Dipole on Cartesian axes
           1   23648.378039045601     
           2   25346.313318963730     
           3   15837.460597652665     

     total cpu time spent up to now is     2220.1 secs

     total energy              =   -5157.52890147 Ry
     Harris-Foulkes estimate   =   -5157.63404291 Ry
     estimated scf accuracy    <       0.25486878 Ry

     iteration #  4     ecut=    80.00 Ry     beta=0.70
     Davidson diagonalization with overlap
     ethr =  2.23E-05,  avg # of iterations =  8.0
     Davidson diagonalization with overlap
     ethr =  2.23E-05,  avg # of iterations =  1.0
     Davidson diagonalization with overlap
     ethr =  2.23E-05,  avg # of iterations =  1.0

     Expectation value of exp(iGx): (  2.4308917058051444E-005,  1.4945752454627583E-004)  0.99291773000000005     
     Electronic Dipole per cell (Ry a.u.)   17.550616975762672     
     Ionic Dipole per cell (Ry a.u.)   23648.378039045601     

     Expectation value of exp(iGx): (  1.0449254306025488E-003, -8.9134087109715026E-004)   1.1465709300000000     
     Electronic Dipole per cell (Ry a.u.)  -10.154324521143957     
     Ionic Dipole per cell (Ry a.u.)   25346.313318963730     

     Expectation value of exp(iGx): (  5.3755876144824400E-009, -9.6532645142309785E-008)  0.73188942899999998     
     Electronic Dipole per cell (Ry a.u.)  -13.905972748030790     
     Ionic Dipole per cell (Ry a.u.)   15837.460597652665     
Electronic Dipole on Cartesian axes
           1   17.550616975762672     
           2  -10.154324521143957     
           3  -13.905972748030790     
Ionic Dipole on Cartesian axes
           1   23648.378039045601     
           2   25346.313318963730     
           3   15837.460597652665     

     total cpu time spent up to now is     3035.2 secs

     total energy              =   -5157.54171093 Ry
     Harris-Foulkes estimate   =   -5157.62654825 Ry
     estimated scf accuracy    <       0.17893706 Ry

     iteration #  5     ecut=    80.00 Ry     beta=0.70
     Davidson diagonalization with overlap
     ethr =  1.56E-05,  avg # of iterations =  8.0
     Davidson diagonalization with overlap
     ethr =  1.56E-05,  avg # of iterations =  1.0
     Davidson diagonalization with overlap
     ethr =  1.56E-05,  avg # of iterations =  1.0

     Expectation value of exp(iGx): (  2.4087196525373003E-005,  1.4871822362682633E-004)  0.99291773000000005     
     Electronic Dipole per cell (Ry a.u.)   17.558894694488927     
     Ionic Dipole per cell (Ry a.u.)   23648.378039045601     

     Expectation value of exp(iGx): (  1.0227335570241879E-003, -9.0718804537656087E-004)   1.1465709300000000     
     Electronic Dipole per cell (Ry a.u.)  -10.432609890194810     
     Ionic Dipole per cell (Ry a.u.)   25346.313318963730     

     Expectation value of exp(iGx): (  6.6230804042128457E-009, -9.5276621354417248E-008)  0.73188942899999998     
     Electronic Dipole per cell (Ry a.u.)  -13.779563493712425     
     Ionic Dipole per cell (Ry a.u.)   15837.460597652665     
Electronic Dipole on Cartesian axes
           1   17.558894694488927     
           2  -10.432609890194810     
           3  -13.779563493712423     
Ionic Dipole on Cartesian axes
           1   23648.378039045601     
           2   25346.313318963730     
           3   15837.460597652665     

     total cpu time spent up to now is     3815.9 secs

     total energy              =   -5157.57760700 Ry
     Harris-Foulkes estimate   =   -5157.57892650 Ry
     estimated scf accuracy    <       0.00221386 Ry

     iteration #  6     ecut=    80.00 Ry     beta=0.70
     Davidson diagonalization with overlap
     ethr =  1.94E-07,  avg # of iterations =  5.0
     Davidson diagonalization with overlap
     ethr =  1.94E-07,  avg # of iterations =  1.0
     Davidson diagonalization with overlap
     ethr =  1.94E-07,  avg # of iterations =  1.0

     Expectation value of exp(iGx): (  2.4309254239495634E-005,  1.4884024935619508E-004)  0.99291773000000005     
     Electronic Dipole per cell (Ry a.u.)   17.542408079330226     
     Ionic Dipole per cell (Ry a.u.)   23648.378039045601     

     Expectation value of exp(iGx): (  1.0270613039310083E-003, -9.0397909349411345E-004)   1.1465709300000000     
     Electronic Dipole per cell (Ry a.u.)  -10.377204408369256     
     Ionic Dipole per cell (Ry a.u.)   25346.313318963730     

     Expectation value of exp(iGx): (  6.2481296403673096E-009, -9.5547816132758317E-008)  0.73188942899999998     
     Electronic Dipole per cell (Ry a.u.)  -13.817218835135765     
     Ionic Dipole per cell (Ry a.u.)   15837.460597652665     
Electronic Dipole on Cartesian axes
           1   17.542408079330226     
           2  -10.377204408369256     
           3  -13.817218835135767     
Ionic Dipole on Cartesian axes
           1   23648.378039045601     
           2   25346.313318963730     
           3   15837.460597652665     

     total cpu time spent up to now is     4558.2 secs

     total energy              =   -5157.57814666 Ry
     Harris-Foulkes estimate   =   -5157.57833020 Ry
     estimated scf accuracy    <       0.00034228 Ry

     iteration #  7     ecut=    80.00 Ry     beta=0.70
     Davidson diagonalization with overlap
     ethr =  2.99E-08,  avg # of iterations =  3.0
     Davidson diagonalization with overlap
     ethr =  2.99E-08,  avg # of iterations =  1.0
     Davidson diagonalization with overlap
     ethr =  2.99E-08,  avg # of iterations =  1.0

     Expectation value of exp(iGx): (  2.4248836055437242E-005,  1.4891606173614850E-004)  0.99291773000000005     
     Electronic Dipole per cell (Ry a.u.)   17.548337339242401     
     Ionic Dipole per cell (Ry a.u.)   23648.378039045601     

     Expectation value of exp(iGx): (  1.0259102357193480E-003, -9.0593096985214650E-004)   1.1465709300000000     
     Electronic Dipole per cell (Ry a.u.)  -10.400585706762799     
     Ionic Dipole per cell (Ry a.u.)   25346.313318963730     

     Expectation value of exp(iGx): (  6.4135566507497198E-009, -9.5613706184213775E-008)  0.73188942899999998     
     Electronic Dipole per cell (Ry a.u.)  -13.801820835796503     
     Ionic Dipole per cell (Ry a.u.)   15837.460597652665     
Electronic Dipole on Cartesian axes
           1   17.548337339242401     
           2  -10.400585706762799     
           3  -13.801820835796503     
Ionic Dipole on Cartesian axes
           1   23648.378039045601     
           2   25346.313318963730     
           3   15837.460597652665     

     total cpu time spent up to now is     5290.3 secs

     total energy              =   -5157.57822566 Ry
     Harris-Foulkes estimate   =   -5157.57824133 Ry
     estimated scf accuracy    <       0.00003332 Ry

     iteration #  8     ecut=    80.00 Ry     beta=0.70
     Davidson diagonalization with overlap
     ethr =  2.91E-09,  avg # of iterations =  3.0
     Davidson diagonalization with overlap
     ethr =  2.91E-09,  avg # of iterations =  1.0
     Davidson diagonalization with overlap
     ethr =  2.91E-09,  avg # of iterations =  1.0

     Expectation value of exp(iGx): (  2.4248859972811555E-005,  1.4893115390763473E-004)  0.99291773000000005     
     Electronic Dipole per cell (Ry a.u.)   17.548535543266212     
     Ionic Dipole per cell (Ry a.u.)   23648.378039045601     

     Expectation value of exp(iGx): (  1.0264337875348743E-003, -9.0549306476551592E-004)   1.1465709300000000     
     Electronic Dipole per cell (Ry a.u.)  -10.393497427540323     
     Ionic Dipole per cell (Ry a.u.)   25346.313318963730     

     Expectation value of exp(iGx): (  6.3714621216308116E-009, -9.5633769540413906E-008)  0.73188942899999998     
     Electronic Dipole per cell (Ry a.u.)  -13.805971199874808     
     Ionic Dipole per cell (Ry a.u.)   15837.460597652665     
Electronic Dipole on Cartesian axes
           1   17.548535543266212     
           2  -10.393497427540323     
           3  -13.805971199874808     
Ionic Dipole on Cartesian axes
           1   23648.378039045601     
           2   25346.313318963730     
           3   15837.460597652665     

     total cpu time spent up to now is     6015.6 secs

     total energy              =   -5157.57823390 Ry
     Harris-Foulkes estimate   =   -5157.57823549 Ry
     estimated scf accuracy    <       0.00000447 Ry

     iteration #  9     ecut=    80.00 Ry     beta=0.70
     Davidson diagonalization with overlap
     ethr =  3.91E-10,  avg # of iterations =  3.0
     Davidson diagonalization with overlap
     ethr =  3.91E-10,  avg # of iterations =  1.0
     Davidson diagonalization with overlap
     ethr =  3.91E-10,  avg # of iterations =  1.0

     Expectation value of exp(iGx): (  2.4257092517395415E-005,  1.4893435561868942E-004)  0.99291773000000005     
     Electronic Dipole per cell (Ry a.u.)   17.547907526229881     
     Ionic Dipole per cell (Ry a.u.)   23648.378039045601     

     Expectation value of exp(iGx): (  1.0263368380340925E-003, -9.0565147921357295E-004)   1.1465709300000000     
     Electronic Dipole per cell (Ry a.u.)  -10.395418976486551     
     Ionic Dipole per cell (Ry a.u.)   25346.313318963730     

     Expectation value of exp(iGx): (  6.3797004405323359E-009, -9.5637182987290588E-008)  0.73188942899999998     
     Electronic Dipole per cell (Ry a.u.)  -13.805205832933314     
     Ionic Dipole per cell (Ry a.u.)   15837.460597652665     
Electronic Dipole on Cartesian axes
           1   17.547907526229881     
           2  -10.395418976486551     
           3  -13.805205832933314     
Ionic Dipole on Cartesian axes
           1   23648.378039045601     
           2   25346.313318963730     
           3   15837.460597652665     

     total cpu time spent up to now is     6766.4 secs

     total energy              =   -5157.57823492 Ry
     Harris-Foulkes estimate   =   -5157.57823494 Ry
     estimated scf accuracy    <       0.00000036 Ry

     iteration # 10     ecut=    80.00 Ry     beta=0.70
     Davidson diagonalization with overlap
     ethr =  3.15E-11,  avg # of iterations =  2.0
     Davidson diagonalization with overlap
     ethr =  3.15E-11,  avg # of iterations =  1.0
     Davidson diagonalization with overlap
     ethr =  3.15E-11,  avg # of iterations =  1.0

     Expectation value of exp(iGx): (  2.4254098352341186E-005,  1.4893444965404437E-004)  0.99291773000000005     
     Electronic Dipole per cell (Ry a.u.)   17.548152622143753     
     Ionic Dipole per cell (Ry a.u.)   23648.378039045601     

     Expectation value of exp(iGx): (  1.0263573105386945E-003, -9.0562296674468086E-004)   1.1465709300000000     
     Electronic Dipole per cell (Ry a.u.)  -10.395052121449050     
     Ionic Dipole per cell (Ry a.u.)   25346.313318963730     

     Expectation value of exp(iGx): (  6.3797483477418349E-009, -9.5636948529894463E-008)  0.73188942899999998     
     Electronic Dipole per cell (Ry a.u.)  -13.805199761607799     
     Ionic Dipole per cell (Ry a.u.)   15837.460597652665     
Electronic Dipole on Cartesian axes
           1   17.548152622143753     
           2  -10.395052121449050     
           3  -13.805199761607799     
Ionic Dipole on Cartesian axes
           1   23648.378039045601     
           2   25346.313318963730     
           3   15837.460597652665     

     total cpu time spent up to now is     7470.6 secs

     total energy              =   -5157.57823508 Ry
     Harris-Foulkes estimate   =   -5157.57823503 Ry
     estimated scf accuracy    <       0.00000004 Ry

     iteration # 11     ecut=    80.00 Ry     beta=0.70
     Davidson diagonalization with overlap
     ethr =  3.75E-12,  avg # of iterations =  2.0
     Davidson diagonalization with overlap
     ethr =  3.75E-12,  avg # of iterations =  1.0
     Davidson diagonalization with overlap
     ethr =  3.75E-12,  avg # of iterations =  1.0

     Expectation value of exp(iGx): (  2.4254735032561762E-005,  1.4893444211674565E-004)  0.99291773000000005     
     Electronic Dipole per cell (Ry a.u.)   17.548100670001904     
     Ionic Dipole per cell (Ry a.u.)   23648.378039045601     

     Expectation value of exp(iGx): (  1.0263542294327789E-003, -9.0562823317942153E-004)   1.1465709300000000     
     Electronic Dipole per cell (Ry a.u.)  -10.395115015077518     
     Ionic Dipole per cell (Ry a.u.)   25346.313318963730     

     Expectation value of exp(iGx): (  6.3795010384996712E-009, -9.5637155252368495E-008)  0.73188942899999998     
     Electronic Dipole per cell (Ry a.u.)  -13.805224707076054     
     Ionic Dipole per cell (Ry a.u.)   15837.460597652665     
Electronic Dipole on Cartesian axes
           1   17.548100670001904     
           2  -10.395115015077518     
           3  -13.805224707076055     
Ionic Dipole on Cartesian axes
           1   23648.378039045601     
           2   25346.313318963730     
           3   15837.460597652665     

     total cpu time spent up to now is     8178.4 secs

     End of self-consistent calculation

          k = 0.0000 0.0000 0.0000 (217511 PWs)   bands (ev):

   -17.7657 -17.4445 -16.6751 -16.5429 -16.4800 -16.3960 -16.3676 -16.3468
   -16.2991 -16.2566 -16.2069 -16.1722 -16.1431 -16.1170 -16.0965 -16.0731
   -16.0368 -15.9942 -15.9632 -15.9606 -15.9536 -15.8991 -15.8690 -15.8544
   -15.8415 -15.8306 -15.8203 -15.8039 -15.8009 -15.7796 -15.7653 -15.7615
   -15.7274 -15.6636 -15.6494 -15.6171 -15.5850 -15.5420 -15.5303 -15.5082
   -15.4777 -15.4308 -15.4065 -15.3539 -15.3431 -15.3252 -15.2996 -15.2856
   -15.2399 -15.2325 -15.1993 -15.1869 -15.1612 -15.1141 -15.0866 -15.0758
   -15.0533 -15.0177 -14.9837 -14.9642 -14.9193 -14.9165 -14.9031 -14.8870
   -14.8735 -14.8596 -14.8452 -14.8276 -14.8125 -14.7946 -14.7816 -14.7780
   -14.7400 -14.7244 -14.6921 -14.6838 -14.6640 -14.6382 -14.6060 -14.5597
   -14.5479 -14.5167 -14.5056 -14.5006 -14.4864 -14.4719 -14.4637 -14.4532
   -14.4448 -14.4290 -14.4208 -14.4108 -14.4007 -14.3945 -14.3865 -14.3835
   -14.3726 -14.3710 -14.3514 -14.3434 -14.3371 -14.3305 -14.3259 -14.3191
   -14.3086 -14.3062 -14.2896 -14.2882 -14.2736 -14.2680 -14.2596 -14.2575
   -14.2528 -14.2454 -14.2374 -14.2320 -14.2273 -14.2239 -14.2167 -14.2108
   -14.2041 -14.1986 -14.1944 -14.1875 -14.1806 -14.1720 -14.1679 -14.1637
   -14.1608 -14.1531 -14.1458 -14.1416 -14.1383 -14.1326 -14.1274 -14.1229
   -14.1181 -14.1166 -14.1081 -14.1040 -14.0793 -14.0706 -13.7062  -6.7884
    -6.6568  -6.4811  -6.3635  -6.2447  -6.2121  -6.1618  -6.0810  -5.9184
    -5.9024  -5.8720  -5.8357  -5.8319  -5.7816  -5.7521  -5.7415  -5.6962
    -5.6793  -5.6366  -5.6199  -5.6139  -5.5755  -5.5113  -5.4542  -5.2946
    -5.2604  -5.2198  -5.1771  -5.1444  -5.1206  -5.0884  -5.0334  -4.9797
    -4.9217  -4.8911  -4.8289  -4.7886  -4.7267  -4.7216  -4.5760  -4.4864
    -4.4496  -4.3915  -4.3202  -4.2670  -4.2486  -4.2065  -4.1924  -4.1592
    -4.1112  -4.0946  -4.0533  -3.9711  -3.9583  -3.9050  -3.8792  -3.8208
    -3.8021  -3.7640  -3.7528  -3.7336  -3.7220  -3.6629  -3.6323  -3.5958
    -3.5212  -3.4950  -3.4326  -3.3759  -3.3368  -3.2740  -3.2583  -3.2270
    -3.2000  -3.1810  -3.1420  -3.1191  -3.0888  -3.0855  -3.0330  -3.0241
    -2.9955  -2.9838  -2.9710  -2.9480  -2.9360  -2.9282  -2.9195  -2.9112
    -2.8886  -2.8803  -2.8713  -2.8549  -2.8474  -2.8337  -2.8286  -2.8105
    -2.8052  -2.7890  -2.7813  -2.7615  -2.7499  -2.7449  -2.7334  -2.7300
    -2.7223  -2.7147  -2.7040  -2.6878  -2.6813  -2.6744  -2.6643  -2.6521
    -2.6473  -2.6351  -2.6018  -2.5861  -2.5733  -2.5675  -2.5305  -2.5169
    -2.5088  -2.4985  -2.4759  -2.4535  -2.4462  -2.4345  -2.4195  -2.3907
    -2.3651  -2.3581  -2.3388  -2.3162  -2.2842  -2.2622  -2.2208  -2.2136
    -2.1946  -2.1930  -2.1659  -2.1092  -2.0926  -2.0516  -1.9574  -1.9202
    -1.7561  -1.5040  -1.2310  -1.1355  -1.0558  -1.0259  -0.9262  -0.9040
    -0.8781  -0.8426  -0.8148  -0.8101  -0.7705  -0.7580  -0.7319  -0.7240
    -0.7087  -0.7006  -0.6753  -0.6574  -0.6416  -0.6297  -0.6157  -0.6133
    -0.6025  -0.5928  -0.5771  -0.5635  -0.5530  -0.5426  -0.5328  -0.5195
    -0.5153  -0.4937  -0.4934  -0.4765  -0.4743  -0.4601  -0.4426  -0.4331
    -0.4101  -0.3970  -0.3834  -0.3763  -0.3578  -0.3475  -0.3370  -0.3247
    -0.3165  -0.3105  -0.3019  -0.2859  -0.2573  -0.2546  -0.2356  -0.2229
    -0.2144  -0.1915  -0.1748  -0.1564  -0.1501  -0.1336  -0.1186  -0.1150
    -0.0983  -0.0632  -0.0613  -0.0138  -0.0090   0.0057   0.0252   0.0305
     0.0580   0.0660   0.0820   0.0836   0.0955   0.1103   0.1450   0.1467
     0.1531   0.1748   0.1821   0.1887   0.1972   0.2128   0.2283   0.2419
     0.2489   0.2623   0.2700   0.2918   0.3014   0.3203   0.3405   0.3577
     0.3711   0.3807   0.3915   0.3991   0.4073   0.4223   0.4250   0.4344
     0.4420   0.4543   0.4670   0.4764   0.4853   0.5015   0.5201   0.5244
     0.5350   0.5578   0.5622   0.5680   0.5713   0.5829   0.5940   0.6093
     0.6237   0.6416   0.6608   0.6724   0.6835   0.6946   0.7091   0.7259
     0.7264   0.7394   0.7470   0.7769   0.7955   0.8093   0.8184   0.8224
     0.8376   0.8413   0.8644   0.8779   0.8919   0.9012   0.9260   0.9351
     0.9449   0.9555   0.9734   0.9888   1.0005   1.0048   1.0099   1.0165
     1.0246   1.0411   1.0520   1.0631   1.0694   1.0780   1.0921   1.1042
     1.1174   1.1284   1.1316   1.1445   1.1470   1.1651   1.1802   1.1826
     1.1942   1.2010   1.2161   1.2220   1.2272   1.2371   1.2399   1.2605
     1.2688   1.2811   1.2926   1.2973   1.3070   1.3140   1.3253   1.3326
     1.3370   1.3555   1.3577   1.3691   1.3776   1.3877   1.4035   1.4130
     1.4173   1.4252   1.4317   1.4438   1.4517   1.4587   1.4721   1.4751
     1.4859   1.4888   1.4946   1.5028   1.5136   1.5272   1.5383   1.5404
     1.5515   1.5576   1.5666   1.5859   1.5946   1.5958   1.6020   1.6088
     1.6143   1.6260   1.6292   1.6396   1.6569   1.6612   1.6769   1.6868
     1.7016   1.7217   1.7258   1.7401   1.7518   1.7823   1.7967   1.8037
     1.8161   1.8291   1.8483   1.8759   1.8815   1.9045   1.9171   1.9275
     1.9374   1.9592   1.9681   1.9767   1.9792   1.9891   2.0149   2.0240
     2.0337   2.0388   2.0588   2.0655   2.0795   2.0959   2.1198   2.1389
     2.1534   2.1761   2.1973   2.2039   2.2114   2.2358   2.2366   2.2527
     2.2715   2.2863   2.3127   2.3192   2.3312   2.3401   2.3503   2.3683
     2.3770   2.3872   2.3995   2.4243   2.4359   2.4587   2.4746   2.5022
     2.5138   2.5420   2.5634   2.5779   7.7607   8.1780   8.7890   9.1313
     9.2536   9.3758   9.5092   9.7482   9.8229   9.9175   9.9884  10.0032
    10.0655  10.1573  10.1784  10.3402  10.3936  10.4358  10.4514  10.4888
    10.5529  10.5871  10.6803  10.6986  10.7463  10.7667  10.8002  10.8357

     highest occupied, lowest unoccupied level (ev):     2.5779    7.7607

!    total energy              =   -5157.57823516 Ry
     Harris-Foulkes estimate   =   -5157.57823509 Ry
     estimated scf accuracy    <          2.1E-09 Ry

     The total energy is the sum of the following terms:

     one-electron contribution =   -2406.62945423 Ry
     hartree contribution      =    1798.25817464 Ry
     xc contribution           =   -1182.86254415 Ry
     ewald contribution        =   -3366.34441144 Ry

     convergence has been achieved in  11 iterations
  **** WARNING :: Problem open file vector.dat...
  **** WARNING :: Problem read vector parameters...
  VECTOR ::                  Infinity                  Infinity                       NaN
  PARALLEL PART OF FORCES:no remove

     Forces acting on atoms (Ry/au):

     atom    1 type  1   force =    -0.00053905    0.00130057   -0.00024111
     atom    2 type  1   force =     0.00082864   -0.00010702    0.00007926
     atom    3 type  1   force =    -0.00084401    0.00015084    0.00055865
     atom    4 type  1   force =    -0.00128975   -0.00156299   -0.00049835
     atom    5 type  1   force =    -0.00079754    0.00053355    0.00009615
     atom    6 type  1   force =     0.00108508   -0.00347162    0.00033488
     atom    7 type  2   force =     0.00045763   -0.00014275   -0.00031113
     atom    8 type  2   force =    -0.00042246    0.00049476    0.00010170
     atom    9 type  2   force =     0.00006744   -0.00056960   -0.00017210
     atom   10 type  2   force =    -0.00035300    0.00069145   -0.00020121
     atom   11 type  2   force =     0.00012672   -0.00061476   -0.00029692
     atom   12 type  2   force =    -0.00136735    0.00067001   -0.00029745
     atom   13 type  2   force =     0.00031591   -0.00005305   -0.00021783
     atom   14 type  2   force =     0.00028713    0.00030351   -0.00007907
     atom   15 type  2   force =     0.00031226    0.00034624    0.00056505
     atom   16 type  2   force =     0.00131015    0.00147919   -0.00037800
     atom   17 type  2   force =    -0.00024198   -0.00050484    0.00029977
     atom   18 type  2   force =    -0.00045066    0.00110791   -0.00071575
     atom   19 type  1   force =     0.00137194   -0.00032772    0.00029612
     atom   20 type  1   force =     0.00022544    0.00067776   -0.00035652
     atom   21 type  1   force =     0.00042088    0.00083859    0.00008411
     atom   22 type  1   force =     0.00240897   -0.00111149   -0.00160530
     atom   23 type  1   force =     0.00114276    0.00003680   -0.00011843
     atom   24 type  1   force =    -0.00023533    0.00394923   -0.00056435
     atom   25 type  2   force =    -0.00004621   -0.00017285    0.00036935
     atom   26 type  2   force =    -0.00010473   -0.00018167    0.00011895
     atom   27 type  2   force =    -0.00039622   -0.00012796    0.00037998
     atom   28 type  2   force =     0.00005379   -0.00103205    0.00016828
     atom   29 type  2   force =    -0.00003635    0.00054595   -0.00014606
     atom   30 type  2   force =     0.00100033   -0.00069360    0.00059969
     atom   31 type  2   force =    -0.00044455   -0.00045834    0.00063858
     atom   32 type  2   force =    -0.00254126   -0.00090400    0.00170346
     atom   33 type  2   force =    -0.00010616    0.00009279    0.00035232
     atom   34 type  2   force =    -0.00347612    0.00343469   -0.00082256
     atom   35 type  2   force =    -0.00003481    0.00047013   -0.00035984
     atom   36 type  1   force =    -0.00109538   -0.00080412   -0.00007373
     atom   37 type  1   force =    -0.00068204    0.00013301    0.00066711
     atom   38 type  1   force =     0.00034836   -0.00010003    0.00026167
     atom   39 type  1   force =    -0.00145678    0.00124401   -0.00031790
     atom   40 type  1   force =    -0.00080029    0.00010369   -0.00024163
     atom   41 type  1   force =    -0.00175986   -0.00005207    0.00016820
     atom   42 type  2   force =    -0.00010057    0.00011347    0.00009494
     atom   43 type  2   force =     0.00026230   -0.00047960    0.00059633
     atom   44 type  2   force =     0.00074623   -0.00001989   -0.00037742
     atom   45 type  2   force =     0.00078036    0.00030012    0.00006994
     atom   46 type  2   force =     0.00051690   -0.00009107    0.00049793
     atom   47 type  2   force =     0.00179294    0.00018058    0.00035433
     atom   48 type  2   force =    -0.00038101   -0.00042437    0.00026903
     atom   49 type  2   force =     0.00017725   -0.00008969   -0.00046010
     atom   50 type  2   force =     0.00062576    0.00000563   -0.00015124
     atom   51 type  2   force =     0.00041246   -0.00011723    0.00012623
     atom   52 type  2   force =    -0.00012183   -0.00008508   -0.00072494
     atom   53 type  2   force =     0.00092166   -0.00035877    0.00082862
     atom   54 type  1   force =    -0.00318628   -0.00261956    0.00325403
     atom   55 type  1   force =     0.00409103    0.00393416    0.00257701
     atom   56 type  1   force =    -0.00616292    0.00031805   -0.00057436
     atom   57 type  1   force =    -0.00242498    0.00092257    0.00077796
     atom   58 type  1   force =    -0.01163543   -0.00048131   -0.00254872
     atom   59 type  1   force =    -0.00061489    0.00565880    0.00238027
     atom   60 type  2   force =     0.00150512   -0.00015657   -0.00036678
     atom   61 type  2   force =     0.00009642   -0.00141909   -0.00113518
     atom   62 type  2   force =     0.00201529    0.00388723   -0.00337306
     atom   63 type  2   force =    -0.00367764   -0.00164784   -0.00046666
     atom   64 type  2   force =     0.01075624    0.00033041    0.00037171
     atom   65 type  2   force =    -0.00254081   -0.00135551   -0.00143718
     atom   66 type  2   force =     0.00522528    0.00037302   -0.00197485
     atom   67 type  2   force =     0.00151046   -0.00089725   -0.00070844
     atom   68 type  2   force =     0.00202311    0.00057808    0.00048390
     atom   69 type  2   force =     0.00042147   -0.00057935   -0.00032154
     atom   70 type  2   force =     0.00134247   -0.00025640    0.00049915
     atom   71 type  2   force =    -0.00008051   -0.00041092    0.00003321
     atom   72 type  1   force =     0.02820840   -0.00683109    0.00660446
     atom   73 type  1   force =    -0.00428432   -0.00732145   -0.00471822
     atom   74 type  1   force =    -0.01807991   -0.00470756    0.02125034
     atom   75 type  1   force =     0.00741540    0.00048381    0.00076724
     atom   76 type  1   force =     0.26205716   -0.10281972    0.05267633
     atom   77 type  1   force =     0.00101271   -0.00482087   -0.00022223
     atom   78 type  2   force =    -0.00418295    0.00030663   -0.00430716
     atom   79 type  2   force =    -0.00057129    0.00273737    0.00173695
     atom   80 type  2   force =    -0.01034898   -0.01190420    0.01100487
     atom   81 type  2   force =     0.00225402    0.00246676    0.00057255
     atom   82 type  2   force =    -0.09489062   -0.02239523   -0.02230381
     atom   83 type  2   force =     0.00058671    0.00096212    0.00015281
     atom   84 type  2   force =    -0.04202993   -0.00114150    0.01028587
     atom   85 type  2   force =    -0.00291607    0.00243716    0.00082689
     atom   86 type  2   force =    -0.00038149   -0.00384951   -0.00479160
     atom   87 type  2   force =    -0.00095167   -0.00069923    0.00003794
     atom   88 type  2   force =    -0.00228833   -0.00080016   -0.00084446
     atom   89 type  2   force =    -0.00091876    0.00015523   -0.00006301
     atom   90 type  1   force =    -0.00230592    0.00123222   -0.00019182
     atom   91 type  1   force =    -0.00247686   -0.00019149    0.00038260
     atom   92 type  1   force =    -0.03153765    0.01662893   -0.03615078
     atom   93 type  1   force =    -0.00285474   -0.00317759   -0.00000382
     atom   94 type  1   force =    -0.01066196    0.00010256    0.00453761
     atom   95 type  1   force =    -0.00255884   -0.00049486    0.00067973
     atom   96 type  2   force =     0.00119523   -0.00089280    0.00000626
     atom   97 type  2   force =     0.00119998   -0.00044761   -0.00072015
     atom   98 type  2   force =     0.00125346   -0.00013176   -0.00000043
     atom   99 type  2   force =     0.00116245   -0.00015841   -0.00066073
     atom  100 type  2   force =     0.00513998    0.00012969    0.00119792
     atom  101 type  2   force =     0.00193924   -0.00029989    0.00049475
     atom  102 type  2   force =     0.01096531   -0.00181904    0.00047627
     atom  103 type  2   force =     0.00191896    0.00010471   -0.00028985
     atom  104 type  2   force =     0.00543681    0.00459896    0.01211259
     atom  105 type  2   force =     0.00100179    0.00102798    0.00048370
     atom  106 type  2   force =     0.00153297    0.00028658    0.00175678
     atom  107 type  2   force =     0.00088790    0.00035323    0.00058008
     atom  108 type  1   force =    -0.00078653    0.00166025   -0.00075361
     atom  109 type  1   force =     0.00097139   -0.00006174   -0.00046129
     atom  110 type  1   force =    -0.00075862   -0.00020053   -0.00024495
     atom  111 type  1   force =    -0.00097675   -0.00118923   -0.00107070
     atom  112 type  1   force =    -0.00073957    0.00027610    0.00033412
     atom  113 type  1   force =     0.00061844   -0.00157971    0.00023999
     atom  114 type  2   force =     0.00031489   -0.00081287    0.00028857
     atom  115 type  2   force =    -0.00068533    0.00109620    0.00089944
     atom  116 type  2   force =     0.00005875   -0.00073613    0.00041999
     atom  117 type  2   force =     0.00017841   -0.00007068   -0.00020182
     atom  118 type  2   force =    -0.00029103   -0.00044096   -0.00015692
     atom  119 type  2   force =    -0.00098294   -0.00001313   -0.00139357
     atom  120 type  2   force =     0.00060159   -0.00014210   -0.00033351
     atom  121 type  2   force =     0.00022440    0.00066024   -0.00029875
     atom  122 type  2   force =     0.00003467   -0.00016632   -0.00014073
     atom  123 type  2   force =     0.00109950    0.00125938    0.00084325
     atom  124 type  2   force =    -0.00049287   -0.00064973   -0.00014377
     atom  125 type  2   force =    -0.00001247    0.00218034    0.00019340
     atom  126 type  1   force =     0.00296555    0.00041904    0.00108428
     atom  127 type  1   force =    -0.00019960    0.00131965   -0.00021006
     atom  128 type  1   force =     0.00005074    0.00058305   -0.00020718
     atom  129 type  1   force =     0.00149246    0.00050153    0.00060101
     atom  130 type  1   force =     0.00045328   -0.00005660    0.00022089
     atom  131 type  1   force =     0.00069297    0.00030284   -0.00009126
     atom  132 type  2   force =    -0.00011204   -0.00000477   -0.00069106
     atom  133 type  2   force =    -0.00022055   -0.00138219   -0.00003513
     atom  134 type  2   force =    -0.00004942   -0.00060893   -0.00026560
     atom  135 type  2   force =     0.00004798    0.00068629   -0.00071338
     atom  136 type  2   force =    -0.00067045    0.00041395   -0.00006759
     atom  137 type  2   force =    -0.00034625   -0.00029338    0.00006704
     atom  138 type  2   force =    -0.00050021   -0.00007018    0.00054652
     atom  139 type  2   force =    -0.00076424    0.00000368    0.00010896
     atom  140 type  2   force =    -0.00011144   -0.00018711   -0.00025490
     atom  141 type  2   force =    -0.00145370   -0.00227754   -0.00149786
     atom  142 type  2   force =    -0.00028689   -0.00000405   -0.00010662
     atom  143 type  2   force =    -0.00091457   -0.00163755   -0.00072868
     atom  144 type  1   force =    -0.00094738   -0.00077492   -0.00018024
     atom  145 type  1   force =    -0.00144592   -0.00005095   -0.00038653
     atom  146 type  1   force =     0.00055655    0.00039962    0.00037391
     atom  147 type  1   force =    -0.00050097    0.00031103    0.00061869
     atom  148 type  1   force =    -0.00036734    0.00028662   -0.00010103
     atom  149 type  1   force =    -0.00132941    0.00022216    0.00004368
     atom  150 type  2   force =    -0.00022647   -0.00024374    0.00008954
     atom  151 type  2   force =     0.00057116   -0.00013017   -0.00022827
     atom  152 type  2   force =     0.00056760    0.00018548   -0.00015566
     atom  153 type  2   force =     0.00020328    0.00078604   -0.00016854
     atom  154 type  2   force =     0.00033993   -0.00036375   -0.00028962
     atom  155 type  2   force =     0.00056644    0.00010986    0.00004044
     atom  156 type  2   force =     0.00035441   -0.00032158    0.00027919
     atom  157 type  2   force =     0.00095616   -0.00034537   -0.00027305
     atom  158 type  2   force =    -0.00069691   -0.00041033    0.00028837
     atom  159 type  2   force =    -0.00040533   -0.00041455   -0.00087627
     atom  160 type  2   force =    -0.00002219    0.00011895    0.00019036
     atom  161 type  2   force =     0.00143768   -0.00123128    0.00065633
     atom  162 type  1   force =    -0.00214116   -0.00325355   -0.00169702
     atom  163 type  1   force =    -0.01115532    0.01759082   -0.02048891
     atom  164 type  1   force =    -0.00308206   -0.00016618   -0.00045271
     atom  165 type  1   force =    -0.00185337    0.00080759   -0.00076155
     atom  166 type  1   force =    -0.00328263    0.00026242    0.00038021
     atom  167 type  1   force =    -0.00010283    0.00113756   -0.00057315
     atom  168 type  2   force =     0.00146897    0.00137579    0.00156836
     atom  169 type  2   force =     0.00207739   -0.00442570   -0.00102276
     atom  170 type  2   force =     0.00069852    0.00183432    0.00073020
     atom  171 type  2   force =    -0.00313631   -0.00510428    0.00718252
     atom  172 type  2   force =     0.00077445    0.00007516    0.00151118
     atom  173 type  2   force =    -0.00043807   -0.00069388    0.00036634
     atom  174 type  2   force =     0.00181196   -0.00003249   -0.00084600
     atom  175 type  2   force =     0.00073000   -0.00063443    0.00037280
     atom  176 type  2   force =     0.00177670    0.00010694    0.00063168
     atom  177 type  2   force =     0.00078544   -0.00004345   -0.00031142
     atom  178 type  2   force =     0.00318897   -0.00155859    0.00186669
     atom  179 type  2   force =     0.00086242   -0.00127464    0.00060859
     atom  180 type  1   force =     0.00220661    0.00750421    0.00671368
     atom  181 type  1   force =    -0.00348666   -0.00525600    0.00542829
     atom  182 type  1   force =     0.00104072   -0.00473090   -0.00693507
     atom  183 type  1   force =     0.00463402    0.00437850   -0.00156078
     atom  184 type  1   force =     0.00553419    0.00107200    0.00044647
     atom  185 type  1   force =     0.00188106   -0.00167424   -0.00202916
     atom  186 type  2   force =    -0.02350047    0.00890365    0.00413829
     atom  187 type  2   force =    -0.00007224    0.00433734   -0.00052883
     atom  188 type  2   force =    -0.00100868   -0.00109680   -0.00076030
     atom  189 type  2   force =     0.00202707    0.00182209   -0.00173266
     atom  190 type  2   force =    -0.00363609    0.00013773   -0.00206393
     atom  191 type  2   force =    -0.00020807    0.00090277   -0.00008651
     atom  192 type  2   force =    -0.00206716    0.00065456    0.00116774
     atom  193 type  2   force =    -0.00231078   -0.00020886    0.00073418
     atom  194 type  2   force =     0.00370686    0.00228063    0.00654375
     atom  195 type  2   force =    -0.00172644   -0.00121708   -0.00018060
     atom  196 type  2   force =    -0.07194533    0.10597668   -0.03982399
     atom  197 type  2   force =    -0.00055443    0.00118498   -0.00089203
     atom  198 type  1   force =    -0.00260757    0.00217621    0.00141573
     atom  199 type  1   force =    -0.00407042    0.00009947   -0.00112211
     atom  200 type  1   force =     0.00171266    0.00368082    0.00516861
     atom  201 type  1   force =    -0.00156123   -0.00190923    0.00060348
     atom  202 type  1   force =    -0.00286411    0.00104762   -0.00102649
     atom  203 type  1   force =    -0.00201301   -0.00018241   -0.00005906
     atom  204 type  2   force =     0.00245353   -0.00243380   -0.00203086
     atom  205 type  2   force =     0.00092461   -0.00071377   -0.00075443
     atom  206 type  2   force =     0.00143388    0.00030085   -0.00114907
     atom  207 type  2   force =     0.00080465   -0.00040763    0.00023483
     atom  208 type  2   force =     0.00155689   -0.00029060    0.00084184
     atom  209 type  2   force =     0.00100556    0.00005223    0.00044631
     atom  210 type  2   force =     0.00103123   -0.00158877   -0.00105098
     atom  211 type  2   force =     0.00158089    0.00037385   -0.00022692
     atom  212 type  2   force =     0.00087627    0.00015453   -0.00498835
     atom  213 type  2   force =     0.00029484    0.00049297    0.00037618
     atom  214 type  2   force =     0.00350845    0.00166860   -0.00233003
     atom  215 type  2   force =     0.00090922   -0.00024053    0.00052925

     Total force =     0.347035     Total SCF correction =     0.000109

     Writing output data file Qrtz_Ortho.save

     init_run     :     27.03s CPU     37.14s WALL (       1 calls)
     electrons    :   3937.08s CPU   8142.65s WALL (       1 calls)
     forces       :      8.40s CPU      8.96s WALL (       1 calls)

     Called by init_run:
     wfcinit      :     24.97s CPU     33.61s WALL (       1 calls)
     potinit      :      0.21s CPU      0.29s WALL (       1 calls)

     Called by electrons:
     c_bands      :   2187.32s CPU   2691.24s WALL (      33 calls)
     sum_band     :     10.98s CPU     38.07s WALL (      11 calls)
     v_of_rho     :      0.12s CPU      0.38s WALL (      12 calls)
     mix_rho      :      0.11s CPU      0.63s WALL (      11 calls)

     Called by c_bands:
     init_us_2    :      0.45s CPU      0.50s WALL (      45 calls)
     cegterg      :   2185.71s CPU   2681.57s WALL (      33 calls)

     Called by sum_band:

     Called by *egterg:
     h_psi        :    427.14s CPU    847.67s WALL (      97 calls)
     g_psi        :      0.31s CPU      0.31s WALL (      63 calls)
     cdiaghg      :    695.23s CPU    704.29s WALL (      94 calls)

     Called by h_psi:
     add_vuspsi   :    139.89s CPU    140.33s WALL (      97 calls)

     General routines
     calbec       :    147.32s CPU    160.36s WALL (     101 calls)
     fft          :      0.18s CPU      0.93s WALL (      49 calls)
     fftw         :    150.08s CPU    580.97s WALL (   98044 calls)
     davcio       :      0.02s CPU      2.55s WALL (     260 calls)

     Parallel routines
     fft_scatter  :     80.65s CPU    497.25s WALL (   98093 calls)

     Electric-field routines
     c_phase_fiel :   1738.44s CPU   5409.73s WALL (      33 calls)

     PWSCF        :     1h 6m CPU        2h16m WALL


   This run was terminated on:  22:57:44   5Jul2018            

=------------------------------------------------------------------------------=
   JOB DONE.
=------------------------------------------------------------------------------=
