# Supplementary material for: Collective dipole effects in ionic transport under electric fields
Source: Nat Commun. 2020 Jul 3;11:3330. doi: 10.1038/s41467-020-17173-w (PMC7335081; doi:10.1038/s41467-020-17173-w)
Supplement: Supplementary file 3 — Source Data [file 41467_2020_17173_MOESM3_ESM.zip › Script_Pol_Analysis/QE_data/ZBC_NEB_VO_Q2-pos2/Zcharge_VO_Q2_pict1/dz-0.2/output_file]

     Program PWSCF v.5.4.0 starts on  5Jul2018 at 23: 5:39 

     This program is part of the open-source Quantum ESPRESSO suite
     for quantum simulation of materials; please cite
         "P. Giannozzi et al., J. Phys.:Condens. Matter 21 395502 (2009);
          URL http://www.quantum-espresso.org", 
     in publications or presentations arising from this work. More details at
     http://www.quantum-espresso.org/quote

     Parallel version (MPI), running on   112 processors
     R & G space division:  proc/nbgrp/npool/nimage =     112
     Reading input from input_file
Warning: card &IONS ignored
Warning: card / ignored
Warning: card &CELL ignored
Warning: card / ignored

     Current dimensions of program PWSCF are:
     Max number of different atomic species (ntypx) = 10
     Max number of k-points (npk) =  40000
     Max angular momentum in pseudopotentials (lmaxx) =  3

     Subspace diagonalization in iterative solution of the eigenvalue problem:
     a serial algorithm will be used


     Parallelization info
     --------------------
     sticks:   dense  smooth     PW     G-vecs:    dense   smooth      PW
     Min         200     200     50                15540    15540    1940
     Max         201     201     51                15547    15547    1944
     Sum       22485   22485   5629              1740873  1740873  217511


     Title: 
     Fkl_Ortho                                                                  


     bravais-lattice index     =            0
     lattice parameter (alat)  =      27.8567  a.u.
     unit-cell volume          =   18011.5231 (a.u.)^3
     number of atoms/cell      =          215
     number of atomic types    =            2
     number of electrons       =      1144.00
     number of Kohn-Sham states=          600
     kinetic-energy cutoff     =      80.0000  Ry
     charge density cutoff     =     320.0000  Ry
     convergence threshold     =      1.0E-08
     mixing beta               =       0.7000
     number of iterations used =            8  plain     mixing
     Exchange-correlation      =  SLA  PZ   NOGX NOGC ( 1  1  0  0 0 0)

     Using Berry phase electric field
     In a.u.(Ry)  cartesian system of reference
        0.0000000000
        0.0000000000
        0.0000000000
     In a.u.(Ry)  crystal system of reference
        0.0000000000
        0.0000000000
        0.0000000000
     Number of iterative cycles:   3


     celldm(1)=  27.856738  celldm(2)=   0.000000  celldm(3)=   0.000000
     celldm(4)=   0.000000  celldm(5)=   0.000000  celldm(6)=   0.000000

     crystal axes: (cart. coord. in units of alat)
               a(1) = (   0.992918   0.000000   0.000000 )  
               a(2) = (   0.000000   1.146571   0.000000 )  
               a(3) = (   0.000000   0.000000   0.731889 )  

     reciprocal axes: (cart. coord. in units 2 pi/alat)
               b(1) = (  1.007133  0.000000  0.000000 )  
               b(2) = (  0.000000  0.872166  0.000000 )  
               b(3) = (  0.000000  0.000000  1.366327 )  


     PseudoPot. # 1 for Si read from file:
     /home/users/lsamos/Nico/q-e-qe-5.4/pseudo/Si.pz-vbc.UPF
     MD5 check sum: 6dfa03ddd5817404712e03e4d12deb78
     Pseudo is Norm-conserving, Zval =  4.0
     Generated by new atomic code, or converted to UPF format
     Using radial grid of  431 points,  2 beta functions with: 
                l(1) =   0
                l(2) =   1

     PseudoPot. # 2 for O  read from file:
     /home/users/lsamos/Nico/q-e-qe-5.4/pseudo/O.pz-mt.UPF
     MD5 check sum: 6c85872a654a48428798af567c59afb1
     Pseudo is Norm-conserving, Zval =  6.0
     Generated by new atomic code, or converted to UPF format
     Using radial grid of  921 points,  1 beta functions with: 
                l(1) =   0

     atomic species   valence    mass     pseudopotential
        Si             4.00    28.08550     Si( 1.00)
        O              6.00    16.00000     O ( 1.00)

     No symmetry found


   Cartesian axes

     site n.     atom                  positions (alat units)
         1           Si  tau(   1) = (   0.1526070  -0.0005219   0.2468213  )
         2           Si  tau(   2) = (   0.3181961   0.2878794   0.2455971  )
         3           Si  tau(   3) = (   0.9147431   0.1331118   0.1179680  )
         4           Si  tau(   4) = (   0.0913557   0.4161472   0.1243611  )
         5           Si  tau(   5) = (   0.0890703   0.1518590  -0.0006833  )
         6           Si  tau(   6) = (   0.2502579   0.4339578  -0.0048065  )
         7           O   tau(   7) = (   0.0858929   0.0786958   0.2843220  )
         8           O   tau(   8) = (   0.2523428   0.3669835   0.2850404  )
         9           O   tau(   9) = (   0.2166198   0.0371751   0.1651749  )
        10           O   tau(  10) = (   0.3854023   0.3306166   0.1685429  )
        11           O   tau(  11) = (   0.1899148   0.1671334   0.0403625  )
        12           O   tau(  12) = (   0.3566677   0.4413897   0.0238535  )
        13           O   tau(  13) = (   0.0232879   0.1142923   0.0798470  )
        14           O   tau(  14) = (   0.1935777   0.4038739   0.0849739  )
        15           O   tau(  15) = (   0.9162131   0.2056298   0.2015662  )
        16           O   tau(  16) = (   0.0902448   0.4923687   0.2046510  )
        17           O   tau(  17) = (   0.0485185   0.2471043   0.3288967  )
        18           O   tau(  18) = (   0.2142447   0.5355634   0.3309345  )
        19           Si  tau(  19) = (   0.4879220   0.0027178   0.2393226  )
        20           Si  tau(  20) = (   0.6534621   0.2824525   0.2488768  )
        21           Si  tau(  21) = (   0.2542973   0.1310928   0.1225297  )
        22           Si  tau(  22) = (   0.4152104   0.4204675   0.1145966  )
        23           Si  tau(  23) = (   0.4170093   0.1534654   0.0002070  )
        24           Si  tau(  24) = (   0.5856654   0.4421223   0.0018143  )
        25           O   tau(  25) = (   0.4226019   0.0834756   0.2766181  )
        26           O   tau(  26) = (   0.5912088   0.3502319   0.3134807  )
        27           O   tau(  27) = (   0.5545591   0.0397682   0.1584113  )
        28           O   tau(  28) = (   0.7054658   0.3326639   0.1666924  )
        29           O   tau(  29) = (   0.5170708   0.1752344   0.0411291  )
        30           O   tau(  30) = (   0.6874769   0.4579766   0.0393598  )
        31           O   tau(  31) = (   0.3550120   0.1129521   0.0817445  )
        32           O   tau(  32) = (   0.5211435   0.4109883   0.0858873  )
        33           O   tau(  33) = (   0.2569640   0.2084752   0.2014255  )
        34           O   tau(  34) = (   0.3988549   0.5099837   0.1803192  )
        35           O   tau(  35) = (   0.3807950   0.2496227   0.3282566  )
        36           Si  tau(  36) = (   0.8152717  -0.0019493   0.2414422  )
        37           Si  tau(  37) = (   0.9809290   0.2835884   0.2441478  )
        38           Si  tau(  38) = (   0.5858556   0.1379804   0.1189426  )
        39           Si  tau(  39) = (   0.7503591   0.4234967   0.1239015  )
        40           Si  tau(  40) = (   0.7546558   0.1597555  -0.0099412  )
        41           Si  tau(  41) = (   0.9176211   0.4375498   0.0031708  )
        42           O   tau(  42) = (   0.7494889   0.0747786   0.2853533  )
        43           O   tau(  43) = (   0.9169215   0.3658054   0.2816774  )
        44           O   tau(  44) = (   0.8720065   0.0391066   0.1560244  )
        45           O   tau(  45) = (   1.0483531   0.3207324   0.1649217  )
        46           O   tau(  46) = (   0.8539390   0.1750830   0.0347616  )
        47           O   tau(  47) = (   1.0195202   0.4504768   0.0419366  )
        48           O   tau(  48) = (   0.6855801   0.1356227   0.0725969  )
        49           O   tau(  49) = (   0.8510577   0.4025045   0.0844627  )
        50           O   tau(  50) = (   0.5867739   0.2071965   0.2059082  )
        51           O   tau(  51) = (   0.7520592   0.4991497   0.2034850  )
        52           O   tau(  52) = (   0.7260677   0.2454248   0.3228831  )
        53           O   tau(  53) = (   0.8792244   0.5352148   0.3275984  )
        54           Si  tau(  54) = (   0.1517315   0.5719834   0.2479802  )
        55           Si  tau(  55) = (   0.3191404   0.8664892   0.2449986  )
        56           Si  tau(  56) = (   0.9201188   0.7067885   0.1221465  )
        57           Si  tau(  57) = (   0.0915621   0.9918186   0.1237927  )
        58           Si  tau(  58) = (   0.0935548   0.7266355  -0.0008214  )
        59           Si  tau(  59) = (   0.2547412   1.0146238  -0.0002971  )
        60           O   tau(  60) = (   0.0875589   0.6536162   0.2834923  )
        61           O   tau(  61) = (   0.2538223   0.9454037   0.2828073  )
        62           O   tau(  62) = (   0.2216818   0.6107691   0.1694564  )
        63           O   tau(  63) = (   0.3852196   0.8989548   0.1630609  )
        64           O   tau(  64) = (   0.1988740   0.7347809   0.0373900  )
        65           O   tau(  65) = (   0.3580145   1.0267707   0.0361601  )
        66           O   tau(  66) = (   0.0300142   0.6938794   0.0832908  )
        67           O   tau(  67) = (   0.1932605   0.9776345   0.0836746  )
        68           O   tau(  68) = (   0.9176385   0.7804938   0.2038951  )
        69           O   tau(  69) = (   0.0911296   1.0638248   0.2073995  )
        70           O   tau(  70) = (   0.0505765   0.8225688   0.3275442  )
        71           O   tau(  71) = (   0.2165800   1.1120220   0.3307291  )
        72           Si  tau(  72) = (   0.4291190   0.6139235   0.1826591  )
        73           Si  tau(  73) = (   0.6516881   0.8623312   0.2462231  )
        74           Si  tau(  74) = (   0.2523136   0.7067083   0.1279870  )
        75           Si  tau(  75) = (   0.4226055   0.9935460   0.1193060  )
        76           Si  tau(  76) = (   0.4235587   0.7319656  -0.0111274  )
        77           Si  tau(  77) = (   0.5880584   1.0134480  -0.0016271  )
        78           O   tau(  78) = (   0.4067283   0.6595383   0.2778973  )
        79           O   tau(  79) = (   0.5867233   0.9424257   0.2838039  )
        80           O   tau(  80) = (   0.5325381   0.6229064   0.1486362  )
        81           O   tau(  81) = (   0.7138847   0.8948739   0.1610191  )
        82           O   tau(  82) = (   0.5227543   0.7588144   0.0389999  )
        83           O   tau(  83) = (   0.6897742   1.0269937   0.0381259  )
        84           O   tau(  84) = (   0.3671923   0.6828967   0.0994907  )
        85           O   tau(  85) = (   0.5237333   0.9755461   0.0799953  )
        86           O   tau(  86) = (   0.2561192   0.7849427   0.2031204  )
        87           O   tau(  87) = (   0.4237487   1.0696153   0.1989292  )
        88           O   tau(  88) = (   0.3803090   0.8276315   0.3287486  )
        89           O   tau(  89) = (   0.5474291   1.1116772   0.3248286  )
        90           Si  tau(  90) = (   0.8185792   0.5765219   0.2444790  )
        91           Si  tau(  91) = (   0.9818557   0.8605263   0.2439024  )
        92           Si  tau(  92) = (   0.5873010   0.7156956   0.1194278  )
        93           Si  tau(  93) = (   0.7527677   0.9902155   0.1212142  )
        94           Si  tau(  94) = (   0.7532146   0.7279292  -0.0006046  )
        95           Si  tau(  95) = (   0.9190654   1.0123977   0.0019824  )
        96           O   tau(  96) = (   0.7565901   0.6579977   0.2842317  )
        97           O   tau(  97) = (   0.9180607   0.9410234   0.2823753  )
        98           O   tau(  98) = (   0.8848084   0.6106998   0.1629632  )
        99           O   tau(  99) = (   1.0479903   0.8951228   0.1623548  )
       100           O   tau( 100) = (   0.8545245   0.7413219   0.0397641  )
       101           O   tau( 101) = (   1.0200915   1.0290695   0.0421659  )
       102           O   tau( 102) = (   0.6866385   0.6924237   0.0812173  )
       103           O   tau( 103) = (   0.8547966   0.9743848   0.0834899  )
       104           O   tau( 104) = (   0.5874419   0.7806830   0.2073380  )
       105           O   tau( 105) = (   0.7516342   1.0631367   0.2040536  )
       106           O   tau( 106) = (   0.7145049   0.8253722   0.3291499  )
       107           O   tau( 107) = (   0.8829918   1.1104744   0.3216047  )
       108           Si  tau( 108) = (   0.1530658  -0.0017724   0.6088278  )
       109           Si  tau( 109) = (   0.3114398   0.2820549   0.6101117  )
       110           Si  tau( 110) = (   0.9201222   0.1281461   0.4908061  )
       111           Si  tau( 111) = (   0.0884113   0.4166505   0.4893799  )
       112           Si  tau( 112) = (   0.0890180   0.1518587   0.3669456  )
       113           Si  tau( 113) = (   0.2525765   0.4392417   0.3682401  )
       114           O   tau( 114) = (   0.0902049   0.0801966   0.6471237  )
       115           O   tau( 115) = (   0.2409084   0.3587487   0.6469327  )
       116           O   tau( 116) = (   0.2165411   0.0316124   0.5243501  )
       117           O   tau( 117) = (   0.3770071   0.3257919   0.5321716  )
       118           O   tau( 118) = (   0.1925349   0.1661519   0.4019463  )
       119           O   tau( 119) = (   0.3551441   0.4549690   0.4061156  )
       120           O   tau( 120) = (   0.0294843   0.1155582   0.4527098  )
       121           O   tau( 121) = (   0.1907576   0.4016189   0.4514979  )
       122           O   tau( 122) = (   0.9159886   0.2038958   0.5716324  )
       123           O   tau( 123) = (   0.0867475   0.4924167   0.5697607  )
       124           O   tau( 124) = (   0.0517915   0.2486047   0.6933793  )
       125           O   tau( 125) = (   0.2163099   0.5320519   0.6905220  )
       126           Si  tau( 126) = (   0.4849570  -0.0008557   0.6105124  )
       127           Si  tau( 127) = (   0.6424632   0.2875625   0.6033846  )
       128           Si  tau( 128) = (   0.2552622   0.1264718   0.4839564  )
       129           Si  tau( 129) = (   0.4115866   0.4221937   0.4941578  )
       130           Si  tau( 130) = (   0.4197222   0.1524075   0.3625841  )
       131           Si  tau( 131) = (   0.6084546   0.3934725   0.4112124  )
       132           O   tau( 132) = (   0.4224122   0.0809971   0.6490866  )
       133           O   tau( 133) = (   0.5845951   0.3647239   0.6538649  )
       134           O   tau( 134) = (   0.5483994   0.0353623   0.5269247  )
       135           O   tau( 135) = (   0.6813586   0.3401327   0.5023494  )
       136           O   tau( 136) = (   0.5220859   0.1673842   0.4020816  )
       137           O   tau( 137) = (   0.6865051   0.4724621   0.4089011  )
       138           O   tau( 138) = (   0.3572463   0.1117694   0.4442246  )
       139           O   tau( 139) = (   0.5178725   0.4114456   0.4643100  )
       140           O   tau( 140) = (   0.2546083   0.1993045   0.5670019  )
       141           O   tau( 141) = (   0.4101122   0.4990973   0.5730427  )
       142           O   tau( 142) = (   0.3749083   0.2478229   0.6937284  )
       143           O   tau( 143) = (   0.5481023   0.5349648   0.6885491  )
       144           Si  tau( 144) = (   0.8170668  -0.0034599   0.6109806  )
       145           Si  tau( 145) = (   0.9798820   0.2844061   0.6117812  )
       146           Si  tau( 146) = (   0.5843952   0.1295275   0.4847625  )
       147           Si  tau( 147) = (   0.7566300   0.4319636   0.4863941  )
       148           Si  tau( 148) = (   0.7557837   0.1485035   0.3664382  )
       149           Si  tau( 149) = (   0.9189231   0.4392112   0.3633328  )
       150           O   tau( 150) = (   0.7530971   0.0784271   0.6480636  )
       151           O   tau( 151) = (   0.9155563   0.3652109   0.6514247  )
       152           O   tau( 152) = (   0.8826866   0.0324013   0.5295976  )
       153           O   tau( 153) = (   1.0420653   0.3220250   0.5284956  )
       154           O   tau( 154) = (   0.8566485   0.1623171   0.4068818  )
       155           O   tau( 155) = (   1.0191410   0.4531060   0.4051611  )
       156           O   tau( 156) = (   0.6880618   0.1204475   0.4494294  )
       157           O   tau( 157) = (   0.8523242   0.4018364   0.4463146  )
       158           O   tau( 158) = (   0.5798623   0.2077612   0.5646340  )
       159           O   tau( 159) = (   0.7580711   0.4867934   0.5795919  )
       160           O   tau( 160) = (   0.7251811   0.2529938   0.6661106  )
       161           O   tau( 161) = (   0.8838898   0.5360104   0.6975652  )
       162           Si  tau( 162) = (   0.1526569   0.5712193   0.6089412  )
       163           Si  tau( 163) = (   0.3144225   0.8593931   0.6116754  )
       164           Si  tau( 164) = (   0.9175106   0.7044754   0.4917535  )
       165           Si  tau( 165) = (   0.0881818   0.9910862   0.4885222  )
       166           Si  tau( 166) = (   0.0875475   0.7270784   0.3667219  )
       167           Si  tau( 167) = (   0.2534619   1.0156251   0.3688655  )
       168           O   tau( 168) = (   0.0906446   0.6523171   0.6499845  )
       169           O   tau( 169) = (   0.2512065   0.9405473   0.6490241  )
       170           O   tau( 170) = (   0.2170533   0.6085491   0.5272596  )
       171           O   tau( 171) = (   0.3858586   0.8944731   0.5349607  )
       172           O   tau( 172) = (   0.1900944   0.7409766   0.4045777  )
       173           O   tau( 173) = (   0.3550672   1.0258373   0.4093376  )
       174           O   tau( 174) = (   0.0248668   0.6886415   0.4491601  )
       175           O   tau( 175) = (   0.1897976   0.9750768   0.4491513  )
       176           O   tau( 176) = (   0.9208200   0.7748324   0.5767960  )
       177           O   tau( 177) = (   0.0886297   1.0631101   0.5723845  )
       178           O   tau( 178) = (   0.0604810   0.8234800   0.6915398  )
       179           O   tau( 179) = (   0.2173454   1.1101728   0.6921386  )
       180           Si  tau( 180) = (   0.4810107   0.5742972   0.6105534  )
       181           Si  tau( 181) = (   0.6497159   0.8596647   0.6065941  )
       182           Si  tau( 182) = (   0.2531278   0.7045577   0.4873535  )
       183           Si  tau( 183) = (   0.4204620   0.9903938   0.4908480  )
       184           Si  tau( 184) = (   0.4159618   0.7298837   0.3643945  )
       185           Si  tau( 185) = (   0.5847177   1.0164074   0.3661718  )
       186           O   tau( 186) = (   0.4204636   0.6536955   0.6588592  )
       187           O   tau( 187) = (   0.5868172   0.9400602   0.6474714  )
       188           O   tau( 188) = (   0.5416416   0.6125240   0.5271509  )
       189           O   tau( 189) = (   0.7136948   0.8957690   0.5243390  )
       190           O   tau( 190) = (   0.5196594   0.7375495   0.3994601  )
       191           O   tau( 191) = (   0.6857521   1.0323455   0.4068046  )
       192           O   tau( 192) = (   0.3551762   0.6903655   0.4473555  )
       193           O   tau( 193) = (   0.5210084   0.9772607   0.4478833  )
       194           O   tau( 194) = (   0.2533217   0.7783201   0.5696914  )
       195           O   tau( 195) = (   0.4208889   1.0651311   0.5721326  )
       196           O   tau( 196) = (   0.3682427   0.8190725   0.7019610  )
       197           O   tau( 197) = (   0.5501758   1.1097057   0.6920921  )
       198           Si  tau( 198) = (   0.8203534   0.5725794   0.6160431  )
       199           Si  tau( 199) = (   0.9843276   0.8582777   0.6117066  )
       200           Si  tau( 200) = (   0.5827357   0.7060545   0.4850674  )
       201           Si  tau( 201) = (   0.7510633   0.9925816   0.4865551  )
       202           Si  tau( 202) = (   0.7519554   0.7294909   0.3683536  )
       203           Si  tau( 203) = (   0.9178245   1.0151198   0.3643187  )
       204           O   tau( 204) = (   0.7526973   0.6507178   0.6520991  )
       205           O   tau( 205) = (   0.9204436   0.9376914   0.6524273  )
       206           O   tau( 206) = (   0.8792739   0.6073762   0.5296283  )
       207           O   tau( 207) = (   1.0431788   0.8945309   0.5258403  )
       208           O   tau( 208) = (   0.8516043   0.7438421   0.4125862  )
       209           O   tau( 209) = (   1.0185159   1.0295825   0.4061745  )
       210           O   tau( 210) = (   0.6844270   0.6892682   0.4466294  )
       211           O   tau( 211) = (   0.8518906   0.9788923   0.4451776  )
       212           O   tau( 212) = (   0.5831531   0.7808487   0.5663719  )
       213           O   tau( 213) = (   0.7523917   1.0635736   0.5712741  )
       214           O   tau( 214) = (   0.7134624   0.8208438   0.6886159  )
       215           O   tau( 215) = (   0.8796431   1.1071838   0.6942729  )

     number of k points=     1
                       cart. coord. in units 2pi/alat
        k(    1) = (   0.0000000   0.0000000   0.0000000), wk =   2.0000000

     Dense  grid:  1740873 G-vectors     FFT dimensions: ( 160, 192, 120)

     Largest allocated arrays     est. size (Mb)     dimensions
        Kohn-Sham Wavefunctions        17.80 Mb     (    1944,  600)
        NL pseudopotentials            12.78 Mb     (    1944,  431)
        Each V/rho on FFT grid          0.94 Mb     (   61440)
        Each G-vector array             0.12 Mb     (   15547)
        G-vector shells                 0.06 Mb     (    7776)
     Largest temporary arrays     est. size (Mb)     dimensions
        Auxiliary wavefunctions        71.19 Mb     (    1944, 2400)
        Each subspace H/S matrix       87.89 Mb     (    2400, 2400)
        Each <psi_i|beta_j> matrix      3.95 Mb     (     431,  600)
        Arrays for rho mixing           7.50 Mb     (   61440,    8)

     Initial potential from superposition of free atoms

     starting charge 1145.96414, renormalised to 1144.00000
     Starting wfc are  860 randomized atomic wfcs

     total cpu time spent up to now is       40.4 secs

     per-process dynamical memory:   157.2 Mb

     Self-consistent Calculation

     iteration #  1     ecut=    80.00 Ry     beta=0.70
     Davidson diagonalization with overlap
     ethr =  1.00E-02,  avg # of iterations =  3.0
     Davidson diagonalization with overlap
     ethr =  1.00E-02,  avg # of iterations =  1.0
     Davidson diagonalization with overlap
     ethr =  1.00E-02,  avg # of iterations =  1.0

     Expectation value of exp(iGx): (  1.1915159955548246E-004,  7.2466864925563085E-004)  0.99291773000000005     
     Electronic Dipole per cell (Ry a.u.)   17.529097738148284     
     Ionic Dipole per cell (Ry a.u.)   23650.516020106639     

     Expectation value of exp(iGx): (  3.3050544177536424E-003, -3.0249753035285890E-003)   1.1465709300000000     
     Electronic Dipole per cell (Ry a.u.)  -10.656645806375176     
     Ionic Dipole per cell (Ry a.u.)   25346.313318963730     

     Expectation value of exp(iGx): (  1.2832242404334784E-007, -1.7348433303627437E-006)  0.73188942899999998     
     Electronic Dipole per cell (Ry a.u.)  -13.738899243502823     
     Ionic Dipole per cell (Ry a.u.)   15835.322616484727     
Electronic Dipole on Cartesian axes
           1   17.529097738148284     
           2  -10.656645806375176     
           3  -13.738899243502823     
Ionic Dipole on Cartesian axes
           1   23650.516020106639     
           2   25346.313318963730     
           3   15835.322616484727     

     total cpu time spent up to now is      767.4 secs

     total energy              =   -5137.20583869 Ry
     Harris-Foulkes estimate   =   -5174.16720994 Ry
     estimated scf accuracy    <      51.90485492 Ry

     iteration #  2     ecut=    80.00 Ry     beta=0.70
     Davidson diagonalization with overlap
     ethr =  4.54E-03,  avg # of iterations =  2.0
     Davidson diagonalization with overlap
     ethr =  4.54E-03,  avg # of iterations =  1.0
     Davidson diagonalization with overlap
     ethr =  4.54E-03,  avg # of iterations =  1.0

     Expectation value of exp(iGx): (  7.0514621534316755E-006,  3.2067167146131405E-005)  0.99291773000000005     
     Electronic Dipole per cell (Ry a.u.)   16.863116258110590     
     Ionic Dipole per cell (Ry a.u.)   23650.516020106639     

     Expectation value of exp(iGx): (  3.3028089585239451E-004, -2.8450477129324763E-004)   1.1465709300000000     
     Electronic Dipole per cell (Ry a.u.)  -10.223808798003542     
     Ionic Dipole per cell (Ry a.u.)   25346.313318963730     

     Expectation value of exp(iGx): (  7.9151421215017621E-010, -5.7405939710091306E-009)  0.73188942899999998     
     Electronic Dipole per cell (Ry a.u.)  -13.159015192859155     
     Ionic Dipole per cell (Ry a.u.)   15835.322616484727     
Electronic Dipole on Cartesian axes
           1   16.863116258110590     
           2  -10.223808798003542     
           3  -13.159015192859155     
Ionic Dipole on Cartesian axes
           1   23650.516020106639     
           2   25346.313318963730     
           3   15835.322616484727     

     total cpu time spent up to now is     1502.2 secs

     total energy              =   -5150.77893602 Ry
     Harris-Foulkes estimate   =   -5167.84702547 Ry
     estimated scf accuracy    <      33.02310965 Ry

     iteration #  3     ecut=    80.00 Ry     beta=0.70
     Davidson diagonalization with overlap
     ethr =  2.89E-03,  avg # of iterations =  2.0
     Davidson diagonalization with overlap
     ethr =  2.89E-03,  avg # of iterations =  1.0
     Davidson diagonalization with overlap
     ethr =  2.89E-03,  avg # of iterations =  1.0

     Expectation value of exp(iGx): (  2.9008671038079982E-005,  1.5680533973392953E-004)  0.99291773000000005     
     Electronic Dipole per cell (Ry a.u.)   17.280501643201681     
     Ionic Dipole per cell (Ry a.u.)   23650.516020106639     

     Expectation value of exp(iGx): (  1.0557698152623722E-003, -9.5917291595377019E-004)   1.1465709300000000     
     Electronic Dipole per cell (Ry a.u.)  -10.603643925442134     
     Ionic Dipole per cell (Ry a.u.)   25346.313318963730     

     Expectation value of exp(iGx): (  1.1365927714876260E-008, -1.0548769370487162E-007)  0.73188942899999998     
     Electronic Dipole per cell (Ry a.u.)  -13.431449292992358     
     Ionic Dipole per cell (Ry a.u.)   15835.322616484727     
Electronic Dipole on Cartesian axes
           1   17.280501643201681     
           2  -10.603643925442134     
           3  -13.431449292992356     
Ionic Dipole on Cartesian axes
           1   23650.516020106639     
           2   25346.313318963730     
           3   15835.322616484727     

     total cpu time spent up to now is     2234.9 secs

     total energy              =   -5157.54668871 Ry
     Harris-Foulkes estimate   =   -5157.62684170 Ry
     estimated scf accuracy    <       0.22361572 Ry

     iteration #  4     ecut=    80.00 Ry     beta=0.70
     Davidson diagonalization with overlap
     ethr =  1.95E-05,  avg # of iterations =  8.0
     Davidson diagonalization with overlap
     ethr =  1.95E-05,  avg # of iterations =  1.0
     Davidson diagonalization with overlap
     ethr =  1.95E-05,  avg # of iterations =  1.0

     Expectation value of exp(iGx): (  2.8761271138085821E-005,  1.4882124871972943E-004)  0.99291773000000005     
     Electronic Dipole per cell (Ry a.u.)   17.181177085274541     
     Ionic Dipole per cell (Ry a.u.)   23650.516020106639     

     Expectation value of exp(iGx): (  1.0379945364601476E-003, -8.9907006818024072E-004)   1.1465709300000000     
     Electronic Dipole per cell (Ry a.u.)  -10.262989305677335     
     Ionic Dipole per cell (Ry a.u.)   25346.313318963730     

     Expectation value of exp(iGx): (  1.0031936937972831E-008, -9.5936975128836526E-008)  0.73188942899999998     
     Electronic Dipole per cell (Ry a.u.)  -13.460295861340903     
     Ionic Dipole per cell (Ry a.u.)   15835.322616484727     
Electronic Dipole on Cartesian axes
           1   17.181177085274541     
           2  -10.262989305677335     
           3  -13.460295861340903     
Ionic Dipole on Cartesian axes
           1   23650.516020106639     
           2   25346.313318963730     
           3   15835.322616484727     

     total cpu time spent up to now is     3065.2 secs

     total energy              =   -5157.55365074 Ry
     Harris-Foulkes estimate   =   -5157.61293952 Ry
     estimated scf accuracy    <       0.12087466 Ry

     iteration #  5     ecut=    80.00 Ry     beta=0.70
     Davidson diagonalization with overlap
     ethr =  1.06E-05,  avg # of iterations = 10.0
     Davidson diagonalization with overlap
     ethr =  1.06E-05,  avg # of iterations =  1.0
     Davidson diagonalization with overlap
     ethr =  1.06E-05,  avg # of iterations =  1.0

     Expectation value of exp(iGx): (  2.7673244690876398E-005,  1.4834492664257660E-004)  0.99291773000000005     
     Electronic Dipole per cell (Ry a.u.)   17.261862584897461     
     Ionic Dipole per cell (Ry a.u.)   23650.516020106639     

     Expectation value of exp(iGx): (  1.0180564471763160E-003, -9.1510164517535962E-004)   1.1465709300000000     
     Electronic Dipole per cell (Ry a.u.)  -10.527391297931858     
     Ionic Dipole per cell (Ry a.u.)   25346.313318963730     

     Expectation value of exp(iGx): (  1.0609751765927639E-008, -9.5101956081990751E-008)  0.73188942899999998     
     Electronic Dipole per cell (Ry a.u.)  -13.396848338505869     
     Ionic Dipole per cell (Ry a.u.)   15835.322616484727     
Electronic Dipole on Cartesian axes
           1   17.261862584897461     
           2  -10.527391297931858     
           3  -13.396848338505871     
Ionic Dipole on Cartesian axes
           1   23650.516020106639     
           2   25346.313318963730     
           3   15835.322616484727     

     total cpu time spent up to now is     3897.6 secs

     total energy              =   -5157.57947301 Ry
     Harris-Foulkes estimate   =   -5157.58080794 Ry
     estimated scf accuracy    <       0.00244484 Ry

     iteration #  6     ecut=    80.00 Ry     beta=0.70
     Davidson diagonalization with overlap
     ethr =  2.14E-07,  avg # of iterations =  6.0
     Davidson diagonalization with overlap
     ethr =  2.14E-07,  avg # of iterations =  1.0
     Davidson diagonalization with overlap
     ethr =  2.14E-07,  avg # of iterations =  1.0

     Expectation value of exp(iGx): (  2.8066955485301253E-005,  1.4848430566331326E-004)  0.99291773000000005     
     Electronic Dipole per cell (Ry a.u.)   17.232078605175055     
     Ionic Dipole per cell (Ry a.u.)   23650.516020106639     

     Expectation value of exp(iGx): (  1.0219431409238271E-003, -9.1254942645319667E-004)   1.1465709300000000     
     Electronic Dipole per cell (Ry a.u.)  -10.480205209161753     
     Ionic Dipole per cell (Ry a.u.)   25346.313318963730     

     Expectation value of exp(iGx): (  1.0312089820875204E-008, -9.5408847485138562E-008)  0.73188942899999998     
     Electronic Dipole per cell (Ry a.u.)  -13.428394860026057     
     Ionic Dipole per cell (Ry a.u.)   15835.322616484727     
Electronic Dipole on Cartesian axes
           1   17.232078605175055     
           2  -10.480205209161753     
           3  -13.428394860026057     
Ionic Dipole on Cartesian axes
           1   23650.516020106639     
           2   25346.313318963730     
           3   15835.322616484727     

     total cpu time spent up to now is     4667.2 secs

     total energy              =   -5157.58002645 Ry
     Harris-Foulkes estimate   =   -5157.58015294 Ry
     estimated scf accuracy    <       0.00022996 Ry

     iteration #  7     ecut=    80.00 Ry     beta=0.70
     Davidson diagonalization with overlap
     ethr =  2.01E-08,  avg # of iterations =  3.0
     Davidson diagonalization with overlap
     ethr =  2.01E-08,  avg # of iterations =  1.0
     Davidson diagonalization with overlap
     ethr =  2.01E-08,  avg # of iterations =  1.0

     Expectation value of exp(iGx): (  2.7931745964944472E-005,  1.4854996679234439E-004)  0.99291773000000005     
     Electronic Dipole per cell (Ry a.u.)   17.244027187952973     
     Ionic Dipole per cell (Ry a.u.)   23650.516020106639     

     Expectation value of exp(iGx): (  1.0214189757500073E-003, -9.1367988248842731E-004)   1.1465709300000000     
     Electronic Dipole per cell (Ry a.u.)  -10.492714520942124     
     Ionic Dipole per cell (Ry a.u.)   25346.313318963730     

     Expectation value of exp(iGx): (  1.0443055208836222E-008, -9.5450910055716851E-008)  0.73188942899999998     
     Electronic Dipole per cell (Ry a.u.)  -13.416381406187098     
     Ionic Dipole per cell (Ry a.u.)   15835.322616484727     
Electronic Dipole on Cartesian axes
           1   17.244027187952973     
           2  -10.492714520942124     
           3  -13.416381406187098     
Ionic Dipole on Cartesian axes
           1   23650.516020106639     
           2   25346.313318963730     
           3   15835.322616484727     

     total cpu time spent up to now is     5408.4 secs

     total energy              =   -5157.58007983 Ry
     Harris-Foulkes estimate   =   -5157.58009159 Ry
     estimated scf accuracy    <       0.00002517 Ry

     iteration #  8     ecut=    80.00 Ry     beta=0.70
     Davidson diagonalization with overlap
     ethr =  2.20E-09,  avg # of iterations =  3.0
     Davidson diagonalization with overlap
     ethr =  2.20E-09,  avg # of iterations =  1.0
     Davidson diagonalization with overlap
     ethr =  2.20E-09,  avg # of iterations =  1.0

     Expectation value of exp(iGx): (  2.7967868500445693E-005,  1.4855987391426291E-004)  0.99291773000000005     
     Electronic Dipole per cell (Ry a.u.)   17.241253974654320     
     Ionic Dipole per cell (Ry a.u.)   23650.516020106639     

     Expectation value of exp(iGx): (  1.0216745324041316E-003, -9.1352176894537312E-004)   1.1465709300000000     
     Electronic Dipole per cell (Ry a.u.)  -10.489690792218314     
     Ionic Dipole per cell (Ry a.u.)   25346.313318963730     

     Expectation value of exp(iGx): (  1.0406119354361746E-008, -9.5471909085086720E-008)  0.73188942899999998     
     Electronic Dipole per cell (Ry a.u.)  -13.420108512668152     
     Ionic Dipole per cell (Ry a.u.)   15835.322616484727     
Electronic Dipole on Cartesian axes
           1   17.241253974654320     
           2  -10.489690792218314     
           3  -13.420108512668152     
Ionic Dipole on Cartesian axes
           1   23650.516020106639     
           2   25346.313318963730     
           3   15835.322616484727     

     total cpu time spent up to now is     6160.9 secs

     total energy              =   -5157.58008633 Ry
     Harris-Foulkes estimate   =   -5157.58008775 Ry
     estimated scf accuracy    <       0.00000430 Ry

     iteration #  9     ecut=    80.00 Ry     beta=0.70
     Davidson diagonalization with overlap
     ethr =  3.76E-10,  avg # of iterations =  2.0
     Davidson diagonalization with overlap
     ethr =  3.76E-10,  avg # of iterations =  1.0
     Davidson diagonalization with overlap
     ethr =  3.76E-10,  avg # of iterations =  1.0

     Expectation value of exp(iGx): (  2.7966471281099381E-005,  1.4856329098684356E-004)  0.99291773000000005     
     Electronic Dipole per cell (Ry a.u.)   17.241419137658745     
     Ionic Dipole per cell (Ry a.u.)   23650.516020106639     

     Expectation value of exp(iGx): (  1.0216465416175728E-003, -9.1359241373786901E-004)   1.1465709300000000     
     Electronic Dipole per cell (Ry a.u.)  -10.490438984763026     
     Ionic Dipole per cell (Ry a.u.)   25346.313318963730     

     Expectation value of exp(iGx): (  1.0415420664408201E-008, -9.5473396013713587E-008)  0.73188942899999998     
     Electronic Dipole per cell (Ry a.u.)  -13.419240282343925     
     Ionic Dipole per cell (Ry a.u.)   15835.322616484727     
Electronic Dipole on Cartesian axes
           1   17.241419137658745     
           2  -10.490438984763026     
           3  -13.419240282343926     
Ionic Dipole on Cartesian axes
           1   23650.516020106639     
           2   25346.313318963730     
           3   15835.322616484727     

     total cpu time spent up to now is     6889.0 secs

     total energy              =   -5157.58008719 Ry
     Harris-Foulkes estimate   =   -5157.58008732 Ry
     estimated scf accuracy    <       0.00000028 Ry

     iteration # 10     ecut=    80.00 Ry     beta=0.70
     Davidson diagonalization with overlap
     ethr =  2.41E-11,  avg # of iterations =  3.0
     Davidson diagonalization with overlap
     ethr =  2.41E-11,  avg # of iterations =  1.0
     Davidson diagonalization with overlap
     ethr =  2.41E-11,  avg # of iterations =  1.0

     Expectation value of exp(iGx): (  2.7963230672469336E-005,  1.4856333991854822E-004)  0.99291773000000005     
     Electronic Dipole per cell (Ry a.u.)   17.241682185344093     
     Ionic Dipole per cell (Ry a.u.)   23650.516020106639     

     Expectation value of exp(iGx): (  1.0216536904318343E-003, -9.1357978129923264E-004)   1.1465709300000000     
     Electronic Dipole per cell (Ry a.u.)  -10.490290207945236     
     Ionic Dipole per cell (Ry a.u.)   25346.313318963730     

     Expectation value of exp(iGx): (  1.0414753102098668E-008, -9.5473237079479375E-008)  0.73188942899999998     
     Electronic Dipole per cell (Ry a.u.)  -13.419302053296292     
     Ionic Dipole per cell (Ry a.u.)   15835.322616484727     
Electronic Dipole on Cartesian axes
           1   17.241682185344093     
           2  -10.490290207945236     
           3  -13.419302053296290     
Ionic Dipole on Cartesian axes
           1   23650.516020106639     
           2   25346.313318963730     
           3   15835.322616484727     

     total cpu time spent up to now is     7637.5 secs

     total energy              =   -5157.58008726 Ry
     Harris-Foulkes estimate   =   -5157.58008728 Ry
     estimated scf accuracy    <       0.00000004 Ry

     iteration # 11     ecut=    80.00 Ry     beta=0.70
     Davidson diagonalization with overlap
     ethr =  3.86E-12,  avg # of iterations =  3.0
     Davidson diagonalization with overlap
     ethr =  3.86E-12,  avg # of iterations =  1.0
     Davidson diagonalization with overlap
     ethr =  3.86E-12,  avg # of iterations =  1.0

     Expectation value of exp(iGx): (  2.7964531719459022E-005,  1.4856340012593157E-004)  0.99291773000000005     
     Electronic Dipole per cell (Ry a.u.)   17.241577792760342     
     Ionic Dipole per cell (Ry a.u.)   23650.516020106639     

     Expectation value of exp(iGx): (  1.0216528398894517E-003, -9.1358335473006871E-004)   1.1465709300000000     
     Electronic Dipole per cell (Ry a.u.)  -10.490324100109619     
     Ionic Dipole per cell (Ry a.u.)   25346.313318963730     

     Expectation value of exp(iGx): (  1.0414835138650044E-008, -9.5473552854195261E-008)  0.73188942899999998     
     Electronic Dipole per cell (Ry a.u.)  -13.419297532272697     
     Ionic Dipole per cell (Ry a.u.)   15835.322616484727     
Electronic Dipole on Cartesian axes
           1   17.241577792760342     
           2  -10.490324100109619     
           3  -13.419297532272697     
Ionic Dipole on Cartesian axes
           1   23650.516020106639     
           2   25346.313318963730     
           3   15835.322616484727     

     total cpu time spent up to now is     8371.7 secs

     End of self-consistent calculation

          k = 0.0000 0.0000 0.0000 (217511 PWs)   bands (ev):

   -17.4869 -17.2810 -16.6354 -16.4981 -16.4377 -16.4056 -16.3898 -16.3159
   -16.2845 -16.2366 -16.2144 -16.1748 -16.1161 -16.1072 -16.0785 -16.0742
   -16.0228 -16.0106 -15.9687 -15.9656 -15.9354 -15.9219 -15.8909 -15.8464
   -15.8393 -15.8229 -15.8148 -15.8064 -15.7880 -15.7673 -15.7561 -15.7307
   -15.6962 -15.6706 -15.6351 -15.6122 -15.5844 -15.5446 -15.5194 -15.4836
   -15.4602 -15.4131 -15.3918 -15.3452 -15.3272 -15.3222 -15.3069 -15.2912
   -15.2323 -15.2275 -15.2010 -15.1670 -15.1475 -15.1320 -15.0815 -15.0691
   -15.0579 -15.0032 -14.9807 -14.9628 -14.9450 -14.9370 -14.9101 -14.8885
   -14.8725 -14.8662 -14.8343 -14.8168 -14.8042 -14.7983 -14.7708 -14.7589
   -14.7302 -14.7153 -14.6921 -14.6757 -14.6386 -14.6237 -14.5986 -14.5886
   -14.5742 -14.5410 -14.5387 -14.5228 -14.4941 -14.4715 -14.4534 -14.4494
   -14.4445 -14.4253 -14.4230 -14.4078 -14.4002 -14.3879 -14.3839 -14.3772
   -14.3747 -14.3584 -14.3549 -14.3457 -14.3409 -14.3393 -14.3289 -14.3264
   -14.3254 -14.3197 -14.3039 -14.2956 -14.2879 -14.2832 -14.2779 -14.2666
   -14.2577 -14.2525 -14.2439 -14.2369 -14.2357 -14.2336 -14.2288 -14.2249
   -14.2180 -14.2060 -14.2006 -14.1962 -14.1908 -14.1843 -14.1776 -14.1697
   -14.1662 -14.1632 -14.1581 -14.1571 -14.1460 -14.1339 -14.1322 -14.1292
   -14.1222 -14.1208 -14.1110 -14.1037 -14.0981 -14.0824 -14.0764  -6.8631
    -6.5150  -6.3969  -6.3754  -6.2261  -6.1724  -6.0906  -5.9607  -5.9374
    -5.9014  -5.8580  -5.8184  -5.7982  -5.7899  -5.7514  -5.7386  -5.7022
    -5.6754  -5.6487  -5.6262  -5.5954  -5.5610  -5.5172  -5.4273  -5.3001
    -5.2290  -5.2187  -5.1369  -5.1257  -5.1175  -5.0867  -5.0196  -4.9457
    -4.9213  -4.8877  -4.8334  -4.8064  -4.7169  -4.6032  -4.5432  -4.4548
    -4.4104  -4.3155  -4.2870  -4.2666  -4.2251  -4.1905  -4.1815  -4.1257
    -4.0998  -4.0534  -4.0458  -3.9567  -3.9271  -3.8850  -3.8656  -3.7964
    -3.7848  -3.7580  -3.7283  -3.7184  -3.6971  -3.6528  -3.5824  -3.5261
    -3.4334  -3.4064  -3.3643  -3.3217  -3.3062  -3.2784  -3.2204  -3.2029
    -3.1794  -3.1518  -3.1336  -3.1197  -3.1022  -3.0572  -3.0393  -3.0262
    -2.9946  -2.9835  -2.9668  -2.9534  -2.9382  -2.9244  -2.9140  -2.9034
    -2.8900  -2.8791  -2.8659  -2.8514  -2.8419  -2.8367  -2.8288  -2.8135
    -2.7986  -2.7950  -2.7848  -2.7692  -2.7547  -2.7453  -2.7303  -2.7291
    -2.7151  -2.7052  -2.6938  -2.6857  -2.6809  -2.6710  -2.6631  -2.6558
    -2.6455  -2.6332  -2.6144  -2.6062  -2.5857  -2.5565  -2.5319  -2.5211
    -2.5046  -2.4746  -2.4666  -2.4486  -2.4380  -2.4282  -2.4206  -2.3904
    -2.3827  -2.3672  -2.3499  -2.3170  -2.2692  -2.2579  -2.2215  -2.2140
    -2.2081  -2.2014  -2.1796  -2.1297  -2.0900  -2.0699  -1.9521  -1.9268
    -1.5608  -1.4160  -1.3281  -1.1589  -1.0695  -0.9848  -0.9486  -0.9401
    -0.8919  -0.8676  -0.8323  -0.7849  -0.7607  -0.7539  -0.7441  -0.7246
    -0.7125  -0.7004  -0.6779  -0.6689  -0.6585  -0.6263  -0.6170  -0.6058
    -0.6025  -0.5929  -0.5783  -0.5659  -0.5516  -0.5375  -0.5368  -0.5301
    -0.5200  -0.5074  -0.4951  -0.4832  -0.4689  -0.4535  -0.4371  -0.4334
    -0.4185  -0.3962  -0.3926  -0.3765  -0.3637  -0.3523  -0.3410  -0.3322
    -0.3240  -0.3041  -0.2935  -0.2799  -0.2684  -0.2565  -0.2288  -0.2222
    -0.1989  -0.1851  -0.1700  -0.1579  -0.1495  -0.1296  -0.1270  -0.0887
    -0.0786  -0.0762  -0.0558  -0.0341  -0.0177  -0.0025   0.0103   0.0273
     0.0432   0.0591   0.0666   0.0794   0.0973   0.1120   0.1270   0.1400
     0.1710   0.1824   0.1863   0.1960   0.2141   0.2228   0.2348   0.2457
     0.2584   0.2639   0.2758   0.2842   0.3072   0.3176   0.3361   0.3416
     0.3520   0.3691   0.3829   0.3937   0.4227   0.4284   0.4372   0.4444
     0.4554   0.4653   0.4701   0.4827   0.4945   0.5009   0.5092   0.5156
     0.5274   0.5364   0.5534   0.5547   0.5756   0.5811   0.5964   0.6110
     0.6164   0.6391   0.6523   0.6631   0.6739   0.6849   0.7061   0.7150
     0.7208   0.7406   0.7580   0.7710   0.7780   0.8096   0.8220   0.8250
     0.8469   0.8638   0.8728   0.8797   0.8943   0.9157   0.9211   0.9339
     0.9432   0.9507   0.9584   0.9791   0.9903   1.0022   1.0125   1.0218
     1.0274   1.0427   1.0579   1.0641   1.0685   1.0822   1.0827   1.0907
     1.1118   1.1211   1.1290   1.1336   1.1462   1.1539   1.1569   1.1773
     1.1925   1.1955   1.2089   1.2180   1.2290   1.2403   1.2481   1.2675
     1.2710   1.2722   1.2798   1.2944   1.2969   1.3089   1.3237   1.3276
     1.3329   1.3551   1.3584   1.3660   1.3703   1.3851   1.3916   1.3984
     1.4087   1.4141   1.4255   1.4362   1.4444   1.4491   1.4596   1.4686
     1.4850   1.4906   1.4947   1.5026   1.5121   1.5196   1.5262   1.5315
     1.5405   1.5543   1.5628   1.5835   1.5885   1.5957   1.5989   1.6062
     1.6105   1.6223   1.6317   1.6348   1.6510   1.6651   1.6683   1.6797
     1.6917   1.7026   1.7124   1.7301   1.7482   1.7565   1.7717   1.7865
     1.7997   1.8095   1.8262   1.8543   1.8682   1.8779   1.9024   1.9036
     1.9316   1.9431   1.9589   1.9700   1.9730   1.9809   2.0014   2.0058
     2.0262   2.0322   2.0551   2.0625   2.0682   2.0883   2.1144   2.1328
     2.1433   2.1700   2.1762   2.2017   2.2112   2.2232   2.2365   2.2487
     2.2535   2.2805   2.2924   2.2958   2.3121   2.3296   2.3426   2.3508
     2.3728   2.3797   2.3915   2.3960   2.4387   2.4420   2.4656   2.4932
     2.5012   2.5236   2.5518   2.5774   7.7957   8.3380   8.8883   9.1469
     9.2375   9.4019   9.5800   9.6704   9.7782   9.9047   9.9911  10.0261
    10.0664  10.1396  10.2732  10.3427  10.4248  10.4559  10.4770  10.5244
    10.5585  10.6069  10.6749  10.7559  10.7651  10.7860  10.8278  10.8540

     highest occupied, lowest unoccupied level (ev):     2.5774    7.7957

!    total energy              =   -5157.58008727 Ry
     Harris-Foulkes estimate   =   -5157.58008727 Ry
     estimated scf accuracy    <          1.8E-09 Ry

     The total energy is the sum of the following terms:

     one-electron contribution =   -2406.26110895 Ry
     hartree contribution      =    1798.15975750 Ry
     xc contribution           =   -1182.89968650 Ry
     ewald contribution        =   -3366.57904933 Ry

     convergence has been achieved in  11 iterations
  **** WARNING :: Problem open file vector.dat...
  **** WARNING :: Problem read vector parameters...
  VECTOR ::                  Infinity                  Infinity                       NaN
  PARALLEL PART OF FORCES:no remove

     Forces acting on atoms (Ry/au):

     atom    1 type  1   force =    -0.00016352    0.00022704   -0.00031118
     atom    2 type  1   force =     0.00059794    0.00134832   -0.00098716
     atom    3 type  1   force =     0.00005221    0.00029504    0.00077745
     atom    4 type  1   force =     0.00044842    0.00098389    0.00111815
     atom    5 type  1   force =    -0.00035394    0.00042628    0.00011137
     atom    6 type  1   force =    -0.00031407   -0.00085166    0.00282209
     atom    7 type  2   force =     0.00018663    0.00024152   -0.00007808
     atom    8 type  2   force =     0.00000530   -0.00033897    0.00063670
     atom    9 type  2   force =     0.00018236   -0.00015908   -0.00032493
     atom   10 type  2   force =    -0.00028948   -0.00118845   -0.00041962
     atom   11 type  2   force =     0.00004236   -0.00058665   -0.00046922
     atom   12 type  2   force =    -0.00031218   -0.00034720   -0.00283887
     atom   13 type  2   force =    -0.00013994   -0.00004392   -0.00013116
     atom   14 type  2   force =     0.00018178   -0.00062462   -0.00074653
     atom   15 type  2   force =    -0.00011528    0.00008438    0.00046053
     atom   16 type  2   force =    -0.00077699   -0.00146641   -0.00067529
     atom   17 type  2   force =    -0.00047191   -0.00056963    0.00042029
     atom   18 type  2   force =     0.00010297   -0.00147651    0.00236366
     atom   19 type  1   force =    -0.00033460   -0.00095887   -0.00034023
     atom   20 type  1   force =     0.00006207    0.00009887   -0.00045070
     atom   21 type  1   force =    -0.00002289    0.00069573    0.00058876
     atom   22 type  1   force =    -0.00188381    0.00626204    0.00549626
     atom   23 type  1   force =     0.00020989   -0.00006935    0.00052126
     atom   24 type  1   force =     0.00153526   -0.00500637    0.00624060
     atom   25 type  2   force =     0.00034866   -0.00007934    0.00056750
     atom   26 type  2   force =    -0.00008404    0.00023341    0.00094689
     atom   27 type  2   force =     0.00013572    0.00011405    0.00013771
     atom   28 type  2   force =     0.00003568   -0.00056965   -0.00020823
     atom   29 type  2   force =     0.00040027    0.00060450   -0.00022869
     atom   30 type  2   force =    -0.00083233    0.00063201   -0.00137607
     atom   31 type  2   force =     0.00011481   -0.00032539    0.00021152
     atom   32 type  2   force =     0.00096295   -0.00022554   -0.00217688
     atom   33 type  2   force =    -0.00010211   -0.00025481    0.00031946
     atom   34 type  2   force =     0.00104341   -0.00919821   -0.00007882
     atom   35 type  2   force =     0.00052204    0.00001091    0.00027802
     atom   36 type  1   force =    -0.00018901   -0.00034130    0.00004984
     atom   37 type  1   force =     0.00046523    0.00054549    0.00021307
     atom   38 type  1   force =    -0.00011123   -0.00023717    0.00044173
     atom   39 type  1   force =     0.00012420    0.00039859    0.00103738
     atom   40 type  1   force =    -0.00016953   -0.00029025    0.00029570
     atom   41 type  1   force =     0.00068689   -0.00037801    0.00067678
     atom   42 type  2   force =    -0.00029411    0.00008462    0.00012292
     atom   43 type  2   force =    -0.00034043   -0.00033107    0.00087889
     atom   44 type  2   force =     0.00032096   -0.00025693   -0.00026370
     atom   45 type  2   force =     0.00002207   -0.00062629    0.00032886
     atom   46 type  2   force =    -0.00002058   -0.00002370    0.00018444
     atom   47 type  2   force =     0.00022498   -0.00011406   -0.00052220
     atom   48 type  2   force =    -0.00030358   -0.00036944    0.00008877
     atom   49 type  2   force =    -0.00104097    0.00003625   -0.00034690
     atom   50 type  2   force =     0.00086190    0.00022417   -0.00006194
     atom   51 type  2   force =    -0.00013237   -0.00005651   -0.00014611
     atom   52 type  2   force =    -0.00028198    0.00013184   -0.00073548
     atom   53 type  2   force =    -0.00001613   -0.00002917    0.00077776
     atom   54 type  1   force =     0.00372698    0.00273382   -0.00488498
     atom   55 type  1   force =    -0.00003100   -0.00647230   -0.00688186
     atom   56 type  1   force =     0.00021411    0.00000564   -0.00027450
     atom   57 type  1   force =    -0.00028917   -0.00099503    0.00087402
     atom   58 type  1   force =     0.00278676    0.00021690    0.00407788
     atom   59 type  1   force =    -0.00078379    0.00315859    0.00364753
     atom   60 type  2   force =    -0.00086377    0.00087017    0.00243726
     atom   61 type  2   force =    -0.00050613    0.00200358    0.00167692
     atom   62 type  2   force =    -0.01010876   -0.00436746    0.00561224
     atom   63 type  2   force =    -0.00029851    0.00512131   -0.00013601
     atom   64 type  2   force =    -0.00667346    0.00227187   -0.00550337
     atom   65 type  2   force =    -0.00145597   -0.00010785   -0.00204050
     atom   66 type  2   force =    -0.00092801   -0.00008232   -0.00065092
     atom   67 type  2   force =     0.00081410    0.00046836   -0.00103810
     atom   68 type  2   force =     0.00046305    0.00041486    0.00044642
     atom   69 type  2   force =     0.00011201    0.00014001   -0.00001147
     atom   70 type  2   force =     0.00013566    0.00034225    0.00076157
     atom   71 type  2   force =    -0.00030641    0.00042979    0.00019498
     atom   72 type  1   force =    -0.01099617    0.02237791   -0.02683814
     atom   73 type  1   force =    -0.00322009   -0.00342045   -0.00331767
     atom   74 type  1   force =     0.03600910   -0.00713553   -0.00411506
     atom   75 type  1   force =     0.00037824   -0.00511593    0.00390494
     atom   76 type  1   force =     0.09691376    0.11105805    0.27475100
     atom   77 type  1   force =     0.00001907   -0.00022134    0.00319013
     atom   78 type  2   force =     0.00096608    0.00267013    0.01198714
     atom   79 type  2   force =     0.00025244    0.00146602    0.00126633
     atom   80 type  2   force =     0.00635498   -0.00367100    0.00391060
     atom   81 type  2   force =     0.00128094    0.00114399    0.00047669
     atom   82 type  2   force =    -0.05057153   -0.01292791   -0.04633898
     atom   83 type  2   force =    -0.00012495    0.00016689   -0.00074252
     atom   84 type  2   force =    -0.00359133   -0.00133026   -0.01429757
     atom   85 type  2   force =     0.00051372    0.00142138   -0.00149272
     atom   86 type  2   force =    -0.00383498    0.00539829    0.00519510
     atom   87 type  2   force =     0.00066390    0.00127685    0.00046088
     atom   88 type  2   force =     0.00039382   -0.00087351    0.00371181
     atom   89 type  2   force =    -0.00019526   -0.00041508    0.00052959
     atom   90 type  1   force =    -0.00004529    0.00046727   -0.00059300
     atom   91 type  1   force =     0.00055110   -0.00077681   -0.00024455
     atom   92 type  1   force =    -0.02222739   -0.00097748   -0.01206630
     atom   93 type  1   force =    -0.00074501   -0.00164631    0.00043626
     atom   94 type  1   force =    -0.00263862   -0.00070306    0.00504363
     atom   95 type  1   force =    -0.00027198   -0.00073206    0.00057768
     atom   96 type  2   force =    -0.00003556    0.00002504    0.00085574
     atom   97 type  2   force =     0.00013988    0.00020037   -0.00017071
     atom   98 type  2   force =    -0.00052714   -0.00053386    0.00046358
     atom   99 type  2   force =    -0.00020547    0.00047563   -0.00022592
     atom  100 type  2   force =     0.00086401    0.00042967   -0.00048949
     atom  101 type  2   force =     0.00052692    0.00011831   -0.00011238
     atom  102 type  2   force =     0.00607328   -0.00026552   -0.00110385
     atom  103 type  2   force =     0.00043982   -0.00015447    0.00009198
     atom  104 type  2   force =     0.00283467    0.00340506    0.00360887
     atom  105 type  2   force =     0.00043384    0.00029236    0.00007053
     atom  106 type  2   force =     0.00049282   -0.00030080    0.00169383
     atom  107 type  2   force =     0.00035756    0.00045136    0.00053945
     atom  108 type  1   force =    -0.00042221    0.00090404   -0.00023972
     atom  109 type  1   force =    -0.00086741   -0.00053929    0.00088784
     atom  110 type  1   force =     0.00006376   -0.00002993   -0.00031414
     atom  111 type  1   force =    -0.00037237   -0.00039597   -0.00092649
     atom  112 type  1   force =    -0.00042943    0.00018869   -0.00012604
     atom  113 type  1   force =    -0.00184935    0.00085101   -0.00267477
     atom  114 type  2   force =     0.00008531   -0.00053006    0.00029965
     atom  115 type  2   force =     0.00004544    0.00016717   -0.00012768
     atom  116 type  2   force =     0.00023687   -0.00037494    0.00026830
     atom  117 type  2   force =     0.00160294    0.00187129   -0.00031184
     atom  118 type  2   force =    -0.00020574   -0.00039675    0.00002108
     atom  119 type  2   force =     0.00150259   -0.00001331    0.00169417
     atom  120 type  2   force =     0.00016029   -0.00016170   -0.00009411
     atom  121 type  2   force =     0.00040010    0.00016153    0.00028909
     atom  122 type  2   force =    -0.00033024   -0.00030219   -0.00019484
     atom  123 type  2   force =     0.00068198    0.00043530    0.00003431
     atom  124 type  2   force =    -0.00079281   -0.00059600   -0.00030196
     atom  125 type  2   force =     0.00050271    0.00049419   -0.00168551
     atom  126 type  1   force =     0.00153482    0.00096650    0.00072412
     atom  127 type  1   force =     0.00074887   -0.00056185   -0.00077956
     atom  128 type  1   force =    -0.00050542    0.00010344   -0.00043608
     atom  129 type  1   force =    -0.00104803   -0.00477444   -0.00566019
     atom  130 type  1   force =    -0.00052628    0.00003619   -0.00030844
     atom  131 type  1   force =     0.00127733   -0.00091147   -0.00175107
     atom  132 type  2   force =     0.00039470   -0.00025347   -0.00089922
     atom  133 type  2   force =    -0.00100477    0.00160486    0.00035680
     atom  134 type  2   force =     0.00020382   -0.00067176   -0.00014126
     atom  135 type  2   force =    -0.00027720    0.00108774   -0.00056196
     atom  136 type  2   force =    -0.00010757    0.00048089    0.00035520
     atom  137 type  2   force =    -0.00082897    0.00028088    0.00042435
     atom  138 type  2   force =    -0.00010272    0.00002137    0.00060117
     atom  139 type  2   force =    -0.00150867    0.00135942    0.00170548
     atom  140 type  2   force =     0.00030477    0.00014223   -0.00024866
     atom  141 type  2   force =     0.00126515    0.00810509    0.00531318
     atom  142 type  2   force =     0.00011303    0.00002183   -0.00047001
     atom  143 type  2   force =    -0.00874153    0.01051876   -0.00570665
     atom  144 type  1   force =     0.00032652   -0.00010560    0.00014098
     atom  145 type  1   force =    -0.00055008    0.00000843   -0.00039504
     atom  146 type  1   force =     0.00031370    0.00013586   -0.00027769
     atom  147 type  1   force =     0.00112196   -0.00069551   -0.00015588
     atom  148 type  1   force =     0.00016158    0.00018743   -0.00019167
     atom  149 type  1   force =     0.00054633    0.00017249   -0.00057814
     atom  150 type  2   force =    -0.00049656   -0.00029195   -0.00000925
     atom  151 type  2   force =    -0.00005183    0.00006250   -0.00027186
     atom  152 type  2   force =     0.00005297   -0.00012670    0.00002621
     atom  153 type  2   force =    -0.00018530    0.00043409    0.00000814
     atom  154 type  2   force =    -0.00007781   -0.00035456   -0.00038213
     atom  155 type  2   force =    -0.00028003   -0.00009505    0.00001603
     atom  156 type  2   force =     0.00020450   -0.00029938    0.00047394
     atom  157 type  2   force =    -0.00019507   -0.00020898    0.00037007
     atom  158 type  2   force =    -0.00057894    0.00032318    0.00069834
     atom  159 type  2   force =    -0.00138067    0.00016110   -0.00048681
     atom  160 type  2   force =    -0.00065180    0.00081331   -0.00014218
     atom  161 type  2   force =    -0.00007870   -0.00038691   -0.00003648
     atom  162 type  1   force =    -0.00335761   -0.00116801    0.00201850
     atom  163 type  1   force =    -0.01516444    0.01783745   -0.01278088
     atom  164 type  1   force =     0.00042328    0.00026841   -0.00023549
     atom  165 type  1   force =    -0.00087223    0.00017278   -0.00066832
     atom  166 type  1   force =    -0.00129958   -0.00087886   -0.00284662
     atom  167 type  1   force =    -0.00055895   -0.00115454   -0.00326386
     atom  168 type  2   force =     0.00017987   -0.00073320   -0.00140066
     atom  169 type  2   force =     0.00235287   -0.00390929   -0.00153893
     atom  170 type  2   force =     0.00264481    0.00162132    0.00032074
     atom  171 type  2   force =    -0.00048110   -0.00460616    0.00421153
     atom  172 type  2   force =     0.00136501   -0.00030986    0.00304840
     atom  173 type  2   force =     0.00097546   -0.00039287    0.00164943
     atom  174 type  2   force =    -0.00002003   -0.00007631    0.00026437
     atom  175 type  2   force =     0.00033375   -0.00029475    0.00097290
     atom  176 type  2   force =     0.00012231   -0.00049632   -0.00000721
     atom  177 type  2   force =     0.00053699    0.00024127   -0.00034179
     atom  178 type  2   force =    -0.00029872    0.00060473   -0.00082869
     atom  179 type  2   force =     0.00057823   -0.00042311    0.00001766
     atom  180 type  1   force =     0.01771826   -0.03343830   -0.01771307
     atom  181 type  1   force =     0.00548712    0.00455210    0.00495917
     atom  182 type  1   force =    -0.00429279   -0.00228512   -0.00902550
     atom  183 type  1   force =     0.00179773    0.00501303   -0.00309043
     atom  184 type  1   force =    -0.00075565   -0.00207850   -0.01356374
     atom  185 type  1   force =     0.00079433   -0.00038496   -0.00245642
     atom  186 type  2   force =    -0.00832204   -0.14214667   -0.13483776
     atom  187 type  2   force =    -0.00049858   -0.00051434   -0.00205600
     atom  188 type  2   force =    -0.00533741    0.00056103    0.00723561
     atom  189 type  2   force =    -0.00086438   -0.00158054    0.00023830
     atom  190 type  2   force =     0.00178598   -0.00016027    0.00449731
     atom  191 type  2   force =    -0.00008335    0.00024523    0.00041213
     atom  192 type  2   force =    -0.00026004   -0.00016187    0.00591365
     atom  193 type  2   force =    -0.00111253   -0.00077230    0.00105945
     atom  194 type  2   force =     0.00451708    0.00040806    0.00362741
     atom  195 type  2   force =    -0.00091465   -0.00128332    0.00000703
     atom  196 type  2   force =    -0.02800329    0.04425929   -0.03130421
     atom  197 type  2   force =     0.00037334   -0.00010678   -0.00080771
     atom  198 type  1   force =     0.00122120    0.00042994    0.00090168
     atom  199 type  1   force =    -0.00060520   -0.00074679    0.00085821
     atom  200 type  1   force =     0.00513780    0.00395926   -0.01003115
     atom  201 type  1   force =     0.00055269    0.00098110   -0.00083871
     atom  202 type  1   force =     0.00100271    0.00121036   -0.00319705
     atom  203 type  1   force =    -0.00020303   -0.00041726   -0.00085661
     atom  204 type  2   force =    -0.00024215   -0.00093747   -0.00141479
     atom  205 type  2   force =    -0.00036202   -0.00009469   -0.00072647
     atom  206 type  2   force =    -0.00009583   -0.00005882   -0.00051534
     atom  207 type  2   force =     0.00023466   -0.00011599   -0.00004880
     atom  208 type  2   force =    -0.00068255   -0.00023562    0.00041769
     atom  209 type  2   force =     0.00011811    0.00026117    0.00026119
     atom  210 type  2   force =    -0.00252578   -0.00145180    0.00258704
     atom  211 type  2   force =     0.00004716   -0.00003862    0.00065319
     atom  212 type  2   force =    -0.00618255   -0.00294730    0.00132923
     atom  213 type  2   force =    -0.00052575   -0.00067291    0.00009621
     atom  214 type  2   force =     0.00000244    0.00138084   -0.00335598
     atom  215 type  2   force =     0.00019761   -0.00003678    0.00025266

     Total force =     0.391144     Total SCF correction =     0.000109

     Writing output data file Qrtz_Ortho.save

     init_run     :     26.32s CPU     39.54s WALL (       1 calls)
     electrons    :   3858.75s CPU   8334.17s WALL (       1 calls)
     forces       :      8.36s CPU      9.01s WALL (       1 calls)

     Called by init_run:
     wfcinit      :     24.25s CPU     35.29s WALL (       1 calls)
     potinit      :      0.20s CPU      0.31s WALL (       1 calls)

     Called by electrons:
     c_bands      :   2238.73s CPU   2754.83s WALL (      33 calls)
     sum_band     :     11.25s CPU     41.15s WALL (      11 calls)
     v_of_rho     :      0.11s CPU      0.32s WALL (      12 calls)
     mix_rho      :      0.11s CPU      0.53s WALL (      11 calls)

     Called by c_bands:
     init_us_2    :      0.46s CPU      0.53s WALL (      45 calls)
     cegterg      :   2236.95s CPU   2742.12s WALL (      33 calls)

     Called by sum_band:

     Called by *egterg:
     h_psi        :    428.12s CPU    853.10s WALL (     101 calls)
     g_psi        :      0.31s CPU      0.31s WALL (      67 calls)
     cdiaghg      :    752.77s CPU    762.59s WALL (      98 calls)

     Called by h_psi:
     add_vuspsi   :    142.03s CPU    142.47s WALL (     101 calls)

     General routines
     calbec       :    147.89s CPU    161.07s WALL (     105 calls)
     fft          :      0.18s CPU      0.93s WALL (      49 calls)
     fftw         :    148.63s CPU    585.98s WALL (   97994 calls)
     davcio       :      0.03s CPU      2.02s WALL (     260 calls)

     Parallel routines
     fft_scatter  :     79.15s CPU    496.28s WALL (   98043 calls)

     Electric-field routines
     c_phase_fiel :   1608.43s CPU   5534.24s WALL (      33 calls)

     PWSCF        :     1h 4m CPU        2h19m WALL


   This run was terminated on:   1:25:27   6Jul2018            

=------------------------------------------------------------------------------=
   JOB DONE.
=------------------------------------------------------------------------------=
