# Supplementary material for: Collective dipole effects in ionic transport under electric fields
Source: Nat Commun. 2020 Jul 3;11:3330. doi: 10.1038/s41467-020-17173-w (PMC7335081; doi:10.1038/s41467-020-17173-w)
Supplement: Supplementary file 3 — Source Data [file 41467_2020_17173_MOESM3_ESM.zip › Script_Pol_Analysis/QE_data/ZBC_NEB_VO_Q2-pos2/Zcharge_VO_Q2_pict1/dx0.2/output_file]

     Program PWSCF v.5.4.0 starts on  5Jul2018 at 19:21: 7 

     This program is part of the open-source Quantum ESPRESSO suite
     for quantum simulation of materials; please cite
         "P. Giannozzi et al., J. Phys.:Condens. Matter 21 395502 (2009);
          URL http://www.quantum-espresso.org", 
     in publications or presentations arising from this work. More details at
     http://www.quantum-espresso.org/quote

     Parallel version (MPI), running on   112 processors
     R & G space division:  proc/nbgrp/npool/nimage =     112
     Reading input from input_file
Warning: card &IONS ignored
Warning: card / ignored
Warning: card &CELL ignored
Warning: card / ignored

     Current dimensions of program PWSCF are:
     Max number of different atomic species (ntypx) = 10
     Max number of k-points (npk) =  40000
     Max angular momentum in pseudopotentials (lmaxx) =  3

     Subspace diagonalization in iterative solution of the eigenvalue problem:
     a serial algorithm will be used


     Parallelization info
     --------------------
     sticks:   dense  smooth     PW     G-vecs:    dense   smooth      PW
     Min         200     200     50                15540    15540    1940
     Max         201     201     51                15547    15547    1944
     Sum       22485   22485   5629              1740873  1740873  217511


     Title: 
     Fkl_Ortho                                                                  


     bravais-lattice index     =            0
     lattice parameter (alat)  =      27.8567  a.u.
     unit-cell volume          =   18011.5231 (a.u.)^3
     number of atoms/cell      =          215
     number of atomic types    =            2
     number of electrons       =      1144.00
     number of Kohn-Sham states=          600
     kinetic-energy cutoff     =      80.0000  Ry
     charge density cutoff     =     320.0000  Ry
     convergence threshold     =      1.0E-08
     mixing beta               =       0.7000
     number of iterations used =            8  plain     mixing
     Exchange-correlation      =  SLA  PZ   NOGX NOGC ( 1  1  0  0 0 0)

     Using Berry phase electric field
     In a.u.(Ry)  cartesian system of reference
        0.0000000000
        0.0000000000
        0.0000000000
     In a.u.(Ry)  crystal system of reference
        0.0000000000
        0.0000000000
        0.0000000000
     Number of iterative cycles:   3


     celldm(1)=  27.856738  celldm(2)=   0.000000  celldm(3)=   0.000000
     celldm(4)=   0.000000  celldm(5)=   0.000000  celldm(6)=   0.000000

     crystal axes: (cart. coord. in units of alat)
               a(1) = (   0.992918   0.000000   0.000000 )  
               a(2) = (   0.000000   1.146571   0.000000 )  
               a(3) = (   0.000000   0.000000   0.731889 )  

     reciprocal axes: (cart. coord. in units 2 pi/alat)
               b(1) = (  1.007133  0.000000  0.000000 )  
               b(2) = (  0.000000  0.872166  0.000000 )  
               b(3) = (  0.000000  0.000000  1.366327 )  


     PseudoPot. # 1 for Si read from file:
     /home/users/lsamos/Nico/q-e-qe-5.4/pseudo/Si.pz-vbc.UPF
     MD5 check sum: 6dfa03ddd5817404712e03e4d12deb78
     Pseudo is Norm-conserving, Zval =  4.0
     Generated by new atomic code, or converted to UPF format
     Using radial grid of  431 points,  2 beta functions with: 
                l(1) =   0
                l(2) =   1

     PseudoPot. # 2 for O  read from file:
     /home/users/lsamos/Nico/q-e-qe-5.4/pseudo/O.pz-mt.UPF
     MD5 check sum: 6c85872a654a48428798af567c59afb1
     Pseudo is Norm-conserving, Zval =  6.0
     Generated by new atomic code, or converted to UPF format
     Using radial grid of  921 points,  1 beta functions with: 
                l(1) =   0

     atomic species   valence    mass     pseudopotential
        Si             4.00    28.08550     Si( 1.00)
        O              6.00    16.00000     O ( 1.00)

     No symmetry found


   Cartesian axes

     site n.     atom                  positions (alat units)
         1           Si  tau(   1) = (   0.1526070  -0.0005219   0.2468213  )
         2           Si  tau(   2) = (   0.3181961   0.2878794   0.2455971  )
         3           Si  tau(   3) = (   0.9147431   0.1331118   0.1179680  )
         4           Si  tau(   4) = (   0.0913557   0.4161472   0.1243611  )
         5           Si  tau(   5) = (   0.0890703   0.1518590  -0.0006833  )
         6           Si  tau(   6) = (   0.2502579   0.4339578  -0.0048065  )
         7           O   tau(   7) = (   0.0858929   0.0786958   0.2843220  )
         8           O   tau(   8) = (   0.2523428   0.3669835   0.2850404  )
         9           O   tau(   9) = (   0.2166198   0.0371751   0.1651749  )
        10           O   tau(  10) = (   0.3854023   0.3306166   0.1685429  )
        11           O   tau(  11) = (   0.1899148   0.1671334   0.0403625  )
        12           O   tau(  12) = (   0.3566677   0.4413897   0.0238535  )
        13           O   tau(  13) = (   0.0232879   0.1142923   0.0798470  )
        14           O   tau(  14) = (   0.1935777   0.4038739   0.0849739  )
        15           O   tau(  15) = (   0.9162131   0.2056298   0.2015662  )
        16           O   tau(  16) = (   0.0902448   0.4923687   0.2046510  )
        17           O   tau(  17) = (   0.0485185   0.2471043   0.3288967  )
        18           O   tau(  18) = (   0.2142447   0.5355634   0.3309345  )
        19           Si  tau(  19) = (   0.4879220   0.0027178   0.2393226  )
        20           Si  tau(  20) = (   0.6534621   0.2824525   0.2488768  )
        21           Si  tau(  21) = (   0.2542973   0.1310928   0.1225297  )
        22           Si  tau(  22) = (   0.4152104   0.4204675   0.1145966  )
        23           Si  tau(  23) = (   0.4170093   0.1534654   0.0002070  )
        24           Si  tau(  24) = (   0.5856654   0.4421223   0.0018143  )
        25           O   tau(  25) = (   0.4226019   0.0834756   0.2766181  )
        26           O   tau(  26) = (   0.5912088   0.3502319   0.3134807  )
        27           O   tau(  27) = (   0.5545591   0.0397682   0.1584113  )
        28           O   tau(  28) = (   0.7054658   0.3326639   0.1666924  )
        29           O   tau(  29) = (   0.5170708   0.1752344   0.0411291  )
        30           O   tau(  30) = (   0.6874769   0.4579766   0.0393598  )
        31           O   tau(  31) = (   0.3550120   0.1129521   0.0817445  )
        32           O   tau(  32) = (   0.5211435   0.4109883   0.0858873  )
        33           O   tau(  33) = (   0.2569640   0.2084752   0.2014255  )
        34           O   tau(  34) = (   0.3988549   0.5099837   0.1803192  )
        35           O   tau(  35) = (   0.3807950   0.2496227   0.3282566  )
        36           Si  tau(  36) = (   0.8152717  -0.0019493   0.2414422  )
        37           Si  tau(  37) = (   0.9809290   0.2835884   0.2441478  )
        38           Si  tau(  38) = (   0.5858556   0.1379804   0.1189426  )
        39           Si  tau(  39) = (   0.7503591   0.4234967   0.1239015  )
        40           Si  tau(  40) = (   0.7546558   0.1597555  -0.0099412  )
        41           Si  tau(  41) = (   0.9176211   0.4375498   0.0031708  )
        42           O   tau(  42) = (   0.7494889   0.0747786   0.2853533  )
        43           O   tau(  43) = (   0.9169215   0.3658054   0.2816774  )
        44           O   tau(  44) = (   0.8720065   0.0391066   0.1560244  )
        45           O   tau(  45) = (   1.0483531   0.3207324   0.1649217  )
        46           O   tau(  46) = (   0.8539390   0.1750830   0.0347616  )
        47           O   tau(  47) = (   1.0195202   0.4504768   0.0419366  )
        48           O   tau(  48) = (   0.6855801   0.1356227   0.0725969  )
        49           O   tau(  49) = (   0.8510577   0.4025045   0.0844627  )
        50           O   tau(  50) = (   0.5867739   0.2071965   0.2059082  )
        51           O   tau(  51) = (   0.7520592   0.4991497   0.2034850  )
        52           O   tau(  52) = (   0.7260677   0.2454248   0.3228831  )
        53           O   tau(  53) = (   0.8792244   0.5352148   0.3275984  )
        54           Si  tau(  54) = (   0.1517315   0.5719834   0.2479802  )
        55           Si  tau(  55) = (   0.3191404   0.8664892   0.2449986  )
        56           Si  tau(  56) = (   0.9201188   0.7067885   0.1221465  )
        57           Si  tau(  57) = (   0.0915621   0.9918186   0.1237927  )
        58           Si  tau(  58) = (   0.0935548   0.7266355  -0.0008214  )
        59           Si  tau(  59) = (   0.2547412   1.0146238  -0.0002971  )
        60           O   tau(  60) = (   0.0875589   0.6536162   0.2834923  )
        61           O   tau(  61) = (   0.2538223   0.9454037   0.2828073  )
        62           O   tau(  62) = (   0.2216818   0.6107691   0.1694564  )
        63           O   tau(  63) = (   0.3852196   0.8989548   0.1630609  )
        64           O   tau(  64) = (   0.1988740   0.7347809   0.0373900  )
        65           O   tau(  65) = (   0.3580145   1.0267707   0.0361601  )
        66           O   tau(  66) = (   0.0300142   0.6938794   0.0832908  )
        67           O   tau(  67) = (   0.1932605   0.9776345   0.0836746  )
        68           O   tau(  68) = (   0.9176385   0.7804938   0.2038951  )
        69           O   tau(  69) = (   0.0911296   1.0638248   0.2073995  )
        70           O   tau(  70) = (   0.0505765   0.8225688   0.3275442  )
        71           O   tau(  71) = (   0.2165800   1.1120220   0.3307291  )
        72           Si  tau(  72) = (   0.4291190   0.6139235   0.1826591  )
        73           Si  tau(  73) = (   0.6516881   0.8623312   0.2462231  )
        74           Si  tau(  74) = (   0.2523136   0.7067083   0.1279870  )
        75           Si  tau(  75) = (   0.4226055   0.9935460   0.1193060  )
        76           Si  tau(  76) = (   0.4371261   0.7319656   0.0024401  )
        77           Si  tau(  77) = (   0.5880584   1.0134480  -0.0016271  )
        78           O   tau(  78) = (   0.4067283   0.6595383   0.2778973  )
        79           O   tau(  79) = (   0.5867233   0.9424257   0.2838039  )
        80           O   tau(  80) = (   0.5325381   0.6229064   0.1486362  )
        81           O   tau(  81) = (   0.7138847   0.8948739   0.1610191  )
        82           O   tau(  82) = (   0.5227543   0.7588144   0.0389999  )
        83           O   tau(  83) = (   0.6897742   1.0269937   0.0381259  )
        84           O   tau(  84) = (   0.3671923   0.6828967   0.0994907  )
        85           O   tau(  85) = (   0.5237333   0.9755461   0.0799953  )
        86           O   tau(  86) = (   0.2561192   0.7849427   0.2031204  )
        87           O   tau(  87) = (   0.4237487   1.0696153   0.1989292  )
        88           O   tau(  88) = (   0.3803090   0.8276315   0.3287486  )
        89           O   tau(  89) = (   0.5474291   1.1116772   0.3248286  )
        90           Si  tau(  90) = (   0.8185792   0.5765219   0.2444790  )
        91           Si  tau(  91) = (   0.9818557   0.8605263   0.2439024  )
        92           Si  tau(  92) = (   0.5873010   0.7156956   0.1194278  )
        93           Si  tau(  93) = (   0.7527677   0.9902155   0.1212142  )
        94           Si  tau(  94) = (   0.7532146   0.7279292  -0.0006046  )
        95           Si  tau(  95) = (   0.9190654   1.0123977   0.0019824  )
        96           O   tau(  96) = (   0.7565901   0.6579977   0.2842317  )
        97           O   tau(  97) = (   0.9180607   0.9410234   0.2823753  )
        98           O   tau(  98) = (   0.8848084   0.6106998   0.1629632  )
        99           O   tau(  99) = (   1.0479903   0.8951228   0.1623548  )
       100           O   tau( 100) = (   0.8545245   0.7413219   0.0397641  )
       101           O   tau( 101) = (   1.0200915   1.0290695   0.0421659  )
       102           O   tau( 102) = (   0.6866385   0.6924237   0.0812173  )
       103           O   tau( 103) = (   0.8547966   0.9743848   0.0834899  )
       104           O   tau( 104) = (   0.5874419   0.7806830   0.2073380  )
       105           O   tau( 105) = (   0.7516342   1.0631367   0.2040536  )
       106           O   tau( 106) = (   0.7145049   0.8253722   0.3291499  )
       107           O   tau( 107) = (   0.8829918   1.1104744   0.3216047  )
       108           Si  tau( 108) = (   0.1530658  -0.0017724   0.6088278  )
       109           Si  tau( 109) = (   0.3114398   0.2820549   0.6101117  )
       110           Si  tau( 110) = (   0.9201222   0.1281461   0.4908061  )
       111           Si  tau( 111) = (   0.0884113   0.4166505   0.4893799  )
       112           Si  tau( 112) = (   0.0890180   0.1518587   0.3669456  )
       113           Si  tau( 113) = (   0.2525765   0.4392417   0.3682401  )
       114           O   tau( 114) = (   0.0902049   0.0801966   0.6471237  )
       115           O   tau( 115) = (   0.2409084   0.3587487   0.6469327  )
       116           O   tau( 116) = (   0.2165411   0.0316124   0.5243501  )
       117           O   tau( 117) = (   0.3770071   0.3257919   0.5321716  )
       118           O   tau( 118) = (   0.1925349   0.1661519   0.4019463  )
       119           O   tau( 119) = (   0.3551441   0.4549690   0.4061156  )
       120           O   tau( 120) = (   0.0294843   0.1155582   0.4527098  )
       121           O   tau( 121) = (   0.1907576   0.4016189   0.4514979  )
       122           O   tau( 122) = (   0.9159886   0.2038958   0.5716324  )
       123           O   tau( 123) = (   0.0867475   0.4924167   0.5697607  )
       124           O   tau( 124) = (   0.0517915   0.2486047   0.6933793  )
       125           O   tau( 125) = (   0.2163099   0.5320519   0.6905220  )
       126           Si  tau( 126) = (   0.4849570  -0.0008557   0.6105124  )
       127           Si  tau( 127) = (   0.6424632   0.2875625   0.6033846  )
       128           Si  tau( 128) = (   0.2552622   0.1264718   0.4839564  )
       129           Si  tau( 129) = (   0.4115866   0.4221937   0.4941578  )
       130           Si  tau( 130) = (   0.4197222   0.1524075   0.3625841  )
       131           Si  tau( 131) = (   0.6084546   0.3934725   0.4112124  )
       132           O   tau( 132) = (   0.4224122   0.0809971   0.6490866  )
       133           O   tau( 133) = (   0.5845951   0.3647239   0.6538649  )
       134           O   tau( 134) = (   0.5483994   0.0353623   0.5269247  )
       135           O   tau( 135) = (   0.6813586   0.3401327   0.5023494  )
       136           O   tau( 136) = (   0.5220859   0.1673842   0.4020816  )
       137           O   tau( 137) = (   0.6865051   0.4724621   0.4089011  )
       138           O   tau( 138) = (   0.3572463   0.1117694   0.4442246  )
       139           O   tau( 139) = (   0.5178725   0.4114456   0.4643100  )
       140           O   tau( 140) = (   0.2546083   0.1993045   0.5670019  )
       141           O   tau( 141) = (   0.4101122   0.4990973   0.5730427  )
       142           O   tau( 142) = (   0.3749083   0.2478229   0.6937284  )
       143           O   tau( 143) = (   0.5481023   0.5349648   0.6885491  )
       144           Si  tau( 144) = (   0.8170668  -0.0034599   0.6109806  )
       145           Si  tau( 145) = (   0.9798820   0.2844061   0.6117812  )
       146           Si  tau( 146) = (   0.5843952   0.1295275   0.4847625  )
       147           Si  tau( 147) = (   0.7566300   0.4319636   0.4863941  )
       148           Si  tau( 148) = (   0.7557837   0.1485035   0.3664382  )
       149           Si  tau( 149) = (   0.9189231   0.4392112   0.3633328  )
       150           O   tau( 150) = (   0.7530971   0.0784271   0.6480636  )
       151           O   tau( 151) = (   0.9155563   0.3652109   0.6514247  )
       152           O   tau( 152) = (   0.8826866   0.0324013   0.5295976  )
       153           O   tau( 153) = (   1.0420653   0.3220250   0.5284956  )
       154           O   tau( 154) = (   0.8566485   0.1623171   0.4068818  )
       155           O   tau( 155) = (   1.0191410   0.4531060   0.4051611  )
       156           O   tau( 156) = (   0.6880618   0.1204475   0.4494294  )
       157           O   tau( 157) = (   0.8523242   0.4018364   0.4463146  )
       158           O   tau( 158) = (   0.5798623   0.2077612   0.5646340  )
       159           O   tau( 159) = (   0.7580711   0.4867934   0.5795919  )
       160           O   tau( 160) = (   0.7251811   0.2529938   0.6661106  )
       161           O   tau( 161) = (   0.8838898   0.5360104   0.6975652  )
       162           Si  tau( 162) = (   0.1526569   0.5712193   0.6089412  )
       163           Si  tau( 163) = (   0.3144225   0.8593931   0.6116754  )
       164           Si  tau( 164) = (   0.9175106   0.7044754   0.4917535  )
       165           Si  tau( 165) = (   0.0881818   0.9910862   0.4885222  )
       166           Si  tau( 166) = (   0.0875475   0.7270784   0.3667219  )
       167           Si  tau( 167) = (   0.2534619   1.0156251   0.3688655  )
       168           O   tau( 168) = (   0.0906446   0.6523171   0.6499845  )
       169           O   tau( 169) = (   0.2512065   0.9405473   0.6490241  )
       170           O   tau( 170) = (   0.2170533   0.6085491   0.5272596  )
       171           O   tau( 171) = (   0.3858586   0.8944731   0.5349607  )
       172           O   tau( 172) = (   0.1900944   0.7409766   0.4045777  )
       173           O   tau( 173) = (   0.3550672   1.0258373   0.4093376  )
       174           O   tau( 174) = (   0.0248668   0.6886415   0.4491601  )
       175           O   tau( 175) = (   0.1897976   0.9750768   0.4491513  )
       176           O   tau( 176) = (   0.9208200   0.7748324   0.5767960  )
       177           O   tau( 177) = (   0.0886297   1.0631101   0.5723845  )
       178           O   tau( 178) = (   0.0604810   0.8234800   0.6915398  )
       179           O   tau( 179) = (   0.2173454   1.1101728   0.6921386  )
       180           Si  tau( 180) = (   0.4810107   0.5742972   0.6105534  )
       181           Si  tau( 181) = (   0.6497159   0.8596647   0.6065941  )
       182           Si  tau( 182) = (   0.2531278   0.7045577   0.4873535  )
       183           Si  tau( 183) = (   0.4204620   0.9903938   0.4908480  )
       184           Si  tau( 184) = (   0.4159618   0.7298837   0.3643945  )
       185           Si  tau( 185) = (   0.5847177   1.0164074   0.3661718  )
       186           O   tau( 186) = (   0.4204636   0.6536955   0.6588592  )
       187           O   tau( 187) = (   0.5868172   0.9400602   0.6474714  )
       188           O   tau( 188) = (   0.5416416   0.6125240   0.5271509  )
       189           O   tau( 189) = (   0.7136948   0.8957690   0.5243390  )
       190           O   tau( 190) = (   0.5196594   0.7375495   0.3994601  )
       191           O   tau( 191) = (   0.6857521   1.0323455   0.4068046  )
       192           O   tau( 192) = (   0.3551762   0.6903655   0.4473555  )
       193           O   tau( 193) = (   0.5210084   0.9772607   0.4478833  )
       194           O   tau( 194) = (   0.2533217   0.7783201   0.5696914  )
       195           O   tau( 195) = (   0.4208889   1.0651311   0.5721326  )
       196           O   tau( 196) = (   0.3682427   0.8190725   0.7019610  )
       197           O   tau( 197) = (   0.5501758   1.1097057   0.6920921  )
       198           Si  tau( 198) = (   0.8203534   0.5725794   0.6160431  )
       199           Si  tau( 199) = (   0.9843276   0.8582777   0.6117066  )
       200           Si  tau( 200) = (   0.5827357   0.7060545   0.4850674  )
       201           Si  tau( 201) = (   0.7510633   0.9925816   0.4865551  )
       202           Si  tau( 202) = (   0.7519554   0.7294909   0.3683536  )
       203           Si  tau( 203) = (   0.9178245   1.0151198   0.3643187  )
       204           O   tau( 204) = (   0.7526973   0.6507178   0.6520991  )
       205           O   tau( 205) = (   0.9204436   0.9376914   0.6524273  )
       206           O   tau( 206) = (   0.8792739   0.6073762   0.5296283  )
       207           O   tau( 207) = (   1.0431788   0.8945309   0.5258403  )
       208           O   tau( 208) = (   0.8516043   0.7438421   0.4125862  )
       209           O   tau( 209) = (   1.0185159   1.0295825   0.4061745  )
       210           O   tau( 210) = (   0.6844270   0.6892682   0.4466294  )
       211           O   tau( 211) = (   0.8518906   0.9788923   0.4451776  )
       212           O   tau( 212) = (   0.5831531   0.7808487   0.5663719  )
       213           O   tau( 213) = (   0.7523917   1.0635736   0.5712741  )
       214           O   tau( 214) = (   0.7134624   0.8208438   0.6886159  )
       215           O   tau( 215) = (   0.8796431   1.1071838   0.6942729  )

     number of k points=     1
                       cart. coord. in units 2pi/alat
        k(    1) = (   0.0000000   0.0000000   0.0000000), wk =   2.0000000

     Dense  grid:  1740873 G-vectors     FFT dimensions: ( 160, 192, 120)

     Largest allocated arrays     est. size (Mb)     dimensions
        Kohn-Sham Wavefunctions        17.80 Mb     (    1944,  600)
        NL pseudopotentials            12.78 Mb     (    1944,  431)
        Each V/rho on FFT grid          0.94 Mb     (   61440)
        Each G-vector array             0.12 Mb     (   15547)
        G-vector shells                 0.06 Mb     (    7776)
     Largest temporary arrays     est. size (Mb)     dimensions
        Auxiliary wavefunctions        71.19 Mb     (    1944, 2400)
        Each subspace H/S matrix       87.89 Mb     (    2400, 2400)
        Each <psi_i|beta_j> matrix      3.95 Mb     (     431,  600)
        Arrays for rho mixing           7.50 Mb     (   61440,    8)

     Initial potential from superposition of free atoms

     starting charge 1145.96414, renormalised to 1144.00000
     Starting wfc are  860 randomized atomic wfcs

     total cpu time spent up to now is       38.0 secs

     per-process dynamical memory:   157.4 Mb

     Self-consistent Calculation

     iteration #  1     ecut=    80.00 Ry     beta=0.70
     Davidson diagonalization with overlap
     ethr =  1.00E-02,  avg # of iterations =  3.0
     Davidson diagonalization with overlap
     ethr =  1.00E-02,  avg # of iterations =  1.0
     Davidson diagonalization with overlap
     ethr =  1.00E-02,  avg # of iterations =  1.0

     Expectation value of exp(iGx): (  1.3042535034423454E-004,  7.2260352216346464E-004)  0.99291773000000005     
     Electronic Dipole per cell (Ry a.u.)   17.334773037871518     
     Ionic Dipole per cell (Ry a.u.)   23652.654001167684     

     Expectation value of exp(iGx): (  3.2884866459302938E-003, -3.0371689935734638E-003)   1.1465709300000000     
     Electronic Dipole per cell (Ry a.u.)  -10.721465019932561     
     Ionic Dipole per cell (Ry a.u.)   25346.313318963730     

     Expectation value of exp(iGx): (  1.3748245026277776E-007, -1.7332803132284292E-006)  0.73188942899999998     
     Electronic Dipole per cell (Ry a.u.)  -13.690070988056515     
     Ionic Dipole per cell (Ry a.u.)   15837.460597652665     
Electronic Dipole on Cartesian axes
           1   17.334773037871518     
           2  -10.721465019932561     
           3  -13.690070988056515     
Ionic Dipole on Cartesian axes
           1   23652.654001167684     
           2   25346.313318963730     
           3   15837.460597652665     

     total cpu time spent up to now is      832.9 secs

     total energy              =   -5137.17148379 Ry
     Harris-Foulkes estimate   =   -5174.14796848 Ry
     estimated scf accuracy    <      51.92059778 Ry

     iteration #  2     ecut=    80.00 Ry     beta=0.70
     Davidson diagonalization with overlap
     ethr =  4.54E-03,  avg # of iterations =  2.0
     Davidson diagonalization with overlap
     ethr =  4.54E-03,  avg # of iterations =  1.0
     Davidson diagonalization with overlap
     ethr =  4.54E-03,  avg # of iterations =  1.0

     Expectation value of exp(iGx): (  9.2549252873064676E-006,  3.1432005239721024E-005)  0.99291773000000005     
     Electronic Dipole per cell (Ry a.u.)   15.992796183776436     
     Ionic Dipole per cell (Ry a.u.)   23652.654001167684     

     Expectation value of exp(iGx): (  3.2769419488653026E-004, -2.8461672797683356E-004)   1.1465709300000000     
     Electronic Dipole per cell (Ry a.u.)  -10.282542278725840     
     Ionic Dipole per cell (Ry a.u.)   25346.313318963730     

     Expectation value of exp(iGx): (  6.3548103303298624E-010, -5.7164765320661191E-009)  0.73188942899999998     
     Electronic Dipole per cell (Ry a.u.)  -13.400431958382788     
     Ionic Dipole per cell (Ry a.u.)   15837.460597652665     
Electronic Dipole on Cartesian axes
           1   15.992796183776436     
           2  -10.282542278725840     
           3  -13.400431958382788     
Ionic Dipole on Cartesian axes
           1   23652.654001167684     
           2   25346.313318963730     
           3   15837.460597652665     

     total cpu time spent up to now is     1634.5 secs

     total energy              =   -5150.73168085 Ry
     Harris-Foulkes estimate   =   -5167.84032087 Ry
     estimated scf accuracy    <      33.10682780 Ry

     iteration #  3     ecut=    80.00 Ry     beta=0.70
     Davidson diagonalization with overlap
     ethr =  2.89E-03,  avg # of iterations =  2.0
     Davidson diagonalization with overlap
     ethr =  2.89E-03,  avg # of iterations =  1.0
     Davidson diagonalization with overlap
     ethr =  2.89E-03,  avg # of iterations =  1.0

     Expectation value of exp(iGx): (  3.4090576020647549E-005,  1.5579369165204547E-004)  0.99291773000000005     
     Electronic Dipole per cell (Ry a.u.)   16.875921374501850     
     Ionic Dipole per cell (Ry a.u.)   23652.654001167684     

     Expectation value of exp(iGx): (  1.0524691563922207E-003, -9.6083338041402647E-004)   1.1465709300000000     
     Electronic Dipole per cell (Ry a.u.)  -10.638436082570083     
     Ionic Dipole per cell (Ry a.u.)   25346.313318963730     

     Expectation value of exp(iGx): (  9.7913772092889067E-009, -1.0563359140886146E-007)  0.73188942899999998     
     Electronic Dipole per cell (Ry a.u.)  -13.568241628533373     
     Ionic Dipole per cell (Ry a.u.)   15837.460597652665     
Electronic Dipole on Cartesian axes
           1   16.875921374501850     
           2  -10.638436082570083     
           3  -13.568241628533373     
Ionic Dipole on Cartesian axes
           1   23652.654001167684     
           2   25346.313318963730     
           3   15837.460597652665     

     total cpu time spent up to now is     2453.3 secs

     total energy              =   -5157.51759888 Ry
     Harris-Foulkes estimate   =   -5157.60651243 Ry
     estimated scf accuracy    <       0.23464539 Ry

     iteration #  4     ecut=    80.00 Ry     beta=0.70
     Davidson diagonalization with overlap
     ethr =  2.05E-05,  avg # of iterations =  8.0
     Davidson diagonalization with overlap
     ethr =  2.05E-05,  avg # of iterations =  1.0
     Davidson diagonalization with overlap
     ethr =  2.05E-05,  avg # of iterations =  1.0

     Expectation value of exp(iGx): (  3.6681827608726508E-005,  1.4720096925972150E-004)  0.99291773000000005     
     Electronic Dipole per cell (Ry a.u.)   16.517352360470028     
     Ionic Dipole per cell (Ry a.u.)   23652.654001167684     

     Expectation value of exp(iGx): (  1.0292765491783735E-003, -9.0612978632201074E-004)   1.1465709300000000     
     Electronic Dipole per cell (Ry a.u.)  -10.378785752212790     
     Ionic Dipole per cell (Ry a.u.)   25346.313318963730     

     Expectation value of exp(iGx): (  8.7836795517541315E-009, -9.5943891152624237E-008)  0.73188942899999998     
     Electronic Dipole per cell (Ry a.u.)  -13.578631981632101     
     Ionic Dipole per cell (Ry a.u.)   15837.460597652665     
Electronic Dipole on Cartesian axes
           1   16.517352360470028     
           2  -10.378785752212790     
           3  -13.578631981632103     
Ionic Dipole on Cartesian axes
           1   23652.654001167684     
           2   25346.313318963730     
           3   15837.460597652665     

     total cpu time spent up to now is     3372.1 secs

     total energy              =   -5157.52669493 Ry
     Harris-Foulkes estimate   =   -5157.59438926 Ry
     estimated scf accuracy    <       0.13917548 Ry

     iteration #  5     ecut=    80.00 Ry     beta=0.70
     Davidson diagonalization with overlap
     ethr =  1.22E-05,  avg # of iterations =  8.0
     Davidson diagonalization with overlap
     ethr =  1.22E-05,  avg # of iterations =  1.0
     Davidson diagonalization with overlap
     ethr =  1.22E-05,  avg # of iterations =  1.0

     Expectation value of exp(iGx): (  3.3669698926212796E-005,  1.4708082121180454E-004)  0.99291773000000005     
     Electronic Dipole per cell (Ry a.u.)   16.756155821845205     
     Ionic Dipole per cell (Ry a.u.)   23652.654001167684     

     Expectation value of exp(iGx): (  1.0135938793279353E-003, -9.1711636573771761E-004)   1.1465709300000000     
     Electronic Dipole per cell (Ry a.u.)  -10.574530976765692     
     Ionic Dipole per cell (Ry a.u.)   25346.313318963730     

     Expectation value of exp(iGx): (  9.0491206277226415E-009, -9.5139781947932958E-008)  0.73188942899999998     
     Electronic Dipole per cell (Ry a.u.)  -13.546206621844629     
     Ionic Dipole per cell (Ry a.u.)   15837.460597652665     
Electronic Dipole on Cartesian axes
           1   16.756155821845205     
           2  -10.574530976765692     
           3  -13.546206621844629     
Ionic Dipole on Cartesian axes
           1   23652.654001167684     
           2   25346.313318963730     
           3   15837.460597652665     

     total cpu time spent up to now is     4231.7 secs

     total energy              =   -5157.55579228 Ry
     Harris-Foulkes estimate   =   -5157.55717252 Ry
     estimated scf accuracy    <       0.00244686 Ry

     iteration #  6     ecut=    80.00 Ry     beta=0.70
     Davidson diagonalization with overlap
     ethr =  2.14E-07,  avg # of iterations =  7.0
     Davidson diagonalization with overlap
     ethr =  2.14E-07,  avg # of iterations =  1.0
     Davidson diagonalization with overlap
     ethr =  2.14E-07,  avg # of iterations =  1.0

     Expectation value of exp(iGx): (  3.3992056692493462E-005,  1.4721914783214860E-004)  0.99291773000000005     
     Electronic Dipole per cell (Ry a.u.)   16.732804688971513     
     Ionic Dipole per cell (Ry a.u.)   23652.654001167684     

     Expectation value of exp(iGx): (  1.0167606674048970E-003, -9.1535432290121884E-004)   1.1465709300000000     
     Electronic Dipole per cell (Ry a.u.)  -10.538469852273991     
     Ionic Dipole per cell (Ry a.u.)   25346.313318963730     

     Expectation value of exp(iGx): (  8.9237853570889557E-009, -9.5414772111211050E-008)  0.73188942899999998     
     Electronic Dipole per cell (Ry a.u.)  -13.560649858345304     
     Ionic Dipole per cell (Ry a.u.)   15837.460597652665     
Electronic Dipole on Cartesian axes
           1   16.732804688971513     
           2  -10.538469852273991     
           3  -13.560649858345304     
Ionic Dipole on Cartesian axes
           1   23652.654001167684     
           2   25346.313318963730     
           3   15837.460597652665     

     total cpu time spent up to now is     5101.0 secs

     total energy              =   -5157.55636573 Ry
     Harris-Foulkes estimate   =   -5157.55650663 Ry
     estimated scf accuracy    <       0.00025803 Ry

     iteration #  7     ecut=    80.00 Ry     beta=0.70
     Davidson diagonalization with overlap
     ethr =  2.26E-08,  avg # of iterations =  3.0
     Davidson diagonalization with overlap
     ethr =  2.26E-08,  avg # of iterations =  1.0
     Davidson diagonalization with overlap
     ethr =  2.26E-08,  avg # of iterations =  1.0

     Expectation value of exp(iGx): (  3.3968154622876905E-005,  1.4727041761741571E-004)  0.99291773000000005     
     Electronic Dipole per cell (Ry a.u.)   16.735673575020392     
     Ionic Dipole per cell (Ry a.u.)   23652.654001167684     

     Expectation value of exp(iGx): (  1.0161819664232532E-003, -9.1651030825290524E-004)   1.1465709300000000     
     Electronic Dipole per cell (Ry a.u.)  -10.551564702958753     
     Ionic Dipole per cell (Ry a.u.)   25346.313318963730     

     Expectation value of exp(iGx): (  9.0073089827691910E-009, -9.5465927705510883E-008)  0.73188942899999998     
     Electronic Dipole per cell (Ry a.u.)  -13.553146286928524     
     Ionic Dipole per cell (Ry a.u.)   15837.460597652665     
Electronic Dipole on Cartesian axes
           1   16.735673575020392     
           2  -10.551564702958753     
           3  -13.553146286928525     
Ionic Dipole on Cartesian axes
           1   23652.654001167684     
           2   25346.313318963730     
           3   15837.460597652665     

     total cpu time spent up to now is     5897.1 secs

     total energy              =   -5157.55642500 Ry
     Harris-Foulkes estimate   =   -5157.55643817 Ry
     estimated scf accuracy    <       0.00002761 Ry

     iteration #  8     ecut=    80.00 Ry     beta=0.70
     Davidson diagonalization with overlap
     ethr =  2.41E-09,  avg # of iterations =  3.0
     Davidson diagonalization with overlap
     ethr =  2.41E-09,  avg # of iterations =  1.0
     Davidson diagonalization with overlap
     ethr =  2.41E-09,  avg # of iterations =  1.0

     Expectation value of exp(iGx): (  3.3969602943961333E-005,  1.4728712277776925E-004)  0.99291773000000005     
     Electronic Dipole per cell (Ry a.u.)   16.735866596012652     
     Ionic Dipole per cell (Ry a.u.)   23652.654001167684     

     Expectation value of exp(iGx): (  1.0165473416111038E-003, -9.1626620279360244E-004)   1.1465709300000000     
     Electronic Dipole per cell (Ry a.u.)  -10.547089359979090     
     Ionic Dipole per cell (Ry a.u.)   25346.313318963730     

     Expectation value of exp(iGx): (  8.9694539784202739E-009, -9.5488913316091127E-008)  0.73188942899999998     
     Electronic Dipole per cell (Ry a.u.)  -13.556959344196230     
     Ionic Dipole per cell (Ry a.u.)   15837.460597652665     
Electronic Dipole on Cartesian axes
           1   16.735866596012649     
           2  -10.547089359979090     
           3  -13.556959344196230     
Ionic Dipole on Cartesian axes
           1   23652.654001167684     
           2   25346.313318963730     
           3   15837.460597652665     

     total cpu time spent up to now is     6705.5 secs

     total energy              =   -5157.55643213 Ry
     Harris-Foulkes estimate   =   -5157.55643372 Ry
     estimated scf accuracy    <       0.00000473 Ry

     iteration #  9     ecut=    80.00 Ry     beta=0.70
     Davidson diagonalization with overlap
     ethr =  4.13E-10,  avg # of iterations =  2.0
     Davidson diagonalization with overlap
     ethr =  4.13E-10,  avg # of iterations =  1.0
     Davidson diagonalization with overlap
     ethr =  4.13E-10,  avg # of iterations =  1.0

     Expectation value of exp(iGx): (  3.3970692898520700E-005,  1.4729038228292367E-004)  0.99291773000000005     
     Electronic Dipole per cell (Ry a.u.)   16.735839450567937     
     Ionic Dipole per cell (Ry a.u.)   23652.654001167684     

     Expectation value of exp(iGx): (  1.0164796261743726E-003, -9.1638055819481801E-004)   1.1465709300000000     
     Electronic Dipole per cell (Ry a.u.)  -10.548458049508850     
     Ionic Dipole per cell (Ry a.u.)   25346.313318963730     

     Expectation value of exp(iGx): (  8.9845556628483935E-009, -9.5489881234770529E-008)  0.73188942899999998     
     Electronic Dipole per cell (Ry a.u.)  -13.555529249034112     
     Ionic Dipole per cell (Ry a.u.)   15837.460597652665     
Electronic Dipole on Cartesian axes
           1   16.735839450567937     
           2  -10.548458049508850     
           3  -13.555529249034112     
Ionic Dipole on Cartesian axes
           1   23652.654001167684     
           2   25346.313318963730     
           3   15837.460597652665     

     total cpu time spent up to now is     7490.0 secs

     total energy              =   -5157.55643308 Ry
     Harris-Foulkes estimate   =   -5157.55643323 Ry
     estimated scf accuracy    <       0.00000032 Ry

     iteration # 10     ecut=    80.00 Ry     beta=0.70
     Davidson diagonalization with overlap
     ethr =  2.80E-11,  avg # of iterations =  3.0
     Davidson diagonalization with overlap
     ethr =  2.80E-11,  avg # of iterations =  1.0
     Davidson diagonalization with overlap
     ethr =  2.80E-11,  avg # of iterations =  1.0

     Expectation value of exp(iGx): (  3.3971592690727880E-005,  1.4728982212257913E-004)  0.99291773000000005     
     Electronic Dipole per cell (Ry a.u.)   16.735756858838641     
     Ionic Dipole per cell (Ry a.u.)   23652.654001167684     

     Expectation value of exp(iGx): (  1.0164908683011169E-003, -9.1636145615684957E-004)   1.1465709300000000     
     Electronic Dipole per cell (Ry a.u.)  -10.548229912193195     
     Ionic Dipole per cell (Ry a.u.)   25346.313318963730     

     Expectation value of exp(iGx): (  8.9815410989843710E-009, -9.5489969853383256E-008)  0.73188942899999998     
     Electronic Dipole per cell (Ry a.u.)  -13.555817241185940     
     Ionic Dipole per cell (Ry a.u.)   15837.460597652665     
Electronic Dipole on Cartesian axes
           1   16.735756858838641     
           2  -10.548229912193195     
           3  -13.555817241185940     
Ionic Dipole on Cartesian axes
           1   23652.654001167684     
           2   25346.313318963730     
           3   15837.460597652665     

     total cpu time spent up to now is     8284.5 secs

     total energy              =   -5157.55643315 Ry
     Harris-Foulkes estimate   =   -5157.55643317 Ry
     estimated scf accuracy    <       0.00000004 Ry

     iteration # 11     ecut=    80.00 Ry     beta=0.70
     Davidson diagonalization with overlap
     ethr =  3.85E-12,  avg # of iterations =  3.0
     Davidson diagonalization with overlap
     ethr =  3.85E-12,  avg # of iterations =  1.0
     Davidson diagonalization with overlap
     ethr =  3.85E-12,  avg # of iterations =  1.0

     Expectation value of exp(iGx): (  3.3971467068493776E-005,  1.4729005050756727E-004)  0.99291773000000005     
     Electronic Dipole per cell (Ry a.u.)   16.735771169912116     
     Ionic Dipole per cell (Ry a.u.)   23652.654001167684     

     Expectation value of exp(iGx): (  1.0164903756589767E-003, -9.1636496960166699E-004)   1.1465709300000000     
     Electronic Dipole per cell (Ry a.u.)  -10.548260793473705     
     Ionic Dipole per cell (Ry a.u.)   25346.313318963730     

     Expectation value of exp(iGx): (  8.9821056476848162E-009, -9.5490194057961557E-008)  0.73188942899999998     
     Electronic Dipole per cell (Ry a.u.)  -13.555765465639745     
     Ionic Dipole per cell (Ry a.u.)   15837.460597652665     
Electronic Dipole on Cartesian axes
           1   16.735771169912116     
           2  -10.548260793473705     
           3  -13.555765465639745     
Ionic Dipole on Cartesian axes
           1   23652.654001167684     
           2   25346.313318963730     
           3   15837.460597652665     

     total cpu time spent up to now is     9098.1 secs

     End of self-consistent calculation

          k = 0.0000 0.0000 0.0000 (217511 PWs)   bands (ev):

   -17.7238 -17.4870 -16.7274 -16.4954 -16.4878 -16.3908 -16.3584 -16.3336
   -16.3183 -16.2574 -16.1921 -16.1525 -16.1145 -16.0994 -16.0833 -16.0390
   -16.0286 -16.0128 -15.9814 -15.9715 -15.9556 -15.8994 -15.8876 -15.8736
   -15.8441 -15.8269 -15.8101 -15.7828 -15.7756 -15.7568 -15.7505 -15.7375
   -15.7033 -15.6648 -15.6475 -15.6176 -15.6015 -15.5433 -15.5274 -15.5132
   -15.4919 -15.4385 -15.4051 -15.3697 -15.3351 -15.3221 -15.3114 -15.2538
   -15.2386 -15.2281 -15.1743 -15.1607 -15.1423 -15.1058 -15.0820 -15.0715
   -15.0528 -15.0483 -14.9980 -14.9813 -14.9742 -14.9320 -14.9219 -14.8938
   -14.8747 -14.8638 -14.8424 -14.8302 -14.8070 -14.7818 -14.7634 -14.7566
   -14.7539 -14.7439 -14.7311 -14.6865 -14.6481 -14.6223 -14.5996 -14.5766
   -14.5620 -14.5563 -14.5372 -14.5285 -14.5170 -14.4846 -14.4664 -14.4478
   -14.4344 -14.4294 -14.4144 -14.4037 -14.3995 -14.3867 -14.3817 -14.3663
   -14.3593 -14.3503 -14.3397 -14.3332 -14.3297 -14.3250 -14.3168 -14.3144
   -14.3024 -14.2936 -14.2823 -14.2797 -14.2694 -14.2630 -14.2547 -14.2490
   -14.2477 -14.2378 -14.2332 -14.2290 -14.2285 -14.2189 -14.2157 -14.2102
   -14.2028 -14.1950 -14.1922 -14.1905 -14.1780 -14.1701 -14.1672 -14.1651
   -14.1563 -14.1519 -14.1434 -14.1428 -14.1378 -14.1268 -14.1171 -14.1124
   -14.1024 -14.1000 -14.0826 -14.0737 -14.0650 -14.0588 -14.0452  -6.8118
    -6.5245  -6.4075  -6.3058  -6.2379  -6.2010  -6.1081  -6.0723  -5.9592
    -5.9156  -5.8481  -5.8162  -5.8117  -5.7893  -5.7640  -5.7565  -5.7153
    -5.6565  -5.6424  -5.6117  -5.5858  -5.5502  -5.5205  -5.3960  -5.2607
    -5.2395  -5.1961  -5.1744  -5.1294  -5.1184  -5.0756  -5.0524  -4.9326
    -4.9190  -4.9057  -4.8203  -4.7405  -4.7119  -4.6309  -4.5659  -4.5019
    -4.4458  -4.3202  -4.3139  -4.2459  -4.2273  -4.2012  -4.1833  -4.1337
    -4.1134  -4.0484  -4.0065  -3.9841  -3.9433  -3.8959  -3.8904  -3.8226
    -3.8019  -3.7784  -3.7431  -3.7170  -3.7046  -3.6621  -3.6405  -3.5181
    -3.4737  -3.3971  -3.3694  -3.3584  -3.3424  -3.3172  -3.2729  -3.2515
    -3.2193  -3.1932  -3.1504  -3.1144  -3.1022  -3.0946  -3.0175  -3.0053
    -2.9995  -2.9878  -2.9763  -2.9399  -2.9374  -2.9301  -2.9125  -2.8948
    -2.8830  -2.8741  -2.8726  -2.8502  -2.8374  -2.8305  -2.8221  -2.8153
    -2.8088  -2.7946  -2.7803  -2.7679  -2.7542  -2.7390  -2.7305  -2.7218
    -2.7168  -2.7051  -2.6958  -2.6850  -2.6693  -2.6657  -2.6547  -2.6511
    -2.6326  -2.6228  -2.6010  -2.5931  -2.5813  -2.5553  -2.5395  -2.5031
    -2.4967  -2.4579  -2.4499  -2.4367  -2.4246  -2.4137  -2.4049  -2.3922
    -2.3791  -2.3672  -2.3365  -2.3161  -2.2678  -2.2583  -2.2314  -2.2090
    -2.1909  -2.1845  -2.1732  -2.1085  -2.0795  -2.0709  -1.9300  -1.9172
    -1.6893  -1.6052  -1.5379  -1.1502  -1.0844  -1.0332  -0.9663  -0.9213
    -0.8766  -0.8641  -0.8199  -0.7898  -0.7633  -0.7567  -0.7498  -0.7325
    -0.7073  -0.7037  -0.6906  -0.6750  -0.6524  -0.6508  -0.6202  -0.6045
    -0.6012  -0.5812  -0.5751  -0.5664  -0.5623  -0.5532  -0.5380  -0.5340
    -0.5260  -0.5072  -0.5030  -0.4833  -0.4677  -0.4575  -0.4463  -0.4264
    -0.4129  -0.4040  -0.3796  -0.3765  -0.3582  -0.3557  -0.3475  -0.3369
    -0.3167  -0.3029  -0.2824  -0.2681  -0.2564  -0.2457  -0.2203  -0.2146
    -0.1994  -0.1818  -0.1634  -0.1541  -0.1399  -0.1336  -0.1041  -0.0997
    -0.0844  -0.0704  -0.0586  -0.0471  -0.0048  -0.0007   0.0066   0.0268
     0.0295   0.0576   0.0623   0.0863   0.0964   0.1175   0.1210   0.1374
     0.1482   0.1758   0.1982   0.2053   0.2150   0.2239   0.2290   0.2526
     0.2684   0.2768   0.2881   0.2971   0.3066   0.3172   0.3377   0.3432
     0.3584   0.3652   0.3933   0.4008   0.4044   0.4209   0.4270   0.4438
     0.4642   0.4685   0.4765   0.4857   0.4884   0.4896   0.5168   0.5219
     0.5384   0.5421   0.5510   0.5522   0.5733   0.5809   0.5906   0.6120
     0.6238   0.6340   0.6491   0.6554   0.6798   0.6927   0.7052   0.7134
     0.7287   0.7415   0.7526   0.7641   0.8021   0.8113   0.8207   0.8315
     0.8373   0.8503   0.8700   0.8737   0.8876   0.8993   0.9066   0.9345
     0.9453   0.9565   0.9638   0.9718   0.9777   0.9895   1.0030   1.0258
     1.0320   1.0432   1.0484   1.0537   1.0694   1.0857   1.0932   1.0978
     1.1152   1.1169   1.1250   1.1346   1.1520   1.1582   1.1651   1.1802
     1.1931   1.1984   1.2053   1.2244   1.2332   1.2486   1.2546   1.2588
     1.2660   1.2771   1.2853   1.2895   1.2946   1.3137   1.3180   1.3342
     1.3396   1.3450   1.3649   1.3673   1.3751   1.3861   1.3887   1.3985
     1.4148   1.4166   1.4293   1.4336   1.4354   1.4564   1.4650   1.4757
     1.4813   1.4894   1.5020   1.5083   1.5136   1.5328   1.5359   1.5431
     1.5560   1.5583   1.5788   1.5814   1.5923   1.5954   1.6020   1.6099
     1.6292   1.6353   1.6417   1.6439   1.6493   1.6639   1.6747   1.6882
     1.7003   1.7069   1.7192   1.7243   1.7545   1.7601   1.7820   1.7965
     1.8081   1.8206   1.8470   1.8568   1.8740   1.8797   1.9052   1.9316
     1.9384   1.9534   1.9546   1.9701   1.9788   1.9973   2.0048   2.0140
     2.0351   2.0387   2.0496   2.0629   2.0766   2.0983   2.1399   2.1433
     2.1548   2.1752   2.1854   2.1970   2.2210   2.2282   2.2295   2.2496
     2.2710   2.2846   2.2908   2.3192   2.3351   2.3484   2.3539   2.3714
     2.3886   2.3955   2.4018   2.4118   2.4431   2.4560   2.4639   2.5011
     2.5149   2.5268   2.5794   2.5937   7.7831   8.3215   8.8654   9.1457
     9.2141   9.4017   9.5587   9.7479   9.8066   9.9102  10.0021  10.0225
    10.1008  10.1168  10.2674  10.3357  10.3954  10.4251  10.4324  10.5253
    10.5589  10.5971  10.6318  10.7026  10.7412  10.7603  10.8002  10.8155

     highest occupied, lowest unoccupied level (ev):     2.5937    7.7831

!    total energy              =   -5157.55643316 Ry
     Harris-Foulkes estimate   =   -5157.55643316 Ry
     estimated scf accuracy    <          2.2E-09 Ry

     The total energy is the sum of the following terms:

     one-electron contribution =   -2406.36947017 Ry
     hartree contribution      =    1798.18738190 Ry
     xc contribution           =   -1182.89348969 Ry
     ewald contribution        =   -3366.48085521 Ry

     convergence has been achieved in  11 iterations
  **** WARNING :: Problem open file vector.dat...
  **** WARNING :: Problem read vector parameters...
  VECTOR ::                  Infinity                  Infinity                       NaN
  PARALLEL PART OF FORCES:no remove

     Forces acting on atoms (Ry/au):

     atom    1 type  1   force =     0.00027687   -0.00025995   -0.00021170
     atom    2 type  1   force =    -0.00022542    0.00076053   -0.00021409
     atom    3 type  1   force =     0.00089914    0.00051453    0.00055909
     atom    4 type  1   force =     0.00137310    0.00067982    0.00038693
     atom    5 type  1   force =     0.00031198   -0.00004821   -0.00047800
     atom    6 type  1   force =    -0.00091209    0.00237341   -0.00002685
     atom    7 type  2   force =    -0.00009851    0.00051612   -0.00002202
     atom    8 type  2   force =     0.00016783   -0.00046498    0.00000918
     atom    9 type  2   force =     0.00021336    0.00015111   -0.00024592
     atom   10 type  2   force =     0.00046945    0.00004681   -0.00043155
     atom   11 type  2   force =    -0.00004349   -0.00043669   -0.00029454
     atom   12 type  2   force =     0.00122288   -0.00100372    0.00007714
     atom   13 type  2   force =    -0.00071828   -0.00002459    0.00019442
     atom   14 type  2   force =    -0.00031875   -0.00095759    0.00035162
     atom   15 type  2   force =    -0.00038375    0.00005546    0.00043622
     atom   16 type  2   force =    -0.00065493   -0.00093347   -0.00071897
     atom   17 type  2   force =    -0.00080123   -0.00032264    0.00020076
     atom   18 type  2   force =    -0.00004737   -0.00119448    0.00108266
     atom   19 type  1   force =    -0.00117327   -0.00003256    0.00013347
     atom   20 type  1   force =    -0.00023122   -0.00050042    0.00017747
     atom   21 type  1   force =    -0.00031488    0.00013881    0.00021802
     atom   22 type  1   force =    -0.00386987    0.00137482    0.00047935
     atom   23 type  1   force =    -0.00073565   -0.00009839   -0.00010146
     atom   24 type  1   force =    -0.00011051   -0.00434884    0.00138080
     atom   25 type  2   force =     0.00077586   -0.00045833    0.00020463
     atom   26 type  2   force =     0.00018143    0.00030392    0.00015621
     atom   27 type  2   force =     0.00033189   -0.00028678    0.00012728
     atom   28 type  2   force =     0.00022094    0.00016918   -0.00048217
     atom   29 type  2   force =     0.00101404    0.00057261    0.00021663
     atom   30 type  2   force =    -0.00004942    0.00145254   -0.00009117
     atom   31 type  2   force =     0.00041047   -0.00017941    0.00036376
     atom   32 type  2   force =     0.00109381    0.00064045   -0.00032686
     atom   33 type  2   force =     0.00014081    0.00009250    0.00042826
     atom   34 type  2   force =     0.00411951   -0.00259775    0.00031864
     atom   35 type  2   force =     0.00065982    0.00008514   -0.00005290
     atom   36 type  1   force =     0.00095222    0.00092861    0.00061243
     atom   37 type  1   force =     0.00114424    0.00021277    0.00031929
     atom   38 type  1   force =    -0.00053527    0.00010870   -0.00000569
     atom   39 type  1   force =     0.00097805   -0.00187998    0.00029720
     atom   40 type  1   force =     0.00001766   -0.00004453    0.00013629
     atom   41 type  1   force =     0.00229100   -0.00123831    0.00025644
     atom   42 type  2   force =    -0.00036661   -0.00029927   -0.00017892
     atom   43 type  2   force =    -0.00076413    0.00006360    0.00084644
     atom   44 type  2   force =    -0.00020744   -0.00075690   -0.00004094
     atom   45 type  2   force =    -0.00027065   -0.00059110    0.00048263
     atom   46 type  2   force =    -0.00028506   -0.00004297    0.00017754
     atom   47 type  2   force =    -0.00063278   -0.00007148   -0.00046346
     atom   48 type  2   force =    -0.00027729   -0.00049177    0.00021305
     atom   49 type  2   force =    -0.00181389    0.00042002    0.00011173
     atom   50 type  2   force =     0.00102262    0.00035530   -0.00005397
     atom   51 type  2   force =    -0.00091328    0.00124638   -0.00008909
     atom   52 type  2   force =    -0.00034489    0.00027112   -0.00097441
     atom   53 type  2   force =    -0.00103331    0.00098099   -0.00012052
     atom   54 type  1   force =     0.00260383    0.00214941   -0.00231179
     atom   55 type  1   force =    -0.00317416   -0.00443664   -0.00311110
     atom   56 type  1   force =     0.00577688   -0.00023952    0.00095792
     atom   57 type  1   force =     0.00258460   -0.00105553   -0.00025345
     atom   58 type  1   force =     0.00962031    0.00050851    0.00207528
     atom   59 type  1   force =     0.00076024   -0.00506990   -0.00286854
     atom   60 type  2   force =    -0.00097308    0.00006922    0.00106055
     atom   61 type  2   force =     0.00036857    0.00077684    0.00001221
     atom   62 type  2   force =    -0.00418041   -0.00254269    0.00344918
     atom   63 type  2   force =     0.00323862    0.00193658    0.00026133
     atom   64 type  2   force =    -0.00882607   -0.00020831    0.00019521
     atom   65 type  2   force =     0.00168328    0.00169724    0.00202933
     atom   66 type  2   force =    -0.00464720   -0.00042706    0.00103579
     atom   67 type  2   force =    -0.00114962    0.00119027    0.00131189
     atom   68 type  2   force =    -0.00111315   -0.00035247   -0.00022133
     atom   69 type  2   force =    -0.00038331    0.00030880    0.00028928
     atom   70 type  2   force =    -0.00100418    0.00069185   -0.00014665
     atom   71 type  2   force =    -0.00060583    0.00084166   -0.00043122
     atom   72 type  1   force =    -0.03013301    0.00882663   -0.00689051
     atom   73 type  1   force =     0.00335309    0.00742229    0.00436232
     atom   74 type  1   force =     0.01903059    0.00246506   -0.01515483
     atom   75 type  1   force =    -0.00718323   -0.00076718   -0.00078671
     atom   76 type  1   force =    -0.44057941   -0.02178726   -0.15871060
     atom   77 type  1   force =    -0.00084828    0.00506465    0.00084928
     atom   78 type  2   force =     0.00484505    0.00015875    0.00419342
     atom   79 type  2   force =     0.00124092   -0.00255516   -0.00207337
     atom   80 type  2   force =     0.01082197    0.01190295   -0.01173018
     atom   81 type  2   force =    -0.00171240   -0.00293488    0.00075346
     atom   82 type  2   force =     0.28240699    0.08263798    0.11240281
     atom   83 type  2   force =    -0.00047238   -0.00113571   -0.00026793
     atom   84 type  2   force =     0.03596868   -0.00489786    0.00227696
     atom   85 type  2   force =     0.00307893   -0.00249805   -0.00088348
     atom   86 type  2   force =    -0.00092765    0.00309931    0.00432925
     atom   87 type  2   force =     0.00157667    0.00022028    0.00032373
     atom   88 type  2   force =     0.00146448   -0.00114947    0.00067046
     atom   89 type  2   force =     0.00048718   -0.00109639    0.00008623
     atom   90 type  1   force =     0.00262735   -0.00150788    0.00075068
     atom   91 type  1   force =     0.00293703   -0.00004864    0.00020231
     atom   92 type  1   force =     0.03577444   -0.01422215    0.04056453
     atom   93 type  1   force =     0.00232043    0.00267239   -0.00023570
     atom   94 type  1   force =     0.01091985   -0.00013274   -0.00431063
     atom   95 type  1   force =     0.00234949   -0.00025584   -0.00043844
     atom   96 type  2   force =    -0.00144635    0.00075309   -0.00049714
     atom   97 type  2   force =    -0.00071289    0.00006297   -0.00037257
     atom   98 type  2   force =    -0.00200325   -0.00034164    0.00029321
     atom   99 type  2   force =    -0.00130412   -0.00007128    0.00042085
     atom  100 type  2   force =    -0.00446506    0.00046365   -0.00112048
     atom  101 type  2   force =    -0.00106621    0.00018024   -0.00028076
     atom  102 type  2   force =    -0.01186858    0.00174641    0.00009866
     atom  103 type  2   force =    -0.00161254   -0.00097254    0.00107460
     atom  104 type  2   force =    -0.00602071   -0.00478422   -0.01116223
     atom  105 type  2   force =    -0.00046453   -0.00149436   -0.00069962
     atom  106 type  2   force =    -0.00202688   -0.00008400   -0.00175127
     atom  107 type  2   force =    -0.00021791    0.00039430    0.00020445
     atom  108 type  1   force =     0.00101703   -0.00083931    0.00063139
     atom  109 type  1   force =    -0.00090074    0.00050301    0.00023248
     atom  110 type  1   force =     0.00082285    0.00012792   -0.00023746
     atom  111 type  1   force =     0.00081892    0.00074729    0.00041440
     atom  112 type  1   force =     0.00016599   -0.00010846   -0.00000969
     atom  113 type  1   force =    -0.00132247    0.00102304   -0.00072427
     atom  114 type  2   force =    -0.00047903    0.00017998    0.00056170
     atom  115 type  2   force =     0.00019574   -0.00068524    0.00007938
     atom  116 type  2   force =     0.00026155    0.00026414   -0.00017252
     atom  117 type  2   force =     0.00133603    0.00056306   -0.00046385
     atom  118 type  2   force =    -0.00046605   -0.00024197   -0.00026736
     atom  119 type  2   force =     0.00085726   -0.00046289   -0.00010871
     atom  120 type  2   force =    -0.00027804   -0.00011754   -0.00004079
     atom  121 type  2   force =     0.00011645   -0.00010834   -0.00025862
     atom  122 type  2   force =    -0.00062699   -0.00039143   -0.00022061
     atom  123 type  2   force =    -0.00069767   -0.00116735   -0.00070419
     atom  124 type  2   force =    -0.00114876   -0.00040583   -0.00028558
     atom  125 type  2   force =    -0.00049934   -0.00218450   -0.00033412
     atom  126 type  1   force =    -0.00156719   -0.00025352   -0.00098435
     atom  127 type  1   force =     0.00006588   -0.00051112   -0.00090115
     atom  128 type  1   force =    -0.00073366   -0.00044906    0.00023738
     atom  129 type  1   force =    -0.00182092   -0.00064871   -0.00130065
     atom  130 type  1   force =    -0.00119706    0.00002477    0.00041644
     atom  131 type  1   force =    -0.00040319   -0.00080735   -0.00009858
     atom  132 type  2   force =     0.00092649    0.00001613   -0.00052407
     atom  133 type  2   force =    -0.00053888    0.00114665    0.00087320
     atom  134 type  2   force =     0.00095583   -0.00031073   -0.00024974
     atom  135 type  2   force =     0.00017335    0.00131872   -0.00064438
     atom  136 type  2   force =     0.00021847    0.00044164    0.00025112
     atom  137 type  2   force =    -0.00036302    0.00046393    0.00008475
     atom  138 type  2   force =     0.00032419    0.00021263    0.00016271
     atom  139 type  2   force =     0.00057945    0.00039097    0.00021320
     atom  140 type  2   force =     0.00026515   -0.00001922   -0.00031845
     atom  141 type  2   force =     0.00123358    0.00071405    0.00058562
     atom  142 type  2   force =     0.00052012   -0.00033536    0.00001812
     atom  143 type  2   force =     0.00210928    0.00306138    0.00176964
     atom  144 type  1   force =     0.00110593    0.00066061    0.00000075
     atom  145 type  1   force =     0.00038601   -0.00010081   -0.00066003
     atom  146 type  1   force =    -0.00028639    0.00010728   -0.00001908
     atom  147 type  1   force =     0.00077049   -0.00129317   -0.00037786
     atom  148 type  1   force =     0.00031782    0.00029644    0.00030106
     atom  149 type  1   force =     0.00186599   -0.00071150    0.00013458
     atom  150 type  2   force =    -0.00058000   -0.00054477    0.00000852
     atom  151 type  2   force =    -0.00055472    0.00053181    0.00009397
     atom  152 type  2   force =    -0.00037958   -0.00041786    0.00020123
     atom  153 type  2   force =    -0.00068748    0.00005000    0.00008197
     atom  154 type  2   force =    -0.00039009   -0.00037516   -0.00059091
     atom  155 type  2   force =    -0.00126006   -0.00003043   -0.00074818
     atom  156 type  2   force =     0.00047706   -0.00033742    0.00025085
     atom  157 type  2   force =    -0.00040510    0.00002264    0.00033224
     atom  158 type  2   force =    -0.00031505    0.00034187    0.00070667
     atom  159 type  2   force =    -0.00114244    0.00106830    0.00015649
     atom  160 type  2   force =    -0.00047525    0.00072599    0.00003879
     atom  161 type  2   force =    -0.00118296    0.00066426   -0.00008731
     atom  162 type  1   force =     0.00178927    0.00227405    0.00116104
     atom  163 type  1   force =     0.01386064   -0.01591228    0.02038108
     atom  164 type  1   force =     0.00339196    0.00044893    0.00007162
     atom  165 type  1   force =     0.00155722   -0.00068986    0.00050645
     atom  166 type  1   force =     0.00246463   -0.00036079   -0.00049983
     atom  167 type  1   force =     0.00019702   -0.00137779   -0.00034827
     atom  168 type  2   force =    -0.00186676   -0.00089384   -0.00071272
     atom  169 type  2   force =    -0.00335835    0.00531737   -0.00022421
     atom  170 type  2   force =    -0.00022591   -0.00130031   -0.00053890
     atom  171 type  2   force =     0.00338345    0.00549083   -0.00707849
     atom  172 type  2   force =    -0.00194431   -0.00068627   -0.00122177
     atom  173 type  2   force =     0.00057619    0.00116763   -0.00072035
     atom  174 type  2   force =    -0.00194691   -0.00021111    0.00030827
     atom  175 type  2   force =    -0.00045468    0.00040705   -0.00013429
     atom  176 type  2   force =    -0.00142443   -0.00109111   -0.00020987
     atom  177 type  2   force =    -0.00024190    0.00065800   -0.00064882
     atom  178 type  2   force =    -0.00263532    0.00110458   -0.00098634
     atom  179 type  2   force =    -0.00042434    0.00182149    0.00000016
     atom  180 type  1   force =    -0.00365804   -0.00640123   -0.00634838
     atom  181 type  1   force =     0.00401431    0.00727024   -0.00558381
     atom  182 type  1   force =    -0.00034042    0.00440372    0.00487775
     atom  183 type  1   force =    -0.00439854   -0.00390237    0.00215615
     atom  184 type  1   force =    -0.00535284   -0.00066037   -0.00075883
     atom  185 type  1   force =    -0.00155182    0.00167634    0.00162139
     atom  186 type  2   force =     0.02401503    0.01125526    0.01331194
     atom  187 type  2   force =     0.00056544   -0.00320659    0.00013373
     atom  188 type  2   force =     0.00304819    0.00113353   -0.00068193
     atom  189 type  2   force =    -0.00099749   -0.00236708    0.00155103
     atom  190 type  2   force =     0.00328283    0.00061415    0.00121684
     atom  191 type  2   force =     0.00010422   -0.00035163   -0.00012571
     atom  192 type  2   force =     0.00273665   -0.00040855   -0.00156959
     atom  193 type  2   force =     0.00244784    0.00003814   -0.00157393
     atom  194 type  2   force =    -0.00367022   -0.00249279   -0.00750437
     atom  195 type  2   force =     0.00115186    0.00181759    0.00078211
     atom  196 type  2   force =     0.06431093   -0.05583974    0.02249566
     atom  197 type  2   force =     0.00189994   -0.00175962    0.00074953
     atom  198 type  1   force =     0.00357108   -0.00268899   -0.00101339
     atom  199 type  1   force =     0.00338872   -0.00078826    0.00095678
     atom  200 type  1   force =    -0.00192960   -0.00312654   -0.00610234
     atom  201 type  1   force =     0.00165559    0.00235969   -0.00108127
     atom  202 type  1   force =     0.00270243   -0.00042921    0.00081446
     atom  203 type  1   force =     0.00164686   -0.00007795   -0.00040227
     atom  204 type  2   force =    -0.00276295    0.00214675    0.00210454
     atom  205 type  2   force =    -0.00170210    0.00027215   -0.00022045
     atom  206 type  2   force =    -0.00127457   -0.00003154    0.00018373
     atom  207 type  2   force =    -0.00122802   -0.00006287   -0.00002523
     atom  208 type  2   force =    -0.00230507    0.00000583   -0.00079406
     atom  209 type  2   force =    -0.00125896    0.00043044   -0.00054461
     atom  210 type  2   force =    -0.00054253   -0.00026559    0.00079288
     atom  211 type  2   force =    -0.00091920   -0.00033933    0.00088663
     atom  212 type  2   force =    -0.00151162    0.00022154    0.00611605
     atom  213 type  2   force =    -0.00098805   -0.00132853    0.00001408
     atom  214 type  2   force =    -0.00256382   -0.00099821    0.00139260
     atom  215 type  2   force =    -0.00034117   -0.00021655    0.00040635

     Total force =     0.580754     Total SCF correction =     0.000114

     Writing output data file Qrtz_Ortho.save

     init_run     :     27.06s CPU     37.13s WALL (       1 calls)
     electrons    :   4515.89s CPU   9063.00s WALL (       1 calls)
     forces       :      8.68s CPU      9.25s WALL (       1 calls)

     Called by init_run:
     wfcinit      :     25.00s CPU     33.46s WALL (       1 calls)
     potinit      :      0.20s CPU      0.31s WALL (       1 calls)

     Called by electrons:
     c_bands      :   2255.64s CPU   2830.83s WALL (      33 calls)
     sum_band     :     11.53s CPU     43.79s WALL (      11 calls)
     v_of_rho     :      0.12s CPU      0.37s WALL (      12 calls)
     mix_rho      :      0.10s CPU      0.73s WALL (      11 calls)

     Called by c_bands:
     init_us_2    :      0.22s CPU      0.39s WALL (      45 calls)
     cegterg      :   2254.26s CPU   2817.41s WALL (      33 calls)

     Called by sum_band:

     Called by *egterg:
     h_psi        :    435.02s CPU    892.81s WALL (     100 calls)
     g_psi        :      0.30s CPU      0.31s WALL (      66 calls)
     cdiaghg      :    755.94s CPU    766.74s WALL (      97 calls)

     Called by h_psi:
     add_vuspsi   :    142.69s CPU    143.07s WALL (     100 calls)

     General routines
     calbec       :    149.06s CPU    168.17s WALL (     104 calls)
     fft          :      0.18s CPU      1.08s WALL (      49 calls)
     fftw         :    152.60s CPU    615.55s WALL (   98040 calls)
     davcio       :      0.02s CPU      2.71s WALL (     260 calls)

     Parallel routines
     fft_scatter  :     77.62s CPU    505.82s WALL (   98089 calls)

     Electric-field routines
     c_phase_fiel :   2248.37s CPU   6183.95s WALL (      33 calls)

     PWSCF        :     1h15m CPU        2h31m WALL


   This run was terminated on:  21:53: 2   5Jul2018            

=------------------------------------------------------------------------------=
   JOB DONE.
=------------------------------------------------------------------------------=
