# Supplementary material for: Collective dipole effects in ionic transport under electric fields
Source: Nat Commun. 2020 Jul 3;11:3330. doi: 10.1038/s41467-020-17173-w (PMC7335081; doi:10.1038/s41467-020-17173-w)
Supplement: Supplementary file 3 — Source Data [file 41467_2020_17173_MOESM3_ESM.zip › Script_Pol_Analysis/QE_data/ZBC_NEB_VO_Q2-pos2/Zcharge_VO_Q2_pict1/dy0.2/output_file]

     Program PWSCF v.5.4.0 starts on  5Jul2018 at 20:45:23 

     This program is part of the open-source Quantum ESPRESSO suite
     for quantum simulation of materials; please cite
         "P. Giannozzi et al., J. Phys.:Condens. Matter 21 395502 (2009);
          URL http://www.quantum-espresso.org", 
     in publications or presentations arising from this work. More details at
     http://www.quantum-espresso.org/quote

     Parallel version (MPI), running on   112 processors
     R & G space division:  proc/nbgrp/npool/nimage =     112
     Reading input from input_file
Warning: card &IONS ignored
Warning: card / ignored
Warning: card &CELL ignored
Warning: card / ignored

     Current dimensions of program PWSCF are:
     Max number of different atomic species (ntypx) = 10
     Max number of k-points (npk) =  40000
     Max angular momentum in pseudopotentials (lmaxx) =  3

     Subspace diagonalization in iterative solution of the eigenvalue problem:
     a serial algorithm will be used


     Parallelization info
     --------------------
     sticks:   dense  smooth     PW     G-vecs:    dense   smooth      PW
     Min         200     200     50                15540    15540    1940
     Max         201     201     51                15547    15547    1944
     Sum       22485   22485   5629              1740873  1740873  217511


     Title: 
     Fkl_Ortho                                                                  


     bravais-lattice index     =            0
     lattice parameter (alat)  =      27.8567  a.u.
     unit-cell volume          =   18011.5231 (a.u.)^3
     number of atoms/cell      =          215
     number of atomic types    =            2
     number of electrons       =      1144.00
     number of Kohn-Sham states=          600
     kinetic-energy cutoff     =      80.0000  Ry
     charge density cutoff     =     320.0000  Ry
     convergence threshold     =      1.0E-08
     mixing beta               =       0.7000
     number of iterations used =            8  plain     mixing
     Exchange-correlation      =  SLA  PZ   NOGX NOGC ( 1  1  0  0 0 0)

     Using Berry phase electric field
     In a.u.(Ry)  cartesian system of reference
        0.0000000000
        0.0000000000
        0.0000000000
     In a.u.(Ry)  crystal system of reference
        0.0000000000
        0.0000000000
        0.0000000000
     Number of iterative cycles:   3


     celldm(1)=  27.856738  celldm(2)=   0.000000  celldm(3)=   0.000000
     celldm(4)=   0.000000  celldm(5)=   0.000000  celldm(6)=   0.000000

     crystal axes: (cart. coord. in units of alat)
               a(1) = (   0.992918   0.000000   0.000000 )  
               a(2) = (   0.000000   1.146571   0.000000 )  
               a(3) = (   0.000000   0.000000   0.731889 )  

     reciprocal axes: (cart. coord. in units 2 pi/alat)
               b(1) = (  1.007133  0.000000  0.000000 )  
               b(2) = (  0.000000  0.872166  0.000000 )  
               b(3) = (  0.000000  0.000000  1.366327 )  


     PseudoPot. # 1 for Si read from file:
     /home/users/lsamos/Nico/q-e-qe-5.4/pseudo/Si.pz-vbc.UPF
     MD5 check sum: 6dfa03ddd5817404712e03e4d12deb78
     Pseudo is Norm-conserving, Zval =  4.0
     Generated by new atomic code, or converted to UPF format
     Using radial grid of  431 points,  2 beta functions with: 
                l(1) =   0
                l(2) =   1

     PseudoPot. # 2 for O  read from file:
     /home/users/lsamos/Nico/q-e-qe-5.4/pseudo/O.pz-mt.UPF
     MD5 check sum: 6c85872a654a48428798af567c59afb1
     Pseudo is Norm-conserving, Zval =  6.0
     Generated by new atomic code, or converted to UPF format
     Using radial grid of  921 points,  1 beta functions with: 
                l(1) =   0

     atomic species   valence    mass     pseudopotential
        Si             4.00    28.08550     Si( 1.00)
        O              6.00    16.00000     O ( 1.00)

     No symmetry found


   Cartesian axes

     site n.     atom                  positions (alat units)
         1           Si  tau(   1) = (   0.1526070  -0.0005219   0.2468213  )
         2           Si  tau(   2) = (   0.3181961   0.2878794   0.2455971  )
         3           Si  tau(   3) = (   0.9147431   0.1331118   0.1179680  )
         4           Si  tau(   4) = (   0.0913557   0.4161472   0.1243611  )
         5           Si  tau(   5) = (   0.0890703   0.1518590  -0.0006833  )
         6           Si  tau(   6) = (   0.2502579   0.4339578  -0.0048065  )
         7           O   tau(   7) = (   0.0858929   0.0786958   0.2843220  )
         8           O   tau(   8) = (   0.2523428   0.3669835   0.2850404  )
         9           O   tau(   9) = (   0.2166198   0.0371751   0.1651749  )
        10           O   tau(  10) = (   0.3854023   0.3306166   0.1685429  )
        11           O   tau(  11) = (   0.1899148   0.1671334   0.0403625  )
        12           O   tau(  12) = (   0.3566677   0.4413897   0.0238535  )
        13           O   tau(  13) = (   0.0232879   0.1142923   0.0798470  )
        14           O   tau(  14) = (   0.1935777   0.4038739   0.0849739  )
        15           O   tau(  15) = (   0.9162131   0.2056298   0.2015662  )
        16           O   tau(  16) = (   0.0902448   0.4923687   0.2046510  )
        17           O   tau(  17) = (   0.0485185   0.2471043   0.3288967  )
        18           O   tau(  18) = (   0.2142447   0.5355634   0.3309345  )
        19           Si  tau(  19) = (   0.4879220   0.0027178   0.2393226  )
        20           Si  tau(  20) = (   0.6534621   0.2824525   0.2488768  )
        21           Si  tau(  21) = (   0.2542973   0.1310928   0.1225297  )
        22           Si  tau(  22) = (   0.4152104   0.4204675   0.1145966  )
        23           Si  tau(  23) = (   0.4170093   0.1534654   0.0002070  )
        24           Si  tau(  24) = (   0.5856654   0.4421223   0.0018143  )
        25           O   tau(  25) = (   0.4226019   0.0834756   0.2766181  )
        26           O   tau(  26) = (   0.5912088   0.3502319   0.3134807  )
        27           O   tau(  27) = (   0.5545591   0.0397682   0.1584113  )
        28           O   tau(  28) = (   0.7054658   0.3326639   0.1666924  )
        29           O   tau(  29) = (   0.5170708   0.1752344   0.0411291  )
        30           O   tau(  30) = (   0.6874769   0.4579766   0.0393598  )
        31           O   tau(  31) = (   0.3550120   0.1129521   0.0817445  )
        32           O   tau(  32) = (   0.5211435   0.4109883   0.0858873  )
        33           O   tau(  33) = (   0.2569640   0.2084752   0.2014255  )
        34           O   tau(  34) = (   0.3988549   0.5099837   0.1803192  )
        35           O   tau(  35) = (   0.3807950   0.2496227   0.3282566  )
        36           Si  tau(  36) = (   0.8152717  -0.0019493   0.2414422  )
        37           Si  tau(  37) = (   0.9809290   0.2835884   0.2441478  )
        38           Si  tau(  38) = (   0.5858556   0.1379804   0.1189426  )
        39           Si  tau(  39) = (   0.7503591   0.4234967   0.1239015  )
        40           Si  tau(  40) = (   0.7546558   0.1597555  -0.0099412  )
        41           Si  tau(  41) = (   0.9176211   0.4375498   0.0031708  )
        42           O   tau(  42) = (   0.7494889   0.0747786   0.2853533  )
        43           O   tau(  43) = (   0.9169215   0.3658054   0.2816774  )
        44           O   tau(  44) = (   0.8720065   0.0391066   0.1560244  )
        45           O   tau(  45) = (   1.0483531   0.3207324   0.1649217  )
        46           O   tau(  46) = (   0.8539390   0.1750830   0.0347616  )
        47           O   tau(  47) = (   1.0195202   0.4504768   0.0419366  )
        48           O   tau(  48) = (   0.6855801   0.1356227   0.0725969  )
        49           O   tau(  49) = (   0.8510577   0.4025045   0.0844627  )
        50           O   tau(  50) = (   0.5867739   0.2071965   0.2059082  )
        51           O   tau(  51) = (   0.7520592   0.4991497   0.2034850  )
        52           O   tau(  52) = (   0.7260677   0.2454248   0.3228831  )
        53           O   tau(  53) = (   0.8792244   0.5352148   0.3275984  )
        54           Si  tau(  54) = (   0.1517315   0.5719834   0.2479802  )
        55           Si  tau(  55) = (   0.3191404   0.8664892   0.2449986  )
        56           Si  tau(  56) = (   0.9201188   0.7067885   0.1221465  )
        57           Si  tau(  57) = (   0.0915621   0.9918186   0.1237927  )
        58           Si  tau(  58) = (   0.0935548   0.7266355  -0.0008214  )
        59           Si  tau(  59) = (   0.2547412   1.0146238  -0.0002971  )
        60           O   tau(  60) = (   0.0875589   0.6536162   0.2834923  )
        61           O   tau(  61) = (   0.2538223   0.9454037   0.2828073  )
        62           O   tau(  62) = (   0.2216818   0.6107691   0.1694564  )
        63           O   tau(  63) = (   0.3852196   0.8989548   0.1630609  )
        64           O   tau(  64) = (   0.1988740   0.7347809   0.0373900  )
        65           O   tau(  65) = (   0.3580145   1.0267707   0.0361601  )
        66           O   tau(  66) = (   0.0300142   0.6938794   0.0832908  )
        67           O   tau(  67) = (   0.1932605   0.9776345   0.0836746  )
        68           O   tau(  68) = (   0.9176385   0.7804938   0.2038951  )
        69           O   tau(  69) = (   0.0911296   1.0638248   0.2073995  )
        70           O   tau(  70) = (   0.0505765   0.8225688   0.3275442  )
        71           O   tau(  71) = (   0.2165800   1.1120220   0.3307291  )
        72           Si  tau(  72) = (   0.4291190   0.6139235   0.1826591  )
        73           Si  tau(  73) = (   0.6516881   0.8623312   0.2462231  )
        74           Si  tau(  74) = (   0.2523136   0.7067083   0.1279870  )
        75           Si  tau(  75) = (   0.4226055   0.9935460   0.1193060  )
        76           Si  tau(  76) = (   0.4235587   0.7455331   0.0024401  )
        77           Si  tau(  77) = (   0.5880584   1.0134480  -0.0016271  )
        78           O   tau(  78) = (   0.4067283   0.6595383   0.2778973  )
        79           O   tau(  79) = (   0.5867233   0.9424257   0.2838039  )
        80           O   tau(  80) = (   0.5325381   0.6229064   0.1486362  )
        81           O   tau(  81) = (   0.7138847   0.8948739   0.1610191  )
        82           O   tau(  82) = (   0.5227543   0.7588144   0.0389999  )
        83           O   tau(  83) = (   0.6897742   1.0269937   0.0381259  )
        84           O   tau(  84) = (   0.3671923   0.6828967   0.0994907  )
        85           O   tau(  85) = (   0.5237333   0.9755461   0.0799953  )
        86           O   tau(  86) = (   0.2561192   0.7849427   0.2031204  )
        87           O   tau(  87) = (   0.4237487   1.0696153   0.1989292  )
        88           O   tau(  88) = (   0.3803090   0.8276315   0.3287486  )
        89           O   tau(  89) = (   0.5474291   1.1116772   0.3248286  )
        90           Si  tau(  90) = (   0.8185792   0.5765219   0.2444790  )
        91           Si  tau(  91) = (   0.9818557   0.8605263   0.2439024  )
        92           Si  tau(  92) = (   0.5873010   0.7156956   0.1194278  )
        93           Si  tau(  93) = (   0.7527677   0.9902155   0.1212142  )
        94           Si  tau(  94) = (   0.7532146   0.7279292  -0.0006046  )
        95           Si  tau(  95) = (   0.9190654   1.0123977   0.0019824  )
        96           O   tau(  96) = (   0.7565901   0.6579977   0.2842317  )
        97           O   tau(  97) = (   0.9180607   0.9410234   0.2823753  )
        98           O   tau(  98) = (   0.8848084   0.6106998   0.1629632  )
        99           O   tau(  99) = (   1.0479903   0.8951228   0.1623548  )
       100           O   tau( 100) = (   0.8545245   0.7413219   0.0397641  )
       101           O   tau( 101) = (   1.0200915   1.0290695   0.0421659  )
       102           O   tau( 102) = (   0.6866385   0.6924237   0.0812173  )
       103           O   tau( 103) = (   0.8547966   0.9743848   0.0834899  )
       104           O   tau( 104) = (   0.5874419   0.7806830   0.2073380  )
       105           O   tau( 105) = (   0.7516342   1.0631367   0.2040536  )
       106           O   tau( 106) = (   0.7145049   0.8253722   0.3291499  )
       107           O   tau( 107) = (   0.8829918   1.1104744   0.3216047  )
       108           Si  tau( 108) = (   0.1530658  -0.0017724   0.6088278  )
       109           Si  tau( 109) = (   0.3114398   0.2820549   0.6101117  )
       110           Si  tau( 110) = (   0.9201222   0.1281461   0.4908061  )
       111           Si  tau( 111) = (   0.0884113   0.4166505   0.4893799  )
       112           Si  tau( 112) = (   0.0890180   0.1518587   0.3669456  )
       113           Si  tau( 113) = (   0.2525765   0.4392417   0.3682401  )
       114           O   tau( 114) = (   0.0902049   0.0801966   0.6471237  )
       115           O   tau( 115) = (   0.2409084   0.3587487   0.6469327  )
       116           O   tau( 116) = (   0.2165411   0.0316124   0.5243501  )
       117           O   tau( 117) = (   0.3770071   0.3257919   0.5321716  )
       118           O   tau( 118) = (   0.1925349   0.1661519   0.4019463  )
       119           O   tau( 119) = (   0.3551441   0.4549690   0.4061156  )
       120           O   tau( 120) = (   0.0294843   0.1155582   0.4527098  )
       121           O   tau( 121) = (   0.1907576   0.4016189   0.4514979  )
       122           O   tau( 122) = (   0.9159886   0.2038958   0.5716324  )
       123           O   tau( 123) = (   0.0867475   0.4924167   0.5697607  )
       124           O   tau( 124) = (   0.0517915   0.2486047   0.6933793  )
       125           O   tau( 125) = (   0.2163099   0.5320519   0.6905220  )
       126           Si  tau( 126) = (   0.4849570  -0.0008557   0.6105124  )
       127           Si  tau( 127) = (   0.6424632   0.2875625   0.6033846  )
       128           Si  tau( 128) = (   0.2552622   0.1264718   0.4839564  )
       129           Si  tau( 129) = (   0.4115866   0.4221937   0.4941578  )
       130           Si  tau( 130) = (   0.4197222   0.1524075   0.3625841  )
       131           Si  tau( 131) = (   0.6084546   0.3934725   0.4112124  )
       132           O   tau( 132) = (   0.4224122   0.0809971   0.6490866  )
       133           O   tau( 133) = (   0.5845951   0.3647239   0.6538649  )
       134           O   tau( 134) = (   0.5483994   0.0353623   0.5269247  )
       135           O   tau( 135) = (   0.6813586   0.3401327   0.5023494  )
       136           O   tau( 136) = (   0.5220859   0.1673842   0.4020816  )
       137           O   tau( 137) = (   0.6865051   0.4724621   0.4089011  )
       138           O   tau( 138) = (   0.3572463   0.1117694   0.4442246  )
       139           O   tau( 139) = (   0.5178725   0.4114456   0.4643100  )
       140           O   tau( 140) = (   0.2546083   0.1993045   0.5670019  )
       141           O   tau( 141) = (   0.4101122   0.4990973   0.5730427  )
       142           O   tau( 142) = (   0.3749083   0.2478229   0.6937284  )
       143           O   tau( 143) = (   0.5481023   0.5349648   0.6885491  )
       144           Si  tau( 144) = (   0.8170668  -0.0034599   0.6109806  )
       145           Si  tau( 145) = (   0.9798820   0.2844061   0.6117812  )
       146           Si  tau( 146) = (   0.5843952   0.1295275   0.4847625  )
       147           Si  tau( 147) = (   0.7566300   0.4319636   0.4863941  )
       148           Si  tau( 148) = (   0.7557837   0.1485035   0.3664382  )
       149           Si  tau( 149) = (   0.9189231   0.4392112   0.3633328  )
       150           O   tau( 150) = (   0.7530971   0.0784271   0.6480636  )
       151           O   tau( 151) = (   0.9155563   0.3652109   0.6514247  )
       152           O   tau( 152) = (   0.8826866   0.0324013   0.5295976  )
       153           O   tau( 153) = (   1.0420653   0.3220250   0.5284956  )
       154           O   tau( 154) = (   0.8566485   0.1623171   0.4068818  )
       155           O   tau( 155) = (   1.0191410   0.4531060   0.4051611  )
       156           O   tau( 156) = (   0.6880618   0.1204475   0.4494294  )
       157           O   tau( 157) = (   0.8523242   0.4018364   0.4463146  )
       158           O   tau( 158) = (   0.5798623   0.2077612   0.5646340  )
       159           O   tau( 159) = (   0.7580711   0.4867934   0.5795919  )
       160           O   tau( 160) = (   0.7251811   0.2529938   0.6661106  )
       161           O   tau( 161) = (   0.8838898   0.5360104   0.6975652  )
       162           Si  tau( 162) = (   0.1526569   0.5712193   0.6089412  )
       163           Si  tau( 163) = (   0.3144225   0.8593931   0.6116754  )
       164           Si  tau( 164) = (   0.9175106   0.7044754   0.4917535  )
       165           Si  tau( 165) = (   0.0881818   0.9910862   0.4885222  )
       166           Si  tau( 166) = (   0.0875475   0.7270784   0.3667219  )
       167           Si  tau( 167) = (   0.2534619   1.0156251   0.3688655  )
       168           O   tau( 168) = (   0.0906446   0.6523171   0.6499845  )
       169           O   tau( 169) = (   0.2512065   0.9405473   0.6490241  )
       170           O   tau( 170) = (   0.2170533   0.6085491   0.5272596  )
       171           O   tau( 171) = (   0.3858586   0.8944731   0.5349607  )
       172           O   tau( 172) = (   0.1900944   0.7409766   0.4045777  )
       173           O   tau( 173) = (   0.3550672   1.0258373   0.4093376  )
       174           O   tau( 174) = (   0.0248668   0.6886415   0.4491601  )
       175           O   tau( 175) = (   0.1897976   0.9750768   0.4491513  )
       176           O   tau( 176) = (   0.9208200   0.7748324   0.5767960  )
       177           O   tau( 177) = (   0.0886297   1.0631101   0.5723845  )
       178           O   tau( 178) = (   0.0604810   0.8234800   0.6915398  )
       179           O   tau( 179) = (   0.2173454   1.1101728   0.6921386  )
       180           Si  tau( 180) = (   0.4810107   0.5742972   0.6105534  )
       181           Si  tau( 181) = (   0.6497159   0.8596647   0.6065941  )
       182           Si  tau( 182) = (   0.2531278   0.7045577   0.4873535  )
       183           Si  tau( 183) = (   0.4204620   0.9903938   0.4908480  )
       184           Si  tau( 184) = (   0.4159618   0.7298837   0.3643945  )
       185           Si  tau( 185) = (   0.5847177   1.0164074   0.3661718  )
       186           O   tau( 186) = (   0.4204636   0.6536955   0.6588592  )
       187           O   tau( 187) = (   0.5868172   0.9400602   0.6474714  )
       188           O   tau( 188) = (   0.5416416   0.6125240   0.5271509  )
       189           O   tau( 189) = (   0.7136948   0.8957690   0.5243390  )
       190           O   tau( 190) = (   0.5196594   0.7375495   0.3994601  )
       191           O   tau( 191) = (   0.6857521   1.0323455   0.4068046  )
       192           O   tau( 192) = (   0.3551762   0.6903655   0.4473555  )
       193           O   tau( 193) = (   0.5210084   0.9772607   0.4478833  )
       194           O   tau( 194) = (   0.2533217   0.7783201   0.5696914  )
       195           O   tau( 195) = (   0.4208889   1.0651311   0.5721326  )
       196           O   tau( 196) = (   0.3682427   0.8190725   0.7019610  )
       197           O   tau( 197) = (   0.5501758   1.1097057   0.6920921  )
       198           Si  tau( 198) = (   0.8203534   0.5725794   0.6160431  )
       199           Si  tau( 199) = (   0.9843276   0.8582777   0.6117066  )
       200           Si  tau( 200) = (   0.5827357   0.7060545   0.4850674  )
       201           Si  tau( 201) = (   0.7510633   0.9925816   0.4865551  )
       202           Si  tau( 202) = (   0.7519554   0.7294909   0.3683536  )
       203           Si  tau( 203) = (   0.9178245   1.0151198   0.3643187  )
       204           O   tau( 204) = (   0.7526973   0.6507178   0.6520991  )
       205           O   tau( 205) = (   0.9204436   0.9376914   0.6524273  )
       206           O   tau( 206) = (   0.8792739   0.6073762   0.5296283  )
       207           O   tau( 207) = (   1.0431788   0.8945309   0.5258403  )
       208           O   tau( 208) = (   0.8516043   0.7438421   0.4125862  )
       209           O   tau( 209) = (   1.0185159   1.0295825   0.4061745  )
       210           O   tau( 210) = (   0.6844270   0.6892682   0.4466294  )
       211           O   tau( 211) = (   0.8518906   0.9788923   0.4451776  )
       212           O   tau( 212) = (   0.5831531   0.7808487   0.5663719  )
       213           O   tau( 213) = (   0.7523917   1.0635736   0.5712741  )
       214           O   tau( 214) = (   0.7134624   0.8208438   0.6886159  )
       215           O   tau( 215) = (   0.8796431   1.1071838   0.6942729  )

     number of k points=     1
                       cart. coord. in units 2pi/alat
        k(    1) = (   0.0000000   0.0000000   0.0000000), wk =   2.0000000

     Dense  grid:  1740873 G-vectors     FFT dimensions: ( 160, 192, 120)

     Largest allocated arrays     est. size (Mb)     dimensions
        Kohn-Sham Wavefunctions        17.80 Mb     (    1944,  600)
        NL pseudopotentials            12.78 Mb     (    1944,  431)
        Each V/rho on FFT grid          0.94 Mb     (   61440)
        Each G-vector array             0.12 Mb     (   15547)
        G-vector shells                 0.06 Mb     (    7776)
     Largest temporary arrays     est. size (Mb)     dimensions
        Auxiliary wavefunctions        71.19 Mb     (    1944, 2400)
        Each subspace H/S matrix       87.89 Mb     (    2400, 2400)
        Each <psi_i|beta_j> matrix      3.95 Mb     (     431,  600)
        Arrays for rho mixing           7.50 Mb     (   61440,    8)

     Initial potential from superposition of free atoms

     starting charge 1145.96414, renormalised to 1144.00000
     Starting wfc are  860 randomized atomic wfcs

     total cpu time spent up to now is       38.0 secs

     per-process dynamical memory:   157.2 Mb

     Self-consistent Calculation

     iteration #  1     ecut=    80.00 Ry     beta=0.70
     Davidson diagonalization with overlap
     ethr =  1.00E-02,  avg # of iterations =  3.0
     Davidson diagonalization with overlap
     ethr =  1.00E-02,  avg # of iterations =  1.0
     Davidson diagonalization with overlap
     ethr =  1.00E-02,  avg # of iterations =  1.0

     Expectation value of exp(iGx): (  1.2466145133219146E-004,  7.2400923839253397E-004)  0.99291773000000005     
     Electronic Dipole per cell (Ry a.u.)   17.435139496355291     
     Ionic Dipole per cell (Ry a.u.)   23650.516020106639     

     Expectation value of exp(iGx): (  3.2684851689406499E-003, -3.0601511900712765E-003)   1.1465709300000000     
     Electronic Dipole per cell (Ry a.u.)  -10.819258575880232     
     Ionic Dipole per cell (Ry a.u.)   25348.451300024768     

     Expectation value of exp(iGx): (  9.9368222968332596E-008, -1.7397010588622766E-006)  0.73188942899999998     
     Electronic Dipole per cell (Ry a.u.)  -13.892878569545136     
     Ionic Dipole per cell (Ry a.u.)   15837.460597652665     
Electronic Dipole on Cartesian axes
           1   17.435139496355291     
           2  -10.819258575880232     
           3  -13.892878569545136     
Ionic Dipole on Cartesian axes
           1   23650.516020106639     
           2   25348.451300024768     
           3   15837.460597652665     

     total cpu time spent up to now is      799.1 secs

     total energy              =   -5137.17740300 Ry
     Harris-Foulkes estimate   =   -5174.15734086 Ry
     estimated scf accuracy    <      51.92750476 Ry

     iteration #  2     ecut=    80.00 Ry     beta=0.70
     Davidson diagonalization with overlap
     ethr =  4.54E-03,  avg # of iterations =  2.0
     Davidson diagonalization with overlap
     ethr =  4.54E-03,  avg # of iterations =  1.0
     Davidson diagonalization with overlap
     ethr =  4.54E-03,  avg # of iterations =  1.0

     Expectation value of exp(iGx): (  7.9430699427439116E-006,  3.1831967505460426E-005)  0.99291773000000005     
     Electronic Dipole per cell (Ry a.u.)   16.513417559071456     
     Ionic Dipole per cell (Ry a.u.)   23650.516020106639     

     Expectation value of exp(iGx): (  3.1679964725037134E-004, -2.9744498754042563E-004)   1.1465709300000000     
     Electronic Dipole per cell (Ry a.u.)  -10.839504112560876     
     Ionic Dipole per cell (Ry a.u.)   25348.451300024768     

     Expectation value of exp(iGx): (  4.7514081725652998E-010, -5.7623664463055640E-009)  0.73188942899999998     
     Electronic Dipole per cell (Ry a.u.)  -13.661470674589193     
     Ionic Dipole per cell (Ry a.u.)   15837.460597652665     
Electronic Dipole on Cartesian axes
           1   16.513417559071456     
           2  -10.839504112560876     
           3  -13.661470674589193     
Ionic Dipole on Cartesian axes
           1   23650.516020106639     
           2   25348.451300024768     
           3   15837.460597652665     

     total cpu time spent up to now is     1529.8 secs

     total energy              =   -5150.74491859 Ry
     Harris-Foulkes estimate   =   -5167.84026976 Ry
     estimated scf accuracy    <      33.07791972 Ry

     iteration #  3     ecut=    80.00 Ry     beta=0.70
     Davidson diagonalization with overlap
     ethr =  2.89E-03,  avg # of iterations =  2.0
     Davidson diagonalization with overlap
     ethr =  2.89E-03,  avg # of iterations =  1.0
     Davidson diagonalization with overlap
     ethr =  2.89E-03,  avg # of iterations =  1.0

     Expectation value of exp(iGx): (  3.0680949263172317E-005,  1.5653399678861426E-004)  0.99291773000000005     
     Electronic Dipole per cell (Ry a.u.)   17.148290472403119     
     Ionic Dipole per cell (Ry a.u.)   23650.516020106639     

     Expectation value of exp(iGx): (  1.0336530932759649E-003, -9.8122634801307449E-004)   1.1465709300000000     
     Electronic Dipole per cell (Ry a.u.)  -10.918372048146159     
     Ionic Dipole per cell (Ry a.u.)   25348.451300024768     

     Expectation value of exp(iGx): (  7.7953081866616881E-009, -1.0597709172100982E-007)  0.73188942899999998     
     Electronic Dipole per cell (Ry a.u.)  -13.742652666124751     
     Ionic Dipole per cell (Ry a.u.)   15837.460597652665     
Electronic Dipole on Cartesian axes
           1   17.148290472403119     
           2  -10.918372048146159     
           3  -13.742652666124751     
Ionic Dipole on Cartesian axes
           1   23650.516020106639     
           2   25348.451300024768     
           3   15837.460597652665     

     total cpu time spent up to now is     2256.8 secs

     total energy              =   -5157.52296229 Ry
     Harris-Foulkes estimate   =   -5157.61202042 Ry
     estimated scf accuracy    <       0.23465926 Ry

     iteration #  4     ecut=    80.00 Ry     beta=0.70
     Davidson diagonalization with overlap
     ethr =  2.05E-05,  avg # of iterations =  9.0
     Davidson diagonalization with overlap
     ethr =  2.05E-05,  avg # of iterations =  1.0
     Davidson diagonalization with overlap
     ethr =  2.05E-05,  avg # of iterations =  1.0

     Expectation value of exp(iGx): (  3.2365361123675952E-005,  1.4828043393915534E-004)  0.99291773000000005     
     Electronic Dipole per cell (Ry a.u.)   16.882426808730415     
     Ionic Dipole per cell (Ry a.u.)   23650.516020106639     

     Expectation value of exp(iGx): (  1.0033660479032889E-003, -9.3519430428759651E-004)   1.1465709300000000     
     Electronic Dipole per cell (Ry a.u.)  -10.786989963338680     
     Ionic Dipole per cell (Ry a.u.)   25348.451300024768     

     Expectation value of exp(iGx): (  6.0872166153646050E-009, -9.6465597121122660E-008)  0.73188942899999998     
     Electronic Dipole per cell (Ry a.u.)  -13.838151878203783     
     Ionic Dipole per cell (Ry a.u.)   15837.460597652665     
Electronic Dipole on Cartesian axes
           1   16.882426808730415     
           2  -10.786989963338680     
           3  -13.838151878203783     
Ionic Dipole on Cartesian axes
           1   23650.516020106639     
           2   25348.451300024768     
           3   15837.460597652665     

     total cpu time spent up to now is     3113.2 secs

     total energy              =   -5157.53132347 Ry
     Harris-Foulkes estimate   =   -5157.60141998 Ry
     estimated scf accuracy    <       0.14537526 Ry

     iteration #  5     ecut=    80.00 Ry     beta=0.70
     Davidson diagonalization with overlap
     ethr =  1.27E-05,  avg # of iterations = 13.0
     Davidson diagonalization with overlap
     ethr =  1.27E-05,  avg # of iterations =  1.0
     Davidson diagonalization with overlap
     ethr =  1.27E-05,  avg # of iterations =  1.0

     Expectation value of exp(iGx): (  2.9896280394751942E-005,  1.4796049679410923E-004)  0.99291773000000005     
     Electronic Dipole per cell (Ry a.u.)   17.075783716664887     
     Ionic Dipole per cell (Ry a.u.)   23650.516020106639     

     Expectation value of exp(iGx): (  9.9287023387041097E-004, -9.4006191785358942E-004)   1.1465709300000000     
     Electronic Dipole per cell (Ry a.u.)  -10.899686518987767     
     Ionic Dipole per cell (Ry a.u.)   25348.451300024768     

     Expectation value of exp(iGx): (  7.0535695195293504E-009, -9.5545583767851007E-008)  0.73188942899999998     
     Electronic Dipole per cell (Ry a.u.)  -13.740210037413089     
     Ionic Dipole per cell (Ry a.u.)   15837.460597652665     
Electronic Dipole on Cartesian axes
           1   17.075783716664887     
           2  -10.899686518987767     
           3  -13.740210037413087     
Ionic Dipole on Cartesian axes
           1   23650.516020106639     
           2   25348.451300024768     
           3   15837.460597652665     

     total cpu time spent up to now is     3953.8 secs

     total energy              =   -5157.56155643 Ry
     Harris-Foulkes estimate   =   -5157.56283108 Ry
     estimated scf accuracy    <       0.00226342 Ry

     iteration #  6     ecut=    80.00 Ry     beta=0.70
     Davidson diagonalization with overlap
     ethr =  1.98E-07,  avg # of iterations =  6.0
     Davidson diagonalization with overlap
     ethr =  1.98E-07,  avg # of iterations =  1.0
     Davidson diagonalization with overlap
     ethr =  1.98E-07,  avg # of iterations =  1.0

     Expectation value of exp(iGx): (  3.0364634445999994E-005,  1.4806702909853721E-004)  0.99291773000000005     
     Electronic Dipole per cell (Ry a.u.)   17.039704483616411     
     Ionic Dipole per cell (Ry a.u.)   23650.516020106639     

     Expectation value of exp(iGx): (  9.9582342422548814E-004, -9.3853118747488657E-004)   1.1465709300000000     
     Electronic Dipole per cell (Ry a.u.)  -10.866673467401633     
     Ionic Dipole per cell (Ry a.u.)   25348.451300024768     

     Expectation value of exp(iGx): (  6.8067393214507998E-009, -9.5824379363421772E-008)  0.73188942899999998     
     Electronic Dipole per cell (Ry a.u.)  -13.765688498949951     
     Ionic Dipole per cell (Ry a.u.)   15837.460597652665     
Electronic Dipole on Cartesian axes
           1   17.039704483616411     
           2  -10.866673467401633     
           3  -13.765688498949951     
Ionic Dipole on Cartesian axes
           1   23650.516020106639     
           2   25348.451300024768     
           3   15837.460597652665     

     total cpu time spent up to now is     4737.2 secs

     total energy              =   -5157.56208084 Ry
     Harris-Foulkes estimate   =   -5157.56221838 Ry
     estimated scf accuracy    <       0.00025055 Ry

     iteration #  7     ecut=    80.00 Ry     beta=0.70
     Davidson diagonalization with overlap
     ethr =  2.19E-08,  avg # of iterations =  3.0
     Davidson diagonalization with overlap
     ethr =  2.19E-08,  avg # of iterations =  1.0
     Davidson diagonalization with overlap
     ethr =  2.19E-08,  avg # of iterations =  1.0

     Expectation value of exp(iGx): (  3.0245873567998343E-005,  1.4813875568126040E-004)  0.99291773000000005     
     Electronic Dipole per cell (Ry a.u.)   17.050471866268186     
     Ionic Dipole per cell (Ry a.u.)   23650.516020106639     

     Expectation value of exp(iGx): (  9.9526510665271721E-004, -9.3967256635750539E-004)   1.1465709300000000     
     Electronic Dipole per cell (Ry a.u.)  -10.879420862001854     
     Ionic Dipole per cell (Ry a.u.)   25348.451300024768     

     Expectation value of exp(iGx): (  6.9128718024595050E-009, -9.5877654420148613E-008)  0.73188942899999998     
     Electronic Dipole per cell (Ry a.u.)  -13.755941189170880     
     Ionic Dipole per cell (Ry a.u.)   15837.460597652665     
Electronic Dipole on Cartesian axes
           1   17.050471866268186     
           2  -10.879420862001854     
           3  -13.755941189170880     
Ionic Dipole on Cartesian axes
           1   23650.516020106639     
           2   25348.451300024768     
           3   15837.460597652665     

     total cpu time spent up to now is     5463.5 secs

     total energy              =   -5157.56213919 Ry
     Harris-Foulkes estimate   =   -5157.56215099 Ry
     estimated scf accuracy    <       0.00002563 Ry

     iteration #  8     ecut=    80.00 Ry     beta=0.70
     Davidson diagonalization with overlap
     ethr =  2.24E-09,  avg # of iterations =  3.0
     Davidson diagonalization with overlap
     ethr =  2.24E-09,  avg # of iterations =  1.0
     Davidson diagonalization with overlap
     ethr =  2.24E-09,  avg # of iterations =  1.0

     Expectation value of exp(iGx): (  3.0271870398878130E-005,  1.4814958023999039E-004)  0.99291773000000005     
     Electronic Dipole per cell (Ry a.u.)   17.048552787963072     
     Ionic Dipole per cell (Ry a.u.)   23650.516020106639     

     Expectation value of exp(iGx): (  9.9559676031399564E-004, -9.3945911345450937E-004)   1.1465709300000000     
     Electronic Dipole per cell (Ry a.u.)  -10.875399175231658     
     Ionic Dipole per cell (Ry a.u.)   25348.451300024768     

     Expectation value of exp(iGx): (  6.8784735287465488E-009, -9.5896775217540897E-008)  0.73188942899999998     
     Electronic Dipole per cell (Ry a.u.)  -13.759347618086803     
     Ionic Dipole per cell (Ry a.u.)   15837.460597652665     
Electronic Dipole on Cartesian axes
           1   17.048552787963072     
           2  -10.875399175231658     
           3  -13.759347618086803     
Ionic Dipole on Cartesian axes
           1   23650.516020106639     
           2   25348.451300024768     
           3   15837.460597652665     

     total cpu time spent up to now is     6207.2 secs

     total energy              =   -5157.56214568 Ry
     Harris-Foulkes estimate   =   -5157.56214719 Ry
     estimated scf accuracy    <       0.00000434 Ry

     iteration #  9     ecut=    80.00 Ry     beta=0.70
     Davidson diagonalization with overlap
     ethr =  3.79E-10,  avg # of iterations =  2.0
     Davidson diagonalization with overlap
     ethr =  3.79E-10,  avg # of iterations =  1.0
     Davidson diagonalization with overlap
     ethr =  3.79E-10,  avg # of iterations =  1.0

     Expectation value of exp(iGx): (  3.0271605361529068E-005,  1.4815310595105315E-004)  0.99291773000000005     
     Electronic Dipole per cell (Ry a.u.)   17.048632288813319     
     Ionic Dipole per cell (Ry a.u.)   23650.516020106639     

     Expectation value of exp(iGx): (  9.9553194854620579E-004, -9.3956607347049864E-004)   1.1465709300000000     
     Electronic Dipole per cell (Ry a.u.)  -10.876683460501109     
     Ionic Dipole per cell (Ry a.u.)   25348.451300024768     

     Expectation value of exp(iGx): (  6.8896789613754840E-009, -9.5898953949916248E-008)  0.73188942899999998     
     Electronic Dipole per cell (Ry a.u.)  -13.758295598368983     
     Ionic Dipole per cell (Ry a.u.)   15837.460597652665     
Electronic Dipole on Cartesian axes
           1   17.048632288813319     
           2  -10.876683460501109     
           3  -13.758295598368983     
Ionic Dipole on Cartesian axes
           1   23650.516020106639     
           2   25348.451300024768     
           3   15837.460597652665     

     total cpu time spent up to now is     6939.0 secs

     total energy              =   -5157.56214677 Ry
     Harris-Foulkes estimate   =   -5157.56214671 Ry
     estimated scf accuracy    <       0.00000034 Ry

     iteration # 10     ecut=    80.00 Ry     beta=0.70
     Davidson diagonalization with overlap
     ethr =  2.96E-11,  avg # of iterations =  3.0
     Davidson diagonalization with overlap
     ethr =  2.96E-11,  avg # of iterations =  1.0
     Davidson diagonalization with overlap
     ethr =  2.96E-11,  avg # of iterations =  1.0

     Expectation value of exp(iGx): (  3.0269936217032181E-005,  1.4815306373167563E-004)  0.99291773000000005     
     Electronic Dipole per cell (Ry a.u.)   17.048766250102503     
     Ionic Dipole per cell (Ry a.u.)   23650.516020106639     

     Expectation value of exp(iGx): (  9.9555082562225372E-004, -9.3954144147040451E-004)   1.1465709300000000     
     Electronic Dipole per cell (Ry a.u.)  -10.876359218487032     
     Ionic Dipole per cell (Ry a.u.)   25348.451300024768     

     Expectation value of exp(iGx): (  6.8875750369077165E-009, -9.5898958816114468E-008)  0.73188942899999998     
     Electronic Dipole per cell (Ry a.u.)  -13.758495950577119     
     Ionic Dipole per cell (Ry a.u.)   15837.460597652665     
Electronic Dipole on Cartesian axes
           1   17.048766250102503     
           2  -10.876359218487032     
           3  -13.758495950577119     
Ionic Dipole on Cartesian axes
           1   23650.516020106639     
           2   25348.451300024768     
           3   15837.460597652665     

     total cpu time spent up to now is     7669.6 secs

     total energy              =   -5157.56214685 Ry
     Harris-Foulkes estimate   =   -5157.56214687 Ry
     estimated scf accuracy    <       0.00000004 Ry

     iteration # 11     ecut=    80.00 Ry     beta=0.70
     Davidson diagonalization with overlap
     ethr =  3.85E-12,  avg # of iterations =  3.0
     Davidson diagonalization with overlap
     ethr =  3.85E-12,  avg # of iterations =  1.0
     Davidson diagonalization with overlap
     ethr =  3.85E-12,  avg # of iterations =  1.0

     Expectation value of exp(iGx): (  3.0270645162969652E-005,  1.4815311795919804E-004)  0.99291773000000005     
     Electronic Dipole per cell (Ry a.u.)   17.048709950096573     
     Ionic Dipole per cell (Ry a.u.)   23650.516020106639     

     Expectation value of exp(iGx): (  9.9554606828111962E-004, -9.3954860513420448E-004)   1.1465709300000000     
     Electronic Dipole per cell (Ry a.u.)  -10.876448235567434     
     Ionic Dipole per cell (Ry a.u.)   25348.451300024768     

     Expectation value of exp(iGx): (  6.8879936645983984E-009, -9.5899158829678388E-008)  0.73188942899999998     
     Electronic Dipole per cell (Ry a.u.)  -13.758457459956528     
     Ionic Dipole per cell (Ry a.u.)   15837.460597652665     
Electronic Dipole on Cartesian axes
           1   17.048709950096573     
           2  -10.876448235567434     
           3  -13.758457459956526     
Ionic Dipole on Cartesian axes
           1   23650.516020106639     
           2   25348.451300024768     
           3   15837.460597652665     

     total cpu time spent up to now is     8395.7 secs

     End of self-consistent calculation

          k = 0.0000 0.0000 0.0000 (217511 PWs)   bands (ev):

   -17.4163 -17.3430 -16.8058 -16.4672 -16.4421 -16.4224 -16.3433 -16.2847
   -16.2562 -16.2150 -16.1936 -16.1390 -16.1185 -16.0847 -16.0697 -16.0359
   -16.0196 -16.0125 -15.9704 -15.9425 -15.9424 -15.9222 -15.9027 -15.8812
   -15.8505 -15.8297 -15.8210 -15.8123 -15.7863 -15.7851 -15.7638 -15.7581
   -15.7023 -15.6717 -15.6403 -15.6288 -15.5922 -15.5614 -15.5256 -15.4870
   -15.4717 -15.4092 -15.3669 -15.3481 -15.3331 -15.3143 -15.2906 -15.2712
   -15.2459 -15.2403 -15.2062 -15.1673 -15.1559 -15.1049 -15.0779 -15.0640
   -15.0408 -15.0245 -14.9783 -14.9576 -14.9500 -14.9276 -14.8937 -14.8903
   -14.8817 -14.8704 -14.8621 -14.8541 -14.8290 -14.8043 -14.7977 -14.7446
   -14.7218 -14.7002 -14.6758 -14.6597 -14.6322 -14.5971 -14.5836 -14.5745
   -14.5343 -14.5205 -14.5040 -14.4982 -14.4761 -14.4405 -14.4391 -14.4290
   -14.4122 -14.3987 -14.3931 -14.3874 -14.3863 -14.3754 -14.3682 -14.3603
   -14.3595 -14.3525 -14.3379 -14.3320 -14.3258 -14.3244 -14.3225 -14.3163
   -14.3119 -14.3065 -14.3044 -14.2983 -14.2922 -14.2892 -14.2855 -14.2801
   -14.2745 -14.2681 -14.2555 -14.2518 -14.2493 -14.2486 -14.2453 -14.2396
   -14.2336 -14.2312 -14.2273 -14.2175 -14.2130 -14.2088 -14.2057 -14.2004
   -14.1952 -14.1877 -14.1797 -14.1773 -14.1691 -14.1641 -14.1563 -14.1495
   -14.1420 -14.1401 -14.1355 -14.1271 -14.1138 -14.1114 -13.9847  -6.7599
    -6.5346  -6.3833  -6.3280  -6.2018  -6.1690  -6.1076  -5.9880  -5.9208
    -5.8979  -5.8501  -5.8407  -5.8120  -5.7998  -5.7603  -5.7495  -5.7411
    -5.6831  -5.6495  -5.6259  -5.6021  -5.5796  -5.5643  -5.4057  -5.2977
    -5.2411  -5.1809  -5.1575  -5.1191  -5.1074  -5.0761  -5.0357  -4.9846
    -4.9271  -4.9076  -4.8424  -4.7418  -4.6972  -4.6274  -4.5201  -4.4423
    -4.3985  -4.3469  -4.3004  -4.2359  -4.2335  -4.1956  -4.1822  -4.1565
    -4.1229  -4.0645  -4.0081  -3.9509  -3.9082  -3.8993  -3.8826  -3.8179
    -3.8067  -3.7741  -3.7537  -3.7246  -3.7017  -3.6834  -3.5787  -3.5568
    -3.4658  -3.4195  -3.3894  -3.3478  -3.2910  -3.2888  -3.2602  -3.2066
    -3.1757  -3.1458  -3.1326  -3.0968  -3.0904  -3.0638  -3.0201  -3.0040
    -2.9968  -2.9739  -2.9502  -2.9366  -2.9299  -2.9058  -2.9042  -2.8925
    -2.8800  -2.8752  -2.8690  -2.8645  -2.8435  -2.8380  -2.8287  -2.8189
    -2.8093  -2.8014  -2.7940  -2.7863  -2.7675  -2.7627  -2.7521  -2.7392
    -2.7285  -2.7164  -2.7117  -2.7083  -2.6967  -2.6853  -2.6798  -2.6758
    -2.6554  -2.6460  -2.6434  -2.6323  -2.6194  -2.5640  -2.5587  -2.5311
    -2.4899  -2.4865  -2.4625  -2.4527  -2.4389  -2.4213  -2.4159  -2.4049
    -2.3803  -2.3603  -2.3487  -2.3070  -2.2967  -2.2683  -2.2575  -2.2439
    -2.2164  -2.2080  -2.1800  -2.1389  -2.1176  -2.0950  -1.9676  -1.9540
    -1.4751  -1.4578  -1.1831  -1.1689  -1.0206  -0.9563  -0.9055  -0.8502
    -0.8296  -0.8231  -0.7927  -0.7869  -0.7792  -0.7553  -0.7387  -0.7212
    -0.7149  -0.6877  -0.6751  -0.6538  -0.6440  -0.6380  -0.6329  -0.6248
    -0.6150  -0.6129  -0.5904  -0.5826  -0.5720  -0.5588  -0.5469  -0.5392
    -0.5366  -0.5253  -0.4934  -0.4790  -0.4707  -0.4668  -0.4504  -0.4353
    -0.4183  -0.4041  -0.3945  -0.3829  -0.3788  -0.3686  -0.3493  -0.3374
    -0.3259  -0.3129  -0.2992  -0.2901  -0.2687  -0.2645  -0.2467  -0.2419
    -0.2203  -0.2049  -0.1790  -0.1595  -0.1310  -0.1287  -0.0983  -0.0916
    -0.0747  -0.0568  -0.0490  -0.0233   0.0004   0.0111   0.0268   0.0449
     0.0520   0.0722   0.0794   0.0977   0.1206   0.1229   0.1267   0.1306
     0.1415   0.1737   0.1861   0.2005   0.2159   0.2301   0.2415   0.2442
     0.2568   0.2637   0.2782   0.2932   0.3116   0.3185   0.3429   0.3538
     0.3670   0.3745   0.3952   0.4056   0.4088   0.4186   0.4308   0.4417
     0.4548   0.4602   0.4694   0.4827   0.4905   0.4953   0.5148   0.5160
     0.5315   0.5417   0.5450   0.5705   0.5710   0.5772   0.5919   0.6046
     0.6135   0.6407   0.6546   0.6674   0.6806   0.6957   0.7049   0.7220
     0.7304   0.7474   0.7591   0.7765   0.7894   0.8115   0.8298   0.8420
     0.8557   0.8634   0.8766   0.8937   0.9019   0.9200   0.9288   0.9389
     0.9618   0.9644   0.9689   0.9812   0.9868   0.9975   1.0061   1.0164
     1.0261   1.0352   1.0513   1.0592   1.0683   1.0796   1.0977   1.1007
     1.1053   1.1149   1.1268   1.1367   1.1446   1.1539   1.1667   1.1734
     1.2004   1.2074   1.2118   1.2149   1.2242   1.2308   1.2551   1.2566
     1.2672   1.2761   1.2948   1.3009   1.3172   1.3226   1.3298   1.3362
     1.3423   1.3505   1.3578   1.3678   1.3743   1.3857   1.3949   1.3976
     1.4009   1.4068   1.4170   1.4248   1.4292   1.4382   1.4525   1.4588
     1.4679   1.4740   1.4846   1.4921   1.4969   1.5042   1.5113   1.5339
     1.5394   1.5436   1.5553   1.5676   1.5764   1.5864   1.5922   1.6003
     1.6053   1.6162   1.6192   1.6355   1.6429   1.6505   1.6713   1.6856
     1.7073   1.7129   1.7249   1.7271   1.7471   1.7569   1.7703   1.7894
     1.8038   1.8076   1.8564   1.8609   1.8744   1.9033   1.9276   1.9309
     1.9430   1.9594   1.9633   1.9648   1.9740   1.9893   2.0124   2.0186
     2.0196   2.0245   2.0437   2.0592   2.0716   2.1057   2.1129   2.1331
     2.1385   2.1589   2.1833   2.1956   2.2098   2.2376   2.2457   2.2525
     2.2565   2.2695   2.2809   2.2917   2.3114   2.3185   2.3354   2.3365
     2.3554   2.3674   2.3704   2.3999   2.4056   2.4230   2.4393   2.4512
     2.4668   2.4927   2.5284   2.5499   7.8264   8.3062   8.8553   9.1344
     9.2561   9.4203   9.5716   9.7708   9.8032   9.9332  10.0274  10.0457
    10.1239  10.1449  10.2758  10.3499  10.4235  10.4404  10.5177  10.5637
    10.5708  10.6336  10.6671  10.7317  10.7795  10.8216  10.8459  10.8690

     highest occupied, lowest unoccupied level (ev):     2.5499    7.8264

!    total energy              =   -5157.56214686 Ry
     Harris-Foulkes estimate   =   -5157.56214686 Ry
     estimated scf accuracy    <          2.0E-09 Ry

     The total energy is the sum of the following terms:

     one-electron contribution =   -2406.61319317 Ry
     hartree contribution      =    1798.29060429 Ry
     xc contribution           =   -1182.89782396 Ry
     ewald contribution        =   -3366.34173401 Ry

     convergence has been achieved in  11 iterations
  **** WARNING :: Problem open file vector.dat...
  **** WARNING :: Problem read vector parameters...
  VECTOR ::                  Infinity                  Infinity                       NaN
  PARALLEL PART OF FORCES:no remove

     Forces acting on atoms (Ry/au):

     atom    1 type  1   force =    -0.00080101    0.00220292   -0.00028653
     atom    2 type  1   force =     0.00116025    0.00319153   -0.00100578
     atom    3 type  1   force =    -0.00008042    0.00160840    0.00063788
     atom    4 type  1   force =     0.00166754    0.00049206   -0.00047860
     atom    5 type  1   force =    -0.00048679    0.00211349    0.00015911
     atom    6 type  1   force =     0.00366109    0.00280244    0.00021707
     atom    7 type  2   force =     0.00052466   -0.00079850   -0.00053141
     atom    8 type  2   force =    -0.00040504   -0.00089340   -0.00009304
     atom    9 type  2   force =     0.00008864   -0.00140444   -0.00008319
     atom   10 type  2   force =    -0.00081000   -0.00184641    0.00104532
     atom   11 type  2   force =     0.00005597   -0.00132729   -0.00029272
     atom   12 type  2   force =    -0.00147756   -0.00260510    0.00041531
     atom   13 type  2   force =    -0.00005044   -0.00054083   -0.00007063
     atom   14 type  2   force =    -0.00151441   -0.00103678    0.00095202
     atom   15 type  2   force =    -0.00018127   -0.00057217    0.00025044
     atom   16 type  2   force =    -0.00040541   -0.00009905   -0.00037388
     atom   17 type  2   force =    -0.00032914   -0.00121859    0.00052653
     atom   18 type  2   force =    -0.00088434    0.00002901    0.00041942
     atom   19 type  1   force =     0.00116008    0.00321762    0.00104405
     atom   20 type  1   force =    -0.00032363    0.00213474   -0.00017626
     atom   21 type  1   force =     0.00009032    0.00301913    0.00053094
     atom   22 type  1   force =    -0.00057620    0.00483011   -0.00252504
     atom   23 type  1   force =     0.00000418    0.00333900    0.00008038
     atom   24 type  1   force =    -0.00476439    0.00706170   -0.00233776
     atom   25 type  2   force =     0.00065150   -0.00196803   -0.00043223
     atom   26 type  2   force =     0.00055729   -0.00085180   -0.00049034
     atom   27 type  2   force =    -0.00074051   -0.00191690    0.00064290
     atom   28 type  2   force =     0.00020606   -0.00131055    0.00040935
     atom   29 type  2   force =     0.00042728   -0.00050739    0.00009827
     atom   30 type  2   force =     0.00300180   -0.00051758    0.00182494
     atom   31 type  2   force =    -0.00001324   -0.00144299    0.00054286
     atom   32 type  2   force =    -0.00031677   -0.00189131    0.00175157
     atom   33 type  2   force =    -0.00044610   -0.00151278   -0.00014095
     atom   34 type  2   force =     0.00054348   -0.00168635    0.00105518
     atom   35 type  2   force =     0.00065483   -0.00123156    0.00029188
     atom   36 type  1   force =     0.00015396    0.00132042    0.00035710
     atom   37 type  1   force =     0.00043768    0.00151050    0.00013263
     atom   38 type  1   force =     0.00032035    0.00256008    0.00009740
     atom   39 type  1   force =    -0.00180707    0.00040269   -0.00155447
     atom   40 type  1   force =    -0.00058856    0.00194922   -0.00033488
     atom   41 type  1   force =     0.00036685   -0.00050863    0.00068796
     atom   42 type  2   force =    -0.00014543   -0.00090189   -0.00034530
     atom   43 type  2   force =    -0.00018598   -0.00063972    0.00060895
     atom   44 type  2   force =     0.00007978   -0.00108260   -0.00002469
     atom   45 type  2   force =    -0.00026644   -0.00097870    0.00069373
     atom   46 type  2   force =     0.00024455   -0.00057407    0.00045784
     atom   47 type  2   force =    -0.00000491   -0.00005462   -0.00021737
     atom   48 type  2   force =    -0.00051614   -0.00115609    0.00039775
     atom   49 type  2   force =    -0.00029980   -0.00000027   -0.00017377
     atom   50 type  2   force =     0.00058938   -0.00113541   -0.00056327
     atom   51 type  2   force =     0.00031726    0.00103401    0.00046741
     atom   52 type  2   force =     0.00017362   -0.00092819   -0.00053354
     atom   53 type  2   force =    -0.00003809    0.00059540    0.00026138
     atom   54 type  1   force =     0.00226816   -0.00054140   -0.00151590
     atom   55 type  1   force =    -0.00505715   -0.00764977    0.00493463
     atom   56 type  1   force =     0.00024931   -0.00141885    0.00021352
     atom   57 type  1   force =    -0.00299139   -0.00030594    0.00170815
     atom   58 type  1   force =     0.00006116   -0.00274288    0.00070609
     atom   59 type  1   force =    -0.00530630    0.00737541    0.00293072
     atom   60 type  2   force =    -0.00048273    0.00138174    0.00147283
     atom   61 type  2   force =     0.00137655    0.00037910   -0.00120221
     atom   62 type  2   force =    -0.00504326   -0.00009526    0.00226061
     atom   63 type  2   force =     0.00264018   -0.00049635   -0.00702926
     atom   64 type  2   force =    -0.00154466    0.00418133   -0.00205785
     atom   65 type  2   force =     0.00059672   -0.00305010   -0.00094845
     atom   66 type  2   force =    -0.00015741    0.00057974   -0.00052578
     atom   67 type  2   force =     0.00323470   -0.00030821   -0.00173815
     atom   68 type  2   force =     0.00059903    0.00099202    0.00036409
     atom   69 type  2   force =     0.00045200   -0.00068235   -0.00050516
     atom   70 type  2   force =     0.00006565    0.00112236    0.00001522
     atom   71 type  2   force =     0.00031523   -0.00074528    0.00030005
     atom   72 type  1   force =    -0.00632954    0.00790810   -0.01634438
     atom   73 type  1   force =     0.00082954   -0.00156875    0.00105438
     atom   74 type  1   force =     0.01768046   -0.01301409   -0.00042919
     atom   75 type  1   force =     0.00156884    0.00769569    0.00574876
     atom   76 type  1   force =     0.12752633   -0.37977435    0.03927989
     atom   77 type  1   force =     0.00458293    0.00415776   -0.00081990
     atom   78 type  2   force =     0.00087439    0.00260332    0.00566446
     atom   79 type  2   force =    -0.00039727    0.00066614   -0.00022061
     atom   80 type  2   force =     0.00623672    0.00565310   -0.00015877
     atom   81 type  2   force =    -0.00010541    0.00027159    0.00015235
     atom   82 type  2   force =     0.03125645    0.02932617    0.01039570
     atom   83 type  2   force =    -0.00190161   -0.00040818   -0.00078700
     atom   84 type  2   force =    -0.00299342    0.02478145   -0.00487186
     atom   85 type  2   force =    -0.00264633   -0.00288697   -0.00038108
     atom   86 type  2   force =    -0.00120717    0.00654869    0.00252392
     atom   87 type  2   force =    -0.00060912   -0.00309657   -0.00177900
     atom   88 type  2   force =    -0.00102912    0.00273932   -0.00135540
     atom   89 type  2   force =    -0.00054290   -0.00128419    0.00005729
     atom   90 type  1   force =    -0.00032084   -0.00137348    0.00034167
     atom   91 type  1   force =    -0.00010931   -0.00154475    0.00072722
     atom   92 type  1   force =    -0.00137791   -0.01177300    0.00620563
     atom   93 type  1   force =     0.00119256   -0.00040905    0.00109612
     atom   94 type  1   force =     0.00116025   -0.00272213   -0.00082951
     atom   95 type  1   force =    -0.00057441   -0.00026501   -0.00030722
     atom   96 type  2   force =    -0.00005620    0.00074089   -0.00017622
     atom   97 type  2   force =     0.00026140    0.00017372   -0.00047099
     atom   98 type  2   force =    -0.00020485    0.00050232   -0.00012038
     atom   99 type  2   force =     0.00067482    0.00082891   -0.00077756
     atom  100 type  2   force =    -0.00006975    0.00089243   -0.00002357
     atom  101 type  2   force =     0.00140160   -0.00016124    0.00027171
     atom  102 type  2   force =    -0.00294206    0.00233482   -0.00055080
     atom  103 type  2   force =    -0.00014746   -0.00036507    0.00035276
     atom  104 type  2   force =    -0.00090957    0.00184207   -0.00102947
     atom  105 type  2   force =    -0.00016165   -0.00081819   -0.00057249
     atom  106 type  2   force =    -0.00086145    0.00139091   -0.00089315
     atom  107 type  2   force =     0.00044042    0.00000923    0.00051485
     atom  108 type  1   force =    -0.00145636    0.00307945   -0.00154630
     atom  109 type  1   force =     0.00072286    0.00380669   -0.00048977
     atom  110 type  1   force =    -0.00006967    0.00121269   -0.00020434
     atom  111 type  1   force =     0.00090790    0.00054257   -0.00017302
     atom  112 type  1   force =    -0.00045086    0.00158102    0.00027962
     atom  113 type  1   force =     0.00139473    0.00048033    0.00005841
     atom  114 type  2   force =     0.00049893   -0.00170013    0.00006159
     atom  115 type  2   force =    -0.00059860   -0.00149775   -0.00018075
     atom  116 type  2   force =    -0.00003690   -0.00166153    0.00077438
     atom  117 type  2   force =    -0.00015357   -0.00221016   -0.00013277
     atom  118 type  2   force =    -0.00037251   -0.00103287   -0.00014899
     atom  119 type  2   force =    -0.00131142   -0.00092041   -0.00202314
     atom  120 type  2   force =     0.00025670   -0.00059921   -0.00015326
     atom  121 type  2   force =    -0.00062015   -0.00005341   -0.00010780
     atom  122 type  2   force =    -0.00040165   -0.00108319   -0.00044396
     atom  123 type  2   force =    -0.00050237   -0.00013923   -0.00050716
     atom  124 type  2   force =    -0.00063362   -0.00145629    0.00001202
     atom  125 type  2   force =    -0.00287254   -0.00052692   -0.00114271
     atom  126 type  1   force =     0.00159029    0.00432245   -0.00060958
     atom  127 type  1   force =    -0.00132423    0.00366663    0.00027189
     atom  128 type  1   force =    -0.00011429    0.00261467    0.00018928
     atom  129 type  1   force =     0.00024197    0.00515239    0.00395036
     atom  130 type  1   force =    -0.00052440    0.00251814    0.00054296
     atom  131 type  1   force =    -0.00160598    0.00111430    0.00088445
     atom  132 type  2   force =     0.00076793   -0.00216261   -0.00128258
     atom  133 type  2   force =     0.00098149   -0.00357389   -0.00087936
     atom  134 type  2   force =    -0.00042602   -0.00228851    0.00061682
     atom  135 type  2   force =     0.00059182    0.00038951   -0.00066307
     atom  136 type  2   force =    -0.00030992   -0.00047600    0.00009395
     atom  137 type  2   force =     0.00032795   -0.00018701    0.00001971
     atom  138 type  2   force =    -0.00013311   -0.00084914    0.00045454
     atom  139 type  2   force =     0.00156575   -0.00113710   -0.00114694
     atom  140 type  2   force =    -0.00042013   -0.00190218   -0.00092855
     atom  141 type  2   force =    -0.00137216   -0.00819554   -0.00546768
     atom  142 type  2   force =     0.00057645   -0.00212170    0.00050067
     atom  143 type  2   force =     0.00800961   -0.00828203    0.00299653
     atom  144 type  1   force =     0.00027110    0.00130731   -0.00023337
     atom  145 type  1   force =    -0.00042408    0.00132438   -0.00069904
     atom  146 type  1   force =     0.00059841    0.00292685    0.00024225
     atom  147 type  1   force =    -0.00099080   -0.00004059    0.00027751
     atom  148 type  1   force =    -0.00016082    0.00177896    0.00004391
     atom  149 type  1   force =     0.00031372   -0.00016785    0.00044866
     atom  150 type  2   force =    -0.00029783   -0.00141962   -0.00022218
     atom  151 type  2   force =     0.00013196   -0.00031803   -0.00028711
     atom  152 type  2   force =    -0.00007966   -0.00080771    0.00025814
     atom  153 type  2   force =    -0.00062521   -0.00026856    0.00019222
     atom  154 type  2   force =     0.00007081   -0.00081112   -0.00036030
     atom  155 type  2   force =    -0.00068001   -0.00003537   -0.00052849
     atom  156 type  2   force =     0.00028798   -0.00097761    0.00033781
     atom  157 type  2   force =     0.00069073   -0.00029604   -0.00018654
     atom  158 type  2   force =    -0.00073311   -0.00184137   -0.00023146
     atom  159 type  2   force =    -0.00004314    0.00060113   -0.00039127
     atom  160 type  2   force =     0.00053332   -0.00096702    0.00059341
     atom  161 type  2   force =     0.00018384    0.00003098    0.00020261
     atom  162 type  1   force =     0.00318741   -0.00260420    0.00199576
     atom  163 type  1   force =    -0.02524086    0.01580450   -0.03270953
     atom  164 type  1   force =    -0.00016348   -0.00134356   -0.00043778
     atom  165 type  1   force =    -0.00207247    0.00004418   -0.00068309
     atom  166 type  1   force =    -0.00088048   -0.00210159   -0.00094027
     atom  167 type  1   force =    -0.00171192    0.00088898   -0.00140557
     atom  168 type  2   force =    -0.00098974    0.00196126    0.00063920
     atom  169 type  2   force =     0.00485569   -0.00649951   -0.00009065
     atom  170 type  2   force =    -0.00051913    0.00295729   -0.00092161
     atom  171 type  2   force =    -0.00142340   -0.00623237    0.01030891
     atom  172 type  2   force =    -0.00009528    0.00121743    0.00165262
     atom  173 type  2   force =     0.00102734   -0.00110091    0.00155059
     atom  174 type  2   force =     0.00001493    0.00047499   -0.00019529
     atom  175 type  2   force =     0.00123194   -0.00038010    0.00041553
     atom  176 type  2   force =     0.00051986    0.00055976    0.00061238
     atom  177 type  2   force =     0.00091685   -0.00015755   -0.00014241
     atom  178 type  2   force =     0.00032075    0.00119580   -0.00016672
     atom  179 type  2   force =     0.00199328   -0.00250421    0.00117113
     atom  180 type  1   force =    -0.01616552    0.02981240    0.02133976
     atom  181 type  1   force =     0.00379323   -0.00327935   -0.00316104
     atom  182 type  1   force =     0.00334427   -0.01005202   -0.00474166
     atom  183 type  1   force =     0.00324487    0.00644472   -0.00393789
     atom  184 type  1   force =     0.00110633   -0.00650004   -0.00177398
     atom  185 type  1   force =     0.00175810    0.00061638   -0.00106886
     atom  186 type  2   force =     0.00049339    0.08519639    0.05139831
     atom  187 type  2   force =    -0.00285728    0.00058342    0.00117627
     atom  188 type  2   force =     0.00854591    0.00226107   -0.00951104
     atom  189 type  2   force =     0.00004371    0.00040310    0.00044830
     atom  190 type  2   force =    -0.00025171    0.00280650   -0.00103994
     atom  191 type  2   force =    -0.00081639    0.00016557   -0.00020935
     atom  192 type  2   force =    -0.00167943    0.00292576   -0.00021550
     atom  193 type  2   force =    -0.00186074   -0.00075546    0.00114113
     atom  194 type  2   force =     0.00737502    0.00975141    0.01060913
     atom  195 type  2   force =    -0.00135351   -0.00252428    0.00029602
     atom  196 type  2   force =    -0.14392005    0.21275061   -0.08458762
     atom  197 type  2   force =     0.00049691   -0.00221169    0.00070198
     atom  198 type  1   force =    -0.00041415   -0.00157749    0.00023242
     atom  199 type  1   force =    -0.00126973   -0.00187467    0.00015220
     atom  200 type  1   force =    -0.00440841   -0.00987533    0.00186600
     atom  201 type  1   force =     0.00088494    0.00020943   -0.00028258
     atom  202 type  1   force =    -0.00062182   -0.00179678    0.00075287
     atom  203 type  1   force =    -0.00056799   -0.00008693   -0.00063212
     atom  204 type  2   force =     0.00009810    0.00128294    0.00072162
     atom  205 type  2   force =    -0.00031810    0.00014330   -0.00035441
     atom  206 type  2   force =     0.00046237    0.00093730   -0.00075779
     atom  207 type  2   force =     0.00061596    0.00038095   -0.00007959
     atom  208 type  2   force =    -0.00010998    0.00039565    0.00000022
     atom  209 type  2   force =     0.00052883    0.00015289    0.00032913
     atom  210 type  2   force =     0.00176118    0.00073521   -0.00096691
     atom  211 type  2   force =     0.00016864    0.00006271    0.00044944
     atom  212 type  2   force =     0.00012430    0.00558720    0.00305640
     atom  213 type  2   force =    -0.00077404   -0.00089754    0.00017121
     atom  214 type  2   force =    -0.00077995    0.00204696   -0.00066636
     atom  215 type  2   force =     0.00043588   -0.00069458    0.00069566

     Total force =     0.505043     Total SCF correction =     0.000101

     Writing output data file Qrtz_Ortho.save

     init_run     :     27.05s CPU     36.97s WALL (       1 calls)
     electrons    :   3960.30s CPU   8360.63s WALL (       1 calls)
     forces       :      8.39s CPU      9.05s WALL (       1 calls)

     Called by init_run:
     wfcinit      :     24.98s CPU     33.29s WALL (       1 calls)
     potinit      :      0.22s CPU      0.39s WALL (       1 calls)

     Called by electrons:
     c_bands      :   2301.42s CPU   2802.18s WALL (      33 calls)
     sum_band     :     11.06s CPU     40.49s WALL (      11 calls)
     v_of_rho     :      0.11s CPU      0.38s WALL (      12 calls)
     mix_rho      :      0.11s CPU      0.58s WALL (      11 calls)

     Called by c_bands:
     init_us_2    :      0.39s CPU      0.43s WALL (      45 calls)
     cegterg      :   2299.66s CPU   2790.86s WALL (      33 calls)

     Called by sum_band:

     Called by *egterg:
     h_psi        :    423.22s CPU    836.74s WALL (     105 calls)
     g_psi        :      0.31s CPU      0.31s WALL (      71 calls)
     cdiaghg      :    814.12s CPU    824.48s WALL (     102 calls)

     Called by h_psi:
     add_vuspsi   :    139.72s CPU    139.84s WALL (     105 calls)

     General routines
     calbec       :    146.72s CPU    160.48s WALL (     109 calls)
     fft          :      0.19s CPU      1.09s WALL (      49 calls)
     fftw         :    147.13s CPU    572.56s WALL (   98100 calls)
     davcio       :      0.03s CPU      2.19s WALL (     260 calls)

     Parallel routines
     fft_scatter  :     77.43s CPU    486.24s WALL (   98149 calls)

     Electric-field routines
     c_phase_fiel :   1647.47s CPU   5513.82s WALL (      33 calls)

     PWSCF        :     1h 6m CPU        2h20m WALL


   This run was terminated on:  23: 5:35   5Jul2018            

=------------------------------------------------------------------------------=
   JOB DONE.
=------------------------------------------------------------------------------=
