# Supplementary material for: Collective dipole effects in ionic transport under electric fields
Source: Nat Commun. 2020 Jul 3;11:3330. doi: 10.1038/s41467-020-17173-w (PMC7335081; doi:10.1038/s41467-020-17173-w)
Supplement: Supplementary file 3 — Source Data [file 41467_2020_17173_MOESM3_ESM.zip › Script_Pol_Analysis/QE_data/ZBC_NEB_VO_Q2-pos2/Zcharge_VO_Q2_pict1/dy0.2/input_file]

&CONTROL
title="Fkl_Ortho",
calculation="scf",
tprnfor=.t.,
nstep=500
disk_io='high'
restart_mode='from_scratch'
PSEUDO_DIR='/home/users/lsamos/Nico/q-e-qe-5.4/pseudo',
prefix='Qrtz_Ortho',
outdir='/home/users/lsamos/Nico/Zcharge_VO_Q2_min0/dy0.2'
lelfield=.true.,
nberrycyc=3
/
&SYSTEM
                      ibrav = 0,
                  celldm(1) = 27.85673786,
                        nat = 215,
                       ntyp = 2,
                    ecutwfc = 80.0 ,
                      nosym = .true. ,
                 tot_charge = 2.0 ,
                       nbnd = 600, 
/
&ELECTRONS
conv_thr=1.0D-8,
mixing_beta=0.7D0,
efield_cart(1)=0.0d0,
efield_cart(2)=0.0d0,
efield_cart(3)=0.0d0
/
&IONS
/
&CELL
/
ATOMIC_SPECIES
   Si   28.08550  Si.pz-vbc.UPF
    O   16.00000  O.pz-mt.UPF
CELL_PARAMETERS alat
   0.992917730   0.000000000   0.000000000
   0.000000000   1.146570930   0.000000000
   0.000000000   0.000000000   0.731889429
ATOMIC_POSITIONS angstrom
Si       2.249602320  -0.007693865   3.638429400
Si       4.690576080   4.243674280   3.620383500
Si      13.484365500   1.962221740   1.738983870
Si       1.346688870   6.134488110   1.833226440
Si       1.312998180   2.238576650  -0.010072461
Si       3.689089780   6.397037980  -0.070853204
O        1.266159650   1.160067200   4.191234110
O        3.719823600   5.409759040   4.201823710
O        3.193225860   0.548004210   2.434868810
O        5.681273940   4.873669150   2.484516140
O        2.799562930   2.463738440   0.594989181
O        5.257691860   6.506591800   0.351628214
O        0.343290865   1.684799310   1.177036760
O        2.853558780   5.953566070   1.252613310
O       13.506034900   3.031219960   2.971317770
O        1.330311540   7.258081440   3.016791110
O        0.715218723   3.642601970   4.848315240
O        3.158213380   7.894820210   4.878355500
Si       7.192532060   0.040064193   3.527890680
Si       9.632782940   4.163674350   3.668730020
Si       3.748635530   1.932458520   1.806229110
Si       6.120678900   6.198174480   1.689285160
Si       6.147197250   2.262256620   0.003050863
Si       8.633381840   6.517392160   0.026745144
O        6.229637620   1.230527040   4.077668670
O        8.715098380   5.162821290   4.621066090
O        8.174839970   0.586228609   2.335164790
O       10.399377800   4.903848650   2.457237720
O        7.622218610   2.583156110   0.606290221
O       10.134201000   6.751102450   0.580209196
O        5.233284950   1.665043950   1.205007310
O        7.682254310   6.058441160   1.266077400
O        3.787945270   3.073164220   2.969243760
O        5.879580020   7.517746930   2.658112050
O        5.613356110   3.679725410   4.838879590
Si      12.018042600  -0.028735591   3.559135440
Si      14.460022000   4.180419450   3.599020000
Si       8.636185650   2.033990380   1.753350500
Si      11.061157200   6.242828370   1.826450230
Si      11.124494600   2.354979520  -0.146545067
Si      13.526790600   6.449986930   0.046741314
O       11.048329400   1.102322340   4.206436160
O       13.516478500   5.392392160   4.152249340
O       12.854378700   0.576476991   2.299978490
O       15.453930900   4.727964880   2.431135180
O       12.588043200   2.580924510   0.512426615
O       15.028901100   6.640546320   0.618193209
O       10.106240300   1.999235030   1.070161580
O       12.545569400   5.933379170   1.245077370
O        8.649723050   3.054315090   3.035323140
O       11.086217900   7.358040330   2.999603270
O       10.703073500   3.617844580   4.759668350
O       12.960780100   7.889681340   4.829177380
Si       2.236696480   8.431694030   3.655513530
Si       4.704497340  12.773047400   3.611561540
Si      13.563610100  10.418875700   1.800579790
Si       1.349730490  14.620547300   1.824847580
Si       1.379106040  10.711442900  -0.012107937
Si       3.755178930  14.956722300  -0.004379520
O        1.290719270   9.635054590   4.179003240
O        3.741632460  13.936338400   4.168905260
O        3.267844200   9.003438950   2.497982030
O        5.678580760  13.251628900   2.403705120
O        2.931631570  10.831516300   0.551172137
O        5.277546410  15.135782200   0.533041775
O        0.442443222  10.228580500   1.227802520
O        2.848881960  14.411458000   1.233459590
O       13.527048100  11.505376800   3.005648610
O        1.343354940  15.682001100   3.057306770
O        0.745555878  12.125611300   4.828377720
O        3.192637920  16.392484700   4.875327590
Si       6.325707440   9.049939160   2.692605730
Si       9.606633190  12.711753800   3.629612210
Si       3.719392300  10.417693100   1.886676070
Si       6.229691030  14.646011400   1.758707170
Si       6.24374247    10.99001520     0.03596956 
Si       8.668657300  14.939389200  -0.023985874
O        5.995643620   9.722352980   4.096526620
O        8.648976330  13.892438900   4.183595660
O        7.850224490   9.182357790   2.191069360
O       10.523482300  13.191471100   2.373606440
O        7.705999850  11.185797700   0.574903607
O       10.168065100  15.139069600   0.562019169
O        5.412836550  10.066682800   1.466607690
O        7.720430850  14.380671500   1.179222350
O        3.775491240  11.570959100   2.994229080
O        6.246543880  15.767359700   2.932445760
O        5.606191640  12.200240100   4.846132280
O        8.069734570  16.387401600   4.788346770
Si      12.066800100   8.498596190   3.603901620
Si      14.473683400  12.685148200   3.595402480
Si       8.657492640  10.550176600   1.760503770
Si      11.096662500  14.596916200   1.786836390
Si      11.103249500  10.730513600  -0.008912871
Si      13.548081400  14.923907300   0.029223055
O       11.153009400   9.699643140   4.189901830
O       13.533271800  13.871768000   4.162536140
O       13.043094600   9.002417560   2.402265070
O       15.448582600  13.195140800   2.393296960
O       12.596674900  10.927937500   0.586168170
O       15.037323000  15.169669200   0.621574163
O       10.121841400  10.207122800   1.197235940
O       12.600685100  14.363553000   1.230736610
O        8.659569740  11.508165400   3.056400780
O       11.079953200  15.671857800   3.007985120
O       10.532625200  12.166935900   4.852048870
O       13.016315500  16.369670900   4.740823270
Si       2.256365540  -0.026127636   8.974823000
Si       4.590981480   4.157813550   8.993748660
Si      13.563659700   1.889020560   7.235046860
Si       1.303284170   6.141907220   7.214023110
Si       1.312227370   2.238571410   5.409201150
Si       3.723268270   6.474928860   5.428282260
O        1.329724070   1.182190060   9.539347650
O        3.551267620   5.288368700   9.536532400
O        3.192065240   0.466002494   7.729524140
O        5.557518960   4.802547930   7.844822410
O        2.838186030   2.449269770   5.925150390
O        5.235232350   6.706766610   5.986611370
O        0.434632331   1.703460340   6.673462870
O        2.811986210   5.920324330   6.655598640
O       13.502726600   3.005659340   8.426519390
O        1.278758650   7.258789540   8.398927690
O        0.763465583   3.664720060  10.221209500
O        3.188657520   7.843056680  10.179088600
Si       7.148824690  -0.012613445   8.999655720
Si       9.470646860   4.239002700   8.894583700
Si       3.762858630   1.864340070   7.134074690
Si       6.067259790   6.223620890   7.284454350
Si       6.187188630   2.246661900   5.344907280
Si       8.969321250   5.800237660   6.061743260
O        6.226841930   1.193990950   9.568284030
O        8.617605210   5.376449580   9.638720510
O        8.084037780   0.521281123   7.767476560
O       10.044009200   5.013947960   7.405208590
O        7.696147440   2.467436310   5.927145000
O       10.119875000   6.964635370   6.027673240
O        5.266221050   1.647610070   6.548381810
O        7.634036540   6.065181730   6.844463830
O        3.753218890   2.937978270   8.358261110
O        6.045525070   7.357267860   8.447308540
O        5.526579860   3.653194190  10.226354600
O        8.079658510   7.885996340  10.150006300
Si      12.044505100  -0.051002927   9.006557460
Si      14.444588700   4.192473410   9.018358230
Si       8.614657400   1.909384490   7.145956520
Si      11.153596900   6.367640500   7.170009140
Si      11.141121900   2.189113140   5.401721480
Si      13.545984300   6.474479200   5.355944160
O       11.101518600   1.156106350   9.553203580
O       13.496354100   5.383628370   9.602749820
O       13.011817000   0.477632642   7.806878570
O       15.361242300   4.747019290   7.790633200
O       12.627985000   2.392740960   5.997906680
O       15.023310700   6.679303170   5.972540860
O       10.142823200   1.775535110   6.625105860
O       12.564239500   5.923531060   6.579191210
O        8.547838210   3.062639240   8.323354720
O       11.174840000   7.175894740   8.543850900
O       10.690003400   3.729420190   9.819236760
O       13.029552500   7.901409630  10.282914200
Si       2.250338790   8.420429230   8.976493840
Si       4.634949210  12.668443700   9.016798970
Si      13.525162700  10.384778000   7.249012950
Si       1.299901840  14.609750700   7.201379300
Si       1.290551190  10.717972800   5.405903340
Si       3.736320020  14.971483200   5.437502380
O        1.336205480   9.615904810   9.581520080
O        3.703073500  13.864749900   9.567362790
O        3.199614760   8.970714570   7.772413730
O        5.687999730  13.185562100   7.885936740
O        2.802210570  10.922847700   5.963940620
O        5.234098910  15.122022600   6.034107690
O        0.366564542  10.151368100   6.621136190
O        2.797834630  14.373754500   6.621006490
O       13.573947000  11.421921700   8.502636910
O        1.306504250  15.671465900   8.437605860
O        0.891560078  12.139042900  10.194091800
O        3.203922030  16.365224800  10.202919000
Si       7.090651990   8.465801240   9.000259400
Si       9.577560420  12.672446300   8.941894530
Si       3.731395010  10.385991100   7.184152130
Si       6.198094370  14.599544500   7.235663890
Si       6.131755350  10.759326000   5.371594430
Si       8.619412420  14.983014100   5.397794250
O        6.198117260   9.636223790   9.712343220
O        8.650360110  13.857568700   9.544473650
O        7.984419820   9.029308320   7.770810600
O       10.520683300  13.204666100   7.729360580
O        7.660377500  10.872327800   5.888501640
O       10.108775100  15.217961300   5.996767520
O        5.235706330  10.176781700   6.594535350
O        7.680263520  14.405947700   6.602315430
O        3.734252690  11.473334300   8.397906300
O        6.204386230  15.701258700   8.433893200
O        5.428320880  12.074070900  10.347713500
O        8.110223770  16.358339300  10.202233300
Si      12.092953700   8.440479280   9.081184390
Si      14.510122300  12.652001400   9.017258640
Si       8.590194700  10.408055300   7.150451180
Si      11.071537000  14.631794900   7.172382350
Si      11.084687200  10.753535300   5.429955480
Si      13.529789900  14.964034100   5.370476720
O       11.095624900   9.592329030   9.612691880
O       13.568397500  13.822650000   9.617528920
O       12.961508800   8.953423500   7.807331090
O       15.377656000  13.186414700   7.751491550
O       12.553628000  10.965088800   6.081995490
O       15.014096300  15.177230800   5.987480160
O       10.089241000  10.160606400   6.583830830
O       12.557848000  14.429999400   6.562429900
O        8.596347810  11.510608700   8.348973270
O       11.091118800  15.678299000   8.421237950
O       10.517256700  12.100182500  10.150991400
O       12.966952300  16.321163200  10.234381700
K_POINTS  automatic
1 1 1 0 0 0
