# Supplementary material for: Collective dipole effects in ionic transport under electric fields
Source: Nat Commun. 2020 Jul 3;11:3330. doi: 10.1038/s41467-020-17173-w (PMC7335081; doi:10.1038/s41467-020-17173-w)
Supplement: Supplementary file 3 — Source Data [file 41467_2020_17173_MOESM3_ESM.zip › Script_Pol_Analysis/QE_data/ZBC_NEB_VO_Q2-pos2/Zcharge_VO_Q2_pict8/dz0.2/output_file]

     Program PWSCF v.5.4.0 starts on  7Jul2018 at  7:37:37 

     This program is part of the open-source Quantum ESPRESSO suite
     for quantum simulation of materials; please cite
         "P. Giannozzi et al., J. Phys.:Condens. Matter 21 395502 (2009);
          URL http://www.quantum-espresso.org", 
     in publications or presentations arising from this work. More details at
     http://www.quantum-espresso.org/quote

     Parallel version (MPI), running on   112 processors
     R & G space division:  proc/nbgrp/npool/nimage =     112
     Reading input from input_file
Warning: card &IONS ignored
Warning: card / ignored
Warning: card &CELL ignored
Warning: card / ignored

     Current dimensions of program PWSCF are:
     Max number of different atomic species (ntypx) = 10
     Max number of k-points (npk) =  40000
     Max angular momentum in pseudopotentials (lmaxx) =  3

     Subspace diagonalization in iterative solution of the eigenvalue problem:
     a serial algorithm will be used


     Parallelization info
     --------------------
     sticks:   dense  smooth     PW     G-vecs:    dense   smooth      PW
     Min         200     200     50                15540    15540    1940
     Max         201     201     51                15547    15547    1944
     Sum       22485   22485   5629              1740873  1740873  217511


     Title: 
     Fkl_Ortho                                                                  


     bravais-lattice index     =            0
     lattice parameter (alat)  =      27.8567  a.u.
     unit-cell volume          =   18011.5231 (a.u.)^3
     number of atoms/cell      =          215
     number of atomic types    =            2
     number of electrons       =      1144.00
     number of Kohn-Sham states=          600
     kinetic-energy cutoff     =      80.0000  Ry
     charge density cutoff     =     320.0000  Ry
     convergence threshold     =      1.0E-08
     mixing beta               =       0.7000
     number of iterations used =            8  plain     mixing
     Exchange-correlation      =  SLA  PZ   NOGX NOGC ( 1  1  0  0 0 0)

     Using Berry phase electric field
     In a.u.(Ry)  cartesian system of reference
        0.0000000000
        0.0000000000
        0.0000000000
     In a.u.(Ry)  crystal system of reference
        0.0000000000
        0.0000000000
        0.0000000000
     Number of iterative cycles:   3


     celldm(1)=  27.856738  celldm(2)=   0.000000  celldm(3)=   0.000000
     celldm(4)=   0.000000  celldm(5)=   0.000000  celldm(6)=   0.000000

     crystal axes: (cart. coord. in units of alat)
               a(1) = (   0.992918   0.000000   0.000000 )  
               a(2) = (   0.000000   1.146571   0.000000 )  
               a(3) = (   0.000000   0.000000   0.731889 )  

     reciprocal axes: (cart. coord. in units 2 pi/alat)
               b(1) = (  1.007133  0.000000  0.000000 )  
               b(2) = (  0.000000  0.872166  0.000000 )  
               b(3) = (  0.000000  0.000000  1.366327 )  


     PseudoPot. # 1 for Si read from file:
     /home/users/lsamos/Nico/q-e-qe-5.4/pseudo/Si.pz-vbc.UPF
     MD5 check sum: 6dfa03ddd5817404712e03e4d12deb78
     Pseudo is Norm-conserving, Zval =  4.0
     Generated by new atomic code, or converted to UPF format
     Using radial grid of  431 points,  2 beta functions with: 
                l(1) =   0
                l(2) =   1

     PseudoPot. # 2 for O  read from file:
     /home/users/lsamos/Nico/q-e-qe-5.4/pseudo/O.pz-mt.UPF
     MD5 check sum: 6c85872a654a48428798af567c59afb1
     Pseudo is Norm-conserving, Zval =  6.0
     Generated by new atomic code, or converted to UPF format
     Using radial grid of  921 points,  1 beta functions with: 
                l(1) =   0

     atomic species   valence    mass     pseudopotential
        Si             4.00    28.08550     Si( 1.00)
        O              6.00    16.00000     O ( 1.00)

     No symmetry found


   Cartesian axes

     site n.     atom                  positions (alat units)
         1           Si  tau(   1) = (   0.1494714   0.0009477   0.2444566  )
         2           Si  tau(   2) = (   0.3174907   0.2885869   0.2451450  )
         3           Si  tau(   3) = (   0.9144614   0.1317411   0.1191297  )
         4           Si  tau(   4) = (   0.0902774   0.4150044   0.1256683  )
         5           Si  tau(   5) = (   0.0881440   0.1514727  -0.0004016  )
         6           Si  tau(   6) = (   0.2495588   0.4340058  -0.0025844  )
         7           O   tau(   7) = (   0.0832185   0.0805319   0.2820234  )
         8           O   tau(   8) = (   0.2503125   0.3664487   0.2847833  )
         9           O   tau(   9) = (   0.2149882   0.0378003   0.1636902  )
        10           O   tau(  10) = (   0.3847831   0.3312229   0.1685706  )
        11           O   tau(  11) = (   0.1893773   0.1676756   0.0394920  )
        12           O   tau(  12) = (   0.3560225   0.4420372   0.0253327  )
        13           O   tau(  13) = (   0.0231988   0.1139710   0.0809181  )
        14           O   tau(  14) = (   0.1929101   0.4032890   0.0871188  )
        15           O   tau(  15) = (   0.9143552   0.2053399   0.2018061  )
        16           O   tau(  16) = (   0.0862119   0.4908185   0.2060844  )
        17           O   tau(  17) = (   0.0451564   0.2469062   0.3308732  )
        18           O   tau(  18) = (   0.2112184   0.5352212   0.3307310  )
        19           Si  tau(  19) = (   0.4866320   0.0036471   0.2389086  )
        20           Si  tau(  20) = (   0.6532304   0.2822243   0.2487308  )
        21           Si  tau(  21) = (   0.2537529   0.1316889   0.1217787  )
        22           Si  tau(  22) = (   0.4151573   0.4223173   0.1163360  )
        23           Si  tau(  23) = (   0.4164873   0.1537472  -0.0003229  )
        24           Si  tau(  24) = (   0.5857051   0.4409697   0.0025648  )
        25           O   tau(  25) = (   0.4218373   0.0841044   0.2772363  )
        26           O   tau(  26) = (   0.5909822   0.3491900   0.3140664  )
        27           O   tau(  27) = (   0.5516300   0.0401767   0.1564734  )
        28           O   tau(  28) = (   0.7049153   0.3335606   0.1671720  )
        29           O   tau(  29) = (   0.5164521   0.1766063   0.0404130  )
        30           O   tau(  30) = (   0.6872547   0.4587629   0.0399806  )
        31           O   tau(  31) = (   0.3545224   0.1128512   0.0811342  )
        32           O   tau(  32) = (   0.5206873   0.4103118   0.0856511  )
        33           O   tau(  33) = (   0.2569464   0.2083902   0.2011254  )
        34           O   tau(  34) = (   0.4029483   0.5100034   0.1831404  )
        35           O   tau(  35) = (   0.3800301   0.2505729   0.3282301  )
        36           Si  tau(  36) = (   0.8156522  -0.0036784   0.2431190  )
        37           Si  tau(  37) = (   0.9790473   0.2832246   0.2449261  )
        38           Si  tau(  38) = (   0.5846616   0.1382794   0.1181572  )
        39           Si  tau(  39) = (   0.7497079   0.4247695   0.1250392  )
        40           Si  tau(  40) = (   0.7539676   0.1573483  -0.0102559  )
        41           Si  tau(  41) = (   0.9171600   0.4361479   0.0036403  )
        42           O   tau(  42) = (   0.7488174   0.0730654   0.2853941  )
        43           O   tau(  43) = (   0.9150137   0.3657066   0.2819900  )
        44           O   tau(  44) = (   0.8737587   0.0371940   0.1585278  )
        45           O   tau(  45) = (   1.0474120   0.3192303   0.1660527  )
        46           O   tau(  46) = (   0.8530985   0.1714723   0.0351202  )
        47           O   tau(  47) = (   1.0193306   0.4477978   0.0416980  )
        48           O   tau(  48) = (   0.6843471   0.1340639   0.0720020  )
        49           O   tau(  49) = (   0.8503733   0.4035106   0.0857512  )
        50           O   tau(  50) = (   0.5868429   0.2069138   0.2054135  )
        51           O   tau(  51) = (   0.7504058   0.5007492   0.2044785  )
        52           O   tau(  52) = (   0.7262441   0.2443598   0.3217877  )
        53           O   tau(  53) = (   0.8778487   0.5351898   0.3289760  )
        54           Si  tau(  54) = (   0.1480046   0.5717153   0.2476766  )
        55           Si  tau(  55) = (   0.3169257   0.8641618   0.2435130  )
        56           Si  tau(  56) = (   0.9221684   0.7064880   0.1234518  )
        57           Si  tau(  57) = (   0.0913670   0.9915033   0.1232579  )
        58           Si  tau(  58) = (   0.0967645   0.7261669   0.0019019  )
        59           Si  tau(  59) = (   0.2551950   1.0152533   0.0000408  )
        60           O   tau(  60) = (   0.0836295   0.6522677   0.2857890  )
        61           O   tau(  61) = (   0.2535604   0.9448883   0.2824614  )
        62           O   tau(  62) = (   0.2140845   0.6101638   0.1681856  )
        63           O   tau(  63) = (   0.3825817   0.8992598   0.1618833  )
        64           O   tau(  64) = (   0.2018753   0.7345946   0.0378384  )
        65           O   tau(  65) = (   0.3582639   1.0284664   0.0365346  )
        66           O   tau(  66) = (   0.0318257   0.6923399   0.0852587  )
        67           O   tau(  67) = (   0.1934837   0.9784951   0.0837975  )
        68           O   tau(  68) = (   0.9187408   0.7804922   0.2048059  )
        69           O   tau(  69) = (   0.0881995   1.0652142   0.2052206  )
        70           O   tau(  70) = (   0.0511173   0.8226030   0.3291906  )
        71           O   tau(  71) = (   0.2116453   1.1126348   0.3288825  )
        72           Si  tau(  72) = (   0.4280043   0.6167717   0.1800565  )
        73           Si  tau(  73) = (   0.6522437   0.8627363   0.2455553  )
        74           Si  tau(  74) = (   0.2570612   0.7030416   0.1280302  )
        75           Si  tau(  75) = (   0.4208532   0.9940222   0.1208383  )
        76           Si  tau(  76) = (   0.4653062   0.7552145  -0.0297540  )
        77           Si  tau(  77) = (   0.5870149   1.0145453   0.0011555  )
        78           O   tau(  78) = (   0.4179702   0.6563157   0.2819058  )
        79           O   tau(  79) = (   0.5879208   0.9436873   0.2821674  )
        80           O   tau(  80) = (   0.5326153   0.6246244   0.1435650  )
        81           O   tau(  81) = (   0.7137356   0.8938506   0.1593193  )
        82           O   tau(  82) = (   0.5362862   0.7670918   0.0357763  )
        83           O   tau(  83) = (   0.6895381   1.0274093   0.0386266  )
        84           O   tau(  84) = (   0.3651738   0.6775326   0.1081079  )
        85           O   tau(  85) = (   0.5230812   0.9775724   0.0828579  )
        86           O   tau(  86) = (   0.2533014   0.7831171   0.2038427  )
        87           O   tau(  87) = (   0.4221345   1.0697068   0.2008625  )
        88           O   tau(  88) = (   0.3802272   0.8263298   0.3264519  )
        89           O   tau(  89) = (   0.5495025   1.1137549   0.3225966  )
        90           Si  tau(  90) = (   0.8167489   0.5776351   0.2468981  )
        91           Si  tau(  91) = (   0.9830666   0.8602281   0.2449726  )
        92           Si  tau(  92) = (   0.5899734   0.7153580   0.1204814  )
        93           Si  tau(  93) = (   0.7533421   0.9894962   0.1209442  )
        94           Si  tau(  94) = (   0.7562783   0.7268801   0.0016140  )
        95           Si  tau(  95) = (   0.9193291   1.0109932   0.0010669  )
        96           O   tau(  96) = (   0.7539868   0.6573497   0.2904903  )
        97           O   tau(  97) = (   0.9179409   0.9401360   0.2827797  )
        98           O   tau(  98) = (   0.8824398   0.6124511   0.1652101  )
        99           O   tau(  99) = (   1.0487828   0.8952476   0.1633974  )
       100           O   tau( 100) = (   0.8579011   0.7415052   0.0396964  )
       101           O   tau( 101) = (   1.0203932   1.0273444   0.0406741  )
       102           O   tau( 102) = (   0.6910821   0.6931418   0.0850062  )
       103           O   tau( 103) = (   0.8547900   0.9729460   0.0824334  )
       104           O   tau( 104) = (   0.5880942   0.7801492   0.2087864  )
       105           O   tau( 105) = (   0.7527000   1.0612375   0.2046204  )
       106           O   tau( 106) = (   0.7162991   0.8278231   0.3286084  )
       107           O   tau( 107) = (   0.8810009   1.1082189   0.3251451  )
       108           Si  tau( 108) = (   0.1528640  -0.0017384   0.6088985  )
       109           Si  tau( 109) = (   0.3096227   0.2827273   0.6103003  )
       110           Si  tau( 110) = (   0.9190528   0.1262156   0.4904323  )
       111           Si  tau( 111) = (   0.0875176   0.4170564   0.4898511  )
       112           Si  tau( 112) = (   0.0869555   0.1514041   0.3666988  )
       113           Si  tau( 113) = (   0.2503732   0.4393069   0.3674345  )
       114           O   tau( 114) = (   0.0891127   0.0791563   0.6478922  )
       115           O   tau( 115) = (   0.2397689   0.3588761   0.6488161  )
       116           O   tau( 116) = (   0.2160054   0.0323429   0.5245618  )
       117           O   tau( 117) = (   0.3753329   0.3268707   0.5325805  )
       118           O   tau( 118) = (   0.1906845   0.1653824   0.4011052  )
       119           O   tau( 119) = (   0.3533634   0.4547887   0.4049147  )
       120           O   tau( 120) = (   0.0284336   0.1129398   0.4524017  )
       121           O   tau( 121) = (   0.1896246   0.4012837   0.4515487  )
       122           O   tau( 122) = (   0.9151517   0.2024185   0.5708525  )
       123           O   tau( 123) = (   0.0864038   0.4935977   0.5694259  )
       124           O   tau( 124) = (   0.0497082   0.2474490   0.6933158  )
       125           O   tau( 125) = (   0.2149194   0.5313177   0.6919167  )
       126           Si  tau( 126) = (   0.4845427  -0.0008417   0.6095376  )
       127           Si  tau( 127) = (   0.6425271   0.2863919   0.6035808  )
       128           Si  tau( 128) = (   0.2537073   0.1273442   0.4836312  )
       129           Si  tau( 129) = (   0.4097982   0.4222357   0.4926263  )
       130           Si  tau( 130) = (   0.4186162   0.1534708   0.3628396  )
       131           Si  tau( 131) = (   0.6074621   0.3931969   0.4114298  )
       132           O   tau( 132) = (   0.4227293   0.0809761   0.6487458  )
       133           O   tau( 133) = (   0.5853885   0.3633283   0.6548828  )
       134           O   tau( 134) = (   0.5482659   0.0348559   0.5259797  )
       135           O   tau( 135) = (   0.6805038   0.3398323   0.5025346  )
       136           O   tau( 136) = (   0.5210983   0.1681100   0.4023815  )
       137           O   tau( 137) = (   0.6853499   0.4724111   0.4095294  )
       138           O   tau( 138) = (   0.3560489   0.1131743   0.4445450  )
       139           O   tau( 139) = (   0.5165455   0.4111160   0.4641384  )
       140           O   tau( 140) = (   0.2523346   0.2007865   0.5660836  )
       141           O   tau( 141) = (   0.4097964   0.5006896   0.5708570  )
       142           O   tau( 142) = (   0.3738395   0.2473863   0.6927439  )
       143           O   tau( 143) = (   0.5490476   0.5332497   0.6865996  )
       144           Si  tau( 144) = (   0.8159570  -0.0059418   0.6109147  )
       145           Si  tau( 145) = (   0.9781516   0.2835054   0.6116378  )
       146           Si  tau( 146) = (   0.5837705   0.1295980   0.4843817  )
       147           Si  tau( 147) = (   0.7557207   0.4316410   0.4867773  )
       148           Si  tau( 148) = (   0.7552401   0.1475659   0.3658219  )
       149           Si  tau( 149) = (   0.9178982   0.4389779   0.3637597  )
       150           O   tau( 150) = (   0.7514222   0.0754933   0.6480459  )
       151           O   tau( 151) = (   0.9130437   0.3633380   0.6522516  )
       152           O   tau( 152) = (   0.8804958   0.0305454   0.5289822  )
       153           O   tau( 153) = (   1.0405168   0.3227363   0.5293732  )
       154           O   tau( 154) = (   0.8561763   0.1605966   0.4061864  )
       155           O   tau( 155) = (   1.0179690   0.4528454   0.4055219  )
       156           O   tau( 156) = (   0.6873875   0.1204013   0.4490287  )
       157           O   tau( 157) = (   0.8513719   0.4013556   0.4468985  )
       158           O   tau( 158) = (   0.5792862   0.2070281   0.5649337  )
       159           O   tau( 159) = (   0.7569539   0.4869943   0.5797427  )
       160           O   tau( 160) = (   0.7254918   0.2507414   0.6654436  )
       161           O   tau( 161) = (   0.8845905   0.5347773   0.6971753  )
       162           Si  tau( 162) = (   0.1526269   0.5716026   0.6101489  )
       163           Si  tau( 163) = (   0.3155662   0.8644522   0.6030108  )
       164           Si  tau( 164) = (   0.9180611   0.7046117   0.4932144  )
       165           Si  tau( 165) = (   0.0893124   0.9897120   0.4893558  )
       166           Si  tau( 166) = (   0.0873092   0.7263265   0.3678167  )
       167           Si  tau( 167) = (   0.2521195   1.0175389   0.3659746  )
       168           O   tau( 168) = (   0.0911061   0.6530292   0.6511778  )
       169           O   tau( 169) = (   0.2527190   0.9401050   0.6499430  )
       170           O   tau( 170) = (   0.2185761   0.6087167   0.5293410  )
       171           O   tau( 171) = (   0.3775514   0.9003124   0.5195349  )
       172           O   tau( 172) = (   0.1900493   0.7396596   0.4054104  )
       173           O   tau( 173) = (   0.3542099   1.0361992   0.4033058  )
       174           O   tau( 174) = (   0.0251911   0.6886046   0.4511324  )
       175           O   tau( 175) = (   0.1910256   0.9765351   0.4485763  )
       176           O   tau( 176) = (   0.9218635   0.7741767   0.5786345  )
       177           O   tau( 177) = (   0.0893311   1.0624941   0.5725386  )
       178           O   tau( 178) = (   0.0610257   0.8229421   0.6947992  )
       179           O   tau( 179) = (   0.2178960   1.1104126   0.6917137  )
       180           Si  tau( 180) = (   0.4850138   0.5713811   0.6065393  )
       181           Si  tau( 181) = (   0.6484919   0.8593046   0.6114692  )
       182           Si  tau( 182) = (   0.2541574   0.7039542   0.4875499  )
       183           Si  tau( 183) = (   0.4179983   0.9968262   0.4837857  )
       184           Si  tau( 184) = (   0.4170917   0.7298690   0.3638508  )
       185           Si  tau( 185) = (   0.5852581   1.0181588   0.3638619  )
       186           O   tau( 186) = (   0.4326560   0.6603236   0.6493634  )
       187           O   tau( 187) = (   0.5844659   0.9376161   0.6524665  )
       188           O   tau( 188) = (   0.5476505   0.6085294   0.5232489  )
       189           O   tau( 189) = (   0.7046802   0.8930827   0.5233523  )
       190           O   tau( 190) = (   0.5187370   0.7450013   0.4061965  )
       191           O   tau( 191) = (   0.6855373   1.0322085   0.4070884  )
       192           O   tau( 192) = (   0.3561005   0.6902155   0.4471337  )
       193           O   tau( 193) = (   0.5193569   0.9805841   0.4443687  )
       194           O   tau( 194) = (   0.2561880   0.7786921   0.5696956  )
       195           O   tau( 195) = (   0.4199835   1.0657345   0.5701693  )
       196           O   tau( 196) = (   0.3909649   0.8320529   0.6813792  )
       197           O   tau( 197) = (   0.5499269   1.1088582   0.6906973  )
       198           Si  tau( 198) = (   0.8203049   0.5717894   0.6166514  )
       199           Si  tau( 199) = (   0.9865170   0.8568240   0.6135645  )
       200           Si  tau( 200) = (   0.5810196   0.7071261   0.4879257  )
       201           Si  tau( 201) = (   0.7486537   0.9895276   0.4867726  )
       202           Si  tau( 202) = (   0.7525824   0.7330266   0.3710267  )
       203           Si  tau( 203) = (   0.9162157   1.0121775   0.3663165  )
       204           O   tau( 204) = (   0.7528400   0.6495566   0.6545554  )
       205           O   tau( 205) = (   0.9209779   0.9367009   0.6512957  )
       206           O   tau( 206) = (   0.8776166   0.6078623   0.5297033  )
       207           O   tau( 207) = (   1.0468876   0.8926540   0.5282550  )
       208           O   tau( 208) = (   0.8526645   0.7457440   0.4140935  )
       209           O   tau( 209) = (   1.0165712   1.0265228   0.4086748  )
       210           O   tau( 210) = (   0.6849350   0.7015438   0.4546189  )
       211           O   tau( 211) = (   0.8492873   0.9732359   0.4458841  )
       212           O   tau( 212) = (   0.5710965   0.7766366   0.5820620  )
       213           O   tau( 213) = (   0.7520978   1.0589326   0.5727257  )
       214           O   tau( 214) = (   0.7161177   0.8193281   0.6881546  )
       215           O   tau( 215) = (   0.8793284   1.1058496   0.6940282  )

     number of k points=     1
                       cart. coord. in units 2pi/alat
        k(    1) = (   0.0000000   0.0000000   0.0000000), wk =   2.0000000

     Dense  grid:  1740873 G-vectors     FFT dimensions: ( 160, 192, 120)

     Largest allocated arrays     est. size (Mb)     dimensions
        Kohn-Sham Wavefunctions        17.80 Mb     (    1944,  600)
        NL pseudopotentials            12.78 Mb     (    1944,  431)
        Each V/rho on FFT grid          0.94 Mb     (   61440)
        Each G-vector array             0.12 Mb     (   15547)
        G-vector shells                 0.06 Mb     (    7776)
     Largest temporary arrays     est. size (Mb)     dimensions
        Auxiliary wavefunctions        71.19 Mb     (    1944, 2400)
        Each subspace H/S matrix       87.89 Mb     (    2400, 2400)
        Each <psi_i|beta_j> matrix      3.95 Mb     (     431,  600)
        Arrays for rho mixing           7.50 Mb     (   61440,    8)

     Initial potential from superposition of free atoms

     starting charge 1145.96414, renormalised to 1144.00000
     Starting wfc are  860 randomized atomic wfcs

     total cpu time spent up to now is       38.8 secs

     per-process dynamical memory:   157.2 Mb

     Self-consistent Calculation

     iteration #  1     ecut=    80.00 Ry     beta=0.70
     Davidson diagonalization with overlap
     ethr =  1.00E-02,  avg # of iterations =  3.0
     Davidson diagonalization with overlap
     ethr =  1.00E-02,  avg # of iterations =  1.0
     Davidson diagonalization with overlap
     ethr =  1.00E-02,  avg # of iterations =  1.0

     Expectation value of exp(iGx): ( -5.0785574013410449E-004,  5.2422887876179853E-004)  0.99291773000000005     
     Electronic Dipole per cell (Ry a.u.)   29.139765951751343     
     Ionic Dipole per cell (Ry a.u.)   23644.220738971981     

     Expectation value of exp(iGx): (  3.2733099405848919E-003, -3.0383259066531806E-003)   1.1465709300000000     
     Electronic Dipole per cell (Ry a.u.)  -10.757351044086576     
     Ionic Dipole per cell (Ry a.u.)   25349.075325860631     

     Expectation value of exp(iGx): ( -9.4951140257961050E-007, -1.4557967801451148E-006)  0.73188942899999998     
     Electronic Dipole per cell (Ry a.u.)  -19.720774065909065     
     Ionic Dipole per cell (Ry a.u.)   15837.734020993243     
Electronic Dipole on Cartesian axes
           1   29.139765951751343     
           2  -10.757351044086576     
           3  -19.720774065909065     
Ionic Dipole on Cartesian axes
           1   23644.220738971981     
           2   25349.075325860631     
           3   15837.734020993243     

     total cpu time spent up to now is      754.5 secs

     total energy              =   -5137.14209905 Ry
     Harris-Foulkes estimate   =   -5174.10951870 Ry
     estimated scf accuracy    <      51.91622310 Ry

     iteration #  2     ecut=    80.00 Ry     beta=0.70
     Davidson diagonalization with overlap
     ethr =  4.54E-03,  avg # of iterations =  2.0
     Davidson diagonalization with overlap
     ethr =  4.54E-03,  avg # of iterations =  1.0
     Davidson diagonalization with overlap
     ethr =  4.54E-03,  avg # of iterations =  1.0

     Expectation value of exp(iGx): ( -2.0366844146480558E-005,  2.4814092718088805E-005)  0.99291773000000005     
     Electronic Dipole per cell (Ry a.u.)   28.115622271244796     
     Ionic Dipole per cell (Ry a.u.)   23644.220738971981     

     Expectation value of exp(iGx): (  3.2202785819967133E-004, -2.8665555728265890E-004)   1.1465709300000000     
     Electronic Dipole per cell (Ry a.u.)  -10.457795289397177     
     Ionic Dipole per cell (Ry a.u.)   25349.075325860631     

     Expectation value of exp(iGx): ( -3.1536234092597555E-009, -4.7426337786761488E-009)  0.73188942899999998     
     Electronic Dipole per cell (Ry a.u.)  -19.802224290838609     
     Ionic Dipole per cell (Ry a.u.)   15837.734020993243     
Electronic Dipole on Cartesian axes
           1   28.115622271244796     
           2  -10.457795289397177     
           3  -19.802224290838609     
Ionic Dipole on Cartesian axes
           1   23644.220738971981     
           2   25349.075325860631     
           3   15837.734020993243     

     total cpu time spent up to now is     1487.3 secs

     total energy              =   -5150.69862079 Ry
     Harris-Foulkes estimate   =   -5167.82152071 Ry
     estimated scf accuracy    <      33.14556312 Ry

     iteration #  3     ecut=    80.00 Ry     beta=0.70
     Davidson diagonalization with overlap
     ethr =  2.90E-03,  avg # of iterations =  2.0
     Davidson diagonalization with overlap
     ethr =  2.90E-03,  avg # of iterations =  1.0
     Davidson diagonalization with overlap
     ethr =  2.90E-03,  avg # of iterations =  1.0

     Expectation value of exp(iGx): ( -1.0745314185534746E-004,  1.1551331569899694E-004)  0.99291773000000005     
     Electronic Dipole per cell (Ry a.u.)   28.887367081925156     
     Ionic Dipole per cell (Ry a.u.)   23644.220738971981     

     Expectation value of exp(iGx): (  1.0450186371283668E-003, -9.6162984866029208E-004)   1.1465709300000000     
     Electronic Dipole per cell (Ry a.u.)  -10.695249155326964     
     Ionic Dipole per cell (Ry a.u.)   25349.075325860631     

     Expectation value of exp(iGx): ( -5.7491821585016092E-008, -8.8722950301301568E-008)  0.73188942899999998     
     Electronic Dipole per cell (Ry a.u.)  -19.693450926858468     
     Ionic Dipole per cell (Ry a.u.)   15837.734020993243     
Electronic Dipole on Cartesian axes
           1   28.887367081925156     
           2  -10.695249155326964     
           3  -19.693450926858468     
Ionic Dipole on Cartesian axes
           1   23644.220738971981     
           2   25349.075325860631     
           3   15837.734020993243     

     total cpu time spent up to now is     2237.8 secs

     total energy              =   -5157.49215994 Ry
     Harris-Foulkes estimate   =   -5157.57699833 Ry
     estimated scf accuracy    <       0.23014671 Ry

     iteration #  4     ecut=    80.00 Ry     beta=0.70
     Davidson diagonalization with overlap
     ethr =  2.01E-05,  avg # of iterations =  9.0
     Davidson diagonalization with overlap
     ethr =  2.01E-05,  avg # of iterations =  1.0
     Davidson diagonalization with overlap
     ethr =  2.01E-05,  avg # of iterations =  1.0

     Expectation value of exp(iGx): ( -9.8394469792728381E-005,  1.1290512091167929E-004)  0.99291773000000005     
     Electronic Dipole per cell (Ry a.u.)   28.483555621525927     
     Ionic Dipole per cell (Ry a.u.)   23644.220738971981     

     Expectation value of exp(iGx): (  1.0142151001290851E-003, -9.1374841051050713E-004)   1.1465709300000000     
     Electronic Dipole per cell (Ry a.u.)  -10.543837793241922     
     Ionic Dipole per cell (Ry a.u.)   25349.075325860631     

     Expectation value of exp(iGx): ( -5.3383074763011229E-008, -7.9796913843186649E-008)  0.73188942899999998     
     Electronic Dipole per cell (Ry a.u.)  -19.827853795083922     
     Ionic Dipole per cell (Ry a.u.)   15837.734020993243     
Electronic Dipole on Cartesian axes
           1   28.483555621525927     
           2  -10.543837793241922     
           3  -19.827853795083922     
Ionic Dipole on Cartesian axes
           1   23644.220738971981     
           2   25349.075325860631     
           3   15837.734020993243     

     total cpu time spent up to now is     3084.4 secs

     total energy              =   -5157.50016663 Ry
     Harris-Foulkes estimate   =   -5157.56338451 Ry
     estimated scf accuracy    <       0.12883540 Ry

     iteration #  5     ecut=    80.00 Ry     beta=0.70
     Davidson diagonalization with overlap
     ethr =  1.13E-05,  avg # of iterations =  8.0
     Davidson diagonalization with overlap
     ethr =  1.13E-05,  avg # of iterations =  1.0
     Davidson diagonalization with overlap
     ethr =  1.13E-05,  avg # of iterations =  1.0

     Expectation value of exp(iGx): ( -1.0066821311657284E-004,  1.1003707856782505E-004)  0.99291773000000005     
     Electronic Dipole per cell (Ry a.u.)   28.784009513691810     
     Ionic Dipole per cell (Ry a.u.)   23644.220738971981     

     Expectation value of exp(iGx): (  1.0041481858955985E-003, -9.1989033974677729E-004)   1.1465709300000000     
     Electronic Dipole per cell (Ry a.u.)  -10.663159547256932     
     Ionic Dipole per cell (Ry a.u.)   25349.075325860631     

     Expectation value of exp(iGx): ( -5.1986740310292651E-008, -7.9772325984503333E-008)  0.73188942899999998     
     Electronic Dipole per cell (Ry a.u.)  -19.717302225643781     
     Ionic Dipole per cell (Ry a.u.)   15837.734020993243     
Electronic Dipole on Cartesian axes
           1   28.784009513691810     
           2  -10.663159547256932     
           3  -19.717302225643781     
Ionic Dipole on Cartesian axes
           1   23644.220738971981     
           2   25349.075325860631     
           3   15837.734020993243     

     total cpu time spent up to now is     3887.6 secs

     total energy              =   -5157.52758220 Ry
     Harris-Foulkes estimate   =   -5157.52912163 Ry
     estimated scf accuracy    <       0.00279183 Ry

     iteration #  6     ecut=    80.00 Ry     beta=0.70
     Davidson diagonalization with overlap
     ethr =  2.44E-07,  avg # of iterations =  7.0
     Davidson diagonalization with overlap
     ethr =  2.44E-07,  avg # of iterations =  1.0
     Davidson diagonalization with overlap
     ethr =  2.44E-07,  avg # of iterations =  1.0

     Expectation value of exp(iGx): ( -1.0042494135683549E-004,  1.1054271845161817E-004)  0.99291773000000005     
     Electronic Dipole per cell (Ry a.u.)   28.740590687566115     
     Ionic Dipole per cell (Ry a.u.)   23644.220738971981     

     Expectation value of exp(iGx): (  1.0066538934675989E-003, -9.1868177796267331E-004)   1.1465709300000000     
     Electronic Dipole per cell (Ry a.u.)  -10.635901086947479     
     Ionic Dipole per cell (Ry a.u.)   25349.075325860631     

     Expectation value of exp(iGx): ( -5.2294872881662194E-008, -7.9905177531436697E-008)  0.73188942899999998     
     Electronic Dipole per cell (Ry a.u.)  -19.735141324954729     
     Ionic Dipole per cell (Ry a.u.)   15837.734020993243     
Electronic Dipole on Cartesian axes
           1   28.740590687566115     
           2  -10.635901086947479     
           3  -19.735141324954729     
Ionic Dipole on Cartesian axes
           1   23644.220738971981     
           2   25349.075325860631     
           3   15837.734020993243     

     total cpu time spent up to now is     4669.8 secs

     total energy              =   -5157.52822958 Ry
     Harris-Foulkes estimate   =   -5157.52837145 Ry
     estimated scf accuracy    <       0.00026242 Ry

     iteration #  7     ecut=    80.00 Ry     beta=0.70
     Davidson diagonalization with overlap
     ethr =  2.29E-08,  avg # of iterations =  3.0
     Davidson diagonalization with overlap
     ethr =  2.29E-08,  avg # of iterations =  1.0
     Davidson diagonalization with overlap
     ethr =  2.29E-08,  avg # of iterations =  1.0

     Expectation value of exp(iGx): ( -1.0050514395597290E-004,  1.1052248578437457E-004)  0.99291773000000005     
     Electronic Dipole per cell (Ry a.u.)   28.746672454645932     
     Ionic Dipole per cell (Ry a.u.)   23644.220738971981     

     Expectation value of exp(iGx): (  1.0064008727647450E-003, -9.1952623732314697E-004)   1.1465709300000000     
     Electronic Dipole per cell (Ry a.u.)  -10.644278756421523     
     Ionic Dipole per cell (Ry a.u.)   25349.075325860631     

     Expectation value of exp(iGx): ( -5.2264876225083281E-008, -7.9990902666221251E-008)  0.73188942899999998     
     Electronic Dipole per cell (Ry a.u.)  -19.728221511109457     
     Ionic Dipole per cell (Ry a.u.)   15837.734020993243     
Electronic Dipole on Cartesian axes
           1   28.746672454645932     
           2  -10.644278756421523     
           3  -19.728221511109457     
Ionic Dipole on Cartesian axes
           1   23644.220738971981     
           2   25349.075325860631     
           3   15837.734020993243     

     total cpu time spent up to now is     5394.9 secs

     total energy              =   -5157.52828907 Ry
     Harris-Foulkes estimate   =   -5157.52830259 Ry
     estimated scf accuracy    <       0.00002806 Ry

     iteration #  8     ecut=    80.00 Ry     beta=0.70
     Davidson diagonalization with overlap
     ethr =  2.45E-09,  avg # of iterations =  3.0
     Davidson diagonalization with overlap
     ethr =  2.45E-09,  avg # of iterations =  1.0
     Davidson diagonalization with overlap
     ethr =  2.45E-09,  avg # of iterations =  1.0

     Expectation value of exp(iGx): ( -1.0052086309998984E-004,  1.1053286930048731E-004)  0.99291773000000005     
     Electronic Dipole per cell (Ry a.u.)   28.747059458187017     
     Ionic Dipole per cell (Ry a.u.)   23644.220738971981     

     Expectation value of exp(iGx): (  1.0066092937697987E-003, -9.1944759017358415E-004)   1.1465709300000000     
     Electronic Dipole per cell (Ry a.u.)  -10.642183780658582     
     Ionic Dipole per cell (Ry a.u.)   25349.075325860631     

     Expectation value of exp(iGx): ( -5.2307984180961756E-008, -7.9985522049759929E-008)  0.73188942899999998     
     Electronic Dipole per cell (Ry a.u.)  -19.731969702902095     
     Ionic Dipole per cell (Ry a.u.)   15837.734020993243     
Electronic Dipole on Cartesian axes
           1   28.747059458187017     
           2  -10.642183780658582     
           3  -19.731969702902095     
Ionic Dipole on Cartesian axes
           1   23644.220738971981     
           2   25349.075325860631     
           3   15837.734020993243     

     total cpu time spent up to now is     6126.5 secs

     total energy              =   -5157.52829628 Ry
     Harris-Foulkes estimate   =   -5157.52829778 Ry
     estimated scf accuracy    <       0.00000442 Ry

     iteration #  9     ecut=    80.00 Ry     beta=0.70
     Davidson diagonalization with overlap
     ethr =  3.86E-10,  avg # of iterations =  2.0
     Davidson diagonalization with overlap
     ethr =  3.86E-10,  avg # of iterations =  1.0
     Davidson diagonalization with overlap
     ethr =  3.86E-10,  avg # of iterations =  1.0

     Expectation value of exp(iGx): ( -1.0051942899684014E-004,  1.1053848080334689E-004)  0.99291773000000005     
     Electronic Dipole per cell (Ry a.u.)   28.746656408850463     
     Ionic Dipole per cell (Ry a.u.)   23644.220738971981     

     Expectation value of exp(iGx): (  1.0065981879958592E-003, -9.1950027884262495E-004)   1.1465709300000000     
     Electronic Dipole per cell (Ry a.u.)  -10.642673039001867     
     Ionic Dipole per cell (Ry a.u.)   25349.075325860631     

     Expectation value of exp(iGx): ( -5.2296472994469804E-008, -7.9996435350280801E-008)  0.73188942899999998     
     Electronic Dipole per cell (Ry a.u.)  -19.730470974625408     
     Ionic Dipole per cell (Ry a.u.)   15837.734020993243     
Electronic Dipole on Cartesian axes
           1   28.746656408850463     
           2  -10.642673039001867     
           3  -19.730470974625408     
Ionic Dipole on Cartesian axes
           1   23644.220738971981     
           2   25349.075325860631     
           3   15837.734020993243     

     total cpu time spent up to now is     6858.1 secs

     total energy              =   -5157.52829723 Ry
     Harris-Foulkes estimate   =   -5157.52829728 Ry
     estimated scf accuracy    <       0.00000027 Ry

     iteration # 10     ecut=    80.00 Ry     beta=0.70
     Davidson diagonalization with overlap
     ethr =  2.39E-11,  avg # of iterations =  3.0
     Davidson diagonalization with overlap
     ethr =  2.39E-11,  avg # of iterations =  1.0
     Davidson diagonalization with overlap
     ethr =  2.39E-11,  avg # of iterations =  1.0

     Expectation value of exp(iGx): ( -1.0051970620201870E-004,  1.1053779536211641E-004)  0.99291773000000005     
     Electronic Dipole per cell (Ry a.u.)   28.746711930851500     
     Ionic Dipole per cell (Ry a.u.)   23644.220738971981     

     Expectation value of exp(iGx): (  1.0065990417755079E-003, -9.1949342653506916E-004)   1.1465709300000000     
     Electronic Dipole per cell (Ry a.u.)  -10.642613611149891     
     Ionic Dipole per cell (Ry a.u.)   25349.075325860631     

     Expectation value of exp(iGx): ( -5.2299538392876959E-008, -7.9994153110418124E-008)  0.73188942899999998     
     Electronic Dipole per cell (Ry a.u.)  -19.730837285635850     
     Ionic Dipole per cell (Ry a.u.)   15837.734020993243     
Electronic Dipole on Cartesian axes
           1   28.746711930851500     
           2  -10.642613611149891     
           3  -19.730837285635850     
Ionic Dipole on Cartesian axes
           1   23644.220738971981     
           2   25349.075325860631     
           3   15837.734020993243     

     total cpu time spent up to now is     7594.0 secs

     total energy              =   -5157.52829729 Ry
     Harris-Foulkes estimate   =   -5157.52829731 Ry
     estimated scf accuracy    <       0.00000004 Ry

     iteration # 11     ecut=    80.00 Ry     beta=0.70
     Davidson diagonalization with overlap
     ethr =  3.83E-12,  avg # of iterations =  3.0
     Davidson diagonalization with overlap
     ethr =  3.83E-12,  avg # of iterations =  1.0
     Davidson diagonalization with overlap
     ethr =  3.83E-12,  avg # of iterations =  1.0

     Expectation value of exp(iGx): ( -1.0051967240707585E-004,  1.1053805802546669E-004)  0.99291773000000005     
     Electronic Dipole per cell (Ry a.u.)   28.746695120366073     
     Ionic Dipole per cell (Ry a.u.)   23644.220738971981     

     Expectation value of exp(iGx): (  1.0065999835866411E-003, -9.1949521833973907E-004)   1.1465709300000000     
     Electronic Dipole per cell (Ry a.u.)  -10.642620864190533     
     Ionic Dipole per cell (Ry a.u.)   25349.075325860631     

     Expectation value of exp(iGx): ( -5.2299020283751243E-008, -7.9994825745315708E-008)  0.73188942899999998     
     Electronic Dipole per cell (Ry a.u.)  -19.730760296411194     
     Ionic Dipole per cell (Ry a.u.)   15837.734020993243     
Electronic Dipole on Cartesian axes
           1   28.746695120366073     
           2  -10.642620864190533     
           3  -19.730760296411194     
Ionic Dipole on Cartesian axes
           1   23644.220738971981     
           2   25349.075325860631     
           3   15837.734020993243     

     total cpu time spent up to now is     8315.0 secs

     End of self-consistent calculation

          k = 0.0000 0.0000 0.0000 (217511 PWs)   bands (ev):

   -17.6098 -17.4674 -16.5503 -16.4822 -16.4060 -16.3914 -16.3510 -16.3223
   -16.2921 -16.2145 -16.1673 -16.1556 -16.1128 -16.0994 -16.0747 -16.0289
   -16.0026 -15.9969 -15.9825 -15.9506 -15.9280 -15.9024 -15.8853 -15.8786
   -15.8563 -15.8170 -15.8149 -15.7808 -15.7725 -15.7664 -15.7553 -15.7495
   -15.6830 -15.6471 -15.6321 -15.5905 -15.5796 -15.5602 -15.5155 -15.4918
   -15.4734 -15.4010 -15.3735 -15.3485 -15.3445 -15.2969 -15.2736 -15.2627
   -15.2322 -15.2128 -15.1989 -15.1270 -15.1136 -15.0795 -15.0762 -15.0340
   -15.0280 -14.9916 -14.9888 -14.9567 -14.9449 -14.9266 -14.9160 -14.8962
   -14.8668 -14.8631 -14.8462 -14.8147 -14.7963 -14.7919 -14.7723 -14.7470
   -14.7229 -14.7108 -14.6804 -14.6435 -14.6346 -14.6014 -14.5995 -14.5918
   -14.5814 -14.5668 -14.5399 -14.5209 -14.4954 -14.4906 -14.4722 -14.4456
   -14.4325 -14.4300 -14.4149 -14.4090 -14.3946 -14.3834 -14.3754 -14.3697
   -14.3605 -14.3505 -14.3437 -14.3318 -14.3301 -14.3268 -14.3252 -14.3161
   -14.3025 -14.3010 -14.2903 -14.2894 -14.2847 -14.2785 -14.2719 -14.2679
   -14.2585 -14.2534 -14.2515 -14.2485 -14.2436 -14.2413 -14.2339 -14.2314
   -14.2240 -14.2174 -14.2148 -14.2121 -14.2020 -14.1994 -14.1944 -14.1933
   -14.1826 -14.1786 -14.1726 -14.1668 -14.1571 -14.1520 -14.1413 -14.1347
   -14.1322 -14.1220 -14.1164 -14.1121 -14.1029 -14.0864 -14.0784  -6.8191
    -6.5841  -6.3855  -6.2976  -6.2197  -6.1781  -6.0757  -5.9697  -5.9378
    -5.8619  -5.8545  -5.8191  -5.8044  -5.7811  -5.7597  -5.7092  -5.6839
    -5.6542  -5.6403  -5.6115  -5.5834  -5.5678  -5.5359  -5.3586  -5.3046
    -5.2509  -5.1758  -5.1586  -5.1047  -5.0919  -5.0761  -5.0540  -4.9378
    -4.9161  -4.8949  -4.8175  -4.7465  -4.6921  -4.6195  -4.5551  -4.4783
    -4.4146  -4.3386  -4.2760  -4.2340  -4.2158  -4.1916  -4.1633  -4.1428
    -4.0998  -4.0159  -3.9816  -3.9465  -3.9162  -3.8995  -3.8850  -3.7999
    -3.7792  -3.7639  -3.7292  -3.7160  -3.6835  -3.6589  -3.6093  -3.4926
    -3.3972  -3.3871  -3.3524  -3.3132  -3.2853  -3.2600  -3.2367  -3.2055
    -3.1794  -3.1585  -3.1165  -3.1022  -3.0697  -3.0344  -3.0213  -3.0102
    -2.9834  -2.9705  -2.9480  -2.9318  -2.9258  -2.9102  -2.8953  -2.8832
    -2.8788  -2.8641  -2.8526  -2.8487  -2.8443  -2.8294  -2.8137  -2.8110
    -2.7948  -2.7848  -2.7758  -2.7656  -2.7583  -2.7546  -2.7343  -2.7312
    -2.7164  -2.7068  -2.7054  -2.6815  -2.6714  -2.6639  -2.6494  -2.6443
    -2.6349  -2.6263  -2.6255  -2.6167  -2.5873  -2.5558  -2.5382  -2.5080
    -2.4854  -2.4691  -2.4544  -2.4451  -2.4186  -2.4123  -2.3981  -2.3879
    -2.3621  -2.3522  -2.3443  -2.2920  -2.2657  -2.2477  -2.2304  -2.2169
    -2.2150  -2.1680  -2.1458  -2.1060  -2.0985  -2.0920  -1.9503  -1.9271
    -1.6925  -1.5280  -1.2387  -1.1441  -1.0654  -0.9527  -0.9226  -0.9080
    -0.8697  -0.8374  -0.8210  -0.8166  -0.7659  -0.7608  -0.7496  -0.7399
    -0.7162  -0.6868  -0.6690  -0.6571  -0.6458  -0.6357  -0.6163  -0.6064
    -0.5902  -0.5808  -0.5747  -0.5719  -0.5545  -0.5423  -0.5325  -0.5303
    -0.5230  -0.5085  -0.4994  -0.4888  -0.4710  -0.4514  -0.4423  -0.4262
    -0.4170  -0.4077  -0.3881  -0.3683  -0.3656  -0.3614  -0.3350  -0.3246
    -0.3151  -0.3099  -0.2820  -0.2763  -0.2481  -0.2450  -0.2418  -0.2179
    -0.2128  -0.1778  -0.1727  -0.1644  -0.1442  -0.1305  -0.1106  -0.0786
    -0.0631  -0.0561  -0.0393  -0.0191  -0.0073   0.0005   0.0218   0.0327
     0.0452   0.0566   0.0695   0.0962   0.1076   0.1207   0.1314   0.1382
     0.1552   0.1749   0.1886   0.2099   0.2217   0.2260   0.2523   0.2609
     0.2717   0.2828   0.2913   0.3006   0.3100   0.3326   0.3399   0.3418
     0.3718   0.3791   0.3938   0.3998   0.4092   0.4266   0.4381   0.4481
     0.4518   0.4574   0.4712   0.4892   0.4974   0.4994   0.5165   0.5294
     0.5371   0.5437   0.5467   0.5658   0.5670   0.5795   0.6014   0.6091
     0.6218   0.6541   0.6826   0.6845   0.6965   0.7020   0.7212   0.7298
     0.7437   0.7483   0.7633   0.7653   0.7822   0.8050   0.8121   0.8315
     0.8470   0.8662   0.8739   0.8874   0.9000   0.9143   0.9252   0.9336
     0.9455   0.9542   0.9688   0.9803   0.9888   0.9929   1.0019   1.0180
     1.0239   1.0401   1.0544   1.0640   1.0715   1.0883   1.0905   1.1028
     1.1117   1.1217   1.1296   1.1396   1.1408   1.1533   1.1725   1.1833
     1.1877   1.1988   1.2067   1.2143   1.2187   1.2428   1.2474   1.2569
     1.2661   1.2751   1.2813   1.2858   1.2988   1.3141   1.3250   1.3302
     1.3390   1.3428   1.3546   1.3641   1.3706   1.3795   1.3871   1.3915
     1.4042   1.4106   1.4180   1.4243   1.4308   1.4373   1.4536   1.4634
     1.4647   1.4741   1.4845   1.4934   1.5029   1.5126   1.5193   1.5260
     1.5302   1.5485   1.5573   1.5620   1.5727   1.5913   1.5923   1.6064
     1.6126   1.6179   1.6205   1.6392   1.6495   1.6557   1.6643   1.6694
     1.6952   1.6994   1.7218   1.7348   1.7539   1.7770   1.7873   1.7928
     1.7970   1.8226   1.8399   1.8478   1.8564   1.8983   1.9245   1.9307
     1.9339   1.9374   1.9566   1.9736   1.9861   1.9958   2.0023   2.0104
     2.0272   2.0313   2.0353   2.0456   2.0876   2.0960   2.1066   2.1310
     2.1585   2.1624   2.1709   2.1802   2.1913   2.1937   2.2233   2.2456
     2.2509   2.2869   2.2971   2.3053   2.3247   2.3350   2.3479   2.3507
     2.3706   2.3790   2.3934   2.4086   2.4246   2.4288   2.4463   2.4704
     2.4957   2.5058   2.5531   2.5715   7.7109   8.1148   8.7608   8.9445
     9.0940   9.2936   9.4499   9.4754   9.7110   9.8856   9.9328  10.0190
    10.0277  10.0728  10.2438  10.3235  10.3695  10.4245  10.4617  10.5213
    10.5500  10.6370  10.6901  10.7088  10.7486  10.7915  10.8478  10.8660

     highest occupied, lowest unoccupied level (ev):     2.5715    7.7109

!    total energy              =   -5157.52829730 Ry
     Harris-Foulkes estimate   =   -5157.52829730 Ry
     estimated scf accuracy    <          1.6E-09 Ry

     The total energy is the sum of the following terms:

     one-electron contribution =   -2404.80031018 Ry
     hartree contribution      =    1797.48150694 Ry
     xc contribution           =   -1182.77897045 Ry
     ewald contribution        =   -3367.43052361 Ry

     convergence has been achieved in  11 iterations
  **** WARNING :: Problem open file vector.dat...
  **** WARNING :: Problem read vector parameters...
  VECTOR ::                  Infinity                  Infinity                       NaN
  PARALLEL PART OF FORCES:no remove

     Forces acting on atoms (Ry/au):

     atom    1 type  1   force =    -0.00014886    0.00023103    0.00013784
     atom    2 type  1   force =    -0.00030287   -0.00053455    0.00061820
     atom    3 type  1   force =    -0.00002136   -0.00002811   -0.00009903
     atom    4 type  1   force =    -0.00034649   -0.00074133   -0.00036725
     atom    5 type  1   force =    -0.00005290   -0.00013140   -0.00020064
     atom    6 type  1   force =    -0.00015400    0.00006978   -0.00125382
     atom    7 type  2   force =    -0.00008380   -0.00001364   -0.00016265
     atom    8 type  2   force =    -0.00003238    0.00012182   -0.00044076
     atom    9 type  2   force =    -0.00003015    0.00000024   -0.00006122
     atom   10 type  2   force =     0.00034942    0.00077877   -0.00027323
     atom   11 type  2   force =     0.00005624    0.00004223    0.00007579
     atom   12 type  2   force =     0.00044953    0.00037162    0.00172876
     atom   13 type  2   force =     0.00000317   -0.00005136    0.00007190
     atom   14 type  2   force =     0.00000049    0.00016825    0.00045777
     atom   15 type  2   force =    -0.00003410    0.00005502   -0.00000644
     atom   16 type  2   force =     0.00002306    0.00045901    0.00035508
     atom   17 type  2   force =    -0.00017214    0.00005274   -0.00004096
     atom   18 type  2   force =    -0.00046633    0.00061184   -0.00107994
     atom   19 type  1   force =     0.00052781    0.00097899    0.00091848
     atom   20 type  1   force =    -0.00007070   -0.00004305    0.00052518
     atom   21 type  1   force =    -0.00008578    0.00001717   -0.00023638
     atom   22 type  1   force =     0.00026449   -0.00379044   -0.00281446
     atom   23 type  1   force =    -0.00003508    0.00002072   -0.00051604
     atom   24 type  1   force =    -0.00068840    0.00156644   -0.00372205
     atom   25 type  2   force =    -0.00000433   -0.00017215   -0.00031013
     atom   26 type  2   force =     0.00004795   -0.00024383   -0.00054844
     atom   27 type  2   force =    -0.00027272   -0.00038402   -0.00002839
     atom   28 type  2   force =    -0.00000677    0.00029930   -0.00007208
     atom   29 type  2   force =    -0.00001097    0.00000372    0.00017147
     atom   30 type  2   force =     0.00053272    0.00021517    0.00094181
     atom   31 type  2   force =    -0.00010359   -0.00005553    0.00015723
     atom   32 type  2   force =    -0.00083026    0.00012179    0.00163329
     atom   33 type  2   force =     0.00005695    0.00019259    0.00002881
     atom   34 type  2   force =     0.00120240    0.00482250    0.00082061
     atom   35 type  2   force =    -0.00020582    0.00020777   -0.00032347
     atom   36 type  1   force =     0.00026548    0.00031297    0.00053136
     atom   37 type  1   force =    -0.00018589   -0.00019399    0.00019899
     atom   38 type  1   force =     0.00007894    0.00030855   -0.00025714
     atom   39 type  1   force =     0.00016081   -0.00078742   -0.00034658
     atom   40 type  1   force =    -0.00007958   -0.00014151   -0.00040838
     atom   41 type  1   force =    -0.00015295   -0.00015082   -0.00037957
     atom   42 type  2   force =    -0.00006353   -0.00016913   -0.00015844
     atom   43 type  2   force =    -0.00002695   -0.00000337   -0.00015835
     atom   44 type  2   force =     0.00002328   -0.00015894    0.00013490
     atom   45 type  2   force =     0.00011556    0.00011561   -0.00010884
     atom   46 type  2   force =     0.00004704   -0.00022674    0.00012130
     atom   47 type  2   force =     0.00020236   -0.00003071    0.00030450
     atom   48 type  2   force =    -0.00020820   -0.00011217    0.00015535
     atom   49 type  2   force =    -0.00010368    0.00017156    0.00033477
     atom   50 type  2   force =    -0.00006372   -0.00007419   -0.00005669
     atom   51 type  2   force =    -0.00045666    0.00047465   -0.00004900
     atom   52 type  2   force =     0.00002716    0.00000001   -0.00022527
     atom   53 type  2   force =    -0.00008254    0.00014623   -0.00036484
     atom   54 type  1   force =    -0.00252357   -0.00150428    0.00304429
     atom   55 type  1   force =    -0.00159261    0.00162942    0.00539993
     atom   56 type  1   force =     0.00063314    0.00001915    0.00068277
     atom   57 type  1   force =    -0.00013505    0.00046388   -0.00019224
     atom   58 type  1   force =    -0.00139876   -0.00001593   -0.00195809
     atom   59 type  1   force =    -0.00016558   -0.00116492   -0.00232880
     atom   60 type  2   force =     0.00008777   -0.00066300   -0.00087059
     atom   61 type  2   force =     0.00068928   -0.00128075   -0.00167653
     atom   62 type  2   force =     0.00304089    0.00218563   -0.00250138
     atom   63 type  2   force =     0.00133112   -0.00272559   -0.00157700
     atom   64 type  2   force =     0.00330184   -0.00076506    0.00291276
     atom   65 type  2   force =     0.00134144   -0.00013655    0.00175595
     atom   66 type  2   force =     0.00021041   -0.00014230    0.00012196
     atom   67 type  2   force =     0.00020862   -0.00016167    0.00059070
     atom   68 type  2   force =    -0.00015772   -0.00025061   -0.00031389
     atom   69 type  2   force =    -0.00003873   -0.00013393   -0.00015199
     atom   70 type  2   force =    -0.00002623    0.00004826   -0.00034003
     atom   71 type  2   force =    -0.00019260    0.00003307   -0.00036407
     atom   72 type  1   force =    -0.00164861   -0.01022107    0.01410521
     atom   73 type  1   force =     0.00412631    0.00488915    0.00547493
     atom   74 type  1   force =    -0.01524287    0.00258111    0.00123779
     atom   75 type  1   force =    -0.00174414    0.00552969   -0.00073374
     atom   76 type  1   force =    -0.26363862   -0.07152017   -0.29210471
     atom   77 type  1   force =     0.00160649    0.00112346   -0.00547708
     atom   78 type  2   force =     0.00145788   -0.00314410   -0.00733690
     atom   79 type  2   force =     0.00007274   -0.00183513   -0.00232162
     atom   80 type  2   force =     0.00021640    0.00812323   -0.00785160
     atom   81 type  2   force =    -0.00159399   -0.00198706   -0.00013603
     atom   82 type  2   force =     0.18581059    0.03102442    0.18448439
     atom   83 type  2   force =     0.00014005   -0.00035516    0.00116519
     atom   84 type  2   force =     0.00961968    0.00499911   -0.00700062
     atom   85 type  2   force =    -0.00091934   -0.00275376    0.00202387
     atom   86 type  2   force =     0.00088934   -0.00221943   -0.00210787
     atom   87 type  2   force =    -0.00030475   -0.00149884   -0.00062872
     atom   88 type  2   force =    -0.00104774    0.00063736   -0.00357365
     atom   89 type  2   force =    -0.00017403    0.00024109   -0.00091268
     atom   90 type  1   force =     0.00009024   -0.00003078    0.00181208
     atom   91 type  1   force =    -0.00000210    0.00042258    0.00073533
     atom   92 type  1   force =     0.02852368   -0.00964063    0.03188934
     atom   93 type  1   force =     0.00118669    0.00203053   -0.00078597
     atom   94 type  1   force =     0.00515215    0.00226099   -0.00864842
     atom   95 type  1   force =     0.00014326    0.00008074   -0.00081549
     atom   96 type  2   force =    -0.00021827   -0.00095546   -0.00107304
     atom   97 type  2   force =     0.00007249   -0.00038740   -0.00044385
     atom   98 type  2   force =    -0.00056511    0.00044847   -0.00019900
     atom   99 type  2   force =     0.00015485   -0.00022071   -0.00001181
     atom  100 type  2   force =    -0.00113245   -0.00028113    0.00092373
     atom  101 type  2   force =     0.00018241   -0.00020445    0.00019681
     atom  102 type  2   force =    -0.01165719    0.00147488    0.00123250
     atom  103 type  2   force =    -0.00046966   -0.00036978    0.00038043
     atom  104 type  2   force =    -0.00481272   -0.00414454   -0.00859031
     atom  105 type  2   force =    -0.00031113   -0.00067010   -0.00034064
     atom  106 type  2   force =    -0.00170476    0.00087929   -0.00330531
     atom  107 type  2   force =    -0.00030088   -0.00006158   -0.00013321
     atom  108 type  1   force =     0.00011659   -0.00032435   -0.00017998
     atom  109 type  1   force =     0.00039617    0.00039615   -0.00065934
     atom  110 type  1   force =    -0.00017936   -0.00027430    0.00010571
     atom  111 type  1   force =     0.00010008    0.00019300    0.00030206
     atom  112 type  1   force =    -0.00007088   -0.00008710    0.00020570
     atom  113 type  1   force =     0.00067476   -0.00036662    0.00131314
     atom  114 type  2   force =    -0.00000911   -0.00004993    0.00019384
     atom  115 type  2   force =    -0.00008186    0.00019966    0.00054226
     atom  116 type  2   force =    -0.00009732    0.00010122   -0.00002640
     atom  117 type  2   force =    -0.00051657   -0.00090440    0.00008823
     atom  118 type  2   force =    -0.00015546    0.00001413   -0.00014588
     atom  119 type  2   force =    -0.00098596   -0.00018218   -0.00130606
     atom  120 type  2   force =     0.00002356   -0.00006718   -0.00010442
     atom  121 type  2   force =    -0.00013277   -0.00004305   -0.00030292
     atom  122 type  2   force =     0.00000746    0.00003035    0.00002013
     atom  123 type  2   force =    -0.00023488   -0.00011779    0.00007377
     atom  124 type  2   force =    -0.00006407   -0.00008363    0.00004390
     atom  125 type  2   force =    -0.00021031   -0.00030889    0.00095393
     atom  126 type  1   force =    -0.00057535   -0.00080090   -0.00092858
     atom  127 type  1   force =    -0.00023518    0.00032408   -0.00017788
     atom  128 type  1   force =     0.00001701   -0.00003200    0.00019948
     atom  129 type  1   force =     0.00072455    0.00270225    0.00239982
     atom  130 type  1   force =     0.00003920    0.00006007    0.00052982
     atom  131 type  1   force =    -0.00063629    0.00090688    0.00127117
     atom  132 type  2   force =    -0.00012627    0.00032036    0.00031084
     atom  133 type  2   force =     0.00032124   -0.00079609    0.00044530
     atom  134 type  2   force =     0.00009013    0.00026948   -0.00009247
     atom  135 type  2   force =     0.00012834   -0.00024389    0.00009649
     atom  136 type  2   force =    -0.00021930    0.00003388   -0.00022613
     atom  137 type  2   force =     0.00024185   -0.00036612   -0.00018297
     atom  138 type  2   force =    -0.00005617    0.00007093   -0.00016338
     atom  139 type  2   force =     0.00044681   -0.00073679   -0.00068991
     atom  140 type  2   force =    -0.00017982   -0.00002312    0.00001259
     atom  141 type  2   force =    -0.00177019   -0.00414182   -0.00198468
     atom  142 type  2   force =    -0.00003872   -0.00005708    0.00022414
     atom  143 type  2   force =     0.00505627   -0.00570018    0.00488357
     atom  144 type  1   force =    -0.00065979   -0.00082131   -0.00058913
     atom  145 type  1   force =    -0.00013258   -0.00007715   -0.00015374
     atom  146 type  1   force =    -0.00009739   -0.00012159    0.00027098
     atom  147 type  1   force =    -0.00077808    0.00047918    0.00011079
     atom  148 type  1   force =    -0.00012378   -0.00003198    0.00027879
     atom  149 type  1   force =    -0.00021166   -0.00019663    0.00053105
     atom  150 type  2   force =    -0.00012486   -0.00006439    0.00027072
     atom  151 type  2   force =    -0.00009107   -0.00000488    0.00026965
     atom  152 type  2   force =     0.00002460    0.00012443   -0.00009185
     atom  153 type  2   force =    -0.00010381    0.00005767    0.00003569
     atom  154 type  2   force =    -0.00002201   -0.00009787   -0.00009884
     atom  155 type  2   force =    -0.00001931    0.00002388   -0.00015776
     atom  156 type  2   force =     0.00004942    0.00005223   -0.00018138
     atom  157 type  2   force =     0.00032457   -0.00003433   -0.00025752
     atom  158 type  2   force =     0.00000586   -0.00016255   -0.00001501
     atom  159 type  2   force =     0.00040064   -0.00008110    0.00020159
     atom  160 type  2   force =     0.00023438   -0.00032252    0.00008432
     atom  161 type  2   force =     0.00016430   -0.00012411    0.00051647
     atom  162 type  1   force =     0.00136835    0.00055757   -0.00146203
     atom  163 type  1   force =     0.01165455   -0.00928244    0.00161309
     atom  164 type  1   force =    -0.00083125    0.00017229   -0.00017766
     atom  165 type  1   force =     0.00023688   -0.00026666    0.00016005
     atom  166 type  1   force =     0.00058489    0.00040260    0.00179620
     atom  167 type  1   force =     0.00048124    0.00073599    0.00186698
     atom  168 type  2   force =    -0.00012580    0.00053303    0.00102048
     atom  169 type  2   force =    -0.00033267    0.00112612    0.00160985
     atom  170 type  2   force =    -0.00142596   -0.00092670    0.00030888
     atom  171 type  2   force =    -0.00174074    0.00265343   -0.00148909
     atom  172 type  2   force =    -0.00132246    0.00009105   -0.00132891
     atom  173 type  2   force =    -0.00084725    0.00106586   -0.00151502
     atom  174 type  2   force =     0.00012313   -0.00002238   -0.00030643
     atom  175 type  2   force =    -0.00014971    0.00032740   -0.00056969
     atom  176 type  2   force =     0.00032304    0.00005337    0.00046478
     atom  177 type  2   force =    -0.00009596    0.00008122    0.00008036
     atom  178 type  2   force =     0.00038368   -0.00050043    0.00098995
     atom  179 type  2   force =     0.00015954   -0.00022056    0.00016530
     atom  180 type  1   force =    -0.00321616    0.02070634    0.00344088
     atom  181 type  1   force =    -0.01635263   -0.01648354   -0.01448344
     atom  182 type  1   force =     0.00415059    0.00123476    0.00344277
     atom  183 type  1   force =    -0.00007852   -0.00357795    0.00169989
     atom  184 type  1   force =     0.00323082    0.00169050    0.01106500
     atom  185 type  1   force =    -0.00043014    0.00003744    0.00312803
     atom  186 type  2   force =     0.02377233    0.05984908    0.04726237
     atom  187 type  2   force =    -0.00052595    0.00473536    0.00690639
     atom  188 type  2   force =     0.00114614   -0.00643298   -0.00313552
     atom  189 type  2   force =     0.00312334    0.00500654   -0.00197853
     atom  190 type  2   force =    -0.00432688    0.00067422   -0.00647120
     atom  191 type  2   force =    -0.00050328    0.00034096   -0.00121854
     atom  192 type  2   force =    -0.00126250   -0.00004785   -0.00329655
     atom  193 type  2   force =     0.00044739    0.00116060   -0.00155424
     atom  194 type  2   force =    -0.00197839    0.00026184   -0.00060196
     atom  195 type  2   force =     0.00032162    0.00115737    0.00046030
     atom  196 type  2   force =     0.02898391   -0.02003627    0.02282539
     atom  197 type  2   force =    -0.00000227    0.00017392    0.00097105
     atom  198 type  1   force =    -0.00059620   -0.00021525   -0.00104934
     atom  199 type  1   force =    -0.00003524   -0.00002826   -0.00068208
     atom  200 type  1   force =    -0.00594143    0.01102427    0.02356877
     atom  201 type  1   force =    -0.00200719   -0.00381443    0.00169871
     atom  202 type  1   force =    -0.00341884   -0.00150441    0.00680983
     atom  203 type  1   force =    -0.00060005   -0.00030530    0.00110428
     atom  204 type  2   force =     0.00016324    0.00040739    0.00232727
     atom  205 type  2   force =     0.00008441   -0.00008629    0.00029793
     atom  206 type  2   force =     0.00014615   -0.00012852    0.00028660
     atom  207 type  2   force =    -0.00006830   -0.00006829    0.00016633
     atom  208 type  2   force =     0.00067765    0.00010454    0.00001953
     atom  209 type  2   force =    -0.00019108   -0.00008990   -0.00000155
     atom  210 type  2   force =     0.00550871    0.00128570   -0.00472935
     atom  211 type  2   force =     0.00068486   -0.00005724   -0.00087582
     atom  212 type  2   force =     0.02148878    0.00550196   -0.00573489
     atom  213 type  2   force =     0.00053470    0.00077608    0.00063926
     atom  214 type  2   force =     0.00242735   -0.00242750    0.00735004
     atom  215 type  2   force =     0.00013005   -0.00029695    0.00032963

     Total force =     0.494720     Total SCF correction =     0.000107

     Writing output data file Qrtz_Ortho.save

     init_run     :     27.59s CPU     37.36s WALL (       1 calls)
     electrons    :   3945.23s CPU   8278.84s WALL (       1 calls)
     forces       :      8.35s CPU      8.81s WALL (       1 calls)

     Called by init_run:
     wfcinit      :     25.55s CPU     33.55s WALL (       1 calls)
     potinit      :      0.20s CPU      0.27s WALL (       1 calls)

     Called by electrons:
     c_bands      :   2252.38s CPU   2756.61s WALL (      33 calls)
     sum_band     :     11.16s CPU     40.92s WALL (      11 calls)
     v_of_rho     :      0.12s CPU      0.32s WALL (      12 calls)
     mix_rho      :      0.11s CPU      0.61s WALL (      11 calls)

     Called by c_bands:
     init_us_2    :      0.39s CPU      0.45s WALL (      45 calls)
     cegterg      :   2250.86s CPU   2748.11s WALL (      33 calls)

     Called by sum_band:

     Called by *egterg:
     h_psi        :    428.54s CPU    849.34s WALL (     101 calls)
     g_psi        :      0.30s CPU      0.31s WALL (      67 calls)
     cdiaghg      :    756.50s CPU    766.54s WALL (      98 calls)

     Called by h_psi:
     add_vuspsi   :    141.66s CPU    142.07s WALL (     101 calls)

     General routines
     calbec       :    147.81s CPU    160.10s WALL (     105 calls)
     fft          :      0.17s CPU      0.91s WALL (      49 calls)
     fftw         :    146.34s CPU    573.31s WALL (   98130 calls)
     davcio       :      0.03s CPU      1.89s WALL (     260 calls)

     Parallel routines
     fft_scatter  :     68.03s CPU    436.19s WALL (   98179 calls)

     Electric-field routines
     c_phase_fiel :   1681.34s CPU   5477.53s WALL (      33 calls)

     PWSCF        :     1h 6m CPU        2h18m WALL


   This run was terminated on:   9:56:28   7Jul2018            

=------------------------------------------------------------------------------=
   JOB DONE.
=------------------------------------------------------------------------------=
