# Supplementary material for: Collective dipole effects in ionic transport under electric fields
Source: Nat Commun. 2020 Jul 3;11:3330. doi: 10.1038/s41467-020-17173-w (PMC7335081; doi:10.1038/s41467-020-17173-w)
Supplement: Supplementary file 3 — Source Data [file 41467_2020_17173_MOESM3_ESM.zip › Script_Pol_Analysis/QE_data/ZBC_NEB_VO_Q2-pos2/Zcharge_VO_Q2_pict8/output_file]

     Program PWSCF v.6.1 (svn rev. 13369) starts on 27Nov2017 at  7: 5: 3 

     This program is part of the open-source Quantum ESPRESSO suite
     for quantum simulation of materials; please cite
         "P. Giannozzi et al., J. Phys.:Condens. Matter 21 395502 (2009);
          URL http://www.quantum-espresso.org", 
     in publications or presentations arising from this work. More details at
     http://www.quantum-espresso.org/quote

     Parallel version (MPI), running on    72 processors
     R & G space division:  proc/nbgrp/npool/nimage =      72
     Reading input from /marconi_scratch/userexternal/nsalles0/E-NEB_VO_Q2-pos2/E0/Qrtz_Ortho_8/input_file
Warning: card &IONS ignored
Warning: card / ignored
Warning: card &CELL ignored
Warning: card / ignored

     Current dimensions of program PWSCF are:
     Max number of different atomic species (ntypx) = 10
     Max number of k-points (npk) =  40000
     Max angular momentum in pseudopotentials (lmaxx) =  3

     Subspace diagonalization in iterative solution of the eigenvalue problem:
     a serial algorithm will be used

 
     Parallelization info
     --------------------
     sticks:   dense  smooth     PW     G-vecs:    dense   smooth      PW
     Min         312     312     78                24178    24178    3020
     Max         313     313     79                24181    24181    3023
     Sum       22485   22485   5629              1740873  1740873  217511
 

     Title: 
     Fkl_Ortho                                                                  


     bravais-lattice index     =            0
     lattice parameter (alat)  =      27.8567  a.u.
     unit-cell volume          =   18011.5231 (a.u.)^3
     number of atoms/cell      =          215
     number of atomic types    =            2
     number of electrons       =      1144.00
     number of Kohn-Sham states=          600
     kinetic-energy cutoff     =      80.0000  Ry
     charge density cutoff     =     320.0000  Ry
     convergence threshold     =      1.0E-08
     mixing beta               =       0.7000
     number of iterations used =            8  plain     mixing
     Exchange-correlation      =  SLA  PZ   NOGX NOGC ( 1  1  0  0 0 0)
 
     Using Berry phase electric field
     In a.u.(Ry)  cartesian system of reference
        0.0000000000
        0.0000000000
        0.0000000000
     In a.u.(Ry)  crystal system of reference
        0.0000000000
        0.0000000000
        0.0000000000
     Number of iterative cycles:   3
 

     celldm(1)=  27.856738  celldm(2)=   0.000000  celldm(3)=   0.000000
     celldm(4)=   0.000000  celldm(5)=   0.000000  celldm(6)=   0.000000

     crystal axes: (cart. coord. in units of alat)
               a(1) = (   0.992918   0.000000   0.000000 )  
               a(2) = (   0.000000   1.146571   0.000000 )  
               a(3) = (   0.000000   0.000000   0.731889 )  

     reciprocal axes: (cart. coord. in units 2 pi/alat)
               b(1) = (  1.007133  0.000000  0.000000 )  
               b(2) = (  0.000000  0.872166  0.000000 )  
               b(3) = (  0.000000  0.000000  1.366327 )  


     PseudoPot. # 1 for Si read from file:
     /marconi/home/userexternal/nsalles0/qe-6.1/pseudo/Si.pz-vbc.UPF
     MD5 check sum: 6dfa03ddd5817404712e03e4d12deb78
     Pseudo is Norm-conserving, Zval =  4.0
     Generated by new atomic code, or converted to UPF format
     Using radial grid of  431 points,  2 beta functions with: 
                l(1) =   0
                l(2) =   1

     PseudoPot. # 2 for O  read from file:
     /marconi/home/userexternal/nsalles0/qe-6.1/pseudo/O.pz-mt.UPF
     MD5 check sum: 6c85872a654a48428798af567c59afb1
     Pseudo is Norm-conserving, Zval =  6.0
     Generated by new atomic code, or converted to UPF format
     Using radial grid of  921 points,  1 beta functions with: 
                l(1) =   0

     atomic species   valence    mass     pseudopotential
        Si             4.00    28.08550     Si( 1.00)
        O              6.00    16.00000     O ( 1.00)

     No symmetry found


   Cartesian axes

     site n.     atom                  positions (alat units)
         1           Si  tau(   1) = (   0.1494714   0.0009477   0.2444566  )
         2           Si  tau(   2) = (   0.3174907   0.2885869   0.2451450  )
         3           Si  tau(   3) = (   0.9144614   0.1317411   0.1191297  )
         4           Si  tau(   4) = (   0.0902774   0.4150044   0.1256683  )
         5           Si  tau(   5) = (   0.0881440   0.1514727  -0.0004016  )
         6           Si  tau(   6) = (   0.2495588   0.4340058  -0.0025844  )
         7           O   tau(   7) = (   0.0832185   0.0805319   0.2820234  )
         8           O   tau(   8) = (   0.2503125   0.3664487   0.2847833  )
         9           O   tau(   9) = (   0.2149882   0.0378003   0.1636902  )
        10           O   tau(  10) = (   0.3847831   0.3312229   0.1685706  )
        11           O   tau(  11) = (   0.1893773   0.1676756   0.0394920  )
        12           O   tau(  12) = (   0.3560225   0.4420372   0.0253327  )
        13           O   tau(  13) = (   0.0231988   0.1139710   0.0809181  )
        14           O   tau(  14) = (   0.1929101   0.4032890   0.0871188  )
        15           O   tau(  15) = (   0.9143552   0.2053399   0.2018061  )
        16           O   tau(  16) = (   0.0862119   0.4908185   0.2060844  )
        17           O   tau(  17) = (   0.0451564   0.2469062   0.3308732  )
        18           O   tau(  18) = (   0.2112184   0.5352212   0.3307310  )
        19           Si  tau(  19) = (   0.4866320   0.0036471   0.2389086  )
        20           Si  tau(  20) = (   0.6532304   0.2822243   0.2487308  )
        21           Si  tau(  21) = (   0.2537529   0.1316889   0.1217787  )
        22           Si  tau(  22) = (   0.4151573   0.4223173   0.1163360  )
        23           Si  tau(  23) = (   0.4164873   0.1537472  -0.0003229  )
        24           Si  tau(  24) = (   0.5857051   0.4409697   0.0025648  )
        25           O   tau(  25) = (   0.4218373   0.0841044   0.2772363  )
        26           O   tau(  26) = (   0.5909822   0.3491900   0.3140664  )
        27           O   tau(  27) = (   0.5516300   0.0401767   0.1564734  )
        28           O   tau(  28) = (   0.7049153   0.3335606   0.1671720  )
        29           O   tau(  29) = (   0.5164521   0.1766063   0.0404130  )
        30           O   tau(  30) = (   0.6872547   0.4587629   0.0399806  )
        31           O   tau(  31) = (   0.3545224   0.1128512   0.0811342  )
        32           O   tau(  32) = (   0.5206873   0.4103118   0.0856511  )
        33           O   tau(  33) = (   0.2569464   0.2083902   0.2011254  )
        34           O   tau(  34) = (   0.4029483   0.5100034   0.1831404  )
        35           O   tau(  35) = (   0.3800301   0.2505729   0.3282301  )
        36           Si  tau(  36) = (   0.8156522  -0.0036784   0.2431190  )
        37           Si  tau(  37) = (   0.9790473   0.2832246   0.2449261  )
        38           Si  tau(  38) = (   0.5846616   0.1382794   0.1181572  )
        39           Si  tau(  39) = (   0.7497079   0.4247695   0.1250392  )
        40           Si  tau(  40) = (   0.7539676   0.1573483  -0.0102559  )
        41           Si  tau(  41) = (   0.9171600   0.4361479   0.0036403  )
        42           O   tau(  42) = (   0.7488174   0.0730654   0.2853941  )
        43           O   tau(  43) = (   0.9150137   0.3657066   0.2819900  )
        44           O   tau(  44) = (   0.8737587   0.0371940   0.1585278  )
        45           O   tau(  45) = (   1.0474120   0.3192303   0.1660527  )
        46           O   tau(  46) = (   0.8530985   0.1714723   0.0351202  )
        47           O   tau(  47) = (   1.0193306   0.4477978   0.0416980  )
        48           O   tau(  48) = (   0.6843471   0.1340639   0.0720020  )
        49           O   tau(  49) = (   0.8503733   0.4035106   0.0857512  )
        50           O   tau(  50) = (   0.5868429   0.2069138   0.2054135  )
        51           O   tau(  51) = (   0.7504058   0.5007492   0.2044785  )
        52           O   tau(  52) = (   0.7262441   0.2443598   0.3217877  )
        53           O   tau(  53) = (   0.8778487   0.5351898   0.3289760  )
        54           Si  tau(  54) = (   0.1480046   0.5717153   0.2476766  )
        55           Si  tau(  55) = (   0.3169257   0.8641618   0.2435130  )
        56           Si  tau(  56) = (   0.9221684   0.7064880   0.1234518  )
        57           Si  tau(  57) = (   0.0913670   0.9915033   0.1232579  )
        58           Si  tau(  58) = (   0.0967645   0.7261669   0.0019019  )
        59           Si  tau(  59) = (   0.2551950   1.0152533   0.0000408  )
        60           O   tau(  60) = (   0.0836295   0.6522677   0.2857890  )
        61           O   tau(  61) = (   0.2535604   0.9448883   0.2824614  )
        62           O   tau(  62) = (   0.2140845   0.6101638   0.1681856  )
        63           O   tau(  63) = (   0.3825817   0.8992598   0.1618833  )
        64           O   tau(  64) = (   0.2018753   0.7345946   0.0378384  )
        65           O   tau(  65) = (   0.3582639   1.0284664   0.0365346  )
        66           O   tau(  66) = (   0.0318257   0.6923399   0.0852587  )
        67           O   tau(  67) = (   0.1934837   0.9784951   0.0837975  )
        68           O   tau(  68) = (   0.9187408   0.7804922   0.2048059  )
        69           O   tau(  69) = (   0.0881995   1.0652142   0.2052206  )
        70           O   tau(  70) = (   0.0511173   0.8226030   0.3291906  )
        71           O   tau(  71) = (   0.2116453   1.1126348   0.3288825  )
        72           Si  tau(  72) = (   0.4280043   0.6167717   0.1800565  )
        73           Si  tau(  73) = (   0.6522437   0.8627363   0.2455553  )
        74           Si  tau(  74) = (   0.2570612   0.7030416   0.1280302  )
        75           Si  tau(  75) = (   0.4208532   0.9940222   0.1208383  )
        76           Si  tau(  76) = (   0.4653062   0.7552145  -0.0433215  )
        77           Si  tau(  77) = (   0.5870149   1.0145453   0.0011555  )
        78           O   tau(  78) = (   0.4179702   0.6563157   0.2819058  )
        79           O   tau(  79) = (   0.5879208   0.9436873   0.2821674  )
        80           O   tau(  80) = (   0.5326153   0.6246244   0.1435650  )
        81           O   tau(  81) = (   0.7137356   0.8938506   0.1593193  )
        82           O   tau(  82) = (   0.5362862   0.7670918   0.0357763  )
        83           O   tau(  83) = (   0.6895381   1.0274093   0.0386266  )
        84           O   tau(  84) = (   0.3651738   0.6775326   0.1081079  )
        85           O   tau(  85) = (   0.5230812   0.9775724   0.0828579  )
        86           O   tau(  86) = (   0.2533014   0.7831171   0.2038427  )
        87           O   tau(  87) = (   0.4221345   1.0697068   0.2008625  )
        88           O   tau(  88) = (   0.3802272   0.8263298   0.3264519  )
        89           O   tau(  89) = (   0.5495025   1.1137549   0.3225966  )
        90           Si  tau(  90) = (   0.8167489   0.5776351   0.2468981  )
        91           Si  tau(  91) = (   0.9830666   0.8602281   0.2449726  )
        92           Si  tau(  92) = (   0.5899734   0.7153580   0.1204814  )
        93           Si  tau(  93) = (   0.7533421   0.9894962   0.1209442  )
        94           Si  tau(  94) = (   0.7562783   0.7268801   0.0016140  )
        95           Si  tau(  95) = (   0.9193291   1.0109932   0.0010669  )
        96           O   tau(  96) = (   0.7539868   0.6573497   0.2904903  )
        97           O   tau(  97) = (   0.9179409   0.9401360   0.2827797  )
        98           O   tau(  98) = (   0.8824398   0.6124511   0.1652101  )
        99           O   tau(  99) = (   1.0487828   0.8952476   0.1633974  )
       100           O   tau( 100) = (   0.8579011   0.7415052   0.0396964  )
       101           O   tau( 101) = (   1.0203932   1.0273444   0.0406741  )
       102           O   tau( 102) = (   0.6910821   0.6931418   0.0850062  )
       103           O   tau( 103) = (   0.8547900   0.9729460   0.0824334  )
       104           O   tau( 104) = (   0.5880942   0.7801492   0.2087864  )
       105           O   tau( 105) = (   0.7527000   1.0612375   0.2046204  )
       106           O   tau( 106) = (   0.7162991   0.8278231   0.3286084  )
       107           O   tau( 107) = (   0.8810009   1.1082189   0.3251451  )
       108           Si  tau( 108) = (   0.1528640  -0.0017384   0.6088985  )
       109           Si  tau( 109) = (   0.3096227   0.2827273   0.6103003  )
       110           Si  tau( 110) = (   0.9190528   0.1262156   0.4904323  )
       111           Si  tau( 111) = (   0.0875176   0.4170564   0.4898511  )
       112           Si  tau( 112) = (   0.0869555   0.1514041   0.3666988  )
       113           Si  tau( 113) = (   0.2503732   0.4393069   0.3674345  )
       114           O   tau( 114) = (   0.0891127   0.0791563   0.6478922  )
       115           O   tau( 115) = (   0.2397689   0.3588761   0.6488161  )
       116           O   tau( 116) = (   0.2160054   0.0323429   0.5245618  )
       117           O   tau( 117) = (   0.3753329   0.3268707   0.5325805  )
       118           O   tau( 118) = (   0.1906845   0.1653824   0.4011052  )
       119           O   tau( 119) = (   0.3533634   0.4547887   0.4049147  )
       120           O   tau( 120) = (   0.0284336   0.1129398   0.4524017  )
       121           O   tau( 121) = (   0.1896246   0.4012837   0.4515487  )
       122           O   tau( 122) = (   0.9151517   0.2024185   0.5708525  )
       123           O   tau( 123) = (   0.0864038   0.4935977   0.5694259  )
       124           O   tau( 124) = (   0.0497082   0.2474490   0.6933158  )
       125           O   tau( 125) = (   0.2149194   0.5313177   0.6919167  )
       126           Si  tau( 126) = (   0.4845427  -0.0008417   0.6095376  )
       127           Si  tau( 127) = (   0.6425271   0.2863919   0.6035808  )
       128           Si  tau( 128) = (   0.2537073   0.1273442   0.4836312  )
       129           Si  tau( 129) = (   0.4097982   0.4222357   0.4926263  )
       130           Si  tau( 130) = (   0.4186162   0.1534708   0.3628396  )
       131           Si  tau( 131) = (   0.6074621   0.3931969   0.4114298  )
       132           O   tau( 132) = (   0.4227293   0.0809761   0.6487458  )
       133           O   tau( 133) = (   0.5853885   0.3633283   0.6548828  )
       134           O   tau( 134) = (   0.5482659   0.0348559   0.5259797  )
       135           O   tau( 135) = (   0.6805038   0.3398323   0.5025346  )
       136           O   tau( 136) = (   0.5210983   0.1681100   0.4023815  )
       137           O   tau( 137) = (   0.6853499   0.4724111   0.4095294  )
       138           O   tau( 138) = (   0.3560489   0.1131743   0.4445450  )
       139           O   tau( 139) = (   0.5165455   0.4111160   0.4641384  )
       140           O   tau( 140) = (   0.2523346   0.2007865   0.5660836  )
       141           O   tau( 141) = (   0.4097964   0.5006896   0.5708570  )
       142           O   tau( 142) = (   0.3738395   0.2473863   0.6927439  )
       143           O   tau( 143) = (   0.5490476   0.5332497   0.6865996  )
       144           Si  tau( 144) = (   0.8159570  -0.0059418   0.6109147  )
       145           Si  tau( 145) = (   0.9781516   0.2835054   0.6116378  )
       146           Si  tau( 146) = (   0.5837705   0.1295980   0.4843817  )
       147           Si  tau( 147) = (   0.7557207   0.4316410   0.4867773  )
       148           Si  tau( 148) = (   0.7552401   0.1475659   0.3658219  )
       149           Si  tau( 149) = (   0.9178982   0.4389779   0.3637597  )
       150           O   tau( 150) = (   0.7514222   0.0754933   0.6480459  )
       151           O   tau( 151) = (   0.9130437   0.3633380   0.6522516  )
       152           O   tau( 152) = (   0.8804958   0.0305454   0.5289822  )
       153           O   tau( 153) = (   1.0405168   0.3227363   0.5293732  )
       154           O   tau( 154) = (   0.8561763   0.1605966   0.4061864  )
       155           O   tau( 155) = (   1.0179690   0.4528454   0.4055219  )
       156           O   tau( 156) = (   0.6873875   0.1204013   0.4490287  )
       157           O   tau( 157) = (   0.8513719   0.4013556   0.4468985  )
       158           O   tau( 158) = (   0.5792862   0.2070281   0.5649337  )
       159           O   tau( 159) = (   0.7569539   0.4869943   0.5797427  )
       160           O   tau( 160) = (   0.7254918   0.2507414   0.6654436  )
       161           O   tau( 161) = (   0.8845905   0.5347773   0.6971753  )
       162           Si  tau( 162) = (   0.1526269   0.5716026   0.6101489  )
       163           Si  tau( 163) = (   0.3155662   0.8644522   0.6030108  )
       164           Si  tau( 164) = (   0.9180611   0.7046117   0.4932144  )
       165           Si  tau( 165) = (   0.0893124   0.9897120   0.4893558  )
       166           Si  tau( 166) = (   0.0873092   0.7263265   0.3678167  )
       167           Si  tau( 167) = (   0.2521195   1.0175389   0.3659746  )
       168           O   tau( 168) = (   0.0911061   0.6530292   0.6511778  )
       169           O   tau( 169) = (   0.2527190   0.9401050   0.6499430  )
       170           O   tau( 170) = (   0.2185761   0.6087167   0.5293410  )
       171           O   tau( 171) = (   0.3775514   0.9003124   0.5195349  )
       172           O   tau( 172) = (   0.1900493   0.7396596   0.4054104  )
       173           O   tau( 173) = (   0.3542099   1.0361992   0.4033058  )
       174           O   tau( 174) = (   0.0251911   0.6886046   0.4511324  )
       175           O   tau( 175) = (   0.1910256   0.9765351   0.4485763  )
       176           O   tau( 176) = (   0.9218635   0.7741767   0.5786345  )
       177           O   tau( 177) = (   0.0893311   1.0624941   0.5725386  )
       178           O   tau( 178) = (   0.0610257   0.8229421   0.6947992  )
       179           O   tau( 179) = (   0.2178960   1.1104126   0.6917137  )
       180           Si  tau( 180) = (   0.4850138   0.5713811   0.6065393  )
       181           Si  tau( 181) = (   0.6484919   0.8593046   0.6114692  )
       182           Si  tau( 182) = (   0.2541574   0.7039542   0.4875499  )
       183           Si  tau( 183) = (   0.4179983   0.9968262   0.4837857  )
       184           Si  tau( 184) = (   0.4170917   0.7298690   0.3638508  )
       185           Si  tau( 185) = (   0.5852581   1.0181588   0.3638619  )
       186           O   tau( 186) = (   0.4326560   0.6603236   0.6493634  )
       187           O   tau( 187) = (   0.5844659   0.9376161   0.6524665  )
       188           O   tau( 188) = (   0.5476505   0.6085294   0.5232489  )
       189           O   tau( 189) = (   0.7046802   0.8930827   0.5233523  )
       190           O   tau( 190) = (   0.5187370   0.7450013   0.4061965  )
       191           O   tau( 191) = (   0.6855373   1.0322085   0.4070884  )
       192           O   tau( 192) = (   0.3561005   0.6902155   0.4471337  )
       193           O   tau( 193) = (   0.5193569   0.9805841   0.4443687  )
       194           O   tau( 194) = (   0.2561880   0.7786921   0.5696956  )
       195           O   tau( 195) = (   0.4199835   1.0657345   0.5701693  )
       196           O   tau( 196) = (   0.3909649   0.8320529   0.6813792  )
       197           O   tau( 197) = (   0.5499269   1.1088582   0.6906973  )
       198           Si  tau( 198) = (   0.8203049   0.5717894   0.6166514  )
       199           Si  tau( 199) = (   0.9865170   0.8568240   0.6135645  )
       200           Si  tau( 200) = (   0.5810196   0.7071261   0.4879257  )
       201           Si  tau( 201) = (   0.7486537   0.9895276   0.4867726  )
       202           Si  tau( 202) = (   0.7525824   0.7330266   0.3710267  )
       203           Si  tau( 203) = (   0.9162157   1.0121775   0.3663165  )
       204           O   tau( 204) = (   0.7528400   0.6495566   0.6545554  )
       205           O   tau( 205) = (   0.9209779   0.9367009   0.6512957  )
       206           O   tau( 206) = (   0.8776166   0.6078623   0.5297033  )
       207           O   tau( 207) = (   1.0468876   0.8926540   0.5282550  )
       208           O   tau( 208) = (   0.8526645   0.7457440   0.4140935  )
       209           O   tau( 209) = (   1.0165712   1.0265228   0.4086748  )
       210           O   tau( 210) = (   0.6849350   0.7015438   0.4546189  )
       211           O   tau( 211) = (   0.8492873   0.9732359   0.4458841  )
       212           O   tau( 212) = (   0.5710965   0.7766366   0.5820620  )
       213           O   tau( 213) = (   0.7520978   1.0589326   0.5727257  )
       214           O   tau( 214) = (   0.7161177   0.8193281   0.6881546  )
       215           O   tau( 215) = (   0.8793284   1.1058496   0.6940282  )

     number of k points=     1
                       cart. coord. in units 2pi/alat
        k(    1) = (   0.0000000   0.0000000   0.0000000), wk =   2.0000000

     Dense  grid:  1740873 G-vectors     FFT dimensions: ( 160, 192, 120)

     Estimated max dynamical RAM per process >     346.31MB

     Estimated total allocated dynamical RAM >   24934.12MB

     Initial potential from superposition of free atoms

     starting charge 1145.96414, renormalised to 1144.00000
     Starting wfc are  860 randomized atomic wfcs

     total cpu time spent up to now is       27.7 secs

     per-process dynamical memory:   267.0 Mb

     Self-consistent Calculation

     iteration #  1     ecut=    80.00 Ry     beta=0.70
     Davidson diagonalization with overlap
     ethr =  1.00E-02,  avg # of iterations =  3.0
     Davidson diagonalization with overlap
     ethr =  1.00E-02,  avg # of iterations =  1.0
     Davidson diagonalization with overlap
     ethr =  1.00E-02,  avg # of iterations =  1.0
 
     Expectation value of exp(iGx):
 (-5.065322503911263E-004,5.236292483877364E-004)  0.992917730000000     
     Electronic Dipole per cell (Ry a.u.)   29.1306506259231     
     Ionic Dipole per cell (Ry a.u.)   23644.2207389399     
 
     Expectation value of exp(iGx):
 (3.271652735300990E-003,-3.039821373852651E-003)   1.14657093000000     
     Electronic Dipole per cell (Ry a.u.)  -10.7645095193601     
     Ionic Dipole per cell (Ry a.u.)   25349.0753258927     
 
     Expectation value of exp(iGx):
 (-9.274511223278184E-007,-1.464620064187615E-006)  0.731889429000000     
     Electronic Dipole per cell (Ry a.u.)  -19.5974285795024     
     Ionic Dipole per cell (Ry a.u.)   15835.5960399322     
Electronic Dipole on Cartesian axes
           1   29.1306506259231     
           2  -10.7645095193601     
           3  -19.5974285795024     
Ionic Dipole on Cartesian axes
           1   23644.2207389399     
           2   25349.0753258927     
           3   15835.5960399322     

     total cpu time spent up to now is      320.1 secs

     total energy              =   -5137.21283794 Ry
     Harris-Foulkes estimate   =   -5174.14547523 Ry
     estimated scf accuracy    <      51.86495274 Ry

     iteration #  2     ecut=    80.00 Ry     beta=0.70
     Davidson diagonalization with overlap
     ethr =  4.53E-03,  avg # of iterations =  2.0
     Davidson diagonalization with overlap
     ethr =  4.53E-03,  avg # of iterations =  1.0
     Davidson diagonalization with overlap
     ethr =  4.53E-03,  avg # of iterations =  1.0
 
     Expectation value of exp(iGx):
 (-2.096461979935991E-005,2.425880147876390E-005)  0.992917730000000     
     Electronic Dipole per cell (Ry a.u.)   28.4319051820001     
     Ionic Dipole per cell (Ry a.u.)   23644.2207389399     
 
     Expectation value of exp(iGx):
 (3.248677257531907E-004,-2.855062090785713E-004)   1.14657093000000     
     Electronic Dipole per cell (Ry a.u.)  -10.3664831696413     
     Ionic Dipole per cell (Ry a.u.)   25349.0753258927     
 
     Expectation value of exp(iGx):
 (-2.865133848870540E-009,-4.936919709296031E-009)  0.731889429000000     
     Electronic Dipole per cell (Ry a.u.)  -19.2426507823924     
     Ionic Dipole per cell (Ry a.u.)   15835.5960399322     
Electronic Dipole on Cartesian axes
           1   28.4319051820001     
           2  -10.3664831696413     
           3  -19.2426507823924     
Ionic Dipole on Cartesian axes
           1   23644.2207389399     
           2   25349.0753258927     
           3   15835.5960399322     

     total cpu time spent up to now is      600.8 secs

     total energy              =   -5150.75687246 Ry
     Harris-Foulkes estimate   =   -5167.87181509 Ry
     estimated scf accuracy    <      33.13166611 Ry

     iteration #  3     ecut=    80.00 Ry     beta=0.70
     Davidson diagonalization with overlap
     ethr =  2.90E-03,  avg # of iterations =  2.0
     Davidson diagonalization with overlap
     ethr =  2.90E-03,  avg # of iterations =  1.0
     Davidson diagonalization with overlap
     ethr =  2.90E-03,  avg # of iterations =  1.0
 
     Expectation value of exp(iGx):
 (-1.081375408425740E-004,1.145127591563788E-004)  0.992917730000000     
     Electronic Dipole per cell (Ry a.u.)   28.9808560793085     
     Ionic Dipole per cell (Ry a.u.)   23644.2207389399     
 
     Expectation value of exp(iGx):
 (1.044323914855012E-003,-9.638123041275145E-004)   1.14657093000000     
     Electronic Dipole per cell (Ry a.u.)  -10.7162569172908     
     Ionic Dipole per cell (Ry a.u.)   25349.0753258927     
 
     Expectation value of exp(iGx):
 (-5.498433822336101E-008,-9.015705385623835E-008)  0.731889429000000     
     Electronic Dipole per cell (Ry a.u.)  -19.4427537174674     
     Ionic Dipole per cell (Ry a.u.)   15835.5960399322     
Electronic Dipole on Cartesian axes
           1   28.9808560793085     
           2  -10.7162569172908     
           3  -19.4427537174674     
Ionic Dipole on Cartesian axes
           1   23644.2207389399     
           2   25349.0753258927     
           3   15835.5960399322     

     total cpu time spent up to now is      881.4 secs

     total energy              =   -5157.54763444 Ry
     Harris-Foulkes estimate   =   -5157.63177239 Ry
     estimated scf accuracy    <       0.22894081 Ry

     iteration #  4     ecut=    80.00 Ry     beta=0.70
     Davidson diagonalization with overlap
     ethr =  2.00E-05,  avg # of iterations =  8.0
     Davidson diagonalization with overlap
     ethr =  2.00E-05,  avg # of iterations =  1.0
     Davidson diagonalization with overlap
     ethr =  2.00E-05,  avg # of iterations =  1.0
 
     Expectation value of exp(iGx):
 (-1.004468140439458E-004,1.108881597162855E-004)  0.992917730000000     
     Electronic Dipole per cell (Ry a.u.)   28.7226076401988     
     Ionic Dipole per cell (Ry a.u.)   23644.2207389399     
 
     Expectation value of exp(iGx):
 (1.023886340059371E-003,-9.069531031789460E-004)   1.14657093000000     
     Electronic Dipole per cell (Ry a.u.)  -10.4227212942830     
     Ionic Dipole per cell (Ry a.u.)   25349.0753258927     
 
     Expectation value of exp(iGx):
 (-4.992206226352839E-008,-8.205461644068177E-008)  0.731889429000000     
     Electronic Dipole per cell (Ry a.u.)  -19.4328972277264     
     Ionic Dipole per cell (Ry a.u.)   15835.5960399322     
Electronic Dipole on Cartesian axes
           1   28.7226076401988     
           2  -10.4227212942830     
           3  -19.4328972277264     
Ionic Dipole on Cartesian axes
           1   23644.2207389399     
           2   25349.0753258927     
           3   15835.5960399322     

     total cpu time spent up to now is     1224.4 secs

     total energy              =   -5157.55549263 Ry
     Harris-Foulkes estimate   =   -5157.61823663 Ry
     estimated scf accuracy    <       0.12796244 Ry

     iteration #  5     ecut=    80.00 Ry     beta=0.70
     Davidson diagonalization with overlap
     ethr =  1.12E-05,  avg # of iterations =  9.0
     Davidson diagonalization with overlap
     ethr =  1.12E-05,  avg # of iterations =  1.0
     Davidson diagonalization with overlap
     ethr =  1.12E-05,  avg # of iterations =  1.0
 
     Expectation value of exp(iGx):
 (-1.017876060803882E-004,1.087167586790674E-004)  0.992917730000000     
     Electronic Dipole per cell (Ry a.u.)   28.9275712003668     
     Ionic Dipole per cell (Ry a.u.)   23644.2207389399     
 
     Expectation value of exp(iGx):
 (1.006083748237111E-003,-9.201052605948592E-004)   1.14657093000000     
     Electronic Dipole per cell (Ry a.u.)  -10.6510425642589     
     Ionic Dipole per cell (Ry a.u.)   25349.0753258927     
 
     Expectation value of exp(iGx):
 (-4.925537577173481E-008,-8.144083498752547E-008)  0.731889429000000     
     Electronic Dipole per cell (Ry a.u.)  -19.4087382050682     
     Ionic Dipole per cell (Ry a.u.)   15835.5960399322     
Electronic Dipole on Cartesian axes
           1   28.9275712003668     
           2  -10.6510425642589     
           3  -19.4087382050682     
Ionic Dipole on Cartesian axes
           1   23644.2207389399     
           2   25349.0753258927     
           3   15835.5960399322     

     total cpu time spent up to now is     1564.8 secs

     total energy              =   -5157.58265985 Ry
     Harris-Foulkes estimate   =   -5157.58418359 Ry
     estimated scf accuracy    <       0.00277058 Ry

     iteration #  6     ecut=    80.00 Ry     beta=0.70
     Davidson diagonalization with overlap
     ethr =  2.42E-07,  avg # of iterations =  6.0
     Davidson diagonalization with overlap
     ethr =  2.42E-07,  avg # of iterations =  1.0
     Davidson diagonalization with overlap
     ethr =  2.42E-07,  avg # of iterations =  1.0
 
     Expectation value of exp(iGx):
 (-1.015991263013759E-004,1.091928398041031E-004)  0.992917730000000     
     Electronic Dipole per cell (Ry a.u.)   28.8889218586145     
     Ionic Dipole per cell (Ry a.u.)   23644.2207389399     
 
     Expectation value of exp(iGx):
 (1.009592423485945E-003,-9.178815754627440E-004)   1.14657093000000     
     Electronic Dipole per cell (Ry a.u.)  -10.6087999083053     
     Ionic Dipole per cell (Ry a.u.)   25349.0753258927     
 
     Expectation value of exp(iGx):
 (-4.957251213881554E-008,-8.157977980365530E-008)  0.731889429000000     
     Electronic Dipole per cell (Ry a.u.)  -19.4279149172432     
     Ionic Dipole per cell (Ry a.u.)   15835.5960399322     
Electronic Dipole on Cartesian axes
           1   28.8889218586145     
           2  -10.6087999083053     
           3  -19.4279149172432     
Ionic Dipole on Cartesian axes
           1   23644.2207389399     
           2   25349.0753258927     
           3   15835.5960399322     

     total cpu time spent up to now is     1879.8 secs

     total energy              =   -5157.58330503 Ry
     Harris-Foulkes estimate   =   -5157.58342957 Ry
     estimated scf accuracy    <       0.00023086 Ry

     iteration #  7     ecut=    80.00 Ry     beta=0.70
     Davidson diagonalization with overlap
     ethr =  2.02E-08,  avg # of iterations =  2.0
     Davidson diagonalization with overlap
     ethr =  2.02E-08,  avg # of iterations =  1.0
     Davidson diagonalization with overlap
     ethr =  2.02E-08,  avg # of iterations =  1.0
 
     Expectation value of exp(iGx):
 (-1.016961473755177E-004,1.091593591395522E-004)  0.992917730000000     
     Electronic Dipole per cell (Ry a.u.)   28.8967532349427     
     Ionic Dipole per cell (Ry a.u.)   23644.2207389399     
 
     Expectation value of exp(iGx):
 (1.009224530402473E-003,-9.189141942492141E-004)   1.14657093000000     
     Electronic Dipole per cell (Ry a.u.)  -10.6194554777138     
     Ionic Dipole per cell (Ry a.u.)   25349.0753258927     
 
     Expectation value of exp(iGx):
 (-4.952290622260807E-008,-8.168168462660784E-008)  0.731889429000000     
     Electronic Dipole per cell (Ry a.u.)  -19.4187572335481     
     Ionic Dipole per cell (Ry a.u.)   15835.5960399322     
Electronic Dipole on Cartesian axes
           1   28.8967532349427     
           2  -10.6194554777138     
           3  -19.4187572335481     
Ionic Dipole on Cartesian axes
           1   23644.2207389399     
           2   25349.0753258927     
           3   15835.5960399322     

     total cpu time spent up to now is     2155.3 secs

     total energy              =   -5157.58335681 Ry
     Harris-Foulkes estimate   =   -5157.58336808 Ry
     estimated scf accuracy    <       0.00002415 Ry

     iteration #  8     ecut=    80.00 Ry     beta=0.70
     Davidson diagonalization with overlap
     ethr =  2.11E-09,  avg # of iterations =  3.0
     Davidson diagonalization with overlap
     ethr =  2.11E-09,  avg # of iterations =  1.0
     Davidson diagonalization with overlap
     ethr =  2.11E-09,  avg # of iterations =  1.0
 
     Expectation value of exp(iGx):
 (-1.017030499703697E-004,1.091752867767347E-004)  0.992917730000000     
     Electronic Dipole per cell (Ry a.u.)   28.8962686789701     
     Ionic Dipole per cell (Ry a.u.)   23644.2207389399     
 
     Expectation value of exp(iGx):
 (1.009443688523693E-003,-9.187944870820838E-004)   1.14657093000000     
     Electronic Dipole per cell (Ry a.u.)  -10.6169689334683     
     Ionic Dipole per cell (Ry a.u.)   25349.0753258927     
 
     Expectation value of exp(iGx):
 (-4.956956938527202E-008,-8.167278566746847E-008)  0.731889429000000     
     Electronic Dipole per cell (Ry a.u.)  -19.4230336197192     
     Ionic Dipole per cell (Ry a.u.)   15835.5960399322     
Electronic Dipole on Cartesian axes
           1   28.8962686789701     
           2  -10.6169689334683     
           3  -19.4230336197192     
Ionic Dipole on Cartesian axes
           1   23644.2207389399     
           2   25349.0753258927     
           3   15835.5960399322     

     total cpu time spent up to now is     2443.5 secs

     total energy              =   -5157.58336301 Ry
     Harris-Foulkes estimate   =   -5157.58336485 Ry
     estimated scf accuracy    <       0.00000482 Ry

     iteration #  9     ecut=    80.00 Ry     beta=0.70
     Davidson diagonalization with overlap
     ethr =  4.21E-10,  avg # of iterations =  2.0
     Davidson diagonalization with overlap
     ethr =  4.21E-10,  avg # of iterations =  1.0
     Davidson diagonalization with overlap
     ethr =  4.21E-10,  avg # of iterations =  1.0
 
     Expectation value of exp(iGx):
 (-1.017033181395030E-004,1.091796589739396E-004)  0.992917730000000     
     Electronic Dipole per cell (Ry a.u.)   28.8960363655837     
     Ionic Dipole per cell (Ry a.u.)   23644.2207389399     
 
     Expectation value of exp(iGx):
 (1.009419375629694E-003,-9.188633187504995E-004)   1.14657093000000     
     Electronic Dipole per cell (Ry a.u.)  -10.6176774918171     
     Ionic Dipole per cell (Ry a.u.)   25349.0753258927     
 
     Expectation value of exp(iGx):
 (-4.955904883799964E-008,-8.168253885024468E-008)  0.731889429000000     
     Electronic Dipole per cell (Ry a.u.)  -19.4216835632362     
     Ionic Dipole per cell (Ry a.u.)   15835.5960399322     
Electronic Dipole on Cartesian axes
           1   28.8960363655837     
           2  -10.6176774918171     
           3  -19.4216835632362     
Ionic Dipole on Cartesian axes
           1   23644.2207389399     
           2   25349.0753258927     
           3   15835.5960399322     

     total cpu time spent up to now is     2719.3 secs

     total energy              =   -5157.58336396 Ry
     Harris-Foulkes estimate   =   -5157.58336407 Ry
     estimated scf accuracy    <       0.00000023 Ry

     iteration # 10     ecut=    80.00 Ry     beta=0.70
     Davidson diagonalization with overlap
     ethr =  2.02E-11,  avg # of iterations =  2.0
     Davidson diagonalization with overlap
     ethr =  2.02E-11,  avg # of iterations =  1.0
     Davidson diagonalization with overlap
     ethr =  2.02E-11,  avg # of iterations =  1.0
 
     Expectation value of exp(iGx):
 (-1.017038083439108E-004,1.091785040267837E-004)  0.992917730000000     
     Electronic Dipole per cell (Ry a.u.)   28.8961319886671     
     Ionic Dipole per cell (Ry a.u.)   23644.2207389399     
 
     Expectation value of exp(iGx):
 (1.009428151785450E-003,-9.188488879358664E-004)   1.14657093000000     
     Electronic Dipole per cell (Ry a.u.)  -10.6175028574631     
     Ionic Dipole per cell (Ry a.u.)   25349.0753258927     
 
     Expectation value of exp(iGx):
 (-4.955992415674292E-008,-8.168171171650446E-008)  0.731889429000000     
     Electronic Dipole per cell (Ry a.u.)  -19.4217966663715     
     Ionic Dipole per cell (Ry a.u.)   15835.5960399322     
Electronic Dipole on Cartesian axes
           1   28.8961319886671     
           2  -10.6175028574631     
           3  -19.4217966663715     
Ionic Dipole on Cartesian axes
           1   23644.2207389399     
           2   25349.0753258927     
           3   15835.5960399322     

     total cpu time spent up to now is     2997.8 secs

     total energy              =   -5157.58336402 Ry
     Harris-Foulkes estimate   =   -5157.58336404 Ry
     estimated scf accuracy    <       0.00000004 Ry

     iteration # 11     ecut=    80.00 Ry     beta=0.70
     Davidson diagonalization with overlap
     ethr =  3.85E-12,  avg # of iterations =  3.0
     Davidson diagonalization with overlap
     ethr =  3.85E-12,  avg # of iterations =  1.0
     Davidson diagonalization with overlap
     ethr =  3.85E-12,  avg # of iterations =  1.0
 
     Expectation value of exp(iGx):
 (-1.017035843940240E-004,1.091790211592176E-004)  0.992917730000000     
     Electronic Dipole per cell (Ry a.u.)   28.8960889006983     
     Ionic Dipole per cell (Ry a.u.)   23644.2207389399     
 
     Expectation value of exp(iGx):
 (1.009425424511072E-003,-9.188540860550636E-004)   1.14657093000000     
     Electronic Dipole per cell (Ry a.u.)  -10.6175626854018     
     Ionic Dipole per cell (Ry a.u.)   25349.0753258927     
 
     Expectation value of exp(iGx):
 (-4.955991721981626E-008,-8.168203801063325E-008)  0.731889429000000     
     Electronic Dipole per cell (Ry a.u.)  -19.4217798374455     
     Ionic Dipole per cell (Ry a.u.)   15835.5960399322     
Electronic Dipole on Cartesian axes
           1   28.8960889006983     
           2  -10.6175626854018     
           3  -19.4217798374455     
Ionic Dipole on Cartesian axes
           1   23644.2207389399     
           2   25349.0753258927     
           3   15835.5960399322     

     total cpu time spent up to now is     3284.9 secs

     End of self-consistent calculation

          k = 0.0000 0.0000 0.0000 (217511 PWs)   bands (ev):

   -17.4859 -16.9448 -16.5378 -16.4520 -16.4336 -16.4178 -16.3470 -16.3328
   -16.2902 -16.2285 -16.1853 -16.1628 -16.1289 -16.0970 -16.0926 -16.0406
   -16.0194 -15.9924 -15.9848 -15.9376 -15.9265 -15.9042 -15.8799 -15.8722
   -15.8415 -15.8194 -15.8046 -15.7913 -15.7757 -15.7586 -15.7443 -15.7173
   -15.6866 -15.6578 -15.6371 -15.6020 -15.5934 -15.5599 -15.5431 -15.5094
   -15.4357 -15.4052 -15.3871 -15.3638 -15.3573 -15.3103 -15.2992 -15.2711
   -15.2511 -15.2079 -15.1892 -15.1803 -15.1472 -15.0900 -15.0839 -15.0592
   -15.0358 -15.0271 -14.9974 -14.9924 -14.9617 -14.9273 -14.9150 -14.8977
   -14.8869 -14.8670 -14.8565 -14.8476 -14.8150 -14.8017 -14.7872 -14.7716
   -14.7480 -14.7385 -14.7203 -14.6792 -14.6387 -14.6193 -14.6103 -14.5890
   -14.5754 -14.5436 -14.5278 -14.5001 -14.4944 -14.4824 -14.4630 -14.4357
   -14.4313 -14.4243 -14.4146 -14.4106 -14.3922 -14.3784 -14.3691 -14.3560
   -14.3540 -14.3478 -14.3405 -14.3342 -14.3317 -14.3252 -14.3206 -14.3082
   -14.3040 -14.2993 -14.2889 -14.2841 -14.2797 -14.2720 -14.2692 -14.2635
   -14.2582 -14.2567 -14.2525 -14.2458 -14.2447 -14.2367 -14.2337 -14.2272
   -14.2232 -14.2139 -14.2120 -14.2073 -14.2037 -14.2005 -14.1968 -14.1923
   -14.1816 -14.1779 -14.1700 -14.1677 -14.1563 -14.1542 -14.1399 -14.1394
   -14.1351 -14.1232 -14.1179 -14.1125 -14.1057 -14.0856 -14.0825  -6.7573
    -6.4131  -6.3863  -6.2767  -6.2281  -6.1507  -6.1249  -5.9809  -5.9236
    -5.8858  -5.8549  -5.8253  -5.8135  -5.7803  -5.7643  -5.7079  -5.6709
    -5.6518  -5.6369  -5.6031  -5.5844  -5.5700  -5.5332  -5.3713  -5.2726
    -5.2540  -5.1943  -5.1368  -5.1072  -5.0901  -5.0690  -5.0556  -4.9403
    -4.9144  -4.8873  -4.8260  -4.7388  -4.6980  -4.6033  -4.5534  -4.4581
    -4.4185  -4.3295  -4.2710  -4.2553  -4.2212  -4.2073  -4.1611  -4.1412
    -4.1167  -4.0178  -3.9874  -3.9557  -3.9124  -3.8947  -3.8606  -3.8024
    -3.7720  -3.7527  -3.7264  -3.7031  -3.6829  -3.6586  -3.6037  -3.5055
    -3.4149  -3.4045  -3.3470  -3.3283  -3.3198  -3.2944  -3.2602  -3.2097
    -3.2037  -3.1656  -3.1233  -3.1023  -3.0618  -3.0561  -3.0267  -3.0037
    -2.9917  -2.9677  -2.9597  -2.9405  -2.9241  -2.9149  -2.9087  -2.8899
    -2.8811  -2.8634  -2.8531  -2.8411  -2.8368  -2.8213  -2.8169  -2.7979
    -2.7967  -2.7881  -2.7709  -2.7589  -2.7562  -2.7485  -2.7343  -2.7305
    -2.7142  -2.7108  -2.6893  -2.6860  -2.6682  -2.6525  -2.6492  -2.6385
    -2.6318  -2.6281  -2.6197  -2.6067  -2.5691  -2.5488  -2.5368  -2.5086
    -2.4905  -2.4552  -2.4521  -2.4450  -2.4236  -2.4091  -2.4024  -2.3949
    -2.3607  -2.3536  -2.3449  -2.2959  -2.2651  -2.2522  -2.2311  -2.2213
    -2.2065  -2.1799  -2.1617  -2.1075  -2.1035  -2.0880  -1.9520  -1.9278
    -1.5550  -1.2905  -1.2577  -1.0868  -1.0151  -0.9873  -0.9358  -0.8931
    -0.8746  -0.8432  -0.8313  -0.8033  -0.7669  -0.7601  -0.7438  -0.7340
    -0.7158  -0.6833  -0.6748  -0.6671  -0.6567  -0.6384  -0.6244  -0.6193
    -0.5979  -0.5915  -0.5812  -0.5744  -0.5595  -0.5431  -0.5389  -0.5347
    -0.5207  -0.5123  -0.5041  -0.4866  -0.4681  -0.4651  -0.4462  -0.4317
    -0.4170  -0.4032  -0.3910  -0.3800  -0.3724  -0.3605  -0.3370  -0.3331
    -0.3172  -0.3093  -0.2830  -0.2680  -0.2561  -0.2452  -0.2430  -0.2313
    -0.2121  -0.1988  -0.1784  -0.1496  -0.1359  -0.1321  -0.1208  -0.1007
    -0.0761  -0.0444  -0.0330  -0.0218  -0.0021   0.0021   0.0202   0.0310
     0.0457   0.0611   0.0713   0.0872   0.1013   0.1160   0.1338   0.1390
     0.1480   0.1714   0.1971   0.2078   0.2233   0.2376   0.2500   0.2563
     0.2714   0.2788   0.2910   0.2951   0.3083   0.3098   0.3324   0.3365
     0.3614   0.3714   0.3797   0.3931   0.4110   0.4232   0.4318   0.4430
     0.4557   0.4634   0.4659   0.4882   0.4956   0.5046   0.5163   0.5200
     0.5335   0.5388   0.5575   0.5671   0.5796   0.5824   0.5906   0.6032
     0.6277   0.6480   0.6581   0.6920   0.6989   0.7076   0.7160   0.7244
     0.7361   0.7433   0.7663   0.7801   0.7845   0.7938   0.8248   0.8261
     0.8583   0.8607   0.8668   0.8912   0.8981   0.9075   0.9166   0.9412
     0.9442   0.9502   0.9722   0.9765   0.9802   0.9892   1.0042   1.0113
     1.0193   1.0358   1.0469   1.0548   1.0639   1.0888   1.0942   1.1018
     1.1127   1.1155   1.1306   1.1329   1.1381   1.1526   1.1695   1.1749
     1.1770   1.1940   1.2042   1.2087   1.2236   1.2342   1.2388   1.2578
     1.2680   1.2797   1.2844   1.2895   1.2906   1.3065   1.3205   1.3333
     1.3371   1.3481   1.3522   1.3600   1.3759   1.3825   1.3835   1.3918
     1.4117   1.4155   1.4169   1.4221   1.4303   1.4369   1.4442   1.4558
     1.4599   1.4830   1.4866   1.4889   1.5014   1.5166   1.5229   1.5322
     1.5396   1.5463   1.5566   1.5641   1.5740   1.5813   1.5899   1.6063
     1.6104   1.6122   1.6281   1.6435   1.6497   1.6607   1.6629   1.6725
     1.6899   1.7078   1.7218   1.7292   1.7517   1.7590   1.7807   1.7930
     1.8069   1.8195   1.8363   1.8475   1.8567   1.8893   1.9072   1.9263
     1.9335   1.9372   1.9503   1.9747   1.9828   1.9947   2.0076   2.0144
     2.0254   2.0320   2.0344   2.0512   2.0893   2.0926   2.1169   2.1304
     2.1496   2.1654   2.1727   2.1796   2.1923   2.2137   2.2293   2.2465
     2.2513   2.2850   2.2981   2.3075   2.3280   2.3350   2.3475   2.3589
     2.3696   2.3880   2.3937   2.4094   2.4210   2.4265   2.4486   2.4702
     2.4926   2.5069   2.5527   2.5696   7.6554   8.0352   8.7011   9.0531
     9.2261   9.3295   9.4572   9.6560   9.7741   9.8832   9.9467  10.0088
    10.0376  10.1040  10.2524  10.3176  10.3533  10.4239  10.4698  10.5161
    10.5310  10.6596  10.6865  10.7060  10.7380  10.7560  10.8156  10.8575

     highest occupied, lowest unoccupied level (ev):     2.5696    7.6554

!    total energy              =   -5157.58336403 Ry
     Harris-Foulkes estimate   =   -5157.58336403 Ry
     estimated scf accuracy    <          1.8E-09 Ry

     The total energy is the sum of the following terms:

     one-electron contribution =   -2404.68666372 Ry
     hartree contribution      =    1797.41939741 Ry
     xc contribution           =   -1182.74627245 Ry
     ewald contribution        =   -3367.56982526 Ry

     convergence has been achieved in  11 iterations

     Forces acting on atoms (cartesian axes, Ry/au):

     atom    1 type  1   force =    -0.00006406    0.00005343   -0.00007330
     atom    2 type  1   force =    -0.00001624    0.00007094   -0.00008949
     atom    3 type  1   force =     0.00004311   -0.00003255    0.00003444
     atom    4 type  1   force =    -0.00002088   -0.00001956    0.00013900
     atom    5 type  1   force =    -0.00000069   -0.00005077   -0.00000946
     atom    6 type  1   force =     0.00005669    0.00012846    0.00019254
     atom    7 type  2   force =    -0.00012468    0.00003771   -0.00006098
     atom    8 type  2   force =    -0.00001529    0.00000413   -0.00003080
     atom    9 type  2   force =    -0.00007570    0.00005228   -0.00006353
     atom   10 type  2   force =     0.00003873   -0.00024968   -0.00016469
     atom   11 type  2   force =    -0.00001014    0.00002379   -0.00004840
     atom   12 type  2   force =     0.00005215    0.00005052    0.00023605
     atom   13 type  2   force =    -0.00001282   -0.00005558    0.00001371
     atom   14 type  2   force =    -0.00005242   -0.00001485    0.00008660
     atom   15 type  2   force =    -0.00008583   -0.00001497   -0.00001457
     atom   16 type  2   force =    -0.00052165   -0.00039124    0.00038644
     atom   17 type  2   force =    -0.00016284   -0.00003352    0.00007446
     atom   18 type  2   force =    -0.00028273   -0.00002849    0.00007803
     atom   19 type  1   force =    -0.00011961    0.00006697   -0.00002705
     atom   20 type  1   force =    -0.00003739    0.00002398    0.00002088
     atom   21 type  1   force =    -0.00004271    0.00005811   -0.00000497
     atom   22 type  1   force =     0.00006461    0.00011735    0.00032287
     atom   23 type  1   force =    -0.00008830    0.00005931   -0.00000356
     atom   24 type  1   force =     0.00000604   -0.00015346    0.00011458
     atom   25 type  2   force =    -0.00000420    0.00008429    0.00001181
     atom   26 type  2   force =     0.00000254   -0.00005737    0.00012944
     atom   27 type  2   force =    -0.00005665    0.00000508   -0.00006224
     atom   28 type  2   force =    -0.00006759    0.00005901    0.00004160
     atom   29 type  2   force =    -0.00003509    0.00001314   -0.00002150
     atom   30 type  2   force =     0.00004193    0.00001969   -0.00001497
     atom   31 type  2   force =    -0.00003676   -0.00000932   -0.00003449
     atom   32 type  2   force =     0.00004549   -0.00021944   -0.00003760
     atom   33 type  2   force =    -0.00003801    0.00000329    0.00002519
     atom   34 type  2   force =     0.00067750   -0.00063479    0.00092484
     atom   35 type  2   force =    -0.00007602    0.00004565    0.00002179
     atom   36 type  1   force =     0.00000128    0.00000912    0.00006838
     atom   37 type  1   force =    -0.00002629    0.00000718   -0.00001671
     atom   38 type  1   force =    -0.00008422    0.00005379   -0.00000321
     atom   39 type  1   force =    -0.00004111    0.00007572    0.00008133
     atom   40 type  1   force =    -0.00003168   -0.00015242   -0.00001310
     atom   41 type  1   force =     0.00002130   -0.00008831    0.00010894
     atom   42 type  2   force =    -0.00007915   -0.00007007    0.00002619
     atom   43 type  2   force =    -0.00008977   -0.00003056    0.00000298
     atom   44 type  2   force =     0.00007602   -0.00007270    0.00013635
     atom   45 type  2   force =    -0.00004275   -0.00015249   -0.00004100
     atom   46 type  2   force =    -0.00004542   -0.00023424   -0.00001308
     atom   47 type  2   force =    -0.00001991   -0.00010935    0.00002551
     atom   48 type  2   force =    -0.00008590   -0.00006341   -0.00002655
     atom   49 type  2   force =    -0.00004134    0.00006768    0.00014613
     atom   50 type  2   force =     0.00000034   -0.00001667    0.00003192
     atom   51 type  2   force =    -0.00013443    0.00005937    0.00014188
     atom   52 type  2   force =     0.00003897   -0.00002630   -0.00005940
     atom   53 type  2   force =    -0.00005019    0.00001153    0.00007460
     atom   54 type  1   force =    -0.00051568   -0.00010951    0.00007276
     atom   55 type  1   force =    -0.00040331   -0.00026253   -0.00021317
     atom   56 type  1   force =     0.00013905    0.00000748    0.00013358
     atom   57 type  1   force =     0.00014122   -0.00003984   -0.00001532
     atom   58 type  1   force =     0.00038406   -0.00004219    0.00025710
     atom   59 type  1   force =     0.00025031   -0.00025435   -0.00000170
     atom   60 type  2   force =    -0.00045635   -0.00011286    0.00031911
     atom   61 type  2   force =    -0.00000285    0.00004076    0.00006505
     atom   62 type  2   force =    -0.00174429   -0.00014549   -0.00015182
     atom   63 type  2   force =    -0.00022473    0.00015823    0.00017731
     atom   64 type  2   force =    -0.00005067   -0.00001689    0.00043152
     atom   65 type  2   force =     0.00018826    0.00025577    0.00012262
     atom   66 type  2   force =    -0.00019721   -0.00014318   -0.00003312
     atom   67 type  2   force =     0.00007405    0.00005862    0.00004112
     atom   68 type  2   force =    -0.00000795    0.00004050    0.00008669
     atom   69 type  2   force =    -0.00006800    0.00004917   -0.00006124
     atom   70 type  2   force =    -0.00001871    0.00004710    0.00014452
     atom   71 type  2   force =    -0.00015300    0.00011262   -0.00004486
     atom   72 type  1   force =    -0.00038423   -0.00007833    0.00023782
     atom   73 type  1   force =    -0.00032861   -0.00018614   -0.00036976
     atom   74 type  1   force =     0.00020622   -0.00053086    0.00044926
     atom   75 type  1   force =    -0.00027066   -0.00009952    0.00023441
     atom   76 type  1   force =     0.01447346    0.00621087   -0.01664151
     atom   77 type  1   force =    -0.00027004    0.00066058    0.00072981
     atom   78 type  2   force =     0.00152402   -0.00080555    0.00117829
     atom   79 type  2   force =    -0.00000586   -0.00004006   -0.00010018
     atom   80 type  2   force =    -0.00019168    0.00010694   -0.00010673
     atom   81 type  2   force =     0.00008119    0.00001301   -0.00004171
     atom   82 type  2   force =     0.00133432    0.00051181   -0.00133750
     atom   83 type  2   force =     0.00009495   -0.00014761   -0.00013195
     atom   84 type  2   force =    -0.00161649   -0.00200883    0.00335104
     atom   85 type  2   force =     0.00002493    0.00027133    0.00039330
     atom   86 type  2   force =    -0.00081326    0.00008756    0.00027417
     atom   87 type  2   force =    -0.00003208    0.00006219    0.00015592
     atom   88 type  2   force =    -0.00001863   -0.00009036   -0.00019068
     atom   89 type  2   force =     0.00005055    0.00007982   -0.00005491
     atom   90 type  1   force =    -0.00021056    0.00001189    0.00028350
     atom   91 type  1   force =     0.00014834   -0.00003879    0.00005538
     atom   92 type  1   force =    -0.00098374    0.00016455   -0.00101475
     atom   93 type  1   force =     0.00013903   -0.00001104    0.00007970
     atom   94 type  1   force =     0.00012254   -0.00064397    0.00056994
     atom   95 type  1   force =     0.00015598   -0.00012109   -0.00005386
     atom   96 type  2   force =    -0.00051580   -0.00034190    0.00118649
     atom   97 type  2   force =    -0.00007143   -0.00007965    0.00003817
     atom   98 type  2   force =    -0.00045699    0.00025996    0.00025486
     atom   99 type  2   force =    -0.00001042    0.00003699    0.00004524
     atom  100 type  2   force =    -0.00002712    0.00009389    0.00006834
     atom  101 type  2   force =     0.00004620   -0.00009761   -0.00004782
     atom  102 type  2   force =    -0.00008712   -0.00008560    0.00024719
     atom  103 type  2   force =    -0.00001311   -0.00007868   -0.00008122
     atom  104 type  2   force =    -0.00019086    0.00005590   -0.00057556
     atom  105 type  2   force =    -0.00003281    0.00003817   -0.00004067
     atom  106 type  2   force =    -0.00039682   -0.00005361   -0.00000889
     atom  107 type  2   force =    -0.00025644   -0.00018500    0.00021307
     atom  108 type  1   force =     0.00004366   -0.00012689    0.00000687
     atom  109 type  1   force =    -0.00010317    0.00006619    0.00002133
     atom  110 type  1   force =    -0.00003279   -0.00007139    0.00000534
     atom  111 type  1   force =     0.00001972    0.00007149    0.00004596
     atom  112 type  1   force =    -0.00006607   -0.00001982   -0.00001971
     atom  113 type  1   force =    -0.00013013    0.00006494   -0.00008095
     atom  114 type  2   force =     0.00001371   -0.00013651    0.00008710
     atom  115 type  2   force =     0.00003330    0.00008018    0.00010924
     atom  116 type  2   force =    -0.00005254    0.00002681   -0.00001354
     atom  117 type  2   force =    -0.00000947   -0.00002288   -0.00001647
     atom  118 type  2   force =    -0.00009193   -0.00001716   -0.00002091
     atom  119 type  2   force =    -0.00006900    0.00001386   -0.00000601
     atom  120 type  2   force =    -0.00006066   -0.00012018   -0.00000519
     atom  121 type  2   force =    -0.00001801   -0.00007696   -0.00001374
     atom  122 type  2   force =    -0.00005680   -0.00005724   -0.00002964
     atom  123 type  2   force =    -0.00004269    0.00009845   -0.00002012
     atom  124 type  2   force =    -0.00009678   -0.00010265   -0.00004094
     atom  125 type  2   force =    -0.00008818   -0.00007047    0.00003772
     atom  126 type  1   force =    -0.00017966    0.00007517   -0.00013765
     atom  127 type  1   force =     0.00003638   -0.00010594    0.00001874
     atom  128 type  1   force =    -0.00008317    0.00002522   -0.00000038
     atom  129 type  1   force =    -0.00017294   -0.00002915   -0.00005799
     atom  130 type  1   force =    -0.00011803    0.00007949    0.00001240
     atom  131 type  1   force =    -0.00011792    0.00001956    0.00006109
     atom  132 type  2   force =    -0.00004342    0.00003771   -0.00000595
     atom  133 type  2   force =     0.00011085   -0.00014740    0.00009752
     atom  134 type  2   force =    -0.00002945   -0.00000661   -0.00007643
     atom  135 type  2   force =    -0.00002534   -0.00001983   -0.00000434
     atom  136 type  2   force =    -0.00006806    0.00003943    0.00000209
     atom  137 type  2   force =    -0.00007600    0.00009245    0.00011985
     atom  138 type  2   force =    -0.00004783    0.00001386   -0.00000045
     atom  139 type  2   force =    -0.00007646    0.00015182    0.00010300
     atom  140 type  2   force =    -0.00006948    0.00006890   -0.00001384
     atom  141 type  2   force =    -0.00029976   -0.00000174   -0.00001885
     atom  142 type  2   force =    -0.00003798    0.00000397   -0.00006025
     atom  143 type  2   force =     0.00021993   -0.00035030   -0.00026591
     atom  144 type  1   force =    -0.00005227   -0.00017311    0.00000378
     atom  145 type  1   force =    -0.00006328   -0.00000686   -0.00000409
     atom  146 type  1   force =    -0.00007909    0.00002243   -0.00003994
     atom  147 type  1   force =    -0.00000934   -0.00009183   -0.00000092
     atom  148 type  1   force =    -0.00003747    0.00000431   -0.00000963
     atom  149 type  1   force =     0.00004144   -0.00002979   -0.00001026
     atom  150 type  2   force =    -0.00014144   -0.00027567    0.00004072
     atom  151 type  2   force =    -0.00013994   -0.00008150    0.00008904
     atom  152 type  2   force =    -0.00018730   -0.00012760   -0.00003500
     atom  153 type  2   force =    -0.00010030    0.00006881    0.00004182
     atom  154 type  2   force =    -0.00004957   -0.00012826   -0.00002233
     atom  155 type  2   force =    -0.00003584   -0.00001945    0.00003698
     atom  156 type  2   force =    -0.00005191   -0.00000426   -0.00002181
     atom  157 type  2   force =    -0.00006317   -0.00000652    0.00000245
     atom  158 type  2   force =    -0.00000929   -0.00004544    0.00001921
     atom  159 type  2   force =    -0.00004280    0.00002494   -0.00000259
     atom  160 type  2   force =     0.00006549   -0.00017774   -0.00011291
     atom  161 type  2   force =    -0.00005388   -0.00002821    0.00008093
     atom  162 type  1   force =     0.00002009    0.00010445    0.00009260
     atom  163 type  1   force =     0.00109666   -0.00030656    0.00002642
     atom  164 type  1   force =     0.00016021   -0.00005428    0.00018063
     atom  165 type  1   force =     0.00005508   -0.00008294    0.00005945
     atom  166 type  1   force =     0.00012308   -0.00000775    0.00005929
     atom  167 type  1   force =    -0.00003724    0.00008671   -0.00011394
     atom  168 type  2   force =    -0.00000140    0.00009365    0.00000683
     atom  169 type  2   force =     0.00085927   -0.00067064    0.00049742
     atom  170 type  2   force =    -0.00001086   -0.00003093    0.00001714
     atom  171 type  2   force =    -0.00045900    0.00019962   -0.00129535
     atom  172 type  2   force =     0.00003041    0.00000508    0.00018556
     atom  173 type  2   force =    -0.00002759    0.00060115   -0.00025672
     atom  174 type  2   force =    -0.00009007    0.00004652    0.00003238
     atom  175 type  2   force =    -0.00001365    0.00019231   -0.00003775
     atom  176 type  2   force =     0.00000214   -0.00003392    0.00010335
     atom  177 type  2   force =    -0.00007881   -0.00004428    0.00001355
     atom  178 type  2   force =    -0.00002251   -0.00004007    0.00020308
     atom  179 type  2   force =     0.00011263   -0.00032491   -0.00020458
     atom  180 type  1   force =    -0.00050855   -0.00026265    0.00042831
     atom  181 type  1   force =     0.00029568    0.00110728    0.00137256
     atom  182 type  1   force =    -0.00000279    0.00012156    0.00032928
     atom  183 type  1   force =    -0.00030315    0.00020548   -0.00034696
     atom  184 type  1   force =    -0.00042762   -0.00004146   -0.00014686
     atom  185 type  1   force =    -0.00022494   -0.00000671   -0.00019543
     atom  186 type  2   force =     0.00226396    0.00132778   -0.00089885
     atom  187 type  2   force =    -0.00060922    0.00000346    0.00064463
     atom  188 type  2   force =     0.00044970   -0.00073440    0.00005732
     atom  189 type  2   force =    -0.00170505   -0.00058874   -0.00012242
     atom  190 type  2   force =    -0.00041744    0.00117779    0.00123568
     atom  191 type  2   force =    -0.00017868   -0.00020143    0.00000067
     atom  192 type  2   force =     0.00011555    0.00014547    0.00029687
     atom  193 type  2   force =    -0.00001419    0.00005212   -0.00003781
     atom  194 type  2   force =     0.00021033    0.00008858    0.00012866
     atom  195 type  2   force =     0.00007023   -0.00012183   -0.00001846
     atom  196 type  2   force =     0.00444945    0.00012707   -0.00353406
     atom  197 type  2   force =     0.00005556    0.00013150   -0.00014149
     atom  198 type  1   force =     0.00009536   -0.00015930    0.00003350
     atom  199 type  1   force =     0.00023959   -0.00013836    0.00014783
     atom  200 type  1   force =    -0.00134587   -0.00097620    0.00003608
     atom  201 type  1   force =    -0.00029310   -0.00016784   -0.00016016
     atom  202 type  1   force =    -0.00024293    0.00033554    0.00044785
     atom  203 type  1   force =    -0.00009446   -0.00021193    0.00006620
     atom  204 type  2   force =    -0.00002732    0.00001588   -0.00007011
     atom  205 type  2   force =    -0.00003747   -0.00010150   -0.00006120
     atom  206 type  2   force =    -0.00008162   -0.00004319    0.00001091
     atom  207 type  2   force =     0.00004364   -0.00008532    0.00005136
     atom  208 type  2   force =    -0.00040050    0.00006681    0.00048368
     atom  209 type  2   force =    -0.00027537   -0.00012192    0.00017917
     atom  210 type  2   force =    -0.00072139    0.00242824    0.00211208
     atom  211 type  2   force =    -0.00038219   -0.00054243    0.00001353
     atom  212 type  2   force =    -0.00565703   -0.00054810    0.00519002
     atom  213 type  2   force =    -0.00006214   -0.00057175    0.00010817
     atom  214 type  2   force =     0.00007450   -0.00060236   -0.00038567
     atom  215 type  2   force =    -0.00007025   -0.00017496   -0.00004085

     Total force =     0.026524     Total SCF correction =     0.000109

     Writing output data file Qrtz_Ortho.save
 
     init_run     :     22.17s CPU     25.20s WALL (       1 calls)
     electrons    :   3088.88s CPU   3258.38s WALL (       1 calls)
     forces       :      5.06s CPU      5.69s WALL (       1 calls)

     Called by init_run:
     wfcinit      :     13.65s CPU     14.86s WALL (       1 calls)
     potinit      :      1.42s CPU      1.61s WALL (       1 calls)

     Called by electrons:
     c_bands      :   1190.10s CPU   1256.83s WALL (      33 calls)
     sum_band     :     29.29s CPU     29.81s WALL (      11 calls)
     v_of_rho     :      0.38s CPU      0.49s WALL (      12 calls)
     mix_rho      :      0.43s CPU      0.68s WALL (      11 calls)

     Called by c_bands:
     init_us_2    :      1.38s CPU      1.40s WALL (      45 calls)
     cegterg      :   1167.56s CPU   1224.62s WALL (      33 calls)

     Called by sum_band:

     Called by *egterg:
     h_psi        :    423.48s CPU    434.47s WALL (      98 calls)
     g_psi        :      2.23s CPU      2.23s WALL (      64 calls)
     cdiaghg      :    498.34s CPU    498.91s WALL (      95 calls)

     Called by h_psi:
     h_psi:pot    :    421.44s CPU    432.41s WALL (      98 calls)
     h_psi:calbec :     33.59s CPU     38.42s WALL (      98 calls)
     vloc_psi     :    368.48s CPU    374.34s WALL (      98 calls)
     add_vuspsi   :     19.36s CPU     19.58s WALL (      98 calls)

     General routines
     calbec       :     35.33s CPU     40.46s WALL (     102 calls)
     fft          :      0.79s CPU      1.52s WALL (      49 calls)
     fftw         :    366.04s CPU    371.74s WALL (   98094 calls)
     davcio       :      0.04s CPU      4.30s WALL (     260 calls)
 
     Parallel routines
     fft_scatter  :    213.59s CPU    216.89s WALL (   98143 calls)

     Electric-field routines
     c_phase_fiel :   1867.43s CPU   1968.53s WALL (      33 calls)
 
     PWSCF        : 51m58.04s CPU    54m53.77s WALL

 
   This run was terminated on:   7:59:57  27Nov2017            

=------------------------------------------------------------------------------=
   JOB DONE.
=------------------------------------------------------------------------------=
