# Supplementary material for: Collective dipole effects in ionic transport under electric fields
Source: Nat Commun. 2020 Jul 3;11:3330. doi: 10.1038/s41467-020-17173-w (PMC7335081; doi:10.1038/s41467-020-17173-w)
Supplement: Supplementary file 3 — Source Data [file 41467_2020_17173_MOESM3_ESM.zip › Script_Pol_Analysis/QE_data/ZBC_NEB_VO_Q2-pos2/Zcharge_VO_Q2_pict8/dy-0.2/output_file]

     Program PWSCF v.5.4.0 starts on  7Jul2018 at  7:37: 4 

     This program is part of the open-source Quantum ESPRESSO suite
     for quantum simulation of materials; please cite
         "P. Giannozzi et al., J. Phys.:Condens. Matter 21 395502 (2009);
          URL http://www.quantum-espresso.org", 
     in publications or presentations arising from this work. More details at
     http://www.quantum-espresso.org/quote

     Parallel version (MPI), running on   112 processors
     R & G space division:  proc/nbgrp/npool/nimage =     112
     Reading input from input_file
Warning: card &IONS ignored
Warning: card / ignored
Warning: card &CELL ignored
Warning: card / ignored

     Current dimensions of program PWSCF are:
     Max number of different atomic species (ntypx) = 10
     Max number of k-points (npk) =  40000
     Max angular momentum in pseudopotentials (lmaxx) =  3

     Subspace diagonalization in iterative solution of the eigenvalue problem:
     a serial algorithm will be used


     Parallelization info
     --------------------
     sticks:   dense  smooth     PW     G-vecs:    dense   smooth      PW
     Min         200     200     50                15540    15540    1940
     Max         201     201     51                15547    15547    1944
     Sum       22485   22485   5629              1740873  1740873  217511


     Title: 
     Fkl_Ortho                                                                  


     bravais-lattice index     =            0
     lattice parameter (alat)  =      27.8567  a.u.
     unit-cell volume          =   18011.5231 (a.u.)^3
     number of atoms/cell      =          215
     number of atomic types    =            2
     number of electrons       =      1144.00
     number of Kohn-Sham states=          600
     kinetic-energy cutoff     =      80.0000  Ry
     charge density cutoff     =     320.0000  Ry
     convergence threshold     =      1.0E-08
     mixing beta               =       0.7000
     number of iterations used =            8  plain     mixing
     Exchange-correlation      =  SLA  PZ   NOGX NOGC ( 1  1  0  0 0 0)

     Using Berry phase electric field
     In a.u.(Ry)  cartesian system of reference
        0.0000000000
        0.0000000000
        0.0000000000
     In a.u.(Ry)  crystal system of reference
        0.0000000000
        0.0000000000
        0.0000000000
     Number of iterative cycles:   3


     celldm(1)=  27.856738  celldm(2)=   0.000000  celldm(3)=   0.000000
     celldm(4)=   0.000000  celldm(5)=   0.000000  celldm(6)=   0.000000

     crystal axes: (cart. coord. in units of alat)
               a(1) = (   0.992918   0.000000   0.000000 )  
               a(2) = (   0.000000   1.146571   0.000000 )  
               a(3) = (   0.000000   0.000000   0.731889 )  

     reciprocal axes: (cart. coord. in units 2 pi/alat)
               b(1) = (  1.007133  0.000000  0.000000 )  
               b(2) = (  0.000000  0.872166  0.000000 )  
               b(3) = (  0.000000  0.000000  1.366327 )  


     PseudoPot. # 1 for Si read from file:
     /home/users/lsamos/Nico/q-e-qe-5.4/pseudo/Si.pz-vbc.UPF
     MD5 check sum: 6dfa03ddd5817404712e03e4d12deb78
     Pseudo is Norm-conserving, Zval =  4.0
     Generated by new atomic code, or converted to UPF format
     Using radial grid of  431 points,  2 beta functions with: 
                l(1) =   0
                l(2) =   1

     PseudoPot. # 2 for O  read from file:
     /home/users/lsamos/Nico/q-e-qe-5.4/pseudo/O.pz-mt.UPF
     MD5 check sum: 6c85872a654a48428798af567c59afb1
     Pseudo is Norm-conserving, Zval =  6.0
     Generated by new atomic code, or converted to UPF format
     Using radial grid of  921 points,  1 beta functions with: 
                l(1) =   0

     atomic species   valence    mass     pseudopotential
        Si             4.00    28.08550     Si( 1.00)
        O              6.00    16.00000     O ( 1.00)

     No symmetry found


   Cartesian axes

     site n.     atom                  positions (alat units)
         1           Si  tau(   1) = (   0.1494714   0.0009477   0.2444566  )
         2           Si  tau(   2) = (   0.3174907   0.2885869   0.2451450  )
         3           Si  tau(   3) = (   0.9144614   0.1317411   0.1191297  )
         4           Si  tau(   4) = (   0.0902774   0.4150044   0.1256683  )
         5           Si  tau(   5) = (   0.0881440   0.1514727  -0.0004016  )
         6           Si  tau(   6) = (   0.2495588   0.4340058  -0.0025844  )
         7           O   tau(   7) = (   0.0832185   0.0805319   0.2820234  )
         8           O   tau(   8) = (   0.2503125   0.3664487   0.2847833  )
         9           O   tau(   9) = (   0.2149882   0.0378003   0.1636902  )
        10           O   tau(  10) = (   0.3847831   0.3312229   0.1685706  )
        11           O   tau(  11) = (   0.1893773   0.1676756   0.0394920  )
        12           O   tau(  12) = (   0.3560225   0.4420372   0.0253327  )
        13           O   tau(  13) = (   0.0231988   0.1139710   0.0809181  )
        14           O   tau(  14) = (   0.1929101   0.4032890   0.0871188  )
        15           O   tau(  15) = (   0.9143552   0.2053399   0.2018061  )
        16           O   tau(  16) = (   0.0862119   0.4908185   0.2060844  )
        17           O   tau(  17) = (   0.0451564   0.2469062   0.3308732  )
        18           O   tau(  18) = (   0.2112184   0.5352212   0.3307310  )
        19           Si  tau(  19) = (   0.4866320   0.0036471   0.2389086  )
        20           Si  tau(  20) = (   0.6532304   0.2822243   0.2487308  )
        21           Si  tau(  21) = (   0.2537529   0.1316889   0.1217787  )
        22           Si  tau(  22) = (   0.4151573   0.4223173   0.1163360  )
        23           Si  tau(  23) = (   0.4164873   0.1537472  -0.0003229  )
        24           Si  tau(  24) = (   0.5857051   0.4409697   0.0025648  )
        25           O   tau(  25) = (   0.4218373   0.0841044   0.2772363  )
        26           O   tau(  26) = (   0.5909822   0.3491900   0.3140664  )
        27           O   tau(  27) = (   0.5516300   0.0401767   0.1564734  )
        28           O   tau(  28) = (   0.7049153   0.3335606   0.1671720  )
        29           O   tau(  29) = (   0.5164521   0.1766063   0.0404130  )
        30           O   tau(  30) = (   0.6872547   0.4587629   0.0399806  )
        31           O   tau(  31) = (   0.3545224   0.1128512   0.0811342  )
        32           O   tau(  32) = (   0.5206873   0.4103118   0.0856511  )
        33           O   tau(  33) = (   0.2569464   0.2083902   0.2011254  )
        34           O   tau(  34) = (   0.4029483   0.5100034   0.1831404  )
        35           O   tau(  35) = (   0.3800301   0.2505729   0.3282301  )
        36           Si  tau(  36) = (   0.8156522  -0.0036784   0.2431190  )
        37           Si  tau(  37) = (   0.9790473   0.2832246   0.2449261  )
        38           Si  tau(  38) = (   0.5846616   0.1382794   0.1181572  )
        39           Si  tau(  39) = (   0.7497079   0.4247695   0.1250392  )
        40           Si  tau(  40) = (   0.7539676   0.1573483  -0.0102559  )
        41           Si  tau(  41) = (   0.9171600   0.4361479   0.0036403  )
        42           O   tau(  42) = (   0.7488174   0.0730654   0.2853941  )
        43           O   tau(  43) = (   0.9150137   0.3657066   0.2819900  )
        44           O   tau(  44) = (   0.8737587   0.0371940   0.1585278  )
        45           O   tau(  45) = (   1.0474120   0.3192303   0.1660527  )
        46           O   tau(  46) = (   0.8530985   0.1714723   0.0351202  )
        47           O   tau(  47) = (   1.0193306   0.4477978   0.0416980  )
        48           O   tau(  48) = (   0.6843471   0.1340639   0.0720020  )
        49           O   tau(  49) = (   0.8503733   0.4035106   0.0857512  )
        50           O   tau(  50) = (   0.5868429   0.2069138   0.2054135  )
        51           O   tau(  51) = (   0.7504058   0.5007492   0.2044785  )
        52           O   tau(  52) = (   0.7262441   0.2443598   0.3217877  )
        53           O   tau(  53) = (   0.8778487   0.5351898   0.3289760  )
        54           Si  tau(  54) = (   0.1480046   0.5717153   0.2476766  )
        55           Si  tau(  55) = (   0.3169257   0.8641618   0.2435130  )
        56           Si  tau(  56) = (   0.9221684   0.7064880   0.1234518  )
        57           Si  tau(  57) = (   0.0913670   0.9915033   0.1232579  )
        58           Si  tau(  58) = (   0.0967645   0.7261669   0.0019019  )
        59           Si  tau(  59) = (   0.2551950   1.0152533   0.0000408  )
        60           O   tau(  60) = (   0.0836295   0.6522677   0.2857890  )
        61           O   tau(  61) = (   0.2535604   0.9448883   0.2824614  )
        62           O   tau(  62) = (   0.2140845   0.6101638   0.1681856  )
        63           O   tau(  63) = (   0.3825817   0.8992598   0.1618833  )
        64           O   tau(  64) = (   0.2018753   0.7345946   0.0378384  )
        65           O   tau(  65) = (   0.3582639   1.0284664   0.0365346  )
        66           O   tau(  66) = (   0.0318257   0.6923399   0.0852587  )
        67           O   tau(  67) = (   0.1934837   0.9784951   0.0837975  )
        68           O   tau(  68) = (   0.9187408   0.7804922   0.2048059  )
        69           O   tau(  69) = (   0.0881995   1.0652142   0.2052206  )
        70           O   tau(  70) = (   0.0511173   0.8226030   0.3291906  )
        71           O   tau(  71) = (   0.2116453   1.1126348   0.3288825  )
        72           Si  tau(  72) = (   0.4280043   0.6167717   0.1800565  )
        73           Si  tau(  73) = (   0.6522437   0.8627363   0.2455553  )
        74           Si  tau(  74) = (   0.2570612   0.7030416   0.1280302  )
        75           Si  tau(  75) = (   0.4208532   0.9940222   0.1208383  )
        76           Si  tau(  76) = (   0.4653062   0.7416470  -0.0433215  )
        77           Si  tau(  77) = (   0.5870149   1.0145453   0.0011555  )
        78           O   tau(  78) = (   0.4179702   0.6563157   0.2819058  )
        79           O   tau(  79) = (   0.5879208   0.9436873   0.2821674  )
        80           O   tau(  80) = (   0.5326153   0.6246244   0.1435650  )
        81           O   tau(  81) = (   0.7137356   0.8938506   0.1593193  )
        82           O   tau(  82) = (   0.5362862   0.7670918   0.0357763  )
        83           O   tau(  83) = (   0.6895381   1.0274093   0.0386266  )
        84           O   tau(  84) = (   0.3651738   0.6775326   0.1081079  )
        85           O   tau(  85) = (   0.5230812   0.9775724   0.0828579  )
        86           O   tau(  86) = (   0.2533014   0.7831171   0.2038427  )
        87           O   tau(  87) = (   0.4221345   1.0697068   0.2008625  )
        88           O   tau(  88) = (   0.3802272   0.8263298   0.3264519  )
        89           O   tau(  89) = (   0.5495025   1.1137549   0.3225966  )
        90           Si  tau(  90) = (   0.8167489   0.5776351   0.2468981  )
        91           Si  tau(  91) = (   0.9830666   0.8602281   0.2449726  )
        92           Si  tau(  92) = (   0.5899734   0.7153580   0.1204814  )
        93           Si  tau(  93) = (   0.7533421   0.9894962   0.1209442  )
        94           Si  tau(  94) = (   0.7562783   0.7268801   0.0016140  )
        95           Si  tau(  95) = (   0.9193291   1.0109932   0.0010669  )
        96           O   tau(  96) = (   0.7539868   0.6573497   0.2904903  )
        97           O   tau(  97) = (   0.9179409   0.9401360   0.2827797  )
        98           O   tau(  98) = (   0.8824398   0.6124511   0.1652101  )
        99           O   tau(  99) = (   1.0487828   0.8952476   0.1633974  )
       100           O   tau( 100) = (   0.8579011   0.7415052   0.0396964  )
       101           O   tau( 101) = (   1.0203932   1.0273444   0.0406741  )
       102           O   tau( 102) = (   0.6910821   0.6931418   0.0850062  )
       103           O   tau( 103) = (   0.8547900   0.9729460   0.0824334  )
       104           O   tau( 104) = (   0.5880942   0.7801492   0.2087864  )
       105           O   tau( 105) = (   0.7527000   1.0612375   0.2046204  )
       106           O   tau( 106) = (   0.7162991   0.8278231   0.3286084  )
       107           O   tau( 107) = (   0.8810009   1.1082189   0.3251451  )
       108           Si  tau( 108) = (   0.1528640  -0.0017384   0.6088985  )
       109           Si  tau( 109) = (   0.3096227   0.2827273   0.6103003  )
       110           Si  tau( 110) = (   0.9190528   0.1262156   0.4904323  )
       111           Si  tau( 111) = (   0.0875176   0.4170564   0.4898511  )
       112           Si  tau( 112) = (   0.0869555   0.1514041   0.3666988  )
       113           Si  tau( 113) = (   0.2503732   0.4393069   0.3674345  )
       114           O   tau( 114) = (   0.0891127   0.0791563   0.6478922  )
       115           O   tau( 115) = (   0.2397689   0.3588761   0.6488161  )
       116           O   tau( 116) = (   0.2160054   0.0323429   0.5245618  )
       117           O   tau( 117) = (   0.3753329   0.3268707   0.5325805  )
       118           O   tau( 118) = (   0.1906845   0.1653824   0.4011052  )
       119           O   tau( 119) = (   0.3533634   0.4547887   0.4049147  )
       120           O   tau( 120) = (   0.0284336   0.1129398   0.4524017  )
       121           O   tau( 121) = (   0.1896246   0.4012837   0.4515487  )
       122           O   tau( 122) = (   0.9151517   0.2024185   0.5708525  )
       123           O   tau( 123) = (   0.0864038   0.4935977   0.5694259  )
       124           O   tau( 124) = (   0.0497082   0.2474490   0.6933158  )
       125           O   tau( 125) = (   0.2149194   0.5313177   0.6919167  )
       126           Si  tau( 126) = (   0.4845427  -0.0008417   0.6095376  )
       127           Si  tau( 127) = (   0.6425271   0.2863919   0.6035808  )
       128           Si  tau( 128) = (   0.2537073   0.1273442   0.4836312  )
       129           Si  tau( 129) = (   0.4097982   0.4222357   0.4926263  )
       130           Si  tau( 130) = (   0.4186162   0.1534708   0.3628396  )
       131           Si  tau( 131) = (   0.6074621   0.3931969   0.4114298  )
       132           O   tau( 132) = (   0.4227293   0.0809761   0.6487458  )
       133           O   tau( 133) = (   0.5853885   0.3633283   0.6548828  )
       134           O   tau( 134) = (   0.5482659   0.0348559   0.5259797  )
       135           O   tau( 135) = (   0.6805038   0.3398323   0.5025346  )
       136           O   tau( 136) = (   0.5210983   0.1681100   0.4023815  )
       137           O   tau( 137) = (   0.6853499   0.4724111   0.4095294  )
       138           O   tau( 138) = (   0.3560489   0.1131743   0.4445450  )
       139           O   tau( 139) = (   0.5165455   0.4111160   0.4641384  )
       140           O   tau( 140) = (   0.2523346   0.2007865   0.5660836  )
       141           O   tau( 141) = (   0.4097964   0.5006896   0.5708570  )
       142           O   tau( 142) = (   0.3738395   0.2473863   0.6927439  )
       143           O   tau( 143) = (   0.5490476   0.5332497   0.6865996  )
       144           Si  tau( 144) = (   0.8159570  -0.0059418   0.6109147  )
       145           Si  tau( 145) = (   0.9781516   0.2835054   0.6116378  )
       146           Si  tau( 146) = (   0.5837705   0.1295980   0.4843817  )
       147           Si  tau( 147) = (   0.7557207   0.4316410   0.4867773  )
       148           Si  tau( 148) = (   0.7552401   0.1475659   0.3658219  )
       149           Si  tau( 149) = (   0.9178982   0.4389779   0.3637597  )
       150           O   tau( 150) = (   0.7514222   0.0754933   0.6480459  )
       151           O   tau( 151) = (   0.9130437   0.3633380   0.6522516  )
       152           O   tau( 152) = (   0.8804958   0.0305454   0.5289822  )
       153           O   tau( 153) = (   1.0405168   0.3227363   0.5293732  )
       154           O   tau( 154) = (   0.8561763   0.1605966   0.4061864  )
       155           O   tau( 155) = (   1.0179690   0.4528454   0.4055219  )
       156           O   tau( 156) = (   0.6873875   0.1204013   0.4490287  )
       157           O   tau( 157) = (   0.8513719   0.4013556   0.4468985  )
       158           O   tau( 158) = (   0.5792862   0.2070281   0.5649337  )
       159           O   tau( 159) = (   0.7569539   0.4869943   0.5797427  )
       160           O   tau( 160) = (   0.7254918   0.2507414   0.6654436  )
       161           O   tau( 161) = (   0.8845905   0.5347773   0.6971753  )
       162           Si  tau( 162) = (   0.1526269   0.5716026   0.6101489  )
       163           Si  tau( 163) = (   0.3155662   0.8644522   0.6030108  )
       164           Si  tau( 164) = (   0.9180611   0.7046117   0.4932144  )
       165           Si  tau( 165) = (   0.0893124   0.9897120   0.4893558  )
       166           Si  tau( 166) = (   0.0873092   0.7263265   0.3678167  )
       167           Si  tau( 167) = (   0.2521195   1.0175389   0.3659746  )
       168           O   tau( 168) = (   0.0911061   0.6530292   0.6511778  )
       169           O   tau( 169) = (   0.2527190   0.9401050   0.6499430  )
       170           O   tau( 170) = (   0.2185761   0.6087167   0.5293410  )
       171           O   tau( 171) = (   0.3775514   0.9003124   0.5195349  )
       172           O   tau( 172) = (   0.1900493   0.7396596   0.4054104  )
       173           O   tau( 173) = (   0.3542099   1.0361992   0.4033058  )
       174           O   tau( 174) = (   0.0251911   0.6886046   0.4511324  )
       175           O   tau( 175) = (   0.1910256   0.9765351   0.4485763  )
       176           O   tau( 176) = (   0.9218635   0.7741767   0.5786345  )
       177           O   tau( 177) = (   0.0893311   1.0624941   0.5725386  )
       178           O   tau( 178) = (   0.0610257   0.8229421   0.6947992  )
       179           O   tau( 179) = (   0.2178960   1.1104126   0.6917137  )
       180           Si  tau( 180) = (   0.4850138   0.5713811   0.6065393  )
       181           Si  tau( 181) = (   0.6484919   0.8593046   0.6114692  )
       182           Si  tau( 182) = (   0.2541574   0.7039542   0.4875499  )
       183           Si  tau( 183) = (   0.4179983   0.9968262   0.4837857  )
       184           Si  tau( 184) = (   0.4170917   0.7298690   0.3638508  )
       185           Si  tau( 185) = (   0.5852581   1.0181588   0.3638619  )
       186           O   tau( 186) = (   0.4326560   0.6603236   0.6493634  )
       187           O   tau( 187) = (   0.5844659   0.9376161   0.6524665  )
       188           O   tau( 188) = (   0.5476505   0.6085294   0.5232489  )
       189           O   tau( 189) = (   0.7046802   0.8930827   0.5233523  )
       190           O   tau( 190) = (   0.5187370   0.7450013   0.4061965  )
       191           O   tau( 191) = (   0.6855373   1.0322085   0.4070884  )
       192           O   tau( 192) = (   0.3561005   0.6902155   0.4471337  )
       193           O   tau( 193) = (   0.5193569   0.9805841   0.4443687  )
       194           O   tau( 194) = (   0.2561880   0.7786921   0.5696956  )
       195           O   tau( 195) = (   0.4199835   1.0657345   0.5701693  )
       196           O   tau( 196) = (   0.3909649   0.8320529   0.6813792  )
       197           O   tau( 197) = (   0.5499269   1.1088582   0.6906973  )
       198           Si  tau( 198) = (   0.8203049   0.5717894   0.6166514  )
       199           Si  tau( 199) = (   0.9865170   0.8568240   0.6135645  )
       200           Si  tau( 200) = (   0.5810196   0.7071261   0.4879257  )
       201           Si  tau( 201) = (   0.7486537   0.9895276   0.4867726  )
       202           Si  tau( 202) = (   0.7525824   0.7330266   0.3710267  )
       203           Si  tau( 203) = (   0.9162157   1.0121775   0.3663165  )
       204           O   tau( 204) = (   0.7528400   0.6495566   0.6545554  )
       205           O   tau( 205) = (   0.9209779   0.9367009   0.6512957  )
       206           O   tau( 206) = (   0.8776166   0.6078623   0.5297033  )
       207           O   tau( 207) = (   1.0468876   0.8926540   0.5282550  )
       208           O   tau( 208) = (   0.8526645   0.7457440   0.4140935  )
       209           O   tau( 209) = (   1.0165712   1.0265228   0.4086748  )
       210           O   tau( 210) = (   0.6849350   0.7015438   0.4546189  )
       211           O   tau( 211) = (   0.8492873   0.9732359   0.4458841  )
       212           O   tau( 212) = (   0.5710965   0.7766366   0.5820620  )
       213           O   tau( 213) = (   0.7520978   1.0589326   0.5727257  )
       214           O   tau( 214) = (   0.7161177   0.8193281   0.6881546  )
       215           O   tau( 215) = (   0.8793284   1.1058496   0.6940282  )

     number of k points=     1
                       cart. coord. in units 2pi/alat
        k(    1) = (   0.0000000   0.0000000   0.0000000), wk =   2.0000000

     Dense  grid:  1740873 G-vectors     FFT dimensions: ( 160, 192, 120)

     Largest allocated arrays     est. size (Mb)     dimensions
        Kohn-Sham Wavefunctions        17.80 Mb     (    1944,  600)
        NL pseudopotentials            12.78 Mb     (    1944,  431)
        Each V/rho on FFT grid          0.94 Mb     (   61440)
        Each G-vector array             0.12 Mb     (   15547)
        G-vector shells                 0.06 Mb     (    7776)
     Largest temporary arrays     est. size (Mb)     dimensions
        Auxiliary wavefunctions        71.19 Mb     (    1944, 2400)
        Each subspace H/S matrix       87.89 Mb     (    2400, 2400)
        Each <psi_i|beta_j> matrix      3.95 Mb     (     431,  600)
        Arrays for rho mixing           7.50 Mb     (   61440,    8)

     Initial potential from superposition of free atoms

     starting charge 1145.96414, renormalised to 1144.00000
     Starting wfc are  860 randomized atomic wfcs

     total cpu time spent up to now is       38.2 secs

     per-process dynamical memory:   157.2 Mb

     Self-consistent Calculation

     iteration #  1     ecut=    80.00 Ry     beta=0.70
     Davidson diagonalization with overlap
     ethr =  1.00E-02,  avg # of iterations =  3.0
     Davidson diagonalization with overlap
     ethr =  1.00E-02,  avg # of iterations =  1.0
     Davidson diagonalization with overlap
     ethr =  1.00E-02,  avg # of iterations =  1.0

     Expectation value of exp(iGx): ( -5.1149468903411333E-004,  5.1896442074357584E-004)  0.99291773000000005     
     Electronic Dipole per cell (Ry a.u.)   29.247020010385526     
     Ionic Dipole per cell (Ry a.u.)   23644.220738971981     

     Expectation value of exp(iGx): (  3.3083407521429884E-003, -3.0025449101695671E-003)   1.1465709300000000     
     Electronic Dipole per cell (Ry a.u.)  -10.596256065327520     
     Ionic Dipole per cell (Ry a.u.)   25346.937344799593     

     Expectation value of exp(iGx): ( -9.3217843080490677E-007, -1.4605773910547413E-006)  0.73188942899999998     
     Electronic Dipole per cell (Ry a.u.)  -19.630039784016159     
     Ionic Dipole per cell (Ry a.u.)   15835.596039932205     
Electronic Dipole on Cartesian axes
           1   29.247020010385526     
           2  -10.596256065327520     
           3  -19.630039784016159     
Ionic Dipole on Cartesian axes
           1   23644.220738971981     
           2   25346.937344799593     
           3   15835.596039932205     

     total cpu time spent up to now is      769.8 secs

     total energy              =   -5137.10269733 Ry
     Harris-Foulkes estimate   =   -5174.08532122 Ry
     estimated scf accuracy    <      51.93092472 Ry

     iteration #  2     ecut=    80.00 Ry     beta=0.70
     Davidson diagonalization with overlap
     ethr =  4.54E-03,  avg # of iterations =  2.0
     Davidson diagonalization with overlap
     ethr =  4.54E-03,  avg # of iterations =  1.0
     Davidson diagonalization with overlap
     ethr =  4.54E-03,  avg # of iterations =  1.0

     Expectation value of exp(iGx): ( -2.0986797640654924E-005,  2.4005445772712473E-005)  0.99291773000000005     
     Electronic Dipole per cell (Ry a.u.)   28.503147051850373     
     Ionic Dipole per cell (Ry a.u.)   23644.220738971981     

     Expectation value of exp(iGx): (  3.4154888058894926E-004, -2.6249309031674392E-004)   1.1465709300000000     
     Electronic Dipole per cell (Ry a.u.)  -9.4212793622366586     
     Ionic Dipole per cell (Ry a.u.)   25346.937344799593     

     Expectation value of exp(iGx): ( -2.7497494855070485E-009, -4.9296612270870372E-009)  0.73188942899999998     
     Electronic Dipole per cell (Ry a.u.)  -19.086306553688214     
     Ionic Dipole per cell (Ry a.u.)   15835.596039932205     
Electronic Dipole on Cartesian axes
           1   28.503147051850373     
           2  -9.4212793622366586     
           3  -19.086306553688214     
Ionic Dipole on Cartesian axes
           1   23644.220738971981     
           2   25346.937344799593     
           3   15835.596039932205     

     total cpu time spent up to now is     1507.3 secs

     total energy              =   -5150.64111916 Ry
     Harris-Foulkes estimate   =   -5167.80617450 Ry
     estimated scf accuracy    <      33.23332433 Ry

     iteration #  3     ecut=    80.00 Ry     beta=0.70
     Davidson diagonalization with overlap
     ethr =  2.91E-03,  avg # of iterations =  2.0
     Davidson diagonalization with overlap
     ethr =  2.91E-03,  avg # of iterations =  1.0
     Davidson diagonalization with overlap
     ethr =  2.91E-03,  avg # of iterations =  1.0

     Expectation value of exp(iGx): ( -1.0900947892832059E-004,  1.1372868304236505E-004)  0.99291773000000005     
     Electronic Dipole per cell (Ry a.u.)   29.073510455627268     
     Ionic Dipole per cell (Ry a.u.)   23644.220738971981     

     Expectation value of exp(iGx): (  1.0671640050274646E-003, -9.3892903965514573E-004)   1.1465709300000000     
     Electronic Dipole per cell (Ry a.u.)  -10.374570549500717     
     Ionic Dipole per cell (Ry a.u.)   25346.937344799593     

     Expectation value of exp(iGx): ( -5.5032050549669996E-008, -8.9984081540221543E-008)  0.73188942899999998     
     Electronic Dipole per cell (Ry a.u.)  -19.454134660309908     
     Ionic Dipole per cell (Ry a.u.)   15835.596039932205     
Electronic Dipole on Cartesian axes
           1   29.073510455627268     
           2  -10.374570549500717     
           3  -19.454134660309908     
Ionic Dipole on Cartesian axes
           1   23644.220738971981     
           2   25346.937344799593     
           3   15835.596039932205     

     total cpu time spent up to now is     2230.9 secs

     total energy              =   -5157.45233408 Ry
     Harris-Foulkes estimate   =   -5157.55115617 Ry
     estimated scf accuracy    <       0.24792146 Ry

     iteration #  4     ecut=    80.00 Ry     beta=0.70
     Davidson diagonalization with overlap
     ethr =  2.17E-05,  avg # of iterations =  8.0
     Davidson diagonalization with overlap
     ethr =  2.17E-05,  avg # of iterations =  1.0
     Davidson diagonalization with overlap
     ethr =  2.17E-05,  avg # of iterations =  1.0

     Expectation value of exp(iGx): ( -1.0133258080169657E-004,  1.0983925540393547E-004)  0.99291773000000005     
     Electronic Dipole per cell (Ry a.u.)   28.835975823414874     
     Ionic Dipole per cell (Ry a.u.)   23644.220738971981     

     Expectation value of exp(iGx): (  1.0679100779701575E-003, -8.5277205450598719E-004)   1.1465709300000000     
     Electronic Dipole per cell (Ry a.u.)  -9.6885936276361111     
     Ionic Dipole per cell (Ry a.u.)   25346.937344799593     

     Expectation value of exp(iGx): ( -4.8359815777669891E-008, -8.2679397803293654E-008)  0.73188942899999998     
     Electronic Dipole per cell (Ry a.u.)  -19.273890162650872     
     Ionic Dipole per cell (Ry a.u.)   15835.596039932205     
Electronic Dipole on Cartesian axes
           1   28.835975823414874     
           2  -9.6885936276361111     
           3  -19.273890162650872     
Ionic Dipole on Cartesian axes
           1   23644.220738971981     
           2   25346.937344799593     
           3   15835.596039932205     

     total cpu time spent up to now is     3064.6 secs

     total energy              =   -5157.46079114 Ry
     Harris-Foulkes estimate   =   -5157.54263202 Ry
     estimated scf accuracy    <       0.17279520 Ry

     iteration #  5     ecut=    80.00 Ry     beta=0.70
     Davidson diagonalization with overlap
     ethr =  1.51E-05,  avg # of iterations =  7.0
     Davidson diagonalization with overlap
     ethr =  1.51E-05,  avg # of iterations =  1.0
     Davidson diagonalization with overlap
     ethr =  1.51E-05,  avg # of iterations =  1.0

     Expectation value of exp(iGx): ( -1.0264526051386667E-004,  1.0775902952434672E-004)  0.99291773000000005     
     Electronic Dipole per cell (Ry a.u.)   29.034717125064375     
     Ionic Dipole per cell (Ry a.u.)   23644.220738971981     

     Expectation value of exp(iGx): (  1.0345609337755893E-003, -8.8699848810437772E-004)   1.1465709300000000     
     Electronic Dipole per cell (Ry a.u.)  -10.190435891344237     
     Ionic Dipole per cell (Ry a.u.)   25346.937344799593     

     Expectation value of exp(iGx): ( -4.8920911609501496E-008, -8.1310192408486906E-008)  0.73188942899999998     
     Electronic Dipole per cell (Ry a.u.)  -19.387597142213686     
     Ionic Dipole per cell (Ry a.u.)   15835.596039932205     
Electronic Dipole on Cartesian axes
           1   29.034717125064375     
           2  -10.190435891344237     
           3  -19.387597142213686     
Ionic Dipole on Cartesian axes
           1   23644.220738971981     
           2   25346.937344799593     
           3   15835.596039932205     

     total cpu time spent up to now is     3858.9 secs

     total energy              =   -5157.49654892 Ry
     Harris-Foulkes estimate   =   -5157.49841808 Ry
     estimated scf accuracy    <       0.00335421 Ry

     iteration #  6     ecut=    80.00 Ry     beta=0.70
     Davidson diagonalization with overlap
     ethr =  2.93E-07,  avg # of iterations =  7.0
     Davidson diagonalization with overlap
     ethr =  2.93E-07,  avg # of iterations =  1.0
     Davidson diagonalization with overlap
     ethr =  2.93E-07,  avg # of iterations =  1.0

     Expectation value of exp(iGx): ( -1.0247080902495249E-004,  1.0815959190424272E-004)  0.99291773000000005     
     Electronic Dipole per cell (Ry a.u.)   29.001072997011992     
     Ionic Dipole per cell (Ry a.u.)   23644.220738971981     

     Expectation value of exp(iGx): (  1.0385936392409386E-003, -8.8351513905842415E-004)   1.1465709300000000     
     Electronic Dipole per cell (Ry a.u.)  -10.134873733484991     
     Ionic Dipole per cell (Ry a.u.)   25346.937344799593     

     Expectation value of exp(iGx): ( -4.8953371861791137E-008, -8.1585471120681747E-008)  0.73188942899999998     
     Electronic Dipole per cell (Ry a.u.)  -19.376590594160298     
     Ionic Dipole per cell (Ry a.u.)   15835.596039932205     
Electronic Dipole on Cartesian axes
           1   29.001072997011992     
           2  -10.134873733484991     
           3  -19.376590594160298     
Ionic Dipole on Cartesian axes
           1   23644.220738971981     
           2   25346.937344799593     
           3   15835.596039932205     

     total cpu time spent up to now is     4636.0 secs

     total energy              =   -5157.49732308 Ry
     Harris-Foulkes estimate   =   -5157.49750904 Ry
     estimated scf accuracy    <       0.00034163 Ry

     iteration #  7     ecut=    80.00 Ry     beta=0.70
     Davidson diagonalization with overlap
     ethr =  2.99E-08,  avg # of iterations =  3.0
     Davidson diagonalization with overlap
     ethr =  2.99E-08,  avg # of iterations =  1.0
     Davidson diagonalization with overlap
     ethr =  2.99E-08,  avg # of iterations =  1.0

     Expectation value of exp(iGx): ( -1.0256613229475071E-004,  1.0815147132431585E-004)  0.99291773000000005     
     Electronic Dipole per cell (Ry a.u.)   29.007320101536411     
     Ionic Dipole per cell (Ry a.u.)   23644.220738971981     

     Expectation value of exp(iGx): (  1.0384425947669181E-003, -8.8447229120334862E-004)   1.1465709300000000     
     Electronic Dipole per cell (Ry a.u.)  -10.143589877580597     
     Ionic Dipole per cell (Ry a.u.)   25346.937344799593     

     Expectation value of exp(iGx): ( -4.9015155315673985E-008, -8.1630533226162255E-008)  0.73188942899999998     
     Electronic Dipole per cell (Ry a.u.)  -19.379462371181972     
     Ionic Dipole per cell (Ry a.u.)   15835.596039932205     
Electronic Dipole on Cartesian axes
           1   29.007320101536411     
           2  -10.143589877580597     
           3  -19.379462371181972     
Ionic Dipole on Cartesian axes
           1   23644.220738971981     
           2   25346.937344799593     
           3   15835.596039932205     

     total cpu time spent up to now is     5375.0 secs

     total energy              =   -5157.49740221 Ry
     Harris-Foulkes estimate   =   -5157.49742188 Ry
     estimated scf accuracy    <       0.00004164 Ry

     iteration #  8     ecut=    80.00 Ry     beta=0.70
     Davidson diagonalization with overlap
     ethr =  3.64E-09,  avg # of iterations =  3.0
     Davidson diagonalization with overlap
     ethr =  3.64E-09,  avg # of iterations =  1.0
     Davidson diagonalization with overlap
     ethr =  3.64E-09,  avg # of iterations =  1.0

     Expectation value of exp(iGx): ( -1.0257942435355977E-004,  1.0815624716838122E-004)  0.99291773000000005     
     Electronic Dipole per cell (Ry a.u.)   29.007851197975828     
     Ionic Dipole per cell (Ry a.u.)   23644.220738971981     

     Expectation value of exp(iGx): (  1.0385716209241347E-003, -8.8444697455521560E-004)   1.1465709300000000     
     Electronic Dipole per cell (Ry a.u.)  -10.142504945739102     
     Ionic Dipole per cell (Ry a.u.)   25346.937344799593     

     Expectation value of exp(iGx): ( -4.9014693371778699E-008, -8.1653186706874614E-008)  0.73188942899999998     
     Electronic Dipole per cell (Ry a.u.)  -19.378300372611321     
     Ionic Dipole per cell (Ry a.u.)   15835.596039932205     
Electronic Dipole on Cartesian axes
           1   29.007851197975828     
           2  -10.142504945739102     
           3  -19.378300372611321     
Ionic Dipole on Cartesian axes
           1   23644.220738971981     
           2   25346.937344799593     
           3   15835.596039932205     

     total cpu time spent up to now is     6087.8 secs

     total energy              =   -5157.49741267 Ry
     Harris-Foulkes estimate   =   -5157.49741426 Ry
     estimated scf accuracy    <       0.00000499 Ry

     iteration #  9     ecut=    80.00 Ry     beta=0.70
     Davidson diagonalization with overlap
     ethr =  4.36E-10,  avg # of iterations =  3.0
     Davidson diagonalization with overlap
     ethr =  4.36E-10,  avg # of iterations =  1.0
     Davidson diagonalization with overlap
     ethr =  4.36E-10,  avg # of iterations =  1.0

     Expectation value of exp(iGx): ( -1.0257526540928532E-004,  1.0816965995387009E-004)  0.99291773000000005     
     Electronic Dipole per cell (Ry a.u.)   29.006828220903859     
     Ionic Dipole per cell (Ry a.u.)   23644.220738971981     

     Expectation value of exp(iGx): (  1.0386226851830775E-003, -8.8444964891926190E-004)   1.1465709300000000     
     Electronic Dipole per cell (Ry a.u.)  -10.142177462428418     
     Ionic Dipole per cell (Ry a.u.)   25346.937344799593     

     Expectation value of exp(iGx): ( -4.9022017199199189E-008, -8.1654179974266056E-008)  0.73188942899999998     
     Electronic Dipole per cell (Ry a.u.)  -19.378856226078888     
     Ionic Dipole per cell (Ry a.u.)   15835.596039932205     
Electronic Dipole on Cartesian axes
           1   29.006828220903859     
           2  -10.142177462428418     
           3  -19.378856226078888     
Ionic Dipole on Cartesian axes
           1   23644.220738971981     
           2   25346.937344799593     
           3   15835.596039932205     

     total cpu time spent up to now is     6805.0 secs

     total energy              =   -5157.49741369 Ry
     Harris-Foulkes estimate   =   -5157.49741379 Ry
     estimated scf accuracy    <       0.00000038 Ry

     iteration # 10     ecut=    80.00 Ry     beta=0.70
     Davidson diagonalization with overlap
     ethr =  3.36E-11,  avg # of iterations =  3.0
     Davidson diagonalization with overlap
     ethr =  3.36E-11,  avg # of iterations =  1.0
     Davidson diagonalization with overlap
     ethr =  3.36E-11,  avg # of iterations =  1.0

     Expectation value of exp(iGx): ( -1.0257859453029753E-004,  1.0816500480375568E-004)  0.99291773000000005     
     Electronic Dipole per cell (Ry a.u.)   29.007297536636798     
     Ionic Dipole per cell (Ry a.u.)   23644.220738971981     

     Expectation value of exp(iGx): (  1.0386042778292132E-003, -8.8446517788673060E-004)   1.1465709300000000     
     Electronic Dipole per cell (Ry a.u.)  -10.142427854809695     
     Ionic Dipole per cell (Ry a.u.)   25346.937344799593     

     Expectation value of exp(iGx): ( -4.9018580131760331E-008, -8.1655612947256078E-008)  0.73188942899999998     
     Electronic Dipole per cell (Ry a.u.)  -19.378501175567315     
     Ionic Dipole per cell (Ry a.u.)   15835.596039932205     
Electronic Dipole on Cartesian axes
           1   29.007297536636798     
           2  -10.142427854809695     
           3  -19.378501175567315     
Ionic Dipole on Cartesian axes
           1   23644.220738971981     
           2   25346.937344799593     
           3   15835.596039932205     

     total cpu time spent up to now is     7533.0 secs

     total energy              =   -5157.49741378 Ry
     Harris-Foulkes estimate   =   -5157.49741381 Ry
     estimated scf accuracy    <       0.00000006 Ry

     iteration # 11     ecut=    80.00 Ry     beta=0.70
     Davidson diagonalization with overlap
     ethr =  5.34E-12,  avg # of iterations =  2.0
     Davidson diagonalization with overlap
     ethr =  5.34E-12,  avg # of iterations =  1.0
     Davidson diagonalization with overlap
     ethr =  5.34E-12,  avg # of iterations =  1.0

     Expectation value of exp(iGx): ( -1.0257771346500243E-004,  1.0816624829021977E-004)  0.99291773000000005     
     Electronic Dipole per cell (Ry a.u.)   29.007172669733972     
     Ionic Dipole per cell (Ry a.u.)   23644.220738971981     

     Expectation value of exp(iGx): (  1.0386109029352246E-003, -8.8445920254629526E-004)   1.1465709300000000     
     Electronic Dipole per cell (Ry a.u.)  -10.142334635267174     
     Ionic Dipole per cell (Ry a.u.)   25346.937344799593     

     Expectation value of exp(iGx): ( -4.9020293022332535E-008, -8.1654910702777138E-008)  0.73188942899999998     
     Electronic Dipole per cell (Ry a.u.)  -19.378677528674149     
     Ionic Dipole per cell (Ry a.u.)   15835.596039932205     
Electronic Dipole on Cartesian axes
           1   29.007172669733972     
           2  -10.142334635267174     
           3  -19.378677528674149     
Ionic Dipole on Cartesian axes
           1   23644.220738971981     
           2   25346.937344799593     
           3   15835.596039932205     

     total cpu time spent up to now is     8236.0 secs

     End of self-consistent calculation

          k = 0.0000 0.0000 0.0000 (217511 PWs)   bands (ev):

   -17.9873 -17.5384 -16.6470 -16.5620 -16.4590 -16.4349 -16.4146 -16.3737
   -16.3154 -16.2603 -16.1855 -16.1477 -16.1132 -16.0998 -16.0887 -16.0348
   -16.0246 -15.9990 -15.9808 -15.9597 -15.9302 -15.8868 -15.8693 -15.8574
   -15.8457 -15.8050 -15.7910 -15.7839 -15.7654 -15.7495 -15.7367 -15.7219
   -15.6740 -15.6723 -15.6277 -15.6154 -15.5701 -15.5499 -15.5398 -15.5058
   -15.4665 -15.4349 -15.4107 -15.3839 -15.3277 -15.3179 -15.3065 -15.2727
   -15.2488 -15.2187 -15.1831 -15.1647 -15.1476 -15.1319 -15.0788 -15.0740
   -15.0431 -15.0368 -15.0015 -14.9824 -14.9367 -14.9258 -14.9112 -14.8971
   -14.8822 -14.8655 -14.8506 -14.8259 -14.8119 -14.7952 -14.7843 -14.7626
   -14.7546 -14.7411 -14.7039 -14.6727 -14.6489 -14.6204 -14.6040 -14.5744
   -14.5566 -14.5500 -14.5312 -14.5096 -14.4851 -14.4777 -14.4508 -14.4356
   -14.4273 -14.4185 -14.4117 -14.4000 -14.3974 -14.3718 -14.3697 -14.3565
   -14.3460 -14.3352 -14.3322 -14.3272 -14.3173 -14.3126 -14.3016 -14.2980
   -14.2934 -14.2881 -14.2794 -14.2768 -14.2644 -14.2554 -14.2496 -14.2451
   -14.2351 -14.2337 -14.2281 -14.2219 -14.2193 -14.2128 -14.2093 -14.2025
   -14.1992 -14.1950 -14.1876 -14.1828 -14.1775 -14.1696 -14.1592 -14.1566
   -14.1491 -14.1416 -14.1346 -14.1294 -14.1245 -14.1183 -14.1151 -14.1043
   -14.0997 -14.0850 -14.0807 -14.0667 -14.0570 -14.0519 -14.0442  -6.9759
    -6.5501  -6.4537  -6.3800  -6.2092  -6.1624  -6.0713  -6.0140  -5.9556
    -5.8606  -5.8382  -5.8246  -5.7972  -5.7819  -5.7578  -5.6964  -5.6686
    -5.6520  -5.6416  -5.5979  -5.5745  -5.5352  -5.5059  -5.4514  -5.2508
    -5.2308  -5.2045  -5.1406  -5.1148  -5.0873  -5.0588  -5.0400  -4.9310
    -4.9048  -4.8828  -4.8433  -4.7474  -4.7144  -4.6328  -4.5541  -4.4701
    -4.4293  -4.3170  -4.3068  -4.2704  -4.2249  -4.2090  -4.1821  -4.1396
    -4.0943  -4.0403  -4.0044  -3.9654  -3.9170  -3.8874  -3.8512  -3.8158
    -3.7827  -3.7386  -3.7347  -3.7244  -3.6957  -3.6520  -3.6228  -3.5444
    -3.4676  -3.4166  -3.4015  -3.3587  -3.3391  -3.3125  -3.2849  -3.2091
    -3.1828  -3.1730  -3.1397  -3.1131  -3.0655  -3.0637  -3.0182  -3.0110
    -2.9839  -2.9789  -2.9624  -2.9395  -2.9348  -2.9271  -2.8958  -2.8914
    -2.8693  -2.8485  -2.8406  -2.8342  -2.8256  -2.8083  -2.8035  -2.7907
    -2.7751  -2.7739  -2.7575  -2.7506  -2.7386  -2.7283  -2.7204  -2.7138
    -2.7040  -2.6870  -2.6817  -2.6699  -2.6598  -2.6489  -2.6294  -2.6273
    -2.6184  -2.6105  -2.6016  -2.5825  -2.5711  -2.5545  -2.5347  -2.5246
    -2.4814  -2.4598  -2.4423  -2.4289  -2.4188  -2.4104  -2.4060  -2.3786
    -2.3738  -2.3513  -2.3246  -2.2859  -2.2635  -2.2413  -2.2252  -2.2009
    -2.1859  -2.1713  -2.1473  -2.0958  -2.0692  -2.0652  -1.9315  -1.9168
    -1.8452  -1.6238  -1.3576  -1.1595  -1.1200  -1.0717  -1.0208  -0.9582
    -0.9366  -0.9076  -0.8557  -0.8371  -0.7979  -0.7704  -0.7608  -0.7468
    -0.7263  -0.6923  -0.6865  -0.6637  -0.6433  -0.6374  -0.6321  -0.6122
    -0.5991  -0.5863  -0.5689  -0.5603  -0.5538  -0.5475  -0.5411  -0.5308
    -0.5211  -0.5130  -0.4985  -0.4776  -0.4631  -0.4501  -0.4450  -0.4438
    -0.4270  -0.4142  -0.3992  -0.3715  -0.3658  -0.3414  -0.3339  -0.3297
    -0.3205  -0.3089  -0.3000  -0.2678  -0.2575  -0.2498  -0.2305  -0.2237
    -0.2118  -0.2033  -0.1740  -0.1507  -0.1427  -0.1377  -0.1211  -0.1093
    -0.0978  -0.0556  -0.0504  -0.0383  -0.0375  -0.0103   0.0121   0.0321
     0.0374   0.0572   0.0656   0.0714   0.1050   0.1097   0.1291   0.1342
     0.1510   0.1847   0.1949   0.2074   0.2129   0.2292   0.2332   0.2498
     0.2707   0.2780   0.2880   0.2988   0.3078   0.3128   0.3243   0.3433
     0.3642   0.3684   0.3879   0.4019   0.4192   0.4253   0.4335   0.4533
     0.4550   0.4664   0.4857   0.4952   0.5140   0.5181   0.5209   0.5346
     0.5418   0.5530   0.5691   0.5774   0.5801   0.5833   0.6023   0.6129
     0.6331   0.6373   0.6483   0.6634   0.6880   0.7004   0.7125   0.7350
     0.7417   0.7477   0.7583   0.7650   0.7837   0.7988   0.8069   0.8162
     0.8402   0.8582   0.8656   0.8848   0.9013   0.9120   0.9173   0.9292
     0.9476   0.9568   0.9699   0.9791   0.9842   0.9975   1.0013   1.0059
     1.0399   1.0437   1.0544   1.0592   1.0836   1.0880   1.0959   1.1095
     1.1195   1.1281   1.1323   1.1481   1.1634   1.1694   1.1713   1.1874
     1.1934   1.2098   1.2128   1.2194   1.2261   1.2421   1.2522   1.2664
     1.2745   1.2845   1.2896   1.2946   1.3007   1.3174   1.3192   1.3381
     1.3431   1.3517   1.3583   1.3688   1.3726   1.3869   1.3888   1.3963
     1.4115   1.4271   1.4344   1.4403   1.4562   1.4573   1.4643   1.4670
     1.4851   1.4928   1.5018   1.5089   1.5187   1.5313   1.5398   1.5411
     1.5482   1.5610   1.5724   1.5809   1.5854   1.5893   1.6005   1.6050
     1.6312   1.6332   1.6448   1.6538   1.6584   1.6725   1.6835   1.6953
     1.7001   1.7070   1.7186   1.7377   1.7611   1.7836   1.7926   1.8043
     1.8138   1.8201   1.8463   1.8619   1.8741   1.8796   1.8969   1.9251
     1.9414   1.9479   1.9729   1.9784   1.9963   2.0166   2.0176   2.0323
     2.0385   2.0450   2.0601   2.0748   2.0948   2.1183   2.1261   2.1459
     2.1633   2.1745   2.1847   2.1922   2.2055   2.2198   2.2460   2.2585
     2.2778   2.2890   2.3306   2.3337   2.3439   2.3520   2.3602   2.3833
     2.3938   2.3996   2.4122   2.4209   2.4504   2.4546   2.4685   2.5052
     2.5283   2.5368   2.5847   2.6052   7.6027   8.0048   8.7097   9.0324
     9.1603   9.3156   9.4375   9.4915   9.6919   9.8884   9.9127   9.9712
    10.0085  10.0809  10.2119  10.3039  10.3264  10.3486  10.4225  10.4519
    10.5177  10.5320  10.6341  10.6785  10.7033  10.7505  10.8101  10.8431

     highest occupied, lowest unoccupied level (ev):     2.6052    7.6027

!    total energy              =   -5157.49741379 Ry
     Harris-Foulkes estimate   =   -5157.49741379 Ry
     estimated scf accuracy    <          3.4E-09 Ry

     The total energy is the sum of the following terms:

     one-electron contribution =   -2404.70586654 Ry
     hartree contribution      =    1797.42364320 Ry
     xc contribution           =   -1182.76962496 Ry
     ewald contribution        =   -3367.44556549 Ry

     convergence has been achieved in  11 iterations
  **** WARNING :: Problem open file vector.dat...
  **** WARNING :: Problem read vector parameters...
  VECTOR ::                  Infinity                  Infinity                       NaN
  PARALLEL PART OF FORCES:no remove

     Forces acting on atoms (Ry/au):

     atom    1 type  1   force =     0.00044819   -0.00138120    0.00008128
     atom    2 type  1   force =    -0.00079597   -0.00230969    0.00058935
     atom    3 type  1   force =     0.00012112   -0.00125679    0.00000100
     atom    4 type  1   force =    -0.00117090   -0.00054631    0.00064563
     atom    5 type  1   force =     0.00016673   -0.00167181   -0.00029044
     atom    6 type  1   force =    -0.00321726   -0.00196703    0.00043151
     atom    7 type  2   force =    -0.00039745    0.00087777    0.00023542
     atom    8 type  2   force =     0.00030850    0.00073342    0.00021149
     atom    9 type  2   force =     0.00000373    0.00104645   -0.00020223
     atom   10 type  2   force =     0.00089906    0.00149292   -0.00136569
     atom   11 type  2   force =     0.00000513    0.00070263   -0.00005037
     atom   12 type  2   force =     0.00164230    0.00175368   -0.00050396
     atom   13 type  2   force =    -0.00011703    0.00039557    0.00004693
     atom   14 type  2   force =     0.00120531    0.00044385   -0.00063804
     atom   15 type  2   force =     0.00001867    0.00069298    0.00021486
     atom   16 type  2   force =    -0.00012842   -0.00038088    0.00024137
     atom   17 type  2   force =    -0.00033819    0.00066952   -0.00015104
     atom   18 type  2   force =     0.00040481   -0.00041733    0.00031231
     atom   19 type  1   force =    -0.00064677   -0.00269747   -0.00043793
     atom   20 type  1   force =     0.00028956   -0.00205843    0.00011136
     atom   21 type  1   force =    -0.00009613   -0.00204735   -0.00033152
     atom   22 type  1   force =    -0.00122641   -0.00277881    0.00283976
     atom   23 type  1   force =     0.00012625   -0.00315110   -0.00033248
     atom   24 type  1   force =     0.00511341   -0.00967430    0.00497688
     atom   25 type  2   force =    -0.00027893    0.00151298    0.00058368
     atom   26 type  2   force =    -0.00050960    0.00089390    0.00089114
     atom   27 type  2   force =     0.00045392    0.00151717   -0.00035134
     atom   28 type  2   force =    -0.00015489    0.00098992   -0.00060494
     atom   29 type  2   force =     0.00005085    0.00106906   -0.00005567
     atom   30 type  2   force =    -0.00291861    0.00115254   -0.00209819
     atom   31 type  2   force =    -0.00005828    0.00095838   -0.00004114
     atom   32 type  2   force =     0.00043781    0.00164228   -0.00194071
     atom   33 type  2   force =     0.00036818    0.00136358    0.00049463
     atom   34 type  2   force =     0.00078971   -0.00005965   -0.00003565
     atom   35 type  2   force =    -0.00032623    0.00137983   -0.00035863
     atom   36 type  1   force =    -0.00023426   -0.00129481   -0.00000150
     atom   37 type  1   force =    -0.00010202   -0.00116565    0.00022827
     atom   38 type  1   force =    -0.00043669   -0.00239394   -0.00006782
     atom   39 type  1   force =     0.00183054   -0.00069107    0.00201165
     atom   40 type  1   force =     0.00022601   -0.00228648    0.00026061
     atom   41 type  1   force =     0.00032201   -0.00020807   -0.00029703
     atom   42 type  2   force =    -0.00018335    0.00076137    0.00032074
     atom   43 type  2   force =    -0.00022429    0.00036923    0.00014624
     atom   44 type  2   force =     0.00027833    0.00062032   -0.00005567
     atom   45 type  2   force =     0.00032475    0.00047229   -0.00036654
     atom   46 type  2   force =    -0.00018777    0.00028615   -0.00013703
     atom   47 type  2   force =     0.00025848   -0.00004838    0.00007088
     atom   48 type  2   force =     0.00005333    0.00066319   -0.00014477
     atom   49 type  2   force =    -0.00078269    0.00023071    0.00015446
     atom   50 type  2   force =     0.00023851    0.00126292    0.00049073
     atom   51 type  2   force =    -0.00076870   -0.00051387   -0.00043974
     atom   52 type  2   force =    -0.00039361    0.00103248   -0.00039300
     atom   53 type  2   force =    -0.00013342   -0.00031614    0.00018028
     atom   54 type  1   force =    -0.00191565    0.00072608    0.00071922
     atom   55 type  1   force =     0.00178664    0.00400332   -0.00269912
     atom   56 type  1   force =     0.00016524    0.00133888    0.00003051
     atom   57 type  1   force =     0.00221966    0.00008965   -0.00110084
     atom   58 type  1   force =     0.00053479    0.00234724    0.00011086
     atom   59 type  1   force =     0.00423742   -0.00538296   -0.00312819
     atom   60 type  2   force =    -0.00004165   -0.00118947   -0.00031316
     atom   61 type  2   force =    -0.00054010   -0.00056809    0.00013329
     atom   62 type  2   force =     0.00012912   -0.00044251   -0.00074500
     atom   63 type  2   force =    -0.00184045   -0.00083174    0.00380363
     atom   64 type  2   force =     0.00047966   -0.00224057    0.00148636
     atom   65 type  2   force =    -0.00079715    0.00230627    0.00153045
     atom   66 type  2   force =    -0.00020062   -0.00071154    0.00008883
     atom   67 type  2   force =    -0.00206931    0.00030110    0.00164411
     atom   68 type  2   force =    -0.00017884   -0.00073297   -0.00011485
     atom   69 type  2   force =    -0.00035837    0.00051592    0.00029250
     atom   70 type  2   force =     0.00007767   -0.00071174    0.00031701
     atom   71 type  2   force =    -0.00076315    0.00095848   -0.00055592
     atom   72 type  1   force =     0.00111849   -0.00080086    0.00705393
     atom   73 type  1   force =    -0.00055444    0.00221182   -0.00088126
     atom   74 type  1   force =    -0.00660292    0.00602988    0.00032897
     atom   75 type  1   force =     0.00048181   -0.00374292   -0.00531116
     atom   76 type  1   force =     0.05257971    0.48038757    0.14908488
     atom   77 type  1   force =    -0.00385636   -0.00591878   -0.00236711
     atom   78 type  2   force =     0.00137271   -0.00255012   -0.00123130
     atom   79 type  2   force =     0.00057162   -0.00085800   -0.00040129
     atom   80 type  2   force =    -0.00289486   -0.00394896   -0.00073831
     atom   81 type  2   force =     0.00015651   -0.00082053    0.00064238
     atom   82 type  2   force =    -0.01961054   -0.02691337   -0.02676275
     atom   83 type  2   force =     0.00238950    0.00039631    0.00147706
     atom   84 type  2   force =     0.00402950   -0.00473269   -0.00292062
     atom   85 type  2   force =     0.00093779    0.00234444    0.00225193
     atom   86 type  2   force =    -0.00066406   -0.00326756   -0.00064672
     atom   87 type  2   force =     0.00034045    0.00185035    0.00159874
     atom   88 type  2   force =     0.00055744   -0.00287177    0.00062456
     atom   89 type  2   force =     0.00020467    0.00094043   -0.00038523
     atom   90 type  1   force =     0.00038391    0.00139733    0.00031791
     atom   91 type  1   force =     0.00041811    0.00116382   -0.00026899
     atom   92 type  1   force =     0.00297064    0.00624740    0.00037241
     atom   93 type  1   force =    -0.00143948    0.00052194   -0.00166365
     atom   94 type  1   force =    -0.00022235    0.00369392    0.00031766
     atom   95 type  1   force =     0.00024561   -0.00030135    0.00022559
     atom   96 type  2   force =    -0.00051500   -0.00123768    0.00080843
     atom   97 type  2   force =    -0.00003666   -0.00041228   -0.00008145
     atom   98 type  2   force =    -0.00077166   -0.00051225    0.00053903
     atom   99 type  2   force =    -0.00055247   -0.00064553    0.00055141
     atom  100 type  2   force =     0.00015158   -0.00065008    0.00021637
     atom  101 type  2   force =    -0.00053540   -0.00000730   -0.00010918
     atom  102 type  2   force =     0.00093724   -0.00225096    0.00105036
     atom  103 type  2   force =     0.00040381   -0.00015061    0.00001007
     atom  104 type  2   force =    -0.00052801   -0.00169994   -0.00097330
     atom  105 type  2   force =     0.00041627    0.00059408    0.00052550
     atom  106 type  2   force =    -0.00011124   -0.00116577    0.00037913
     atom  107 type  2   force =    -0.00031694    0.00021228    0.00005893
     atom  108 type  1   force =     0.00129604   -0.00238059    0.00110679
     atom  109 type  1   force =    -0.00111607   -0.00324925    0.00071830
     atom  110 type  1   force =     0.00000644   -0.00135744    0.00000962
     atom  111 type  1   force =    -0.00086239   -0.00048792   -0.00001288
     atom  112 type  1   force =     0.00003998   -0.00132527   -0.00011242
     atom  113 type  1   force =    -0.00220623   -0.00036174   -0.00078736
     atom  114 type  2   force =    -0.00045687    0.00104697    0.00041995
     atom  115 type  2   force =     0.00049492    0.00134580    0.00047068
     atom  116 type  2   force =     0.00009472    0.00129186   -0.00054145
     atom  117 type  2   force =     0.00112934    0.00262014   -0.00029752
     atom  118 type  2   force =    -0.00007794    0.00059201   -0.00006296
     atom  119 type  2   force =     0.00154684    0.00070141    0.00167209
     atom  120 type  2   force =    -0.00011130    0.00031904   -0.00005516
     atom  121 type  2   force =     0.00079340    0.00017216   -0.00013018
     atom  122 type  2   force =     0.00003071    0.00073387    0.00023189
     atom  123 type  2   force =     0.00050187    0.00017280    0.00028952
     atom  124 type  2   force =    -0.00028368    0.00071560   -0.00025807
     atom  125 type  2   force =     0.00192434   -0.00005621    0.00054874
     atom  126 type  1   force =    -0.00064809   -0.00455900    0.00064783
     atom  127 type  1   force =     0.00151904   -0.00380309   -0.00102162
     atom  128 type  1   force =    -0.00025818   -0.00231031   -0.00019735
     atom  129 type  1   force =    -0.00113780   -0.00608687   -0.00514718
     atom  130 type  1   force =    -0.00002023   -0.00225557   -0.00014582
     atom  131 type  1   force =     0.00175528   -0.00156532   -0.00126434
     atom  132 type  2   force =    -0.00052574    0.00226926    0.00072919
     atom  133 type  2   force =    -0.00149480    0.00414370    0.00153058
     atom  134 type  2   force =     0.00085403    0.00196771   -0.00101590
     atom  135 type  2   force =    -0.00057008    0.00064346    0.00004799
     atom  136 type  2   force =     0.00000283    0.00095864   -0.00002533
     atom  137 type  2   force =    -0.00089388    0.00045340    0.00026845
     atom  138 type  2   force =    -0.00001044    0.00088935   -0.00010838
     atom  139 type  2   force =    -0.00174394    0.00171886    0.00162952
     atom  140 type  2   force =     0.00043387    0.00173183    0.00055320
     atom  141 type  2   force =     0.00203934    0.00843312    0.00549922
     atom  142 type  2   force =    -0.00041615    0.00180750   -0.00062109
     atom  143 type  2   force =    -0.00841344    0.01296757   -0.00464503
     atom  144 type  1   force =    -0.00051675   -0.00186600    0.00002480
     atom  145 type  1   force =    -0.00007268   -0.00131607    0.00012730
     atom  146 type  1   force =    -0.00052851   -0.00287156   -0.00010246
     atom  147 type  1   force =     0.00143848   -0.00064567   -0.00030661
     atom  148 type  1   force =     0.00014135   -0.00153740    0.00006606
     atom  149 type  1   force =     0.00023439   -0.00001912   -0.00047385
     atom  150 type  2   force =    -0.00024014    0.00090913    0.00037520
     atom  151 type  2   force =    -0.00034793    0.00041724    0.00028931
     atom  152 type  2   force =     0.00008996    0.00066329   -0.00031361
     atom  153 type  2   force =     0.00021422    0.00065834   -0.00016114
     atom  154 type  2   force =    -0.00016025    0.00032552   -0.00011743
     atom  155 type  2   force =     0.00017956    0.00000747    0.00019354
     atom  156 type  2   force =     0.00005471    0.00069362   -0.00009554
     atom  157 type  2   force =    -0.00066437    0.00012616    0.00032712
     atom  158 type  2   force =     0.00023799    0.00193769    0.00083945
     atom  159 type  2   force =    -0.00101492   -0.00026210    0.00007167
     atom  160 type  2   force =    -0.00085209    0.00139452   -0.00064599
     atom  161 type  2   force =    -0.00027910   -0.00030463    0.00009787
     atom  162 type  1   force =    -0.00283562    0.00189860   -0.00092913
     atom  163 type  1   force =     0.02778395   -0.01067693    0.02075200
     atom  164 type  1   force =     0.00043154    0.00155407    0.00032700
     atom  165 type  1   force =     0.00162981   -0.00010525    0.00039843
     atom  166 type  1   force =     0.00039839    0.00160977    0.00046588
     atom  167 type  1   force =     0.00174941   -0.00063852    0.00118431
     atom  168 type  2   force =     0.00057323   -0.00149298   -0.00046880
     atom  169 type  2   force =    -0.00402354    0.00484229    0.00118562
     atom  170 type  2   force =     0.00110108   -0.00222557    0.00067804
     atom  171 type  2   force =    -0.00091850    0.00594916   -0.01023405
     atom  172 type  2   force =    -0.00003884   -0.00133657   -0.00080699
     atom  173 type  2   force =    -0.00107407    0.00196534   -0.00203362
     atom  174 type  2   force =    -0.00014359   -0.00049537    0.00002295
     atom  175 type  2   force =    -0.00104950    0.00043614   -0.00035335
     atom  176 type  2   force =    -0.00028034   -0.00104273   -0.00028245
     atom  177 type  2   force =    -0.00055757    0.00040279   -0.00018868
     atom  178 type  2   force =    -0.00016552   -0.00108800    0.00054161
     atom  179 type  2   force =    -0.00128948    0.00188736   -0.00080008
     atom  180 type  1   force =     0.01097381   -0.04738038   -0.02613559
     atom  181 type  1   force =    -0.01065282    0.00386583    0.00617586
     atom  182 type  1   force =    -0.00376816    0.00886203    0.00304028
     atom  183 type  1   force =    -0.00253970   -0.00592420    0.00395800
     atom  184 type  1   force =    -0.00078633    0.00532280   -0.00046918
     atom  185 type  1   force =    -0.00166824   -0.00066364    0.00139294
     atom  186 type  2   force =    -0.10116491   -0.29576034   -0.13155330
     atom  187 type  2   force =     0.00474327    0.00300150    0.00037796
     atom  188 type  2   force =    -0.00943628   -0.00389177    0.01167400
     atom  189 type  2   force =    -0.00049749   -0.00089646   -0.00145413
     atom  190 type  2   force =    -0.00085618   -0.00183680    0.00136824
     atom  191 type  2   force =     0.00042532    0.00002158   -0.00022392
     atom  192 type  2   force =     0.00211079   -0.00269334    0.00158526
     atom  193 type  2   force =     0.00173139    0.00086497   -0.00187551
     atom  194 type  2   force =    -0.00634299   -0.00920078   -0.00811004
     atom  195 type  2   force =     0.00083295    0.00272462   -0.00007671
     atom  196 type  2   force =     0.06921062   -0.09703477    0.00186767
     atom  197 type  2   force =    -0.00021741    0.00267267   -0.00063936
     atom  198 type  1   force =     0.00146632    0.00125441   -0.00007408
     atom  199 type  1   force =     0.00092313    0.00120129    0.00004078
     atom  200 type  1   force =     0.00621343    0.01664728   -0.00061173
     atom  201 type  1   force =    -0.00166616   -0.00082602    0.00054424
     atom  202 type  1   force =    -0.00009626    0.00192240    0.00037860
     atom  203 type  1   force =     0.00001724   -0.00033615    0.00059377
     atom  204 type  2   force =    -0.00061013   -0.00173632   -0.00060258
     atom  205 type  2   force =     0.00000992   -0.00040342   -0.00015888
     atom  206 type  2   force =    -0.00059154   -0.00096383    0.00040810
     atom  207 type  2   force =    -0.00060622   -0.00059104    0.00018435
     atom  208 type  2   force =    -0.00051118   -0.00045446    0.00048474
     atom  209 type  2   force =    -0.00076130   -0.00002993   -0.00013624
     atom  210 type  2   force =    -0.00133552   -0.00014699    0.00140088
     atom  211 type  2   force =     0.00005759   -0.00050983   -0.00031331
     atom  212 type  2   force =    -0.00306765   -0.01992953   -0.00391236
     atom  213 type  2   force =     0.00064644    0.00025398    0.00012297
     atom  214 type  2   force =     0.00254468   -0.00332150    0.00107691
     atom  215 type  2   force =    -0.00008814    0.00028653   -0.00017858

     Total force =     0.628180     Total SCF correction =     0.000119

     Writing output data file Qrtz_Ortho.save

     init_run     :     26.76s CPU     37.25s WALL (       1 calls)
     electrons    :   3952.31s CPU   8201.07s WALL (       1 calls)
     forces       :      8.34s CPU      8.99s WALL (       1 calls)

     Called by init_run:
     wfcinit      :     24.76s CPU     33.76s WALL (       1 calls)
     potinit      :      0.20s CPU      0.26s WALL (       1 calls)

     Called by electrons:
     c_bands      :   2224.95s CPU   2726.76s WALL (      33 calls)
     sum_band     :     11.04s CPU     38.74s WALL (      11 calls)
     v_of_rho     :      0.11s CPU      0.32s WALL (      12 calls)
     mix_rho      :      0.10s CPU      0.53s WALL (      11 calls)

     Called by c_bands:
     init_us_2    :      0.29s CPU      0.33s WALL (      45 calls)
     cegterg      :   2223.32s CPU   2716.00s WALL (      33 calls)

     Called by sum_band:

     Called by *egterg:
     h_psi        :    426.87s CPU    843.85s WALL (      99 calls)
     g_psi        :      0.31s CPU      0.31s WALL (      65 calls)
     cdiaghg      :    733.97s CPU    743.66s WALL (      96 calls)

     Called by h_psi:
     add_vuspsi   :    139.03s CPU    139.19s WALL (      99 calls)

     General routines
     calbec       :    146.14s CPU    158.31s WALL (     103 calls)
     fft          :      0.17s CPU      0.93s WALL (      49 calls)
     fftw         :    151.66s CPU    580.59s WALL (   98130 calls)
     davcio       :      0.03s CPU      2.23s WALL (     260 calls)

     Parallel routines
     fft_scatter  :     80.52s CPU    493.98s WALL (   98179 calls)

     Electric-field routines
     c_phase_fiel :   1715.97s CPU   5431.07s WALL (      33 calls)

     PWSCF        :     1h 6m CPU        2h17m WALL


   This run was terminated on:   9:54:36   7Jul2018            

=------------------------------------------------------------------------------=
   JOB DONE.
=------------------------------------------------------------------------------=
