# Supplementary material for: Collective dipole effects in ionic transport under electric fields
Source: Nat Commun. 2020 Jul 3;11:3330. doi: 10.1038/s41467-020-17173-w (PMC7335081; doi:10.1038/s41467-020-17173-w)
Supplement: Supplementary file 3 — Source Data [file 41467_2020_17173_MOESM3_ESM.zip › Script_Pol_Analysis/QE_data/ZBC_NEB_VO_Q2-pos2/Zcharge_VO_Q2_pict8/dy-0.2/input_file]

&CONTROL
title="Fkl_Ortho",
calculation="scf",
tprnfor=.t.,
nstep=500
disk_io='high'
restart_mode='from_scratch'
PSEUDO_DIR='/home/users/lsamos/Nico/q-e-qe-5.4/pseudo',
prefix='Qrtz_Ortho',
outdir='/home/users/lsamos/Nico/Zcharge_VO_Q2_pict8/dy-0.2'
lelfield=.true.,
nberrycyc=3
/
&SYSTEM
                      ibrav = 0,
                  celldm(1) = 27.85673786,
                        nat = 215,
                       ntyp = 2,
                    ecutwfc = 80.0 ,
                      nosym = .true. ,
                 tot_charge = 2.0 ,
                       nbnd = 600, 
/
&ELECTRONS
conv_thr=1.0D-8,
mixing_beta=0.7D0,
efield_cart(1)=0.0d0,
efield_cart(2)=0.0d0,
efield_cart(3)=0.0d0
/
&IONS
/
&CELL
/
ATOMIC_SPECIES
   Si   28.08550  Si.pz-vbc.UPF
    O   16.00000  O.pz-mt.UPF
CELL_PARAMETERS alat
   0.992917730   0.000000000   0.000000000
   0.000000000   1.146570930   0.000000000
   0.000000000   0.000000000   0.731889429
ATOMIC_POSITIONS angstrom
Si       2.203380586   0.013970544   3.603572113
Si       4.680178686   4.254102427   3.613718871
Si      13.480213033   1.942015646   1.756109000
Si       1.330793315   6.117643014   1.852495876
Si       1.299343953   2.232881450  -0.005919535
Si       3.678784063   6.397744327  -0.038097616
O        1.226735920   1.187133194   4.157349640
O        3.689893970   5.401875565   4.198033633
O        3.169173864   0.557219225   2.412981898
O        5.672145401   4.882606293   2.484924872
O        2.791638706   2.471731426   0.582157301
O        5.248181077   6.516136497   0.373433464
O        0.341976782   1.680063777   1.192825405
O        2.843716571   5.944943340   1.284231177
O       13.478647144   3.026945798   2.974854191
O        1.270861954   7.235229306   3.037921397
O        0.665657816   3.639681507   4.877451471
O        3.113602857   7.889776563   4.875355296
Si       7.173515772   0.053762906   3.521787998
Si       9.629367136   4.160311343   3.666578777
Si       3.740610125   1.941246085   1.795158789
Si       6.119896064   6.225443643   1.714925873
Si       6.139502408   2.266410903  -0.004760524
Si       8.633967246   6.500400485   0.037807569
O        6.218367873   1.239796210   4.086782142
O        8.711758282   5.147461766   4.629699520
O        8.131661681   0.592250126   2.306598700
O       10.391262668   4.917066373   2.464307630
O        7.613098268   2.603380506   0.595734109
O       10.130925443   6.762692924   0.589359539
O        5.226067879   1.663556244   1.196011299
O        7.675529987   6.048467961   1.262595630
O        3.787685274   3.071911163   2.964819661
O        5.939921090   7.518037581   2.699700176
O        5.602081589   3.693733254   4.838489746
Si      12.023651712  -0.054224531   3.583853628
Si      14.432284562   4.175056116   3.610492750
Si       8.618585323   2.038398108   1.741772971
Si      11.051556511   6.261591212   1.843221381
Si      11.114350386   2.319495527  -0.151183453
Si      13.519993270   6.429321986   0.053661565
O       11.038430340   1.077068221   4.207037618
O       13.488354719   5.390935889   4.156857248
O       12.880209148   0.548282124   2.336881841
O       15.440058527   4.705822613   2.447807335
O       12.575653925   2.527699311   0.517712258
O       15.026105933   6.601054205   0.614675915
O       10.088064109   1.976255934   1.061392883
O       12.535481483   5.948211092   1.264071089
O        8.650740111   3.050147877   3.028031052
O       11.061844898   7.381620054   3.014248041
O       10.705673282   3.602144237   4.743520993
O       12.940499910   7.889312812   4.849484223
Si       2.181757426   8.427740825   3.651038785
Si       4.671850105  12.738738666   3.589661732
Si      13.593824009  10.414446054   1.819822293
Si       1.346855436  14.615899840   1.816962951
Si       1.426419514  10.704535632   0.028035877
Si       3.761867943  14.966002665   0.000601392
O        1.232795467   9.615177199   4.212859307
O        3.737771437  13.928740549   4.163806669
O        3.155852601   8.994517220   2.479249768
O        5.639694152  13.256124196   2.386346116
O        2.975873504  10.828770241   0.557781787
O        5.281222503  15.160778611   0.538561364
O        0.469147253  10.205887414   1.256812057
O        2.852172460  14.424143347   1.235271393
O       13.543296450  11.505353859   3.019074581
O        1.300162449  15.702483624   3.025187691
O        0.753527644  12.126115354   4.852647611
O        3.119895882  16.401517816   4.848106777
Si       6.309275993   9.091924359   2.654239479
Si       9.614823361  12.717725925   3.619767001
Si       3.789378384  10.363642595   1.887311896
Si       6.203859903  14.653031594   1.781295369
Si       6.85914878    10.93273081     -0.63860811 
Si       8.653275210  14.955565830   0.017033948
O        6.161361953   9.674848421   4.155616059
O        8.666629511  13.911037510   4.159471921
O        7.851362375   9.207682409   2.116313546
O       10.521283908  13.176386758   2.348549262
O        7.905475928  11.307816265   0.527384291
O       10.164585133  15.145194816   0.569401258
O        5.383081532   9.987609953   1.593635367
O        7.710819505  14.410542776   1.221421106
O        3.733954365  11.544047299   3.004875871
O        6.222748998  15.768708970   2.960944854
O        5.604985783  12.181051887   4.812276519
O        8.100299469  16.418029136   4.755445115
Si      12.039819298   8.515005848   3.639561920
Si      14.491532768  12.680751605   3.611178200
Si       8.696887172  10.545200715   1.776035012
Si      11.105129112  14.586312970   1.782857335
Si      11.148411987  10.715048706   0.023792868
Si      13.551969310  14.903203811   0.015727060
O       11.114633599   9.690090522   4.282161863
O       13.531504881  13.858686625   4.168498561
O       13.008178405   9.028234546   2.435387320
O       15.460264720  13.196979399   2.408666217
O       12.646449361  10.930639798   0.585169978
O       15.041769702  15.144239382   0.599583549
O       10.187345158  10.217708036   1.253089488
O       12.600588514  14.342343797   1.215163014
O        8.669185024  11.500296980   3.077751702
O       11.095663785  15.643862312   3.016339483
O       10.559072401  12.203064965   4.844065719
O       12.986967479  16.336422045   4.793012429
Si       2.253390567  -0.025626351   8.975864534
Si       4.564195557   4.167725545   8.996529068
Si      13.547895395   1.860563502   7.229536572
Si       1.290109481   6.147890933   7.220968415
Si       1.281824080   2.231870921   5.405562778
Si       3.690788634   6.475889546   5.416406966
O        1.313623495   1.166854385   9.550677037
O        3.534469094   5.290246773   9.564296009
O        3.184168723   0.476771369   7.732644898
O        5.532839267   4.818450030   7.850849806
O        2.810909248   2.437926624   5.912752481
O        5.208983605   6.704108228   5.968908766
O        0.419144460   1.664862085   6.668921500
O        2.795284608   5.915384165   6.656346890
O       13.490389082   2.983881637   8.415022122
O        1.273690877   7.276197697   8.393993097
O        0.732755401   3.647683727  10.220273443
O        3.168159922   7.832235002  10.199648982
Si       7.142716683  -0.012407335   8.985284948
Si       9.471588999   4.221745520   8.897475133
Si       3.739936926   1.877200068   7.129280479
Si       6.040897071   6.224240609   7.261877990
Si       6.170884147   2.262335612   5.348673257
Si       8.954690367   5.796175163   6.064948304
O        6.231516223   1.193680949   9.563259579
O        8.629300310   5.355876702   9.653726426
O        8.082070658   0.513816144   7.753545477
O       10.031409000   5.009518482   7.407938421
O        7.681588309   2.478134869   5.931565674
O       10.102845627   6.963882914   6.036934618
O        5.248571012   1.668319765   6.553104642
O        7.614475556   6.060322365   6.841934758
O        3.719701849   2.959823757   8.344722966
O        6.040870119   7.380741363   8.415089678
O        5.510823817   3.646759455  10.211842254
O        8.093593827   7.860713767  10.121267891
Si      12.028145422  -0.087588391   9.005585317
Si      14.419079546   4.179196438   9.016245272
Si       8.605448524   1.910424331   7.140343495
Si      11.140192356   6.362884574   7.175657299
Si      11.133107476   2.175290666   5.392635865
Si      13.530875545   6.471039476   5.362237014
O       11.076828101   1.112858753   9.552942663
O       13.459314503   5.356020868   9.614939591
O       12.979522055   0.450274235   7.797806729
O       15.338414625   4.757504078   7.803569964
O       12.621024109   2.367378834   5.987655155
O       15.006034343   6.675462037   5.977860051
O       10.132882591   1.774854432   6.619199489
O       12.550201156   5.916443960   6.587798085
O        8.539344504   3.051831894   8.327773542
O       11.158371885   7.178856007   8.546073895
O       10.694584127   3.696216254   9.809405038
O       13.039881558   7.883233449  10.277166329
Si       2.249896860   8.426080249   8.994296939
Si       4.651808567  12.743020038   8.889073029
Si      13.533276428  10.386787977   7.270547620
Si       1.316567083  14.589494364   7.213668123
Si       1.287037769  10.706888797   5.422041230
Si       3.716531198  14.999694978   5.394886990
O        1.343008922   9.626402092   9.599109796
O        3.725368207  13.858228930   9.580907878
O        3.222063780   8.973184333   7.803095682
O        5.565542729  13.271641027   7.658542447
O        2.801545138  10.903433520   5.976216244
O        5.221462256  15.274768966   5.945191767
O        0.371345612  10.150824232   6.650211141
O        2.815936974  14.395251627   6.612531442
O       13.589328727  11.412255380   8.529738666
O        1.316843923  15.662385096   8.439877348
O        0.899589201  12.131113238  10.242139096
O        3.212037302  16.368759203  10.196656005
Si       7.149661002   8.422814914   8.941087937
Si       9.559516536  12.667139275   9.013759113
Si       3.746572562  10.377094847   7.187046357
Si       6.161775960  14.694364904   7.131557832
Si       6.148412370  10.759109106   5.363579091
Si       8.627377265  15.008832423   5.363742630
O        6.377847590   9.733929454   9.572363721
O        8.615700371  13.821539620   9.618107354
O        8.072999059   8.970423282   7.713291069
O       10.387797443  13.165066195   7.714815657
O        7.646780951  10.982176965   5.987804188
O       10.105608560  15.215941837   6.000951797
O        5.249331810  10.174570835   6.591265748
O        7.655917712  14.454937531   6.550505286
O        3.776505262  11.478817130   8.397968231
O        6.191040066  15.710152913   8.404951550
O        5.763272178  12.265417761  10.044313039
O        8.106556080  16.345845712  10.181672999
Si      12.092237557   8.428833602   9.090151179
Si      14.542395700  12.630571862   9.044646163
Si       8.564897509  10.423852440   7.192585758
Si      11.036016932  14.586775656   7.175588645
Si      11.093931196  10.805655314   5.469360747
Si      13.506073377  14.920661142   5.399926712
O       11.097727244   9.575211184   9.648900087
O       13.576274406  13.808049898   9.600847869
O       12.937079283   8.960589521   7.808436382
O       15.432327610  13.158747473   7.787087237
O       12.569256320  10.993124844   6.104214407
O       14.985429445  15.132128038   6.024336267
O       10.096730637  10.341563589   6.701605507
O       12.519471537  14.346617430   6.572844377
O        8.418619925  11.448517525   8.580264295
O       11.086787066  15.609885445   8.442636009
O       10.556398412  12.077838338  10.144190026
O       12.962312909  16.301495290  10.230773637
K_POINTS  automatic
1 1 1 0 0 0
