# Supplementary material for: Collective dipole effects in ionic transport under electric fields
Source: Nat Commun. 2020 Jul 3;11:3330. doi: 10.1038/s41467-020-17173-w (PMC7335081; doi:10.1038/s41467-020-17173-w)
Supplement: Supplementary file 3 — Source Data [file 41467_2020_17173_MOESM3_ESM.zip › Script_Pol_Analysis/QE_data/ZBC_NEB_VO_Q2-pos2/Zcharge_VO_Q2_pict8/dx-0.2/output_file]

     Program PWSCF v.5.4.0 starts on  7Jul2018 at  5:17:51 

     This program is part of the open-source Quantum ESPRESSO suite
     for quantum simulation of materials; please cite
         "P. Giannozzi et al., J. Phys.:Condens. Matter 21 395502 (2009);
          URL http://www.quantum-espresso.org", 
     in publications or presentations arising from this work. More details at
     http://www.quantum-espresso.org/quote

     Parallel version (MPI), running on   112 processors
     R & G space division:  proc/nbgrp/npool/nimage =     112
     Reading input from input_file
Warning: card &IONS ignored
Warning: card / ignored
Warning: card &CELL ignored
Warning: card / ignored

     Current dimensions of program PWSCF are:
     Max number of different atomic species (ntypx) = 10
     Max number of k-points (npk) =  40000
     Max angular momentum in pseudopotentials (lmaxx) =  3

     Subspace diagonalization in iterative solution of the eigenvalue problem:
     a serial algorithm will be used


     Parallelization info
     --------------------
     sticks:   dense  smooth     PW     G-vecs:    dense   smooth      PW
     Min         200     200     50                15540    15540    1940
     Max         201     201     51                15547    15547    1944
     Sum       22485   22485   5629              1740873  1740873  217511


     Title: 
     Fkl_Ortho                                                                  


     bravais-lattice index     =            0
     lattice parameter (alat)  =      27.8567  a.u.
     unit-cell volume          =   18011.5231 (a.u.)^3
     number of atoms/cell      =          215
     number of atomic types    =            2
     number of electrons       =      1144.00
     number of Kohn-Sham states=          600
     kinetic-energy cutoff     =      80.0000  Ry
     charge density cutoff     =     320.0000  Ry
     convergence threshold     =      1.0E-08
     mixing beta               =       0.7000
     number of iterations used =            8  plain     mixing
     Exchange-correlation      =  SLA  PZ   NOGX NOGC ( 1  1  0  0 0 0)

     Using Berry phase electric field
     In a.u.(Ry)  cartesian system of reference
        0.0000000000
        0.0000000000
        0.0000000000
     In a.u.(Ry)  crystal system of reference
        0.0000000000
        0.0000000000
        0.0000000000
     Number of iterative cycles:   3


     celldm(1)=  27.856738  celldm(2)=   0.000000  celldm(3)=   0.000000
     celldm(4)=   0.000000  celldm(5)=   0.000000  celldm(6)=   0.000000

     crystal axes: (cart. coord. in units of alat)
               a(1) = (   0.992918   0.000000   0.000000 )  
               a(2) = (   0.000000   1.146571   0.000000 )  
               a(3) = (   0.000000   0.000000   0.731889 )  

     reciprocal axes: (cart. coord. in units 2 pi/alat)
               b(1) = (  1.007133  0.000000  0.000000 )  
               b(2) = (  0.000000  0.872166  0.000000 )  
               b(3) = (  0.000000  0.000000  1.366327 )  


     PseudoPot. # 1 for Si read from file:
     /home/users/lsamos/Nico/q-e-qe-5.4/pseudo/Si.pz-vbc.UPF
     MD5 check sum: 6dfa03ddd5817404712e03e4d12deb78
     Pseudo is Norm-conserving, Zval =  4.0
     Generated by new atomic code, or converted to UPF format
     Using radial grid of  431 points,  2 beta functions with: 
                l(1) =   0
                l(2) =   1

     PseudoPot. # 2 for O  read from file:
     /home/users/lsamos/Nico/q-e-qe-5.4/pseudo/O.pz-mt.UPF
     MD5 check sum: 6c85872a654a48428798af567c59afb1
     Pseudo is Norm-conserving, Zval =  6.0
     Generated by new atomic code, or converted to UPF format
     Using radial grid of  921 points,  1 beta functions with: 
                l(1) =   0

     atomic species   valence    mass     pseudopotential
        Si             4.00    28.08550     Si( 1.00)
        O              6.00    16.00000     O ( 1.00)

     No symmetry found


   Cartesian axes

     site n.     atom                  positions (alat units)
         1           Si  tau(   1) = (   0.1494714   0.0009477   0.2444566  )
         2           Si  tau(   2) = (   0.3174907   0.2885869   0.2451450  )
         3           Si  tau(   3) = (   0.9144614   0.1317411   0.1191297  )
         4           Si  tau(   4) = (   0.0902774   0.4150044   0.1256683  )
         5           Si  tau(   5) = (   0.0881440   0.1514727  -0.0004016  )
         6           Si  tau(   6) = (   0.2495588   0.4340058  -0.0025844  )
         7           O   tau(   7) = (   0.0832185   0.0805319   0.2820234  )
         8           O   tau(   8) = (   0.2503125   0.3664487   0.2847833  )
         9           O   tau(   9) = (   0.2149882   0.0378003   0.1636902  )
        10           O   tau(  10) = (   0.3847831   0.3312229   0.1685706  )
        11           O   tau(  11) = (   0.1893773   0.1676756   0.0394920  )
        12           O   tau(  12) = (   0.3560225   0.4420372   0.0253327  )
        13           O   tau(  13) = (   0.0231988   0.1139710   0.0809181  )
        14           O   tau(  14) = (   0.1929101   0.4032890   0.0871188  )
        15           O   tau(  15) = (   0.9143552   0.2053399   0.2018061  )
        16           O   tau(  16) = (   0.0862119   0.4908185   0.2060844  )
        17           O   tau(  17) = (   0.0451564   0.2469062   0.3308732  )
        18           O   tau(  18) = (   0.2112184   0.5352212   0.3307310  )
        19           Si  tau(  19) = (   0.4866320   0.0036471   0.2389086  )
        20           Si  tau(  20) = (   0.6532304   0.2822243   0.2487308  )
        21           Si  tau(  21) = (   0.2537529   0.1316889   0.1217787  )
        22           Si  tau(  22) = (   0.4151573   0.4223173   0.1163360  )
        23           Si  tau(  23) = (   0.4164873   0.1537472  -0.0003229  )
        24           Si  tau(  24) = (   0.5857051   0.4409697   0.0025648  )
        25           O   tau(  25) = (   0.4218373   0.0841044   0.2772363  )
        26           O   tau(  26) = (   0.5909822   0.3491900   0.3140664  )
        27           O   tau(  27) = (   0.5516300   0.0401767   0.1564734  )
        28           O   tau(  28) = (   0.7049153   0.3335606   0.1671720  )
        29           O   tau(  29) = (   0.5164521   0.1766063   0.0404130  )
        30           O   tau(  30) = (   0.6872547   0.4587629   0.0399806  )
        31           O   tau(  31) = (   0.3545224   0.1128512   0.0811342  )
        32           O   tau(  32) = (   0.5206873   0.4103118   0.0856511  )
        33           O   tau(  33) = (   0.2569464   0.2083902   0.2011254  )
        34           O   tau(  34) = (   0.4029483   0.5100034   0.1831404  )
        35           O   tau(  35) = (   0.3800301   0.2505729   0.3282301  )
        36           Si  tau(  36) = (   0.8156522  -0.0036784   0.2431190  )
        37           Si  tau(  37) = (   0.9790473   0.2832246   0.2449261  )
        38           Si  tau(  38) = (   0.5846616   0.1382794   0.1181572  )
        39           Si  tau(  39) = (   0.7497079   0.4247695   0.1250392  )
        40           Si  tau(  40) = (   0.7539676   0.1573483  -0.0102559  )
        41           Si  tau(  41) = (   0.9171600   0.4361479   0.0036403  )
        42           O   tau(  42) = (   0.7488174   0.0730654   0.2853941  )
        43           O   tau(  43) = (   0.9150137   0.3657066   0.2819900  )
        44           O   tau(  44) = (   0.8737587   0.0371940   0.1585278  )
        45           O   tau(  45) = (   1.0474120   0.3192303   0.1660527  )
        46           O   tau(  46) = (   0.8530985   0.1714723   0.0351202  )
        47           O   tau(  47) = (   1.0193306   0.4477978   0.0416980  )
        48           O   tau(  48) = (   0.6843471   0.1340639   0.0720020  )
        49           O   tau(  49) = (   0.8503733   0.4035106   0.0857512  )
        50           O   tau(  50) = (   0.5868429   0.2069138   0.2054135  )
        51           O   tau(  51) = (   0.7504058   0.5007492   0.2044785  )
        52           O   tau(  52) = (   0.7262441   0.2443598   0.3217877  )
        53           O   tau(  53) = (   0.8778487   0.5351898   0.3289760  )
        54           Si  tau(  54) = (   0.1480046   0.5717153   0.2476766  )
        55           Si  tau(  55) = (   0.3169257   0.8641618   0.2435130  )
        56           Si  tau(  56) = (   0.9221684   0.7064880   0.1234518  )
        57           Si  tau(  57) = (   0.0913670   0.9915033   0.1232579  )
        58           Si  tau(  58) = (   0.0967645   0.7261669   0.0019019  )
        59           Si  tau(  59) = (   0.2551950   1.0152533   0.0000408  )
        60           O   tau(  60) = (   0.0836295   0.6522677   0.2857890  )
        61           O   tau(  61) = (   0.2535604   0.9448883   0.2824614  )
        62           O   tau(  62) = (   0.2140845   0.6101638   0.1681856  )
        63           O   tau(  63) = (   0.3825817   0.8992598   0.1618833  )
        64           O   tau(  64) = (   0.2018753   0.7345946   0.0378384  )
        65           O   tau(  65) = (   0.3582639   1.0284664   0.0365346  )
        66           O   tau(  66) = (   0.0318257   0.6923399   0.0852587  )
        67           O   tau(  67) = (   0.1934837   0.9784951   0.0837975  )
        68           O   tau(  68) = (   0.9187408   0.7804922   0.2048059  )
        69           O   tau(  69) = (   0.0881995   1.0652142   0.2052206  )
        70           O   tau(  70) = (   0.0511173   0.8226030   0.3291906  )
        71           O   tau(  71) = (   0.2116453   1.1126348   0.3288825  )
        72           Si  tau(  72) = (   0.4280043   0.6167717   0.1800565  )
        73           Si  tau(  73) = (   0.6522437   0.8627363   0.2455553  )
        74           Si  tau(  74) = (   0.2570612   0.7030416   0.1280302  )
        75           Si  tau(  75) = (   0.4208532   0.9940222   0.1208383  )
        76           Si  tau(  76) = (   0.4517387   0.7552145  -0.0433215  )
        77           Si  tau(  77) = (   0.5870149   1.0145453   0.0011555  )
        78           O   tau(  78) = (   0.4179702   0.6563157   0.2819058  )
        79           O   tau(  79) = (   0.5879208   0.9436873   0.2821674  )
        80           O   tau(  80) = (   0.5326153   0.6246244   0.1435650  )
        81           O   tau(  81) = (   0.7137356   0.8938506   0.1593193  )
        82           O   tau(  82) = (   0.5362862   0.7670918   0.0357763  )
        83           O   tau(  83) = (   0.6895381   1.0274093   0.0386266  )
        84           O   tau(  84) = (   0.3651738   0.6775326   0.1081079  )
        85           O   tau(  85) = (   0.5230812   0.9775724   0.0828579  )
        86           O   tau(  86) = (   0.2533014   0.7831171   0.2038427  )
        87           O   tau(  87) = (   0.4221345   1.0697068   0.2008625  )
        88           O   tau(  88) = (   0.3802272   0.8263298   0.3264519  )
        89           O   tau(  89) = (   0.5495025   1.1137549   0.3225966  )
        90           Si  tau(  90) = (   0.8167489   0.5776351   0.2468981  )
        91           Si  tau(  91) = (   0.9830666   0.8602281   0.2449726  )
        92           Si  tau(  92) = (   0.5899734   0.7153580   0.1204814  )
        93           Si  tau(  93) = (   0.7533421   0.9894962   0.1209442  )
        94           Si  tau(  94) = (   0.7562783   0.7268801   0.0016140  )
        95           Si  tau(  95) = (   0.9193291   1.0109932   0.0010669  )
        96           O   tau(  96) = (   0.7539868   0.6573497   0.2904903  )
        97           O   tau(  97) = (   0.9179409   0.9401360   0.2827797  )
        98           O   tau(  98) = (   0.8824398   0.6124511   0.1652101  )
        99           O   tau(  99) = (   1.0487828   0.8952476   0.1633974  )
       100           O   tau( 100) = (   0.8579011   0.7415052   0.0396964  )
       101           O   tau( 101) = (   1.0203932   1.0273444   0.0406741  )
       102           O   tau( 102) = (   0.6910821   0.6931418   0.0850062  )
       103           O   tau( 103) = (   0.8547900   0.9729460   0.0824334  )
       104           O   tau( 104) = (   0.5880942   0.7801492   0.2087864  )
       105           O   tau( 105) = (   0.7527000   1.0612375   0.2046204  )
       106           O   tau( 106) = (   0.7162991   0.8278231   0.3286084  )
       107           O   tau( 107) = (   0.8810009   1.1082189   0.3251451  )
       108           Si  tau( 108) = (   0.1528640  -0.0017384   0.6088985  )
       109           Si  tau( 109) = (   0.3096227   0.2827273   0.6103003  )
       110           Si  tau( 110) = (   0.9190528   0.1262156   0.4904323  )
       111           Si  tau( 111) = (   0.0875176   0.4170564   0.4898511  )
       112           Si  tau( 112) = (   0.0869555   0.1514041   0.3666988  )
       113           Si  tau( 113) = (   0.2503732   0.4393069   0.3674345  )
       114           O   tau( 114) = (   0.0891127   0.0791563   0.6478922  )
       115           O   tau( 115) = (   0.2397689   0.3588761   0.6488161  )
       116           O   tau( 116) = (   0.2160054   0.0323429   0.5245618  )
       117           O   tau( 117) = (   0.3753329   0.3268707   0.5325805  )
       118           O   tau( 118) = (   0.1906845   0.1653824   0.4011052  )
       119           O   tau( 119) = (   0.3533634   0.4547887   0.4049147  )
       120           O   tau( 120) = (   0.0284336   0.1129398   0.4524017  )
       121           O   tau( 121) = (   0.1896246   0.4012837   0.4515487  )
       122           O   tau( 122) = (   0.9151517   0.2024185   0.5708525  )
       123           O   tau( 123) = (   0.0864038   0.4935977   0.5694259  )
       124           O   tau( 124) = (   0.0497082   0.2474490   0.6933158  )
       125           O   tau( 125) = (   0.2149194   0.5313177   0.6919167  )
       126           Si  tau( 126) = (   0.4845427  -0.0008417   0.6095376  )
       127           Si  tau( 127) = (   0.6425271   0.2863919   0.6035808  )
       128           Si  tau( 128) = (   0.2537073   0.1273442   0.4836312  )
       129           Si  tau( 129) = (   0.4097982   0.4222357   0.4926263  )
       130           Si  tau( 130) = (   0.4186162   0.1534708   0.3628396  )
       131           Si  tau( 131) = (   0.6074621   0.3931969   0.4114298  )
       132           O   tau( 132) = (   0.4227293   0.0809761   0.6487458  )
       133           O   tau( 133) = (   0.5853885   0.3633283   0.6548828  )
       134           O   tau( 134) = (   0.5482659   0.0348559   0.5259797  )
       135           O   tau( 135) = (   0.6805038   0.3398323   0.5025346  )
       136           O   tau( 136) = (   0.5210983   0.1681100   0.4023815  )
       137           O   tau( 137) = (   0.6853499   0.4724111   0.4095294  )
       138           O   tau( 138) = (   0.3560489   0.1131743   0.4445450  )
       139           O   tau( 139) = (   0.5165455   0.4111160   0.4641384  )
       140           O   tau( 140) = (   0.2523346   0.2007865   0.5660836  )
       141           O   tau( 141) = (   0.4097964   0.5006896   0.5708570  )
       142           O   tau( 142) = (   0.3738395   0.2473863   0.6927439  )
       143           O   tau( 143) = (   0.5490476   0.5332497   0.6865996  )
       144           Si  tau( 144) = (   0.8159570  -0.0059418   0.6109147  )
       145           Si  tau( 145) = (   0.9781516   0.2835054   0.6116378  )
       146           Si  tau( 146) = (   0.5837705   0.1295980   0.4843817  )
       147           Si  tau( 147) = (   0.7557207   0.4316410   0.4867773  )
       148           Si  tau( 148) = (   0.7552401   0.1475659   0.3658219  )
       149           Si  tau( 149) = (   0.9178982   0.4389779   0.3637597  )
       150           O   tau( 150) = (   0.7514222   0.0754933   0.6480459  )
       151           O   tau( 151) = (   0.9130437   0.3633380   0.6522516  )
       152           O   tau( 152) = (   0.8804958   0.0305454   0.5289822  )
       153           O   tau( 153) = (   1.0405168   0.3227363   0.5293732  )
       154           O   tau( 154) = (   0.8561763   0.1605966   0.4061864  )
       155           O   tau( 155) = (   1.0179690   0.4528454   0.4055219  )
       156           O   tau( 156) = (   0.6873875   0.1204013   0.4490287  )
       157           O   tau( 157) = (   0.8513719   0.4013556   0.4468985  )
       158           O   tau( 158) = (   0.5792862   0.2070281   0.5649337  )
       159           O   tau( 159) = (   0.7569539   0.4869943   0.5797427  )
       160           O   tau( 160) = (   0.7254918   0.2507414   0.6654436  )
       161           O   tau( 161) = (   0.8845905   0.5347773   0.6971753  )
       162           Si  tau( 162) = (   0.1526269   0.5716026   0.6101489  )
       163           Si  tau( 163) = (   0.3155662   0.8644522   0.6030108  )
       164           Si  tau( 164) = (   0.9180611   0.7046117   0.4932144  )
       165           Si  tau( 165) = (   0.0893124   0.9897120   0.4893558  )
       166           Si  tau( 166) = (   0.0873092   0.7263265   0.3678167  )
       167           Si  tau( 167) = (   0.2521195   1.0175389   0.3659746  )
       168           O   tau( 168) = (   0.0911061   0.6530292   0.6511778  )
       169           O   tau( 169) = (   0.2527190   0.9401050   0.6499430  )
       170           O   tau( 170) = (   0.2185761   0.6087167   0.5293410  )
       171           O   tau( 171) = (   0.3775514   0.9003124   0.5195349  )
       172           O   tau( 172) = (   0.1900493   0.7396596   0.4054104  )
       173           O   tau( 173) = (   0.3542099   1.0361992   0.4033058  )
       174           O   tau( 174) = (   0.0251911   0.6886046   0.4511324  )
       175           O   tau( 175) = (   0.1910256   0.9765351   0.4485763  )
       176           O   tau( 176) = (   0.9218635   0.7741767   0.5786345  )
       177           O   tau( 177) = (   0.0893311   1.0624941   0.5725386  )
       178           O   tau( 178) = (   0.0610257   0.8229421   0.6947992  )
       179           O   tau( 179) = (   0.2178960   1.1104126   0.6917137  )
       180           Si  tau( 180) = (   0.4850138   0.5713811   0.6065393  )
       181           Si  tau( 181) = (   0.6484919   0.8593046   0.6114692  )
       182           Si  tau( 182) = (   0.2541574   0.7039542   0.4875499  )
       183           Si  tau( 183) = (   0.4179983   0.9968262   0.4837857  )
       184           Si  tau( 184) = (   0.4170917   0.7298690   0.3638508  )
       185           Si  tau( 185) = (   0.5852581   1.0181588   0.3638619  )
       186           O   tau( 186) = (   0.4326560   0.6603236   0.6493634  )
       187           O   tau( 187) = (   0.5844659   0.9376161   0.6524665  )
       188           O   tau( 188) = (   0.5476505   0.6085294   0.5232489  )
       189           O   tau( 189) = (   0.7046802   0.8930827   0.5233523  )
       190           O   tau( 190) = (   0.5187370   0.7450013   0.4061965  )
       191           O   tau( 191) = (   0.6855373   1.0322085   0.4070884  )
       192           O   tau( 192) = (   0.3561005   0.6902155   0.4471337  )
       193           O   tau( 193) = (   0.5193569   0.9805841   0.4443687  )
       194           O   tau( 194) = (   0.2561880   0.7786921   0.5696956  )
       195           O   tau( 195) = (   0.4199835   1.0657345   0.5701693  )
       196           O   tau( 196) = (   0.3909649   0.8320529   0.6813792  )
       197           O   tau( 197) = (   0.5499269   1.1088582   0.6906973  )
       198           Si  tau( 198) = (   0.8203049   0.5717894   0.6166514  )
       199           Si  tau( 199) = (   0.9865170   0.8568240   0.6135645  )
       200           Si  tau( 200) = (   0.5810196   0.7071261   0.4879257  )
       201           Si  tau( 201) = (   0.7486537   0.9895276   0.4867726  )
       202           Si  tau( 202) = (   0.7525824   0.7330266   0.3710267  )
       203           Si  tau( 203) = (   0.9162157   1.0121775   0.3663165  )
       204           O   tau( 204) = (   0.7528400   0.6495566   0.6545554  )
       205           O   tau( 205) = (   0.9209779   0.9367009   0.6512957  )
       206           O   tau( 206) = (   0.8776166   0.6078623   0.5297033  )
       207           O   tau( 207) = (   1.0468876   0.8926540   0.5282550  )
       208           O   tau( 208) = (   0.8526645   0.7457440   0.4140935  )
       209           O   tau( 209) = (   1.0165712   1.0265228   0.4086748  )
       210           O   tau( 210) = (   0.6849350   0.7015438   0.4546189  )
       211           O   tau( 211) = (   0.8492873   0.9732359   0.4458841  )
       212           O   tau( 212) = (   0.5710965   0.7766366   0.5820620  )
       213           O   tau( 213) = (   0.7520978   1.0589326   0.5727257  )
       214           O   tau( 214) = (   0.7161177   0.8193281   0.6881546  )
       215           O   tau( 215) = (   0.8793284   1.1058496   0.6940282  )

     number of k points=     1
                       cart. coord. in units 2pi/alat
        k(    1) = (   0.0000000   0.0000000   0.0000000), wk =   2.0000000

     Dense  grid:  1740873 G-vectors     FFT dimensions: ( 160, 192, 120)

     Largest allocated arrays     est. size (Mb)     dimensions
        Kohn-Sham Wavefunctions        17.80 Mb     (    1944,  600)
        NL pseudopotentials            12.78 Mb     (    1944,  431)
        Each V/rho on FFT grid          0.94 Mb     (   61440)
        Each G-vector array             0.12 Mb     (   15547)
        G-vector shells                 0.06 Mb     (    7776)
     Largest temporary arrays     est. size (Mb)     dimensions
        Auxiliary wavefunctions        71.19 Mb     (    1944, 2400)
        Each subspace H/S matrix       87.89 Mb     (    2400, 2400)
        Each <psi_i|beta_j> matrix      3.95 Mb     (     431,  600)
        Arrays for rho mixing           7.50 Mb     (   61440,    8)

     Initial potential from superposition of free atoms

     starting charge 1145.96414, renormalised to 1144.00000
     Starting wfc are  860 randomized atomic wfcs

     total cpu time spent up to now is       40.1 secs

     per-process dynamical memory:   157.2 Mb

     Self-consistent Calculation

     iteration #  1     ecut=    80.00 Ry     beta=0.70
     Davidson diagonalization with overlap
     ethr =  1.00E-02,  avg # of iterations =  3.0
     Davidson diagonalization with overlap
     ethr =  1.00E-02,  avg # of iterations =  1.0
     Davidson diagonalization with overlap
     ethr =  1.00E-02,  avg # of iterations =  1.0

     Expectation value of exp(iGx): ( -5.1140093762819716E-004,  5.2100523311258084E-004)  0.99291773000000005     
     Electronic Dipole per cell (Ry a.u.)   29.221448514996659     
     Ionic Dipole per cell (Ry a.u.)   23642.082757910943     

     Expectation value of exp(iGx): (  3.2809224935303480E-003, -3.0364235980856451E-003)   1.1465709300000000     
     Electronic Dipole per cell (Ry a.u.)  -10.736210078625076     
     Ionic Dipole per cell (Ry a.u.)   25349.075325860631     

     Expectation value of exp(iGx): ( -9.5206461057446866E-007, -1.4537700821987030E-006)  0.73188942899999998     
     Electronic Dipole per cell (Ry a.u.)  -19.737915945142280     
     Ionic Dipole per cell (Ry a.u.)   15835.596039932205     
Electronic Dipole on Cartesian axes
           1   29.221448514996659     
           2  -10.736210078625076     
           3  -19.737915945142280     
Ionic Dipole on Cartesian axes
           1   23642.082757910943     
           2   25349.075325860631     
           3   15835.596039932205     

     total cpu time spent up to now is      788.0 secs

     total energy              =   -5137.13340954 Ry
     Harris-Foulkes estimate   =   -5174.10657538 Ry
     estimated scf accuracy    <      51.92436639 Ry

     iteration #  2     ecut=    80.00 Ry     beta=0.70
     Davidson diagonalization with overlap
     ethr =  4.54E-03,  avg # of iterations =  2.0
     Davidson diagonalization with overlap
     ethr =  4.54E-03,  avg # of iterations =  1.0
     Davidson diagonalization with overlap
     ethr =  4.54E-03,  avg # of iterations =  1.0

     Expectation value of exp(iGx): ( -2.2321048542902647E-005,  2.3081339089503534E-005)  0.99291773000000005     
     Electronic Dipole per cell (Ry a.u.)   29.128793655613489     
     Ionic Dipole per cell (Ry a.u.)   23642.082757910943     

     Expectation value of exp(iGx): (  3.2462603554274659E-004, -2.8640004694365797E-004)   1.1465709300000000     
     Electronic Dipole per cell (Ry a.u.)  -10.394081267718974     
     Ionic Dipole per cell (Ry a.u.)   25349.075325860631     

     Expectation value of exp(iGx): ( -2.8788279753758356E-009, -4.8985647530732199E-009)  0.73188942899999998     
     Electronic Dipole per cell (Ry a.u.)  -19.292880157442180     
     Ionic Dipole per cell (Ry a.u.)   15835.596039932205     
Electronic Dipole on Cartesian axes
           1   29.128793655613489     
           2  -10.394081267718974     
           3  -19.292880157442180     
Ionic Dipole on Cartesian axes
           1   23642.082757910943     
           2   25349.075325860631     
           3   15835.596039932205     

     total cpu time spent up to now is     1526.5 secs

     total energy              =   -5150.69762453 Ry
     Harris-Foulkes estimate   =   -5167.81002354 Ry
     estimated scf accuracy    <      33.12260576 Ry

     iteration #  3     ecut=    80.00 Ry     beta=0.70
     Davidson diagonalization with overlap
     ethr =  2.90E-03,  avg # of iterations =  2.0
     Davidson diagonalization with overlap
     ethr =  2.90E-03,  avg # of iterations =  1.0
     Davidson diagonalization with overlap
     ethr =  2.90E-03,  avg # of iterations =  1.0

     Expectation value of exp(iGx): ( -1.1033691120528658E-004,  1.1273727164312595E-004)  0.99291773000000005     
     Electronic Dipole per cell (Ry a.u.)   29.203302302844854     
     Ionic Dipole per cell (Ry a.u.)   23642.082757910943     

     Expectation value of exp(iGx): (  1.0434094649943689E-003, -9.6563416966525010E-004)   1.1465709300000000     
     Electronic Dipole per cell (Ry a.u.)  -10.736069240348503     
     Ionic Dipole per cell (Ry a.u.)   25349.075325860631     

     Expectation value of exp(iGx): ( -5.5771540891246873E-008, -8.9769851285470450E-008)  0.73188942899999998     
     Electronic Dipole per cell (Ry a.u.)  -19.518627455113947     
     Ionic Dipole per cell (Ry a.u.)   15835.596039932205     
Electronic Dipole on Cartesian axes
           1   29.203302302844854     
           2  -10.736069240348503     
           3  -19.518627455113947     
Ionic Dipole on Cartesian axes
           1   23642.082757910943     
           2   25349.075325860631     
           3   15835.596039932205     

     total cpu time spent up to now is     2256.6 secs

     total energy              =   -5157.48726013 Ry
     Harris-Foulkes estimate   =   -5157.56773813 Ry
     estimated scf accuracy    <       0.22472383 Ry

     iteration #  4     ecut=    80.00 Ry     beta=0.70
     Davidson diagonalization with overlap
     ethr =  1.96E-05,  avg # of iterations =  8.0
     Davidson diagonalization with overlap
     ethr =  1.96E-05,  avg # of iterations =  1.0
     Davidson diagonalization with overlap
     ethr =  1.96E-05,  avg # of iterations =  1.0

     Expectation value of exp(iGx): ( -1.0480960237455721E-004,  1.0685868242872690E-004)  0.99291773000000005     
     Electronic Dipole per cell (Ry a.u.)   29.216744994537347     
     Ionic Dipole per cell (Ry a.u.)   23642.082757910943     

     Expectation value of exp(iGx): (  1.0252832371721904E-003, -9.0640094347295376E-004)   1.1465709300000000     
     Electronic Dipole per cell (Ry a.u.)  -10.408647297530207     
     Ionic Dipole per cell (Ry a.u.)   25349.075325860631     

     Expectation value of exp(iGx): ( -5.0478139685197130E-008, -8.1314106209758005E-008)  0.73188942899999998     
     Electronic Dipole per cell (Ry a.u.)  -19.515362828641845     
     Ionic Dipole per cell (Ry a.u.)   15835.596039932205     
Electronic Dipole on Cartesian axes
           1   29.216744994537347     
           2  -10.408647297530207     
           3  -19.515362828641845     
Ionic Dipole on Cartesian axes
           1   23642.082757910943     
           2   25349.075325860631     
           3   15835.596039932205     

     total cpu time spent up to now is     3092.1 secs

     total energy              =   -5157.49451949 Ry
     Harris-Foulkes estimate   =   -5157.55249433 Ry
     estimated scf accuracy    <       0.11721351 Ry

     iteration #  5     ecut=    80.00 Ry     beta=0.70
     Davidson diagonalization with overlap
     ethr =  1.02E-05,  avg # of iterations = 10.0
     Davidson diagonalization with overlap
     ethr =  1.02E-05,  avg # of iterations =  1.0
     Davidson diagonalization with overlap
     ethr =  1.02E-05,  avg # of iterations =  1.0

     Expectation value of exp(iGx): ( -1.0458660583534128E-004,  1.0628545140378526E-004)  0.99291773000000005     
     Electronic Dipole per cell (Ry a.u.)   29.236968179388732     
     Ionic Dipole per cell (Ry a.u.)   23642.082757910943     

     Expectation value of exp(iGx): (  1.0047362565582959E-003, -9.2239983070653596E-004)   1.1465709300000000     
     Electronic Dipole per cell (Ry a.u.)  -10.678478210503968     
     Ionic Dipole per cell (Ry a.u.)   25349.075325860631     

     Expectation value of exp(iGx): ( -4.9910144958815046E-008, -8.1004131697320907E-008)  0.73188942899999998     
     Electronic Dipole per cell (Ry a.u.)  -19.484583445356936     
     Ionic Dipole per cell (Ry a.u.)   15835.596039932205     
Electronic Dipole on Cartesian axes
           1   29.236968179388732     
           2  -10.678478210503968     
           3  -19.484583445356936     
Ionic Dipole on Cartesian axes
           1   23642.082757910943     
           2   25349.075325860631     
           3   15835.596039932205     

     total cpu time spent up to now is     3914.3 secs

     total energy              =   -5157.51983232 Ry
     Harris-Foulkes estimate   =   -5157.52142064 Ry
     estimated scf accuracy    <       0.00293151 Ry

     iteration #  6     ecut=    80.00 Ry     beta=0.70
     Davidson diagonalization with overlap
     ethr =  2.56E-07,  avg # of iterations = 10.0
     Davidson diagonalization with overlap
     ethr =  2.56E-07,  avg # of iterations =  1.0
     Davidson diagonalization with overlap
     ethr =  2.56E-07,  avg # of iterations =  1.0

     Expectation value of exp(iGx): ( -1.0448366319706322E-004,  1.0668787758524994E-004)  0.99291773000000005     
     Electronic Dipole per cell (Ry a.u.)   29.207315359844795     
     Ionic Dipole per cell (Ry a.u.)   23642.082757910943     

     Expectation value of exp(iGx): (  1.0094749940993781E-003, -9.1897401995224138E-004)   1.1465709300000000     
     Electronic Dipole per cell (Ry a.u.)  -10.618145374973617     
     Ionic Dipole per cell (Ry a.u.)   25349.075325860631     

     Expectation value of exp(iGx): ( -5.0267094129138841E-008, -8.1088594046946644E-008)  0.73188942899999998     
     Electronic Dipole per cell (Ry a.u.)  -19.509555663434369     
     Ionic Dipole per cell (Ry a.u.)   15835.596039932205     
Electronic Dipole on Cartesian axes
           1   29.207315359844795     
           2  -10.618145374973617     
           3  -19.509555663434369     
Ionic Dipole on Cartesian axes
           1   23642.082757910943     
           2   25349.075325860631     
           3   15835.596039932205     

     total cpu time spent up to now is     4738.7 secs

     total energy              =   -5157.52050292 Ry
     Harris-Foulkes estimate   =   -5157.52063631 Ry
     estimated scf accuracy    <       0.00024635 Ry

     iteration #  7     ecut=    80.00 Ry     beta=0.70
     Davidson diagonalization with overlap
     ethr =  2.15E-08,  avg # of iterations =  2.0
     Davidson diagonalization with overlap
     ethr =  2.15E-08,  avg # of iterations =  1.0
     Davidson diagonalization with overlap
     ethr =  2.15E-08,  avg # of iterations =  1.0

     Expectation value of exp(iGx): ( -1.0459364269893332E-004,  1.0663450631487200E-004)  0.99291773000000005     
     Electronic Dipole per cell (Ry a.u.)   29.216978143900423     
     Ionic Dipole per cell (Ry a.u.)   23642.082757910943     

     Expectation value of exp(iGx): (  1.0087035583789812E-003, -9.2042210943306423E-004)   1.1465709300000000     
     Electronic Dipole per cell (Ry a.u.)  -10.634888381468281     
     Ionic Dipole per cell (Ry a.u.)   25349.075325860631     

     Expectation value of exp(iGx): ( -5.0208621029524092E-008, -8.1196121802947089E-008)  0.73188942899999998     
     Electronic Dipole per cell (Ry a.u.)  -19.499331156666408     
     Ionic Dipole per cell (Ry a.u.)   15835.596039932205     
Electronic Dipole on Cartesian axes
           1   29.216978143900423     
           2  -10.634888381468281     
           3  -19.499331156666408     
Ionic Dipole on Cartesian axes
           1   23642.082757910943     
           2   25349.075325860631     
           3   15835.596039932205     

     total cpu time spent up to now is     5451.9 secs

     total energy              =   -5157.52055893 Ry
     Harris-Foulkes estimate   =   -5157.52057147 Ry
     estimated scf accuracy    <       0.00002628 Ry

     iteration #  8     ecut=    80.00 Ry     beta=0.70
     Davidson diagonalization with overlap
     ethr =  2.30E-09,  avg # of iterations =  3.0
     Davidson diagonalization with overlap
     ethr =  2.30E-09,  avg # of iterations =  1.0
     Davidson diagonalization with overlap
     ethr =  2.30E-09,  avg # of iterations =  1.0

     Expectation value of exp(iGx): ( -1.0459945348013772E-004,  1.0665304773422861E-004)  0.99291773000000005     
     Electronic Dipole per cell (Ry a.u.)   29.216241742817644     
     Ionic Dipole per cell (Ry a.u.)   23642.082757910943     

     Expectation value of exp(iGx): (  1.0090338044580476E-003, -9.2018235375128756E-004)   1.1465709300000000     
     Electronic Dipole per cell (Ry a.u.)  -10.630680043845681     
     Ionic Dipole per cell (Ry a.u.)   25349.075325860631     

     Expectation value of exp(iGx): ( -5.0249361288135490E-008, -8.1191397232098581E-008)  0.73188942899999998     
     Electronic Dipole per cell (Ry a.u.)  -19.502900617671113     
     Ionic Dipole per cell (Ry a.u.)   15835.596039932205     
Electronic Dipole on Cartesian axes
           1   29.216241742817644     
           2  -10.630680043845681     
           3  -19.502900617671113     
Ionic Dipole on Cartesian axes
           1   23642.082757910943     
           2   25349.075325860631     
           3   15835.596039932205     

     total cpu time spent up to now is     6194.6 secs

     total energy              =   -5157.52056558 Ry
     Harris-Foulkes estimate   =   -5157.52056727 Ry
     estimated scf accuracy    <       0.00000450 Ry

     iteration #  9     ecut=    80.00 Ry     beta=0.70
     Davidson diagonalization with overlap
     ethr =  3.93E-10,  avg # of iterations =  2.0
     Davidson diagonalization with overlap
     ethr =  3.93E-10,  avg # of iterations =  1.0
     Davidson diagonalization with overlap
     ethr =  3.93E-10,  avg # of iterations =  1.0

     Expectation value of exp(iGx): ( -1.0459611227818957E-004,  1.0666133910353288E-004)  0.99291773000000005     
     Electronic Dipole per cell (Ry a.u.)   29.215559041440354     
     Ionic Dipole per cell (Ry a.u.)   23642.082757910943     

     Expectation value of exp(iGx): (  1.0089954245722562E-003, -9.2026755672282615E-004)   1.1465709300000000     
     Electronic Dipole per cell (Ry a.u.)  -10.631615141775614     
     Ionic Dipole per cell (Ry a.u.)   25349.075325860631     

     Expectation value of exp(iGx): ( -5.0243440299807944E-008, -8.1198557555444349E-008)  0.73188942899999998     
     Electronic Dipole per cell (Ry a.u.)  -19.502054503028685     
     Ionic Dipole per cell (Ry a.u.)   15835.596039932205     
Electronic Dipole on Cartesian axes
           1   29.215559041440354     
           2  -10.631615141775614     
           3  -19.502054503028685     
Ionic Dipole on Cartesian axes
           1   23642.082757910943     
           2   25349.075325860631     
           3   15835.596039932205     

     total cpu time spent up to now is     6918.3 secs

     total energy              =   -5157.52056640 Ry
     Harris-Foulkes estimate   =   -5157.52056659 Ry
     estimated scf accuracy    <       0.00000025 Ry

     iteration # 10     ecut=    80.00 Ry     beta=0.70
     Davidson diagonalization with overlap
     ethr =  2.18E-11,  avg # of iterations =  2.0
     Davidson diagonalization with overlap
     ethr =  2.18E-11,  avg # of iterations =  1.0
     Davidson diagonalization with overlap
     ethr =  2.18E-11,  avg # of iterations =  1.0

     Expectation value of exp(iGx): ( -1.0459928990185227E-004,  1.0665730427372582E-004)  0.99291773000000005     
     Electronic Dipole per cell (Ry a.u.)   29.215983597606765     
     Ionic Dipole per cell (Ry a.u.)   23642.082757910943     

     Expectation value of exp(iGx): (  1.0089986429579108E-003, -9.2025991624105968E-004)   1.1465709300000000     
     Electronic Dipole per cell (Ry a.u.)  -10.631532873707913     
     Ionic Dipole per cell (Ry a.u.)   25349.075325860631     

     Expectation value of exp(iGx): ( -5.0243389648376864E-008, -8.1198208791100275E-008)  0.73188942899999998     
     Electronic Dipole per cell (Ry a.u.)  -19.502068001971857     
     Ionic Dipole per cell (Ry a.u.)   15835.596039932205     
Electronic Dipole on Cartesian axes
           1   29.215983597606765     
           2  -10.631532873707913     
           3  -19.502068001971857     
Ionic Dipole on Cartesian axes
           1   23642.082757910943     
           2   25349.075325860631     
           3   15835.596039932205     

     total cpu time spent up to now is     7639.9 secs

     total energy              =   -5157.52056646 Ry
     Harris-Foulkes estimate   =   -5157.52056648 Ry
     estimated scf accuracy    <       0.00000004 Ry

     iteration # 11     ecut=    80.00 Ry     beta=0.70
     Davidson diagonalization with overlap
     ethr =  3.77E-12,  avg # of iterations =  2.0
     Davidson diagonalization with overlap
     ethr =  3.77E-12,  avg # of iterations =  1.0
     Davidson diagonalization with overlap
     ethr =  3.77E-12,  avg # of iterations =  1.0

     Expectation value of exp(iGx): ( -1.0459840338034707E-004,  1.0665858107717969E-004)  0.99291773000000005     
     Electronic Dipole per cell (Ry a.u.)   29.215856331097292     
     Ionic Dipole per cell (Ry a.u.)   23642.082757910943     

     Expectation value of exp(iGx): (  1.0089991975446556E-003, -9.2026146924940096E-004)   1.1465709300000000     
     Electronic Dipole per cell (Ry a.u.)  -10.631541019731904     
     Ionic Dipole per cell (Ry a.u.)   25349.075325860631     

     Expectation value of exp(iGx): ( -5.0243591868757319E-008, -8.1198428016145905E-008)  0.73188942899999998     
     Electronic Dipole per cell (Ry a.u.)  -19.502073443027573     
     Ionic Dipole per cell (Ry a.u.)   15835.596039932205     
Electronic Dipole on Cartesian axes
           1   29.215856331097292     
           2  -10.631541019731904     
           3  -19.502073443027573     
Ionic Dipole on Cartesian axes
           1   23642.082757910943     
           2   25349.075325860631     
           3   15835.596039932205     

     total cpu time spent up to now is     8360.9 secs

     End of self-consistent calculation

          k = 0.0000 0.0000 0.0000 (217511 PWs)   bands (ev):

   -17.4772 -17.4611 -16.7444 -16.4963 -16.4465 -16.3860 -16.3355 -16.3221
   -16.2523 -16.1971 -16.1720 -16.1476 -16.1337 -16.0987 -16.0623 -16.0324
   -16.0146 -15.9941 -15.9805 -15.9584 -15.9274 -15.9192 -15.9087 -15.8938
   -15.8454 -15.8150 -15.8097 -15.7967 -15.7873 -15.7808 -15.7679 -15.7358
   -15.7075 -15.6741 -15.6356 -15.6085 -15.5718 -15.5499 -15.5102 -15.4917
   -15.4627 -15.3942 -15.3732 -15.3509 -15.3345 -15.3205 -15.2874 -15.2588
   -15.2363 -15.2173 -15.1980 -15.1602 -15.1085 -15.0898 -15.0723 -15.0561
   -15.0375 -14.9815 -14.9633 -14.9518 -14.9385 -14.9258 -14.9069 -14.8913
   -14.8735 -14.8586 -14.8532 -14.8301 -14.8180 -14.7908 -14.7595 -14.7310
   -14.7054 -14.6964 -14.6410 -14.6307 -14.6109 -14.5927 -14.5638 -14.5440
   -14.5303 -14.5128 -14.5087 -14.4799 -14.4590 -14.4571 -14.4315 -14.4268
   -14.4167 -14.4116 -14.3997 -14.3980 -14.3859 -14.3838 -14.3771 -14.3666
   -14.3604 -14.3594 -14.3485 -14.3386 -14.3293 -14.3228 -14.3197 -14.3150
   -14.3111 -14.3073 -14.3018 -14.2968 -14.2935 -14.2878 -14.2816 -14.2728
   -14.2659 -14.2630 -14.2615 -14.2588 -14.2469 -14.2445 -14.2378 -14.2335
   -14.2285 -14.2252 -14.2224 -14.2199 -14.2099 -14.2046 -14.2035 -14.1962
   -14.1906 -14.1902 -14.1844 -14.1727 -14.1663 -14.1605 -14.1550 -14.1490
   -14.1415 -14.1333 -14.1301 -14.1287 -14.1251 -14.1048 -14.1037  -6.8026
    -6.4770  -6.4250  -6.3332  -6.2444  -6.1314  -6.1008  -5.9504  -5.9410
    -5.8548  -5.8229  -5.8106  -5.7756  -5.7617  -5.7465  -5.7217  -5.6959
    -5.6605  -5.6456  -5.6153  -5.5908  -5.5589  -5.5554  -5.3944  -5.3237
    -5.2310  -5.1761  -5.1366  -5.1305  -5.0895  -5.0724  -5.0349  -4.9420
    -4.9312  -4.8916  -4.8450  -4.7747  -4.7138  -4.5833  -4.5475  -4.4394
    -4.4166  -4.3129  -4.2843  -4.2757  -4.2257  -4.1996  -4.1757  -4.1215
    -4.0902  -4.0277  -3.9983  -3.9351  -3.9017  -3.8843  -3.8312  -3.8073
    -3.7946  -3.7729  -3.7335  -3.7288  -3.6934  -3.6711  -3.6063  -3.5294
    -3.4138  -3.3879  -3.3512  -3.3008  -3.2876  -3.2644  -3.2479  -3.1806
    -3.1423  -3.1249  -3.0985  -3.0894  -3.0778  -3.0587  -3.0202  -3.0077
    -2.9950  -2.9737  -2.9498  -2.9378  -2.9297  -2.9089  -2.9039  -2.8933
    -2.8761  -2.8651  -2.8520  -2.8479  -2.8338  -2.8252  -2.8161  -2.8005
    -2.7992  -2.7840  -2.7750  -2.7656  -2.7612  -2.7534  -2.7398  -2.7311
    -2.7161  -2.7027  -2.6947  -2.6877  -2.6806  -2.6675  -2.6612  -2.6490
    -2.6351  -2.6193  -2.6133  -2.5875  -2.5644  -2.5510  -2.5278  -2.5178
    -2.4838  -2.4699  -2.4624  -2.4333  -2.4215  -2.4166  -2.3977  -2.3769
    -2.3649  -2.3387  -2.3363  -2.2758  -2.2592  -2.2433  -2.2386  -2.2245
    -2.2136  -2.1831  -2.1230  -2.1180  -2.0904  -2.0587  -1.9627  -1.9391
    -1.5389  -1.5226  -1.2022  -1.1662  -1.0618  -1.0066  -0.9596  -0.9399
    -0.8778  -0.8531  -0.8379  -0.8178  -0.7696  -0.7517  -0.7371  -0.7297
    -0.7043  -0.6934  -0.6690  -0.6623  -0.6443  -0.6391  -0.6240  -0.6176
    -0.6021  -0.5975  -0.5924  -0.5760  -0.5622  -0.5566  -0.5509  -0.5433
    -0.5306  -0.5150  -0.5052  -0.4994  -0.4639  -0.4510  -0.4367  -0.4281
    -0.4154  -0.4122  -0.4021  -0.3795  -0.3759  -0.3637  -0.3535  -0.3320
    -0.3249  -0.3124  -0.2917  -0.2709  -0.2642  -0.2548  -0.2459  -0.2197
    -0.2094  -0.1859  -0.1651  -0.1498  -0.1433  -0.1233  -0.1112  -0.1044
    -0.0812  -0.0462  -0.0443  -0.0212  -0.0183  -0.0025   0.0242   0.0304
     0.0462   0.0574   0.0676   0.0807   0.0909   0.1254   0.1326   0.1368
     0.1652   0.1783   0.1994   0.2059   0.2167   0.2244   0.2430   0.2592
     0.2668   0.2786   0.2955   0.3063   0.3118   0.3136   0.3275   0.3443
     0.3560   0.3665   0.3819   0.4022   0.4094   0.4211   0.4316   0.4455
     0.4513   0.4706   0.4813   0.4835   0.4970   0.5037   0.5094   0.5167
     0.5329   0.5388   0.5595   0.5618   0.5729   0.5801   0.5983   0.6086
     0.6121   0.6513   0.6644   0.6775   0.6962   0.7044   0.7120   0.7174
     0.7429   0.7602   0.7715   0.7782   0.7882   0.8089   0.8255   0.8400
     0.8566   0.8682   0.8731   0.8900   0.9113   0.9175   0.9223   0.9392
     0.9536   0.9604   0.9757   0.9817   0.9878   0.9897   1.0153   1.0190
     1.0325   1.0425   1.0527   1.0665   1.0829   1.0854   1.0943   1.1006
     1.1136   1.1222   1.1281   1.1372   1.1456   1.1561   1.1617   1.1797
     1.1868   1.1927   1.2133   1.2307   1.2327   1.2426   1.2478   1.2714
     1.2751   1.2785   1.2886   1.3001   1.3066   1.3152   1.3292   1.3360
     1.3486   1.3533   1.3587   1.3731   1.3805   1.3866   1.3950   1.4020
     1.4103   1.4132   1.4194   1.4295   1.4388   1.4428   1.4493   1.4528
     1.4661   1.4868   1.4925   1.5043   1.5057   1.5151   1.5174   1.5300
     1.5426   1.5502   1.5518   1.5720   1.5806   1.5866   1.5945   1.5990
     1.6109   1.6151   1.6226   1.6344   1.6454   1.6514   1.6726   1.6870
     1.6999   1.7179   1.7219   1.7487   1.7539   1.7699   1.7893   1.8009
     1.8209   1.8216   1.8408   1.8522   1.8700   1.8916   1.8948   1.9198
     1.9413   1.9458   1.9583   1.9674   1.9733   1.9801   1.9999   2.0137
     2.0313   2.0361   2.0481   2.0684   2.0737   2.0915   2.1201   2.1301
     2.1457   2.1650   2.1689   2.1851   2.2104   2.2244   2.2315   2.2399
     2.2631   2.2652   2.2798   2.2975   2.3147   2.3252   2.3337   2.3488
     2.3623   2.3721   2.3796   2.3995   2.4189   2.4306   2.4399   2.4615
     2.4774   2.4982   2.5334   2.5575   7.6764   8.0604   8.7157   8.9850
     9.1269   9.2941   9.4507   9.4757   9.7226   9.8831   9.9330  10.0094
    10.0440  10.0772  10.2471  10.3315  10.3619  10.4409  10.4880  10.5266
    10.5782  10.6359  10.6783  10.7235  10.7639  10.7997  10.8440  10.8796

     highest occupied, lowest unoccupied level (ev):     2.5575    7.6764

!    total energy              =   -5157.52056646 Ry
     Harris-Foulkes estimate   =   -5157.52056647 Ry
     estimated scf accuracy    <          1.6E-09 Ry

     The total energy is the sum of the following terms:

     one-electron contribution =   -2404.74983999 Ry
     hartree contribution      =    1797.46697927 Ry
     xc contribution           =   -1182.78891662 Ry
     ewald contribution        =   -3367.44878913 Ry

     convergence has been achieved in  11 iterations
  **** WARNING :: Problem open file vector.dat...
  **** WARNING :: Problem read vector parameters...
  VECTOR ::                  Infinity                  Infinity                       NaN
  PARALLEL PART OF FORCES:no remove

     Forces acting on atoms (Ry/au):

     atom    1 type  1   force =    -0.00076353    0.00072316   -0.00014620
     atom    2 type  1   force =     0.00038923   -0.00024080   -0.00002853
     atom    3 type  1   force =    -0.00089234   -0.00035325    0.00008572
     atom    4 type  1   force =    -0.00131305   -0.00068590   -0.00011390
     atom    5 type  1   force =    -0.00075005    0.00030894    0.00034587
     atom    6 type  1   force =     0.00024429   -0.00215248    0.00077931
     atom    7 type  2   force =     0.00023724   -0.00028371   -0.00020012
     atom    8 type  2   force =    -0.00017046    0.00038241    0.00010691
     atom    9 type  2   force =    -0.00003503   -0.00028186   -0.00008555
     atom   10 type  2   force =    -0.00026296   -0.00009607   -0.00022097
     atom   11 type  2   force =     0.00017933   -0.00009467   -0.00004887
     atom   12 type  2   force =    -0.00068396    0.00081130   -0.00035981
     atom   13 type  2   force =     0.00059246   -0.00004518   -0.00024014
     atom   14 type  2   force =     0.00044806    0.00044758   -0.00028761
     atom   15 type  2   force =     0.00025457    0.00014188    0.00005059
     atom   16 type  2   force =     0.00026337    0.00038821    0.00053841
     atom   17 type  2   force =     0.00016771   -0.00016793    0.00016074
     atom   18 type  2   force =    -0.00024138    0.00067075   -0.00019717
     atom   19 type  1   force =     0.00147035    0.00006192    0.00021564
     atom   20 type  1   force =     0.00032073    0.00040367   -0.00012021
     atom   21 type  1   force =     0.00017069    0.00047204    0.00000448
     atom   22 type  1   force =     0.00205259   -0.00041654    0.00072250
     atom   23 type  1   force =     0.00089522    0.00001992    0.00005255
     atom   24 type  1   force =     0.00120693    0.00098928    0.00053289
     atom   25 type  2   force =    -0.00046019    0.00021235    0.00009358
     atom   26 type  2   force =    -0.00026477   -0.00022769    0.00017661
     atom   27 type  2   force =    -0.00052074    0.00007755    0.00007143
     atom   28 type  2   force =    -0.00024044   -0.00041539    0.00022003
     atom   29 type  2   force =    -0.00062915    0.00007871   -0.00025415
     atom   30 type  2   force =    -0.00035851   -0.00065548   -0.00023500
     atom   31 type  2   force =    -0.00040582   -0.00017256    0.00004463
     atom   32 type  2   force =    -0.00115658   -0.00049902    0.00023201
     atom   33 type  2   force =    -0.00012136   -0.00002891   -0.00002014
     atom   34 type  2   force =    -0.00155829    0.00019518    0.00051179
     atom   35 type  2   force =    -0.00037155    0.00021895   -0.00006248
     atom   36 type  1   force =    -0.00093098   -0.00113140   -0.00016143
     atom   37 type  1   force =    -0.00091108    0.00005705    0.00009195
     atom   38 type  1   force =     0.00054962   -0.00019007    0.00011355
     atom   39 type  1   force =    -0.00050365    0.00146581    0.00029009
     atom   40 type  1   force =    -0.00024034   -0.00052261   -0.00027773
     atom   41 type  1   force =    -0.00172632    0.00087569   -0.00008854
     atom   42 type  2   force =    -0.00002065    0.00029479    0.00019266
     atom   43 type  2   force =     0.00039740   -0.00036971   -0.00013406
     atom   44 type  2   force =     0.00058623    0.00041541   -0.00008101
     atom   45 type  2   force =     0.00044204    0.00015345   -0.00021781
     atom   46 type  2   force =     0.00031117   -0.00017332    0.00014185
     atom   47 type  2   force =     0.00109549   -0.00011745    0.00040170
     atom   48 type  2   force =    -0.00026842    0.00006540    0.00006339
     atom   49 type  2   force =     0.00059160   -0.00024030   -0.00004897
     atom   50 type  2   force =    -0.00023609   -0.00012156   -0.00002026
     atom   51 type  2   force =     0.00018612   -0.00086301   -0.00003862
     atom   52 type  2   force =     0.00003859   -0.00006589   -0.00001213
     atom   53 type  2   force =     0.00090323   -0.00085549    0.00052261
     atom   54 type  1   force =    -0.00251530   -0.00152691    0.00145311
     atom   55 type  1   force =     0.00119399    0.00113997    0.00184711
     atom   56 type  1   force =    -0.00494142    0.00038836   -0.00102749
     atom   57 type  1   force =    -0.00285125    0.00044431    0.00057006
     atom   58 type  1   force =    -0.00687271   -0.00034283    0.00024095
     atom   59 type  1   force =    -0.00167244    0.00591797    0.00410512
     atom   60 type  2   force =     0.00065059   -0.00010495    0.00012908
     atom   61 type  2   force =     0.00005544   -0.00051789   -0.00020341
     atom   62 type  2   force =     0.00041793    0.00181067   -0.00203542
     atom   63 type  2   force =    -0.00221205   -0.00100422   -0.00117625
     atom   64 type  2   force =     0.00510793    0.00078948   -0.00049462
     atom   65 type  2   force =    -0.00159278   -0.00166839   -0.00215416
     atom   66 type  2   force =     0.00349637    0.00008558   -0.00125287
     atom   67 type  2   force =     0.00197078   -0.00069354   -0.00148431
     atom   68 type  2   force =     0.00147227    0.00055753    0.00054975
     atom   69 type  2   force =     0.00050772   -0.00021430   -0.00028823
     atom   70 type  2   force =     0.00129793   -0.00043950    0.00065009
     atom   71 type  2   force =     0.00026278   -0.00054415    0.00033200
     atom   72 type  1   force =     0.01553114   -0.00313868    0.00338583
     atom   73 type  1   force =    -0.00165005   -0.00511046   -0.00282485
     atom   74 type  1   force =    -0.00638783   -0.00220273    0.00747323
     atom   75 type  1   force =     0.00680254    0.00162415    0.00255135
     atom   76 type  1   force =     0.31597790   -0.13810499    0.14296348
     atom   77 type  1   force =     0.00252317   -0.00628739   -0.00344206
     atom   78 type  2   force =    -0.00187429   -0.00076319   -0.00003684
     atom   79 type  2   force =    -0.00109935    0.00208072    0.00112270
     atom   80 type  2   force =    -0.00739451   -0.00816205    0.00659641
     atom   81 type  2   force =     0.00134950    0.00203239    0.00023165
     atom   82 type  2   force =    -0.08628384   -0.00796689   -0.07399858
     atom   83 type  2   force =     0.00074593    0.00118068    0.00088113
     atom   84 type  2   force =    -0.00557276    0.00406592   -0.00746157
     atom   85 type  2   force =    -0.00417286    0.00183306    0.00198036
     atom   86 type  2   force =    -0.00073966   -0.00136125   -0.00178137
     atom   87 type  2   force =    -0.00142487   -0.00056295   -0.00023045
     atom   88 type  2   force =    -0.00198498    0.00052090   -0.00052551
     atom   89 type  2   force =    -0.00089528    0.00082263   -0.00036154
     atom   90 type  1   force =    -0.00231716    0.00202740    0.00012860
     atom   91 type  1   force =    -0.00256861   -0.00023691   -0.00000742
     atom   92 type  1   force =    -0.01660405    0.01162357   -0.02778137
     atom   93 type  1   force =    -0.00229206   -0.00258726   -0.00054090
     atom   94 type  1   force =    -0.01017473    0.00285956    0.00040573
     atom   95 type  1   force =    -0.00260620   -0.00056911    0.00025583
     atom   96 type  2   force =     0.00093029   -0.00160224    0.00041878
     atom   97 type  2   force =     0.00096637   -0.00026981   -0.00017981
     atom   98 type  2   force =     0.00089285    0.00007367    0.00024910
     atom   99 type  2   force =     0.00124333    0.00029150   -0.00049968
     atom  100 type  2   force =     0.00437353   -0.00041485    0.00169912
     atom  101 type  2   force =     0.00178609   -0.00021927    0.00040955
     atom  102 type  2   force =     0.00652676   -0.00189428    0.00197767
     atom  103 type  2   force =     0.00173170    0.00051855   -0.00059601
     atom  104 type  2   force =     0.00242933    0.00251792    0.00640603
     atom  105 type  2   force =     0.00067175    0.00129836    0.00063549
     atom  106 type  2   force =     0.00064438    0.00055618    0.00019149
     atom  107 type  2   force =     0.00029683    0.00000969    0.00024232
     atom  108 type  1   force =    -0.00132364    0.00127788   -0.00085890
     atom  109 type  1   force =     0.00036991   -0.00044773   -0.00001705
     atom  110 type  1   force =    -0.00096908   -0.00049582    0.00009048
     atom  111 type  1   force =    -0.00113551   -0.00079394   -0.00069945
     atom  112 type  1   force =    -0.00072203    0.00017702    0.00013217
     atom  113 type  1   force =     0.00015132   -0.00093111   -0.00013143
     atom  114 type  2   force =     0.00056031   -0.00071938   -0.00008021
     atom  115 type  2   force =    -0.00015171    0.00079530    0.00033425
     atom  116 type  2   force =    -0.00006211   -0.00052128    0.00032439
     atom  117 type  2   force =    -0.00027546    0.00024129    0.00011985
     atom  118 type  2   force =     0.00013656   -0.00013563    0.00011738
     atom  119 type  2   force =    -0.00047539    0.00034852    0.00006204
     atom  120 type  2   force =     0.00049691   -0.00009565   -0.00019164
     atom  121 type  2   force =     0.00026316    0.00026339    0.00001586
     atom  122 type  2   force =     0.00030312    0.00013012    0.00003586
     atom  123 type  2   force =     0.00100925    0.00125106    0.00055008
     atom  124 type  2   force =     0.00029572   -0.00027867    0.00004066
     atom  125 type  2   force =     0.00035932    0.00154633   -0.00024583
     atom  126 type  1   force =     0.00303306    0.00053803    0.00132174
     atom  127 type  1   force =     0.00046824    0.00021270   -0.00003801
     atom  128 type  1   force =     0.00016889    0.00056799   -0.00036333
     atom  129 type  1   force =     0.00141319   -0.00098661   -0.00095472
     atom  130 type  1   force =     0.00074988    0.00003386   -0.00014006
     atom  131 type  1   force =     0.00101781    0.00065388   -0.00014904
     atom  132 type  2   force =    -0.00070465    0.00004183   -0.00013941
     atom  133 type  2   force =    -0.00016824   -0.00027492    0.00003547
     atom  134 type  2   force =    -0.00074601   -0.00011654   -0.00006789
     atom  135 type  2   force =    -0.00033444   -0.00043274    0.00010843
     atom  136 type  2   force =    -0.00058208    0.00008739   -0.00016033
     atom  137 type  2   force =    -0.00030962   -0.00047746    0.00007800
     atom  138 type  2   force =    -0.00044556   -0.00014533    0.00022635
     atom  139 type  2   force =    -0.00138787    0.00018379    0.00054094
     atom  140 type  2   force =    -0.00014024    0.00006757    0.00003396
     atom  141 type  2   force =    -0.00139467    0.00175945    0.00139841
     atom  142 type  2   force =    -0.00039654    0.00025924   -0.00020449
     atom  143 type  2   force =    -0.00442998    0.00149816   -0.00201582
     atom  144 type  1   force =    -0.00146174   -0.00177065   -0.00033936
     atom  145 type  1   force =    -0.00105752    0.00004958    0.00012170
     atom  146 type  1   force =     0.00055481   -0.00009861    0.00006123
     atom  147 type  1   force =    -0.00029121    0.00106384    0.00051138
     atom  148 type  1   force =    -0.00022468   -0.00023767   -0.00021781
     atom  149 type  1   force =    -0.00152794    0.00065970   -0.00010183
     atom  150 type  2   force =    -0.00005415    0.00028481    0.00026083
     atom  151 type  2   force =     0.00039662   -0.00051004   -0.00008823
     atom  152 type  2   force =     0.00048922    0.00048655   -0.00032408
     atom  153 type  2   force =     0.00039965    0.00041996   -0.00008647
     atom  154 type  2   force =     0.00027174   -0.00004939    0.00008770
     atom  155 type  2   force =     0.00094175   -0.00002980    0.00048895
     atom  156 type  2   force =    -0.00025916    0.00010543    0.00004127
     atom  157 type  2   force =     0.00050772   -0.00026479   -0.00025974
     atom  158 type  2   force =    -0.00025980   -0.00017262   -0.00003706
     atom  159 type  2   force =     0.00007906   -0.00112254   -0.00058250
     atom  160 type  2   force =     0.00002401   -0.00017598   -0.00011602
     atom  161 type  2   force =     0.00131879   -0.00134913    0.00060499
     atom  162 type  1   force =    -0.00297353   -0.00243171    0.00024415
     atom  163 type  1   force =    -0.02637120    0.02461234   -0.02349756
     atom  164 type  1   force =    -0.00379992    0.00004107   -0.00008506
     atom  165 type  1   force =    -0.00251718    0.00057167   -0.00071320
     atom  166 type  1   force =    -0.00363191    0.00008355   -0.00017942
     atom  167 type  1   force =    -0.00065179    0.00137030   -0.00091451
     atom  168 type  2   force =     0.00164444    0.00060507    0.00014147
     atom  169 type  2   force =     0.00504018   -0.00698158   -0.00109866
     atom  170 type  2   force =     0.00150962    0.00227999    0.00036899
     atom  171 type  2   force =    -0.00358200   -0.00788315    0.00909003
     atom  172 type  2   force =     0.00236854    0.00050466    0.00265052
     atom  173 type  2   force =    -0.00050523   -0.00079054    0.00084665
     atom  174 type  2   force =     0.00221822    0.00011842   -0.00060542
     atom  175 type  2   force =     0.00100686   -0.00044310    0.00037401
     atom  176 type  2   force =     0.00187432    0.00056948    0.00044193
     atom  177 type  2   force =     0.00070033   -0.00032380    0.00026627
     atom  178 type  2   force =     0.00246629   -0.00084951    0.00098266
     atom  179 type  2   force =     0.00111838   -0.00225239    0.00011643
     atom  180 type  1   force =     0.01213053   -0.00428978   -0.00435615
     atom  181 type  1   force =    -0.01648023   -0.01847034    0.00295870
     atom  182 type  1   force =    -0.00145695   -0.00633263   -0.00882811
     atom  183 type  1   force =     0.00657968    0.00636997   -0.00347566
     atom  184 type  1   force =     0.00813937    0.00056067   -0.00120115
     atom  185 type  1   force =     0.00233395   -0.00185856   -0.00112529
     atom  186 type  2   force =    -0.02930377   -0.04117968   -0.02368581
     atom  187 type  2   force =    -0.00155179    0.00899081    0.00313441
     atom  188 type  2   force =    -0.00636763   -0.00611264    0.00350136
     atom  189 type  2   force =     0.00292987    0.00520946   -0.00358031
     atom  190 type  2   force =    -0.00680672   -0.00003941   -0.00379111
     atom  191 type  2   force =    -0.00086064    0.00091266   -0.00075238
     atom  192 type  2   force =    -0.00320418    0.00059712    0.00409366
     atom  193 type  2   force =    -0.00345936    0.00017907    0.00116462
     atom  194 type  2   force =     0.00728996    0.00371805    0.00886931
     atom  195 type  2   force =    -0.00199072   -0.00235414   -0.00059408
     atom  196 type  2   force =    -0.15186702    0.17205106   -0.02534543
     atom  197 type  2   force =    -0.00186569    0.00231602   -0.00087981
     atom  198 type  1   force =    -0.00306292    0.00333737    0.00121504
     atom  199 type  1   force =    -0.00399600   -0.00012591   -0.00036579
     atom  200 type  1   force =     0.00319165    0.01693274    0.01877224
     atom  201 type  1   force =    -0.00304347   -0.00509772    0.00218774
     atom  202 type  1   force =    -0.00457672    0.00016426    0.00262255
     atom  203 type  1   force =    -0.00253643   -0.00065656    0.00061130
     atom  204 type  2   force =     0.00293412   -0.00317415   -0.00153820
     atom  205 type  2   force =     0.00147384   -0.00038136   -0.00026419
     atom  206 type  2   force =     0.00135100   -0.00016540   -0.00059097
     atom  207 type  2   force =     0.00153360   -0.00004131   -0.00005921
     atom  208 type  2   force =     0.00212260   -0.00014256    0.00110267
     atom  209 type  2   force =     0.00131534   -0.00025705    0.00080878
     atom  210 type  2   force =     0.00303356    0.00014669   -0.00271656
     atom  211 type  2   force =     0.00162834    0.00024358   -0.00113333
     atom  212 type  2   force =     0.00515490   -0.00041399   -0.01892329
     atom  213 type  2   force =     0.00103933    0.00143403    0.00057334
     atom  214 type  2   force =     0.00606378   -0.00024568    0.00115075
     atom  215 type  2   force =     0.00066876   -0.00001895    0.00011696

     Total force =     0.465281     Total SCF correction =     0.000103

     Writing output data file Qrtz_Ortho.save

     init_run     :     26.80s CPU     37.94s WALL (       1 calls)
     electrons    :   3977.54s CPU   8323.22s WALL (       1 calls)
     forces       :      8.14s CPU      8.81s WALL (       1 calls)

     Called by init_run:
     wfcinit      :     24.73s CPU     34.03s WALL (       1 calls)
     potinit      :      0.20s CPU      0.26s WALL (       1 calls)

     Called by electrons:
     c_bands      :   2267.38s CPU   2773.74s WALL (      33 calls)
     sum_band     :     11.13s CPU     40.88s WALL (      11 calls)
     v_of_rho     :      0.10s CPU      0.33s WALL (      12 calls)
     mix_rho      :      0.09s CPU      0.59s WALL (      11 calls)

     Called by c_bands:
     init_us_2    :      0.28s CPU      0.31s WALL (      45 calls)
     cegterg      :   2265.79s CPU   2763.33s WALL (      33 calls)

     Called by sum_band:

     Called by *egterg:
     h_psi        :    424.47s CPU    849.03s WALL (     102 calls)
     g_psi        :      0.30s CPU      0.31s WALL (      68 calls)
     cdiaghg      :    770.20s CPU    780.67s WALL (      99 calls)

     Called by h_psi:
     add_vuspsi   :    140.73s CPU    141.07s WALL (     102 calls)

     General routines
     calbec       :    146.69s CPU    160.24s WALL (     106 calls)
     fft          :      0.16s CPU      0.93s WALL (      49 calls)
     fftw         :    145.02s CPU    575.18s WALL (   98228 calls)
     davcio       :      0.02s CPU      2.23s WALL (     260 calls)

     Parallel routines
     fft_scatter  :     68.00s CPU    443.75s WALL (   98277 calls)

     Electric-field routines
     c_phase_fiel :   1698.71s CPU   5505.06s WALL (      33 calls)

     PWSCF        :     1h 6m CPU        2h19m WALL


   This run was terminated on:   7:37:29   7Jul2018            

=------------------------------------------------------------------------------=
   JOB DONE.
=------------------------------------------------------------------------------=
