# Supplementary material for: Collective dipole effects in ionic transport under electric fields
Source: Nat Commun. 2020 Jul 3;11:3330. doi: 10.1038/s41467-020-17173-w (PMC7335081; doi:10.1038/s41467-020-17173-w)
Supplement: Supplementary file 3 — Source Data [file 41467_2020_17173_MOESM3_ESM.zip › Script_Pol_Analysis/QE_data/ZBC_NEB_VO_Q2-pos2/Zcharge_VO_Q2_pict8/dz-0.2/output_file]

     Program PWSCF v.5.4.0 starts on  7Jul2018 at  9:31:44 

     This program is part of the open-source Quantum ESPRESSO suite
     for quantum simulation of materials; please cite
         "P. Giannozzi et al., J. Phys.:Condens. Matter 21 395502 (2009);
          URL http://www.quantum-espresso.org", 
     in publications or presentations arising from this work. More details at
     http://www.quantum-espresso.org/quote

     Parallel version (MPI), running on   112 processors
     R & G space division:  proc/nbgrp/npool/nimage =     112
     Reading input from input_file
Warning: card &IONS ignored
Warning: card / ignored
Warning: card &CELL ignored
Warning: card / ignored

     Current dimensions of program PWSCF are:
     Max number of different atomic species (ntypx) = 10
     Max number of k-points (npk) =  40000
     Max angular momentum in pseudopotentials (lmaxx) =  3

     Subspace diagonalization in iterative solution of the eigenvalue problem:
     a serial algorithm will be used


     Parallelization info
     --------------------
     sticks:   dense  smooth     PW     G-vecs:    dense   smooth      PW
     Min         200     200     50                15540    15540    1940
     Max         201     201     51                15547    15547    1944
     Sum       22485   22485   5629              1740873  1740873  217511


     Title: 
     Fkl_Ortho                                                                  


     bravais-lattice index     =            0
     lattice parameter (alat)  =      27.8567  a.u.
     unit-cell volume          =   18011.5231 (a.u.)^3
     number of atoms/cell      =          215
     number of atomic types    =            2
     number of electrons       =      1144.00
     number of Kohn-Sham states=          600
     kinetic-energy cutoff     =      80.0000  Ry
     charge density cutoff     =     320.0000  Ry
     convergence threshold     =      1.0E-08
     mixing beta               =       0.7000
     number of iterations used =            8  plain     mixing
     Exchange-correlation      =  SLA  PZ   NOGX NOGC ( 1  1  0  0 0 0)

     Using Berry phase electric field
     In a.u.(Ry)  cartesian system of reference
        0.0000000000
        0.0000000000
        0.0000000000
     In a.u.(Ry)  crystal system of reference
        0.0000000000
        0.0000000000
        0.0000000000
     Number of iterative cycles:   3


     celldm(1)=  27.856738  celldm(2)=   0.000000  celldm(3)=   0.000000
     celldm(4)=   0.000000  celldm(5)=   0.000000  celldm(6)=   0.000000

     crystal axes: (cart. coord. in units of alat)
               a(1) = (   0.992918   0.000000   0.000000 )  
               a(2) = (   0.000000   1.146571   0.000000 )  
               a(3) = (   0.000000   0.000000   0.731889 )  

     reciprocal axes: (cart. coord. in units 2 pi/alat)
               b(1) = (  1.007133  0.000000  0.000000 )  
               b(2) = (  0.000000  0.872166  0.000000 )  
               b(3) = (  0.000000  0.000000  1.366327 )  


     PseudoPot. # 1 for Si read from file:
     /home/users/lsamos/Nico/q-e-qe-5.4/pseudo/Si.pz-vbc.UPF
     MD5 check sum: 6dfa03ddd5817404712e03e4d12deb78
     Pseudo is Norm-conserving, Zval =  4.0
     Generated by new atomic code, or converted to UPF format
     Using radial grid of  431 points,  2 beta functions with: 
                l(1) =   0
                l(2) =   1

     PseudoPot. # 2 for O  read from file:
     /home/users/lsamos/Nico/q-e-qe-5.4/pseudo/O.pz-mt.UPF
     MD5 check sum: 6c85872a654a48428798af567c59afb1
     Pseudo is Norm-conserving, Zval =  6.0
     Generated by new atomic code, or converted to UPF format
     Using radial grid of  921 points,  1 beta functions with: 
                l(1) =   0

     atomic species   valence    mass     pseudopotential
        Si             4.00    28.08550     Si( 1.00)
        O              6.00    16.00000     O ( 1.00)

     No symmetry found


   Cartesian axes

     site n.     atom                  positions (alat units)
         1           Si  tau(   1) = (   0.1494714   0.0009477   0.2444566  )
         2           Si  tau(   2) = (   0.3174907   0.2885869   0.2451450  )
         3           Si  tau(   3) = (   0.9144614   0.1317411   0.1191297  )
         4           Si  tau(   4) = (   0.0902774   0.4150044   0.1256683  )
         5           Si  tau(   5) = (   0.0881440   0.1514727  -0.0004016  )
         6           Si  tau(   6) = (   0.2495588   0.4340058  -0.0025844  )
         7           O   tau(   7) = (   0.0832185   0.0805319   0.2820234  )
         8           O   tau(   8) = (   0.2503125   0.3664487   0.2847833  )
         9           O   tau(   9) = (   0.2149882   0.0378003   0.1636902  )
        10           O   tau(  10) = (   0.3847831   0.3312229   0.1685706  )
        11           O   tau(  11) = (   0.1893773   0.1676756   0.0394920  )
        12           O   tau(  12) = (   0.3560225   0.4420372   0.0253327  )
        13           O   tau(  13) = (   0.0231988   0.1139710   0.0809181  )
        14           O   tau(  14) = (   0.1929101   0.4032890   0.0871188  )
        15           O   tau(  15) = (   0.9143552   0.2053399   0.2018061  )
        16           O   tau(  16) = (   0.0862119   0.4908185   0.2060844  )
        17           O   tau(  17) = (   0.0451564   0.2469062   0.3308732  )
        18           O   tau(  18) = (   0.2112184   0.5352212   0.3307310  )
        19           Si  tau(  19) = (   0.4866320   0.0036471   0.2389086  )
        20           Si  tau(  20) = (   0.6532304   0.2822243   0.2487308  )
        21           Si  tau(  21) = (   0.2537529   0.1316889   0.1217787  )
        22           Si  tau(  22) = (   0.4151573   0.4223173   0.1163360  )
        23           Si  tau(  23) = (   0.4164873   0.1537472  -0.0003229  )
        24           Si  tau(  24) = (   0.5857051   0.4409697   0.0025648  )
        25           O   tau(  25) = (   0.4218373   0.0841044   0.2772363  )
        26           O   tau(  26) = (   0.5909822   0.3491900   0.3140664  )
        27           O   tau(  27) = (   0.5516300   0.0401767   0.1564734  )
        28           O   tau(  28) = (   0.7049153   0.3335606   0.1671720  )
        29           O   tau(  29) = (   0.5164521   0.1766063   0.0404130  )
        30           O   tau(  30) = (   0.6872547   0.4587629   0.0399806  )
        31           O   tau(  31) = (   0.3545224   0.1128512   0.0811342  )
        32           O   tau(  32) = (   0.5206873   0.4103118   0.0856511  )
        33           O   tau(  33) = (   0.2569464   0.2083902   0.2011254  )
        34           O   tau(  34) = (   0.4029483   0.5100034   0.1831404  )
        35           O   tau(  35) = (   0.3800301   0.2505729   0.3282301  )
        36           Si  tau(  36) = (   0.8156522  -0.0036784   0.2431190  )
        37           Si  tau(  37) = (   0.9790473   0.2832246   0.2449261  )
        38           Si  tau(  38) = (   0.5846616   0.1382794   0.1181572  )
        39           Si  tau(  39) = (   0.7497079   0.4247695   0.1250392  )
        40           Si  tau(  40) = (   0.7539676   0.1573483  -0.0102559  )
        41           Si  tau(  41) = (   0.9171600   0.4361479   0.0036403  )
        42           O   tau(  42) = (   0.7488174   0.0730654   0.2853941  )
        43           O   tau(  43) = (   0.9150137   0.3657066   0.2819900  )
        44           O   tau(  44) = (   0.8737587   0.0371940   0.1585278  )
        45           O   tau(  45) = (   1.0474120   0.3192303   0.1660527  )
        46           O   tau(  46) = (   0.8530985   0.1714723   0.0351202  )
        47           O   tau(  47) = (   1.0193306   0.4477978   0.0416980  )
        48           O   tau(  48) = (   0.6843471   0.1340639   0.0720020  )
        49           O   tau(  49) = (   0.8503733   0.4035106   0.0857512  )
        50           O   tau(  50) = (   0.5868429   0.2069138   0.2054135  )
        51           O   tau(  51) = (   0.7504058   0.5007492   0.2044785  )
        52           O   tau(  52) = (   0.7262441   0.2443598   0.3217877  )
        53           O   tau(  53) = (   0.8778487   0.5351898   0.3289760  )
        54           Si  tau(  54) = (   0.1480046   0.5717153   0.2476766  )
        55           Si  tau(  55) = (   0.3169257   0.8641618   0.2435130  )
        56           Si  tau(  56) = (   0.9221684   0.7064880   0.1234518  )
        57           Si  tau(  57) = (   0.0913670   0.9915033   0.1232579  )
        58           Si  tau(  58) = (   0.0967645   0.7261669   0.0019019  )
        59           Si  tau(  59) = (   0.2551950   1.0152533   0.0000408  )
        60           O   tau(  60) = (   0.0836295   0.6522677   0.2857890  )
        61           O   tau(  61) = (   0.2535604   0.9448883   0.2824614  )
        62           O   tau(  62) = (   0.2140845   0.6101638   0.1681856  )
        63           O   tau(  63) = (   0.3825817   0.8992598   0.1618833  )
        64           O   tau(  64) = (   0.2018753   0.7345946   0.0378384  )
        65           O   tau(  65) = (   0.3582639   1.0284664   0.0365346  )
        66           O   tau(  66) = (   0.0318257   0.6923399   0.0852587  )
        67           O   tau(  67) = (   0.1934837   0.9784951   0.0837975  )
        68           O   tau(  68) = (   0.9187408   0.7804922   0.2048059  )
        69           O   tau(  69) = (   0.0881995   1.0652142   0.2052206  )
        70           O   tau(  70) = (   0.0511173   0.8226030   0.3291906  )
        71           O   tau(  71) = (   0.2116453   1.1126348   0.3288825  )
        72           Si  tau(  72) = (   0.4280043   0.6167717   0.1800565  )
        73           Si  tau(  73) = (   0.6522437   0.8627363   0.2455553  )
        74           Si  tau(  74) = (   0.2570612   0.7030416   0.1280302  )
        75           Si  tau(  75) = (   0.4208532   0.9940222   0.1208383  )
        76           Si  tau(  76) = (   0.4653062   0.7552145  -0.0568889  )
        77           Si  tau(  77) = (   0.5870149   1.0145453   0.0011555  )
        78           O   tau(  78) = (   0.4179702   0.6563157   0.2819058  )
        79           O   tau(  79) = (   0.5879208   0.9436873   0.2821674  )
        80           O   tau(  80) = (   0.5326153   0.6246244   0.1435650  )
        81           O   tau(  81) = (   0.7137356   0.8938506   0.1593193  )
        82           O   tau(  82) = (   0.5362862   0.7670918   0.0357763  )
        83           O   tau(  83) = (   0.6895381   1.0274093   0.0386266  )
        84           O   tau(  84) = (   0.3651738   0.6775326   0.1081079  )
        85           O   tau(  85) = (   0.5230812   0.9775724   0.0828579  )
        86           O   tau(  86) = (   0.2533014   0.7831171   0.2038427  )
        87           O   tau(  87) = (   0.4221345   1.0697068   0.2008625  )
        88           O   tau(  88) = (   0.3802272   0.8263298   0.3264519  )
        89           O   tau(  89) = (   0.5495025   1.1137549   0.3225966  )
        90           Si  tau(  90) = (   0.8167489   0.5776351   0.2468981  )
        91           Si  tau(  91) = (   0.9830666   0.8602281   0.2449726  )
        92           Si  tau(  92) = (   0.5899734   0.7153580   0.1204814  )
        93           Si  tau(  93) = (   0.7533421   0.9894962   0.1209442  )
        94           Si  tau(  94) = (   0.7562783   0.7268801   0.0016140  )
        95           Si  tau(  95) = (   0.9193291   1.0109932   0.0010669  )
        96           O   tau(  96) = (   0.7539868   0.6573497   0.2904903  )
        97           O   tau(  97) = (   0.9179409   0.9401360   0.2827797  )
        98           O   tau(  98) = (   0.8824398   0.6124511   0.1652101  )
        99           O   tau(  99) = (   1.0487828   0.8952476   0.1633974  )
       100           O   tau( 100) = (   0.8579011   0.7415052   0.0396964  )
       101           O   tau( 101) = (   1.0203932   1.0273444   0.0406741  )
       102           O   tau( 102) = (   0.6910821   0.6931418   0.0850062  )
       103           O   tau( 103) = (   0.8547900   0.9729460   0.0824334  )
       104           O   tau( 104) = (   0.5880942   0.7801492   0.2087864  )
       105           O   tau( 105) = (   0.7527000   1.0612375   0.2046204  )
       106           O   tau( 106) = (   0.7162991   0.8278231   0.3286084  )
       107           O   tau( 107) = (   0.8810009   1.1082189   0.3251451  )
       108           Si  tau( 108) = (   0.1528640  -0.0017384   0.6088985  )
       109           Si  tau( 109) = (   0.3096227   0.2827273   0.6103003  )
       110           Si  tau( 110) = (   0.9190528   0.1262156   0.4904323  )
       111           Si  tau( 111) = (   0.0875176   0.4170564   0.4898511  )
       112           Si  tau( 112) = (   0.0869555   0.1514041   0.3666988  )
       113           Si  tau( 113) = (   0.2503732   0.4393069   0.3674345  )
       114           O   tau( 114) = (   0.0891127   0.0791563   0.6478922  )
       115           O   tau( 115) = (   0.2397689   0.3588761   0.6488161  )
       116           O   tau( 116) = (   0.2160054   0.0323429   0.5245618  )
       117           O   tau( 117) = (   0.3753329   0.3268707   0.5325805  )
       118           O   tau( 118) = (   0.1906845   0.1653824   0.4011052  )
       119           O   tau( 119) = (   0.3533634   0.4547887   0.4049147  )
       120           O   tau( 120) = (   0.0284336   0.1129398   0.4524017  )
       121           O   tau( 121) = (   0.1896246   0.4012837   0.4515487  )
       122           O   tau( 122) = (   0.9151517   0.2024185   0.5708525  )
       123           O   tau( 123) = (   0.0864038   0.4935977   0.5694259  )
       124           O   tau( 124) = (   0.0497082   0.2474490   0.6933158  )
       125           O   tau( 125) = (   0.2149194   0.5313177   0.6919167  )
       126           Si  tau( 126) = (   0.4845427  -0.0008417   0.6095376  )
       127           Si  tau( 127) = (   0.6425271   0.2863919   0.6035808  )
       128           Si  tau( 128) = (   0.2537073   0.1273442   0.4836312  )
       129           Si  tau( 129) = (   0.4097982   0.4222357   0.4926263  )
       130           Si  tau( 130) = (   0.4186162   0.1534708   0.3628396  )
       131           Si  tau( 131) = (   0.6074621   0.3931969   0.4114298  )
       132           O   tau( 132) = (   0.4227293   0.0809761   0.6487458  )
       133           O   tau( 133) = (   0.5853885   0.3633283   0.6548828  )
       134           O   tau( 134) = (   0.5482659   0.0348559   0.5259797  )
       135           O   tau( 135) = (   0.6805038   0.3398323   0.5025346  )
       136           O   tau( 136) = (   0.5210983   0.1681100   0.4023815  )
       137           O   tau( 137) = (   0.6853499   0.4724111   0.4095294  )
       138           O   tau( 138) = (   0.3560489   0.1131743   0.4445450  )
       139           O   tau( 139) = (   0.5165455   0.4111160   0.4641384  )
       140           O   tau( 140) = (   0.2523346   0.2007865   0.5660836  )
       141           O   tau( 141) = (   0.4097964   0.5006896   0.5708570  )
       142           O   tau( 142) = (   0.3738395   0.2473863   0.6927439  )
       143           O   tau( 143) = (   0.5490476   0.5332497   0.6865996  )
       144           Si  tau( 144) = (   0.8159570  -0.0059418   0.6109147  )
       145           Si  tau( 145) = (   0.9781516   0.2835054   0.6116378  )
       146           Si  tau( 146) = (   0.5837705   0.1295980   0.4843817  )
       147           Si  tau( 147) = (   0.7557207   0.4316410   0.4867773  )
       148           Si  tau( 148) = (   0.7552401   0.1475659   0.3658219  )
       149           Si  tau( 149) = (   0.9178982   0.4389779   0.3637597  )
       150           O   tau( 150) = (   0.7514222   0.0754933   0.6480459  )
       151           O   tau( 151) = (   0.9130437   0.3633380   0.6522516  )
       152           O   tau( 152) = (   0.8804958   0.0305454   0.5289822  )
       153           O   tau( 153) = (   1.0405168   0.3227363   0.5293732  )
       154           O   tau( 154) = (   0.8561763   0.1605966   0.4061864  )
       155           O   tau( 155) = (   1.0179690   0.4528454   0.4055219  )
       156           O   tau( 156) = (   0.6873875   0.1204013   0.4490287  )
       157           O   tau( 157) = (   0.8513719   0.4013556   0.4468985  )
       158           O   tau( 158) = (   0.5792862   0.2070281   0.5649337  )
       159           O   tau( 159) = (   0.7569539   0.4869943   0.5797427  )
       160           O   tau( 160) = (   0.7254918   0.2507414   0.6654436  )
       161           O   tau( 161) = (   0.8845905   0.5347773   0.6971753  )
       162           Si  tau( 162) = (   0.1526269   0.5716026   0.6101489  )
       163           Si  tau( 163) = (   0.3155662   0.8644522   0.6030108  )
       164           Si  tau( 164) = (   0.9180611   0.7046117   0.4932144  )
       165           Si  tau( 165) = (   0.0893124   0.9897120   0.4893558  )
       166           Si  tau( 166) = (   0.0873092   0.7263265   0.3678167  )
       167           Si  tau( 167) = (   0.2521195   1.0175389   0.3659746  )
       168           O   tau( 168) = (   0.0911061   0.6530292   0.6511778  )
       169           O   tau( 169) = (   0.2527190   0.9401050   0.6499430  )
       170           O   tau( 170) = (   0.2185761   0.6087167   0.5293410  )
       171           O   tau( 171) = (   0.3775514   0.9003124   0.5195349  )
       172           O   tau( 172) = (   0.1900493   0.7396596   0.4054104  )
       173           O   tau( 173) = (   0.3542099   1.0361992   0.4033058  )
       174           O   tau( 174) = (   0.0251911   0.6886046   0.4511324  )
       175           O   tau( 175) = (   0.1910256   0.9765351   0.4485763  )
       176           O   tau( 176) = (   0.9218635   0.7741767   0.5786345  )
       177           O   tau( 177) = (   0.0893311   1.0624941   0.5725386  )
       178           O   tau( 178) = (   0.0610257   0.8229421   0.6947992  )
       179           O   tau( 179) = (   0.2178960   1.1104126   0.6917137  )
       180           Si  tau( 180) = (   0.4850138   0.5713811   0.6065393  )
       181           Si  tau( 181) = (   0.6484919   0.8593046   0.6114692  )
       182           Si  tau( 182) = (   0.2541574   0.7039542   0.4875499  )
       183           Si  tau( 183) = (   0.4179983   0.9968262   0.4837857  )
       184           Si  tau( 184) = (   0.4170917   0.7298690   0.3638508  )
       185           Si  tau( 185) = (   0.5852581   1.0181588   0.3638619  )
       186           O   tau( 186) = (   0.4326560   0.6603236   0.6493634  )
       187           O   tau( 187) = (   0.5844659   0.9376161   0.6524665  )
       188           O   tau( 188) = (   0.5476505   0.6085294   0.5232489  )
       189           O   tau( 189) = (   0.7046802   0.8930827   0.5233523  )
       190           O   tau( 190) = (   0.5187370   0.7450013   0.4061965  )
       191           O   tau( 191) = (   0.6855373   1.0322085   0.4070884  )
       192           O   tau( 192) = (   0.3561005   0.6902155   0.4471337  )
       193           O   tau( 193) = (   0.5193569   0.9805841   0.4443687  )
       194           O   tau( 194) = (   0.2561880   0.7786921   0.5696956  )
       195           O   tau( 195) = (   0.4199835   1.0657345   0.5701693  )
       196           O   tau( 196) = (   0.3909649   0.8320529   0.6813792  )
       197           O   tau( 197) = (   0.5499269   1.1088582   0.6906973  )
       198           Si  tau( 198) = (   0.8203049   0.5717894   0.6166514  )
       199           Si  tau( 199) = (   0.9865170   0.8568240   0.6135645  )
       200           Si  tau( 200) = (   0.5810196   0.7071261   0.4879257  )
       201           Si  tau( 201) = (   0.7486537   0.9895276   0.4867726  )
       202           Si  tau( 202) = (   0.7525824   0.7330266   0.3710267  )
       203           Si  tau( 203) = (   0.9162157   1.0121775   0.3663165  )
       204           O   tau( 204) = (   0.7528400   0.6495566   0.6545554  )
       205           O   tau( 205) = (   0.9209779   0.9367009   0.6512957  )
       206           O   tau( 206) = (   0.8776166   0.6078623   0.5297033  )
       207           O   tau( 207) = (   1.0468876   0.8926540   0.5282550  )
       208           O   tau( 208) = (   0.8526645   0.7457440   0.4140935  )
       209           O   tau( 209) = (   1.0165712   1.0265228   0.4086748  )
       210           O   tau( 210) = (   0.6849350   0.7015438   0.4546189  )
       211           O   tau( 211) = (   0.8492873   0.9732359   0.4458841  )
       212           O   tau( 212) = (   0.5710965   0.7766366   0.5820620  )
       213           O   tau( 213) = (   0.7520978   1.0589326   0.5727257  )
       214           O   tau( 214) = (   0.7161177   0.8193281   0.6881546  )
       215           O   tau( 215) = (   0.8793284   1.1058496   0.6940282  )

     number of k points=     1
                       cart. coord. in units 2pi/alat
        k(    1) = (   0.0000000   0.0000000   0.0000000), wk =   2.0000000

     Dense  grid:  1740873 G-vectors     FFT dimensions: ( 160, 192, 120)

     Largest allocated arrays     est. size (Mb)     dimensions
        Kohn-Sham Wavefunctions        17.80 Mb     (    1944,  600)
        NL pseudopotentials            12.78 Mb     (    1944,  431)
        Each V/rho on FFT grid          0.94 Mb     (   61440)
        Each G-vector array             0.12 Mb     (   15547)
        G-vector shells                 0.06 Mb     (    7776)
     Largest temporary arrays     est. size (Mb)     dimensions
        Auxiliary wavefunctions        71.19 Mb     (    1944, 2400)
        Each subspace H/S matrix       87.89 Mb     (    2400, 2400)
        Each <psi_i|beta_j> matrix      3.95 Mb     (     431,  600)
        Arrays for rho mixing           7.50 Mb     (   61440,    8)

     Initial potential from superposition of free atoms

     starting charge 1145.96414, renormalised to 1144.00000
     Starting wfc are  860 randomized atomic wfcs

     total cpu time spent up to now is       40.0 secs

     per-process dynamical memory:   157.2 Mb

     Self-consistent Calculation

     iteration #  1     ecut=    80.00 Ry     beta=0.70
     Davidson diagonalization with overlap
     ethr =  1.00E-02,  avg # of iterations =  3.0
     Davidson diagonalization with overlap
     ethr =  1.00E-02,  avg # of iterations =  1.0
     Davidson diagonalization with overlap
     ethr =  1.00E-02,  avg # of iterations =  1.0

     Expectation value of exp(iGx): ( -5.0629347035037703E-004,  5.2211834714486571E-004)  0.99291773000000005     
     Electronic Dipole per cell (Ry a.u.)   29.145696953799099     
     Ionic Dipole per cell (Ry a.u.)   23644.220738971981     

     Expectation value of exp(iGx): (  3.2672810388685155E-003, -3.0436672151056901E-003)   1.1465709300000000     
     Electronic Dipole per cell (Ry a.u.)  -10.783162844412765     
     Ionic Dipole per cell (Ry a.u.)   25349.075325860631     

     Expectation value of exp(iGx): ( -9.0295791266821802E-007, -1.4725528349044007E-006)  0.73188942899999998     
     Electronic Dipole per cell (Ry a.u.)  -19.464926374710736     
     Ionic Dipole per cell (Ry a.u.)   15833.458058871165     
Electronic Dipole on Cartesian axes
           1   29.145696953799099     
           2  -10.783162844412765     
           3  -19.464926374710736     
Ionic Dipole on Cartesian axes
           1   23644.220738971981     
           2   25349.075325860631     
           3   15833.458058871165     

     total cpu time spent up to now is      853.7 secs

     total energy              =   -5137.16747720 Ry
     Harris-Foulkes estimate   =   -5174.12469075 Ry
     estimated scf accuracy    <      51.88886503 Ry

     iteration #  2     ecut=    80.00 Ry     beta=0.70
     Davidson diagonalization with overlap
     ethr =  4.54E-03,  avg # of iterations =  2.0
     Davidson diagonalization with overlap
     ethr =  4.54E-03,  avg # of iterations =  1.0
     Davidson diagonalization with overlap
     ethr =  4.54E-03,  avg # of iterations =  1.0

     Expectation value of exp(iGx): ( -2.1086229580141465E-005,  2.3862097629827443E-005)  0.99291773000000005     
     Electronic Dipole per cell (Ry a.u.)   28.569308553488913     
     Ionic Dipole per cell (Ry a.u.)   23644.220738971981     

     Expectation value of exp(iGx): (  3.2616104279727315E-004, -2.8209662080752520E-004)   1.1465709300000000     
     Electronic Dipole per cell (Ry a.u.)  -10.252624776055578     
     Ionic Dipole per cell (Ry a.u.)   25349.075325860631     

     Expectation value of exp(iGx): ( -2.4130176356087800E-009, -5.0400565370085501E-009)  0.73188942899999998     
     Electronic Dipole per cell (Ry a.u.)  -18.514605649061277     
     Ionic Dipole per cell (Ry a.u.)   15833.458058871165     
Electronic Dipole on Cartesian axes
           1   28.569308553488913     
           2  -10.252624776055578     
           3  -18.514605649061277     
Ionic Dipole on Cartesian axes
           1   23644.220738971981     
           2   25349.075325860631     
           3   15833.458058871165     

     total cpu time spent up to now is     1654.0 secs

     total energy              =   -5150.68489692 Ry
     Harris-Foulkes estimate   =   -5167.86971812 Ry
     estimated scf accuracy    <      33.27732984 Ry

     iteration #  3     ecut=    80.00 Ry     beta=0.70
     Davidson diagonalization with overlap
     ethr =  2.91E-03,  avg # of iterations =  2.0
     Davidson diagonalization with overlap
     ethr =  2.91E-03,  avg # of iterations =  1.0
     Davidson diagonalization with overlap
     ethr =  2.91E-03,  avg # of iterations =  1.0

     Expectation value of exp(iGx): ( -1.0870111687134621E-004,  1.1356207872357296E-004)  0.99291773000000005     
     Electronic Dipole per cell (Ry a.u.)   29.065009425334789     
     Ionic Dipole per cell (Ry a.u.)   23644.220738971981     

     Expectation value of exp(iGx): (  1.0413059757380147E-003, -9.6700419756513758E-004)   1.1465709300000000     
     Electronic Dipole per cell (Ry a.u.)  -10.760698323635490     
     Ionic Dipole per cell (Ry a.u.)   25349.075325860631     

     Expectation value of exp(iGx): ( -5.2325310083478770E-008, -9.1265159487118243E-008)  0.73188942899999998     
     Electronic Dipole per cell (Ry a.u.)  -19.194337885709636     
     Ionic Dipole per cell (Ry a.u.)   15833.458058871165     
Electronic Dipole on Cartesian axes
           1   29.065009425334789     
           2  -10.760698323635490     
           3  -19.194337885709636     
Ionic Dipole on Cartesian axes
           1   23644.220738971981     
           2   25349.075325860631     
           3   15833.458058871165     

     total cpu time spent up to now is     2449.1 secs

     total energy              =   -5157.50530460 Ry
     Harris-Foulkes estimate   =   -5157.60951208 Ry
     estimated scf accuracy    <       0.25435207 Ry

     iteration #  4     ecut=    80.00 Ry     beta=0.70
     Davidson diagonalization with overlap
     ethr =  2.22E-05,  avg # of iterations =  8.0
     Davidson diagonalization with overlap
     ethr =  2.22E-05,  avg # of iterations =  1.0
     Davidson diagonalization with overlap
     ethr =  2.22E-05,  avg # of iterations =  1.0

     Expectation value of exp(iGx): ( -1.0143200448870700E-004,  1.0990649239866641E-004)  0.99291773000000005     
     Electronic Dipole per cell (Ry a.u.)   28.838263961324106     
     Ionic Dipole per cell (Ry a.u.)   23644.220738971981     

     Expectation value of exp(iGx): (  1.0336931789292050E-003, -8.9879459187759941E-004)   1.1465709300000000     
     Electronic Dipole per cell (Ry a.u.)  -10.290363052077268     
     Ionic Dipole per cell (Ry a.u.)   25349.075325860631     

     Expectation value of exp(iGx): ( -4.4729590297615382E-008, -8.4261717211450773E-008)  0.73188942899999998     
     Electronic Dipole per cell (Ry a.u.)  -18.895457890174153     
     Ionic Dipole per cell (Ry a.u.)   15833.458058871165     
Electronic Dipole on Cartesian axes
           1   28.838263961324106     
           2  -10.290363052077268     
           3  -18.895457890174153     
Ionic Dipole on Cartesian axes
           1   23644.220738971981     
           2   25349.075325860631     
           3   15833.458058871165     

     total cpu time spent up to now is     3348.3 secs

     total energy              =   -5157.51687537 Ry
     Harris-Foulkes estimate   =   -5157.60162086 Ry
     estimated scf accuracy    <       0.17870810 Ry

     iteration #  5     ecut=    80.00 Ry     beta=0.70
     Davidson diagonalization with overlap
     ethr =  1.56E-05,  avg # of iterations = 11.0
     Davidson diagonalization with overlap
     ethr =  1.56E-05,  avg # of iterations =  1.0
     Davidson diagonalization with overlap
     ethr =  1.56E-05,  avg # of iterations =  1.0

     Expectation value of exp(iGx): ( -1.0232002018439796E-004,  1.0773936203321029E-004)  0.99291773000000005     
     Electronic Dipole per cell (Ry a.u.)   29.016119293571013     
     Ionic Dipole per cell (Ry a.u.)   23644.220738971981     

     Expectation value of exp(iGx): (  1.0063751980577025E-003, -9.1929060553744822E-004)   1.1465709300000000     
     Electronic Dipole per cell (Ry a.u.)  -10.642626481163870     
     Ionic Dipole per cell (Ry a.u.)   25349.075325860631     

     Expectation value of exp(iGx): ( -4.5912484225051979E-008, -8.2703343418737563E-008)  0.73188942899999998     
     Electronic Dipole per cell (Ry a.u.)  -19.067734510382575     
     Ionic Dipole per cell (Ry a.u.)   15833.458058871165     
Electronic Dipole on Cartesian axes
           1   29.016119293571013     
           2  -10.642626481163870     
           3  -19.067734510382575     
Ionic Dipole on Cartesian axes
           1   23644.220738971981     
           2   25349.075325860631     
           3   15833.458058871165     

     total cpu time spent up to now is     4240.5 secs

     total energy              =   -5157.55307888 Ry
     Harris-Foulkes estimate   =   -5157.55466227 Ry
     estimated scf accuracy    <       0.00273856 Ry

     iteration #  6     ecut=    80.00 Ry     beta=0.70
     Davidson diagonalization with overlap
     ethr =  2.39E-07,  avg # of iterations =  6.0
     Davidson diagonalization with overlap
     ethr =  2.39E-07,  avg # of iterations =  1.0
     Davidson diagonalization with overlap
     ethr =  2.39E-07,  avg # of iterations =  1.0

     Expectation value of exp(iGx): ( -1.0217791531628141E-004,  1.0815542685773094E-004)  0.99291773000000005     
     Electronic Dipole per cell (Ry a.u.)   28.983519636008207     
     Ionic Dipole per cell (Ry a.u.)   23644.220738971981     

     Expectation value of exp(iGx): (  1.0107811524392154E-003, -9.1599285117010686E-004)   1.1465709300000000     
     Electronic Dipole per cell (Ry a.u.)  -10.585641099438105     
     Ionic Dipole per cell (Ry a.u.)   25349.075325860631     

     Expectation value of exp(iGx): ( -4.6074030800871904E-008, -8.2879519437670951E-008)  0.73188942899999998     
     Electronic Dipole per cell (Ry a.u.)  -19.073128555760096     
     Ionic Dipole per cell (Ry a.u.)   15833.458058871165     
Electronic Dipole on Cartesian axes
           1   28.983519636008207     
           2  -10.585641099438105     
           3  -19.073128555760096     
Ionic Dipole on Cartesian axes
           1   23644.220738971981     
           2   25349.075325860631     
           3   15833.458058871165     

     total cpu time spent up to now is     5122.4 secs

     total energy              =   -5157.55374441 Ry
     Harris-Foulkes estimate   =   -5157.55389614 Ry
     estimated scf accuracy    <       0.00028049 Ry

     iteration #  7     ecut=    80.00 Ry     beta=0.70
     Davidson diagonalization with overlap
     ethr =  2.45E-08,  avg # of iterations =  3.0
     Davidson diagonalization with overlap
     ethr =  2.45E-08,  avg # of iterations =  1.0
     Davidson diagonalization with overlap
     ethr =  2.45E-08,  avg # of iterations =  1.0

     Expectation value of exp(iGx): ( -1.0226456748015299E-004,  1.0814411136490101E-004)  0.99291773000000005     
     Electronic Dipole per cell (Ry a.u.)   28.989438957035365     
     Ionic Dipole per cell (Ry a.u.)   23644.220738971981     

     Expectation value of exp(iGx): (  1.0100865960356057E-003, -9.1744849157577235E-004)   1.1465709300000000     
     Electronic Dipole per cell (Ry a.u.)  -10.601920701944124     
     Ionic Dipole per cell (Ry a.u.)   25349.075325860631     

     Expectation value of exp(iGx): ( -4.6062567416795569E-008, -8.2977513511048167E-008)  0.73188942899999998     
     Electronic Dipole per cell (Ry a.u.)  -19.067555143967354     
     Ionic Dipole per cell (Ry a.u.)   15833.458058871165     
Electronic Dipole on Cartesian axes
           1   28.989438957035365     
           2  -10.601920701944124     
           3  -19.067555143967354     
Ionic Dipole on Cartesian axes
           1   23644.220738971981     
           2   25349.075325860631     
           3   15833.458058871165     

     total cpu time spent up to now is     5924.5 secs

     total energy              =   -5157.55380725 Ry
     Harris-Foulkes estimate   =   -5157.55382137 Ry
     estimated scf accuracy    <       0.00002912 Ry

     iteration #  8     ecut=    80.00 Ry     beta=0.70
     Davidson diagonalization with overlap
     ethr =  2.55E-09,  avg # of iterations =  3.0
     Davidson diagonalization with overlap
     ethr =  2.55E-09,  avg # of iterations =  1.0
     Davidson diagonalization with overlap
     ethr =  2.55E-09,  avg # of iterations =  1.0

     Expectation value of exp(iGx): ( -1.0228567898842907E-004,  1.0814777317707578E-004)  0.99291773000000005     
     Electronic Dipole per cell (Ry a.u.)   28.990511562121412     
     Ionic Dipole per cell (Ry a.u.)   23644.220738971981     

     Expectation value of exp(iGx): (  1.0103978979405538E-003, -9.1725931969169295E-004)   1.1465709300000000     
     Electronic Dipole per cell (Ry a.u.)  -10.598240116153491     
     Ionic Dipole per cell (Ry a.u.)   25349.075325860631     

     Expectation value of exp(iGx): ( -4.6090418437653373E-008, -8.2980199936634991E-008)  0.73188942899999998     
     Electronic Dipole per cell (Ry a.u.)  -19.069783518088915     
     Ionic Dipole per cell (Ry a.u.)   15833.458058871165     
Electronic Dipole on Cartesian axes
           1   28.990511562121412     
           2  -10.598240116153491     
           3  -19.069783518088915     
Ionic Dipole on Cartesian axes
           1   23644.220738971981     
           2   25349.075325860631     
           3   15833.458058871165     

     total cpu time spent up to now is     6772.3 secs

     total energy              =   -5157.55381464 Ry
     Harris-Foulkes estimate   =   -5157.55381650 Ry
     estimated scf accuracy    <       0.00000493 Ry

     iteration #  9     ecut=    80.00 Ry     beta=0.70
     Davidson diagonalization with overlap
     ethr =  4.31E-10,  avg # of iterations =  2.0
     Davidson diagonalization with overlap
     ethr =  4.31E-10,  avg # of iterations =  1.0
     Davidson diagonalization with overlap
     ethr =  4.31E-10,  avg # of iterations =  1.0

     Expectation value of exp(iGx): ( -1.0228085574503339E-004,  1.0815871434458342E-004)  0.99291773000000005     
     Electronic Dipole per cell (Ry a.u.)   28.989589626715301     
     Ionic Dipole per cell (Ry a.u.)   23644.220738971981     

     Expectation value of exp(iGx): (  1.0103716213199210E-003, -9.1733435184011716E-004)   1.1465709300000000     
     Electronic Dipole per cell (Ry a.u.)  -10.599011506075072     
     Ionic Dipole per cell (Ry a.u.)   25349.075325860631     

     Expectation value of exp(iGx): ( -4.6091182794944931E-008, -8.2985558782699085E-008)  0.73188942899999998     
     Electronic Dipole per cell (Ry a.u.)  -19.069596544302623     
     Ionic Dipole per cell (Ry a.u.)   15833.458058871165     
Electronic Dipole on Cartesian axes
           1   28.989589626715301     
           2  -10.599011506075072     
           3  -19.069596544302623     
Ionic Dipole on Cartesian axes
           1   23644.220738971981     
           2   25349.075325860631     
           3   15833.458058871165     

     total cpu time spent up to now is     7564.6 secs

     total energy              =   -5157.55381561 Ry
     Harris-Foulkes estimate   =   -5157.55381574 Ry
     estimated scf accuracy    <       0.00000028 Ry

     iteration # 10     ecut=    80.00 Ry     beta=0.70
     Davidson diagonalization with overlap
     ethr =  2.49E-11,  avg # of iterations =  2.0
     Davidson diagonalization with overlap
     ethr =  2.49E-11,  avg # of iterations =  1.0
     Davidson diagonalization with overlap
     ethr =  2.49E-11,  avg # of iterations =  1.0

     Expectation value of exp(iGx): ( -1.0228271897671410E-004,  1.0815600517517157E-004)  0.99291773000000005     
     Electronic Dipole per cell (Ry a.u.)   28.989858556447942     
     Ionic Dipole per cell (Ry a.u.)   23644.220738971981     

     Expectation value of exp(iGx): (  1.0103735878837811E-003, -9.1732701735526881E-004)   1.1465709300000000     
     Electronic Dipole per cell (Ry a.u.)  -10.598940366772307     
     Ionic Dipole per cell (Ry a.u.)   25349.075325860631     

     Expectation value of exp(iGx): ( -4.6087812805302792E-008, -8.2986367219772367E-008)  0.73188942899999998     
     Electronic Dipole per cell (Ry a.u.)  -19.069273750709129     
     Ionic Dipole per cell (Ry a.u.)   15833.458058871165     
Electronic Dipole on Cartesian axes
           1   28.989858556447942     
           2  -10.598940366772307     
           3  -19.069273750709129     
Ionic Dipole on Cartesian axes
           1   23644.220738971981     
           2   25349.075325860631     
           3   15833.458058871165     

     total cpu time spent up to now is     8383.4 secs

     total energy              =   -5157.55381575 Ry
     Harris-Foulkes estimate   =   -5157.55381570 Ry
     estimated scf accuracy    <       0.00000005 Ry

     iteration # 11     ecut=    80.00 Ry     beta=0.70
     Davidson diagonalization with overlap
     ethr =  4.20E-12,  avg # of iterations =  2.0
     Davidson diagonalization with overlap
     ethr =  4.20E-12,  avg # of iterations =  1.0
     Davidson diagonalization with overlap
     ethr =  4.20E-12,  avg # of iterations =  1.0

     Expectation value of exp(iGx): ( -1.0228198864667540E-004,  1.0815690103858090E-004)  0.99291773000000005     
     Electronic Dipole per cell (Ry a.u.)   28.989762686825458     
     Ionic Dipole per cell (Ry a.u.)   23644.220738971981     

     Expectation value of exp(iGx): (  1.0103741799927007E-003, -9.1732751019903212E-004)   1.1465709300000000     
     Electronic Dipole per cell (Ry a.u.)  -10.598940017803915     
     Ionic Dipole per cell (Ry a.u.)   25349.075325860631     

     Expectation value of exp(iGx): ( -4.6089153306119060E-008, -8.2986037573377739E-008)  0.73188942899999998     
     Electronic Dipole per cell (Ry a.u.)  -19.069402529803902     
     Ionic Dipole per cell (Ry a.u.)   15833.458058871165     
Electronic Dipole on Cartesian axes
           1   28.989762686825458     
           2  -10.598940017803915     
           3  -19.069402529803902     
Ionic Dipole on Cartesian axes
           1   23644.220738971981     
           2   25349.075325860631     
           3   15833.458058871165     

     total cpu time spent up to now is     9183.4 secs

     End of self-consistent calculation

          k = 0.0000 0.0000 0.0000 (217511 PWs)   bands (ev):

   -17.5044 -17.2804 -16.7696 -16.4814 -16.4713 -16.4397 -16.3762 -16.3071
   -16.2498 -16.2378 -16.2065 -16.1529 -16.1350 -16.1077 -16.0892 -16.0528
   -16.0329 -15.9985 -15.9858 -15.9422 -15.9282 -15.9158 -15.8788 -15.8647
   -15.8412 -15.8295 -15.8177 -15.7858 -15.7696 -15.7582 -15.7423 -15.7306
   -15.7061 -15.6839 -15.6540 -15.6180 -15.5774 -15.5687 -15.5243 -15.4916
   -15.4594 -15.4242 -15.4188 -15.3798 -15.3456 -15.3235 -15.3051 -15.2733
   -15.2320 -15.2194 -15.2109 -15.1932 -15.1383 -15.1090 -15.0809 -15.0651
   -15.0307 -15.0158 -15.0099 -14.9655 -14.9562 -14.9364 -14.9179 -14.8882
   -14.8758 -14.8667 -14.8547 -14.8245 -14.8156 -14.7918 -14.7768 -14.7722
   -14.7569 -14.7513 -14.6995 -14.6498 -14.6202 -14.6092 -14.5838 -14.5795
   -14.5339 -14.5136 -14.5039 -14.4968 -14.4780 -14.4551 -14.4313 -14.4224
   -14.4137 -14.4039 -14.3867 -14.3754 -14.3716 -14.3657 -14.3620 -14.3585
   -14.3454 -14.3359 -14.3286 -14.3217 -14.3181 -14.3111 -14.3039 -14.2986
   -14.2917 -14.2833 -14.2772 -14.2750 -14.2673 -14.2622 -14.2598 -14.2568
   -14.2492 -14.2459 -14.2425 -14.2369 -14.2318 -14.2249 -14.2216 -14.2191
   -14.2093 -14.2084 -14.2014 -14.1995 -14.1896 -14.1850 -14.1814 -14.1773
   -14.1747 -14.1720 -14.1580 -14.1549 -14.1534 -14.1517 -14.1438 -14.1386
   -14.1337 -14.1233 -14.1165 -14.1120 -14.1080 -14.0871 -14.0827  -6.8004
    -6.4466  -6.4048  -6.3311  -6.2383  -6.1704  -6.1161  -5.9977  -5.9380
    -5.8918  -5.8608  -5.8224  -5.7990  -5.7843  -5.7364  -5.6943  -5.6640
    -5.6492  -5.6351  -5.5982  -5.5855  -5.5688  -5.5292  -5.3904  -5.3035
    -5.2508  -5.2064  -5.1549  -5.0910  -5.0861  -5.0726  -5.0388  -4.9423
    -4.9158  -4.8817  -4.8462  -4.7521  -4.6798  -4.5814  -4.5499  -4.4351
    -4.4313  -4.3342  -4.2845  -4.2605  -4.2323  -4.2148  -4.1769  -4.1337
    -4.1097  -4.0440  -3.9910  -3.9815  -3.9345  -3.9082  -3.8592  -3.8338
    -3.7838  -3.7474  -3.7376  -3.7220  -3.6794  -3.6770  -3.6002  -3.5449
    -3.4747  -3.4217  -3.4058  -3.3650  -3.3503  -3.3131  -3.2851  -3.2293
    -3.2267  -3.1428  -3.1235  -3.1068  -3.0753  -3.0441  -3.0218  -3.0120
    -3.0009  -2.9780  -2.9504  -2.9328  -2.9276  -2.9240  -2.9056  -2.8925
    -2.8830  -2.8672  -2.8631  -2.8479  -2.8356  -2.8188  -2.8040  -2.7936
    -2.7898  -2.7833  -2.7719  -2.7587  -2.7562  -2.7376  -2.7304  -2.7221
    -2.7157  -2.7054  -2.6910  -2.6798  -2.6698  -2.6657  -2.6428  -2.6378
    -2.6331  -2.6213  -2.6105  -2.5723  -2.5582  -2.5486  -2.5196  -2.5084
    -2.4888  -2.4544  -2.4472  -2.4389  -2.4224  -2.4077  -2.3959  -2.3690
    -2.3616  -2.3555  -2.3371  -2.2961  -2.2788  -2.2385  -2.2339  -2.2201
    -2.2009  -2.1913  -2.1508  -2.1067  -2.1045  -2.0602  -1.9521  -1.9269
    -1.5807  -1.5195  -1.3165  -1.0963  -1.0476  -0.9736  -0.9506  -0.9128
    -0.9033  -0.8757  -0.8184  -0.8054  -0.7868  -0.7693  -0.7566  -0.7404
    -0.7236  -0.7058  -0.6827  -0.6631  -0.6503  -0.6489  -0.6295  -0.6153
    -0.6138  -0.5929  -0.5843  -0.5736  -0.5676  -0.5564  -0.5477  -0.5376
    -0.5251  -0.5179  -0.5023  -0.4814  -0.4769  -0.4623  -0.4504  -0.4386
    -0.4294  -0.4074  -0.3952  -0.3798  -0.3634  -0.3576  -0.3441  -0.3329
    -0.3160  -0.3029  -0.2927  -0.2677  -0.2625  -0.2465  -0.2318  -0.2306
    -0.2107  -0.2081  -0.1859  -0.1577  -0.1452  -0.1334  -0.1236  -0.0908
    -0.0772  -0.0481  -0.0363  -0.0140  -0.0056   0.0062   0.0208   0.0253
     0.0389   0.0627   0.0718   0.0847   0.1011   0.1030   0.1297   0.1362
     0.1501   0.1851   0.1972   0.2035   0.2247   0.2414   0.2436   0.2548
     0.2713   0.2785   0.2855   0.2955   0.3041   0.3216   0.3280   0.3452
     0.3501   0.3622   0.3689   0.3826   0.3975   0.4053   0.4253   0.4382
     0.4436   0.4580   0.4780   0.4953   0.4961   0.5063   0.5131   0.5159
     0.5303   0.5334   0.5561   0.5664   0.5723   0.5813   0.5993   0.6106
     0.6232   0.6450   0.6738   0.6767   0.6888   0.6994   0.7125   0.7206
     0.7240   0.7595   0.7702   0.7723   0.7913   0.8054   0.8204   0.8403
     0.8497   0.8646   0.8718   0.8863   0.9070   0.9134   0.9184   0.9277
     0.9469   0.9498   0.9671   0.9677   0.9928   0.9981   1.0136   1.0296
     1.0367   1.0452   1.0486   1.0723   1.0799   1.0889   1.0991   1.1045
     1.1137   1.1253   1.1306   1.1377   1.1565   1.1663   1.1768   1.1832
     1.1941   1.1958   1.2097   1.2223   1.2362   1.2425   1.2598   1.2698
     1.2710   1.2830   1.2893   1.2952   1.3025   1.3217   1.3292   1.3370
     1.3486   1.3543   1.3641   1.3800   1.3835   1.3877   1.3912   1.4031
     1.4143   1.4206   1.4220   1.4253   1.4357   1.4454   1.4561   1.4641
     1.4817   1.4850   1.4878   1.5055   1.5160   1.5180   1.5232   1.5378
     1.5489   1.5596   1.5677   1.5815   1.5865   1.5932   1.6033   1.6091
     1.6243   1.6274   1.6386   1.6454   1.6598   1.6671   1.6766   1.6975
     1.7140   1.7240   1.7326   1.7479   1.7671   1.7808   1.7995   1.8069
     1.8180   1.8373   1.8426   1.8608   1.8700   1.9005   1.9224   1.9260
     1.9395   1.9547   1.9733   1.9818   1.9916   1.9947   2.0156   2.0192
     2.0276   2.0340   2.0653   2.0689   2.0893   2.1099   2.1139   2.1447
     2.1601   2.1697   2.1816   2.1908   2.2026   2.2284   2.2418   2.2528
     2.2724   2.2854   2.3016   2.3110   2.3303   2.3361   2.3475   2.3664
     2.3748   2.3908   2.4055   2.4146   2.4189   2.4271   2.4552   2.4723
     2.4905   2.5088   2.5524   2.5679   7.3670   7.9250   8.6655   9.0496
     9.2239   9.3476   9.4341   9.6921   9.8384   9.8835   9.9349   9.9945
    10.0349  10.1522  10.1924  10.2993  10.3387  10.4121  10.4467  10.4958
    10.5290  10.5872  10.6537  10.6774  10.7205  10.7750  10.7838  10.8059

     highest occupied, lowest unoccupied level (ev):     2.5679    7.3670

!    total energy              =   -5157.55381576 Ry
     Harris-Foulkes estimate   =   -5157.55381576 Ry
     estimated scf accuracy    <          1.9E-09 Ry

     The total energy is the sum of the following terms:

     one-electron contribution =   -2404.59885568 Ry
     hartree contribution      =    1797.35314939 Ry
     xc contribution           =   -1182.71315857 Ry
     ewald contribution        =   -3367.59495089 Ry

     convergence has been achieved in  11 iterations
  **** WARNING :: Problem open file vector.dat...
  **** WARNING :: Problem read vector parameters...
  VECTOR ::                  Infinity                  Infinity                       NaN
  PARALLEL PART OF FORCES:no remove

     Forces acting on atoms (Ry/au):

     atom    1 type  1   force =    -0.00001932   -0.00008324   -0.00034061
     atom    2 type  1   force =     0.00026467    0.00055486   -0.00075686
     atom    3 type  1   force =     0.00008288   -0.00005179    0.00014303
     atom    4 type  1   force =     0.00022312    0.00054669    0.00049562
     atom    5 type  1   force =     0.00004750   -0.00000028    0.00015789
     atom    6 type  1   force =     0.00033045    0.00019720    0.00143480
     atom    7 type  2   force =    -0.00015360    0.00007829    0.00004041
     atom    8 type  2   force =    -0.00001636   -0.00004076    0.00036169
     atom    9 type  2   force =    -0.00012623    0.00009873   -0.00003523
     atom   10 type  2   force =    -0.00026113   -0.00114910   -0.00002155
     atom   11 type  2   force =    -0.00007092    0.00001630   -0.00015261
     atom   12 type  2   force =    -0.00036392   -0.00025509   -0.00103077
     atom   13 type  2   force =    -0.00002168   -0.00005385   -0.00003697
     atom   14 type  2   force =    -0.00011727   -0.00016071   -0.00020495
     atom   15 type  2   force =    -0.00011887   -0.00006475   -0.00000985
     atom   16 type  2   force =    -0.00092522   -0.00103821    0.00045653
     atom   17 type  2   force =    -0.00014608   -0.00010711    0.00018120
     atom   18 type  2   force =    -0.00009067   -0.00050144    0.00107209
     atom   19 type  1   force =    -0.00070739   -0.00077536   -0.00100649
     atom   20 type  1   force =     0.00002627    0.00009476   -0.00051332
     atom   21 type  1   force =     0.00001304    0.00006623    0.00016450
     atom   22 type  1   force =     0.00005496    0.00348263    0.00285149
     atom   23 type  1   force =    -0.00011547    0.00007746    0.00046584
     atom   24 type  1   force =     0.00057779   -0.00122038    0.00343973
     atom   25 type  2   force =    -0.00001362    0.00032238    0.00032645
     atom   26 type  2   force =    -0.00005525    0.00013721    0.00078329
     atom   27 type  2   force =     0.00012703    0.00036982   -0.00005574
     atom   28 type  2   force =    -0.00013713   -0.00021335    0.00019770
     atom   29 type  2   force =    -0.00006767    0.00002170   -0.00019648
     atom   30 type  2   force =    -0.00031111   -0.00027833   -0.00080950
     atom   31 type  2   force =     0.00000917    0.00004667   -0.00019524
     atom   32 type  2   force =     0.00070010   -0.00058900   -0.00140421
     atom   33 type  2   force =    -0.00012078   -0.00014044    0.00004388
     atom   34 type  2   force =    -0.00005333   -0.00517858    0.00110147
     atom   35 type  2   force =     0.00002864   -0.00008014    0.00033229
     atom   36 type  1   force =    -0.00028985   -0.00031312   -0.00042578
     atom   37 type  1   force =     0.00008148    0.00017084   -0.00021754
     atom   38 type  1   force =    -0.00022799   -0.00019375    0.00021046
     atom   39 type  1   force =    -0.00032283    0.00099396    0.00037480
     atom   40 type  1   force =    -0.00000950   -0.00014489    0.00035609
     atom   41 type  1   force =     0.00008093    0.00000937    0.00057131
     atom   42 type  2   force =    -0.00009346    0.00003131    0.00021606
     atom   43 type  2   force =    -0.00012845   -0.00005200    0.00015829
     atom   44 type  2   force =     0.00014019    0.00002270    0.00014355
     atom   45 type  2   force =    -0.00016427   -0.00036668    0.00002553
     atom   46 type  2   force =    -0.00011777   -0.00024369   -0.00013195
     atom   47 type  2   force =    -0.00016511   -0.00018098   -0.00019239
     atom   48 type  2   force =     0.00002960   -0.00001601   -0.00019245
     atom   49 type  2   force =     0.00008059   -0.00004716   -0.00003577
     atom   50 type  2   force =     0.00005329    0.00003908    0.00013081
     atom   51 type  2   force =     0.00019865   -0.00034986    0.00039090
     atom   52 type  2   force =     0.00005015   -0.00005375    0.00010953
     atom   53 type  2   force =     0.00001066   -0.00012300    0.00052555
     atom   54 type  1   force =     0.00102305    0.00095987   -0.00239837
     atom   55 type  1   force =     0.00057886   -0.00155183   -0.00546489
     atom   56 type  1   force =    -0.00062571    0.00001900   -0.00053455
     atom   57 type  1   force =     0.00044448   -0.00047858    0.00004325
     atom   58 type  1   force =     0.00194083   -0.00001991    0.00226455
     atom   59 type  1   force =     0.00085675    0.00022894    0.00183006
     atom   60 type  2   force =    -0.00084705    0.00035582    0.00134740
     atom   61 type  2   force =    -0.00055264    0.00108675    0.00162353
     atom   62 type  2   force =    -0.00547862   -0.00203171    0.00174663
     atom   63 type  2   force =    -0.00172431    0.00231656    0.00193872
     atom   64 type  2   force =    -0.00295070    0.00051428   -0.00150023
     atom   65 type  2   force =    -0.00094365    0.00072004   -0.00119647
     atom   66 type  2   force =    -0.00045872   -0.00016348   -0.00016752
     atom   67 type  2   force =    -0.00014831    0.00025206   -0.00033376
     atom   68 type  2   force =     0.00020695    0.00035286    0.00053789
     atom   69 type  2   force =    -0.00008803    0.00022651    0.00006426
     atom   70 type  2   force =     0.00007015   -0.00000923    0.00064288
     atom   71 type  2   force =    -0.00006697    0.00011946    0.00028236
     atom   72 type  1   force =     0.00275349    0.00786608   -0.01173020
     atom   73 type  1   force =    -0.00462265   -0.00520911   -0.00649784
     atom   74 type  1   force =     0.01232041   -0.00258714   -0.00075569
     atom   75 type  1   force =     0.00146801   -0.00510489    0.00045118
     atom   76 type  1   force =     0.14846480    0.09881247    0.15720881
     atom   77 type  1   force =    -0.00221781   -0.00031894    0.00659847
     atom   78 type  2   force =     0.00138164    0.00150488    0.00909177
     atom   79 type  2   force =    -0.00016726    0.00174859    0.00216926
     atom   80 type  2   force =    -0.00171506   -0.00816562    0.00778684
     atom   81 type  2   force =     0.00175211    0.00203859    0.00018666
     atom   82 type  2   force =    -0.05960135   -0.01019590   -0.09553002
     atom   83 type  2   force =     0.00012106    0.00011666   -0.00134803
     atom   84 type  2   force =    -0.00976344   -0.00681915    0.01093347
     atom   85 type  2   force =     0.00077439    0.00323859   -0.00091327
     atom   86 type  2   force =    -0.00216005    0.00193233    0.00238326
     atom   87 type  2   force =     0.00016482    0.00147587    0.00099616
     atom   88 type  2   force =     0.00108509   -0.00101560    0.00315348
     atom   89 type  2   force =     0.00026095   -0.00011845    0.00082295
     atom   90 type  1   force =    -0.00055094    0.00005528   -0.00135987
     atom   91 type  1   force =     0.00017113   -0.00046312   -0.00068061
     atom   92 type  1   force =    -0.02601006    0.01176789   -0.03514444
     atom   93 type  1   force =    -0.00101926   -0.00212694    0.00085728
     atom   94 type  1   force =    -0.00569793   -0.00375745    0.01017971
     atom   95 type  1   force =     0.00012182   -0.00033170    0.00071794
     atom   96 type  2   force =    -0.00084443    0.00029750    0.00349029
     atom   97 type  2   force =    -0.00018580    0.00020183    0.00051934
     atom   98 type  2   force =    -0.00027604    0.00005772    0.00075476
     atom   99 type  2   force =    -0.00014480    0.00024809    0.00013938
     atom  100 type  2   force =     0.00132437    0.00049725   -0.00073846
     atom  101 type  2   force =    -0.00007570    0.00000081   -0.00026372
     atom  102 type  2   force =     0.01262034   -0.00240986   -0.00033006
     atom  103 type  2   force =     0.00049186    0.00022411   -0.00054505
     atom  104 type  2   force =     0.00400648    0.00411984    0.00813814
     atom  105 type  2   force =     0.00026636    0.00078871    0.00030715
     atom  106 type  2   force =     0.00088649   -0.00099922    0.00334767
     atom  107 type  2   force =    -0.00019689   -0.00031960    0.00057257
     atom  108 type  1   force =     0.00002996   -0.00000020    0.00028116
     atom  109 type  1   force =    -0.00053454   -0.00023887    0.00066510
     atom  110 type  1   force =     0.00009316    0.00012198   -0.00007971
     atom  111 type  1   force =    -0.00010167   -0.00007372   -0.00015634
     atom  112 type  1   force =    -0.00007257    0.00003755   -0.00021888
     atom  113 type  1   force =    -0.00085855    0.00028882   -0.00129513
     atom  114 type  2   force =     0.00002239   -0.00019633   -0.00001748
     atom  115 type  2   force =     0.00012468   -0.00002837   -0.00028587
     atom  116 type  2   force =     0.00000047   -0.00003000   -0.00003961
     atom  117 type  2   force =     0.00044161    0.00076767   -0.00015011
     atom  118 type  2   force =    -0.00003166   -0.00004232    0.00008539
     atom  119 type  2   force =     0.00073048    0.00025178    0.00108261
     atom  120 type  2   force =    -0.00013067   -0.00016797    0.00007845
     atom  121 type  2   force =     0.00011727   -0.00007427    0.00021008
     atom  122 type  2   force =    -0.00010957   -0.00013904   -0.00008342
     atom  123 type  2   force =     0.00015278    0.00031658   -0.00012860
     atom  124 type  2   force =    -0.00012401   -0.00011264   -0.00012207
     atom  125 type  2   force =    -0.00003080    0.00014027   -0.00079522
     atom  126 type  1   force =     0.00026124    0.00087357    0.00075858
     atom  127 type  1   force =     0.00023657   -0.00043535    0.00030243
     atom  128 type  1   force =    -0.00018396    0.00007647   -0.00015175
     atom  129 type  1   force =    -0.00100033   -0.00253673   -0.00208058
     atom  130 type  1   force =    -0.00024093    0.00008942   -0.00045915
     atom  131 type  1   force =     0.00039378   -0.00090453   -0.00106103
     atom  132 type  2   force =     0.00002311   -0.00021818   -0.00032212
     atom  133 type  2   force =    -0.00003721    0.00026621   -0.00030735
     atom  134 type  2   force =    -0.00014599   -0.00027467   -0.00009773
     atom  135 type  2   force =    -0.00016433    0.00021417   -0.00015249
     atom  136 type  2   force =     0.00005732    0.00004421    0.00020107
     atom  137 type  2   force =    -0.00040275    0.00057246    0.00039195
     atom  138 type  2   force =    -0.00003926   -0.00004455    0.00014039
     atom  139 type  2   force =    -0.00051825    0.00101198    0.00078279
     atom  140 type  2   force =     0.00002672    0.00015184   -0.00005005
     atom  141 type  2   force =     0.00099595    0.00333865    0.00114476
     atom  142 type  2   force =    -0.00005178    0.00006620   -0.00032875
     atom  143 type  2   force =    -0.00383238    0.00396455   -0.00507139
     atom  144 type  1   force =     0.00053153    0.00046361    0.00062279
     atom  145 type  1   force =    -0.00002615    0.00005529    0.00016129
     atom  146 type  1   force =    -0.00005447    0.00018025   -0.00029500
     atom  147 type  1   force =     0.00073341   -0.00065345   -0.00002234
     atom  148 type  1   force =     0.00003731    0.00004276   -0.00028988
     atom  149 type  1   force =     0.00021943    0.00012192   -0.00052287
     atom  150 type  2   force =    -0.00014686   -0.00048899   -0.00019332
     atom  151 type  2   force =    -0.00016211   -0.00017051   -0.00009477
     atom  152 type  2   force =    -0.00038702   -0.00036959    0.00000733
     atom  153 type  2   force =    -0.00007750    0.00009955    0.00002657
     atom  154 type  2   force =    -0.00006832   -0.00015702    0.00005179
     atom  155 type  2   force =    -0.00001823   -0.00004845    0.00021489
     atom  156 type  2   force =    -0.00014595   -0.00006451    0.00012275
     atom  157 type  2   force =    -0.00041339    0.00002045    0.00022783
     atom  158 type  2   force =    -0.00002710    0.00003206    0.00001636
     atom  159 type  2   force =    -0.00046005    0.00009677   -0.00026399
     atom  160 type  2   force =    -0.00006792   -0.00007047   -0.00030121
     atom  161 type  2   force =    -0.00020486    0.00001526   -0.00033698
     atom  162 type  1   force =    -0.00121527   -0.00034108    0.00166648
     atom  163 type  1   force =    -0.00893393    0.00805638    0.00206787
     atom  164 type  1   force =     0.00106369   -0.00030499    0.00064104
     atom  165 type  1   force =    -0.00016553    0.00012046    0.00008490
     atom  166 type  1   force =    -0.00049562   -0.00033670   -0.00151199
     atom  167 type  1   force =    -0.00066460   -0.00035902   -0.00189716
     atom  168 type  2   force =     0.00013697   -0.00032543   -0.00095400
     atom  169 type  2   force =     0.00132931   -0.00168470   -0.00072653
     atom  170 type  2   force =     0.00142571    0.00088975   -0.00044954
     atom  171 type  2   force =     0.00127980   -0.00241800   -0.00216017
     atom  172 type  2   force =     0.00150170   -0.00012968    0.00151632
     atom  173 type  2   force =     0.00077488    0.00007034    0.00095375
     atom  174 type  2   force =    -0.00020984    0.00011883    0.00028143
     atom  175 type  2   force =     0.00021184    0.00003985    0.00038443
     atom  176 type  2   force =    -0.00028884   -0.00012718   -0.00029173
     atom  177 type  2   force =    -0.00008218   -0.00017376   -0.00010558
     atom  178 type  2   force =    -0.00038310    0.00035545   -0.00052194
     atom  179 type  2   force =    -0.00000007   -0.00029774   -0.00057025
     atom  180 type  1   force =     0.00129978   -0.02078003    0.00083157
     atom  181 type  1   force =     0.01732914    0.02006047    0.01922026
     atom  182 type  1   force =    -0.00487450   -0.00078555   -0.00196717
     atom  183 type  1   force =    -0.00041926    0.00437083   -0.00221227
     atom  184 type  1   force =    -0.00424483   -0.00150717   -0.01134138
     atom  185 type  1   force =     0.00009286    0.00003936   -0.00356311
     atom  186 type  2   force =    -0.02518675   -0.07384184   -0.03920743
     atom  187 type  2   force =    -0.00036392   -0.00456022   -0.00606891
     atom  188 type  2   force =     0.00030692    0.00554473    0.00221100
     atom  189 type  2   force =    -0.00656420   -0.00629397    0.00161984
     atom  190 type  2   force =     0.00315812    0.00182358    0.00910651
     atom  191 type  2   force =     0.00009978   -0.00075679    0.00119690
     atom  192 type  2   force =     0.00209746    0.00044277    0.00387038
     atom  193 type  2   force =    -0.00052571   -0.00118250    0.00149004
     atom  194 type  2   force =     0.00189843   -0.00062368   -0.00021951
     atom  195 type  2   force =    -0.00021734   -0.00146282   -0.00065543
     atom  196 type  2   force =    -0.00180166    0.00272064   -0.02311590
     atom  197 type  2   force =     0.00006887    0.00020211   -0.00126403
     atom  198 type  1   force =     0.00061755    0.00000834    0.00123215
     atom  199 type  1   force =     0.00048477   -0.00022250    0.00098672
     atom  200 type  1   force =     0.00564395   -0.01413542   -0.02536585
     atom  201 type  1   force =     0.00145818    0.00358023   -0.00196614
     atom  202 type  1   force =     0.00305302    0.00216026   -0.00598767
     atom  203 type  1   force =     0.00038996   -0.00009040   -0.00096725
     atom  204 type  2   force =    -0.00007030   -0.00046749   -0.00264719
     atom  205 type  2   force =    -0.00013588   -0.00012695   -0.00043260
     atom  206 type  2   force =    -0.00024607    0.00006762   -0.00033921
     atom  207 type  2   force =     0.00015674   -0.00010575   -0.00009703
     atom  208 type  2   force =    -0.00148105    0.00003900    0.00093500
     atom  209 type  2   force =    -0.00034264   -0.00016321    0.00034472
     atom  210 type  2   force =    -0.00701018    0.00346569    0.00888645
     atom  211 type  2   force =    -0.00144596   -0.00103685    0.00088976
     atom  212 type  2   force =    -0.03395231   -0.00827885    0.00888994
     atom  213 type  2   force =    -0.00064454   -0.00192795   -0.00046408
     atom  214 type  2   force =    -0.00211288    0.00127890   -0.00861229
     atom  215 type  2   force =    -0.00025990   -0.00004814   -0.00041689

     Total force =     0.293372     Total SCF correction =     0.000108

     Writing output data file Qrtz_Ortho.save

     init_run     :     27.25s CPU     38.84s WALL (       1 calls)
     electrons    :   4455.00s CPU   9146.31s WALL (       1 calls)
     forces       :      8.34s CPU      9.45s WALL (       1 calls)

     Called by init_run:
     wfcinit      :     25.13s CPU     34.53s WALL (       1 calls)
     potinit      :      0.21s CPU      0.33s WALL (       1 calls)

     Called by electrons:
     c_bands      :   2258.92s CPU   2835.36s WALL (      33 calls)
     sum_band     :     10.91s CPU     43.28s WALL (      11 calls)
     v_of_rho     :      0.12s CPU      0.34s WALL (      12 calls)
     mix_rho      :      0.12s CPU      0.79s WALL (      11 calls)

     Called by c_bands:
     init_us_2    :      0.35s CPU      0.58s WALL (      45 calls)
     cegterg      :   2257.56s CPU   2826.63s WALL (      33 calls)

     Called by sum_band:

     Called by *egterg:
     h_psi        :    440.72s CPU    902.82s WALL (     100 calls)
     g_psi        :      0.30s CPU      0.33s WALL (      66 calls)
     cdiaghg      :    743.78s CPU    754.75s WALL (      97 calls)

     Called by h_psi:
     add_vuspsi   :    147.46s CPU    147.70s WALL (     100 calls)

     General routines
     calbec       :    152.45s CPU    176.94s WALL (     104 calls)
     fft          :      0.16s CPU      1.07s WALL (      49 calls)
     fftw         :    148.15s CPU    607.41s WALL (   98126 calls)
     davcio       :      0.02s CPU      2.65s WALL (     260 calls)

     Parallel routines
     fft_scatter  :     70.13s CPU    469.67s WALL (   98175 calls)

     Electric-field routines
     c_phase_fiel :   2184.79s CPU   6263.09s WALL (      33 calls)

     PWSCF        :     1h14m CPU        2h33m WALL


   This run was terminated on:  12: 5: 4   7Jul2018            

=------------------------------------------------------------------------------=
   JOB DONE.
=------------------------------------------------------------------------------=
