# Supplementary material for: Collective dipole effects in ionic transport under electric fields
Source: Nat Commun. 2020 Jul 3;11:3330. doi: 10.1038/s41467-020-17173-w (PMC7335081; doi:10.1038/s41467-020-17173-w)
Supplement: Supplementary file 3 — Source Data [file 41467_2020_17173_MOESM3_ESM.zip › Script_Pol_Analysis/QE_data/ZBC_NEB_VO_Q2-pos2/Zcharge_VO_Q2_pict8/dx0.2/output_file]

     Program PWSCF v.5.4.0 starts on  7Jul2018 at  5:14:53 

     This program is part of the open-source Quantum ESPRESSO suite
     for quantum simulation of materials; please cite
         "P. Giannozzi et al., J. Phys.:Condens. Matter 21 395502 (2009);
          URL http://www.quantum-espresso.org", 
     in publications or presentations arising from this work. More details at
     http://www.quantum-espresso.org/quote

     Parallel version (MPI), running on   112 processors
     R & G space division:  proc/nbgrp/npool/nimage =     112
     Reading input from input_file
Warning: card &IONS ignored
Warning: card / ignored
Warning: card &CELL ignored
Warning: card / ignored

     Current dimensions of program PWSCF are:
     Max number of different atomic species (ntypx) = 10
     Max number of k-points (npk) =  40000
     Max angular momentum in pseudopotentials (lmaxx) =  3

     Subspace diagonalization in iterative solution of the eigenvalue problem:
     a serial algorithm will be used


     Parallelization info
     --------------------
     sticks:   dense  smooth     PW     G-vecs:    dense   smooth      PW
     Min         200     200     50                15540    15540    1940
     Max         201     201     51                15547    15547    1944
     Sum       22485   22485   5629              1740873  1740873  217511


     Title: 
     Fkl_Ortho                                                                  


     bravais-lattice index     =            0
     lattice parameter (alat)  =      27.8567  a.u.
     unit-cell volume          =   18011.5231 (a.u.)^3
     number of atoms/cell      =          215
     number of atomic types    =            2
     number of electrons       =      1144.00
     number of Kohn-Sham states=          600
     kinetic-energy cutoff     =      80.0000  Ry
     charge density cutoff     =     320.0000  Ry
     convergence threshold     =      1.0E-08
     mixing beta               =       0.7000
     number of iterations used =            8  plain     mixing
     Exchange-correlation      =  SLA  PZ   NOGX NOGC ( 1  1  0  0 0 0)

     Using Berry phase electric field
     In a.u.(Ry)  cartesian system of reference
        0.0000000000
        0.0000000000
        0.0000000000
     In a.u.(Ry)  crystal system of reference
        0.0000000000
        0.0000000000
        0.0000000000
     Number of iterative cycles:   3


     celldm(1)=  27.856738  celldm(2)=   0.000000  celldm(3)=   0.000000
     celldm(4)=   0.000000  celldm(5)=   0.000000  celldm(6)=   0.000000

     crystal axes: (cart. coord. in units of alat)
               a(1) = (   0.992918   0.000000   0.000000 )  
               a(2) = (   0.000000   1.146571   0.000000 )  
               a(3) = (   0.000000   0.000000   0.731889 )  

     reciprocal axes: (cart. coord. in units 2 pi/alat)
               b(1) = (  1.007133  0.000000  0.000000 )  
               b(2) = (  0.000000  0.872166  0.000000 )  
               b(3) = (  0.000000  0.000000  1.366327 )  


     PseudoPot. # 1 for Si read from file:
     /home/users/lsamos/Nico/q-e-qe-5.4/pseudo/Si.pz-vbc.UPF
     MD5 check sum: 6dfa03ddd5817404712e03e4d12deb78
     Pseudo is Norm-conserving, Zval =  4.0
     Generated by new atomic code, or converted to UPF format
     Using radial grid of  431 points,  2 beta functions with: 
                l(1) =   0
                l(2) =   1

     PseudoPot. # 2 for O  read from file:
     /home/users/lsamos/Nico/q-e-qe-5.4/pseudo/O.pz-mt.UPF
     MD5 check sum: 6c85872a654a48428798af567c59afb1
     Pseudo is Norm-conserving, Zval =  6.0
     Generated by new atomic code, or converted to UPF format
     Using radial grid of  921 points,  1 beta functions with: 
                l(1) =   0

     atomic species   valence    mass     pseudopotential
        Si             4.00    28.08550     Si( 1.00)
        O              6.00    16.00000     O ( 1.00)

     No symmetry found


   Cartesian axes

     site n.     atom                  positions (alat units)
         1           Si  tau(   1) = (   0.1494714   0.0009477   0.2444566  )
         2           Si  tau(   2) = (   0.3174907   0.2885869   0.2451450  )
         3           Si  tau(   3) = (   0.9144614   0.1317411   0.1191297  )
         4           Si  tau(   4) = (   0.0902774   0.4150044   0.1256683  )
         5           Si  tau(   5) = (   0.0881440   0.1514727  -0.0004016  )
         6           Si  tau(   6) = (   0.2495588   0.4340058  -0.0025844  )
         7           O   tau(   7) = (   0.0832185   0.0805319   0.2820234  )
         8           O   tau(   8) = (   0.2503125   0.3664487   0.2847833  )
         9           O   tau(   9) = (   0.2149882   0.0378003   0.1636902  )
        10           O   tau(  10) = (   0.3847831   0.3312229   0.1685706  )
        11           O   tau(  11) = (   0.1893773   0.1676756   0.0394920  )
        12           O   tau(  12) = (   0.3560225   0.4420372   0.0253327  )
        13           O   tau(  13) = (   0.0231988   0.1139710   0.0809181  )
        14           O   tau(  14) = (   0.1929101   0.4032890   0.0871188  )
        15           O   tau(  15) = (   0.9143552   0.2053399   0.2018061  )
        16           O   tau(  16) = (   0.0862119   0.4908185   0.2060844  )
        17           O   tau(  17) = (   0.0451564   0.2469062   0.3308732  )
        18           O   tau(  18) = (   0.2112184   0.5352212   0.3307310  )
        19           Si  tau(  19) = (   0.4866320   0.0036471   0.2389086  )
        20           Si  tau(  20) = (   0.6532304   0.2822243   0.2487308  )
        21           Si  tau(  21) = (   0.2537529   0.1316889   0.1217787  )
        22           Si  tau(  22) = (   0.4151573   0.4223173   0.1163360  )
        23           Si  tau(  23) = (   0.4164873   0.1537472  -0.0003229  )
        24           Si  tau(  24) = (   0.5857051   0.4409697   0.0025648  )
        25           O   tau(  25) = (   0.4218373   0.0841044   0.2772363  )
        26           O   tau(  26) = (   0.5909822   0.3491900   0.3140664  )
        27           O   tau(  27) = (   0.5516300   0.0401767   0.1564734  )
        28           O   tau(  28) = (   0.7049153   0.3335606   0.1671720  )
        29           O   tau(  29) = (   0.5164521   0.1766063   0.0404130  )
        30           O   tau(  30) = (   0.6872547   0.4587629   0.0399806  )
        31           O   tau(  31) = (   0.3545224   0.1128512   0.0811342  )
        32           O   tau(  32) = (   0.5206873   0.4103118   0.0856511  )
        33           O   tau(  33) = (   0.2569464   0.2083902   0.2011254  )
        34           O   tau(  34) = (   0.4029483   0.5100034   0.1831404  )
        35           O   tau(  35) = (   0.3800301   0.2505729   0.3282301  )
        36           Si  tau(  36) = (   0.8156522  -0.0036784   0.2431190  )
        37           Si  tau(  37) = (   0.9790473   0.2832246   0.2449261  )
        38           Si  tau(  38) = (   0.5846616   0.1382794   0.1181572  )
        39           Si  tau(  39) = (   0.7497079   0.4247695   0.1250392  )
        40           Si  tau(  40) = (   0.7539676   0.1573483  -0.0102559  )
        41           Si  tau(  41) = (   0.9171600   0.4361479   0.0036403  )
        42           O   tau(  42) = (   0.7488174   0.0730654   0.2853941  )
        43           O   tau(  43) = (   0.9150137   0.3657066   0.2819900  )
        44           O   tau(  44) = (   0.8737587   0.0371940   0.1585278  )
        45           O   tau(  45) = (   1.0474120   0.3192303   0.1660527  )
        46           O   tau(  46) = (   0.8530985   0.1714723   0.0351202  )
        47           O   tau(  47) = (   1.0193306   0.4477978   0.0416980  )
        48           O   tau(  48) = (   0.6843471   0.1340639   0.0720020  )
        49           O   tau(  49) = (   0.8503733   0.4035106   0.0857512  )
        50           O   tau(  50) = (   0.5868429   0.2069138   0.2054135  )
        51           O   tau(  51) = (   0.7504058   0.5007492   0.2044785  )
        52           O   tau(  52) = (   0.7262441   0.2443598   0.3217877  )
        53           O   tau(  53) = (   0.8778487   0.5351898   0.3289760  )
        54           Si  tau(  54) = (   0.1480046   0.5717153   0.2476766  )
        55           Si  tau(  55) = (   0.3169257   0.8641618   0.2435130  )
        56           Si  tau(  56) = (   0.9221684   0.7064880   0.1234518  )
        57           Si  tau(  57) = (   0.0913670   0.9915033   0.1232579  )
        58           Si  tau(  58) = (   0.0967645   0.7261669   0.0019019  )
        59           Si  tau(  59) = (   0.2551950   1.0152533   0.0000408  )
        60           O   tau(  60) = (   0.0836295   0.6522677   0.2857890  )
        61           O   tau(  61) = (   0.2535604   0.9448883   0.2824614  )
        62           O   tau(  62) = (   0.2140845   0.6101638   0.1681856  )
        63           O   tau(  63) = (   0.3825817   0.8992598   0.1618833  )
        64           O   tau(  64) = (   0.2018753   0.7345946   0.0378384  )
        65           O   tau(  65) = (   0.3582639   1.0284664   0.0365346  )
        66           O   tau(  66) = (   0.0318257   0.6923399   0.0852587  )
        67           O   tau(  67) = (   0.1934837   0.9784951   0.0837975  )
        68           O   tau(  68) = (   0.9187408   0.7804922   0.2048059  )
        69           O   tau(  69) = (   0.0881995   1.0652142   0.2052206  )
        70           O   tau(  70) = (   0.0511173   0.8226030   0.3291906  )
        71           O   tau(  71) = (   0.2116453   1.1126348   0.3288825  )
        72           Si  tau(  72) = (   0.4280043   0.6167717   0.1800565  )
        73           Si  tau(  73) = (   0.6522437   0.8627363   0.2455553  )
        74           Si  tau(  74) = (   0.2570612   0.7030416   0.1280302  )
        75           Si  tau(  75) = (   0.4208532   0.9940222   0.1208383  )
        76           Si  tau(  76) = (   0.4788737   0.7552145  -0.0433215  )
        77           Si  tau(  77) = (   0.5870149   1.0145453   0.0011555  )
        78           O   tau(  78) = (   0.4179702   0.6563157   0.2819058  )
        79           O   tau(  79) = (   0.5879208   0.9436873   0.2821674  )
        80           O   tau(  80) = (   0.5326153   0.6246244   0.1435650  )
        81           O   tau(  81) = (   0.7137356   0.8938506   0.1593193  )
        82           O   tau(  82) = (   0.5362862   0.7670918   0.0357763  )
        83           O   tau(  83) = (   0.6895381   1.0274093   0.0386266  )
        84           O   tau(  84) = (   0.3651738   0.6775326   0.1081079  )
        85           O   tau(  85) = (   0.5230812   0.9775724   0.0828579  )
        86           O   tau(  86) = (   0.2533014   0.7831171   0.2038427  )
        87           O   tau(  87) = (   0.4221345   1.0697068   0.2008625  )
        88           O   tau(  88) = (   0.3802272   0.8263298   0.3264519  )
        89           O   tau(  89) = (   0.5495025   1.1137549   0.3225966  )
        90           Si  tau(  90) = (   0.8167489   0.5776351   0.2468981  )
        91           Si  tau(  91) = (   0.9830666   0.8602281   0.2449726  )
        92           Si  tau(  92) = (   0.5899734   0.7153580   0.1204814  )
        93           Si  tau(  93) = (   0.7533421   0.9894962   0.1209442  )
        94           Si  tau(  94) = (   0.7562783   0.7268801   0.0016140  )
        95           Si  tau(  95) = (   0.9193291   1.0109932   0.0010669  )
        96           O   tau(  96) = (   0.7539868   0.6573497   0.2904903  )
        97           O   tau(  97) = (   0.9179409   0.9401360   0.2827797  )
        98           O   tau(  98) = (   0.8824398   0.6124511   0.1652101  )
        99           O   tau(  99) = (   1.0487828   0.8952476   0.1633974  )
       100           O   tau( 100) = (   0.8579011   0.7415052   0.0396964  )
       101           O   tau( 101) = (   1.0203932   1.0273444   0.0406741  )
       102           O   tau( 102) = (   0.6910821   0.6931418   0.0850062  )
       103           O   tau( 103) = (   0.8547900   0.9729460   0.0824334  )
       104           O   tau( 104) = (   0.5880942   0.7801492   0.2087864  )
       105           O   tau( 105) = (   0.7527000   1.0612375   0.2046204  )
       106           O   tau( 106) = (   0.7162991   0.8278231   0.3286084  )
       107           O   tau( 107) = (   0.8810009   1.1082189   0.3251451  )
       108           Si  tau( 108) = (   0.1528640  -0.0017384   0.6088985  )
       109           Si  tau( 109) = (   0.3096227   0.2827273   0.6103003  )
       110           Si  tau( 110) = (   0.9190528   0.1262156   0.4904323  )
       111           Si  tau( 111) = (   0.0875176   0.4170564   0.4898511  )
       112           Si  tau( 112) = (   0.0869555   0.1514041   0.3666988  )
       113           Si  tau( 113) = (   0.2503732   0.4393069   0.3674345  )
       114           O   tau( 114) = (   0.0891127   0.0791563   0.6478922  )
       115           O   tau( 115) = (   0.2397689   0.3588761   0.6488161  )
       116           O   tau( 116) = (   0.2160054   0.0323429   0.5245618  )
       117           O   tau( 117) = (   0.3753329   0.3268707   0.5325805  )
       118           O   tau( 118) = (   0.1906845   0.1653824   0.4011052  )
       119           O   tau( 119) = (   0.3533634   0.4547887   0.4049147  )
       120           O   tau( 120) = (   0.0284336   0.1129398   0.4524017  )
       121           O   tau( 121) = (   0.1896246   0.4012837   0.4515487  )
       122           O   tau( 122) = (   0.9151517   0.2024185   0.5708525  )
       123           O   tau( 123) = (   0.0864038   0.4935977   0.5694259  )
       124           O   tau( 124) = (   0.0497082   0.2474490   0.6933158  )
       125           O   tau( 125) = (   0.2149194   0.5313177   0.6919167  )
       126           Si  tau( 126) = (   0.4845427  -0.0008417   0.6095376  )
       127           Si  tau( 127) = (   0.6425271   0.2863919   0.6035808  )
       128           Si  tau( 128) = (   0.2537073   0.1273442   0.4836312  )
       129           Si  tau( 129) = (   0.4097982   0.4222357   0.4926263  )
       130           Si  tau( 130) = (   0.4186162   0.1534708   0.3628396  )
       131           Si  tau( 131) = (   0.6074621   0.3931969   0.4114298  )
       132           O   tau( 132) = (   0.4227293   0.0809761   0.6487458  )
       133           O   tau( 133) = (   0.5853885   0.3633283   0.6548828  )
       134           O   tau( 134) = (   0.5482659   0.0348559   0.5259797  )
       135           O   tau( 135) = (   0.6805038   0.3398323   0.5025346  )
       136           O   tau( 136) = (   0.5210983   0.1681100   0.4023815  )
       137           O   tau( 137) = (   0.6853499   0.4724111   0.4095294  )
       138           O   tau( 138) = (   0.3560489   0.1131743   0.4445450  )
       139           O   tau( 139) = (   0.5165455   0.4111160   0.4641384  )
       140           O   tau( 140) = (   0.2523346   0.2007865   0.5660836  )
       141           O   tau( 141) = (   0.4097964   0.5006896   0.5708570  )
       142           O   tau( 142) = (   0.3738395   0.2473863   0.6927439  )
       143           O   tau( 143) = (   0.5490476   0.5332497   0.6865996  )
       144           Si  tau( 144) = (   0.8159570  -0.0059418   0.6109147  )
       145           Si  tau( 145) = (   0.9781516   0.2835054   0.6116378  )
       146           Si  tau( 146) = (   0.5837705   0.1295980   0.4843817  )
       147           Si  tau( 147) = (   0.7557207   0.4316410   0.4867773  )
       148           Si  tau( 148) = (   0.7552401   0.1475659   0.3658219  )
       149           Si  tau( 149) = (   0.9178982   0.4389779   0.3637597  )
       150           O   tau( 150) = (   0.7514222   0.0754933   0.6480459  )
       151           O   tau( 151) = (   0.9130437   0.3633380   0.6522516  )
       152           O   tau( 152) = (   0.8804958   0.0305454   0.5289822  )
       153           O   tau( 153) = (   1.0405168   0.3227363   0.5293732  )
       154           O   tau( 154) = (   0.8561763   0.1605966   0.4061864  )
       155           O   tau( 155) = (   1.0179690   0.4528454   0.4055219  )
       156           O   tau( 156) = (   0.6873875   0.1204013   0.4490287  )
       157           O   tau( 157) = (   0.8513719   0.4013556   0.4468985  )
       158           O   tau( 158) = (   0.5792862   0.2070281   0.5649337  )
       159           O   tau( 159) = (   0.7569539   0.4869943   0.5797427  )
       160           O   tau( 160) = (   0.7254918   0.2507414   0.6654436  )
       161           O   tau( 161) = (   0.8845905   0.5347773   0.6971753  )
       162           Si  tau( 162) = (   0.1526269   0.5716026   0.6101489  )
       163           Si  tau( 163) = (   0.3155662   0.8644522   0.6030108  )
       164           Si  tau( 164) = (   0.9180611   0.7046117   0.4932144  )
       165           Si  tau( 165) = (   0.0893124   0.9897120   0.4893558  )
       166           Si  tau( 166) = (   0.0873092   0.7263265   0.3678167  )
       167           Si  tau( 167) = (   0.2521195   1.0175389   0.3659746  )
       168           O   tau( 168) = (   0.0911061   0.6530292   0.6511778  )
       169           O   tau( 169) = (   0.2527190   0.9401050   0.6499430  )
       170           O   tau( 170) = (   0.2185761   0.6087167   0.5293410  )
       171           O   tau( 171) = (   0.3775514   0.9003124   0.5195349  )
       172           O   tau( 172) = (   0.1900493   0.7396596   0.4054104  )
       173           O   tau( 173) = (   0.3542099   1.0361992   0.4033058  )
       174           O   tau( 174) = (   0.0251911   0.6886046   0.4511324  )
       175           O   tau( 175) = (   0.1910256   0.9765351   0.4485763  )
       176           O   tau( 176) = (   0.9218635   0.7741767   0.5786345  )
       177           O   tau( 177) = (   0.0893311   1.0624941   0.5725386  )
       178           O   tau( 178) = (   0.0610257   0.8229421   0.6947992  )
       179           O   tau( 179) = (   0.2178960   1.1104126   0.6917137  )
       180           Si  tau( 180) = (   0.4850138   0.5713811   0.6065393  )
       181           Si  tau( 181) = (   0.6484919   0.8593046   0.6114692  )
       182           Si  tau( 182) = (   0.2541574   0.7039542   0.4875499  )
       183           Si  tau( 183) = (   0.4179983   0.9968262   0.4837857  )
       184           Si  tau( 184) = (   0.4170917   0.7298690   0.3638508  )
       185           Si  tau( 185) = (   0.5852581   1.0181588   0.3638619  )
       186           O   tau( 186) = (   0.4326560   0.6603236   0.6493634  )
       187           O   tau( 187) = (   0.5844659   0.9376161   0.6524665  )
       188           O   tau( 188) = (   0.5476505   0.6085294   0.5232489  )
       189           O   tau( 189) = (   0.7046802   0.8930827   0.5233523  )
       190           O   tau( 190) = (   0.5187370   0.7450013   0.4061965  )
       191           O   tau( 191) = (   0.6855373   1.0322085   0.4070884  )
       192           O   tau( 192) = (   0.3561005   0.6902155   0.4471337  )
       193           O   tau( 193) = (   0.5193569   0.9805841   0.4443687  )
       194           O   tau( 194) = (   0.2561880   0.7786921   0.5696956  )
       195           O   tau( 195) = (   0.4199835   1.0657345   0.5701693  )
       196           O   tau( 196) = (   0.3909649   0.8320529   0.6813792  )
       197           O   tau( 197) = (   0.5499269   1.1088582   0.6906973  )
       198           Si  tau( 198) = (   0.8203049   0.5717894   0.6166514  )
       199           Si  tau( 199) = (   0.9865170   0.8568240   0.6135645  )
       200           Si  tau( 200) = (   0.5810196   0.7071261   0.4879257  )
       201           Si  tau( 201) = (   0.7486537   0.9895276   0.4867726  )
       202           Si  tau( 202) = (   0.7525824   0.7330266   0.3710267  )
       203           Si  tau( 203) = (   0.9162157   1.0121775   0.3663165  )
       204           O   tau( 204) = (   0.7528400   0.6495566   0.6545554  )
       205           O   tau( 205) = (   0.9209779   0.9367009   0.6512957  )
       206           O   tau( 206) = (   0.8776166   0.6078623   0.5297033  )
       207           O   tau( 207) = (   1.0468876   0.8926540   0.5282550  )
       208           O   tau( 208) = (   0.8526645   0.7457440   0.4140935  )
       209           O   tau( 209) = (   1.0165712   1.0265228   0.4086748  )
       210           O   tau( 210) = (   0.6849350   0.7015438   0.4546189  )
       211           O   tau( 211) = (   0.8492873   0.9732359   0.4458841  )
       212           O   tau( 212) = (   0.5710965   0.7766366   0.5820620  )
       213           O   tau( 213) = (   0.7520978   1.0589326   0.5727257  )
       214           O   tau( 214) = (   0.7161177   0.8193281   0.6881546  )
       215           O   tau( 215) = (   0.8793284   1.1058496   0.6940282  )

     number of k points=     1
                       cart. coord. in units 2pi/alat
        k(    1) = (   0.0000000   0.0000000   0.0000000), wk =   2.0000000

     Dense  grid:  1740873 G-vectors     FFT dimensions: ( 160, 192, 120)

     Largest allocated arrays     est. size (Mb)     dimensions
        Kohn-Sham Wavefunctions        17.80 Mb     (    1944,  600)
        NL pseudopotentials            12.78 Mb     (    1944,  431)
        Each V/rho on FFT grid          0.94 Mb     (   61440)
        Each G-vector array             0.12 Mb     (   15547)
        G-vector shells                 0.06 Mb     (    7776)
     Largest temporary arrays     est. size (Mb)     dimensions
        Auxiliary wavefunctions        71.19 Mb     (    1944, 2400)
        Each subspace H/S matrix       87.89 Mb     (    2400, 2400)
        Each <psi_i|beta_j> matrix      3.95 Mb     (     431,  600)
        Arrays for rho mixing           7.50 Mb     (   61440,    8)

     Initial potential from superposition of free atoms

     starting charge 1145.96414, renormalised to 1144.00000
     Starting wfc are  860 randomized atomic wfcs

     total cpu time spent up to now is       38.1 secs

     per-process dynamical memory:   157.1 Mb

     Self-consistent Calculation

     iteration #  1     ecut=    80.00 Ry     beta=0.70
     Davidson diagonalization with overlap
     ethr =  1.00E-02,  avg # of iterations =  3.0
     Davidson diagonalization with overlap
     ethr =  1.00E-02,  avg # of iterations =  1.0
     Davidson diagonalization with overlap
     ethr =  1.00E-02,  avg # of iterations =  1.0

     Expectation value of exp(iGx): ( -5.0270123575055941E-004,  5.2548345408031055E-004)  0.99291773000000005     
     Electronic Dipole per cell (Ry a.u.)   29.061432527499605     
     Ionic Dipole per cell (Ry a.u.)   23646.358720033018     

     Expectation value of exp(iGx): (  3.2628616494398042E-003, -3.0451495721239914E-003)   1.1465709300000000     
     Electronic Dipole per cell (Ry a.u.)  -10.796361422801478     
     Ionic Dipole per cell (Ry a.u.)   25349.075325860631     

     Expectation value of exp(iGx): ( -9.1020436382455241E-007, -1.4728947672769866E-006)  0.73188942899999998     
     Electronic Dipole per cell (Ry a.u.)  -19.496724233912612     
     Ionic Dipole per cell (Ry a.u.)   15835.596039932205     
Electronic Dipole on Cartesian axes
           1   29.061432527499605     
           2  -10.796361422801478     
           3  -19.496724233912612     
Ionic Dipole on Cartesian axes
           1   23646.358720033018     
           2   25349.075325860631     
           3   15835.596039932205     

     total cpu time spent up to now is      766.0 secs

     total energy              =   -5137.13797778 Ry
     Harris-Foulkes estimate   =   -5174.10826838 Ry
     estimated scf accuracy    <      51.90711071 Ry

     iteration #  2     ecut=    80.00 Ry     beta=0.70
     Davidson diagonalization with overlap
     ethr =  4.54E-03,  avg # of iterations =  2.0
     Davidson diagonalization with overlap
     ethr =  4.54E-03,  avg # of iterations =  1.0
     Davidson diagonalization with overlap
     ethr =  4.54E-03,  avg # of iterations =  1.0

     Expectation value of exp(iGx): ( -1.8912633472708626E-005,  2.5305723243613896E-005)  0.99291773000000005     
     Electronic Dipole per cell (Ry a.u.)   27.549480330176063     
     Ionic Dipole per cell (Ry a.u.)   23646.358720033018     

     Expectation value of exp(iGx): (  3.2411398554634446E-004, -2.8213353665096819E-004)   1.1465709300000000     
     Electronic Dipole per cell (Ry a.u.)  -10.298365615150471     
     Ionic Dipole per cell (Ry a.u.)   25349.075325860631     

     Expectation value of exp(iGx): ( -2.7806414587679280E-009, -4.9521109861069872E-009)  0.73188942899999998     
     Electronic Dipole per cell (Ry a.u.)  -19.112231345894660     
     Ionic Dipole per cell (Ry a.u.)   15835.596039932205     
Electronic Dipole on Cartesian axes
           1   27.549480330176063     
           2  -10.298365615150471     
           3  -19.112231345894660     
Ionic Dipole on Cartesian axes
           1   23646.358720033018     
           2   25349.075325860631     
           3   15835.596039932205     

     total cpu time spent up to now is     1514.6 secs

     total energy              =   -5150.64588780 Ry
     Harris-Foulkes estimate   =   -5167.85493230 Ry
     estimated scf accuracy    <      33.32635929 Ry

     iteration #  3     ecut=    80.00 Ry     beta=0.70
     Davidson diagonalization with overlap
     ethr =  2.91E-03,  avg # of iterations =  2.0
     Davidson diagonalization with overlap
     ethr =  2.91E-03,  avg # of iterations =  1.0
     Davidson diagonalization with overlap
     ethr =  2.91E-03,  avg # of iterations =  1.0

     Expectation value of exp(iGx): ( -1.0625219461036555E-004,  1.1592465652447580E-004)  0.99291773000000005     
     Electronic Dipole per cell (Ry a.u.)   28.795558522450968     
     Ionic Dipole per cell (Ry a.u.)   23646.358720033018     

     Expectation value of exp(iGx): (  1.0430017012457496E-003, -9.6385864626148091E-004)   1.1465709300000000     
     Electronic Dipole per cell (Ry a.u.)  -10.725680401120236     
     Ionic Dipole per cell (Ry a.u.)   25349.075325860631     

     Expectation value of exp(iGx): ( -5.4780437047780991E-008, -9.0240518947189636E-008)  0.73188942899999998     
     Electronic Dipole per cell (Ry a.u.)  -19.423840990403310     
     Ionic Dipole per cell (Ry a.u.)   15835.596039932205     
Electronic Dipole on Cartesian axes
           1   28.795558522450968     
           2  -10.725680401120236     
           3  -19.423840990403310     
Ionic Dipole on Cartesian axes
           1   23646.358720033018     
           2   25349.075325860631     
           3   15835.596039932205     

     total cpu time spent up to now is     2252.9 secs

     total energy              =   -5157.47302159 Ry
     Harris-Foulkes estimate   =   -5157.59198938 Ry
     estimated scf accuracy    <       0.27343026 Ry

     iteration #  4     ecut=    80.00 Ry     beta=0.70
     Davidson diagonalization with overlap
     ethr =  2.39E-05,  avg # of iterations =  9.0
     Davidson diagonalization with overlap
     ethr =  2.39E-05,  avg # of iterations =  1.0
     Davidson diagonalization with overlap
     ethr =  2.39E-05,  avg # of iterations =  1.0

     Expectation value of exp(iGx): ( -9.4237407320612622E-005,  1.1527124774251598E-004)  0.99291773000000005     
     Electronic Dipole per cell (Ry a.u.)   28.091406641386271     
     Ionic Dipole per cell (Ry a.u.)   23646.358720033018     

     Expectation value of exp(iGx): (  1.0248343549859006E-003, -9.0565858636418891E-004)   1.1465709300000000     
     Electronic Dipole per cell (Ry a.u.)  -10.405925874540090     
     Ionic Dipole per cell (Ry a.u.)   25349.075325860631     

     Expectation value of exp(iGx): ( -4.8807235409338492E-008, -8.3456040792576646E-008)  0.73188942899999998     
     Electronic Dipole per cell (Ry a.u.)  -19.273329281689232     
     Ionic Dipole per cell (Ry a.u.)   15835.596039932205     
Electronic Dipole on Cartesian axes
           1   28.091406641386271     
           2  -10.405925874540090     
           3  -19.273329281689232     
Ionic Dipole on Cartesian axes
           1   23646.358720033018     
           2   25349.075325860631     
           3   15835.596039932205     

     total cpu time spent up to now is     3117.7 secs

     total energy              =   -5157.48656159 Ry
     Harris-Foulkes estimate   =   -5157.58802247 Ry
     estimated scf accuracy    <       0.21925187 Ry

     iteration #  5     ecut=    80.00 Ry     beta=0.70
     Davidson diagonalization with overlap
     ethr =  1.92E-05,  avg # of iterations = 10.0
     Davidson diagonalization with overlap
     ethr =  1.92E-05,  avg # of iterations =  1.0
     Davidson diagonalization with overlap
     ethr =  1.92E-05,  avg # of iterations =  1.0

     Expectation value of exp(iGx): ( -9.8541526572715164E-005,  1.1097716808769009E-004)  0.99291773000000005     
     Electronic Dipole per cell (Ry a.u.)   28.599125445524972     
     Ionic Dipole per cell (Ry a.u.)   23646.358720033018     

     Expectation value of exp(iGx): (  1.0052746102998929E-003, -9.1818849732261702E-004)   1.1465709300000000     
     Electronic Dipole per cell (Ry a.u.)  -10.641872052903496     
     Ionic Dipole per cell (Ry a.u.)   25349.075325860631     

     Expectation value of exp(iGx): ( -4.8880274823385302E-008, -8.1617824235752278E-008)  0.73188942899999998     
     Electronic Dipole per cell (Ry a.u.)  -19.368937946970856     
     Ionic Dipole per cell (Ry a.u.)   15835.596039932205     
Electronic Dipole on Cartesian axes
           1   28.599125445524972     
           2  -10.641872052903496     
           3  -19.368937946970856     
Ionic Dipole on Cartesian axes
           1   23646.358720033018     
           2   25349.075325860631     
           3   15835.596039932205     

     total cpu time spent up to now is     3937.1 secs

     total energy              =   -5157.53028640 Ry
     Harris-Foulkes estimate   =   -5157.53200819 Ry
     estimated scf accuracy    <       0.00295913 Ry

     iteration #  6     ecut=    80.00 Ry     beta=0.70
     Davidson diagonalization with overlap
     ethr =  2.59E-07,  avg # of iterations =  8.0
     Davidson diagonalization with overlap
     ethr =  2.59E-07,  avg # of iterations =  1.0
     Davidson diagonalization with overlap
     ethr =  2.59E-07,  avg # of iterations =  1.0

     Expectation value of exp(iGx): ( -9.8223533794351139E-005,  1.1143806710074510E-004)  0.99291773000000005     
     Electronic Dipole per cell (Ry a.u.)   28.553544010536427     
     Ionic Dipole per cell (Ry a.u.)   23646.358720033018     

     Expectation value of exp(iGx): (  1.0080285084847836E-003, -9.1639896933658118E-004)   1.1465709300000000     
     Electronic Dipole per cell (Ry a.u.)  -10.608325457517553     
     Ionic Dipole per cell (Ry a.u.)   25349.075325860631     

     Expectation value of exp(iGx): ( -4.8847106706316523E-008, -8.1922416444943440E-008)  0.73188942899999998     
     Electronic Dipole per cell (Ry a.u.)  -19.351140913460178     
     Ionic Dipole per cell (Ry a.u.)   15835.596039932205     
Electronic Dipole on Cartesian axes
           1   28.553544010536427     
           2  -10.608325457517553     
           3  -19.351140913460178     
Ionic Dipole on Cartesian axes
           1   23646.358720033018     
           2   25349.075325860631     
           3   15835.596039932205     

     total cpu time spent up to now is     4755.5 secs

     total energy              =   -5157.53099705 Ry
     Harris-Foulkes estimate   =   -5157.53118213 Ry
     estimated scf accuracy    <       0.00033979 Ry

     iteration #  7     ecut=    80.00 Ry     beta=0.70
     Davidson diagonalization with overlap
     ethr =  2.97E-08,  avg # of iterations =  3.0
     Davidson diagonalization with overlap
     ethr =  2.97E-08,  avg # of iterations =  1.0
     Davidson diagonalization with overlap
     ethr =  2.97E-08,  avg # of iterations =  1.0

     Expectation value of exp(iGx): ( -9.8316432353844931E-005,  1.1144894280467859E-004)  0.99291773000000005     
     Electronic Dipole per cell (Ry a.u.)   28.558780249147105     
     Ionic Dipole per cell (Ry a.u.)   23646.358720033018     

     Expectation value of exp(iGx): (  1.0077392576326172E-003, -9.1742726964011900E-004)   1.1465709300000000     
     Electronic Dipole per cell (Ry a.u.)  -10.618405755273553     
     Ionic Dipole per cell (Ry a.u.)   25349.075325860631     

     Expectation value of exp(iGx): ( -4.8956253686740210E-008, -8.1950319193376148E-008)  0.73188942899999998     
     Electronic Dipole per cell (Ry a.u.)  -19.358780213809126     
     Ionic Dipole per cell (Ry a.u.)   15835.596039932205     
Electronic Dipole on Cartesian axes
           1   28.558780249147105     
           2  -10.618405755273553     
           3  -19.358780213809126     
Ionic Dipole on Cartesian axes
           1   23646.358720033018     
           2   25349.075325860631     
           3   15835.596039932205     

     total cpu time spent up to now is     5488.5 secs

     total energy              =   -5157.53107490 Ry
     Harris-Foulkes estimate   =   -5157.53109417 Ry
     estimated scf accuracy    <       0.00004031 Ry

     iteration #  8     ecut=    80.00 Ry     beta=0.70
     Davidson diagonalization with overlap
     ethr =  3.52E-09,  avg # of iterations =  3.0
     Davidson diagonalization with overlap
     ethr =  3.52E-09,  avg # of iterations =  1.0
     Davidson diagonalization with overlap
     ethr =  3.52E-09,  avg # of iterations =  1.0

     Expectation value of exp(iGx): ( -9.8331302408946955E-005,  1.1144950579768921E-004)  0.99291773000000005     
     Electronic Dipole per cell (Ry a.u.)   28.559683228257637     
     Ionic Dipole per cell (Ry a.u.)   23646.358720033018     

     Expectation value of exp(iGx): (  1.0079644975512327E-003, -9.1734601451763274E-004)   1.1465709300000000     
     Electronic Dipole per cell (Ry a.u.)  -10.616172269726180     
     Ionic Dipole per cell (Ry a.u.)   25349.075325860631     

     Expectation value of exp(iGx): ( -4.8943162219949385E-008, -8.1978695130224686E-008)  0.73188942899999998     
     Electronic Dipole per cell (Ry a.u.)  -19.356301005853389     
     Ionic Dipole per cell (Ry a.u.)   15835.596039932205     
Electronic Dipole on Cartesian axes
           1   28.559683228257637     
           2  -10.616172269726180     
           3  -19.356301005853389     
Ionic Dipole on Cartesian axes
           1   23646.358720033018     
           2   25349.075325860631     
           3   15835.596039932205     

     total cpu time spent up to now is     6242.0 secs

     total energy              =   -5157.53108498 Ry
     Harris-Foulkes estimate   =   -5157.53108685 Ry
     estimated scf accuracy    <       0.00000540 Ry

     iteration #  9     ecut=    80.00 Ry     beta=0.70
     Davidson diagonalization with overlap
     ethr =  4.72E-10,  avg # of iterations =  3.0
     Davidson diagonalization with overlap
     ethr =  4.72E-10,  avg # of iterations =  1.0
     Davidson diagonalization with overlap
     ethr =  4.72E-10,  avg # of iterations =  1.0

     Expectation value of exp(iGx): ( -9.8327471022586951E-005,  1.1146248807983414E-004)  0.99291773000000005     
     Electronic Dipole per cell (Ry a.u.)   28.558723051137772     
     Ionic Dipole per cell (Ry a.u.)   23646.358720033018     

     Expectation value of exp(iGx): (  1.0079784662864566E-003, -9.1737864325336382E-004)   1.1465709300000000     
     Electronic Dipole per cell (Ry a.u.)  -10.616327650378658     
     Ionic Dipole per cell (Ry a.u.)   25349.075325860631     

     Expectation value of exp(iGx): ( -4.8952589016994002E-008, -8.1978681795281673E-008)  0.73188942899999998     
     Electronic Dipole per cell (Ry a.u.)  -19.357079668372634     
     Ionic Dipole per cell (Ry a.u.)   15835.596039932205     
Electronic Dipole on Cartesian axes
           1   28.558723051137772     
           2  -10.616327650378658     
           3  -19.357079668372634     
Ionic Dipole on Cartesian axes
           1   23646.358720033018     
           2   25349.075325860631     
           3   15835.596039932205     

     total cpu time spent up to now is     6993.2 secs

     total energy              =   -5157.53108601 Ry
     Harris-Foulkes estimate   =   -5157.53108623 Ry
     estimated scf accuracy    <       0.00000046 Ry

     iteration # 10     ecut=    80.00 Ry     beta=0.70
     Davidson diagonalization with overlap
     ethr =  4.04E-11,  avg # of iterations =  3.0
     Davidson diagonalization with overlap
     ethr =  4.04E-11,  avg # of iterations =  1.0
     Davidson diagonalization with overlap
     ethr =  4.04E-11,  avg # of iterations =  1.0

     Expectation value of exp(iGx): ( -9.8329864705852874E-005,  1.1145902983572154E-004)  0.99291773000000005     
     Electronic Dipole per cell (Ry a.u.)   28.559065071348538     
     Ionic Dipole per cell (Ry a.u.)   23646.358720033018     

     Expectation value of exp(iGx): (  1.0079697444252155E-003, -9.1738468164238721E-004)   1.1465709300000000     
     Electronic Dipole per cell (Ry a.u.)  -10.616436690805735     
     Ionic Dipole per cell (Ry a.u.)   25349.075325860631     

     Expectation value of exp(iGx): ( -4.8949561305512913E-008, -8.1980011734038101E-008)  0.73188942899999998     
     Electronic Dipole per cell (Ry a.u.)  -19.356764259361459     
     Ionic Dipole per cell (Ry a.u.)   15835.596039932205     
Electronic Dipole on Cartesian axes
           1   28.559065071348538     
           2  -10.616436690805735     
           3  -19.356764259361459     
Ionic Dipole on Cartesian axes
           1   23646.358720033018     
           2   25349.075325860631     
           3   15835.596039932205     

     total cpu time spent up to now is     7739.6 secs

     total energy              =   -5157.53108612 Ry
     Harris-Foulkes estimate   =   -5157.53108615 Ry
     estimated scf accuracy    <       0.00000006 Ry

     iteration # 11     ecut=    80.00 Ry     beta=0.70
     Davidson diagonalization with overlap
     ethr =  5.48E-12,  avg # of iterations =  2.0
     Davidson diagonalization with overlap
     ethr =  5.48E-12,  avg # of iterations =  1.0
     Davidson diagonalization with overlap
     ethr =  5.48E-12,  avg # of iterations =  1.0

     Expectation value of exp(iGx): ( -9.8328910096396219E-005,  1.1146006459306699E-004)  0.99291773000000005     
     Electronic Dipole per cell (Ry a.u.)   28.558947758231398     
     Ionic Dipole per cell (Ry a.u.)   23646.358720033018     

     Expectation value of exp(iGx): (  1.0079716115794185E-003, -9.1738268248850875E-004)   1.1465709300000000     
     Electronic Dipole per cell (Ry a.u.)  -10.616407835954980     
     Ionic Dipole per cell (Ry a.u.)   25349.075325860631     

     Expectation value of exp(iGx): ( -4.8951044835740278E-008, -8.1979340941548733E-008)  0.73188942899999998     
     Electronic Dipole per cell (Ry a.u.)  -19.356919748453912     
     Ionic Dipole per cell (Ry a.u.)   15835.596039932205     
Electronic Dipole on Cartesian axes
           1   28.558947758231398     
           2  -10.616407835954980     
           3  -19.356919748453912     
Ionic Dipole on Cartesian axes
           1   23646.358720033018     
           2   25349.075325860631     
           3   15835.596039932205     

     total cpu time spent up to now is     8495.0 secs

     End of self-consistent calculation

          k = 0.0000 0.0000 0.0000 (217511 PWs)   bands (ev):

   -17.5061 -17.4568 -16.9509 -16.5499 -16.4880 -16.4482 -16.3558 -16.3051
   -16.2770 -16.2646 -16.1997 -16.1597 -16.1495 -16.1271 -16.0987 -16.0389
   -16.0295 -15.9953 -15.9815 -15.9652 -15.9129 -15.9001 -15.8694 -15.8529
   -15.8283 -15.8210 -15.7983 -15.7751 -15.7580 -15.7463 -15.7351 -15.7227
   -15.7072 -15.6733 -15.6357 -15.6032 -15.5948 -15.5520 -15.5322 -15.5097
   -15.4779 -15.4503 -15.4051 -15.3696 -15.3591 -15.3258 -15.2900 -15.2684
   -15.2380 -15.2124 -15.2033 -15.1550 -15.1454 -15.0970 -15.0701 -15.0411
   -15.0371 -15.0263 -15.0081 -14.9891 -14.9670 -14.9435 -14.9230 -14.9095
   -14.8629 -14.8581 -14.8426 -14.8404 -14.8032 -14.7861 -14.7804 -14.7692
   -14.7536 -14.7457 -14.7310 -14.7137 -14.6686 -14.6426 -14.6190 -14.6034
   -14.5916 -14.5607 -14.5552 -14.5159 -14.4945 -14.4859 -14.4737 -14.4586
   -14.4415 -14.4173 -14.3921 -14.3867 -14.3766 -14.3687 -14.3597 -14.3424
   -14.3399 -14.3325 -14.3242 -14.3195 -14.3101 -14.3048 -14.2926 -14.2828
   -14.2775 -14.2767 -14.2640 -14.2596 -14.2567 -14.2506 -14.2453 -14.2414
   -14.2367 -14.2299 -14.2271 -14.2222 -14.2140 -14.2111 -14.2052 -14.2017
   -14.1945 -14.1882 -14.1858 -14.1840 -14.1762 -14.1736 -14.1671 -14.1649
   -14.1537 -14.1520 -14.1440 -14.1429 -14.1361 -14.1281 -14.1164 -14.1138
   -14.1095 -14.0928 -14.0869 -14.0760 -14.0665 -14.0545 -14.0425  -6.8018
    -6.5749  -6.4400  -6.3889  -6.2502  -6.2179  -6.1570  -6.0444  -5.9192
    -5.9067  -5.8600  -5.8352  -5.8012  -5.7868  -5.7463  -5.6983  -5.6616
    -5.6374  -5.6250  -5.5892  -5.5799  -5.5524  -5.5079  -5.3793  -5.3058
    -5.2452  -5.2222  -5.1344  -5.1183  -5.0842  -5.0617  -5.0430  -4.9548
    -4.9009  -4.8818  -4.8188  -4.7325  -4.6682  -4.6603  -4.5801  -4.5308
    -4.4343  -4.3179  -4.2763  -4.2711  -4.2357  -4.2265  -4.1639  -4.1409
    -4.1155  -4.0411  -4.0003  -3.9637  -3.9203  -3.8961  -3.8628  -3.8026
    -3.7398  -3.7334  -3.7148  -3.6921  -3.6675  -3.6498  -3.6162  -3.5668
    -3.4971  -3.4535  -3.4072  -3.3731  -3.3360  -3.3155  -3.3002  -3.2573
    -3.2152  -3.1647  -3.1521  -3.1466  -3.0925  -3.0525  -3.0482  -3.0157
    -3.0072  -2.9805  -2.9576  -2.9420  -2.9336  -2.9063  -2.8932  -2.8878
    -2.8856  -2.8715  -2.8478  -2.8370  -2.8269  -2.8207  -2.8044  -2.7951
    -2.7821  -2.7679  -2.7579  -2.7504  -2.7372  -2.7349  -2.7272  -2.7237
    -2.7150  -2.6901  -2.6848  -2.6797  -2.6628  -2.6552  -2.6433  -2.6340
    -2.6273  -2.6094  -2.6049  -2.5928  -2.5694  -2.5457  -2.5107  -2.4947
    -2.4759  -2.4442  -2.4389  -2.4275  -2.4201  -2.4033  -2.3923  -2.3780
    -2.3761  -2.3558  -2.3418  -2.3166  -2.2952  -2.2739  -2.2142  -2.2119
    -2.1917  -2.1687  -2.1321  -2.1185  -2.0814  -2.0644  -1.9372  -1.8998
    -1.6585  -1.5868  -1.5275  -1.1326  -1.0673  -1.0026  -0.9623  -0.9225
    -0.9112  -0.8956  -0.8626  -0.8437  -0.7974  -0.7795  -0.7616  -0.7353
    -0.7310  -0.7168  -0.7083  -0.6643  -0.6619  -0.6460  -0.6317  -0.6135
    -0.6014  -0.5848  -0.5698  -0.5648  -0.5575  -0.5552  -0.5396  -0.5328
    -0.5157  -0.5123  -0.4985  -0.4838  -0.4741  -0.4682  -0.4456  -0.4251
    -0.4229  -0.4061  -0.3950  -0.3747  -0.3653  -0.3465  -0.3290  -0.3215
    -0.3089  -0.2983  -0.2880  -0.2712  -0.2644  -0.2359  -0.2315  -0.2179
    -0.2002  -0.1965  -0.1733  -0.1550  -0.1450  -0.1271  -0.1205  -0.0919
    -0.0767  -0.0501  -0.0423  -0.0353  -0.0228  -0.0049   0.0158   0.0276
     0.0474   0.0552   0.0679   0.0947   0.1143   0.1191   0.1253   0.1318
     0.1509   0.1719   0.1872   0.2017   0.2154   0.2250   0.2401   0.2555
     0.2708   0.2779   0.2924   0.3019   0.3068   0.3143   0.3341   0.3406
     0.3569   0.3725   0.3835   0.3933   0.3966   0.4226   0.4348   0.4478
     0.4529   0.4746   0.4799   0.4863   0.4996   0.5129   0.5185   0.5300
     0.5330   0.5558   0.5735   0.5755   0.5783   0.5911   0.6079   0.6115
     0.6318   0.6468   0.6668   0.6880   0.6997   0.7085   0.7258   0.7345
     0.7450   0.7495   0.7563   0.7780   0.7911   0.7937   0.8124   0.8241
     0.8410   0.8520   0.8658   0.8805   0.8893   0.9015   0.9252   0.9310
     0.9359   0.9520   0.9613   0.9659   0.9766   0.9826   0.9951   1.0118
     1.0278   1.0525   1.0533   1.0588   1.0763   1.0812   1.1033   1.1084
     1.1158   1.1242   1.1326   1.1392   1.1513   1.1586   1.1724   1.1782
     1.1859   1.1970   1.2148   1.2182   1.2302   1.2341   1.2475   1.2607
     1.2726   1.2837   1.2889   1.3013   1.3094   1.3207   1.3224   1.3373
     1.3424   1.3498   1.3666   1.3715   1.3794   1.3903   1.3933   1.4018
     1.4094   1.4117   1.4197   1.4310   1.4399   1.4478   1.4578   1.4612
     1.4725   1.4848   1.5000   1.5072   1.5141   1.5277   1.5309   1.5463
     1.5540   1.5607   1.5745   1.5804   1.5848   1.5918   1.6058   1.6093
     1.6177   1.6236   1.6388   1.6550   1.6615   1.6674   1.6783   1.6843
     1.7030   1.7181   1.7276   1.7467   1.7686   1.7705   1.7894   1.7965
     1.8169   1.8350   1.8474   1.8564   1.8805   1.8969   1.9045   1.9248
     1.9444   1.9491   1.9788   1.9926   1.9983   2.0044   2.0179   2.0244
     2.0335   2.0448   2.0492   2.0591   2.0821   2.1026   2.1262   2.1386
     2.1594   2.1663   2.1835   2.1957   2.2110   2.2232   2.2356   2.2614
     2.2928   2.2990   2.3307   2.3360   2.3380   2.3483   2.3767   2.3948
     2.4015   2.4047   2.4118   2.4190   2.4349   2.4447   2.4806   2.4886
     2.5117   2.5333   2.5794   2.5894   7.5215   7.9714   8.6906   9.0457
     9.2190   9.3561   9.4659   9.6491   9.8388   9.8728   9.9321   9.9883
    10.0182  10.1166  10.2154  10.2780  10.3262  10.3493  10.4227  10.4863
    10.5172  10.5441  10.6137  10.6787  10.7008  10.7260  10.7985  10.8401

     highest occupied, lowest unoccupied level (ev):     2.5894    7.5215

!    total energy              =   -5157.53108613 Ry
     Harris-Foulkes estimate   =   -5157.53108613 Ry
     estimated scf accuracy    <          3.6E-09 Ry

     The total energy is the sum of the following terms:

     one-electron contribution =   -2404.95418832 Ry
     hartree contribution      =    1797.50274660 Ry
     xc contribution           =   -1182.72865882 Ry
     ewald contribution        =   -3367.35098559 Ry

     convergence has been achieved in  11 iterations
  **** WARNING :: Problem open file vector.dat...
  **** WARNING :: Problem read vector parameters...
  VECTOR ::                  Infinity                  Infinity                       NaN
  PARALLEL PART OF FORCES:no remove

     Forces acting on atoms (Ry/au):

     atom    1 type  1   force =     0.00069305   -0.00060308   -0.00000107
     atom    2 type  1   force =    -0.00037122    0.00034011   -0.00014533
     atom    3 type  1   force =     0.00097238    0.00028119   -0.00002543
     atom    4 type  1   force =     0.00127514    0.00053901    0.00038364
     atom    5 type  1   force =     0.00078772   -0.00044448   -0.00036492
     atom    6 type  1   force =     0.00009129    0.00219259   -0.00038537
     atom    7 type  2   force =    -0.00050337    0.00036734    0.00008209
     atom    8 type  2   force =     0.00009632   -0.00033470   -0.00016594
     atom    9 type  2   force =    -0.00014352    0.00038813   -0.00002949
     atom   10 type  2   force =     0.00031913   -0.00039270   -0.00008979
     atom   11 type  2   force =    -0.00022769    0.00015589   -0.00005605
     atom   12 type  2   force =     0.00066048   -0.00070585    0.00085325
     atom   13 type  2   force =    -0.00062694   -0.00006217    0.00027061
     atom   14 type  2   force =    -0.00059685   -0.00042886    0.00046541
     atom   15 type  2   force =    -0.00041679   -0.00015423   -0.00007384
     atom   16 type  2   force =    -0.00128086   -0.00108932    0.00023978
     atom   17 type  2   force =    -0.00050399    0.00012362   -0.00002153
     atom   18 type  2   force =    -0.00037769   -0.00063314    0.00028523
     atom   19 type  1   force =    -0.00174568   -0.00002782   -0.00030356
     atom   20 type  1   force =    -0.00043873   -0.00035519    0.00016474
     atom   21 type  1   force =    -0.00020549   -0.00038898   -0.00002483
     atom   22 type  1   force =    -0.00179636    0.00062722   -0.00020824
     atom   23 type  1   force =    -0.00106370    0.00007091   -0.00007425
     atom   24 type  1   force =    -0.00135792   -0.00104188   -0.00042222
     atom   25 type  2   force =     0.00044271   -0.00000857   -0.00005331
     atom   26 type  2   force =     0.00029276    0.00010161    0.00006294
     atom   27 type  2   force =     0.00043557   -0.00002546   -0.00020782
     atom   28 type  2   force =     0.00013562    0.00054579   -0.00014085
     atom   29 type  2   force =     0.00056890   -0.00004784    0.00021561
     atom   30 type  2   force =     0.00058142    0.00067976    0.00027611
     atom   31 type  2   force =     0.00030872    0.00017109   -0.00010202
     atom   32 type  2   force =     0.00120115    0.00000459   -0.00023811
     atom   33 type  2   force =     0.00003152    0.00005263    0.00007605
     atom   34 type  2   force =     0.00272202   -0.00131323    0.00136761
     atom   35 type  2   force =     0.00019851   -0.00010702    0.00009157
     atom   36 type  1   force =     0.00088866    0.00115996    0.00028847
     atom   37 type  1   force =     0.00084443   -0.00009007   -0.00010971
     atom   38 type  1   force =    -0.00076383    0.00026681   -0.00011065
     atom   39 type  1   force =     0.00030632   -0.00134166   -0.00015651
     atom   40 type  1   force =     0.00013012    0.00024009    0.00026300
     atom   41 type  1   force =     0.00172541   -0.00116908    0.00034222
     atom   42 type  2   force =    -0.00011904   -0.00044170   -0.00014157
     atom   43 type  2   force =    -0.00056891    0.00033107    0.00014520
     atom   44 type  2   force =    -0.00042377   -0.00056118    0.00035018
     atom   45 type  2   force =    -0.00051474   -0.00041541    0.00012032
     atom   46 type  2   force =    -0.00038444   -0.00029538   -0.00016416
     atom   47 type  2   force =    -0.00112398   -0.00006060   -0.00035955
     atom   48 type  2   force =     0.00012937   -0.00019045   -0.00013230
     atom   49 type  2   force =    -0.00061203    0.00039860    0.00031275
     atom   50 type  2   force =     0.00025250    0.00010216    0.00009106
     atom   51 type  2   force =    -0.00040497    0.00101935    0.00033174
     atom   52 type  2   force =     0.00005905    0.00000815   -0.00010110
     atom   53 type  2   force =    -0.00097276    0.00089378   -0.00037514
     atom   54 type  1   force =     0.00139767    0.00114215   -0.00112980
     atom   55 type  1   force =    -0.00160127   -0.00130261   -0.00233661
     atom   56 type  1   force =     0.00512705   -0.00039329    0.00149878
     atom   57 type  1   force =     0.00324702   -0.00041836   -0.00061439
     atom   58 type  1   force =     0.00700036    0.00027907    0.00008590
     atom   59 type  1   force =     0.00253726   -0.00656550   -0.00422977
     atom   60 type  2   force =    -0.00153409   -0.00011002    0.00048128
     atom   61 type  2   force =    -0.00013948    0.00054871    0.00034729
     atom   62 type  2   force =    -0.00376835   -0.00193632    0.00153006
     atom   63 type  2   force =     0.00147983    0.00123290    0.00174103
     atom   64 type  2   force =    -0.00454984   -0.00077797    0.00112995
     atom   65 type  2   force =     0.00180687    0.00233466    0.00245563
     atom   66 type  2   force =    -0.00368176   -0.00035208    0.00109786
     atom   67 type  2   force =    -0.00195219    0.00075245    0.00164924
     atom   68 type  2   force =    -0.00147585   -0.00052837   -0.00043778
     atom   69 type  2   force =    -0.00067788    0.00027883    0.00015567
     atom   70 type  2   force =    -0.00130788    0.00048331   -0.00034170
     atom   71 type  2   force =    -0.00060403    0.00077242   -0.00043054
     atom   72 type  1   force =    -0.01477244    0.00271734   -0.00295111
     atom   73 type  1   force =     0.00047612    0.00425036    0.00188372
     atom   74 type  1   force =     0.00620138    0.00111871   -0.00545061
     atom   75 type  1   force =    -0.00721176   -0.00221013   -0.00247439
     atom   76 type  1   force =    -0.29014629    0.02074134   -0.26230595
     atom   77 type  1   force =    -0.00354979    0.00777229    0.00557674
     atom   78 type  2   force =     0.00472777   -0.00087562    0.00223472
     atom   79 type  2   force =     0.00112335   -0.00203872   -0.00122959
     atom   80 type  2   force =     0.00680313    0.00774709   -0.00645597
     atom   81 type  2   force =    -0.00100850   -0.00190438   -0.00044265
     atom   82 type  2   force =     0.14202777    0.02220502    0.17323462
     atom   83 type  2   force =    -0.00048826   -0.00150794   -0.00124028
     atom   84 type  2   force =     0.00112268   -0.00698291    0.01230650
     atom   85 type  2   force =     0.00448842   -0.00106111   -0.00125919
     atom   86 type  2   force =    -0.00099467    0.00125075    0.00207786
     atom   87 type  2   force =     0.00136962    0.00077081    0.00062337
     atom   88 type  2   force =     0.00188381   -0.00079137    0.00014517
     atom   89 type  2   force =     0.00101792   -0.00063547    0.00027255
     atom   90 type  1   force =     0.00176739   -0.00203969    0.00051559
     atom   91 type  1   force =     0.00283279    0.00026410    0.00013375
     atom   92 type  1   force =     0.01243739   -0.01007856    0.02777719
     atom   93 type  1   force =     0.00244995    0.00252946    0.00082394
     atom   94 type  1   force =     0.01101670   -0.00456139    0.00122197
     atom   95 type  1   force =     0.00292834    0.00043799   -0.00029730
     atom   96 type  2   force =    -0.00188877    0.00087786    0.00192982
     atom   97 type  2   force =    -0.00108498    0.00006566    0.00023893
     atom   98 type  2   force =    -0.00173905    0.00051083    0.00017136
     atom   99 type  2   force =    -0.00128129   -0.00029499    0.00059548
     atom  100 type  2   force =    -0.00450360    0.00064878   -0.00169004
     atom  101 type  2   force =    -0.00173144   -0.00000504   -0.00052377
     atom  102 type  2   force =    -0.00627984    0.00176107   -0.00200234
     atom  103 type  2   force =    -0.00171119   -0.00070513    0.00038458
     atom  104 type  2   force =    -0.00208164   -0.00213411   -0.00639137
     atom  105 type  2   force =    -0.00070660   -0.00120602   -0.00072544
     atom  106 type  2   force =    -0.00123710   -0.00068081   -0.00002705
     atom  107 type  2   force =    -0.00079155   -0.00040493    0.00020072
     atom  108 type  1   force =     0.00150290   -0.00154653    0.00091053
     atom  109 type  1   force =    -0.00046398    0.00057709    0.00000208
     atom  110 type  1   force =     0.00090292    0.00035653   -0.00009928
     atom  111 type  1   force =     0.00119381    0.00082642    0.00073163
     atom  112 type  1   force =     0.00062542   -0.00024040   -0.00016849
     atom  113 type  1   force =    -0.00024496    0.00096125    0.00000836
     atom  114 type  2   force =    -0.00055917    0.00046472    0.00025786
     atom  115 type  2   force =     0.00015118   -0.00056156   -0.00007736
     atom  116 type  2   force =    -0.00006756    0.00057902   -0.00035646
     atom  117 type  2   force =     0.00018910   -0.00039351   -0.00015232
     atom  118 type  2   force =    -0.00034888    0.00011159   -0.00017290
     atom  119 type  2   force =     0.00021436   -0.00032466   -0.00019652
     atom  120 type  2   force =    -0.00062951   -0.00014208    0.00018620
     atom  121 type  2   force =    -0.00035341   -0.00038423   -0.00002618
     atom  122 type  2   force =    -0.00040924   -0.00022738   -0.00008832
     atom  123 type  2   force =    -0.00106434   -0.00094590   -0.00053252
     atom  124 type  2   force =    -0.00050513    0.00010291   -0.00013302
     atom  125 type  2   force =    -0.00058262   -0.00146800    0.00029367
     atom  126 type  1   force =    -0.00352086   -0.00049229   -0.00164525
     atom  127 type  1   force =    -0.00047509   -0.00038606    0.00010445
     atom  128 type  1   force =    -0.00028995   -0.00053500    0.00037640
     atom  129 type  1   force =    -0.00170662    0.00116788    0.00114376
     atom  130 type  1   force =    -0.00097272    0.00009467    0.00015981
     atom  131 type  1   force =    -0.00135447   -0.00060043    0.00030135
     atom  132 type  2   force =     0.00062405    0.00006730    0.00014647
     atom  133 type  2   force =     0.00043804   -0.00012420    0.00013173
     atom  134 type  2   force =     0.00072778    0.00013259   -0.00010035
     atom  135 type  2   force =     0.00033342    0.00040860   -0.00011655
     atom  136 type  2   force =     0.00045335   -0.00000377    0.00016453
     atom  137 type  2   force =     0.00021728    0.00067420    0.00017186
     atom  138 type  2   force =     0.00033051    0.00018217   -0.00022558
     atom  139 type  2   force =     0.00132707    0.00006864   -0.00040994
     atom  140 type  2   force =    -0.00002464    0.00007163   -0.00005736
     atom  141 type  2   force =     0.00057905   -0.00258540   -0.00193726
     atom  142 type  2   force =     0.00029681   -0.00024079    0.00008743
     atom  143 type  2   force =     0.00565831   -0.00272202    0.00174435
     atom  144 type  1   force =     0.00134766    0.00149599    0.00035232
     atom  145 type  1   force =     0.00093106   -0.00012125   -0.00012279
     atom  146 type  1   force =    -0.00075535    0.00013161   -0.00012870
     atom  147 type  1   force =     0.00016857   -0.00130176   -0.00056965
     atom  148 type  1   force =     0.00010757    0.00024922    0.00020153
     atom  149 type  1   force =     0.00156644   -0.00076333    0.00007900
     atom  150 type  2   force =    -0.00020846   -0.00086557   -0.00019196
     atom  151 type  2   force =    -0.00067419    0.00039240    0.00027847
     atom  152 type  2   force =    -0.00086810   -0.00075961    0.00026240
     atom  153 type  2   force =    -0.00059359   -0.00024231    0.00016602
     atom  154 type  2   force =    -0.00035181   -0.00020812   -0.00012183
     atom  155 type  2   force =    -0.00099680    0.00001606   -0.00040211
     atom  156 type  2   force =     0.00018738   -0.00011295   -0.00009698
     atom  157 type  2   force =    -0.00059701    0.00026802    0.00026269
     atom  158 type  2   force =     0.00025846    0.00007560    0.00006809
     atom  159 type  2   force =    -0.00010574    0.00127521    0.00063987
     atom  160 type  2   force =     0.00014249   -0.00019929   -0.00010159
     atom  161 type  2   force =    -0.00145362    0.00140085   -0.00046758
     atom  162 type  1   force =     0.00293421    0.00234520   -0.00012970
     atom  163 type  1   force =     0.02919325   -0.02010533    0.02244011
     atom  164 type  1   force =     0.00405543   -0.00015032    0.00033882
     atom  165 type  1   force =     0.00272391   -0.00060438    0.00082667
     atom  166 type  1   force =     0.00378442   -0.00005105    0.00027032
     atom  167 type  1   force =     0.00072439   -0.00117508    0.00070155
     atom  168 type  2   force =    -0.00157296   -0.00031076   -0.00004617
     atom  169 type  2   force =    -0.00430644    0.00577038    0.00203721
     atom  170 type  2   force =    -0.00150507   -0.00219967   -0.00023811
     atom  171 type  2   force =     0.00247626    0.00823990   -0.01238916
     atom  172 type  2   force =    -0.00227134   -0.00046006   -0.00215479
     atom  173 type  2   force =     0.00037262    0.00206625   -0.00145354
     atom  174 type  2   force =    -0.00235980   -0.00003073    0.00069000
     atom  175 type  2   force =    -0.00111154    0.00078293   -0.00042067
     atom  176 type  2   force =    -0.00187666   -0.00064640   -0.00018006
     atom  177 type  2   force =    -0.00090966    0.00019430   -0.00026897
     atom  178 type  2   force =    -0.00238029    0.00064343   -0.00048537
     atom  179 type  2   force =    -0.00096451    0.00166197   -0.00055599
     atom  180 type  1   force =    -0.01439447    0.00549254    0.00605135
     atom  181 type  1   force =     0.01915095    0.02299692   -0.00185189
     atom  182 type  1   force =     0.00165437    0.00605708    0.00864648
     atom  183 type  1   force =    -0.00727502   -0.00622878    0.00302835
     atom  184 type  1   force =    -0.00902533   -0.00045382    0.00098537
     atom  185 type  1   force =    -0.00289056    0.00178168    0.00062751
     atom  186 type  2   force =     0.04529386    0.04456652    0.02083696
     atom  187 type  2   force =     0.00056656   -0.00988200   -0.00216888
     atom  188 type  2   force =     0.00826744    0.00486438   -0.00404943
     atom  189 type  2   force =    -0.00638408   -0.00647504    0.00348266
     atom  190 type  2   force =     0.00620359    0.00252591    0.00650088
     atom  191 type  2   force =     0.00059326   -0.00133420    0.00083651
     atom  192 type  2   force =     0.00314377   -0.00027034   -0.00343241
     atom  193 type  2   force =     0.00355332   -0.00006836   -0.00125907
     atom  194 type  2   force =    -0.00683127   -0.00392036   -0.00795521
     atom  195 type  2   force =     0.00218304    0.00223286    0.00054517
     atom  196 type  2   force =     0.09297128   -0.06310173    0.00490845
     atom  197 type  2   force =     0.00208696   -0.00210602    0.00054567
     atom  198 type  1   force =     0.00332873   -0.00396784   -0.00128350
     atom  199 type  1   force =     0.00443799   -0.00000660    0.00055739
     atom  200 type  1   force =    -0.00614504   -0.02038913   -0.02000952
     atom  201 type  1   force =     0.00247312    0.00496509   -0.00266121
     atom  202 type  1   force =     0.00394928    0.00062914   -0.00189439
     atom  203 type  1   force =     0.00234003    0.00028870   -0.00049268
     atom  204 type  2   force =    -0.00322429    0.00347987    0.00146395
     atom  205 type  2   force =    -0.00154837    0.00008888    0.00011621
     atom  206 type  2   force =    -0.00151550    0.00011332    0.00066272
     atom  207 type  2   force =    -0.00147120   -0.00023268    0.00021452
     atom  208 type  2   force =    -0.00283367    0.00025885   -0.00006127
     atom  209 type  2   force =    -0.00188151   -0.00001279   -0.00044667
     atom  210 type  2   force =    -0.00435536    0.00468509    0.00691963
     atom  211 type  2   force =    -0.00238838   -0.00135694    0.00119060
     atom  212 type  2   force =    -0.01039518   -0.00011123    0.03062673
     atom  213 type  2   force =    -0.00117551   -0.00263110   -0.00034665
     atom  214 type  2   force =    -0.00634281   -0.00105614   -0.00198125
     atom  215 type  2   force =    -0.00079764   -0.00036857   -0.00019778

     Total force =     0.479964     Total SCF correction =     0.000124

     Writing output data file Qrtz_Ortho.save

     init_run     :     27.32s CPU     37.20s WALL (       1 calls)
     electrons    :   3973.69s CPU   8463.89s WALL (       1 calls)
     forces       :      8.29s CPU      9.09s WALL (       1 calls)

     Called by init_run:
     wfcinit      :     25.30s CPU     33.34s WALL (       1 calls)
     potinit      :      0.21s CPU      0.29s WALL (       1 calls)

     Called by electrons:
     c_bands      :   2288.35s CPU   2786.63s WALL (      33 calls)
     sum_band     :     11.11s CPU     40.98s WALL (      11 calls)
     v_of_rho     :      0.11s CPU      0.32s WALL (      12 calls)
     mix_rho      :      0.12s CPU      0.70s WALL (      11 calls)

     Called by c_bands:
     init_us_2    :      0.30s CPU      0.35s WALL (      45 calls)
     cegterg      :   2286.88s CPU   2778.12s WALL (      33 calls)

     Called by sum_band:

     Called by *egterg:
     h_psi        :    428.30s CPU    844.89s WALL (     104 calls)
     g_psi        :      0.31s CPU      0.31s WALL (      70 calls)
     cdiaghg      :    801.37s CPU    811.28s WALL (     101 calls)

     Called by h_psi:
     add_vuspsi   :    141.11s CPU    141.24s WALL (     104 calls)

     General routines
     calbec       :    147.59s CPU    159.69s WALL (     108 calls)
     fft          :      0.17s CPU      0.93s WALL (      49 calls)
     fftw         :    149.06s CPU    578.82s WALL (   98036 calls)
     davcio       :      0.03s CPU      1.78s WALL (     260 calls)

     Parallel routines
     fft_scatter  :     76.21s CPU    482.21s WALL (   98085 calls)

     Electric-field routines
     c_phase_fiel :   1673.86s CPU   5628.05s WALL (      33 calls)

     PWSCF        :     1h 6m CPU        2h21m WALL


   This run was terminated on:   7:36:49   7Jul2018            

=------------------------------------------------------------------------------=
   JOB DONE.
=------------------------------------------------------------------------------=
