# Supplementary material for: Collective dipole effects in ionic transport under electric fields
Source: Nat Commun. 2020 Jul 3;11:3330. doi: 10.1038/s41467-020-17173-w (PMC7335081; doi:10.1038/s41467-020-17173-w)
Supplement: Supplementary file 3 — Source Data [file 41467_2020_17173_MOESM3_ESM.zip › Script_Pol_Analysis/QE_data/ZBC_NEB_VO_Q2-pos2/Zcharge_VO_Q2_pict8/dy0.2/output_file]

     Program PWSCF v.5.4.0 starts on  7Jul2018 at  6:57:55 

     This program is part of the open-source Quantum ESPRESSO suite
     for quantum simulation of materials; please cite
         "P. Giannozzi et al., J. Phys.:Condens. Matter 21 395502 (2009);
          URL http://www.quantum-espresso.org", 
     in publications or presentations arising from this work. More details at
     http://www.quantum-espresso.org/quote

     Parallel version (MPI), running on   112 processors
     R & G space division:  proc/nbgrp/npool/nimage =     112
     Reading input from input_file
Warning: card &IONS ignored
Warning: card / ignored
Warning: card &CELL ignored
Warning: card / ignored

     Current dimensions of program PWSCF are:
     Max number of different atomic species (ntypx) = 10
     Max number of k-points (npk) =  40000
     Max angular momentum in pseudopotentials (lmaxx) =  3

     Subspace diagonalization in iterative solution of the eigenvalue problem:
     a serial algorithm will be used


     Parallelization info
     --------------------
     sticks:   dense  smooth     PW     G-vecs:    dense   smooth      PW
     Min         200     200     50                15540    15540    1940
     Max         201     201     51                15547    15547    1944
     Sum       22485   22485   5629              1740873  1740873  217511


     Title: 
     Fkl_Ortho                                                                  


     bravais-lattice index     =            0
     lattice parameter (alat)  =      27.8567  a.u.
     unit-cell volume          =   18011.5231 (a.u.)^3
     number of atoms/cell      =          215
     number of atomic types    =            2
     number of electrons       =      1144.00
     number of Kohn-Sham states=          600
     kinetic-energy cutoff     =      80.0000  Ry
     charge density cutoff     =     320.0000  Ry
     convergence threshold     =      1.0E-08
     mixing beta               =       0.7000
     number of iterations used =            8  plain     mixing
     Exchange-correlation      =  SLA  PZ   NOGX NOGC ( 1  1  0  0 0 0)

     Using Berry phase electric field
     In a.u.(Ry)  cartesian system of reference
        0.0000000000
        0.0000000000
        0.0000000000
     In a.u.(Ry)  crystal system of reference
        0.0000000000
        0.0000000000
        0.0000000000
     Number of iterative cycles:   3


     celldm(1)=  27.856738  celldm(2)=   0.000000  celldm(3)=   0.000000
     celldm(4)=   0.000000  celldm(5)=   0.000000  celldm(6)=   0.000000

     crystal axes: (cart. coord. in units of alat)
               a(1) = (   0.992918   0.000000   0.000000 )  
               a(2) = (   0.000000   1.146571   0.000000 )  
               a(3) = (   0.000000   0.000000   0.731889 )  

     reciprocal axes: (cart. coord. in units 2 pi/alat)
               b(1) = (  1.007133  0.000000  0.000000 )  
               b(2) = (  0.000000  0.872166  0.000000 )  
               b(3) = (  0.000000  0.000000  1.366327 )  


     PseudoPot. # 1 for Si read from file:
     /home/users/lsamos/Nico/q-e-qe-5.4/pseudo/Si.pz-vbc.UPF
     MD5 check sum: 6dfa03ddd5817404712e03e4d12deb78
     Pseudo is Norm-conserving, Zval =  4.0
     Generated by new atomic code, or converted to UPF format
     Using radial grid of  431 points,  2 beta functions with: 
                l(1) =   0
                l(2) =   1

     PseudoPot. # 2 for O  read from file:
     /home/users/lsamos/Nico/q-e-qe-5.4/pseudo/O.pz-mt.UPF
     MD5 check sum: 6c85872a654a48428798af567c59afb1
     Pseudo is Norm-conserving, Zval =  6.0
     Generated by new atomic code, or converted to UPF format
     Using radial grid of  921 points,  1 beta functions with: 
                l(1) =   0

     atomic species   valence    mass     pseudopotential
        Si             4.00    28.08550     Si( 1.00)
        O              6.00    16.00000     O ( 1.00)

     No symmetry found


   Cartesian axes

     site n.     atom                  positions (alat units)
         1           Si  tau(   1) = (   0.1494714   0.0009477   0.2444566  )
         2           Si  tau(   2) = (   0.3174907   0.2885869   0.2451450  )
         3           Si  tau(   3) = (   0.9144614   0.1317411   0.1191297  )
         4           Si  tau(   4) = (   0.0902774   0.4150044   0.1256683  )
         5           Si  tau(   5) = (   0.0881440   0.1514727  -0.0004016  )
         6           Si  tau(   6) = (   0.2495588   0.4340058  -0.0025844  )
         7           O   tau(   7) = (   0.0832185   0.0805319   0.2820234  )
         8           O   tau(   8) = (   0.2503125   0.3664487   0.2847833  )
         9           O   tau(   9) = (   0.2149882   0.0378003   0.1636902  )
        10           O   tau(  10) = (   0.3847831   0.3312229   0.1685706  )
        11           O   tau(  11) = (   0.1893773   0.1676756   0.0394920  )
        12           O   tau(  12) = (   0.3560225   0.4420372   0.0253327  )
        13           O   tau(  13) = (   0.0231988   0.1139710   0.0809181  )
        14           O   tau(  14) = (   0.1929101   0.4032890   0.0871188  )
        15           O   tau(  15) = (   0.9143552   0.2053399   0.2018061  )
        16           O   tau(  16) = (   0.0862119   0.4908185   0.2060844  )
        17           O   tau(  17) = (   0.0451564   0.2469062   0.3308732  )
        18           O   tau(  18) = (   0.2112184   0.5352212   0.3307310  )
        19           Si  tau(  19) = (   0.4866320   0.0036471   0.2389086  )
        20           Si  tau(  20) = (   0.6532304   0.2822243   0.2487308  )
        21           Si  tau(  21) = (   0.2537529   0.1316889   0.1217787  )
        22           Si  tau(  22) = (   0.4151573   0.4223173   0.1163360  )
        23           Si  tau(  23) = (   0.4164873   0.1537472  -0.0003229  )
        24           Si  tau(  24) = (   0.5857051   0.4409697   0.0025648  )
        25           O   tau(  25) = (   0.4218373   0.0841044   0.2772363  )
        26           O   tau(  26) = (   0.5909822   0.3491900   0.3140664  )
        27           O   tau(  27) = (   0.5516300   0.0401767   0.1564734  )
        28           O   tau(  28) = (   0.7049153   0.3335606   0.1671720  )
        29           O   tau(  29) = (   0.5164521   0.1766063   0.0404130  )
        30           O   tau(  30) = (   0.6872547   0.4587629   0.0399806  )
        31           O   tau(  31) = (   0.3545224   0.1128512   0.0811342  )
        32           O   tau(  32) = (   0.5206873   0.4103118   0.0856511  )
        33           O   tau(  33) = (   0.2569464   0.2083902   0.2011254  )
        34           O   tau(  34) = (   0.4029483   0.5100034   0.1831404  )
        35           O   tau(  35) = (   0.3800301   0.2505729   0.3282301  )
        36           Si  tau(  36) = (   0.8156522  -0.0036784   0.2431190  )
        37           Si  tau(  37) = (   0.9790473   0.2832246   0.2449261  )
        38           Si  tau(  38) = (   0.5846616   0.1382794   0.1181572  )
        39           Si  tau(  39) = (   0.7497079   0.4247695   0.1250392  )
        40           Si  tau(  40) = (   0.7539676   0.1573483  -0.0102559  )
        41           Si  tau(  41) = (   0.9171600   0.4361479   0.0036403  )
        42           O   tau(  42) = (   0.7488174   0.0730654   0.2853941  )
        43           O   tau(  43) = (   0.9150137   0.3657066   0.2819900  )
        44           O   tau(  44) = (   0.8737587   0.0371940   0.1585278  )
        45           O   tau(  45) = (   1.0474120   0.3192303   0.1660527  )
        46           O   tau(  46) = (   0.8530985   0.1714723   0.0351202  )
        47           O   tau(  47) = (   1.0193306   0.4477978   0.0416980  )
        48           O   tau(  48) = (   0.6843471   0.1340639   0.0720020  )
        49           O   tau(  49) = (   0.8503733   0.4035106   0.0857512  )
        50           O   tau(  50) = (   0.5868429   0.2069138   0.2054135  )
        51           O   tau(  51) = (   0.7504058   0.5007492   0.2044785  )
        52           O   tau(  52) = (   0.7262441   0.2443598   0.3217877  )
        53           O   tau(  53) = (   0.8778487   0.5351898   0.3289760  )
        54           Si  tau(  54) = (   0.1480046   0.5717153   0.2476766  )
        55           Si  tau(  55) = (   0.3169257   0.8641618   0.2435130  )
        56           Si  tau(  56) = (   0.9221684   0.7064880   0.1234518  )
        57           Si  tau(  57) = (   0.0913670   0.9915033   0.1232579  )
        58           Si  tau(  58) = (   0.0967645   0.7261669   0.0019019  )
        59           Si  tau(  59) = (   0.2551950   1.0152533   0.0000408  )
        60           O   tau(  60) = (   0.0836295   0.6522677   0.2857890  )
        61           O   tau(  61) = (   0.2535604   0.9448883   0.2824614  )
        62           O   tau(  62) = (   0.2140845   0.6101638   0.1681856  )
        63           O   tau(  63) = (   0.3825817   0.8992598   0.1618833  )
        64           O   tau(  64) = (   0.2018753   0.7345946   0.0378384  )
        65           O   tau(  65) = (   0.3582639   1.0284664   0.0365346  )
        66           O   tau(  66) = (   0.0318257   0.6923399   0.0852587  )
        67           O   tau(  67) = (   0.1934837   0.9784951   0.0837975  )
        68           O   tau(  68) = (   0.9187408   0.7804922   0.2048059  )
        69           O   tau(  69) = (   0.0881995   1.0652142   0.2052206  )
        70           O   tau(  70) = (   0.0511173   0.8226030   0.3291906  )
        71           O   tau(  71) = (   0.2116453   1.1126348   0.3288825  )
        72           Si  tau(  72) = (   0.4280043   0.6167717   0.1800565  )
        73           Si  tau(  73) = (   0.6522437   0.8627363   0.2455553  )
        74           Si  tau(  74) = (   0.2570612   0.7030416   0.1280302  )
        75           Si  tau(  75) = (   0.4208532   0.9940222   0.1208383  )
        76           Si  tau(  76) = (   0.4653062   0.7687820  -0.0433215  )
        77           Si  tau(  77) = (   0.5870149   1.0145453   0.0011555  )
        78           O   tau(  78) = (   0.4179702   0.6563157   0.2819058  )
        79           O   tau(  79) = (   0.5879208   0.9436873   0.2821674  )
        80           O   tau(  80) = (   0.5326153   0.6246244   0.1435650  )
        81           O   tau(  81) = (   0.7137356   0.8938506   0.1593193  )
        82           O   tau(  82) = (   0.5362862   0.7670918   0.0357763  )
        83           O   tau(  83) = (   0.6895381   1.0274093   0.0386266  )
        84           O   tau(  84) = (   0.3651738   0.6775326   0.1081079  )
        85           O   tau(  85) = (   0.5230812   0.9775724   0.0828579  )
        86           O   tau(  86) = (   0.2533014   0.7831171   0.2038427  )
        87           O   tau(  87) = (   0.4221345   1.0697068   0.2008625  )
        88           O   tau(  88) = (   0.3802272   0.8263298   0.3264519  )
        89           O   tau(  89) = (   0.5495025   1.1137549   0.3225966  )
        90           Si  tau(  90) = (   0.8167489   0.5776351   0.2468981  )
        91           Si  tau(  91) = (   0.9830666   0.8602281   0.2449726  )
        92           Si  tau(  92) = (   0.5899734   0.7153580   0.1204814  )
        93           Si  tau(  93) = (   0.7533421   0.9894962   0.1209442  )
        94           Si  tau(  94) = (   0.7562783   0.7268801   0.0016140  )
        95           Si  tau(  95) = (   0.9193291   1.0109932   0.0010669  )
        96           O   tau(  96) = (   0.7539868   0.6573497   0.2904903  )
        97           O   tau(  97) = (   0.9179409   0.9401360   0.2827797  )
        98           O   tau(  98) = (   0.8824398   0.6124511   0.1652101  )
        99           O   tau(  99) = (   1.0487828   0.8952476   0.1633974  )
       100           O   tau( 100) = (   0.8579011   0.7415052   0.0396964  )
       101           O   tau( 101) = (   1.0203932   1.0273444   0.0406741  )
       102           O   tau( 102) = (   0.6910821   0.6931418   0.0850062  )
       103           O   tau( 103) = (   0.8547900   0.9729460   0.0824334  )
       104           O   tau( 104) = (   0.5880942   0.7801492   0.2087864  )
       105           O   tau( 105) = (   0.7527000   1.0612375   0.2046204  )
       106           O   tau( 106) = (   0.7162991   0.8278231   0.3286084  )
       107           O   tau( 107) = (   0.8810009   1.1082189   0.3251451  )
       108           Si  tau( 108) = (   0.1528640  -0.0017384   0.6088985  )
       109           Si  tau( 109) = (   0.3096227   0.2827273   0.6103003  )
       110           Si  tau( 110) = (   0.9190528   0.1262156   0.4904323  )
       111           Si  tau( 111) = (   0.0875176   0.4170564   0.4898511  )
       112           Si  tau( 112) = (   0.0869555   0.1514041   0.3666988  )
       113           Si  tau( 113) = (   0.2503732   0.4393069   0.3674345  )
       114           O   tau( 114) = (   0.0891127   0.0791563   0.6478922  )
       115           O   tau( 115) = (   0.2397689   0.3588761   0.6488161  )
       116           O   tau( 116) = (   0.2160054   0.0323429   0.5245618  )
       117           O   tau( 117) = (   0.3753329   0.3268707   0.5325805  )
       118           O   tau( 118) = (   0.1906845   0.1653824   0.4011052  )
       119           O   tau( 119) = (   0.3533634   0.4547887   0.4049147  )
       120           O   tau( 120) = (   0.0284336   0.1129398   0.4524017  )
       121           O   tau( 121) = (   0.1896246   0.4012837   0.4515487  )
       122           O   tau( 122) = (   0.9151517   0.2024185   0.5708525  )
       123           O   tau( 123) = (   0.0864038   0.4935977   0.5694259  )
       124           O   tau( 124) = (   0.0497082   0.2474490   0.6933158  )
       125           O   tau( 125) = (   0.2149194   0.5313177   0.6919167  )
       126           Si  tau( 126) = (   0.4845427  -0.0008417   0.6095376  )
       127           Si  tau( 127) = (   0.6425271   0.2863919   0.6035808  )
       128           Si  tau( 128) = (   0.2537073   0.1273442   0.4836312  )
       129           Si  tau( 129) = (   0.4097982   0.4222357   0.4926263  )
       130           Si  tau( 130) = (   0.4186162   0.1534708   0.3628396  )
       131           Si  tau( 131) = (   0.6074621   0.3931969   0.4114298  )
       132           O   tau( 132) = (   0.4227293   0.0809761   0.6487458  )
       133           O   tau( 133) = (   0.5853885   0.3633283   0.6548828  )
       134           O   tau( 134) = (   0.5482659   0.0348559   0.5259797  )
       135           O   tau( 135) = (   0.6805038   0.3398323   0.5025346  )
       136           O   tau( 136) = (   0.5210983   0.1681100   0.4023815  )
       137           O   tau( 137) = (   0.6853499   0.4724111   0.4095294  )
       138           O   tau( 138) = (   0.3560489   0.1131743   0.4445450  )
       139           O   tau( 139) = (   0.5165455   0.4111160   0.4641384  )
       140           O   tau( 140) = (   0.2523346   0.2007865   0.5660836  )
       141           O   tau( 141) = (   0.4097964   0.5006896   0.5708570  )
       142           O   tau( 142) = (   0.3738395   0.2473863   0.6927439  )
       143           O   tau( 143) = (   0.5490476   0.5332497   0.6865996  )
       144           Si  tau( 144) = (   0.8159570  -0.0059418   0.6109147  )
       145           Si  tau( 145) = (   0.9781516   0.2835054   0.6116378  )
       146           Si  tau( 146) = (   0.5837705   0.1295980   0.4843817  )
       147           Si  tau( 147) = (   0.7557207   0.4316410   0.4867773  )
       148           Si  tau( 148) = (   0.7552401   0.1475659   0.3658219  )
       149           Si  tau( 149) = (   0.9178982   0.4389779   0.3637597  )
       150           O   tau( 150) = (   0.7514222   0.0754933   0.6480459  )
       151           O   tau( 151) = (   0.9130437   0.3633380   0.6522516  )
       152           O   tau( 152) = (   0.8804958   0.0305454   0.5289822  )
       153           O   tau( 153) = (   1.0405168   0.3227363   0.5293732  )
       154           O   tau( 154) = (   0.8561763   0.1605966   0.4061864  )
       155           O   tau( 155) = (   1.0179690   0.4528454   0.4055219  )
       156           O   tau( 156) = (   0.6873875   0.1204013   0.4490287  )
       157           O   tau( 157) = (   0.8513719   0.4013556   0.4468985  )
       158           O   tau( 158) = (   0.5792862   0.2070281   0.5649337  )
       159           O   tau( 159) = (   0.7569539   0.4869943   0.5797427  )
       160           O   tau( 160) = (   0.7254918   0.2507414   0.6654436  )
       161           O   tau( 161) = (   0.8845905   0.5347773   0.6971753  )
       162           Si  tau( 162) = (   0.1526269   0.5716026   0.6101489  )
       163           Si  tau( 163) = (   0.3155662   0.8644522   0.6030108  )
       164           Si  tau( 164) = (   0.9180611   0.7046117   0.4932144  )
       165           Si  tau( 165) = (   0.0893124   0.9897120   0.4893558  )
       166           Si  tau( 166) = (   0.0873092   0.7263265   0.3678167  )
       167           Si  tau( 167) = (   0.2521195   1.0175389   0.3659746  )
       168           O   tau( 168) = (   0.0911061   0.6530292   0.6511778  )
       169           O   tau( 169) = (   0.2527190   0.9401050   0.6499430  )
       170           O   tau( 170) = (   0.2185761   0.6087167   0.5293410  )
       171           O   tau( 171) = (   0.3775514   0.9003124   0.5195349  )
       172           O   tau( 172) = (   0.1900493   0.7396596   0.4054104  )
       173           O   tau( 173) = (   0.3542099   1.0361992   0.4033058  )
       174           O   tau( 174) = (   0.0251911   0.6886046   0.4511324  )
       175           O   tau( 175) = (   0.1910256   0.9765351   0.4485763  )
       176           O   tau( 176) = (   0.9218635   0.7741767   0.5786345  )
       177           O   tau( 177) = (   0.0893311   1.0624941   0.5725386  )
       178           O   tau( 178) = (   0.0610257   0.8229421   0.6947992  )
       179           O   tau( 179) = (   0.2178960   1.1104126   0.6917137  )
       180           Si  tau( 180) = (   0.4850138   0.5713811   0.6065393  )
       181           Si  tau( 181) = (   0.6484919   0.8593046   0.6114692  )
       182           Si  tau( 182) = (   0.2541574   0.7039542   0.4875499  )
       183           Si  tau( 183) = (   0.4179983   0.9968262   0.4837857  )
       184           Si  tau( 184) = (   0.4170917   0.7298690   0.3638508  )
       185           Si  tau( 185) = (   0.5852581   1.0181588   0.3638619  )
       186           O   tau( 186) = (   0.4326560   0.6603236   0.6493634  )
       187           O   tau( 187) = (   0.5844659   0.9376161   0.6524665  )
       188           O   tau( 188) = (   0.5476505   0.6085294   0.5232489  )
       189           O   tau( 189) = (   0.7046802   0.8930827   0.5233523  )
       190           O   tau( 190) = (   0.5187370   0.7450013   0.4061965  )
       191           O   tau( 191) = (   0.6855373   1.0322085   0.4070884  )
       192           O   tau( 192) = (   0.3561005   0.6902155   0.4471337  )
       193           O   tau( 193) = (   0.5193569   0.9805841   0.4443687  )
       194           O   tau( 194) = (   0.2561880   0.7786921   0.5696956  )
       195           O   tau( 195) = (   0.4199835   1.0657345   0.5701693  )
       196           O   tau( 196) = (   0.3909649   0.8320529   0.6813792  )
       197           O   tau( 197) = (   0.5499269   1.1088582   0.6906973  )
       198           Si  tau( 198) = (   0.8203049   0.5717894   0.6166514  )
       199           Si  tau( 199) = (   0.9865170   0.8568240   0.6135645  )
       200           Si  tau( 200) = (   0.5810196   0.7071261   0.4879257  )
       201           Si  tau( 201) = (   0.7486537   0.9895276   0.4867726  )
       202           Si  tau( 202) = (   0.7525824   0.7330266   0.3710267  )
       203           Si  tau( 203) = (   0.9162157   1.0121775   0.3663165  )
       204           O   tau( 204) = (   0.7528400   0.6495566   0.6545554  )
       205           O   tau( 205) = (   0.9209779   0.9367009   0.6512957  )
       206           O   tau( 206) = (   0.8776166   0.6078623   0.5297033  )
       207           O   tau( 207) = (   1.0468876   0.8926540   0.5282550  )
       208           O   tau( 208) = (   0.8526645   0.7457440   0.4140935  )
       209           O   tau( 209) = (   1.0165712   1.0265228   0.4086748  )
       210           O   tau( 210) = (   0.6849350   0.7015438   0.4546189  )
       211           O   tau( 211) = (   0.8492873   0.9732359   0.4458841  )
       212           O   tau( 212) = (   0.5710965   0.7766366   0.5820620  )
       213           O   tau( 213) = (   0.7520978   1.0589326   0.5727257  )
       214           O   tau( 214) = (   0.7161177   0.8193281   0.6881546  )
       215           O   tau( 215) = (   0.8793284   1.1058496   0.6940282  )

     number of k points=     1
                       cart. coord. in units 2pi/alat
        k(    1) = (   0.0000000   0.0000000   0.0000000), wk =   2.0000000

     Dense  grid:  1740873 G-vectors     FFT dimensions: ( 160, 192, 120)

     Largest allocated arrays     est. size (Mb)     dimensions
        Kohn-Sham Wavefunctions        17.80 Mb     (    1944,  600)
        NL pseudopotentials            12.78 Mb     (    1944,  431)
        Each V/rho on FFT grid          0.94 Mb     (   61440)
        Each G-vector array             0.12 Mb     (   15547)
        G-vector shells                 0.06 Mb     (    7776)
     Largest temporary arrays     est. size (Mb)     dimensions
        Auxiliary wavefunctions        71.19 Mb     (    1944, 2400)
        Each subspace H/S matrix       87.89 Mb     (    2400, 2400)
        Each <psi_i|beta_j> matrix      3.95 Mb     (     431,  600)
        Arrays for rho mixing           7.50 Mb     (   61440,    8)

     Initial potential from superposition of free atoms

     starting charge 1145.96414, renormalised to 1144.00000
     Starting wfc are  860 randomized atomic wfcs

     total cpu time spent up to now is       41.0 secs

     per-process dynamical memory:   157.5 Mb

     Self-consistent Calculation

     iteration #  1     ecut=    80.00 Ry     beta=0.70
     Davidson diagonalization with overlap
     ethr =  1.00E-02,  avg # of iterations =  3.0
     Davidson diagonalization with overlap
     ethr =  1.00E-02,  avg # of iterations =  1.0
     Davidson diagonalization with overlap
     ethr =  1.00E-02,  avg # of iterations =  1.0

     Expectation value of exp(iGx): ( -5.0305403179389386E-004,  5.2770525353591411E-004)  0.99291773000000005     
     Electronic Dipole per cell (Ry a.u.)   29.039556493986876     
     Ionic Dipole per cell (Ry a.u.)   23644.220738971981     

     Expectation value of exp(iGx): (  3.2389523859633926E-003, -3.0732180551859291E-003)   1.1465709300000000     
     Electronic Dipole per cell (Ry a.u.)  -10.914973679076965     
     Ionic Dipole per cell (Ry a.u.)   25351.213306921669     

     Expectation value of exp(iGx): ( -9.2652391645255825E-007, -1.4683532999139008E-006)  0.73188942899999998     
     Electronic Dipole per cell (Ry a.u.)  -19.582730065534381     
     Ionic Dipole per cell (Ry a.u.)   15835.596039932205     
Electronic Dipole on Cartesian axes
           1   29.039556493986876     
           2  -10.914973679076965     
           3  -19.582730065534381     
Ionic Dipole on Cartesian axes
           1   23644.220738971981     
           2   25351.213306921669     
           3   15835.596039932205     

     total cpu time spent up to now is      845.9 secs

     total energy              =   -5137.12395492 Ry
     Harris-Foulkes estimate   =   -5174.10274554 Ry
     estimated scf accuracy    <      51.92674857 Ry

     iteration #  2     ecut=    80.00 Ry     beta=0.70
     Davidson diagonalization with overlap
     ethr =  4.54E-03,  avg # of iterations =  2.0
     Davidson diagonalization with overlap
     ethr =  4.54E-03,  avg # of iterations =  1.0
     Davidson diagonalization with overlap
     ethr =  4.54E-03,  avg # of iterations =  1.0

     Expectation value of exp(iGx): ( -2.0623020760007576E-005,  2.4436673786155689E-005)  0.99291773000000005     
     Electronic Dipole per cell (Ry a.u.)   28.285973069409700     
     Ionic Dipole per cell (Ry a.u.)   23644.220738971981     

     Expectation value of exp(iGx): (  3.0481911776578167E-004, -3.0274139723629993E-004)   1.1465709300000000     
     Electronic Dipole per cell (Ry a.u.)  -11.243229269608806     
     Ionic Dipole per cell (Ry a.u.)   25351.213306921669     

     Expectation value of exp(iGx): ( -2.8771114632184788E-009, -4.9093461783561888E-009)  0.73188942899999998     
     Electronic Dipole per cell (Ry a.u.)  -19.281682639381131     
     Ionic Dipole per cell (Ry a.u.)   15835.596039932205     
Electronic Dipole on Cartesian axes
           1   28.285973069409700     
           2  -11.243229269608806     
           3  -19.281682639381131     
Ionic Dipole on Cartesian axes
           1   23644.220738971981     
           2   25351.213306921669     
           3   15835.596039932205     

     total cpu time spent up to now is     1688.3 secs

     total energy              =   -5150.66592011 Ry
     Harris-Foulkes estimate   =   -5167.82312887 Ry
     estimated scf accuracy    <      33.21575171 Ry

     iteration #  3     ecut=    80.00 Ry     beta=0.70
     Davidson diagonalization with overlap
     ethr =  2.90E-03,  avg # of iterations =  2.0
     Davidson diagonalization with overlap
     ethr =  2.90E-03,  avg # of iterations =  1.0
     Davidson diagonalization with overlap
     ethr =  2.90E-03,  avg # of iterations =  1.0

     Expectation value of exp(iGx): ( -1.0777789779240905E-004,  1.1481581093360886E-004)  0.99291773000000005     
     Electronic Dipole per cell (Ry a.u.)   28.943730291130954     
     Ionic Dipole per cell (Ry a.u.)   23644.220738971981     

     Expectation value of exp(iGx): (  1.0222302989921588E-003, -9.8562002321568674E-004)   1.1465709300000000     
     Electronic Dipole per cell (Ry a.u.)  -11.030266477235212     
     Ionic Dipole per cell (Ry a.u.)   25351.213306921669     

     Expectation value of exp(iGx): ( -5.4903461626522355E-008, -9.0259929807028464E-008)  0.73188942899999998     
     Electronic Dipole per cell (Ry a.u.)  -19.432101875677777     
     Ionic Dipole per cell (Ry a.u.)   15835.596039932205     
Electronic Dipole on Cartesian axes
           1   28.943730291130954     
           2  -11.030266477235212     
           3  -19.432101875677777     
Ionic Dipole on Cartesian axes
           1   23644.220738971981     
           2   25351.213306921669     
           3   15835.596039932205     

     total cpu time spent up to now is     2490.1 secs

     total energy              =   -5157.47132468 Ry
     Harris-Foulkes estimate   =   -5157.57108155 Ry
     estimated scf accuracy    <       0.24850569 Ry

     iteration #  4     ecut=    80.00 Ry     beta=0.70
     Davidson diagonalization with overlap
     ethr =  2.17E-05,  avg # of iterations =  8.0
     Davidson diagonalization with overlap
     ethr =  2.17E-05,  avg # of iterations =  1.0
     Davidson diagonalization with overlap
     ethr =  2.17E-05,  avg # of iterations =  1.0

     Expectation value of exp(iGx): ( -9.8805557050993251E-005,  1.1253883998599886E-004)  0.99291773000000005     
     Electronic Dipole per cell (Ry a.u.)   28.529330232183689     
     Ionic Dipole per cell (Ry a.u.)   23644.220738971981     

     Expectation value of exp(iGx): (  9.7663801656980406E-004, -9.5113552190447491E-004)   1.1465709300000000     
     Electronic Dipole per cell (Ry a.u.)  -11.102204006747190     
     Ionic Dipole per cell (Ry a.u.)   25351.213306921669     

     Expectation value of exp(iGx): ( -5.0528884003013430E-008, -8.2078879519709930E-008)  0.73188942899999998     
     Electronic Dipole per cell (Ry a.u.)  -19.481060275024539     
     Ionic Dipole per cell (Ry a.u.)   15835.596039932205     
Electronic Dipole on Cartesian axes
           1   28.529330232183689     
           2  -11.102204006747190     
           3  -19.481060275024539     
Ionic Dipole on Cartesian axes
           1   23644.220738971981     
           2   25351.213306921669     
           3   15835.596039932205     

     total cpu time spent up to now is     3402.5 secs

     total energy              =   -5157.47960551 Ry
     Harris-Foulkes estimate   =   -5157.56411387 Ry
     estimated scf accuracy    <       0.17895462 Ry

     iteration #  5     ecut=    80.00 Ry     beta=0.70
     Davidson diagonalization with overlap
     ethr =  1.56E-05,  avg # of iterations =  8.0
     Davidson diagonalization with overlap
     ethr =  1.56E-05,  avg # of iterations =  1.0
     Davidson diagonalization with overlap
     ethr =  1.56E-05,  avg # of iterations =  1.0

     Expectation value of exp(iGx): ( -1.0123773724166010E-004,  1.0916638804663025E-004)  0.99291773000000005     
     Electronic Dipole per cell (Ry a.u.)   28.868302403234782     
     Ionic Dipole per cell (Ry a.u.)   23644.220738971981     

     Expectation value of exp(iGx): (  9.7869841648717251E-004, -9.4605591844811488E-004)   1.1465709300000000     
     Electronic Dipole per cell (Ry a.u.)  -11.048582051691740     
     Ionic Dipole per cell (Ry a.u.)   25351.213306921669     

     Expectation value of exp(iGx): ( -4.9361817464280656E-008, -8.1409513008272739E-008)  0.73188942899999998     
     Electronic Dipole per cell (Ry a.u.)  -19.419080911722595     
     Ionic Dipole per cell (Ry a.u.)   15835.596039932205     
Electronic Dipole on Cartesian axes
           1   28.868302403234782     
           2  -11.048582051691740     
           3  -19.419080911722595     
Ionic Dipole on Cartesian axes
           1   23644.220738971981     
           2   25351.213306921669     
           3   15835.596039932205     

     total cpu time spent up to now is     4275.0 secs

     total energy              =   -5157.51639623 Ry
     Harris-Foulkes estimate   =   -5157.51821194 Ry
     estimated scf accuracy    <       0.00323216 Ry

     iteration #  6     ecut=    80.00 Ry     beta=0.70
     Davidson diagonalization with overlap
     ethr =  2.83E-07,  avg # of iterations = 11.0
     Davidson diagonalization with overlap
     ethr =  2.83E-07,  avg # of iterations =  1.0
     Davidson diagonalization with overlap
     ethr =  2.83E-07,  avg # of iterations =  1.0

     Expectation value of exp(iGx): ( -1.0075684477989355E-004,  1.0987357358279061E-004)  0.99291773000000005     
     Electronic Dipole per cell (Ry a.u.)   28.798689164726238     
     Ionic Dipole per cell (Ry a.u.)   23644.220738971981     

     Expectation value of exp(iGx): (  9.7920845271348830E-004, -9.4623189441900150E-004)   1.1465709300000000     
     Electronic Dipole per cell (Ry a.u.)  -11.046175084788393     
     Ionic Dipole per cell (Ry a.u.)   25351.213306921669     

     Expectation value of exp(iGx): ( -4.9651223429458046E-008, -8.1549284104129872E-008)  0.73188942899999998     
     Electronic Dipole per cell (Ry a.u.)  -19.435903392742578     
     Ionic Dipole per cell (Ry a.u.)   15835.596039932205     
Electronic Dipole on Cartesian axes
           1   28.798689164726238     
           2  -11.046175084788393     
           3  -19.435903392742578     
Ionic Dipole on Cartesian axes
           1   23644.220738971981     
           2   25351.213306921669     
           3   15835.596039932205     

     total cpu time spent up to now is     5201.2 secs

     total energy              =   -5157.51714823 Ry
     Harris-Foulkes estimate   =   -5157.51735108 Ry
     estimated scf accuracy    <       0.00037658 Ry

     iteration #  7     ecut=    80.00 Ry     beta=0.70
     Davidson diagonalization with overlap
     ethr =  3.29E-08,  avg # of iterations =  3.0
     Davidson diagonalization with overlap
     ethr =  3.29E-08,  avg # of iterations =  1.0
     Davidson diagonalization with overlap
     ethr =  3.29E-08,  avg # of iterations =  1.0

     Expectation value of exp(iGx): ( -1.0095470830749565E-004,  1.0976605386141737E-004)  0.99291773000000005     
     Electronic Dipole per cell (Ry a.u.)   28.816931760457390     
     Ionic Dipole per cell (Ry a.u.)   23644.220738971981     

     Expectation value of exp(iGx): (  9.8000140493777286E-004, -9.4627595479893425E-004)   1.1465709300000000     
     Electronic Dipole per cell (Ry a.u.)  -11.040693924731771     
     Ionic Dipole per cell (Ry a.u.)   25351.213306921669     

     Expectation value of exp(iGx): ( -4.9643651145812112E-008, -8.1631502577193972E-008)  0.73188942899999998     
     Electronic Dipole per cell (Ry a.u.)  -19.431174784274162     
     Ionic Dipole per cell (Ry a.u.)   15835.596039932205     
Electronic Dipole on Cartesian axes
           1   28.816931760457390     
           2  -11.040693924731771     
           3  -19.431174784274162     
Ionic Dipole on Cartesian axes
           1   23644.220738971981     
           2   25351.213306921669     
           3   15835.596039932205     

     total cpu time spent up to now is     6001.8 secs

     total energy              =   -5157.51723443 Ry
     Harris-Foulkes estimate   =   -5157.51725571 Ry
     estimated scf accuracy    <       0.00004340 Ry

     iteration #  8     ecut=    80.00 Ry     beta=0.70
     Davidson diagonalization with overlap
     ethr =  3.79E-09,  avg # of iterations =  3.0
     Davidson diagonalization with overlap
     ethr =  3.79E-09,  avg # of iterations =  1.0
     Davidson diagonalization with overlap
     ethr =  3.79E-09,  avg # of iterations =  1.0

     Expectation value of exp(iGx): ( -1.0093885253605186E-004,  1.0979912618734285E-004)  0.99291773000000005     
     Electronic Dipole per cell (Ry a.u.)   28.814088453591609     
     Ionic Dipole per cell (Ry a.u.)   23644.220738971981     

     Expectation value of exp(iGx): (  9.7967556685873806E-004, -9.4668915416433257E-004)   1.1465709300000000     
     Electronic Dipole per cell (Ry a.u.)  -11.046219683597347     
     Ionic Dipole per cell (Ry a.u.)   25351.213306921669     

     Expectation value of exp(iGx): ( -4.9661756832462922E-008, -8.1643249458370968E-008)  0.73188942899999998     
     Electronic Dipole per cell (Ry a.u.)  -19.432074305078448     
     Ionic Dipole per cell (Ry a.u.)   15835.596039932205     
Electronic Dipole on Cartesian axes
           1   28.814088453591609     
           2  -11.046219683597347     
           3  -19.432074305078448     
Ionic Dipole on Cartesian axes
           1   23644.220738971981     
           2   25351.213306921669     
           3   15835.596039932205     

     total cpu time spent up to now is     6815.6 secs

     total energy              =   -5157.51724540 Ry
     Harris-Foulkes estimate   =   -5157.51724674 Ry
     estimated scf accuracy    <       0.00000490 Ry

     iteration #  9     ecut=    80.00 Ry     beta=0.70
     Davidson diagonalization with overlap
     ethr =  4.28E-10,  avg # of iterations =  3.0
     Davidson diagonalization with overlap
     ethr =  4.28E-10,  avg # of iterations =  1.0
     Davidson diagonalization with overlap
     ethr =  4.28E-10,  avg # of iterations =  1.0

     Expectation value of exp(iGx): ( -1.0094077058801938E-004,  1.0980605352291028E-004)  0.99291773000000005     
     Electronic Dipole per cell (Ry a.u.)   28.813814955937559     
     Ionic Dipole per cell (Ry a.u.)   23644.220738971981     

     Expectation value of exp(iGx): (  9.7986439542901353E-004, -9.4656177524332890E-004)   1.1465709300000000     
     Electronic Dipole per cell (Ry a.u.)  -11.043868210911858     
     Ionic Dipole per cell (Ry a.u.)   25351.213306921669     

     Expectation value of exp(iGx): ( -4.9666402389719322E-008, -8.1646010621736489E-008)  0.73188942899999998     
     Electronic Dipole per cell (Ry a.u.)  -19.432317665234098     
     Ionic Dipole per cell (Ry a.u.)   15835.596039932205     
Electronic Dipole on Cartesian axes
           1   28.813814955937559     
           2  -11.043868210911858     
           3  -19.432317665234098     
Ionic Dipole on Cartesian axes
           1   23644.220738971981     
           2   25351.213306921669     
           3   15835.596039932205     

     total cpu time spent up to now is     7608.6 secs

     total energy              =   -5157.51724633 Ry
     Harris-Foulkes estimate   =   -5157.51724656 Ry
     estimated scf accuracy    <       0.00000047 Ry

     iteration # 10     ecut=    80.00 Ry     beta=0.70
     Davidson diagonalization with overlap
     ethr =  4.15E-11,  avg # of iterations =  2.0
     Davidson diagonalization with overlap
     ethr =  4.15E-11,  avg # of iterations =  1.0
     Davidson diagonalization with overlap
     ethr =  4.15E-11,  avg # of iterations =  1.0

     Expectation value of exp(iGx): ( -1.0094282454406005E-004,  1.0980334477852934E-004)  0.99291773000000005     
     Electronic Dipole per cell (Ry a.u.)   28.814094220506860     
     Ionic Dipole per cell (Ry a.u.)   23644.220738971981     

     Expectation value of exp(iGx): (  9.7981279837076364E-004, -9.4660896743749983E-004)   1.1465709300000000     
     Electronic Dipole per cell (Ry a.u.)  -11.044604740770673     
     Ionic Dipole per cell (Ry a.u.)   25351.213306921669     

     Expectation value of exp(iGx): ( -4.9663449458802424E-008, -8.1647456903567304E-008)  0.73188942899999998     
     Electronic Dipole per cell (Ry a.u.)  -19.432003194859359     
     Ionic Dipole per cell (Ry a.u.)   15835.596039932205     
Electronic Dipole on Cartesian axes
           1   28.814094220506860     
           2  -11.044604740770673     
           3  -19.432003194859359     
Ionic Dipole on Cartesian axes
           1   23644.220738971981     
           2   25351.213306921669     
           3   15835.596039932205     

     total cpu time spent up to now is     8412.2 secs

     total energy              =   -5157.51724645 Ry
     Harris-Foulkes estimate   =   -5157.51724647 Ry
     estimated scf accuracy    <       0.00000006 Ry

     iteration # 11     ecut=    80.00 Ry     beta=0.70
     Davidson diagonalization with overlap
     ethr =  5.28E-12,  avg # of iterations =  2.0
     Davidson diagonalization with overlap
     ethr =  5.28E-12,  avg # of iterations =  1.0
     Davidson diagonalization with overlap
     ethr =  5.28E-12,  avg # of iterations =  1.0

     Expectation value of exp(iGx): ( -1.0094253407625410E-004,  1.0980380533944055E-004)  0.99291773000000005     
     Electronic Dipole per cell (Ry a.u.)   28.814050348964916     
     Ionic Dipole per cell (Ry a.u.)   23644.220738971981     

     Expectation value of exp(iGx): (  9.7982768911165333E-004, -9.4659538468464389E-004)   1.1465709300000000     
     Electronic Dipole per cell (Ry a.u.)  -11.044392459202642     
     Ionic Dipole per cell (Ry a.u.)   25351.213306921669     

     Expectation value of exp(iGx): ( -4.9664738385841703E-008, -8.1646913900697651E-008)  0.73188942899999998     
     Electronic Dipole per cell (Ry a.u.)  -19.432136052193211     
     Ionic Dipole per cell (Ry a.u.)   15835.596039932205     
Electronic Dipole on Cartesian axes
           1   28.814050348964916     
           2  -11.044392459202642     
           3  -19.432136052193211     
Ionic Dipole on Cartesian axes
           1   23644.220738971981     
           2   25351.213306921669     
           3   15835.596039932205     

     total cpu time spent up to now is     9192.0 secs

     End of self-consistent calculation

          k = 0.0000 0.0000 0.0000 (217511 PWs)   bands (ev):

   -17.4342 -17.3509 -16.7357 -16.4606 -16.4265 -16.3855 -16.3566 -16.2934
   -16.2792 -16.2101 -16.1796 -16.1646 -16.1355 -16.1041 -16.0926 -16.0463
   -16.0240 -15.9983 -15.9718 -15.9490 -15.9244 -15.8981 -15.8845 -15.8778
   -15.8517 -15.8221 -15.8163 -15.8054 -15.7942 -15.7705 -15.7603 -15.7207
   -15.6999 -15.6468 -15.6450 -15.6082 -15.5979 -15.5519 -15.5110 -15.4930
   -15.4356 -15.4135 -15.3752 -15.3619 -15.3481 -15.3068 -15.2874 -15.2674
   -15.2486 -15.2190 -15.2010 -15.1514 -15.1350 -15.0865 -15.0683 -15.0418
   -15.0359 -15.0165 -15.0016 -14.9730 -14.9410 -14.9146 -14.9006 -14.8890
   -14.8598 -14.8495 -14.8269 -14.8162 -14.8129 -14.8106 -14.8035 -14.7382
   -14.7358 -14.6726 -14.6652 -14.6372 -14.6183 -14.5991 -14.5734 -14.5685
   -14.5464 -14.5230 -14.5145 -14.4934 -14.4880 -14.4686 -14.4513 -14.4340
   -14.4154 -14.4121 -14.4073 -14.4025 -14.3909 -14.3892 -14.3799 -14.3700
   -14.3560 -14.3473 -14.3378 -14.3335 -14.3292 -14.3218 -14.3138 -14.3092
   -14.3077 -14.2988 -14.2959 -14.2893 -14.2844 -14.2807 -14.2766 -14.2739
   -14.2660 -14.2603 -14.2531 -14.2474 -14.2420 -14.2406 -14.2382 -14.2283
   -14.2260 -14.2203 -14.2184 -14.2118 -14.2020 -14.1994 -14.1949 -14.1872
   -14.1855 -14.1836 -14.1774 -14.1738 -14.1670 -14.1603 -14.1569 -14.1525
   -14.1487 -14.1363 -14.1302 -14.1282 -14.1219 -14.1135 -14.1058  -6.7491
    -6.5255  -6.3566  -6.3185  -6.2281  -6.1356  -6.1147  -5.9729  -5.9306
    -5.8808  -5.8591  -5.8437  -5.8154  -5.7701  -5.7642  -5.7343  -5.6894
    -5.6800  -5.6454  -5.6178  -5.5985  -5.5572  -5.5301  -5.3839  -5.2890
    -5.2303  -5.1810  -5.1490  -5.1082  -5.0929  -5.0789  -5.0648  -4.9663
    -4.9122  -4.8904  -4.8451  -4.7374  -4.6847  -4.5743  -4.5591  -4.4300
    -4.4060  -4.3907  -4.2800  -4.2485  -4.2185  -4.2103  -4.2047  -4.1661
    -4.1118  -4.0278  -3.9827  -3.9555  -3.9182  -3.8785  -3.8778  -3.8124
    -3.7903  -3.7821  -3.7456  -3.7270  -3.7102  -3.6433  -3.5772  -3.4590
    -3.4338  -3.3787  -3.3572  -3.3238  -3.2919  -3.2823  -3.2354  -3.2217
    -3.1713  -3.1293  -3.1139  -3.0970  -3.0658  -3.0572  -3.0314  -3.0244
    -2.9912  -2.9900  -2.9553  -2.9426  -2.9271  -2.9102  -2.9020  -2.8976
    -2.8821  -2.8710  -2.8572  -2.8492  -2.8424  -2.8327  -2.8109  -2.8027
    -2.7943  -2.7824  -2.7777  -2.7623  -2.7563  -2.7379  -2.7334  -2.7276
    -2.7177  -2.7096  -2.7048  -2.6826  -2.6794  -2.6764  -2.6576  -2.6495
    -2.6402  -2.6285  -2.6208  -2.6070  -2.5700  -2.5426  -2.5267  -2.4905
    -2.4820  -2.4682  -2.4591  -2.4323  -2.4182  -2.4069  -2.3924  -2.3855
    -2.3685  -2.3468  -2.3405  -2.3102  -2.2741  -2.2720  -2.2365  -2.2356
    -2.2156  -2.1776  -2.1539  -2.1307  -2.1255  -2.0795  -1.9769  -1.9379
    -1.4943  -1.4266  -1.2778  -1.1573  -1.0518  -1.0105  -0.9509  -0.9153
    -0.8709  -0.8575  -0.8098  -0.7819  -0.7722  -0.7498  -0.7425  -0.7365
    -0.7106  -0.7017  -0.6938  -0.6799  -0.6441  -0.6428  -0.6266  -0.6123
    -0.6094  -0.6008  -0.5848  -0.5761  -0.5677  -0.5545  -0.5291  -0.5264
    -0.5205  -0.5143  -0.5057  -0.4901  -0.4864  -0.4711  -0.4462  -0.4281
    -0.4184  -0.4110  -0.3868  -0.3799  -0.3654  -0.3577  -0.3512  -0.3347
    -0.3275  -0.3141  -0.2830  -0.2774  -0.2633  -0.2626  -0.2456  -0.2353
    -0.2000  -0.1916  -0.1846  -0.1581  -0.1383  -0.1249  -0.0984  -0.0809
    -0.0541  -0.0460  -0.0399  -0.0201  -0.0070   0.0017   0.0087   0.0216
     0.0356   0.0639   0.0769   0.0956   0.1090   0.1250   0.1373   0.1533
     0.1666   0.1807   0.1883   0.2056   0.2097   0.2245   0.2383   0.2446
     0.2636   0.2715   0.2832   0.3027   0.3147   0.3207   0.3307   0.3441
     0.3669   0.3808   0.3886   0.4027   0.4113   0.4203   0.4253   0.4341
     0.4537   0.4607   0.4753   0.4818   0.4960   0.4988   0.5105   0.5168
     0.5341   0.5445   0.5518   0.5607   0.5749   0.5812   0.5926   0.6093
     0.6352   0.6598   0.6675   0.6832   0.6879   0.7011   0.7065   0.7399
     0.7538   0.7618   0.7662   0.7879   0.7969   0.8069   0.8437   0.8520
     0.8624   0.8883   0.8895   0.9094   0.9117   0.9224   0.9355   0.9374
     0.9537   0.9605   0.9642   0.9764   0.9868   0.9987   1.0074   1.0317
     1.0398   1.0460   1.0600   1.0649   1.0784   1.0820   1.0935   1.1101
     1.1112   1.1252   1.1361   1.1433   1.1506   1.1613   1.1696   1.1813
     1.1891   1.1960   1.2011   1.2168   1.2241   1.2421   1.2461   1.2529
     1.2737   1.2814   1.2876   1.2959   1.3120   1.3174   1.3275   1.3432
     1.3528   1.3531   1.3636   1.3719   1.3746   1.3821   1.3899   1.3946
     1.4067   1.4132   1.4191   1.4208   1.4354   1.4423   1.4440   1.4526
     1.4637   1.4712   1.4805   1.4851   1.5033   1.5045   1.5259   1.5350
     1.5444   1.5448   1.5558   1.5701   1.5743   1.5815   1.5906   1.5957
     1.6035   1.6096   1.6192   1.6412   1.6473   1.6583   1.6732   1.6889
     1.6959   1.7076   1.7203   1.7268   1.7330   1.7715   1.7811   1.7869
     1.8101   1.8172   1.8368   1.8596   1.8624   1.8770   1.9058   1.9289
     1.9417   1.9510   1.9669   1.9829   1.9920   1.9995   2.0041   2.0080
     2.0194   2.0271   2.0577   2.0653   2.0837   2.0893   2.1122   2.1312
     2.1454   2.1493   2.1731   2.1897   2.1973   2.2204   2.2319   2.2380
     2.2578   2.2704   2.2839   2.2938   2.3020   2.3193   2.3300   2.3532
     2.3665   2.3860   2.3909   2.3932   2.3992   2.4218   2.4475   2.4714
     2.4795   2.4813   2.5325   2.5501   7.4405   7.9752   8.6573   9.0587
     9.2531   9.3322   9.4637   9.7234   9.8161   9.8774   9.9876  10.0298
    10.0615  10.1298  10.2535  10.3069  10.3833  10.4387  10.4551  10.5207
    10.5496  10.6239  10.6907  10.7053  10.7500  10.7938  10.8442  10.8715

     highest occupied, lowest unoccupied level (ev):     2.5501    7.4405

!    total energy              =   -5157.51724646 Ry
     Harris-Foulkes estimate   =   -5157.51724646 Ry
     estimated scf accuracy    <          3.9E-09 Ry

     The total energy is the sum of the following terms:

     one-electron contribution =   -2405.11325251 Ry
     hartree contribution      =    1797.60383933 Ry
     xc contribution           =   -1182.76207837 Ry
     ewald contribution        =   -3367.24575491 Ry

     convergence has been achieved in  11 iterations
  **** WARNING :: Problem open file vector.dat...
  **** WARNING :: Problem read vector parameters...
  VECTOR ::                  Infinity                  Infinity                       NaN
  PARALLEL PART OF FORCES:no remove

     Forces acting on atoms (Ry/au):

     atom    1 type  1   force =    -0.00062234    0.00144691   -0.00021265
     atom    2 type  1   force =     0.00069344    0.00253303   -0.00072442
     atom    3 type  1   force =     0.00001622    0.00121870    0.00009755
     atom    4 type  1   force =     0.00111974    0.00059980   -0.00034636
     atom    5 type  1   force =    -0.00018291    0.00159217    0.00025002
     atom    6 type  1   force =     0.00315454    0.00234734   -0.00012920
     atom    7 type  2   force =     0.00015440   -0.00080352   -0.00036162
     atom    8 type  2   force =    -0.00030915   -0.00080319   -0.00032323
     atom    9 type  2   force =    -0.00011656   -0.00093313    0.00005555
     atom   10 type  2   force =    -0.00077556   -0.00200485    0.00099271
     atom   11 type  2   force =     0.00000790   -0.00066501   -0.00003315
     atom   12 type  2   force =    -0.00137780   -0.00161144    0.00097704
     atom   13 type  2   force =     0.00007766   -0.00051345   -0.00001551
     atom   14 type  2   force =    -0.00126594   -0.00050634    0.00080550
     atom   15 type  2   force =    -0.00021236   -0.00075875   -0.00026372
     atom   16 type  2   force =    -0.00093088   -0.00046729    0.00050170
     atom   17 type  2   force =     0.00001682   -0.00076487    0.00030710
     atom   18 type  2   force =    -0.00096970    0.00029703   -0.00015922
     atom   19 type  1   force =     0.00041768    0.00295019    0.00053760
     atom   20 type  1   force =    -0.00034026    0.00218752   -0.00001918
     atom   21 type  1   force =    -0.00008289    0.00219663    0.00034488
     atom   22 type  1   force =     0.00115520    0.00305811   -0.00199568
     atom   23 type  1   force =    -0.00040106    0.00340917    0.00038165
     atom   24 type  1   force =    -0.00461409    0.00848629   -0.00415388
     atom   25 type  2   force =     0.00030044   -0.00140459   -0.00060735
     atom   26 type  2   force =     0.00052457   -0.00106033   -0.00068009
     atom   27 type  2   force =    -0.00057600   -0.00158904    0.00018207
     atom   28 type  2   force =    -0.00001624   -0.00090655    0.00066455
     atom   29 type  2   force =    -0.00010741   -0.00107564   -0.00000124
     atom   30 type  2   force =     0.00278356   -0.00107085    0.00190990
     atom   31 type  2   force =     0.00005302   -0.00100857   -0.00005923
     atom   32 type  2   force =    -0.00025410   -0.00199287    0.00168944
     atom   33 type  2   force =    -0.00042699   -0.00138777   -0.00046470
     atom   34 type  2   force =     0.00060864   -0.00140827    0.00178602
     atom   35 type  2   force =     0.00020725   -0.00133862    0.00040746
     atom   36 type  1   force =     0.00032107    0.00133055    0.00018344
     atom   37 type  1   force =     0.00006795    0.00125311   -0.00025690
     atom   38 type  1   force =     0.00031497    0.00262204    0.00010746
     atom   39 type  1   force =    -0.00175937    0.00093051   -0.00169363
     atom   40 type  1   force =    -0.00020090    0.00203112   -0.00027581
     atom   41 type  1   force =    -0.00023588    0.00013985    0.00048840
     atom   42 type  2   force =     0.00000070   -0.00090688   -0.00027400
     atom   43 type  2   force =     0.00004376   -0.00048004   -0.00015905
     atom   44 type  2   force =    -0.00015428   -0.00077918    0.00032436
     atom   45 type  2   force =    -0.00042321   -0.00082027    0.00029353
     atom   46 type  2   force =     0.00004760   -0.00076447    0.00008630
     atom   47 type  2   force =    -0.00030748   -0.00020524   -0.00001602
     atom   48 type  2   force =    -0.00026607   -0.00082501    0.00009479
     atom   49 type  2   force =     0.00063745   -0.00012762    0.00014348
     atom   50 type  2   force =    -0.00026584   -0.00135541   -0.00046957
     atom   51 type  2   force =     0.00045588    0.00052004    0.00065719
     atom   52 type  2   force =     0.00046340   -0.00111266    0.00027544
     atom   53 type  2   force =     0.00004670    0.00027508   -0.00001459
     atom   54 type  1   force =     0.00091610   -0.00084731   -0.00056493
     atom   55 type  1   force =    -0.00267236   -0.00487893    0.00245749
     atom   56 type  1   force =     0.00009670   -0.00132778    0.00014800
     atom   57 type  1   force =    -0.00194436   -0.00027341    0.00107619
     atom   58 type  1   force =     0.00049910   -0.00243782    0.00043084
     atom   59 type  1   force =    -0.00425514    0.00448412    0.00272084
     atom   60 type  2   force =    -0.00088914    0.00093748    0.00093001
     atom   61 type  2   force =     0.00056093    0.00073226   -0.00001967
     atom   62 type  2   force =    -0.00365393    0.00007243    0.00050012
     atom   63 type  2   force =     0.00166846    0.00147306   -0.00378681
     atom   64 type  2   force =    -0.00080779    0.00214039   -0.00053322
     atom   65 type  2   force =     0.00165580   -0.00186892   -0.00127611
     atom   66 type  2   force =    -0.00026966    0.00041327   -0.00011130
     atom   67 type  2   force =     0.00230127   -0.00010135   -0.00153859
     atom   68 type  2   force =     0.00017246    0.00086658    0.00031821
     atom   69 type  2   force =     0.00023497   -0.00037136   -0.00039951
     atom   70 type  2   force =    -0.00014982    0.00086671   -0.00006357
     atom   71 type  2   force =     0.00048007   -0.00070753    0.00045968
     atom   72 type  1   force =    -0.00198733    0.00098595   -0.00618897
     atom   73 type  1   force =    -0.00022037   -0.00313681    0.00018463
     atom   74 type  1   force =     0.00703085   -0.00681089   -0.00000348
     atom   75 type  1   force =    -0.00186189    0.00369940    0.00655786
     atom   76 type  1   force =     0.18800516   -0.34506919   -0.04599828
     atom   77 type  1   force =     0.00393109    0.00891982    0.00498919
     atom   78 type  2   force =     0.00166814    0.00084262    0.00341282
     atom   79 type  2   force =    -0.00064429    0.00097522    0.00022457
     atom   80 type  2   force =     0.00229920    0.00324553    0.00058004
     atom   81 type  2   force =     0.00004679    0.00110299   -0.00086590
     atom   82 type  2   force =     0.00554548    0.02075523    0.00530435
     atom   83 type  2   force =    -0.00272582   -0.00075413   -0.00218264
     atom   84 type  2   force =    -0.00665306   -0.00013308    0.00920153
     atom   85 type  2   force =    -0.00077480   -0.00226184   -0.00205271
     atom   86 type  2   force =    -0.00090610    0.00351165    0.00126110
     atom   87 type  2   force =    -0.00032090   -0.00181661   -0.00146102
     atom   88 type  2   force =    -0.00067666    0.00289685   -0.00115156
     atom   89 type  2   force =    -0.00014057   -0.00074832    0.00024173
     atom   90 type  1   force =    -0.00081720   -0.00119653    0.00024482
     atom   91 type  1   force =    -0.00010268   -0.00137023    0.00039505
     atom   92 type  1   force =    -0.00538307   -0.00482471   -0.00328048
     atom   93 type  1   force =     0.00206039   -0.00087774    0.00219253
     atom   94 type  1   force =    -0.00005207   -0.00498238    0.00102316
     atom   95 type  1   force =     0.00019322   -0.00005876   -0.00038941
     atom   96 type  2   force =    -0.00046248    0.00049080    0.00151097
     atom   97 type  2   force =    -0.00013478    0.00032514    0.00017801
     atom   98 type  2   force =    -0.00014063    0.00098219   -0.00000064
     atom   99 type  2   force =     0.00054192    0.00078719   -0.00047858
     atom  100 type  2   force =    -0.00010413    0.00085611   -0.00006865
     atom  101 type  2   force =     0.00059593   -0.00015485    0.00001050
     atom  102 type  2   force =    -0.00034023    0.00170496   -0.00040604
     atom  103 type  2   force =    -0.00055132    0.00005768   -0.00017289
     atom  104 type  2   force =     0.00040241    0.00211909    0.00046863
     atom  105 type  2   force =    -0.00055474   -0.00051192   -0.00070179
     atom  106 type  2   force =    -0.00064368    0.00119510   -0.00043384
     atom  107 type  2   force =    -0.00023895   -0.00054231    0.00033615
     atom  108 type  1   force =    -0.00124452    0.00205159   -0.00109678
     atom  109 type  1   force =     0.00087313    0.00350135   -0.00077104
     atom  110 type  1   force =    -0.00002576    0.00125050   -0.00000090
     atom  111 type  1   force =     0.00093356    0.00074266    0.00012562
     atom  112 type  1   force =    -0.00018208    0.00131410    0.00006412
     atom  113 type  1   force =     0.00194660    0.00062556    0.00067635
     atom  114 type  2   force =     0.00048459   -0.00131246   -0.00024069
     atom  115 type  2   force =    -0.00039491   -0.00124322   -0.00023790
     atom  116 type  2   force =    -0.00016591   -0.00122616    0.00050408
     atom  117 type  2   force =    -0.00118137   -0.00282593    0.00029239
     atom  118 type  2   force =    -0.00008501   -0.00063755    0.00002825
     atom  119 type  2   force =    -0.00168551   -0.00073244   -0.00171952
     atom  120 type  2   force =    -0.00002502   -0.00056673    0.00005227
     atom  121 type  2   force =    -0.00083757   -0.00036927    0.00009955
     atom  122 type  2   force =    -0.00016912   -0.00088608   -0.00030016
     atom  123 type  2   force =    -0.00062501   -0.00007112   -0.00034831
     atom  124 type  2   force =     0.00009476   -0.00094858    0.00018900
     atom  125 type  2   force =    -0.00202754   -0.00019999   -0.00038580
     atom  126 type  1   force =     0.00006592    0.00507874   -0.00123075
     atom  127 type  1   force =    -0.00132856    0.00356347    0.00091371
     atom  128 type  1   force =     0.00002349    0.00238801    0.00020175
     atom  129 type  1   force =     0.00071108    0.00619562    0.00512076
     atom  130 type  1   force =    -0.00027390    0.00249517    0.00018894
     atom  131 type  1   force =    -0.00202268    0.00170505    0.00137491
     atom  132 type  2   force =     0.00052694   -0.00233839   -0.00076308
     atom  133 type  2   force =     0.00160088   -0.00417693   -0.00124002
     atom  134 type  2   force =    -0.00095226   -0.00210356    0.00098411
     atom  135 type  2   force =     0.00049086   -0.00075543    0.00002865
     atom  136 type  2   force =    -0.00011836   -0.00091775    0.00005491
     atom  137 type  2   force =     0.00072975   -0.00031515   -0.00002414
     atom  138 type  2   force =    -0.00004028   -0.00088428    0.00010102
     atom  139 type  2   force =     0.00170162   -0.00147511   -0.00145595
     atom  140 type  2   force =    -0.00056300   -0.00163051   -0.00057646
     atom  141 type  2   force =    -0.00254566   -0.00943008   -0.00574167
     atom  142 type  2   force =     0.00040103   -0.00186716    0.00054745
     atom  143 type  2   force =     0.00840677   -0.01232730    0.00418752
     atom  144 type  1   force =     0.00056404    0.00156657   -0.00002991
     atom  145 type  1   force =    -0.00002325    0.00138034   -0.00015330
     atom  146 type  1   force =     0.00042396    0.00304041   -0.00006264
     atom  147 type  1   force =    -0.00139165    0.00055858    0.00027389
     atom  148 type  1   force =    -0.00016166    0.00158180   -0.00010652
     atom  149 type  1   force =    -0.00012859    0.00005479    0.00045245
     atom  150 type  2   force =    -0.00009248   -0.00148023   -0.00028927
     atom  151 type  2   force =     0.00005902   -0.00062713   -0.00011968
     atom  152 type  2   force =    -0.00051175   -0.00094673    0.00026922
     atom  153 type  2   force =    -0.00044147   -0.00057756    0.00026655
     atom  154 type  2   force =     0.00003145   -0.00059374    0.00006955
     atom  155 type  2   force =    -0.00026964   -0.00007815   -0.00012673
     atom  156 type  2   force =    -0.00020486   -0.00072429    0.00008717
     atom  157 type  2   force =     0.00051114   -0.00017115   -0.00030358
     atom  158 type  2   force =    -0.00027534   -0.00205744   -0.00077549
     atom  159 type  2   force =     0.00086964    0.00022402   -0.00008068
     atom  160 type  2   force =     0.00094148   -0.00174748    0.00042605
     atom  161 type  2   force =     0.00018329    0.00016291    0.00008843
     atom  162 type  1   force =     0.00298343   -0.00145691    0.00100349
     atom  163 type  1   force =    -0.02830413    0.00884057   -0.02030398
     atom  164 type  1   force =    -0.00012137   -0.00164883    0.00000715
     atom  165 type  1   force =    -0.00151855   -0.00018410   -0.00023343
     atom  166 type  1   force =    -0.00003442   -0.00165415   -0.00027285
     atom  167 type  1   force =    -0.00194708    0.00071157   -0.00140569
     atom  168 type  2   force =    -0.00062702    0.00162827    0.00047564
     atom  169 type  2   force =     0.00535521   -0.00511343   -0.00017982
     atom  170 type  2   force =    -0.00126586    0.00198662   -0.00061169
     atom  171 type  2   force =     0.00047879   -0.00526220    0.00762334
     atom  172 type  2   force =    -0.00005410    0.00136277    0.00103075
     atom  173 type  2   force =     0.00110896   -0.00071114    0.00157265
     atom  174 type  2   force =    -0.00006781    0.00058642    0.00004018
     atom  175 type  2   force =     0.00107135   -0.00000194    0.00023705
     atom  176 type  2   force =     0.00028798    0.00101033    0.00049319
     atom  177 type  2   force =     0.00040603   -0.00042646    0.00023042
     atom  178 type  2   force =     0.00003719    0.00108475   -0.00017337
     atom  179 type  2   force =     0.00157597   -0.00243975    0.00045708
     atom  180 type  1   force =    -0.01402712    0.04221042    0.02142635
     atom  181 type  1   force =     0.01224404   -0.00562344   -0.00486691
     atom  182 type  1   force =     0.00422092   -0.00852912   -0.00202477
     atom  183 type  1   force =     0.00176478    0.00626595   -0.00507796
     atom  184 type  1   force =     0.00010941   -0.00551524    0.00059598
     atom  185 type  1   force =     0.00132233    0.00051561   -0.00186647
     atom  186 type  2   force =     0.02857775    0.11373357    0.03133098
     atom  187 type  2   force =    -0.00834052   -0.00371695    0.00132854
     atom  188 type  2   force =     0.01042015    0.00186821   -0.01112842
     atom  189 type  2   force =    -0.00277441    0.00042752    0.00131038
     atom  190 type  2   force =    -0.00014947    0.00408147    0.00071193
     atom  191 type  2   force =    -0.00082727   -0.00036287    0.00023400
     atom  192 type  2   force =    -0.00193764    0.00293483   -0.00123927
     atom  193 type  2   force =    -0.00179036   -0.00070088    0.00194762
     atom  194 type  2   force =     0.00643780    0.00933711    0.00803203
     atom  195 type  2   force =    -0.00057010   -0.00300661    0.00024542
     atom  196 type  2   force =    -0.17497015    0.17176756   -0.02099134
     atom  197 type  2   force =     0.00049011   -0.00287189    0.00047022
     atom  198 type  1   force =    -0.00127506   -0.00134899    0.00015172
     atom  199 type  1   force =    -0.00036300   -0.00163107    0.00028292
     atom  200 type  1   force =    -0.00931443   -0.01688258    0.00168856
     atom  201 type  1   force =     0.00120069    0.00026278   -0.00100147
     atom  202 type  1   force =    -0.00058438   -0.00135078    0.00069261
     atom  203 type  1   force =    -0.00014999   -0.00018171   -0.00047163
     atom  204 type  2   force =     0.00062295    0.00162667    0.00039430
     atom  205 type  2   force =    -0.00013739    0.00030823    0.00008140
     atom  206 type  2   force =     0.00042713    0.00082281   -0.00037561
     atom  207 type  2   force =     0.00068489    0.00049705   -0.00011198
     atom  208 type  2   force =    -0.00022842    0.00060586    0.00048355
     atom  209 type  2   force =     0.00019111   -0.00017991    0.00047917
     atom  210 type  2   force =     0.00027949    0.00479613    0.00247171
     atom  211 type  2   force =    -0.00085802   -0.00051988    0.00035985
     atom  212 type  2   force =    -0.00569154    0.02070151    0.01245680
     atom  213 type  2   force =    -0.00088518   -0.00136966    0.00019222
     atom  214 type  2   force =    -0.00226244    0.00272703   -0.00183296
     atom  215 type  2   force =    -0.00012335   -0.00059593    0.00007914

     Total force =     0.489934     Total SCF correction =     0.000125

     Writing output data file Qrtz_Ortho.save

     init_run     :     27.19s CPU     39.93s WALL (       1 calls)
     electrons    :   4611.03s CPU   9154.45s WALL (       1 calls)
     forces       :      8.32s CPU      9.03s WALL (       1 calls)

     Called by init_run:
     wfcinit      :     25.10s CPU     35.94s WALL (       1 calls)
     potinit      :      0.20s CPU      0.31s WALL (       1 calls)

     Called by electrons:
     c_bands      :   2290.08s CPU   2835.94s WALL (      33 calls)
     sum_band     :     11.04s CPU     41.83s WALL (      11 calls)
     v_of_rho     :      0.10s CPU      0.31s WALL (      12 calls)
     mix_rho      :      0.13s CPU      1.50s WALL (      11 calls)

     Called by c_bands:
     init_us_2    :      0.19s CPU      0.36s WALL (      45 calls)
     cegterg      :   2289.03s CPU   2826.07s WALL (      33 calls)

     Called by sum_band:

     Called by *egterg:
     h_psi        :    426.97s CPU    868.90s WALL (     103 calls)
     g_psi        :      0.31s CPU      0.31s WALL (      69 calls)
     cdiaghg      :    796.45s CPU    807.71s WALL (     100 calls)

     Called by h_psi:
     add_vuspsi   :    139.46s CPU    139.88s WALL (     103 calls)

     General routines
     calbec       :    145.85s CPU    161.95s WALL (     107 calls)
     fft          :      0.17s CPU      0.97s WALL (      49 calls)
     fftw         :    150.91s CPU    601.42s WALL (   97912 calls)
     davcio       :      0.03s CPU      3.03s WALL (     260 calls)

     Parallel routines
     fft_scatter  :     77.27s CPU    500.20s WALL (   97961 calls)

     Electric-field routines
     c_phase_fiel :   2309.55s CPU   6270.50s WALL (      33 calls)

     PWSCF        :     1h17m CPU        2h33m WALL


   This run was terminated on:   9:31:23   7Jul2018            

=------------------------------------------------------------------------------=
   JOB DONE.
=------------------------------------------------------------------------------=
