# Supplementary material for: Collective dipole effects in ionic transport under electric fields
Source: Nat Commun. 2020 Jul 3;11:3330. doi: 10.1038/s41467-020-17173-w (PMC7335081; doi:10.1038/s41467-020-17173-w)
Supplement: Supplementary file 3 — Source Data [file 41467_2020_17173_MOESM3_ESM.zip › Script_Pol_Analysis/QE_data/E-NEB_MgO_VO_Q2_pos0-1/E-MgO_9/output_file]

cn04-13.31298ipath_userinit: Mismatched user minor version (12) and driver minor version (13) while context sharing. Ensure that driver and library are from the same release.
cn04-13.31284ipath_userinit: Mismatched user minor version (12) and driver minor version (13) while context sharing. Ensure that driver and library are from the same release.
cn04-13.31300ipath_userinit: Mismatched user minor version (12) and driver minor version (13) while context sharing. Ensure that driver and library are from the same release.
cn04-13.31301ipath_userinit: Mismatched user minor version (12) and driver minor version (13) while context sharing. Ensure that driver and library are from the same release.
cn04-13.31285ipath_userinit: Mismatched user minor version (12) and driver minor version (13) while context sharing. Ensure that driver and library are from the same release.
cn04-13.31282ipath_userinit: Mismatched user minor version (12) and driver minor version (13) while context sharing. Ensure that driver and library are from the same release.
cn04-13.31299ipath_userinit: Mismatched user minor version (12) and driver minor version (13) while context sharing. Ensure that driver and library are from the same release.
cn04-13.31283ipath_userinit: Mismatched user minor version (12) and driver minor version (13) while context sharing. Ensure that driver and library are from the same release.
cn04-33.2961ipath_userinit: Mismatched user minor version (12) and driver minor version (13) while context sharing. Ensure that driver and library are from the same release.
cn04-33.2977ipath_userinit: Mismatched user minor version (12) and driver minor version (13) while context sharing. Ensure that driver and library are from the same release.
cn04-33.2959ipath_userinit: Mismatched user minor version (12) and driver minor version (13) while context sharing. Ensure that driver and library are from the same release.
cn04-33.2975ipath_userinit: Mismatched user minor version (12) and driver minor version (13) while context sharing. Ensure that driver and library are from the same release.
cn04-33.2976ipath_userinit: Mismatched user minor version (12) and driver minor version (13) while context sharing. Ensure that driver and library are from the same release.
cn04-33.2960ipath_userinit: Mismatched user minor version (12) and driver minor version (13) while context sharing. Ensure that driver and library are from the same release.
cn04-33.2974ipath_userinit: Mismatched user minor version (12) and driver minor version (13) while context sharing. Ensure that driver and library are from the same release.
cn04-33.2958ipath_userinit: Mismatched user minor version (12) and driver minor version (13) while context sharing. Ensure that driver and library are from the same release.
cn04-19.12708ipath_userinit: Mismatched user minor version (12) and driver minor version (13) while context sharing. Ensure that driver and library are from the same release.
cn04-19.12725ipath_userinit: Mismatched user minor version (12) and driver minor version (13) while context sharing. Ensure that driver and library are from the same release.
cn04-19.12723ipath_userinit: Mismatched user minor version (12) and driver minor version (13) while context sharing. Ensure that driver and library are from the same release.
cn04-19.12724ipath_userinit: Mismatched user minor version (12) and driver minor version (13) while context sharing. Ensure that driver and library are from the same release.
cn04-19.12707ipath_userinit: Mismatched user minor version (12) and driver minor version (13) while context sharing. Ensure that driver and library are from the same release.
cn04-19.12709ipath_userinit: Mismatched user minor version (12) and driver minor version (13) while context sharing. Ensure that driver and library are from the same release.
cn04-19.12726ipath_userinit: Mismatched user minor version (12) and driver minor version (13) while context sharing. Ensure that driver and library are from the same release.
cn04-19.12710ipath_userinit: Mismatched user minor version (12) and driver minor version (13) while context sharing. Ensure that driver and library are from the same release.

     Program PWSCF v.6.2 (svn rev. 14038) starts on 23Nov2018 at 23:37:35 

     This program is part of the open-source Quantum ESPRESSO suite
     for quantum simulation of materials; please cite
         "P. Giannozzi et al., J. Phys.:Condens. Matter 21 395502 (2009);
         "P. Giannozzi et al., J. Phys.:Condens. Matter 29 465901 (2017);
          URL http://www.quantum-espresso.org", 
     in publications or presentations arising from this work. More details at
     http://www.quantum-espresso.org/quote

     Parallel version (MPI), running on    60 processors

     MPI processes distributed on     3 nodes
     R & G space division:  proc/nbgrp/npool/nimage =      60
     Reading input from /scratch/nsalles/MgO/E-NEB_MgO_VO_Q2_pos0-1/E0/E-MgO_9/input_file
Warning: card &IONS ignored
Warning: card / ignored
Warning: card &CELL ignored
Warning: card / ignored

     Current dimensions of program PWSCF are:
     Max number of different atomic species (ntypx) = 10
     Max number of k-points (npk) =  40000
     Max angular momentum in pseudopotentials (lmaxx) =  3

     Subspace diagonalization in iterative solution of the eigenvalue problem:
     a serial algorithm will be used


     Parallelization info
     --------------------
     sticks:   dense  smooth     PW     G-vecs:    dense   smooth      PW
     Min         240     240     59                21726    21726    2711
     Max         241     241     60                21731    21731    2718
     Sum       14425   14425   3593              1303639  1303639  162891


     Title: 
     Fkl_Ortho                                                                  


     bravais-lattice index     =            0
     lattice parameter (alat)  =      23.9069  a.u.
     unit-cell volume          =   13478.3721 (a.u.)^3
     number of atoms/cell      =          215
     number of atomic types    =            2
     number of electrons       =       856.00
     number of Kohn-Sham states=          600
     kinetic-energy cutoff     =      80.0000  Ry
     charge density cutoff     =     320.0000  Ry
     convergence threshold     =      1.0E-08
     mixing beta               =       0.7000
     number of iterations used =            8  plain     mixing
     Exchange-correlation      =  SLA  PZ   NOGX NOGC ( 1  1  0  0 0 0)

     Using Berry phase electric field
     In a.u.(Ry)  cartesian system of reference
        0.0000000000
        0.0000000000
        0.0000000000
     In a.u.(Ry)  crystal system of reference
        0.0000000000
        0.0000000000
        0.0000000000
     Number of iterative cycles:   3


     celldm(1)=  23.906935  celldm(2)=   0.000000  celldm(3)=   0.000000
     celldm(4)=   0.000000  celldm(5)=   0.000000  celldm(6)=   0.000000

     crystal axes: (cart. coord. in units of alat)
               a(1) = (   0.995456   0.000000   0.000000 )  
               a(2) = (   0.000000   0.995456   0.000000 )  
               a(3) = (   0.000000   0.000000   0.995456 )  

     reciprocal axes: (cart. coord. in units 2 pi/alat)
               b(1) = (  1.004565  0.000000  0.000000 )  
               b(2) = (  0.000000  1.004565  0.000000 )  
               b(3) = (  0.000000  0.000000  1.004565 )  


     PseudoPot. # 1 for Mg read from file:
     /home/nsalles/qe-6.2.1/pseudo/Mg.pz-n-vbc.UPF
     MD5 check sum: adf9ca49345680d0fd32b5bc0752f25b
     Pseudo is Norm-conserving + core correction, Zval =  2.0
     Generated by new atomic code, or converted to UPF format
     Using radial grid of  171 points,  2 beta functions with: 
                l(1) =   0
                l(2) =   1

     PseudoPot. # 2 for O  read from file:
     /home/nsalles/qe-6.2.1/pseudo/O.pz-mt.UPF
     MD5 check sum: 6c85872a654a48428798af567c59afb1
     Pseudo is Norm-conserving, Zval =  6.0
     Generated by new atomic code, or converted to UPF format
     Using radial grid of  921 points,  1 beta functions with: 
                l(1) =   0

     atomic species   valence    mass     pseudopotential
        Mg             2.00    24.30500     Mg( 1.00)
        O              6.00    16.00000     O ( 1.00)

     No symmetry found


   Cartesian axes

     site n.     atom                  positions (alat units)
         1           Mg  tau(   1) = (   0.9951627   0.9951627   0.9953104  )
         2           Mg  tau(   2) = (   0.9951244   0.1655397   0.1657000  )
         3           Mg  tau(   3) = (   0.1655397   0.9951244   0.1657000  )
         4           Mg  tau(   4) = (   0.1656172   0.1656172   0.9953104  )
         5           O   tau(   5) = (   0.1666866   0.1666866   0.1668006  )
         6           O   tau(   6) = (   0.1700024   0.3317701   0.3358903  )
         7           O   tau(   7) = (   0.3317701   0.1700024   0.3358903  )
         8           O   tau(   8) = (   0.3317701   0.3317701   0.1623203  )
         9           Mg  tau(   9) = (   0.3317701   0.9949023   0.9953104  )
        10           Mg  tau(  10) = (   0.3317701   0.1645761   0.1637328  )
        11           Mg  tau(  11) = (   0.4980006   0.9951244   0.1657000  )
        12           Mg  tau(  12) = (   0.4979231   0.1656172   0.9953104  )
        13           O   tau(  13) = (   0.4968537   0.1666866   0.1668006  )
        14           O   tau(  14) = (   0.4935378   0.3317701   0.3358903  )
        15           O   tau(  15) = (   0.6626295   0.1666856   0.3325666  )
        16           O   tau(  16) = (   0.6627910   0.3317701   0.1666385  )
        17           Mg  tau(  17) = (   0.6636880   0.9951627   0.9953104  )
        18           Mg  tau(  18) = (   0.6637263   0.1655397   0.1657000  )
        19           Mg  tau(  19) = (   0.8294254   0.9951630   0.1657379  )
        20           Mg  tau(  20) = (   0.8294254   0.1656438   0.9953104  )
        21           O   tau(  21) = (   0.8294254   0.1661420   0.1661816  )
        22           O   tau(  22) = (   0.8294254   0.3317701   0.3314712  )
        23           O   tau(  23) = (   0.0009108   0.1666856   0.3325666  )
        24           O   tau(  24) = (   0.0007493   0.3317701   0.1666385  )
        25           Mg  tau(  25) = (   0.9949023   0.3317701   0.9953104  )
        26           Mg  tau(  26) = (   0.9951244   0.4980006   0.1657000  )
        27           Mg  tau(  27) = (   0.1645761   0.3317701   0.1637328  )
        28           Mg  tau(  28) = (   0.1656172   0.4979231   0.9953104  )
        29           O   tau(  29) = (   0.1666866   0.4968537   0.1668006  )
        30           O   tau(  30) = (   0.1666856   0.6626295   0.3325666  )
        31           O   tau(  31) = (   0.3317701   0.4935378   0.3358903  )
        32           O   tau(  32) = (   0.3317701   0.6627910   0.1666385  )
        33           Mg  tau(  33) = (   0.3317701   0.3317701   0.9953104  )
        34           Mg  tau(  34) = (   0.3317701   0.4989642   0.1637328  )
        35           Mg  tau(  35) = (   0.4989642   0.3317701   0.1637328  )
        36           Mg  tau(  36) = (   0.4979231   0.4979231   0.9953104  )
        37           O   tau(  37) = (   0.4968537   0.4968537   0.1668006  )
        38           O   tau(  38) = (   0.4968546   0.6626295   0.3325666  )
        39           O   tau(  39) = (   0.6626295   0.4968546   0.3325666  )
        40           O   tau(  40) = (   0.6632295   0.6632295   0.1661965  )
        41           Mg  tau(  41) = (   0.6639484   0.3317701   0.9953104  )
        42           Mg  tau(  42) = (   0.6637263   0.4980006   0.1657000  )
        43           Mg  tau(  43) = (   0.8294254   0.3317701   0.1654793  )
        44           Mg  tau(  44) = (   0.8294254   0.4978964   0.9953104  )
        45           O   tau(  45) = (   0.8294254   0.4973982   0.1661816  )
        46           O   tau(  46) = (   0.8294254   0.6632446   0.3320254  )
        47           O   tau(  47) = (   0.0009108   0.4968546   0.3325666  )
        48           O   tau(  48) = (   0.0003108   0.6632295   0.1661965  )
        49           Mg  tau(  49) = (   0.9951627   0.6636880   0.9953104  )
        50           Mg  tau(  50) = (   0.9951630   0.8294254   0.1657379  )
        51           Mg  tau(  51) = (   0.1655397   0.6637263   0.1657000  )
        52           Mg  tau(  52) = (   0.1656438   0.8294254   0.9953104  )
        53           O   tau(  53) = (   0.1661420   0.8294254   0.1661816  )
        54           O   tau(  54) = (   0.1666856   0.0009108   0.3325666  )
        55           O   tau(  55) = (   0.3317701   0.8294254   0.3314712  )
        56           O   tau(  56) = (   0.3317701   0.0007493   0.1666385  )
        57           Mg  tau(  57) = (   0.3317701   0.6639484   0.9953104  )
        58           Mg  tau(  58) = (   0.3317701   0.8294254   0.1654793  )
        59           Mg  tau(  59) = (   0.4980006   0.6637263   0.1657000  )
        60           Mg  tau(  60) = (   0.4978964   0.8294254   0.9953104  )
        61           O   tau(  61) = (   0.4973982   0.8294254   0.1661816  )
        62           O   tau(  62) = (   0.4968546   0.0009108   0.3325666  )
        63           O   tau(  63) = (   0.6632446   0.8294254   0.3320254  )
        64           O   tau(  64) = (   0.6632295   0.0003108   0.1661965  )
        65           Mg  tau(  65) = (   0.6636880   0.6636880   0.9953104  )
        66           Mg  tau(  66) = (   0.6636877   0.8294254   0.1657379  )
        67           Mg  tau(  67) = (   0.8294254   0.6636877   0.1657379  )
        68           Mg  tau(  68) = (   0.8294254   0.8294254   0.9953104  )
        69           O   tau(  69) = (   0.8294254   0.8294254   0.1660417  )
        70           O   tau(  70) = (   0.8294254   0.0002957   0.3320254  )
        71           O   tau(  71) = (   0.0002957   0.8294254   0.3320254  )
        72           O   tau(  72) = (   0.0003108   0.0003108   0.1661965  )
        73           Mg  tau(  73) = (   0.9951247   0.9951247   0.3314241  )
        74           Mg  tau(  74) = (   0.9931581   0.1645773   0.4976552  )
        75           Mg  tau(  75) = (   0.1645773   0.9931581   0.4976552  )
        76           Mg  tau(  76) = (   0.1656655   0.1656655   0.3315511  )
        77           O   tau(  77) = (   0.1700000   0.1700000   0.4976552  )
        78           O   tau(  78) = (   0.1700024   0.3317701   0.6594201  )
        79           O   tau(  79) = (   0.3317701   0.1700024   0.6594201  )
        80           O   tau(  80) = (   0.4935403   0.4935403   0.4976552  )
        81           Mg  tau(  81) = (   0.3317701   0.9931579   0.3304627  )
        82           Mg  tau(  82) = (   0.3317701   0.1510948   0.4976552  )
        83           Mg  tau(  83) = (   0.4989629   0.9931581   0.4976552  )
        84           Mg  tau(  84) = (   0.4978747   0.1656655   0.3315511  )
        85           O   tau(  85) = (   0.4935403   0.1700000   0.4976552  )
        86           O   tau(  86) = (   0.4935378   0.3317701   0.6594201  )
        87           O   tau(  87) = (   0.6626295   0.1666856   0.6627438  )
        88           O   tau(  88) = (   0.6671024   0.3317701   0.4976552  )
        89           Mg  tau(  89) = (   0.6637260   0.9951247   0.3314241  )
        90           Mg  tau(  90) = (   0.6656926   0.1645773   0.4976552  )
        91           Mg  tau(  91) = (   0.8294254   0.9949031   0.4976552  )
        92           Mg  tau(  92) = (   0.8294254   0.1656173   0.3315019  )
        93           O   tau(  93) = (   0.8294254   0.1655835   0.4976552  )
        94           O   tau(  94) = (   0.8294254   0.3317701   0.6638392  )
        95           O   tau(  95) = (   0.0009108   0.1666856   0.6627438  )
        96           O   tau(  96) = (  -0.0035621   0.3317701   0.4976552  )
        97           Mg  tau(  97) = (   0.9931579   0.3317701   0.3304627  )
        98           Mg  tau(  98) = (   0.9931581   0.4989629   0.4976552  )
        99           Mg  tau(  99) = (   0.1510948   0.3317701   0.4976552  )
       100           Mg  tau( 100) = (   0.1656655   0.4978747   0.3315511  )
       101           O   tau( 101) = (   0.1700000   0.4935403   0.4976552  )
       102           O   tau( 102) = (   0.1666856   0.6626295   0.6627438  )
       103           O   tau( 103) = (   0.3317701   0.4935378   0.6594201  )
       104           O   tau( 104) = (   0.3317701   0.6671024   0.4976552  )
       105           Mg  tau( 105) = (   0.3317701   0.3317701   0.3169766  )
       106           Mg  tau( 106) = (   0.3317701   0.5124454   0.4976552  )
       107           Mg  tau( 107) = (   0.5124454   0.3317701   0.4976552  )
       108           Mg  tau( 108) = (   0.4978747   0.4978747   0.3315511  )
       109           O   tau( 109) = (   0.4968546   0.6626295   0.6627438  )
       110           O   tau( 110) = (   0.6626295   0.4968546   0.6627438  )
       111           O   tau( 111) = (   0.6627905   0.6627905   0.4976552  )
       112           Mg  tau( 112) = (   0.6656928   0.3317701   0.3304627  )
       113           Mg  tau( 113) = (   0.6656926   0.4989629   0.4976552  )
       114           Mg  tau( 114) = (   0.8294254   0.3317701   0.4976552  )
       115           Mg  tau( 115) = (   0.8294254   0.4979229   0.3315019  )
       116           O   tau( 116) = (   0.8294254   0.4979567   0.4976552  )
       117           O   tau( 117) = (   0.8294254   0.6632446   0.6632850  )
       118           O   tau( 118) = (   0.0009108   0.4968546   0.6627438  )
       119           O   tau( 119) = (   0.0007498   0.6627905   0.4976552  )
       120           Mg  tau( 120) = (   0.9951247   0.6637260   0.3314241  )
       121           Mg  tau( 121) = (   0.9949031   0.8294254   0.4976552  )
       122           Mg  tau( 122) = (   0.1645773   0.6656926   0.4976552  )
       123           Mg  tau( 123) = (   0.1656173   0.8294254   0.3315019  )
       124           O   tau( 124) = (   0.1655835   0.8294254   0.4976552  )
       125           O   tau( 125) = (   0.1666856   0.0009108   0.6627438  )
       126           O   tau( 126) = (   0.3317701   0.8294254   0.6638392  )
       127           O   tau( 127) = (   0.3317701  -0.0035621   0.4976552  )
       128           Mg  tau( 128) = (   0.3317701   0.6656928   0.3304627  )
       129           Mg  tau( 129) = (   0.3317701   0.8294254   0.4976552  )
       130           Mg  tau( 130) = (   0.4989629   0.6656926   0.4976552  )
       131           Mg  tau( 131) = (   0.4979229   0.8294254   0.3315019  )
       132           O   tau( 132) = (   0.4979567   0.8294254   0.4976552  )
       133           O   tau( 133) = (   0.4968546   0.0009108   0.6627438  )
       134           O   tau( 134) = (   0.6632446   0.8294254   0.6632850  )
       135           O   tau( 135) = (   0.6627905   0.0007498   0.4976552  )
       136           Mg  tau( 136) = (   0.6637260   0.6637260   0.3314241  )
       137           Mg  tau( 137) = (   0.6639476   0.8294254   0.4976552  )
       138           Mg  tau( 138) = (   0.8294254   0.6639476   0.4976552  )
       139           Mg  tau( 139) = (   0.8294254   0.8294254   0.3315285  )
       140           O   tau( 140) = (   0.8294254   0.8294254   0.4976552  )
       141           O   tau( 141) = (   0.8294254   0.0002957   0.6632850  )
       142           O   tau( 142) = (   0.0002957   0.8294254   0.6632850  )
       143           O   tau( 143) = (   0.0007498   0.0007498   0.4976552  )
       144           Mg  tau( 144) = (   0.9951247   0.9951247   0.6638863  )
       145           Mg  tau( 145) = (   0.9951244   0.1655397   0.8296104  )
       146           Mg  tau( 146) = (   0.1655397   0.9951244   0.8296104  )
       147           Mg  tau( 147) = (   0.1656655   0.1656655   0.6637593  )
       148           O   tau( 148) = (   0.1666866   0.1666866   0.8285098  )
       149           O   tau( 149) = (   0.1655824   0.3317701   0.0000000  )
       150           O   tau( 150) = (   0.3317701   0.1655824   0.0000000  )
       151           O   tau( 151) = (   0.3317701   0.3317701   0.8329901  )
       152           Mg  tau( 152) = (   0.3317701   0.9931579   0.6648477  )
       153           Mg  tau( 153) = (   0.3317701   0.1645761   0.8315775  )
       154           Mg  tau( 154) = (   0.4980006   0.9951244   0.8296104  )
       155           Mg  tau( 155) = (   0.4978747   0.1656655   0.6637593  )
       156           O   tau( 156) = (   0.4968537   0.1666866   0.8285098  )
       157           O   tau( 157) = (   0.4979579   0.3317701   0.0000000  )
       158           O   tau( 158) = (   0.6632442   0.1661419   0.0000000  )
       159           O   tau( 159) = (   0.6627910   0.3317701   0.8286718  )
       160           Mg  tau( 160) = (   0.6637260   0.9951247   0.6638863  )
       161           Mg  tau( 161) = (   0.6637263   0.1655397   0.8296104  )
       162           Mg  tau( 162) = (   0.8294254   0.9951630   0.8295725  )
       163           Mg  tau( 163) = (   0.8294254   0.1656173   0.6638085  )
       164           O   tau( 164) = (   0.8294254   0.1661420   0.8291288  )
       165           O   tau( 165) = (   0.8294254   0.3317701   0.0000000  )
       166           O   tau( 166) = (   0.0002961   0.1661419   0.0000000  )
       167           O   tau( 167) = (   0.0007493   0.3317701   0.8286718  )
       168           Mg  tau( 168) = (   0.9931579   0.3317701   0.6648477  )
       169           Mg  tau( 169) = (   0.9951244   0.4980006   0.8296104  )
       170           Mg  tau( 170) = (   0.1645761   0.3317701   0.8315775  )
       171           Mg  tau( 171) = (   0.1656655   0.4978747   0.6637593  )
       172           O   tau( 172) = (   0.1666866   0.4968537   0.8285098  )
       173           O   tau( 173) = (   0.1661419   0.6632442   0.0000000  )
       174           O   tau( 174) = (   0.3317701   0.4979579   0.0000000  )
       175           O   tau( 175) = (   0.3317701   0.6627910   0.8286718  )
       176           Mg  tau( 176) = (   0.3317701   0.3317701   0.6783338  )
       177           Mg  tau( 177) = (   0.3317701   0.4989642   0.8315775  )
       178           Mg  tau( 178) = (   0.4989642   0.3317701   0.8315775  )
       179           Mg  tau( 179) = (   0.4978747   0.4978747   0.6637593  )
       180           O   tau( 180) = (   0.4968537   0.4968537   0.8285098  )
       181           O   tau( 181) = (   0.4973983   0.6632442   0.0000000  )
       182           O   tau( 182) = (   0.6632442   0.4973983   0.0000000  )
       183           O   tau( 183) = (   0.6632295   0.6632295   0.8291139  )
       184           Mg  tau( 184) = (   0.6656928   0.3317701   0.6648477  )
       185           Mg  tau( 185) = (   0.6637263   0.4980006   0.8296104  )
       186           Mg  tau( 186) = (   0.8294254   0.3317701   0.8298311  )
       187           Mg  tau( 187) = (   0.8294254   0.4979229   0.6638085  )
       188           O   tau( 188) = (   0.8294254   0.4973982   0.8291288  )
       189           O   tau( 189) = (   0.8294254   0.6633834   0.0000000  )
       190           O   tau( 190) = (   0.0002961   0.4973983   0.0000000  )
       191           O   tau( 191) = (   0.0003108   0.6632295   0.8291139  )
       192           Mg  tau( 192) = (   0.9951247   0.6637260   0.6638863  )
       193           Mg  tau( 193) = (   0.9951630   0.8294254   0.8295725  )
       194           Mg  tau( 194) = (   0.1655397   0.6637263   0.8296104  )
       195           Mg  tau( 195) = (   0.1656173   0.8294254   0.6638085  )
       196           O   tau( 196) = (   0.1661420   0.8294254   0.8291288  )
       197           O   tau( 197) = (   0.1661419   0.0002961   0.0000000  )
       198           O   tau( 198) = (   0.3317701   0.8294254   0.0000000  )
       199           O   tau( 199) = (   0.3317701   0.0007493   0.8286718  )
       200           Mg  tau( 200) = (   0.3317701   0.6656928   0.6648477  )
       201           Mg  tau( 201) = (   0.3317701   0.8294254   0.8298311  )
       202           Mg  tau( 202) = (   0.4980006   0.6637263   0.8296104  )
       203           Mg  tau( 203) = (   0.4979229   0.8294254   0.6638085  )
       204           O   tau( 204) = (   0.4973982   0.8294254   0.8291288  )
       205           O   tau( 205) = (   0.4973983   0.0002961   0.0000000  )
       206           O   tau( 206) = (   0.6633834   0.8294254   0.0000000  )
       207           O   tau( 207) = (   0.6632295   0.0003108   0.8291139  )
       208           Mg  tau( 208) = (   0.6637260   0.6637260   0.6638863  )
       209           Mg  tau( 209) = (   0.6636877   0.8294254   0.8295725  )
       210           Mg  tau( 210) = (   0.8294254   0.6636877   0.8295725  )
       211           Mg  tau( 211) = (   0.8294254   0.8294254   0.6637819  )
       212           O   tau( 212) = (   0.8294254   0.8294254   0.8292687  )
       213           O   tau( 213) = (   0.8294254   0.0001569   0.0000000  )
       214           O   tau( 214) = (   0.0001569   0.8294254   0.0000000  )
       215           O   tau( 215) = (   0.0003108   0.0003108   0.8291139  )

     number of k points=     1
                       cart. coord. in units 2pi/alat
        k(    1) = (   0.0000000   0.0000000   0.0000000), wk =   2.0000000

     Dense  grid:  1303639 G-vectors     FFT dimensions: ( 135, 135, 135)

     Estimated max dynamical RAM per process >     523.64 MB

     Estimated total dynamical RAM >      30.68 GB

     Initial potential from superposition of free atoms
     Check: negative starting charge=   -0.000102

     starting charge  857.87907, renormalised to  856.00000

     negative rho (up, down):  1.018E-04 0.000E+00
     Starting wfc are  860 randomized atomic wfcs

     total cpu time spent up to now is       12.6 secs

     Self-consistent Calculation

     iteration #  1     ecut=    80.00 Ry     beta= 0.70
     Davidson diagonalization with overlap
     ethr =  1.00E-02,  avg # of iterations =  7.0
     Davidson diagonalization with overlap
     ethr =  1.00E-02,  avg # of iterations =  1.0
     Davidson diagonalization with overlap
     ethr =  1.00E-02,  avg # of iterations =  1.0

     negative rho (up, down):  9.240E-06 0.000E+00

     Expectation value of exp(iGx): ( -2.3468703777660592E-004,  2.8611705490227154E-004)  0.99545565572673589     
     Electronic Dipole per cell (Ry a.u.)   24.187399891370916     
     Ionic Dipole per cell (Ry a.u.)   13258.477585711351     

     Expectation value of exp(iGx): ( -2.3468729777100810E-004,  2.8611957432177605E-004)  0.99545565572673589     
     Electronic Dipole per cell (Ry a.u.)   24.187359455198560     
     Ionic Dipole per cell (Ry a.u.)   13258.477585711351     

     Expectation value of exp(iGx): (  3.6515666212871226E-004,  5.9970799992703250E-005)  0.99545565572673589     
     Electronic Dipole per cell (Ry a.u.)   1.7438606629824387     
     Ionic Dipole per cell (Ry a.u.)   13224.826626769252     
Electronic Dipole on Cartesian axes
           1   24.187399891370916     
           2   24.187359455198560     
           3   1.7438606629824387     
Ionic Dipole on Cartesian axes
           1   13258.477585711351     
           2   13258.477585711351     
           3   13224.826626769252     

     total cpu time spent up to now is      244.0 secs

     total energy              =   -3659.39706435 Ry
     Harris-Foulkes estimate   =   -3691.89549076 Ry
     estimated scf accuracy    <      44.02809516 Ry

     iteration #  2     ecut=    80.00 Ry     beta= 0.70
     Davidson diagonalization with overlap
     ethr =  5.14E-03,  avg # of iterations =  3.0
     Davidson diagonalization with overlap
     ethr =  5.14E-03,  avg # of iterations =  2.0
     Davidson diagonalization with overlap
     ethr =  5.14E-03,  avg # of iterations =  1.0

     Expectation value of exp(iGx): (  4.3741268659956534E-007, -4.7751985538217217E-007)  0.99545565572673589     
     Electronic Dipole per cell (Ry a.u.)  -8.8832839220634980     
     Ionic Dipole per cell (Ry a.u.)   13258.477585711351     

     Expectation value of exp(iGx): (  2.9185709294452629E-007, -3.0747752381964081E-007)  0.99545565572673589     
     Electronic Dipole per cell (Ry a.u.)  -8.6931164481921570     
     Ionic Dipole per cell (Ry a.u.)   13258.477585711351     

     Expectation value of exp(iGx): ( -1.0396508828445199E-006, -2.8334237738337414E-007)  0.99545565572673589     
     Electronic Dipole per cell (Ry a.u.)  -30.805418681453482     
     Ionic Dipole per cell (Ry a.u.)   13224.826626769252     
Electronic Dipole on Cartesian axes
           1  -8.8832839220634980     
           2  -8.6931164481921570     
           3  -30.805418681453482     
Ionic Dipole on Cartesian axes
           1   13258.477585711351     
           2   13258.477585711351     
           3   13224.826626769252     

     total cpu time spent up to now is      443.2 secs

     total energy              =   -3669.44551732 Ry
     Harris-Foulkes estimate   =   -3689.21383206 Ry
     estimated scf accuracy    <      40.46280460 Ry

     iteration #  3     ecut=    80.00 Ry     beta= 0.70
     Davidson diagonalization with overlap
     ethr =  4.73E-03,  avg # of iterations =  3.0
     Davidson diagonalization with overlap
     ethr =  4.73E-03,  avg # of iterations =  1.0
     Davidson diagonalization with overlap
     ethr =  4.73E-03,  avg # of iterations =  1.0

     Expectation value of exp(iGx): ( -3.0867533143414969E-005,  3.7574271222708473E-005)  0.99545565572673589     
     Electronic Dipole per cell (Ry a.u.)   24.195456740403372     
     Ionic Dipole per cell (Ry a.u.)   13258.477585711351     

     Expectation value of exp(iGx): ( -3.0885123431047813E-005,  3.7595259038182575E-005)  0.99545565572673589     
     Electronic Dipole per cell (Ry a.u.)   24.195516057432613     
     Ionic Dipole per cell (Ry a.u.)   13258.477585711351     

     Expectation value of exp(iGx): (  4.7931081530129509E-005,  7.8987682909372865E-006)  0.99545565572673589     
     Electronic Dipole per cell (Ry a.u.)   1.7497145096960482     
     Ionic Dipole per cell (Ry a.u.)   13224.826626769252     
Electronic Dipole on Cartesian axes
           1   24.195456740403372     
           2   24.195516057432613     
           3   1.7497145096960482     
Ionic Dipole on Cartesian axes
           1   13258.477585711351     
           2   13258.477585711351     
           3   13224.826626769252     

     total cpu time spent up to now is      637.6 secs

     total energy              =   -3677.82476427 Ry
     Harris-Foulkes estimate   =   -3678.38616163 Ry
     estimated scf accuracy    <       1.08725525 Ry

     iteration #  4     ecut=    80.00 Ry     beta= 0.70
     Davidson diagonalization with overlap
     ethr =  1.27E-04,  avg # of iterations =  6.0
     Davidson diagonalization with overlap
     ethr =  1.27E-04,  avg # of iterations =  1.0
     Davidson diagonalization with overlap
     ethr =  1.27E-04,  avg # of iterations =  1.0

     Expectation value of exp(iGx): ( -3.0002311787137278E-005,  3.6532470790204451E-005)  0.99545565572673589     
     Electronic Dipole per cell (Ry a.u.)   24.193815138058788     
     Ionic Dipole per cell (Ry a.u.)   13258.477585711351     

     Expectation value of exp(iGx): ( -3.0007993363884408E-005,  3.6538785489940515E-005)  0.99545565572673589     
     Electronic Dipole per cell (Ry a.u.)   24.193901921185237     
     Ionic Dipole per cell (Ry a.u.)   13258.477585711351     

     Expectation value of exp(iGx): (  4.6625679511132477E-005,  7.6867194483460052E-006)  0.99545565572673589     
     Electronic Dipole per cell (Ry a.u.)   1.7504021177697746     
     Ionic Dipole per cell (Ry a.u.)   13224.826626769252     
Electronic Dipole on Cartesian axes
           1   24.193815138058788     
           2   24.193901921185237     
           3   1.7504021177697746     
Ionic Dipole on Cartesian axes
           1   13258.477585711351     
           2   13258.477585711351     
           3   13224.826626769252     

     total cpu time spent up to now is      850.4 secs

     total energy              =   -3678.01962318 Ry
     Harris-Foulkes estimate   =   -3678.07841782 Ry
     estimated scf accuracy    <       0.13618486 Ry

     iteration #  5     ecut=    80.00 Ry     beta= 0.70
     Davidson diagonalization with overlap
     ethr =  1.59E-05,  avg # of iterations = 13.0
     Davidson diagonalization with overlap
     ethr =  1.59E-05,  avg # of iterations =  1.0
     Davidson diagonalization with overlap
     ethr =  1.59E-05,  avg # of iterations =  1.0

     Expectation value of exp(iGx): ( -2.7651753549880413E-005,  3.3667115095275509E-005)  0.99545565572673589     
     Electronic Dipole per cell (Ry a.u.)   24.194312383564139     
     Ionic Dipole per cell (Ry a.u.)   13258.477585711351     

     Expectation value of exp(iGx): ( -2.7651205750496935E-005,  3.3666562295734279E-005)  0.99545565572673589     
     Electronic Dipole per cell (Ry a.u.)   24.194294565177451     
     Ionic Dipole per cell (Ry a.u.)   13258.477585711351     

     Expectation value of exp(iGx): (  4.2985586913608523E-005,  7.0912478152163469E-006)  0.99545565572673589     
     Electronic Dipole per cell (Ry a.u.)   1.7515266351098269     
     Ionic Dipole per cell (Ry a.u.)   13224.826626769252     
Electronic Dipole on Cartesian axes
           1   24.194312383564139     
           2   24.194294565177451     
           3   1.7515266351098269     
Ionic Dipole on Cartesian axes
           1   13258.477585711351     
           2   13258.477585711351     
           3   13224.826626769252     

     total cpu time spent up to now is     1089.3 secs

     total energy              =   -3678.03391036 Ry
     Harris-Foulkes estimate   =   -3678.05265060 Ry
     estimated scf accuracy    <       0.03674323 Ry

     iteration #  6     ecut=    80.00 Ry     beta= 0.70
     Davidson diagonalization with overlap
     ethr =  4.29E-06,  avg # of iterations = 10.0
     Davidson diagonalization with overlap
     ethr =  4.29E-06,  avg # of iterations =  1.0
     Davidson diagonalization with overlap
     ethr =  4.29E-06,  avg # of iterations =  1.0

     Expectation value of exp(iGx): ( -2.7762425264656883E-005,  3.3799572129660061E-005)  0.99545565572673589     
     Electronic Dipole per cell (Ry a.u.)   24.194668401946792     
     Ionic Dipole per cell (Ry a.u.)   13258.477585711351     

     Expectation value of exp(iGx): ( -2.7762775237530738E-005,  3.3799908982812888E-005)  0.99545565572673589     
     Electronic Dipole per cell (Ry a.u.)   24.194682272471514     
     Ionic Dipole per cell (Ry a.u.)   13258.477585711351     

     Expectation value of exp(iGx): (  4.3152764288911743E-005,  7.1190088411959079E-006)  0.99545565572673589     
     Electronic Dipole per cell (Ry a.u.)   1.7515706457447824     
     Ionic Dipole per cell (Ry a.u.)   13224.826626769252     
Electronic Dipole on Cartesian axes
           1   24.194668401946792     
           2   24.194682272471514     
           3   1.7515706457447824     
Ionic Dipole on Cartesian axes
           1   13258.477585711351     
           2   13258.477585711351     
           3   13224.826626769252     

     total cpu time spent up to now is     1308.5 secs

     total energy              =   -3678.04178016 Ry
     Harris-Foulkes estimate   =   -3678.04322510 Ry
     estimated scf accuracy    <       0.00316780 Ry

     iteration #  7     ecut=    80.00 Ry     beta= 0.70
     Davidson diagonalization with overlap
     ethr =  3.70E-07,  avg # of iterations = 10.0
     Davidson diagonalization with overlap
     ethr =  3.70E-07,  avg # of iterations =  1.0
     Davidson diagonalization with overlap
     ethr =  3.70E-07,  avg # of iterations =  1.0

     Expectation value of exp(iGx): ( -2.7923086864236402E-005,  3.3995255723676930E-005)  0.99545565572673589     
     Electronic Dipole per cell (Ry a.u.)   24.194655274964973     
     Ionic Dipole per cell (Ry a.u.)   13258.477585711351     

     Expectation value of exp(iGx): ( -2.7923043811398581E-005,  3.3995187370376216E-005)  0.99545565572673589     
     Electronic Dipole per cell (Ry a.u.)   24.194657738440402     
     Ionic Dipole per cell (Ry a.u.)   13258.477585711351     

     Expectation value of exp(iGx): (  4.3403990931092618E-005,  7.1611205045088328E-006)  0.99545565572673589     
     Electronic Dipole per cell (Ry a.u.)   1.7517307296355380     
     Ionic Dipole per cell (Ry a.u.)   13224.826626769252     
Electronic Dipole on Cartesian axes
           1   24.194655274964973     
           2   24.194657738440405     
           3   1.7517307296355380     
Ionic Dipole on Cartesian axes
           1   13258.477585711351     
           2   13258.477585711351     
           3   13224.826626769252     

     total cpu time spent up to now is     1517.0 secs

     total energy              =   -3678.04230889 Ry
     Harris-Foulkes estimate   =   -3678.04235895 Ry
     estimated scf accuracy    <       0.00009095 Ry

     iteration #  8     ecut=    80.00 Ry     beta= 0.70
     Davidson diagonalization with overlap
     ethr =  1.06E-08,  avg # of iterations =  2.0
     Davidson diagonalization with overlap
     ethr =  1.06E-08,  avg # of iterations =  2.0
     Davidson diagonalization with overlap
     ethr =  1.06E-08,  avg # of iterations =  1.0

     Expectation value of exp(iGx): ( -2.7933721890793245E-005,  3.4007628180066221E-005)  0.99545565572673589     
     Electronic Dipole per cell (Ry a.u.)   24.194744157942178     
     Ionic Dipole per cell (Ry a.u.)   13258.477585711351     

     Expectation value of exp(iGx): ( -2.7933736020778828E-005,  3.4007656158846422E-005)  0.99545565572673589     
     Electronic Dipole per cell (Ry a.u.)   24.194742492902346     
     Ionic Dipole per cell (Ry a.u.)   13258.477585711351     

     Expectation value of exp(iGx): (  4.3419864518773794E-005,  7.1638274164549933E-006)  0.99545565572673589     
     Electronic Dipole per cell (Ry a.u.)   1.7517518585386873     
     Ionic Dipole per cell (Ry a.u.)   13224.826626769252     
Electronic Dipole on Cartesian axes
           1   24.194744157942178     
           2   24.194742492902346     
           3   1.7517518585386873     
Ionic Dipole on Cartesian axes
           1   13258.477585711351     
           2   13258.477585711351     
           3   13224.826626769252     

     total cpu time spent up to now is     1706.3 secs

     total energy              =   -3678.04233489 Ry
     Harris-Foulkes estimate   =   -3678.04234694 Ry
     estimated scf accuracy    <       0.00003034 Ry

     iteration #  9     ecut=    80.00 Ry     beta= 0.70
     Davidson diagonalization with overlap
     ethr =  3.54E-09,  avg # of iterations =  2.0
     Davidson diagonalization with overlap
     ethr =  3.54E-09,  avg # of iterations =  1.0
     Davidson diagonalization with overlap
     ethr =  3.54E-09,  avg # of iterations =  1.0

     Expectation value of exp(iGx): ( -2.7932599353619008E-005,  3.4006431168096390E-005)  0.99545565572673589     
     Electronic Dipole per cell (Ry a.u.)   24.194717950842794     
     Ionic Dipole per cell (Ry a.u.)   13258.477585711351     

     Expectation value of exp(iGx): ( -2.7932581134658522E-005,  3.4006409674530098E-005)  0.99545565572673589     
     Electronic Dipole per cell (Ry a.u.)   24.194717844686480     
     Ionic Dipole per cell (Ry a.u.)   13258.477585711351     

     Expectation value of exp(iGx): (  4.3418386924375179E-005,  7.1635780584494612E-006)  0.99545565572673589     
     Electronic Dipole per cell (Ry a.u.)   1.7517505205639514     
     Ionic Dipole per cell (Ry a.u.)   13224.826626769252     
Electronic Dipole on Cartesian axes
           1   24.194717950842794     
           2   24.194717844686480     
           3   1.7517505205639514     
Ionic Dipole on Cartesian axes
           1   13258.477585711351     
           2   13258.477585711351     
           3   13224.826626769252     

     total cpu time spent up to now is     1890.1 secs

     total energy              =   -3678.04234069 Ry
     Harris-Foulkes estimate   =   -3678.04234101 Ry
     estimated scf accuracy    <       0.00000150 Ry

     iteration # 10     ecut=    80.00 Ry     beta= 0.70
     Davidson diagonalization with overlap
     ethr =  1.75E-10,  avg # of iterations =  2.0
     Davidson diagonalization with overlap
     ethr =  1.75E-10,  avg # of iterations =  1.0
     Davidson diagonalization with overlap
     ethr =  1.75E-10,  avg # of iterations =  1.0

     Expectation value of exp(iGx): ( -2.7930461629788810E-005,  3.4003853732985754E-005)  0.99545565572673589     
     Electronic Dipole per cell (Ry a.u.)   24.194714067893798     
     Ionic Dipole per cell (Ry a.u.)   13258.477585711351     

     Expectation value of exp(iGx): ( -2.7930470503648495E-005,  3.4003865341665240E-005)  0.99545565572673589     
     Electronic Dipole per cell (Ry a.u.)   24.194713943465818     
     Ionic Dipole per cell (Ry a.u.)   13258.477585711351     

     Expectation value of exp(iGx): (  4.3414986345753013E-005,  7.1629916592621730E-006)  0.99545565572673589     
     Electronic Dipole per cell (Ry a.u.)   1.7517444335579320     
     Ionic Dipole per cell (Ry a.u.)   13224.826626769252     
Electronic Dipole on Cartesian axes
           1   24.194714067893798     
           2   24.194713943465818     
           3   1.7517444335579320     
Ionic Dipole on Cartesian axes
           1   13258.477585711351     
           2   13258.477585711351     
           3   13224.826626769252     

     total cpu time spent up to now is     2076.7 secs

     total energy              =   -3678.04234086 Ry
     Harris-Foulkes estimate   =   -3678.04234093 Ry
     estimated scf accuracy    <       0.00000017 Ry

     iteration # 11     ecut=    80.00 Ry     beta= 0.70
     Davidson diagonalization with overlap
     ethr =  1.98E-11,  avg # of iterations =  2.0
     Davidson diagonalization with overlap
     ethr =  1.98E-11,  avg # of iterations =  1.0
     Davidson diagonalization with overlap
     ethr =  1.98E-11,  avg # of iterations =  1.0

     Expectation value of exp(iGx): ( -2.7929549182086823E-005,  3.4002743324951407E-005)  0.99545565572673589     
     Electronic Dipole per cell (Ry a.u.)   24.194713998573643     
     Ionic Dipole per cell (Ry a.u.)   13258.477585711351     

     Expectation value of exp(iGx): ( -2.7929538837750471E-005,  3.4002730599994251E-005)  0.99545565572673589     
     Electronic Dipole per cell (Ry a.u.)   24.194714018859930     
     Ionic Dipole per cell (Ry a.u.)   13258.477585711351     

     Expectation value of exp(iGx): (  4.3413637113053930E-005,  7.1627568791481768E-006)  0.99545565572673589     
     Electronic Dipole per cell (Ry a.u.)   1.7517415096014075     
     Ionic Dipole per cell (Ry a.u.)   13224.826626769252     
Electronic Dipole on Cartesian axes
           1   24.194713998573643     
           2   24.194714018859930     
           3   1.7517415096014075     
Ionic Dipole on Cartesian axes
           1   13258.477585711351     
           2   13258.477585711351     
           3   13224.826626769252     

     total cpu time spent up to now is     2262.8 secs

     total energy              =   -3678.04234089 Ry
     Harris-Foulkes estimate   =   -3678.04234090 Ry
     estimated scf accuracy    <       0.00000002 Ry

     iteration # 12     ecut=    80.00 Ry     beta= 0.70
     Davidson diagonalization with overlap
     ethr =  1.86E-12,  avg # of iterations =  2.0
     Davidson diagonalization with overlap
     ethr =  1.86E-12,  avg # of iterations =  1.0
     Davidson diagonalization with overlap
     ethr =  1.86E-12,  avg # of iterations =  1.0

     Expectation value of exp(iGx): ( -2.7929509214295624E-005,  3.4002696475830890E-005)  0.99545565572673589     
     Electronic Dipole per cell (Ry a.u.)   24.194713718943579     
     Ionic Dipole per cell (Ry a.u.)   13258.477585711351     

     Expectation value of exp(iGx): ( -2.7929512734131103E-005,  3.4002700644943516E-005)  0.99545565572673589     
     Electronic Dipole per cell (Ry a.u.)   24.194713736884655     
     Ionic Dipole per cell (Ry a.u.)   13258.477585711351     

     Expectation value of exp(iGx): (  4.3413527846253718E-005,  7.1627437542515283E-006)  0.99545565572673589     
     Electronic Dipole per cell (Ry a.u.)   1.7517426874066180     
     Ionic Dipole per cell (Ry a.u.)   13224.826626769252     
Electronic Dipole on Cartesian axes
           1   24.194713718943579     
           2   24.194713736884655     
           3   1.7517426874066180     
Ionic Dipole on Cartesian axes
           1   13258.477585711351     
           2   13258.477585711351     
           3   13224.826626769252     

     total cpu time spent up to now is     2452.4 secs

     End of self-consistent calculation

          k = 0.0000 0.0000 0.0000 (162891 PWs)   bands (ev):

   -11.5617 -11.1789 -11.1789 -11.1784 -11.1564 -11.1525 -11.1490 -10.8613
   -10.8592 -10.8592 -10.8155 -10.8125 -10.8055 -10.8051 -10.8051 -10.7823
   -10.7737 -10.7717 -10.7717 -10.5495 -10.5466 -10.5465 -10.5418 -10.5367
   -10.5329 -10.5329 -10.5058 -10.4217 -10.4217 -10.4184 -10.3442 -10.3415
   -10.2622 -10.2515 -10.2503 -10.2496 -10.2374 -10.2367 -10.2364 -10.1918
   -10.1911 -10.1885 -10.1875 -10.1852 -10.1245 -10.1224 -10.1152 -10.1147
   -10.1147 -10.0867 -10.0859 -10.0858 -10.0851 -10.0829 -10.0825 -10.0751
   -10.0711 -10.0589 -10.0587 -10.0569 -10.0486 -10.0437 -10.0278 -10.0269
   -10.0269 -10.0224 -10.0180 -10.0175 -10.0137 -10.0107 -10.0105 -10.0015
    -9.9941  -9.9846  -9.9805  -9.9795  -9.9794  -9.9765  -9.9724  -9.9719
    -9.9696  -9.9031  -9.8988  -9.8666  -9.8652  -9.8652  -9.8385  -9.8369
    -9.8368  -9.8160  -9.8160  -9.8154  -9.8132  -9.7897  -9.7868  -9.7563
    -9.7548  -9.7361  -9.7297  -9.7290  -9.7046  -9.6975  -9.6973  -9.6917
    -9.6837  -9.6733  -9.6672   1.0377   1.0526   1.0805   1.0832   1.0879
     1.0884   1.0889   1.1282   1.1307   1.1307   1.1696   1.1697   1.1716
     1.2355   1.2356   1.2384   1.2400   1.2431   1.2431   1.2447   1.2447
     1.2459   1.2493   1.2529   1.2697   1.2697   1.2700   1.4338   1.6890
     1.6909   1.6909   1.7195   1.7195   1.7203   1.7273   1.7302   1.7308
     1.7308   1.7339   1.7354   1.7407   1.7407   1.7414   1.7418   1.7514
     1.7514   1.7528   1.7864   1.7864   1.7878   1.8368   1.8368   1.8371
     1.8542   1.8545   1.8641   1.8644   1.8658   1.8680   1.8683   1.8685
     1.8701   1.8721   1.8723   1.8748   1.8812   1.8813   1.8830   1.9810
     1.9840   1.9840   2.0012   2.0045   2.0049   2.0149   2.0150   2.0164
     2.1616   2.1620   2.1620   2.1663   2.1730   2.1734   2.1779   2.1779
     2.1780   2.2103   2.2105   2.2105   2.2747   2.2747   2.2777   2.2933
     2.2933   2.2961   2.3019   2.3222   2.3232   2.3652   2.3659   2.3659
     2.6376   2.8126   2.8127   2.8178   2.8178   2.8180   2.8324   2.8326
     2.8326   2.8619   2.8619   2.8619   3.1034   3.1052   3.1053   3.1165
     3.1177   3.1179   3.1201   3.1202   3.1208   3.2090   3.2095   3.2095
     3.5069   3.5286   3.5286   3.5317   3.5372   3.5373   3.5404   3.5533
     3.5549   3.5550   3.5559   3.5565   3.5566   3.5585   3.5587   3.5618
     3.5620   3.5635   3.5635   3.5635   3.5650   3.5953   3.5954   3.5988
     3.6937   3.6959   3.7282   3.7384   3.7402   3.7402   3.7654   3.7847
     3.7994   3.8003   3.8009   3.8015   3.8029   3.8919   3.8928   3.8935
     3.8935   3.8946   3.9254   3.9712   3.9718   3.9718   4.0018   4.0018
     4.0035   4.0053   4.0064   4.0065   4.0373   4.0397   4.0471   4.0472
     4.0473   4.0587   4.0587   4.0590   4.0607   4.0617   4.0659   4.0659
     4.0676   4.0822   4.0907   4.0907   4.0907   4.1860   4.1875   4.1875
     4.3343   4.3370   4.3393   4.3408   4.3588   4.3589   4.3612   4.3636
     4.3641   4.3648   4.3704   4.3707   4.3724   4.3976   4.4004   4.4029
     4.4036   4.4037   4.4267   4.4267   4.4272   4.4626   4.4637   4.4746
     4.4748   4.4752   4.4845   4.4849   4.4850   4.4853   4.4861   4.4880
     4.4881   4.4928   4.4961   4.4962   4.4964   4.4967   4.4972   4.4991
     4.4994   4.4998   4.5013   4.5096   4.5110   4.5227   4.5237   4.5238
     4.5269   4.5270   4.5350   4.5351   4.5361   4.5378   4.5396   4.5397
     4.5449   4.6271   4.6293   4.6293   4.6581   4.6582   4.6688   4.6689
     4.6690   4.6701   4.6702   4.6716   4.6772   4.6781   4.6912   4.6913
     4.6927   4.6944   4.6945   4.6947   4.6959   4.7121   4.7134   4.7135
     4.7198   4.9022   4.9027   4.9028   4.9828   4.9837   5.0050   5.0058
     5.0058   5.0215   5.0216   5.0216   5.0382   5.0384   5.0384   5.0399
     5.0400   5.0401   5.0422   5.0440   5.0855   5.0858   5.0867   5.0905
     5.0916   5.0916   5.0927   5.0928   5.0942   5.2194   5.2226   5.2250
     5.2251   5.2251   5.2384   5.2389   5.2391   5.2427   5.2443   5.2443
     5.2451   5.4764   5.4777   5.4777   7.8942  10.4133  11.7769  11.7769
    11.7774  12.1701  12.1706  12.3523  12.5720  12.5734  12.5734  13.0372
    13.0394  13.0395  13.0992  13.1652  13.1713  13.1713  13.1722  13.1815
    13.1822  13.1851  13.1884  13.1895  13.1903  13.2125  13.2130  13.5224
    13.5224  13.5245  13.7088  14.3301  14.3325  14.3325  14.3929  14.3961
    14.4016  14.4047  14.4065  14.4087  14.4087  14.4334  14.4334  14.4364
    14.4652  14.4655  14.4662  14.4669  14.4670  14.4676  14.4725  14.6152
    14.6153  14.6153  14.6927  14.7142  14.7145  14.8580  14.8588  14.8588
    14.9082  14.9087  14.9087  15.1120  15.1982  15.1986  15.2982  15.3686
    15.3702  15.3702  15.4246  15.4253  15.4300  15.4301  15.4308  15.4595
    15.4610  15.4611  15.4625  15.4625  15.4627  15.4971  15.4974  15.4986
    15.4992  15.4994  15.5253  15.6561  15.6562  15.6562  15.7527  15.7531
    15.7907  15.7938  15.7938  15.7949  15.8204  15.8217  15.8218  15.8224
    15.8236  15.8556  15.8821  15.8840  15.8840  15.9970  15.9970  16.0022
    16.1011  16.1011  16.1044  16.2109  16.2126  16.2126  16.3407  16.3408
    16.3420  16.4035  16.4051  16.4051  16.6396  16.6396  16.6403  16.6611
    16.6712  16.6713  16.6714  16.6753  16.6772  16.6794  16.6856  16.6856
    16.6966  16.6969  16.6969  16.7003  16.7019  16.7020  16.7114  16.7383
    16.7386  16.7436  16.7436  16.7442  16.7620  16.7620  16.7634  16.7899
    16.7915  16.8603  16.9025  16.9027  16.9027  16.9256  16.9263  16.9263
    17.5087  17.5101  17.5102  17.5954  17.5956  17.5957  17.6712  17.6732
    17.6756  17.6764  17.6817  17.6817  17.6848  17.7025  17.7025  17.7076

     highest occupied, lowest unoccupied level (ev):     5.4777    7.8942

!    total energy              =   -3678.04234090 Ry
     Harris-Foulkes estimate   =   -3678.04234090 Ry
     estimated scf accuracy    <          9.5E-10 Ry

     The total energy is the sum of the following terms:

     one-electron contribution =   -1054.75787350 Ry
     hartree contribution      =    1096.09636685 Ry
     xc contribution           =    -907.10975793 Ry
     ewald contribution        =   -2812.27107631 Ry

     convergence has been achieved in  12 iterations
  **** WARNING :: Problem open file vector.dat...

     Forces acting on atoms (cartesian axes, Ry/au):

     atom    1 type  1   force =     0.00079930    0.00079934    0.00078569
     atom    2 type  1   force =     0.00089067   -0.00012158    0.00000089
     atom    3 type  1   force =    -0.00012163    0.00089071    0.00000089
     atom    4 type  1   force =    -0.00029385   -0.00029381    0.00077417
     atom    5 type  2   force =    -0.00013221   -0.00013231   -0.00021656
     atom    6 type  2   force =    -0.00005915    0.00014372    0.00014570
     atom    7 type  2   force =     0.00014371   -0.00005930    0.00014565
     atom    8 type  2   force =     0.00014322    0.00014321   -0.00003254
     atom    9 type  1   force =    -0.00013908    0.00046245    0.00077660
     atom   10 type  1   force =    -0.00013838   -0.00013913   -0.00014441
     atom   11 type  1   force =    -0.00013677    0.00089119    0.00000090
     atom   12 type  1   force =     0.00003617   -0.00029356    0.00077444
     atom   13 type  2   force =     0.00011465   -0.00013353   -0.00021798
     atom   14 type  2   force =     0.00013450    0.00014361    0.00015747
     atom   15 type  2   force =     0.00021063   -0.00013272    0.00016845
     atom   16 type  2   force =     0.00037360    0.00014325   -0.00038904
     atom   17 type  1   force =    -0.00015745    0.00079861    0.00078579
     atom   18 type  1   force =    -0.00026201   -0.00012414    0.00000041
     atom   19 type  1   force =     0.00017228    0.00079799   -0.00010461
     atom   20 type  1   force =     0.00017271   -0.00023630    0.00078551
     atom   21 type  2   force =     0.00013751   -0.00022532   -0.00013215
     atom   22 type  2   force =     0.00014249    0.00014356    0.00026374
     atom   23 type  2   force =    -0.00086008   -0.00012894    0.00017190
     atom   24 type  2   force =    -0.00102947    0.00014333   -0.00038403
     atom   25 type  1   force =     0.00046241   -0.00013908    0.00077660
     atom   26 type  1   force =     0.00089116   -0.00013682    0.00000090
     atom   27 type  1   force =    -0.00013918   -0.00013838   -0.00014442
     atom   28 type  1   force =    -0.00029360    0.00003613    0.00077444
     atom   29 type  2   force =    -0.00013344    0.00011474   -0.00021798
     atom   30 type  2   force =    -0.00013264    0.00021065    0.00016844
     atom   31 type  2   force =     0.00014361    0.00013464    0.00015743
     atom   32 type  2   force =     0.00014325    0.00037362   -0.00038903
     atom   33 type  1   force =    -0.00013950   -0.00013950    0.00087826
     atom   34 type  1   force =    -0.00013840   -0.00011895   -0.00013660
     atom   35 type  1   force =    -0.00011890   -0.00013840   -0.00013661
     atom   36 type  1   force =     0.00003573    0.00003569    0.00077471
     atom   37 type  2   force =     0.00011591    0.00011600   -0.00021942
     atom   38 type  2   force =     0.00011556    0.00021225    0.00016711
     atom   39 type  2   force =     0.00021224    0.00011564    0.00016713
     atom   40 type  2   force =     0.00010641    0.00010647   -0.00013335
     atom   41 type  1   force =     0.00019004   -0.00013908    0.00077673
     atom   42 type  1   force =    -0.00026225   -0.00013443    0.00000042
     atom   43 type  1   force =     0.00016316   -0.00013909   -0.00045385
     atom   44 type  1   force =     0.00017267   -0.00002216    0.00078578
     atom   45 type  2   force =     0.00013741    0.00019505   -0.00013232
     atom   46 type  2   force =     0.00013870    0.00010634    0.00008670
     atom   47 type  2   force =    -0.00086176    0.00011185    0.00017068
     atom   48 type  2   force =    -0.00077224    0.00010631   -0.00013324
     atom   49 type  1   force =     0.00079857   -0.00015749    0.00078579
     atom   50 type  1   force =     0.00079795    0.00017228   -0.00010460
     atom   51 type  1   force =    -0.00012418   -0.00026204    0.00000041
     atom   52 type  1   force =    -0.00023634    0.00017271    0.00078551
     atom   53 type  2   force =    -0.00022526    0.00013751   -0.00013217
     atom   54 type  2   force =    -0.00012886   -0.00086009    0.00017189
     atom   55 type  2   force =     0.00014356    0.00014249    0.00026371
     atom   56 type  2   force =     0.00014333   -0.00102949   -0.00038402
     atom   57 type  1   force =    -0.00013908    0.00019000    0.00077673
     atom   58 type  1   force =    -0.00013910    0.00016316   -0.00045384
     atom   59 type  1   force =    -0.00013438   -0.00026228    0.00000042
     atom   60 type  1   force =    -0.00002212    0.00017267    0.00078578
     atom   61 type  2   force =     0.00019499    0.00013742   -0.00013234
     atom   62 type  2   force =     0.00011177   -0.00086177    0.00017066
     atom   63 type  2   force =     0.00010631    0.00013870    0.00008669
     atom   64 type  2   force =     0.00010625   -0.00077229   -0.00013324
     atom   65 type  1   force =    -0.00015669   -0.00015673    0.00078590
     atom   66 type  1   force =    -0.00015606    0.00017219   -0.00010556
     atom   67 type  1   force =     0.00017220   -0.00015609   -0.00010557
     atom   68 type  1   force =     0.00017552    0.00017552    0.00078938
     atom   69 type  2   force =     0.00013769    0.00013769   -0.00018829
     atom   70 type  2   force =     0.00013820   -0.00077253    0.00008695
     atom   71 type  2   force =    -0.00077249    0.00013820    0.00008694
     atom   72 type  2   force =    -0.00077205   -0.00077211   -0.00013307
     atom   73 type  1   force =     0.00089045    0.00089049   -0.00013958
     atom   74 type  1   force =     0.00065639   -0.00012489   -0.00013909
     atom   75 type  1   force =    -0.00012493    0.00065641   -0.00013909
     atom   76 type  1   force =    -0.00020925   -0.00020924   -0.00023682
     atom   77 type  2   force =    -0.00006482   -0.00006493    0.00013891
     atom   78 type  2   force =    -0.00005033    0.00014350    0.00012977
     atom   79 type  2   force =     0.00014350   -0.00005047    0.00012981
     atom   80 type  2   force =     0.00012781    0.00012791    0.00013883
     atom   81 type  1   force =    -0.00013844    0.00066130   -0.00014287
     atom   82 type  1   force =    -0.00014557   -0.00023861   -0.00014485
     atom   83 type  1   force =    -0.00013328    0.00066468   -0.00013911
     atom   84 type  1   force =    -0.00004074   -0.00020531   -0.00023276
     atom   85 type  2   force =     0.00013973   -0.00005289    0.00013900
     atom   86 type  2   force =     0.00012502    0.00014355    0.00011823
     atom   87 type  2   force =     0.00021141   -0.00013341    0.00011696
     atom   88 type  2   force =    -0.00009356    0.00014339    0.00013856
     atom   89 type  1   force =    -0.00026136    0.00089026   -0.00014201
     atom   90 type  1   force =    -0.00011953   -0.00014236   -0.00013910
     atom   91 type  1   force =     0.00016321    0.00045810   -0.00013997
     atom   92 type  1   force =     0.00016011   -0.00029685   -0.00031838
     atom   93 type  2   force =     0.00014074   -0.00006270    0.00013850
     atom   94 type  2   force =     0.00014208    0.00014312    0.00002135
     atom   95 type  2   force =    -0.00086142   -0.00012942    0.00011336
     atom   96 type  2   force =    -0.00066935    0.00014333    0.00013819
     atom   97 type  1   force =     0.00066127   -0.00013844   -0.00014287
     atom   98 type  1   force =     0.00066466   -0.00013332   -0.00013911
     atom   99 type  1   force =    -0.00023868   -0.00014557   -0.00014485
     atom  100 type  1   force =    -0.00020532   -0.00004076   -0.00023276
     atom  101 type  2   force =    -0.00005278    0.00013984    0.00013900
     atom  102 type  2   force =    -0.00013333    0.00021142    0.00011697
     atom  103 type  2   force =     0.00014356    0.00012517    0.00011826
     atom  104 type  2   force =     0.00014339   -0.00009359    0.00013855
     atom  105 type  1   force =    -0.00014558   -0.00014559   -0.00024469
     atom  106 type  1   force =    -0.00014565    0.00004155   -0.00014491
     atom  107 type  1   force =     0.00004161   -0.00014564   -0.00014491
     atom  108 type  1   force =    -0.00004486   -0.00004488   -0.00022873
     atom  109 type  2   force =     0.00011627    0.00021300    0.00011814
     atom  110 type  2   force =     0.00021299    0.00011634    0.00011812
     atom  111 type  2   force =     0.00037470    0.00037473    0.00013897
     atom  112 type  1   force =    -0.00012433   -0.00013844   -0.00016023
     atom  113 type  1   force =    -0.00012756   -0.00011600   -0.00013912
     atom  114 type  1   force =     0.00026491   -0.00013956   -0.00014041
     atom  115 type  1   force =     0.00016006    0.00003874   -0.00031800
     atom  116 type  2   force =     0.00014093    0.00002561    0.00013868
     atom  117 type  2   force =     0.00013858    0.00010646    0.00019869
     atom  118 type  2   force =    -0.00086269    0.00011239    0.00011444
     atom  119 type  2   force =    -0.00103028    0.00036958    0.00013887
     atom  120 type  1   force =     0.00089022   -0.00026140   -0.00014201
     atom  121 type  1   force =     0.00045807    0.00016321   -0.00013997
     atom  122 type  1   force =    -0.00014240   -0.00011956   -0.00013910
     atom  123 type  1   force =    -0.00029688    0.00016011   -0.00031837
     atom  124 type  2   force =    -0.00006266    0.00014074    0.00013849
     atom  125 type  2   force =    -0.00012933   -0.00086143    0.00011337
     atom  126 type  2   force =     0.00014313    0.00014208    0.00002138
     atom  127 type  2   force =     0.00014332   -0.00066932    0.00013819
     atom  128 type  1   force =    -0.00013844   -0.00012436   -0.00016022
     atom  129 type  1   force =    -0.00013956    0.00026491   -0.00014041
     atom  130 type  1   force =    -0.00011595   -0.00012758   -0.00013912
     atom  131 type  1   force =     0.00003877    0.00016006   -0.00031799
     atom  132 type  2   force =     0.00002557    0.00014093    0.00013867
     atom  133 type  2   force =     0.00011231   -0.00086270    0.00011446
     atom  134 type  2   force =     0.00010643    0.00013859    0.00019869
     atom  135 type  2   force =     0.00036956   -0.00103031    0.00013887
     atom  136 type  1   force =    -0.00026108   -0.00026112   -0.00014444
     atom  137 type  1   force =     0.00019470    0.00016314   -0.00013998
     atom  138 type  1   force =     0.00016314    0.00019468   -0.00013998
     atom  139 type  1   force =     0.00017265    0.00017265   -0.00025769
     atom  140 type  2   force =     0.00013670    0.00013671    0.00013912
     atom  141 type  2   force =     0.00013830   -0.00077278    0.00019874
     atom  142 type  2   force =    -0.00077274    0.00013830    0.00019875
     atom  143 type  2   force =    -0.00102493   -0.00102496    0.00013900
     atom  144 type  1   force =     0.00089098    0.00089102   -0.00014099
     atom  145 type  1   force =     0.00089255   -0.00011954    0.00006396
     atom  146 type  1   force =    -0.00011959    0.00089258    0.00006396
     atom  147 type  1   force =    -0.00020793   -0.00020791   -0.00004062
     atom  148 type  2   force =    -0.00013121   -0.00013131    0.00020136
     atom  149 type  2   force =    -0.00006038    0.00014320   -0.00086350
     atom  150 type  2   force =     0.00014320   -0.00006046   -0.00086350
     atom  151 type  2   force =     0.00014328    0.00014327   -0.00008554
     atom  152 type  1   force =    -0.00013847    0.00066566   -0.00013691
     atom  153 type  1   force =    -0.00013843   -0.00013560    0.00024730
     atom  154 type  1   force =    -0.00013909    0.00089306    0.00006373
     atom  155 type  1   force =    -0.00004208   -0.00020401   -0.00004474
     atom  156 type  2   force =     0.00011388   -0.00013250    0.00020315
     atom  157 type  2   force =     0.00002343    0.00014297   -0.00086349
     atom  158 type  2   force =     0.00010562   -0.00022783   -0.00081606
     atom  159 type  2   force =     0.00037262    0.00014324    0.00037040
     atom  160 type  1   force =    -0.00026185    0.00089079   -0.00013862
     atom  161 type  1   force =    -0.00026341   -0.00012210    0.00006421
     atom  162 type  1   force =     0.00017232    0.00079898    0.00016835
     atom  163 type  1   force =     0.00016014   -0.00029698    0.00003767
     atom  164 type  2   force =     0.00013721   -0.00022489    0.00010026
     atom  165 type  2   force =     0.00013738    0.00014332   -0.00082001
     atom  166 type  2   force =    -0.00077218   -0.00022736   -0.00081597
     atom  167 type  2   force =    -0.00102802    0.00014313    0.00036534
     atom  168 type  1   force =     0.00066563   -0.00013847   -0.00013690
     atom  169 type  1   force =     0.00089303   -0.00013914    0.00006372
     atom  170 type  1   force =    -0.00013565   -0.00013843    0.00024732
     atom  171 type  1   force =    -0.00020403   -0.00004210   -0.00004474
     atom  172 type  2   force =    -0.00013241    0.00011398    0.00020316
     atom  173 type  2   force =    -0.00022776    0.00010567   -0.00081606
     atom  174 type  2   force =     0.00014297    0.00002351   -0.00086349
     atom  175 type  2   force =     0.00014325    0.00037264    0.00037039
     atom  176 type  1   force =    -0.00014563   -0.00014563    0.00002592
     atom  177 type  1   force =    -0.00013845   -0.00012279    0.00023929
     atom  178 type  1   force =    -0.00012275   -0.00013845    0.00023930
     atom  179 type  1   force =    -0.00004617   -0.00004619   -0.00004881
     atom  180 type  2   force =     0.00011511    0.00011520    0.00020495
     atom  181 type  2   force =     0.00019660    0.00010652   -0.00081605
     atom  182 type  2   force =     0.00010646    0.00019667   -0.00081605
     atom  183 type  2   force =     0.00010629    0.00010635    0.00010181
     atom  184 type  1   force =    -0.00012861   -0.00013846   -0.00011961
     atom  185 type  1   force =    -0.00026364   -0.00013674    0.00006398
     atom  186 type  1   force =     0.00016319   -0.00013914    0.00052407
     atom  187 type  1   force =     0.00016008    0.00003886    0.00003723
     atom  188 type  2   force =     0.00013718    0.00019471    0.00010075
     atom  189 type  2   force =     0.00013793    0.00015823   -0.00081654
     atom  190 type  2   force =    -0.00077361    0.00019649   -0.00081596
     atom  191 type  2   force =    -0.00077208    0.00010598    0.00010165
     atom  192 type  1   force =     0.00089076   -0.00026189   -0.00013862
     atom  193 type  1   force =     0.00079894    0.00017232    0.00016834
     atom  194 type  1   force =    -0.00012215   -0.00026344    0.00006422
     atom  195 type  1   force =    -0.00029701    0.00016013    0.00003766
     atom  196 type  2   force =    -0.00022483    0.00013721    0.00010028
     atom  197 type  2   force =    -0.00022729   -0.00077223   -0.00081597
     atom  198 type  2   force =     0.00014333    0.00013738   -0.00082001
     atom  199 type  2   force =     0.00014313   -0.00102804    0.00036533
     atom  200 type  1   force =    -0.00013846   -0.00012865   -0.00011961
     atom  201 type  1   force =    -0.00013914    0.00016319    0.00052405
     atom  202 type  1   force =    -0.00013669   -0.00026367    0.00006399
     atom  203 type  1   force =     0.00003889    0.00016008    0.00003721
     atom  204 type  2   force =     0.00019465    0.00013718    0.00010077
     atom  205 type  2   force =     0.00019642   -0.00077366   -0.00081596
     atom  206 type  2   force =     0.00015817    0.00013793   -0.00081654
     atom  207 type  2   force =     0.00010593   -0.00077213    0.00010166
     atom  208 type  1   force =    -0.00026157   -0.00026161   -0.00013625
     atom  209 type  1   force =    -0.00015659    0.00017222    0.00016908
     atom  210 type  1   force =     0.00017222   -0.00015663    0.00016909
     atom  211 type  1   force =     0.00017266    0.00017266   -0.00002312
     atom  212 type  2   force =     0.00013730    0.00013730    0.00015324
     atom  213 type  2   force =     0.00013750   -0.00082741   -0.00081646
     atom  214 type  2   force =    -0.00082735    0.00013751   -0.00081646
     atom  215 type  2   force =    -0.00077176   -0.00077181    0.00010113

     Total force =     0.009347     Total SCF correction =     0.000041

     Writing output data file Qrtz_Ortho.save

     init_run     :     10.32s CPU     11.46s WALL (       1 calls)
     electrons    :   2320.95s CPU   2440.00s WALL (       1 calls)
     forces       :      2.77s CPU      2.92s WALL (       1 calls)

     Called by init_run:
     wfcinit      :      8.24s CPU      9.14s WALL (       1 calls)
     potinit      :      0.11s CPU      0.12s WALL (       1 calls)

     Called by electrons:
     c_bands      :    780.05s CPU    821.69s WALL (      36 calls)
     sum_band     :     16.33s CPU     19.17s WALL (      12 calls)
     v_of_rho     :      0.19s CPU      0.25s WALL (      13 calls)
     mix_rho      :      0.52s CPU      0.77s WALL (      12 calls)

     Called by c_bands:
     init_us_2    :      1.66s CPU      1.76s WALL (      49 calls)
     cegterg      :    750.86s CPU    787.94s WALL (      36 calls)

     Called by sum_band:

     Called by *egterg:
     h_psi        :    257.58s CPU    287.27s WALL (     125 calls)
     g_psi        :      0.57s CPU      0.57s WALL (      88 calls)
     cdiaghg      :    295.89s CPU    296.05s WALL (     122 calls)

     Called by h_psi:
     h_psi:pot    :    254.07s CPU    283.73s WALL (     125 calls)
     h_psi:calbec :     31.10s CPU     31.18s WALL (     125 calls)
     vloc_psi     :    195.30s CPU    224.63s WALL (     125 calls)
     add_vuspsi   :     27.68s CPU     27.91s WALL (     125 calls)

     General routines
     calbec       :     32.59s CPU     32.68s WALL (     129 calls)
     fft          :      0.35s CPU      0.50s WALL (      55 calls)
     fftw         :    194.14s CPU    226.35s WALL (  103052 calls)
     davcio       :      0.02s CPU      5.15s WALL (     291 calls)

     Parallel routines
     fft_scatt_xy :     10.72s CPU     10.79s WALL (  103107 calls)
     fft_scatt_yz :    116.21s CPU    116.09s WALL (  103107 calls)

     Electric-field routines
     c_phase_fiel :   1523.60s CPU   1597.61s WALL (      36 calls)

     PWSCF        : 38m56.23s CPU    41m15.30s WALL


   This run was terminated on:   0:18:51  24Nov2018            

=------------------------------------------------------------------------------=
   JOB DONE.
=------------------------------------------------------------------------------=
