# Supplementary material for: Collective dipole effects in ionic transport under electric fields
Source: Nat Commun. 2020 Jul 3;11:3330. doi: 10.1038/s41467-020-17173-w (PMC7335081; doi:10.1038/s41467-020-17173-w)
Supplement: Supplementary file 3 — Source Data [file 41467_2020_17173_MOESM3_ESM.zip › Script_Pol_Analysis/QE_data/E-NEB_MgO_VO_Q2_pos0-1/E-MgO_9/input_file]

&CONTROL
title="Fkl_Ortho",
calculation="scf",
tprnfor=.t.,
nstep=500
disk_io='high'
restart_mode='from_scratch'
PSEUDO_DIR='/home/nsalles/qe-6.2.1/pseudo',
prefix='Qrtz_Ortho',
outdir='/scratch/nsalles/MgO/E-NEB_MgO_VO_Q2_pos0-1/E0/E-MgO_9'
lelfield=.true.,
nberrycyc=3
/
&SYSTEM
                      ibrav = 0,
                  celldm(1) = 23.906934730,
                        nat = 215,
                       ntyp = 2,
                    ecutwfc = 80.0 ,
                      nosym = .true. ,
                 tot_charge = 2.0 ,
                       nbnd = 600, 
/
&ELECTRONS
conv_thr=1.0D-8,
mixing_beta=0.7D0,
efield_cart(1)=0.d0,
efield_cart(2)=0.d0,
efield_cart(3)=0.d0
/
&IONS
/
&CELL
/
ATOMIC_SPECIES
Mg	24.3050  Mg.pz-n-vbc.UPF
O    16.0000  O.pz-mt.UPF
CELL_PARAMETERS alat
  0.99545565572673600        0.0000000000000000        0.0000000000000000
   0.0000000000000000       0.99545565572673600        0.0000000000000000
   0.0000000000000000        0.0000000000000000       0.99545565572673600
ATOMIC_POSITIONS angstrom
Mg      12.589808612  12.589808612  12.591677032
Mg      12.589324034   2.094243134   2.096270984
Mg       2.094243134  12.589324034   2.096270984
Mg       2.095223468   2.095223468  12.591677032
O        2.108752484   2.108752484   2.110195515
O        2.150701789   4.197225681   4.249349599
O        4.197225681   2.150701789   4.249349599
O        4.197225681   4.197225681   2.053515021
Mg       4.197225674  12.586513682  12.591677032
Mg       4.197225677   2.082052547   2.071385049
Mg       6.300207554  12.589324034   2.096270989
Mg       6.299227220   2.095223473  12.591677032
O        6.285698172   2.108752489   2.110195520
O        6.243748872   4.197225679   4.249349597
O        8.382928536   2.108740235   4.207301476
O        8.384971729   4.197225681   2.108145035
Mg       8.396319811  12.589808612  12.591677032
Mg       8.396804386   2.094243139   2.096270989
Mg      10.493064377  12.589811556   2.096750662
Mg      10.493064377   2.095561007  12.591677032
O       10.493064409   2.101862937   2.102364380
O       10.493064404   4.197225681   4.193443668
O        0.011522851   2.108740242   4.207301468
O        0.009479658   4.197225673   2.108145042
Mg      12.586513682   4.197225674  12.591677032
Mg      12.589324034   6.300207554   2.096270989
Mg       2.082052547   4.197225677   2.071385049
Mg       2.095223473   6.299227220  12.591677032
O        2.108752489   6.285698172   2.110195520
O        2.108740235   8.382928536   4.207301476
O        4.197225679   6.243748872   4.249349597
O        4.197225681   8.384971729   2.108145035
Mg       4.197225679   4.197225679  12.591677032
Mg       4.197225681   6.312398146   2.071385052
Mg       6.312398146   4.197225681   2.071385052
Mg       6.299227220   6.299227220  12.591677032
O        6.285698172   6.285698172   2.110195540
O        6.285710426   8.382928538   4.207301474
O        8.382928538   6.285710426   4.207301474
O        8.390519619   8.390519619   2.102552753
Mg       8.399614736   4.197225679  12.591677032
Mg       8.396804382   6.300207554   2.096270992
Mg      10.493064373   4.197225677   2.093479251
Mg      10.493064372   6.298889681  12.591677032
O       10.493064404   6.292587719   2.102364385
O       10.493064404   8.390710880   4.200455213
O        0.011522851   6.285710426   4.207301468
O        0.003931768   8.390519627   2.102552760
Mg      12.589808612   8.396319811  12.591677032
Mg      12.589811556  10.493064377   2.096750662
Mg       2.094243139   8.396804386   2.096270989
Mg       2.095561007  10.493064377  12.591677032
O        2.101862937  10.493064409   2.102364380
O        2.108740242   0.011522851   4.207301468
O        4.197225681  10.493064404   4.193443668
O        4.197225673   0.009479658   2.108145042
Mg       4.197225679   8.399614736  12.591677032
Mg       4.197225677  10.493064373   2.093479251
Mg       6.300207554   8.396804382   2.096270992
Mg       6.298889681  10.493064372  12.591677032
O        6.292587719  10.493064404   2.102364385
O        6.285710426   0.011522851   4.207301468
O        8.390710880  10.493064404   4.200455213
O        8.390519627   0.003931768   2.102552760
Mg       8.396319806   8.396319806  12.591677032
Mg       8.396316864  10.493064373   2.096750667
Mg      10.493064373   8.396316864   2.096750667
Mg      10.493064377  10.493064377  12.591677032
O       10.493064409  10.493064409   2.100594334
O       10.493064398   0.003740507   4.200455205
O        0.003740507  10.493064398   4.200455205
O        0.003931768   0.003931768   2.102552758
Mg      12.589327359  12.589327359   4.192848458
Mg      12.564448529   2.082068342   6.295838528
Mg       2.082068342  12.564448529   6.295838528
Mg       2.095835286   2.095835286   4.194455235
O        2.150670380   2.150670380   6.295838528
O        2.150701789   4.197225681   8.342327466
O        4.197225681   2.150701789   8.342327466
O        6.243780281   6.243780281   6.295838528
Mg       4.197225679  12.564445397   4.180685520
Mg       4.197225681   1.911501362   6.295838528
Mg       6.312382351  12.564448529   6.295838528
Mg       6.298615407   2.095835289   4.194455239
O        6.243780281   2.150670400   6.295838528
O        6.243748872   4.197225679   8.342327468
O        8.382928536   2.108740235   8.384375589
O        8.439515615   4.197225679   6.295838528
Mg       8.396801059  12.589327359   4.192848463
Mg       8.421679887   2.082068345   6.295838528
Mg      10.493064372  12.586524049   6.295838528
Mg      10.493064373   2.095225475   4.193832653
O       10.493064404   2.094797482   6.295838528
O       10.493064404   4.197225681   8.398233397
O        0.011522851   2.108740242   8.384375597
O       -0.045064226   4.197225673   6.295838528
Mg      12.564445397   4.197225679   4.180685520
Mg      12.564448529   6.312382351   6.295838528
Mg       1.911501362   4.197225681   6.295838528
Mg       2.095835289   6.298615407   4.194455239
O        2.150670400   6.243780281   6.295838528
O        2.108740235   8.382928536   8.384375589
O        4.197225679   6.243748872   8.342327468
O        4.197225679   8.439515615   6.295838528
Mg       4.197225682   4.197225682   4.010073121
Mg       4.197225682   6.482949334   6.295838528
Mg       6.482949334   4.197225682   6.295838528
Mg       6.298615407   6.298615407   4.194455240
O        6.285710426   8.382928538   8.384375591
O        8.382928538   6.285710426   8.384375591
O        8.384965497   8.384965497   6.295838528
Mg       8.421683018   4.197225682   4.180685523
Mg       8.421679886   6.312382351   6.295838528
Mg      10.493064370   4.197225681   6.295838528
Mg      10.493064370   6.299225218   4.193832657
O       10.493064384   6.299653179   6.295838528
O       10.493064404   8.390710880   8.391221852
O        0.011522851   6.285710426   8.384375597
O        0.009485892   8.384965503   6.295838528
Mg      12.589327359   8.396801059   4.192848463
Mg      12.586524049  10.493064372   6.295838528
Mg       2.082068345   8.421679887   6.295838528
Mg       2.095225475  10.493064373   4.193832653
O        2.094797482  10.493064404   6.295838528
O        2.108740242   0.011522851   8.384375597
O        4.197225681  10.493064404   8.398233397
O        4.197225673  -0.045064226   6.295838528
Mg       4.197225682   8.421683018   4.180685523
Mg       4.197225681  10.493064370   6.295838528
Mg       6.312382351   8.421679886   6.295838528
Mg       6.299225218  10.493064370   4.193832657
O        6.299653179  10.493064384   6.295838528
O        6.285710426   0.011522851   8.384375597
O        8.390710880  10.493064404   8.391221852
O        8.384965503   0.009485892   6.295838528
Mg       8.396801056   8.396801056   4.192848466
Mg       8.399604367  10.493064370   6.295838528
Mg      10.493064370   8.399604367   6.295838528
Mg      10.493064373  10.493064373   4.194169177
O       10.493064404  10.493064404   6.295838528
O       10.493064398   0.003740507   8.391221860
O        0.003740507  10.493064398   8.391221860
O        0.009485892   0.009485892   6.295838528
Mg      12.589327359  12.589327359   8.398828607
Mg      12.589324034   2.094243134  10.495405553
Mg       2.094243134  12.589324034  10.495405553
Mg       2.095835286   2.095835286   8.397221830
O        2.108752484   2.108752484  10.481481022
O        2.094783255   4.197225673   0.000000003
O        4.197225673   2.094783255   0.000000003
O        4.197225681   4.197225681  10.538161516
Mg       4.197225679  12.564445397   8.410991545
Mg       4.197225677   2.082052547  10.520291489
Mg       6.300207554  12.589324034  10.495405548
Mg       6.298615407   2.095835289   8.397221826
O        6.285698172   2.108752489  10.481481017
O        6.299667413   4.197225673   0.000000003
O        8.390705146   2.101862249   0.000000003
O        8.384971729   4.197225681  10.483531502
Mg       8.396801059  12.589327359   8.398828602
Mg       8.396804386   2.094243139  10.495405549
Mg      10.493064377  12.589811556  10.494925875
Mg      10.493064373   2.095225475   8.397844412
O       10.493064409   2.101862937  10.489312157
O       10.493064398   4.197225673   0.000000003
O        0.003746249   2.101862247   0.000000003
O        0.009479658   4.197225673  10.483531496
Mg      12.564445397   4.197225679   8.410991545
Mg      12.589324034   6.300207554  10.495405548
Mg       2.082052547   4.197225677  10.520291489
Mg       2.095835289   6.298615407   8.397221826
O        2.108752489   6.285698172  10.481481017
O        2.101862249   8.390705146   0.000000003
O        4.197225673   6.299667413   0.000000003
O        4.197225681   8.384971729  10.483531502
Mg       4.197225682   4.197225682   8.581603944
Mg       4.197225681   6.312398146  10.520291486
Mg       6.312398146   4.197225681  10.520291486
Mg       6.298615407   6.298615407   8.397221825
O        6.285698172   6.285698172  10.481480997
O        6.292588419   8.390705146   0.000000003
O        8.390705146   6.292588419   0.000000003
O        8.390519619   8.390519619  10.489123784
Mg       8.421683018   4.197225682   8.410991542
Mg       8.396804382   6.300207554  10.495405546
Mg      10.493064373   4.197225677  10.498197287
Mg      10.493064370   6.299225218   8.397844408
O       10.493064404   6.292587719  10.489312152
O       10.493064398   8.392466588   0.000000003
O        0.003746249   6.292588419   0.000000003
O        0.003931768   8.390519627  10.489123778
Mg      12.589327359   8.396801059   8.398828602
Mg      12.589811556  10.493064377  10.494925875
Mg       2.094243139   8.396804386  10.495405549
Mg       2.095225475  10.493064373   8.397844412
O        2.101862937  10.493064409  10.489312157
O        2.101862247   0.003746249   0.000000003
O        4.197225673  10.493064398   0.000000003
O        4.197225673   0.009479658  10.483531496
Mg       4.197225682   8.421683018   8.410991542
Mg       4.197225677  10.493064373  10.498197287
Mg       6.300207554   8.396804382  10.495405546
Mg       6.299225218  10.493064370   8.397844408
O        6.292587719  10.493064404  10.489312152
O        6.292588419   0.003746249   0.000000003
O        8.392466588  10.493064398   0.000000003
O        8.390519627   0.003931768  10.489123778
Mg       8.396801056   8.396801056   8.398828599
Mg       8.396316864  10.493064373  10.494925871
Mg      10.493064373   8.396316864  10.494925871
Mg      10.493064373  10.493064373   8.397507888
O       10.493064409  10.493064409  10.491082203
O       10.493064400   0.001984807   0.000000003
O        0.001984807  10.493064400   0.000000003
O        0.003931768   0.003931768  10.489123780
K_POINTS  automatic
1 1 1 0 0 0
