# Supplementary material for: Collective dipole effects in ionic transport under electric fields
Source: Nat Commun. 2020 Jul 3;11:3330. doi: 10.1038/s41467-020-17173-w (PMC7335081; doi:10.1038/s41467-020-17173-w)
Supplement: Supplementary file 3 — Source Data [file 41467_2020_17173_MOESM3_ESM.zip › Script_Pol_Analysis/QE_data/E-NEB_MgO_VO_Q2_pos0-1/E-MgO_7/output_file]

cn04-19.12403ipath_userinit: Mismatched user minor version (12) and driver minor version (13) while context sharing. Ensure that driver and library are from the same release.
cn04-19.12419ipath_userinit: Mismatched user minor version (12) and driver minor version (13) while context sharing. Ensure that driver and library are from the same release.
cn04-19.12421ipath_userinit: Mismatched user minor version (12) and driver minor version (13) while context sharing. Ensure that driver and library are from the same release.
cn04-19.12405ipath_userinit: Mismatched user minor version (12) and driver minor version (13) while context sharing. Ensure that driver and library are from the same release.
cn04-19.12420ipath_userinit: Mismatched user minor version (12) and driver minor version (13) while context sharing. Ensure that driver and library are from the same release.
cn04-19.12404ipath_userinit: Mismatched user minor version (12) and driver minor version (13) while context sharing. Ensure that driver and library are from the same release.
cn04-33.2522ipath_userinit: Mismatched user minor version (12) and driver minor version (13) while context sharing. Ensure that driver and library are from the same release.
cn04-33.2503ipath_userinit: Mismatched user minor version (12) and driver minor version (13) while context sharing. Ensure that driver and library are from the same release.
cn04-19.12422ipath_userinit: Mismatched user minor version (12) and driver minor version (13) while context sharing. Ensure that driver and library are from the same release.
cn04-19.12406ipath_userinit: Mismatched user minor version (12) and driver minor version (13) while context sharing. Ensure that driver and library are from the same release.
cn04-33.2526ipath_userinit: Mismatched user minor version (12) and driver minor version (13) while context sharing. Ensure that driver and library are from the same release.
cn04-33.2505ipath_userinit: Mismatched user minor version (12) and driver minor version (13) while context sharing. Ensure that driver and library are from the same release.
cn04-33.2504ipath_userinit: Mismatched user minor version (12) and driver minor version (13) while context sharing. Ensure that driver and library are from the same release.
cn04-33.2524ipath_userinit: Mismatched user minor version (12) and driver minor version (13) while context sharing. Ensure that driver and library are from the same release.
cn04-33.2506ipath_userinit: Mismatched user minor version (12) and driver minor version (13) while context sharing. Ensure that driver and library are from the same release.
cn04-33.2529ipath_userinit: Mismatched user minor version (12) and driver minor version (13) while context sharing. Ensure that driver and library are from the same release.
cn04-13.30794ipath_userinit: Mismatched user minor version (12) and driver minor version (13) while context sharing. Ensure that driver and library are from the same release.
cn04-13.30809ipath_userinit: Mismatched user minor version (12) and driver minor version (13) while context sharing. Ensure that driver and library are from the same release.
cn04-13.30793ipath_userinit: Mismatched user minor version (12) and driver minor version (13) while context sharing. Ensure that driver and library are from the same release.
cn04-13.30811ipath_userinit: Mismatched user minor version (12) and driver minor version (13) while context sharing. Ensure that driver and library are from the same release.
cn04-13.30795ipath_userinit: Mismatched user minor version (12) and driver minor version (13) while context sharing. Ensure that driver and library are from the same release.
cn04-13.30810ipath_userinit: Mismatched user minor version (12) and driver minor version (13) while context sharing. Ensure that driver and library are from the same release.
cn04-13.30808ipath_userinit: Mismatched user minor version (12) and driver minor version (13) while context sharing. Ensure that driver and library are from the same release.
cn04-13.30792ipath_userinit: Mismatched user minor version (12) and driver minor version (13) while context sharing. Ensure that driver and library are from the same release.

     Program PWSCF v.6.2 (svn rev. 14038) starts on 23Nov2018 at 22:56:34 

     This program is part of the open-source Quantum ESPRESSO suite
     for quantum simulation of materials; please cite
         "P. Giannozzi et al., J. Phys.:Condens. Matter 21 395502 (2009);
         "P. Giannozzi et al., J. Phys.:Condens. Matter 29 465901 (2017);
          URL http://www.quantum-espresso.org", 
     in publications or presentations arising from this work. More details at
     http://www.quantum-espresso.org/quote

     Parallel version (MPI), running on    60 processors

     MPI processes distributed on     3 nodes
     R & G space division:  proc/nbgrp/npool/nimage =      60
     Reading input from /scratch/nsalles/MgO/E-NEB_MgO_VO_Q2_pos0-1/E0/E-MgO_7/input_file
Warning: card &IONS ignored
Warning: card / ignored
Warning: card &CELL ignored
Warning: card / ignored

     Current dimensions of program PWSCF are:
     Max number of different atomic species (ntypx) = 10
     Max number of k-points (npk) =  40000
     Max angular momentum in pseudopotentials (lmaxx) =  3

     Subspace diagonalization in iterative solution of the eigenvalue problem:
     a serial algorithm will be used


     Parallelization info
     --------------------
     sticks:   dense  smooth     PW     G-vecs:    dense   smooth      PW
     Min         240     240     59                21726    21726    2711
     Max         241     241     60                21731    21731    2718
     Sum       14425   14425   3593              1303639  1303639  162891


     Title: 
     Fkl_Ortho                                                                  


     bravais-lattice index     =            0
     lattice parameter (alat)  =      23.9069  a.u.
     unit-cell volume          =   13478.3721 (a.u.)^3
     number of atoms/cell      =          215
     number of atomic types    =            2
     number of electrons       =       856.00
     number of Kohn-Sham states=          600
     kinetic-energy cutoff     =      80.0000  Ry
     charge density cutoff     =     320.0000  Ry
     convergence threshold     =      1.0E-08
     mixing beta               =       0.7000
     number of iterations used =            8  plain     mixing
     Exchange-correlation      =  SLA  PZ   NOGX NOGC ( 1  1  0  0 0 0)

     Using Berry phase electric field
     In a.u.(Ry)  cartesian system of reference
        0.0000000000
        0.0000000000
        0.0000000000
     In a.u.(Ry)  crystal system of reference
        0.0000000000
        0.0000000000
        0.0000000000
     Number of iterative cycles:   3


     celldm(1)=  23.906935  celldm(2)=   0.000000  celldm(3)=   0.000000
     celldm(4)=   0.000000  celldm(5)=   0.000000  celldm(6)=   0.000000

     crystal axes: (cart. coord. in units of alat)
               a(1) = (   0.995456   0.000000   0.000000 )  
               a(2) = (   0.000000   0.995456   0.000000 )  
               a(3) = (   0.000000   0.000000   0.995456 )  

     reciprocal axes: (cart. coord. in units 2 pi/alat)
               b(1) = (  1.004565  0.000000  0.000000 )  
               b(2) = (  0.000000  1.004565  0.000000 )  
               b(3) = (  0.000000  0.000000  1.004565 )  


     PseudoPot. # 1 for Mg read from file:
     /home/nsalles/qe-6.2.1/pseudo/Mg.pz-n-vbc.UPF
     MD5 check sum: adf9ca49345680d0fd32b5bc0752f25b
     Pseudo is Norm-conserving + core correction, Zval =  2.0
     Generated by new atomic code, or converted to UPF format
     Using radial grid of  171 points,  2 beta functions with: 
                l(1) =   0
                l(2) =   1

     PseudoPot. # 2 for O  read from file:
     /home/nsalles/qe-6.2.1/pseudo/O.pz-mt.UPF
     MD5 check sum: 6c85872a654a48428798af567c59afb1
     Pseudo is Norm-conserving, Zval =  6.0
     Generated by new atomic code, or converted to UPF format
     Using radial grid of  921 points,  1 beta functions with: 
                l(1) =   0

     atomic species   valence    mass     pseudopotential
        Mg             2.00    24.30500     Mg( 1.00)
        O              6.00    16.00000     O ( 1.00)

     No symmetry found


   Cartesian axes

     site n.     atom                  positions (alat units)
         1           Mg  tau(   1) = (   0.9952816   0.9952816   0.9953832  )
         2           Mg  tau(   2) = (   0.9954371   0.1655712   0.1656381  )
         3           Mg  tau(   3) = (   0.1655712   0.9954371   0.1656381  )
         4           Mg  tau(   4) = (   0.1657053   0.1657053   0.9953830  )
         5           O   tau(   5) = (   0.1666676   0.1666676   0.1670671  )
         6           O   tau(   6) = (   0.1705948   0.3325456   0.3368127  )
         7           O   tau(   7) = (   0.3325456   0.1705948   0.3368126  )
         8           O   tau(   8) = (   0.3318067   0.3318067   0.1638066  )
         9           Mg  tau(   9) = (   0.3316214   0.9954097   0.9953830  )
        10           Mg  tau(  10) = (   0.3318051   0.1656028   0.1643959  )
        11           Mg  tau(  11) = (   0.4979307   0.9947641   0.1649850  )
        12           Mg  tau(  12) = (   0.4978452   0.1648969   0.9953832  )
        13           O   tau(  13) = (   0.4972470   0.1649652   0.1651162  )
        14           O   tau(  14) = (   0.4982131   0.3270326   0.3293204  )
        15           O   tau(  15) = (   0.6637014   0.1653887   0.3324889  )
        16           O   tau(  16) = (   0.6640976   0.3317296   0.1653631  )
        17           Mg  tau(  17) = (   0.6638013   0.9950929   0.9953833  )
        18           Mg  tau(  18) = (   0.6640573   0.1652661   0.1651933  )
        19           Mg  tau(  19) = (   0.8295535   0.9952012   0.1656407  )
        20           Mg  tau(  20) = (   0.8296359   0.1655830   0.9953832  )
        21           O   tau(  21) = (   0.8297115   0.1659291   0.1661128  )
        22           O   tau(  22) = (   0.8292967   0.3319550   0.3314969  )
        23           O   tau(  23) = (   0.0009887   0.1667236   0.3325239  )
        24           O   tau(  24) = (   0.0008302   0.3316812   0.1667488  )
        25           Mg  tau(  25) = (   0.9954097   0.3316214   0.9953830  )
        26           Mg  tau(  26) = (   0.9947641   0.4979307   0.1649849  )
        27           Mg  tau(  27) = (   0.1656028   0.3318051   0.1643959  )
        28           Mg  tau(  28) = (   0.1648969   0.4978452   0.9953832  )
        29           O   tau(  29) = (   0.1649651   0.4972471   0.1651162  )
        30           O   tau(  30) = (   0.1653887   0.6637014   0.3324890  )
        31           O   tau(  31) = (   0.3270326   0.4982132   0.3293205  )
        32           O   tau(  32) = (   0.3317296   0.6640976   0.1653631  )
        33           Mg  tau(  33) = (   0.3317055   0.3317055   0.9953829  )
        34           Mg  tau(  34) = (   0.3307552   0.4991997   0.1631664  )
        35           Mg  tau(  35) = (   0.4991997   0.3307552   0.1631665  )
        36           Mg  tau(  36) = (   0.4977483   0.4977483   0.9953826  )
        37           O   tau(  37) = (   0.4967475   0.4967475   0.1664671  )
        38           O   tau(  38) = (   0.4959691   0.6596529   0.3359583  )
        39           O   tau(  39) = (   0.6596529   0.4959692   0.3359583  )
        40           O   tau(  40) = (   0.6627989   0.6627989   0.1669697  )
        41           Mg  tau(  41) = (   0.6644529   0.3317581   0.9953831  )
        42           Mg  tau(  42) = (   0.6626926   0.4976470   0.1658487  )
        43           Mg  tau(  43) = (   0.8297078   0.3316515   0.1650756  )
        44           Mg  tau(  44) = (   0.8289959   0.4979021   0.9953830  )
        45           O   tau(  45) = (   0.8286325   0.4975785   0.1666263  )
        46           O   tau(  46) = (   0.8285736   0.6627524   0.3324273  )
        47           O   tau(  47) = (   0.0001874   0.4970140   0.3317944  )
        48           O   tau(  48) = (  -0.0002646   0.6634481   0.1661287  )
        49           Mg  tau(  49) = (   0.9950929   0.6638013   0.9953833  )
        50           Mg  tau(  50) = (   0.9952012   0.8295535   0.1656407  )
        51           Mg  tau(  51) = (   0.1652661   0.6640573   0.1651933  )
        52           Mg  tau(  52) = (   0.1655830   0.8296359   0.9953832  )
        53           O   tau(  53) = (   0.1659291   0.8297115   0.1661128  )
        54           O   tau(  54) = (   0.1667236   0.0009887   0.3325239  )
        55           O   tau(  55) = (   0.3319550   0.8292966   0.3314969  )
        56           O   tau(  56) = (   0.3316812   0.0008302   0.1667488  )
        57           Mg  tau(  57) = (   0.3317581   0.6644529   0.9953831  )
        58           Mg  tau(  58) = (   0.3316516   0.8297078   0.1650756  )
        59           Mg  tau(  59) = (   0.4976470   0.6626926   0.1658487  )
        60           Mg  tau(  60) = (   0.4979021   0.8289959   0.9953830  )
        61           O   tau(  61) = (   0.4975785   0.8286325   0.1666263  )
        62           O   tau(  62) = (   0.4970140   0.0001874   0.3317944  )
        63           O   tau(  63) = (   0.6627524   0.8285736   0.3324273  )
        64           O   tau(  64) = (   0.6634481  -0.0002646   0.1661287  )
        65           Mg  tau(  65) = (   0.6635126   0.6635126   0.9953830  )
        66           Mg  tau(  66) = (   0.6636930   0.8291469   0.1657204  )
        67           Mg  tau(  67) = (   0.8291469   0.6636929   0.1657204  )
        68           Mg  tau(  68) = (   0.8294671   0.8294671   0.9953832  )
        69           O   tau(  69) = (   0.8292844   0.8292844   0.1661219  )
        70           O   tau(  70) = (   0.8296159  -0.0001733   0.3320306  )
        71           O   tau(  71) = (  -0.0001732   0.8296159   0.3320306  )
        72           O   tau(  72) = (   0.0002073   0.0002073   0.1661538  )
        73           Mg  tau(  73) = (   0.9953503   0.9953503   0.3312156  )
        74           Mg  tau(  74) = (   0.9937580   0.1643024   0.4976549  )
        75           Mg  tau(  75) = (   0.1643024   0.9937580   0.4976549  )
        76           Mg  tau(  76) = (   0.1663219   0.1663219   0.3315994  )
        77           O   tau(  77) = (   0.1696008   0.1696008   0.4976553  )
        78           O   tau(  78) = (   0.1705952   0.3325457   0.6584977  )
        79           O   tau(  79) = (   0.3325456   0.1705952   0.6584977  )
        80           O   tau(  80) = (   0.4510173   0.4510184   0.4976590  )
        81           Mg  tau(  81) = (   0.3316815   0.9934240   0.3304100  )
        82           Mg  tau(  82) = (   0.3317446   0.1509019   0.4976547  )
        83           Mg  tau(  83) = (   0.4991547   0.9935451   0.4976549  )
        84           Mg  tau(  84) = (   0.4985529   0.1638713   0.3290337  )
        85           O   tau(  85) = (   0.4954285   0.1634241   0.4976549  )
        86           O   tau(  86) = (   0.4982143   0.3270311   0.6659917  )
        87           O   tau(  87) = (   0.6637017   0.1653884   0.6628225  )
        88           O   tau(  88) = (   0.6677227   0.3311047   0.4976550  )
        89           Mg  tau(  89) = (   0.6640254   0.9947809   0.3310823  )
        90           Mg  tau(  90) = (   0.6680554   0.1618248   0.4976548  )
        91           Mg  tau(  91) = (   0.8301026   0.9945152   0.4976550  )
        92           Mg  tau(  92) = (   0.8298053   0.1653734   0.3310938  )
        93           O   tau(  93) = (   0.8302307   0.1650430   0.4976555  )
        94           O   tau(  94) = (   0.8292965   0.3319550   0.6638146  )
        95           O   tau(  95) = (   0.0009887   0.1667237   0.6627875  )
        96           O   tau(  96) = (  -0.0036283   0.3313451   0.4976553  )
        97           Mg  tau(  97) = (   0.9934240   0.3316815   0.3304100  )
        98           Mg  tau(  98) = (   0.9935450   0.4991547   0.4976549  )
        99           Mg  tau(  99) = (   0.1509019   0.3317446   0.4976547  )
       100           Mg  tau( 100) = (   0.1638713   0.4985529   0.3290336  )
       101           O   tau( 101) = (   0.1634240   0.4954285   0.4976549  )
       102           O   tau( 102) = (   0.1653884   0.6637016   0.6628224  )
       103           O   tau( 103) = (   0.3270311   0.4982143   0.6659916  )
       104           O   tau( 104) = (   0.3311047   0.6677227   0.4976550  )
       105           Mg  tau( 105) = (   0.3347911   0.3347911   0.3210157  )
       106           Mg  tau( 106) = (   0.3173027   0.5142103   0.4976541  )
       107           Mg  tau( 107) = (   0.5142108   0.3173018   0.4976541  )
       108           Mg  tau( 108) = (   0.4924639   0.4924638   0.3329347  )
       109           O   tau( 109) = (   0.4959690   0.6596528   0.6593521  )
       110           O   tau( 110) = (   0.6596528   0.4959691   0.6593521  )
       111           O   tau( 111) = (   0.6600367   0.6600368   0.4976552  )
       112           Mg  tau( 112) = (   0.6651285   0.3308672   0.3292793  )
       113           Mg  tau( 113) = (   0.6734956   0.4964168   0.4976547  )
       114           Mg  tau( 114) = (   0.8303526   0.3304273   0.4976549  )
       115           Mg  tau( 115) = (   0.8302080   0.4976779   0.3307871  )
       116           O   tau( 116) = (   0.8317622   0.4978173   0.4976554  )
       117           O   tau( 117) = (   0.8285736   0.6627523   0.6628841  )
       118           O   tau( 118) = (   0.0001876   0.4970140   0.6635171  )
       119           O   tau( 119) = (  -0.0005417   0.6638003   0.4976555  )
       120           Mg  tau( 120) = (   0.9947809   0.6640254   0.3310823  )
       121           Mg  tau( 121) = (   0.9945152   0.8301027   0.4976550  )
       122           Mg  tau( 122) = (   0.1618247   0.6680554   0.4976548  )
       123           Mg  tau( 123) = (   0.1653734   0.8298053   0.3310938  )
       124           O   tau( 124) = (   0.1650431   0.8302307   0.4976555  )
       125           O   tau( 125) = (   0.1667237   0.0009887   0.6627875  )
       126           O   tau( 126) = (   0.3319550   0.8292965   0.6638146  )
       127           O   tau( 127) = (   0.3313451  -0.0036283   0.4976554  )
       128           Mg  tau( 128) = (   0.3308673   0.6651285   0.3292793  )
       129           Mg  tau( 129) = (   0.3304273   0.8303527   0.4976549  )
       130           Mg  tau( 130) = (   0.4964169   0.6734957   0.4976547  )
       131           Mg  tau( 131) = (   0.4976780   0.8302080   0.3307871  )
       132           O   tau( 132) = (   0.4978174   0.8317621   0.4976554  )
       133           O   tau( 133) = (   0.4970140   0.0001875   0.6635171  )
       134           O   tau( 134) = (   0.6627523   0.8285736   0.6628841  )
       135           O   tau( 135) = (   0.6638003  -0.0005417   0.4976555  )
       136           Mg  tau( 136) = (   0.6623579   0.6623579   0.3318634  )
       137           Mg  tau( 137) = (   0.6644808   0.8300288   0.4976549  )
       138           Mg  tau( 138) = (   0.8300288   0.6644808   0.4976549  )
       139           Mg  tau( 139) = (   0.8292620   0.8292620   0.3312583  )
       140           O   tau( 140) = (   0.8289459   0.8289459   0.4976555  )
       141           O   tau( 141) = (   0.8296160  -0.0001733   0.6632814  )
       142           O   tau( 142) = (  -0.0001733   0.8296159   0.6632814  )
       143           O   tau( 143) = (   0.0005082   0.0005082   0.4976557  )
       144           Mg  tau( 144) = (   0.9953504   0.9953504   0.6640943  )
       145           Mg  tau( 145) = (   0.9954371   0.1655712   0.8296727  )
       146           Mg  tau( 146) = (   0.1655712   0.9954371   0.8296727  )
       147           Mg  tau( 147) = (   0.1663221   0.1663221   0.6637100  )
       148           O   tau( 148) = (   0.1666677   0.1666677   0.8282427  )
       149           O   tau( 149) = (   0.1657252   0.3315425  -0.0000725  )
       150           O   tau( 150) = (   0.3315425   0.1657252  -0.0000725  )
       151           O   tau( 151) = (   0.3318069   0.3318069   0.8315028  )
       152           Mg  tau( 152) = (   0.3316815   0.9934241   0.6648996  )
       153           Mg  tau( 153) = (   0.3318051   0.1656030   0.8309143  )
       154           Mg  tau( 154) = (   0.4979307   0.9947641   0.8303260  )
       155           Mg  tau( 155) = (   0.4985531   0.1638713   0.6662757  )
       156           O   tau( 156) = (   0.4972470   0.1649648   0.8301939  )
       157           O   tau( 157) = (   0.4979477   0.3314301  -0.0000725  )
       158           O   tau( 158) = (   0.6636524   0.1657499  -0.0000723  )
       159           O   tau( 159) = (   0.6640979   0.3317296   0.8299469  )
       160           Mg  tau( 160) = (   0.6640255   0.9947808   0.6642275  )
       161           Mg  tau( 161) = (   0.6640573   0.1652661   0.8301176  )
       162           Mg  tau( 162) = (   0.8295535   0.9952011   0.8296704  )
       163           Mg  tau( 163) = (   0.8298054   0.1653733   0.6642160  )
       164           O   tau( 164) = (   0.8297115   0.1659290   0.8291971  )
       165           O   tau( 165) = (   0.8301411   0.3318170  -0.0000722  )
       166           O   tau( 166) = (   0.0002978   0.1659863  -0.0000723  )
       167           O   tau( 167) = (   0.0008303   0.3316812   0.8285610  )
       168           Mg  tau( 168) = (   0.9934241   0.3316815   0.6648996  )
       169           Mg  tau( 169) = (   0.9947641   0.4979307   0.8303260  )
       170           Mg  tau( 170) = (   0.1656030   0.3318051   0.8309143  )
       171           Mg  tau( 171) = (   0.1638713   0.4985530   0.6662758  )
       172           O   tau( 172) = (   0.1649648   0.4972470   0.8301939  )
       173           O   tau( 173) = (   0.1657499   0.6636524  -0.0000723  )
       174           O   tau( 174) = (   0.3314301   0.4979477  -0.0000725  )
       175           O   tau( 175) = (   0.3317296   0.6640979   0.8299468  )
       176           Mg  tau( 176) = (   0.3347921   0.3347921   0.6742924  )
       177           Mg  tau( 177) = (   0.3307549   0.4991999   0.8321443  )
       178           Mg  tau( 178) = (   0.4991999   0.3307549   0.8321443  )
       179           Mg  tau( 179) = (   0.4924630   0.4924629   0.6623732  )
       180           O   tau( 180) = (   0.4967474   0.4967474   0.8288419  )
       181           O   tau( 181) = (   0.4976640   0.6632650  -0.0000725  )
       182           O   tau( 182) = (   0.6632650   0.4976640  -0.0000725  )
       183           O   tau( 183) = (   0.6627987   0.6627987   0.8283400  )
       184           Mg  tau( 184) = (   0.6651282   0.3308671   0.6660300  )
       185           Mg  tau( 185) = (   0.6626923   0.4976469   0.8294613  )
       186           Mg  tau( 186) = (   0.8297077   0.3316516   0.8302353  )
       187           Mg  tau( 187) = (   0.8302079   0.4976779   0.6645225  )
       188           O   tau( 188) = (   0.8286325   0.4975785   0.8286836  )
       189           O   tau( 189) = (   0.8291567   0.6634430  -0.0000721  )
       190           O   tau( 190) = (  -0.0008084   0.4974759  -0.0000722  )
       191           O   tau( 191) = (  -0.0002647   0.6634482   0.8291814  )
       192           Mg  tau( 192) = (   0.9947808   0.6640255   0.6642275  )
       193           Mg  tau( 193) = (   0.9952011   0.8295535   0.8296704  )
       194           Mg  tau( 194) = (   0.1652661   0.6640573   0.8301176  )
       195           Mg  tau( 195) = (   0.1653733   0.8298054   0.6642160  )
       196           O   tau( 196) = (   0.1659290   0.8297115   0.8291971  )
       197           O   tau( 197) = (   0.1659863   0.0002978  -0.0000723  )
       198           O   tau( 198) = (   0.3318170   0.8301411  -0.0000722  )
       199           O   tau( 199) = (   0.3316812   0.0008303   0.8285610  )
       200           Mg  tau( 200) = (   0.3308671   0.6651282   0.6660300  )
       201           Mg  tau( 201) = (   0.3316516   0.8297078   0.8302352  )
       202           Mg  tau( 202) = (   0.4976469   0.6626923   0.8294613  )
       203           Mg  tau( 203) = (   0.4976780   0.8302079   0.6645225  )
       204           O   tau( 204) = (   0.4975785   0.8286325   0.8286836  )
       205           O   tau( 205) = (   0.4974759  -0.0008084  -0.0000722  )
       206           O   tau( 206) = (   0.6634429   0.8291567  -0.0000721  )
       207           O   tau( 207) = (   0.6634482  -0.0002647   0.8291814  )
       208           Mg  tau( 208) = (   0.6623577   0.6623576   0.6634460  )
       209           Mg  tau( 209) = (   0.6636929   0.8291469   0.8295906  )
       210           Mg  tau( 210) = (   0.8291469   0.6636929   0.8295906  )
       211           Mg  tau( 211) = (   0.8292620   0.8292620   0.6640516  )
       212           O   tau( 212) = (   0.8292842   0.8292842   0.8291881  )
       213           O   tau( 213) = (   0.8295187  -0.0000497  -0.0000723  )
       214           O   tau( 214) = (  -0.0000497   0.8295187  -0.0000723  )
       215           O   tau( 215) = (   0.0002072   0.0002072   0.8291561  )

     number of k points=     1
                       cart. coord. in units 2pi/alat
        k(    1) = (   0.0000000   0.0000000   0.0000000), wk =   2.0000000

     Dense  grid:  1303639 G-vectors     FFT dimensions: ( 135, 135, 135)

     Estimated max dynamical RAM per process >     523.64 MB

     Estimated total dynamical RAM >      30.68 GB

     Initial potential from superposition of free atoms
     Check: negative starting charge=   -0.000220

     starting charge  857.87907, renormalised to  856.00000

     negative rho (up, down):  2.198E-04 0.000E+00
     Starting wfc are  860 randomized atomic wfcs

     total cpu time spent up to now is       13.0 secs

     Self-consistent Calculation

     iteration #  1     ecut=    80.00 Ry     beta= 0.70
     Davidson diagonalization with overlap
     ethr =  1.00E-02,  avg # of iterations =  6.0
     Davidson diagonalization with overlap
     ethr =  1.00E-02,  avg # of iterations =  1.0
     Davidson diagonalization with overlap
     ethr =  1.00E-02,  avg # of iterations =  1.0

     negative rho (up, down):  2.479E-05 0.000E+00

     Expectation value of exp(iGx): ( -2.8007605969966262E-004, -2.4399206707195308E-004)  0.99545565572673589     
     Electronic Dipole per cell (Ry a.u.)  -25.978368253700701     
     Ionic Dipole per cell (Ry a.u.)   13244.388422325645     

     Expectation value of exp(iGx): ( -2.8008301909174965E-004, -2.4398358456285109E-004)  0.99545565572673589     
     Electronic Dipole per cell (Ry a.u.)  -25.978684561419445     
     Ionic Dipole per cell (Ry a.u.)   13244.388579670358     

     Expectation value of exp(iGx): (  3.6397767586821239E-004,  7.2167068052086443E-005)  0.99545565572673589     
     Electronic Dipole per cell (Ry a.u.)   2.0969056432703295     
     Ionic Dipole per cell (Ry a.u.)   13224.652287786801     
Electronic Dipole on Cartesian axes
           1  -25.978368253700701     
           2  -25.978684561419445     
           3   2.0969056432703295     
Ionic Dipole on Cartesian axes
           1   13244.388422325645     
           2   13244.388579670358     
           3   13224.652287786801     

     total cpu time spent up to now is      236.7 secs

     total energy              =   -3659.25351503 Ry
     Harris-Foulkes estimate   =   -3691.83615807 Ry
     estimated scf accuracy    <      44.14486605 Ry

     iteration #  2     ecut=    80.00 Ry     beta= 0.70
     Davidson diagonalization with overlap
     ethr =  5.16E-03,  avg # of iterations =  3.0
     Davidson diagonalization with overlap
     ethr =  5.16E-03,  avg # of iterations =  2.0
     Davidson diagonalization with overlap
     ethr =  5.16E-03,  avg # of iterations =  1.0

     negative rho (up, down):  5.488E-07 0.000E+00

     Expectation value of exp(iGx): ( -2.7264631161914329E-006, -2.4058872985698266E-006)  0.99545565572673589     
     Electronic Dipole per cell (Ry a.u.)  -25.910186707421044     
     Ionic Dipole per cell (Ry a.u.)   13244.388422325645     

     Expectation value of exp(iGx): ( -2.7264902986993488E-006, -2.4057845640176189E-006)  0.99545565572673589     
     Electronic Dipole per cell (Ry a.u.)  -25.910466651315406     
     Ionic Dipole per cell (Ry a.u.)   13244.388579670358     

     Expectation value of exp(iGx): (  3.6565860665831554E-006,  7.2520252268532345E-007)  0.99545565572673589     
     Electronic Dipole per cell (Ry a.u.)   2.0974666236767687     
     Ionic Dipole per cell (Ry a.u.)   13224.652287786801     
Electronic Dipole on Cartesian axes
           1  -25.910186707421044     
           2  -25.910466651315406     
           3   2.0974666236767687     
Ionic Dipole on Cartesian axes
           1   13244.388422325645     
           2   13244.388579670358     
           3   13224.652287786801     

     total cpu time spent up to now is      436.2 secs

     total energy              =   -3670.15123836 Ry
     Harris-Foulkes estimate   =   -3689.11773352 Ry
     estimated scf accuracy    <      38.55649236 Ry

     iteration #  3     ecut=    80.00 Ry     beta= 0.70
     Davidson diagonalization with overlap
     ethr =  4.50E-03,  avg # of iterations =  2.0
     Davidson diagonalization with overlap
     ethr =  4.50E-03,  avg # of iterations =  1.0
     Davidson diagonalization with overlap
     ethr =  4.50E-03,  avg # of iterations =  1.0

     Expectation value of exp(iGx): ( -3.6960791059046635E-005, -3.1996581439623265E-005)  0.99545565572673589     
     Electronic Dipole per cell (Ry a.u.)  -26.011797455805205     
     Ionic Dipole per cell (Ry a.u.)   13244.388422325645     

     Expectation value of exp(iGx): ( -3.6961993356590290E-005, -3.1995680686639542E-005)  0.99545565572673589     
     Electronic Dipole per cell (Ry a.u.)  -26.012119137261731     
     Ionic Dipole per cell (Ry a.u.)   13244.388579670358     

     Expectation value of exp(iGx): (  4.8050086723978492E-005,  9.5282009544184338E-006)  0.99545565572673589     
     Electronic Dipole per cell (Ry a.u.)   2.0971523333930735     
     Ionic Dipole per cell (Ry a.u.)   13224.652287786801     
Electronic Dipole on Cartesian axes
           1  -26.011797455805205     
           2  -26.012119137261731     
           3   2.0971523333930735     
Ionic Dipole on Cartesian axes
           1   13244.388422325645     
           2   13244.388579670358     
           3   13224.652287786801     

     total cpu time spent up to now is      623.9 secs

     total energy              =   -3677.89303905 Ry
     Harris-Foulkes estimate   =   -3678.01648923 Ry
     estimated scf accuracy    <       0.25688063 Ry

     iteration #  4     ecut=    80.00 Ry     beta= 0.70
     Davidson diagonalization with overlap
     ethr =  3.00E-05,  avg # of iterations =  7.0
     Davidson diagonalization with overlap
     ethr =  3.00E-05,  avg # of iterations =  1.0
     Davidson diagonalization with overlap
     ethr =  3.00E-05,  avg # of iterations =  1.0

     negative rho (up, down):  4.221E-07 0.000E+00

     Expectation value of exp(iGx): ( -3.1868841367254242E-005, -2.8727427643167773E-005)  0.99545565572673589     
     Electronic Dipole per cell (Ry a.u.)  -25.796785156978718     
     Ionic Dipole per cell (Ry a.u.)   13244.388422325645     

     Expectation value of exp(iGx): ( -3.1869700144557107E-005, -2.8726453778327623E-005)  0.99545565572673589     
     Electronic Dipole per cell (Ry a.u.)  -25.797109338927182     
     Ionic Dipole per cell (Ry a.u.)   13244.388579670358     

     Expectation value of exp(iGx): (  4.2802111107491759E-005,  8.4878524450577336E-006)  0.99545565572673589     
     Electronic Dipole per cell (Ry a.u.)   2.0972271617089824     
     Ionic Dipole per cell (Ry a.u.)   13224.652287786801     
Electronic Dipole on Cartesian axes
           1  -25.796785156978718     
           2  -25.797109338927182     
           3   2.0972271617089824     
Ionic Dipole on Cartesian axes
           1   13244.388422325645     
           2   13244.388579670358     
           3   13224.652287786801     

     total cpu time spent up to now is      849.7 secs

     total energy              =   -3677.90337654 Ry
     Harris-Foulkes estimate   =   -3678.00341604 Ry
     estimated scf accuracy    <       0.22766225 Ry

     iteration #  5     ecut=    80.00 Ry     beta= 0.70
     Davidson diagonalization with overlap
     ethr =  2.66E-05,  avg # of iterations = 11.0
     Davidson diagonalization with overlap
     ethr =  2.66E-05,  avg # of iterations =  1.0
     Davidson diagonalization with overlap
     ethr =  2.66E-05,  avg # of iterations =  1.0

     Expectation value of exp(iGx): ( -3.2849066739189225E-005, -2.8345594372582281E-005)  0.99545565572673589     
     Electronic Dipole per cell (Ry a.u.)  -26.028880175480460     
     Ionic Dipole per cell (Ry a.u.)   13244.388422325645     

     Expectation value of exp(iGx): ( -3.2849815606283462E-005, -2.8344696914325089E-005)  0.99545565572673589     
     Electronic Dipole per cell (Ry a.u.)  -26.029168739818772     
     Ionic Dipole per cell (Ry a.u.)   13244.388579670358     

     Expectation value of exp(iGx): (  4.2715991541825927E-005,  8.4701083582592857E-006)  0.99545565572673589     
     Electronic Dipole per cell (Ry a.u.)   2.0970664059166935     
     Ionic Dipole per cell (Ry a.u.)   13224.652287786801     
Electronic Dipole on Cartesian axes
           1  -26.028880175480460     
           2  -26.029168739818772     
           3   2.0970664059166935     
Ionic Dipole on Cartesian axes
           1   13244.388422325645     
           2   13244.388579670358     
           3   13224.652287786801     

     total cpu time spent up to now is     1068.2 secs

     total energy              =   -3677.94662492 Ry
     Harris-Foulkes estimate   =   -3677.95238017 Ry
     estimated scf accuracy    <       0.01444998 Ry

     iteration #  6     ecut=    80.00 Ry     beta= 0.70
     Davidson diagonalization with overlap
     c_bands:  1 eigenvalues not converged
     ethr =  1.69E-06,  avg # of iterations = 20.0
     Davidson diagonalization with overlap
     ethr =  1.69E-06,  avg # of iterations =  2.0
     Davidson diagonalization with overlap
     ethr =  1.69E-06,  avg # of iterations =  1.0

     Expectation value of exp(iGx): ( -3.3008121471208654E-005, -2.8524146059956061E-005)  0.99545565572673589     
     Electronic Dipole per cell (Ry a.u.)  -26.021201202615792     
     Ionic Dipole per cell (Ry a.u.)   13244.388422325645     

     Expectation value of exp(iGx): ( -3.3008901048930028E-005, -2.8523218398953539E-005)  0.99545565572673589     
     Electronic Dipole per cell (Ry a.u.)  -26.021498738086784     
     Ionic Dipole per cell (Ry a.u.)   13244.388579670358     

     Expectation value of exp(iGx): (  4.3022819567718042E-005,  8.5309744451528451E-006)  0.99545565572673589     
     Electronic Dipole per cell (Ry a.u.)   2.0970725118447424     
     Ionic Dipole per cell (Ry a.u.)   13224.652287786801     
Electronic Dipole on Cartesian axes
           1  -26.021201202615792     
           2  -26.021498738086784     
           3   2.0970725118447424     
Ionic Dipole on Cartesian axes
           1   13244.388422325645     
           2   13244.388579670358     
           3   13224.652287786801     

     total cpu time spent up to now is     1320.0 secs

     total energy              =   -3677.94840361 Ry
     Harris-Foulkes estimate   =   -3677.94869584 Ry
     estimated scf accuracy    <       0.00065754 Ry

     iteration #  7     ecut=    80.00 Ry     beta= 0.70
     Davidson diagonalization with overlap
     ethr =  7.68E-08,  avg # of iterations =  2.0
     Davidson diagonalization with overlap
     ethr =  7.68E-08,  avg # of iterations =  1.0
     Davidson diagonalization with overlap
     ethr =  7.68E-08,  avg # of iterations =  1.0

     Expectation value of exp(iGx): ( -3.3191913854934462E-005, -2.8701380123809703E-005)  0.99545565572673589     
     Electronic Dipole per cell (Ry a.u.)  -26.017800625703668     
     Ionic Dipole per cell (Ry a.u.)   13244.388422325645     

     Expectation value of exp(iGx): ( -3.3192700717696056E-005, -2.8700451361766251E-005)  0.99545565572673589     
     Electronic Dipole per cell (Ry a.u.)  -26.018097797803467     
     Ionic Dipole per cell (Ry a.u.)   13244.388579670358     

     Expectation value of exp(iGx): (  4.3271973859791399E-005,  8.5804035556579467E-006)  0.99545565572673589     
     Electronic Dipole per cell (Ry a.u.)   2.0970783299062701     
     Ionic Dipole per cell (Ry a.u.)   13224.652287786801     
Electronic Dipole on Cartesian axes
           1  -26.017800625703668     
           2  -26.018097797803467     
           3   2.0970783299062701     
Ionic Dipole on Cartesian axes
           1   13244.388422325645     
           2   13244.388579670358     
           3   13224.652287786801     

     total cpu time spent up to now is     1506.2 secs

     total energy              =   -3677.94845481 Ry
     Harris-Foulkes estimate   =   -3677.94849489 Ry
     estimated scf accuracy    <       0.00008265 Ry

     iteration #  8     ecut=    80.00 Ry     beta= 0.70
     Davidson diagonalization with overlap
     ethr =  9.66E-09,  avg # of iterations =  2.0
     Davidson diagonalization with overlap
     ethr =  9.66E-09,  avg # of iterations =  1.0
     Davidson diagonalization with overlap
     ethr =  9.66E-09,  avg # of iterations =  1.0

     Expectation value of exp(iGx): ( -3.3273257379941109E-005, -2.8776001658717302E-005)  0.99545565572673589     
     Electronic Dipole per cell (Ry a.u.)  -26.017011655199703     
     Ionic Dipole per cell (Ry a.u.)   13244.388422325645     

     Expectation value of exp(iGx): ( -3.3274045760894321E-005, -2.8775073731277663E-005)  0.99545565572673589     
     Electronic Dipole per cell (Ry a.u.)  -26.017308169806430     
     Ionic Dipole per cell (Ry a.u.)   13244.388579670358     

     Expectation value of exp(iGx): (  4.3387847481736924E-005,  8.6033689646355053E-006)  0.99545565572673589     
     Electronic Dipole per cell (Ry a.u.)   2.0970756734190434     
     Ionic Dipole per cell (Ry a.u.)   13224.652287786801     
Electronic Dipole on Cartesian axes
           1  -26.017011655199703     
           2  -26.017308169806430     
           3   2.0970756734190434     
Ionic Dipole on Cartesian axes
           1   13244.388422325645     
           2   13244.388579670358     
           3   13224.652287786801     

     total cpu time spent up to now is     1694.1 secs

     total energy              =   -3677.94847435 Ry
     Harris-Foulkes estimate   =   -3677.94848383 Ry
     estimated scf accuracy    <       0.00002548 Ry

     iteration #  9     ecut=    80.00 Ry     beta= 0.70
     Davidson diagonalization with overlap
     ethr =  2.98E-09,  avg # of iterations =  2.0
     Davidson diagonalization with overlap
     ethr =  2.98E-09,  avg # of iterations =  1.0
     Davidson diagonalization with overlap
     ethr =  2.98E-09,  avg # of iterations =  1.0

     Expectation value of exp(iGx): ( -3.3247850619494833E-005, -2.8752057677384704E-005)  0.99545565572673589     
     Electronic Dipole per cell (Ry a.u.)  -26.017375042363554     
     Ionic Dipole per cell (Ry a.u.)   13244.388422325645     

     Expectation value of exp(iGx): ( -3.3248640097835546E-005, -2.8751128505035266E-005)  0.99545565572673589     
     Electronic Dipole per cell (Ry a.u.)  -26.017672196796941     
     Ionic Dipole per cell (Ry a.u.)   13244.388579670358     

     Expectation value of exp(iGx): (  4.3351399144201840E-005,  8.5961471164017113E-006)  0.99545565572673589     
     Electronic Dipole per cell (Ry a.u.)   2.0970769779435940     
     Ionic Dipole per cell (Ry a.u.)   13224.652287786801     
Electronic Dipole on Cartesian axes
           1  -26.017375042363554     
           2  -26.017672196796941     
           3   2.0970769779435940     
Ionic Dipole on Cartesian axes
           1   13244.388422325645     
           2   13244.388579670358     
           3   13224.652287786801     

     total cpu time spent up to now is     1877.5 secs

     total energy              =   -3677.94847595 Ry
     Harris-Foulkes estimate   =   -3677.94847721 Ry
     estimated scf accuracy    <       0.00000188 Ry

     iteration # 10     ecut=    80.00 Ry     beta= 0.70
     Davidson diagonalization with overlap
     ethr =  2.20E-10,  avg # of iterations =  2.0
     Davidson diagonalization with overlap
     ethr =  2.20E-10,  avg # of iterations =  1.0
     Davidson diagonalization with overlap
     ethr =  2.20E-10,  avg # of iterations =  1.0

     Expectation value of exp(iGx): ( -3.3239447734802689E-005, -2.8744400777415566E-005)  0.99545565572673589     
     Electronic Dipole per cell (Ry a.u.)  -26.017447005317809     
     Ionic Dipole per cell (Ry a.u.)   13244.388422325645     

     Expectation value of exp(iGx): ( -3.3240237121134360E-005, -2.8743471564197171E-005)  0.99545565572673589     
     Electronic Dipole per cell (Ry a.u.)  -26.017744229480229     
     Ionic Dipole per cell (Ry a.u.)   13244.388579670358     

     Expectation value of exp(iGx): (  4.3340346192680326E-005,  8.5939536069251335E-006)  0.99545565572673589     
     Electronic Dipole per cell (Ry a.u.)   2.0970765450462876     
     Ionic Dipole per cell (Ry a.u.)   13224.652287786801     
Electronic Dipole on Cartesian axes
           1  -26.017447005317809     
           2  -26.017744229480229     
           3   2.0970765450462876     
Ionic Dipole on Cartesian axes
           1   13244.388422325645     
           2   13244.388579670358     
           3   13224.652287786801     

     total cpu time spent up to now is     2062.1 secs

     total energy              =   -3677.94847609 Ry
     Harris-Foulkes estimate   =   -3677.94847623 Ry
     estimated scf accuracy    <       0.00000012 Ry

     iteration # 11     ecut=    80.00 Ry     beta= 0.70
     Davidson diagonalization with overlap
     ethr =  1.42E-11,  avg # of iterations =  2.0
     Davidson diagonalization with overlap
     ethr =  1.42E-11,  avg # of iterations =  1.0
     Davidson diagonalization with overlap
     ethr =  1.42E-11,  avg # of iterations =  1.0

     Expectation value of exp(iGx): ( -3.3237807143670504E-005, -2.8742936890374933E-005)  0.99545565572673589     
     Electronic Dipole per cell (Ry a.u.)  -26.017455332627680     
     Ionic Dipole per cell (Ry a.u.)   13244.388422325645     

     Expectation value of exp(iGx): ( -3.3238596321320227E-005, -2.8742007821545329E-005)  0.99545565572673589     
     Electronic Dipole per cell (Ry a.u.)  -26.017752511757902     
     Ionic Dipole per cell (Ry a.u.)   13244.388579670358     

     Expectation value of exp(iGx): (  4.3337832861531988E-005,  8.5934554942524223E-006)  0.99545565572673589     
     Electronic Dipole per cell (Ry a.u.)   2.0970766058276156     
     Ionic Dipole per cell (Ry a.u.)   13224.652287786801     
Electronic Dipole on Cartesian axes
           1  -26.017455332627680     
           2  -26.017752511757898     
           3   2.0970766058276156     
Ionic Dipole on Cartesian axes
           1   13244.388422325645     
           2   13244.388579670358     
           3   13224.652287786801     

     total cpu time spent up to now is     2249.7 secs

     total energy              =   -3677.94847612 Ry
     Harris-Foulkes estimate   =   -3677.94847612 Ry
     estimated scf accuracy    <       0.00000001 Ry

     iteration # 12     ecut=    80.00 Ry     beta= 0.70
     Davidson diagonalization with overlap
     ethr =  1.56E-12,  avg # of iterations =  2.0
     Davidson diagonalization with overlap
     ethr =  1.56E-12,  avg # of iterations =  1.0
     Davidson diagonalization with overlap
     ethr =  1.56E-12,  avg # of iterations =  1.0

     Expectation value of exp(iGx): ( -3.3237994488783086E-005, -2.8743036137715357E-005)  0.99545565572673589     
     Electronic Dipole per cell (Ry a.u.)  -26.017466906514102     
     Ionic Dipole per cell (Ry a.u.)   13244.388422325645     

     Expectation value of exp(iGx): ( -3.3238783716648784E-005, -2.8742107023516009E-005)  0.99545565572673589     
     Electronic Dipole per cell (Ry a.u.)  -26.017764100624174     
     Ionic Dipole per cell (Ry a.u.)   13244.388579670358     

     Expectation value of exp(iGx): (  4.3338098600777476E-005,  8.5935080512154645E-006)  0.99545565572673589     
     Electronic Dipole per cell (Ry a.u.)   2.0970765733735122     
     Ionic Dipole per cell (Ry a.u.)   13224.652287786801     
Electronic Dipole on Cartesian axes
           1  -26.017466906514102     
           2  -26.017764100624174     
           3   2.0970765733735122     
Ionic Dipole on Cartesian axes
           1   13244.388422325645     
           2   13244.388579670358     
           3   13224.652287786801     

     total cpu time spent up to now is     2434.9 secs

     End of self-consistent calculation

          k = 0.0000 0.0000 0.0000 (162891 PWs)   bands (ev):

   -11.5601 -11.2195 -11.1772 -11.1749 -11.1525 -11.1479 -11.1187 -10.8813
   -10.8653 -10.8378 -10.8362 -10.8316 -10.8192 -10.8024 -10.7993 -10.7964
   -10.7813 -10.7776 -10.7401 -10.5687 -10.5537 -10.5502 -10.5420 -10.5406
   -10.5377 -10.5270 -10.5169 -10.4741 -10.4025 -10.3637 -10.3413 -10.3374
   -10.2914 -10.2731 -10.2683 -10.2318 -10.2281 -10.2192 -10.1863 -10.1857
   -10.1794 -10.1702 -10.1597 -10.1566 -10.1397 -10.1335 -10.1166 -10.1154
   -10.1099 -10.1097 -10.1024 -10.0985 -10.0930 -10.0905 -10.0854 -10.0760
   -10.0744 -10.0713 -10.0688 -10.0644 -10.0494 -10.0444 -10.0418 -10.0392
   -10.0356 -10.0331 -10.0297 -10.0290 -10.0225 -10.0159 -10.0156 -10.0021
    -9.9969  -9.9938  -9.9920  -9.9888  -9.9852  -9.9795  -9.9760  -9.9689
    -9.9512  -9.9079  -9.8884  -9.8829  -9.8542  -9.8479  -9.8415  -9.8403
    -9.8369  -9.8280  -9.8228  -9.8163  -9.8090  -9.7887  -9.7619  -9.7561
    -9.7495  -9.7481  -9.7384  -9.7173  -9.7036  -9.7034  -9.7001  -9.6967
    -9.6888  -9.6655  -9.6580   1.0240   1.0629   1.0635   1.0731   1.0884
     1.1182   1.1253   1.1345   1.1381   1.1493   1.1541   1.1897   1.2029
     1.2056   1.2167   1.2171   1.2198   1.2274   1.2328   1.2348   1.2433
     1.2442   1.2521   1.2548   1.2571   1.2687   1.3152   1.4554   1.6526
     1.6862   1.6905   1.6967   1.6968   1.6994   1.7052   1.7080   1.7172
     1.7203   1.7241   1.7258   1.7285   1.7382   1.7474   1.7549   1.7592
     1.7656   1.7751   1.7825   1.7916   1.8061   1.8284   1.8303   1.8306
     1.8397   1.8420   1.8524   1.8539   1.8541   1.8568   1.8581   1.8665
     1.8677   1.8702   1.8721   1.8725   1.8788   1.8954   1.9269   1.9644
     1.9713   1.9849   1.9858   1.9972   2.0017   2.0036   2.0040   2.0817
     2.1508   2.1536   2.1570   2.1587   2.1605   2.1628   2.1698   2.1759
     2.1763   2.1946   2.2100   2.2301   2.2735   2.2773   2.2807   2.2854
     2.2894   2.2943   2.2993   2.3126   2.3439   2.3781   2.3834   2.5018
     2.6680   2.8003   2.8025   2.8087   2.8127   2.8186   2.8252   2.8255
     2.8266   2.8511   2.8807   2.8937   3.0838   3.0910   3.0967   3.1018
     3.1134   3.1260   3.1382   3.1390   3.1447   3.1902   3.2061   3.2575
     3.4789   3.4969   3.5085   3.5172   3.5207   3.5262   3.5265   3.5364
     3.5369   3.5382   3.5395   3.5483   3.5486   3.5507   3.5587   3.5590
     3.5622   3.5655   3.5729   3.5756   3.5821   3.5843   3.5921   3.6063
     3.6150   3.7115   3.7167   3.7286   3.7328   3.7549   3.7754   3.7791
     3.7816   3.7948   3.7998   3.8082   3.8102   3.8769   3.8822   3.8851
     3.8984   3.9011   3.9032   3.9467   3.9735   3.9742   3.9754   3.9974
     4.0042   4.0121   4.0171   4.0189   4.0228   4.0355   4.0403   4.0461
     4.0488   4.0493   4.0515   4.0539   4.0576   4.0742   4.0765   4.0768
     4.0785   4.0817   4.1045   4.1128   4.1484   4.1712   4.1757   4.1917
     4.3038   4.3164   4.3257   4.3269   4.3352   4.3365   4.3574   4.3619
     4.3636   4.3697   4.3765   4.3809   4.3864   4.3907   4.3983   4.4116
     4.4157   4.4226   4.4272   4.4349   4.4352   4.4443   4.4531   4.4562
     4.4569   4.4587   4.4653   4.4665   4.4676   4.4744   4.4746   4.4760
     4.4830   4.4859   4.4872   4.4932   4.4944   4.4976   4.4983   4.4985
     4.5065   4.5098   4.5110   4.5116   4.5125   4.5135   4.5171   4.5228
     4.5328   4.5329   4.5346   4.5357   4.5362   4.5382   4.5449   4.5735
     4.5970   4.6206   4.6239   4.6312   4.6487   4.6499   4.6575   4.6645
     4.6681   4.6698   4.6710   4.6740   4.6756   4.6803   4.6810   4.6924
     4.6951   4.6954   4.6977   4.7030   4.7063   4.7077   4.7171   4.7394
     4.7639   4.8870   4.9258   4.9448   4.9679   4.9896   4.9979   5.0021
     5.0069   5.0201   5.0204   5.0259   5.0281   5.0297   5.0358   5.0393
     5.0408   5.0510   5.0661   5.0674   5.0712   5.0753   5.0789   5.0816
     5.0825   5.0836   5.0950   5.0999   5.1969   5.2077   5.2080   5.2210
     5.2231   5.2290   5.2331   5.2348   5.2348   5.2385   5.2400   5.2539
     5.3703   5.4680   5.4792   5.5040   8.3912  10.3945  11.3067  11.7386
    11.8511  12.1157  12.1656  12.3435  12.5032  12.5097  12.5106  12.8884
    13.0001  13.0086  13.0758  13.0983  13.1424  13.1508  13.1587  13.1589
    13.1780  13.1884  13.1995  13.2049  13.2064  13.2127  13.2175  13.3312
    13.5484  13.6540  13.8460  14.0451  14.1461  14.2210  14.3278  14.3577
    14.3709  14.4015  14.4021  14.4032  14.4209  14.4415  14.4462  14.4494
    14.4608  14.4702  14.4730  14.4758  14.4797  14.4811  14.5021  14.6123
    14.6151  14.6390  14.6614  14.6642  14.7132  14.7260  14.8199  14.8441
    14.9112  14.9483  14.9773  15.0478  15.0701  15.1818  15.2695  15.2727
    15.3061  15.3315  15.3793  15.3929  15.4131  15.4174  15.4275  15.4329
    15.4383  15.4602  15.4627  15.4637  15.4720  15.4739  15.4900  15.4916
    15.4995  15.5200  15.5437  15.6262  15.6570  15.6735  15.7415  15.7586
    15.7713  15.7819  15.7935  15.7968  15.7989  15.8147  15.8176  15.8331
    15.8354  15.8423  15.8639  15.8974  15.9298  15.9549  15.9924  15.9930
    16.0160  16.0594  16.1410  16.1668  16.1859  16.2109  16.2709  16.3270
    16.3333  16.3580  16.4151  16.4374  16.4655  16.4781  16.5896  16.6382
    16.6496  16.6514  16.6674  16.6677  16.6690  16.6737  16.6787  16.6811
    16.6844  16.6986  16.7063  16.7087  16.7091  16.7146  16.7176  16.7296
    16.7412  16.7432  16.7483  16.7516  16.7699  16.7702  16.7817  16.7846
    16.8657  16.8667  16.9240  16.9318  16.9454  16.9638  17.0442  17.1513
    17.1529  17.2979  17.5047  17.5317  17.5450  17.5452  17.5829  17.5836
    17.6434  17.6585  17.6653  17.6795  17.6937  17.6945  17.6974  17.7044

     highest occupied, lowest unoccupied level (ev):     5.5040    8.3912

!    total energy              =   -3677.94847612 Ry
     Harris-Foulkes estimate   =   -3677.94847612 Ry
     estimated scf accuracy    <          4.7E-10 Ry

     The total energy is the sum of the following terms:

     one-electron contribution =   -1055.05654737 Ry
     hartree contribution      =    1096.26744977 Ry
     xc contribution           =    -907.18465195 Ry
     ewald contribution        =   -2811.97472657 Ry

     convergence has been achieved in  12 iterations
  **** WARNING :: Problem open file vector.dat...

     Forces acting on atoms (cartesian axes, Ry/au):

     atom    1 type  1   force =     0.00002115    0.00002099   -0.00000257
     atom    2 type  1   force =     0.00032390   -0.00002123    0.00000613
     atom    3 type  1   force =    -0.00002120    0.00032369    0.00000608
     atom    4 type  1   force =     0.00006723    0.00006718   -0.00000174
     atom    5 type  2   force =     0.00040699    0.00040699   -0.00002729
     atom    6 type  2   force =     0.00011828   -0.00054712   -0.00018526
     atom    7 type  2   force =    -0.00054615    0.00011821   -0.00018476
     atom    8 type  2   force =    -0.00038338   -0.00038369   -0.00203710
     atom    9 type  1   force =    -0.00001647   -0.00012001   -0.00000194
     atom   10 type  1   force =     0.00035882   -0.00105648   -0.00086607
     atom   11 type  1   force =     0.00028167   -0.00042837    0.00033490
     atom   12 type  1   force =     0.00044406    0.00014252   -0.00000294
     atom   13 type  2   force =    -0.00002629    0.00050830    0.00060152
     atom   14 type  2   force =    -0.00504797   -0.00038856    0.00384754
     atom   15 type  2   force =    -0.00016360    0.00001615   -0.00037729
     atom   16 type  2   force =    -0.00103761   -0.00055188    0.00122605
     atom   17 type  1   force =     0.00029047   -0.00080555   -0.00000266
     atom   18 type  1   force =     0.00035328   -0.00061262   -0.00009667
     atom   19 type  1   force =     0.00016020   -0.00039666   -0.00016105
     atom   20 type  1   force =     0.00054805   -0.00036570   -0.00000261
     atom   21 type  2   force =     0.00040296   -0.00018951   -0.00026423
     atom   22 type  2   force =    -0.00009558   -0.00074845   -0.00010991
     atom   23 type  2   force =     0.00021332   -0.00016092   -0.00001236
     atom   24 type  2   force =     0.00010895    0.00008292   -0.00028781
     atom   25 type  1   force =    -0.00011983   -0.00001637   -0.00000196
     atom   26 type  1   force =    -0.00042817    0.00028188    0.00033511
     atom   27 type  1   force =    -0.00105644    0.00035903   -0.00086583
     atom   28 type  1   force =     0.00014250    0.00044420   -0.00000291
     atom   29 type  2   force =     0.00050827   -0.00002655    0.00060117
     atom   30 type  2   force =     0.00001571   -0.00016317   -0.00037810
     atom   31 type  2   force =    -0.00038849   -0.00504864    0.00384550
     atom   32 type  2   force =    -0.00055172   -0.00103759    0.00122571
     atom   33 type  1   force =     0.00029228    0.00029234   -0.00000277
     atom   34 type  1   force =     0.00038697    0.00018410    0.00057524
     atom   35 type  1   force =     0.00018389    0.00038718    0.00057457
     atom   36 type  1   force =    -0.00029522   -0.00029515   -0.00000140
     atom   37 type  2   force =    -0.00074701   -0.00074731    0.00195688
     atom   38 type  2   force =    -0.00078834    0.00126547   -0.00149348
     atom   39 type  2   force =     0.00126536   -0.00078913   -0.00149292
     atom   40 type  2   force =    -0.00041461   -0.00041473   -0.00005467
     atom   41 type  1   force =    -0.00029499   -0.00021935   -0.00000286
     atom   42 type  1   force =    -0.00047580   -0.00039654    0.00088468
     atom   43 type  1   force =    -0.00009652   -0.00012875    0.00019931
     atom   44 type  1   force =    -0.00065476    0.00010482   -0.00000193
     atom   45 type  2   force =    -0.00014874   -0.00034944   -0.00037903
     atom   46 type  2   force =    -0.00024530    0.00009407   -0.00019310
     atom   47 type  2   force =    -0.00005289    0.00006973    0.00012213
     atom   48 type  2   force =    -0.00046695    0.00008051   -0.00033905
     atom   49 type  1   force =    -0.00080543    0.00029052   -0.00000262
     atom   50 type  1   force =    -0.00039647    0.00016002   -0.00016100
     atom   51 type  1   force =    -0.00061257    0.00035329   -0.00009625
     atom   52 type  1   force =    -0.00036563    0.00054795   -0.00000255
     atom   53 type  2   force =    -0.00018951    0.00040324   -0.00026436
     atom   54 type  2   force =    -0.00016084    0.00021347   -0.00001225
     atom   55 type  2   force =    -0.00074830   -0.00009468   -0.00011028
     atom   56 type  2   force =     0.00008311    0.00010918   -0.00028775
     atom   57 type  1   force =    -0.00021945   -0.00029488   -0.00000286
     atom   58 type  1   force =    -0.00012892   -0.00009668    0.00019942
     atom   59 type  1   force =    -0.00039676   -0.00047577    0.00088493
     atom   60 type  1   force =     0.00010462   -0.00065482   -0.00000192
     atom   61 type  2   force =    -0.00034928   -0.00014852   -0.00037918
     atom   62 type  2   force =     0.00006993   -0.00005208    0.00012254
     atom   63 type  2   force =     0.00009417   -0.00024510   -0.00019307
     atom   64 type  2   force =     0.00008046   -0.00046672   -0.00033886
     atom   65 type  1   force =    -0.00050277   -0.00050275   -0.00000175
     atom   66 type  1   force =    -0.00023403   -0.00071921    0.00016394
     atom   67 type  1   force =    -0.00071907   -0.00023399    0.00016393
     atom   68 type  1   force =    -0.00019764   -0.00019775   -0.00000249
     atom   69 type  2   force =    -0.00020257   -0.00020244   -0.00017136
     atom   70 type  2   force =     0.00026626   -0.00018494   -0.00024183
     atom   71 type  2   force =    -0.00018521    0.00026652   -0.00024184
     atom   72 type  2   force =     0.00021380    0.00021392   -0.00004791
     atom   73 type  1   force =    -0.00002297   -0.00002309   -0.00015993
     atom   74 type  1   force =    -0.00014680    0.00027600    0.00000471
     atom   75 type  1   force =     0.00027580   -0.00014708    0.00000468
     atom   76 type  1   force =    -0.00038916   -0.00038886    0.00014811
     atom   77 type  2   force =     0.00070352    0.00070307   -0.00000483
     atom   78 type  2   force =     0.00011683   -0.00054690    0.00017701
     atom   79 type  2   force =    -0.00054595    0.00011681    0.00017640
     atom   80 type  2   force =     0.05436277    0.05433815   -0.00001283
     atom   81 type  1   force =     0.00033723   -0.00038733    0.00013568
     atom   82 type  1   force =    -0.00009185   -0.00189174    0.00000494
     atom   83 type  1   force =     0.00021034   -0.00079826    0.00000460
     atom   84 type  1   force =     0.00036451   -0.00079358    0.00082938
     atom   85 type  2   force =    -0.00131355    0.00367232   -0.00000310
     atom   86 type  2   force =    -0.00505068   -0.00038468   -0.00385801
     atom   87 type  2   force =    -0.00016381    0.00001645    0.00036955
     atom   88 type  2   force =    -0.00041668   -0.00255637   -0.00000364
     atom   89 type  1   force =     0.00003943   -0.00062417    0.00009345
     atom   90 type  1   force =    -0.00054878    0.00062201    0.00000503
     atom   91 type  1   force =    -0.00046071   -0.00022977    0.00000498
     atom   92 type  1   force =     0.00018740   -0.00037242   -0.00005406
     atom   93 type  2   force =     0.00005622   -0.00034984   -0.00000493
     atom   94 type  2   force =    -0.00009526   -0.00074839    0.00010231
     atom   95 type  2   force =     0.00021405   -0.00016147    0.00000491
     atom   96 type  2   force =    -0.00035741    0.00007515   -0.00000452
     atom   97 type  1   force =    -0.00038675    0.00033755    0.00013598
     atom   98 type  1   force =    -0.00079701    0.00021034    0.00000459
     atom   99 type  1   force =    -0.00189161   -0.00009050    0.00000491
     atom  100 type  1   force =    -0.00079280    0.00036500    0.00083092
     atom  101 type  2   force =     0.00367562   -0.00131365   -0.00000305
     atom  102 type  2   force =     0.00001596   -0.00016328    0.00037030
     atom  103 type  2   force =    -0.00038465   -0.00505144   -0.00385612
     atom  104 type  2   force =    -0.00255635   -0.00041739   -0.00000362
     atom  105 type  1   force =    -0.00405317   -0.00405223   -0.00869174
     atom  106 type  1   force =     0.00747501   -0.00376116    0.00000518
     atom  107 type  1   force =    -0.00377122    0.00749488    0.00000519
     atom  108 type  1   force =     0.00130078    0.00130185    0.00708949
     atom  109 type  2   force =    -0.00078829    0.00126614    0.00148494
     atom  110 type  2   force =     0.00126601   -0.00078923    0.00148444
     atom  111 type  2   force =    -0.00054461   -0.00054503   -0.00000479
     atom  112 type  1   force =     0.00004908   -0.00070722    0.00084284
     atom  113 type  1   force =    -0.00629438   -0.00167245    0.00000518
     atom  114 type  1   force =    -0.00000848    0.00003185    0.00000444
     atom  115 type  1   force =    -0.00098215   -0.00028235    0.00060954
     atom  116 type  2   force =    -0.00272069   -0.00071972   -0.00000449
     atom  117 type  2   force =    -0.00024569    0.00009443    0.00018543
     atom  118 type  2   force =    -0.00005389    0.00006940   -0.00013027
     atom  119 type  2   force =     0.00030622   -0.00026926   -0.00000442
     atom  120 type  1   force =    -0.00062362    0.00003926    0.00009357
     atom  121 type  1   force =    -0.00022956   -0.00046096    0.00000495
     atom  122 type  1   force =     0.00062406   -0.00055092    0.00000500
     atom  123 type  1   force =    -0.00037225    0.00018683   -0.00005402
     atom  124 type  2   force =    -0.00035036    0.00005731   -0.00000493
     atom  125 type  2   force =    -0.00016135    0.00021431    0.00000484
     atom  126 type  2   force =    -0.00074815   -0.00009445    0.00010274
     atom  127 type  2   force =     0.00007567   -0.00035634   -0.00000455
     atom  128 type  1   force =    -0.00070768    0.00004841    0.00084415
     atom  129 type  1   force =     0.00003181   -0.00000997    0.00000443
     atom  130 type  1   force =    -0.00167373   -0.00629488    0.00000517
     atom  131 type  1   force =    -0.00028266   -0.00098272    0.00060972
     atom  132 type  2   force =    -0.00071933   -0.00271961   -0.00000446
     atom  133 type  2   force =     0.00006978   -0.00005286   -0.00013075
     atom  134 type  2   force =     0.00009451   -0.00024548    0.00018546
     atom  135 type  2   force =    -0.00026967    0.00030723   -0.00000447
     atom  136 type  1   force =    -0.00033823   -0.00033796    0.00037860
     atom  137 type  1   force =    -0.00100638   -0.00113790    0.00000480
     atom  138 type  1   force =    -0.00113762   -0.00100625    0.00000477
     atom  139 type  1   force =    -0.00037464   -0.00037477    0.00000371
     atom  140 type  2   force =    -0.00011613   -0.00011598   -0.00000478
     atom  141 type  2   force =     0.00026587   -0.00018450    0.00023322
     atom  142 type  2   force =    -0.00018481    0.00026620    0.00023325
     atom  143 type  2   force =     0.00012924    0.00012941   -0.00000482
     atom  144 type  1   force =    -0.00002309   -0.00002317    0.00016790
     atom  145 type  1   force =     0.00032377   -0.00002133   -0.00001154
     atom  146 type  1   force =    -0.00002132    0.00032362   -0.00001145
     atom  147 type  1   force =    -0.00038936   -0.00038906   -0.00014063
     atom  148 type  2   force =     0.00040721    0.00040722    0.00003345
     atom  149 type  2   force =    -0.00009817    0.00025443    0.00000214
     atom  150 type  2   force =     0.00025454   -0.00009821    0.00000216
     atom  151 type  2   force =    -0.00038468   -0.00038493    0.00204416
     atom  152 type  1   force =     0.00033753   -0.00038786   -0.00012819
     atom  153 type  1   force =     0.00035941   -0.00105628    0.00086140
     atom  154 type  1   force =     0.00028203   -0.00042821   -0.00034063
     atom  155 type  1   force =     0.00036489   -0.00079399   -0.00082161
     atom  156 type  2   force =    -0.00002648    0.00050881   -0.00059603
     atom  157 type  2   force =     0.00003871   -0.00020102    0.00000261
     atom  158 type  2   force =     0.00019132   -0.00031635    0.00000193
     atom  159 type  2   force =    -0.00103799   -0.00055172   -0.00122093
     atom  160 type  1   force =     0.00003925   -0.00062389   -0.00008578
     atom  161 type  1   force =     0.00035317   -0.00061266    0.00009066
     atom  162 type  1   force =     0.00016020   -0.00039662    0.00015531
     atom  163 type  1   force =     0.00018695   -0.00037228    0.00006178
     atom  164 type  2   force =     0.00040331   -0.00018907    0.00027056
     atom  165 type  2   force =    -0.00032602   -0.00018920    0.00000206
     atom  166 type  2   force =     0.00049842    0.00008534    0.00000156
     atom  167 type  2   force =     0.00010897    0.00008287    0.00029304
     atom  168 type  1   force =    -0.00038732    0.00033780   -0.00012850
     atom  169 type  1   force =    -0.00042803    0.00028218   -0.00034082
     atom  170 type  1   force =    -0.00105625    0.00035959    0.00086116
     atom  171 type  1   force =    -0.00079319    0.00036536   -0.00082317
     atom  172 type  2   force =     0.00050889   -0.00002675   -0.00059567
     atom  173 type  2   force =    -0.00031646    0.00019138    0.00000190
     atom  174 type  2   force =    -0.00020090    0.00003855    0.00000256
     atom  175 type  2   force =    -0.00055164   -0.00103793   -0.00122040
     atom  176 type  1   force =    -0.00405495   -0.00405404    0.00870297
     atom  177 type  1   force =     0.00038725    0.00018366   -0.00058194
     atom  178 type  1   force =     0.00018347    0.00038743   -0.00058132
     atom  179 type  1   force =     0.00130322    0.00130428   -0.00707785
     atom  180 type  2   force =    -0.00074642   -0.00074669   -0.00195086
     atom  181 type  2   force =    -0.00055816   -0.00048694    0.00000231
     atom  182 type  2   force =    -0.00048693   -0.00055833    0.00000231
     atom  183 type  2   force =    -0.00041480   -0.00041490    0.00006041
     atom  184 type  1   force =     0.00004989   -0.00070743   -0.00083493
     atom  185 type  1   force =    -0.00047555   -0.00039697   -0.00088890
     atom  186 type  1   force =    -0.00009657   -0.00012910   -0.00020496
     atom  187 type  1   force =    -0.00098168   -0.00028263   -0.00060194
     atom  188 type  2   force =    -0.00014880   -0.00034959    0.00038494
     atom  189 type  2   force =    -0.00055705   -0.00008388    0.00000141
     atom  190 type  2   force =     0.00013092    0.00003466    0.00000167
     atom  191 type  2   force =    -0.00046652    0.00008015    0.00034428
     atom  192 type  1   force =    -0.00062332    0.00003904   -0.00008593
     atom  193 type  1   force =    -0.00039647    0.00016006    0.00015531
     atom  194 type  1   force =    -0.00061258    0.00035316    0.00009027
     atom  195 type  1   force =    -0.00037208    0.00018635    0.00006167
     atom  196 type  2   force =    -0.00018905    0.00040350    0.00027061
     atom  197 type  2   force =     0.00008523    0.00049861    0.00000155
     atom  198 type  2   force =    -0.00018907   -0.00032585    0.00000203
     atom  199 type  2   force =     0.00008306    0.00010921    0.00029294
     atom  200 type  1   force =    -0.00070786    0.00004925   -0.00083629
     atom  201 type  1   force =    -0.00012921   -0.00009675   -0.00020505
     atom  202 type  1   force =    -0.00039717   -0.00047551   -0.00088915
     atom  203 type  1   force =    -0.00028292   -0.00098224   -0.00060208
     atom  204 type  2   force =    -0.00034941   -0.00014862    0.00038501
     atom  205 type  2   force =     0.00003479    0.00013099    0.00000170
     atom  206 type  2   force =    -0.00008382   -0.00055693    0.00000143
     atom  207 type  2   force =     0.00008010   -0.00046619    0.00034413
     atom  208 type  1   force =    -0.00033790   -0.00033759   -0.00037089
     atom  209 type  1   force =    -0.00023399   -0.00071894   -0.00016931
     atom  210 type  1   force =    -0.00071881   -0.00023393   -0.00016927
     atom  211 type  1   force =    -0.00037472   -0.00037481    0.00000419
     atom  212 type  2   force =    -0.00020248   -0.00020237    0.00017741
     atom  213 type  2   force =     0.00019014   -0.00023589    0.00000205
     atom  214 type  2   force =    -0.00023601    0.00019028    0.00000203
     atom  215 type  2   force =     0.00021423    0.00021433    0.00005382

     Total force =     0.082528     Total SCF correction =     0.000047

     Writing output data file Qrtz_Ortho.save

     init_run     :     10.34s CPU     11.43s WALL (       1 calls)
     electrons    :   2303.56s CPU   2422.08s WALL (       1 calls)
     forces       :      2.84s CPU      3.00s WALL (       1 calls)

     Called by init_run:
     wfcinit      :      8.34s CPU      9.16s WALL (       1 calls)
     potinit      :      0.10s CPU      0.15s WALL (       1 calls)

     Called by electrons:
     c_bands      :    769.18s CPU    811.06s WALL (      36 calls)
     sum_band     :     16.93s CPU     19.35s WALL (      12 calls)
     v_of_rho     :      0.18s CPU      0.27s WALL (      13 calls)
     mix_rho      :      0.26s CPU      0.48s WALL (      12 calls)

     Called by c_bands:
     init_us_2    :      1.61s CPU      1.67s WALL (      49 calls)
     cegterg      :    744.82s CPU    782.01s WALL (      36 calls)

     Called by sum_band:

     Called by *egterg:
     h_psi        :    258.14s CPU    287.81s WALL (     124 calls)
     g_psi        :      0.57s CPU      0.56s WALL (      87 calls)
     cdiaghg      :    292.49s CPU    292.64s WALL (     121 calls)

     Called by h_psi:
     h_psi:pot    :    254.98s CPU    284.62s WALL (     124 calls)
     h_psi:calbec :     31.86s CPU     31.94s WALL (     124 calls)
     vloc_psi     :    194.66s CPU    223.94s WALL (     124 calls)
     add_vuspsi   :     28.46s CPU     28.74s WALL (     124 calls)

     General routines
     calbec       :     33.42s CPU     33.50s WALL (     128 calls)
     fft          :      0.38s CPU      0.51s WALL (      55 calls)
     fftw         :    194.28s CPU    226.00s WALL (  102156 calls)
     davcio       :      0.02s CPU      5.15s WALL (     291 calls)

     Parallel routines
     fft_scatt_xy :     11.08s CPU     11.00s WALL (  102211 calls)
     fft_scatt_yz :    114.99s CPU    115.23s WALL (  102211 calls)

     Electric-field routines
     c_phase_fiel :   1516.83s CPU   1590.54s WALL (      36 calls)

     PWSCF        : 38m39.11s CPU    40m53.75s WALL


   This run was terminated on:  23:37:27  23Nov2018            

=------------------------------------------------------------------------------=
   JOB DONE.
=------------------------------------------------------------------------------=
