# Supplementary material for: Collective dipole effects in ionic transport under electric fields
Source: Nat Commun. 2020 Jul 3;11:3330. doi: 10.1038/s41467-020-17173-w (PMC7335081; doi:10.1038/s41467-020-17173-w)
Supplement: Supplementary file 3 — Source Data [file 41467_2020_17173_MOESM3_ESM.zip › Script_Pol_Analysis/QE_data/E-NEB_MgO_VO_Q2_pos0-1/E-MgO_7/input_file]

&CONTROL
title="Fkl_Ortho",
calculation="scf",
tprnfor=.t.,
nstep=500
disk_io='high'
restart_mode='from_scratch'
PSEUDO_DIR='/home/nsalles/qe-6.2.1/pseudo',
prefix='Qrtz_Ortho',
outdir='/scratch/nsalles/MgO/E-NEB_MgO_VO_Q2_pos0-1/E0/E-MgO_7'
lelfield=.true.,
nberrycyc=3
/
&SYSTEM
                      ibrav = 0,
                  celldm(1) = 23.906934730,
                        nat = 215,
                       ntyp = 2,
                    ecutwfc = 80.0 ,
                      nosym = .true. ,
                 tot_charge = 2.0 ,
                       nbnd = 600, 
/
&ELECTRONS
conv_thr=1.0D-8,
mixing_beta=0.7D0,
efield_cart(1)=0.d0,
efield_cart(2)=0.d0,
efield_cart(3)=0.d0
/
&IONS
/
&CELL
/
ATOMIC_SPECIES
Mg	24.3050  Mg.pz-n-vbc.UPF
O    16.0000  O.pz-mt.UPF
CELL_PARAMETERS alat
  0.99545565572673600        0.0000000000000000        0.0000000000000000
   0.0000000000000000       0.99545565572673600        0.0000000000000000
   0.0000000000000000        0.0000000000000000       0.99545565572673600
ATOMIC_POSITIONS angstrom
Mg      12.591312086  12.591312168  12.592598153
Mg      12.593279908   2.094642050   2.095488889
Mg       2.094642013  12.593280082   2.095488937
Mg       2.096339154   2.096339182  12.592595034
O        2.108513014   2.108513000   2.113567196
O        2.158195504   4.207036411   4.261018591
O        4.207035480   2.158195613   4.261018356
O        4.197687853   4.197688124   2.072318415
Mg       4.195343540  12.592932903  12.592595720
Mg       4.197667706   2.095041331   2.079773840
Mg       6.299323412  12.584765650   2.087225497
Mg       6.298242018   2.086111020  12.592597669
O        6.290674908   2.086975029   2.088885542
O        6.302896926   4.137290461   4.166233550
O        8.396489407   2.092333216   4.206319248
O        8.401502326   4.196713375   2.092009341
Mg       8.397754168  12.588925786  12.592598554
Mg       8.400991791   2.090782674   2.089861863
Mg      10.494685221  12.590295413   2.095521172
Mg      10.495728412   2.094791360  12.592597748
O       10.496683932   2.099169880   2.101493740
O       10.491436537   4.199563883   4.193769070
O        0.012507829   2.109220968   4.206761929
O        0.010502540   4.196101098   2.109540381
Mg      12.592932719   4.195343497  12.592595735
Mg      12.584765442   6.299323254   2.087225330
Mg       2.095041227   4.197667634   2.079773673
Mg       2.086110923   6.298241916  12.592597630
O        2.086974894   6.290675211   2.088885506
O        2.092333418   8.396489281   4.206319767
O        4.137290430   6.302897122   4.166234712
O        4.196713361   8.401502299   2.092009444
Mg       4.196407427   4.196407421  12.592594442
Mg       4.184385251   6.315378179   2.064219509
Mg       6.315378336   4.184385139   2.064219849
Mg       6.297016365   6.297016279  12.592590362
O        6.284355556   6.284355637   2.105975500
O        6.274508156   8.345271821   4.250210020
O        8.345271970   6.274508546   4.250209708
O        8.385071584   8.385071712   2.112334667
Mg       8.405997285   4.197072897  12.592597174
Mg       8.383726959   6.295734882   2.098152228
Mg      10.496637727   4.195725306   2.088372381
Mg      10.487631828   6.298962193  12.592595878
O       10.483033484   6.294867510   2.107989830
O       10.482288731   8.384483661   4.205539782
O        0.002371044   6.287726583   4.197533048
O       -0.003346888   8.393285589   2.101695121
Mg      12.588925719   8.397754080  12.592598520
Mg      12.590295274  10.494685313   2.095521152
Mg       2.090782632   8.400991726   2.089861660
Mg       2.094791276  10.495728410  12.592597696
O        2.099169803  10.496683699   2.101493828
O        2.109220954   0.012507867   4.206761832
O        4.199563930  10.491435938   4.193769374
O        4.196100994   0.010502453   2.109540500
Mg       4.197072995   8.405997121  12.592597151
Mg       4.195725423  10.496637762   2.088372395
Mg       6.295735033   8.383726923   2.098152134
Mg       6.298962351  10.487631862  12.592595854
O        6.294867483  10.483033477   2.107990046
O        6.287726428   0.002370809   4.197533035
O        8.384483605  10.482288814   4.205539659
O        8.393285659  -0.003346907   2.101694979
Mg       8.394101152   8.394101110  12.592594803
Mg       8.396382826  10.489541860   2.096529011
Mg      10.489541761   8.396382761   2.096529014
Mg      10.493592769  10.493592831  12.592598409
O       10.491280754  10.491280711   2.101609138
O       10.495475398  -0.002191862   4.200520279
O       -0.002191685  10.495475299   4.200520261
O        0.002622327   0.002622315   2.102012977
Mg      12.592182104  12.592182150   4.190209802
Mg      12.572037446   2.078590380   6.295834996
Mg       2.078590520  12.572037529   6.295835041
Mg       2.104139449   2.104139368   4.195066042
O        2.145620546   2.145620902   6.295839498
O        2.158200846   4.207037635   8.330657583
O        4.207036656   2.158200640   8.330658232
O        5.705822174   5.705836471   6.295886695
Mg       4.196104195  12.567812342   4.180018246
Mg       4.196903076   1.909060975   6.295831794
Mg       6.314809113  12.569343401   6.295834519
Mg       6.307195662   2.073137160   4.162606842
O        6.267668762   2.067479348   6.295835231
O        6.302911406   4.137271859   8.425464324
O        8.396492922   2.092329492   8.385370131
O        8.447362796   4.188807063   6.295835473
Mg       8.400588896  12.584978144   4.188524449
Mg       8.451571600   2.047246016   6.295833881
Mg      10.501632677  12.581616706   6.295836150
Mg      10.497871234   2.092139113   4.188669603
O       10.503253293   2.087960066   6.295841651
O       10.491434224   4.199564368   8.397921973
O        0.012508500   2.109222784   8.384928475
O       -0.045901071   4.191848774   6.295840311
Mg      12.567812002   4.196104033   4.180018006
Mg      12.569342853   6.314809138   6.295834484
Mg       1.909060884   4.196902518   6.295831735
Mg       2.073136689   6.307195472   4.162606005
O        2.067477377   6.267668790   6.295835078
O        2.092329840   8.396492614   8.385369726
O        4.137271939   6.302911816   8.425463543
O        4.188807364   8.447363145   6.295835426
Mg       4.235444224   4.235443761   4.061171679
Mg       4.014198414   6.505276640   6.295824623
Mg       6.505282975   4.014187150   6.295824593
Mg       6.230162700   6.230162183   4.211958026
O        6.274506357   8.345271307   8.341466253
O        8.345271427   6.274507108   8.341466445
O        8.350128198   8.350128527   6.295838739
Mg       8.414544065   4.185803182   4.165714676
Mg       8.520396810   6.280171884   6.295832282
Mg      10.504794846   4.180237322   6.295834950
Mg      10.502965713   6.296126215   4.184788911
O       10.522627506   6.297889772   6.295840766
O       10.482288379   8.384482455   8.386150678
O        0.002372937   6.287726622   8.394158562
O       -0.006852658   8.397740824   6.295841858
Mg      12.584977845   8.400588952   4.188524399
Mg      12.581616713  10.501632765   6.295836177
Mg       2.047244940   8.451572704   6.295833929
Mg       2.092139079  10.497871520   4.188669656
O        2.087960732  10.503252573   6.295841630
O        2.109222588   0.012508224   8.384928518
O        4.199564083  10.491433786   8.397921558
O        4.191848586  -0.045901547   6.295840384
Mg       4.185803473   8.414544381   4.165714065
Mg       4.180237408  10.504795545   6.295834946
Mg       6.280172491   8.520397035   6.295832334
Mg       6.296126453  10.502965987   4.184788828
O        6.297889788  10.522626891   6.295840684
O        6.287726233   0.002372408   8.394158735
O        8.384482407  10.482288311   8.386150643
O        8.397741003  -0.006853207   6.295841960
Mg       8.379493142   8.379493078   4.198405275
Mg       8.406349888  10.500698163   6.295834668
Mg      10.500698036   8.406349833   6.295834736
Mg      10.490997655  10.490997721   4.190750022
O       10.486998625  10.486998550   6.295841998
O       10.495475921  -0.002192873   8.391176653
O       -0.002192542  10.495475518   8.391176645
O        0.006429479   0.006429218   6.295844540
Mg      12.592182463  12.592182436   8.401460582
Mg      12.593279943   2.094642205  10.496193900
Mg       2.094642157  12.593279978  10.496193830
Mg       2.104142335   2.104142227   8.396598620
O        2.108513971   2.108513917  10.478102670
O        2.096590753   4.194345785  -0.000916663
O        4.194345717   2.096590923  -0.000916688
O        4.197690396   4.197690592  10.519346107
Mg       4.196104252  12.567813378   8.411648452
Mg       4.197668531   2.095044956  10.511901132
Mg       6.299323162  12.584766099  10.504458692
Mg       6.307197175   2.073136663   8.429057666
O        6.290674393   2.086970676  10.502787290
O        6.299538379   4.192924397  -0.000917474
O        8.395869955   2.096903206  -0.000914993
O        8.401505533   4.196712710  10.499661951
Mg       8.400589935  12.584977099   8.403145560
Mg       8.400992100   2.090782104  10.501821736
Mg      10.494684992  12.590294614  10.496164486
Mg      10.497871948   2.092138437   8.402999779
O       10.496684768   2.099169078  10.490176607
O       10.502119346   4.197818886  -0.000913963
O        0.003767752   2.099893178  -0.000914466
O        0.010503878   4.196100943  10.482129240
Mg      12.567813122   4.196104293   8.411648626
Mg      12.584765960   6.299323142  10.504458829
Mg       2.095044924   4.197668506  10.511901280
Mg       2.073136264   6.307197018   8.429058501
O        2.086970345   6.290674685  10.502787340
O        2.096903396   8.395869788  -0.000914966
O        4.192924353   6.299538464  -0.000917440
O        4.196712811   8.401505492  10.499661534
Mg       4.235456900   4.235456476   8.530475914
Mg       4.184381924   6.315380000  10.527461434
Mg       6.315380113   4.184381844  10.527461124
Mg       6.230151720   6.230151219   8.379686662
O        6.284353551   6.284353509  10.485683412
O        6.295949901   8.390968260  -0.000917499
O        8.390968328   6.295950007  -0.000917478
O        8.385070148   8.385070233  10.479333679
Mg       8.414539994   4.185801203   8.425948732
Mg       8.383724051   6.295733424  10.493519392
Mg      10.496636868   4.195725696  10.503310309
Mg      10.502964060   6.296126164   8.406877670
O       10.483033932   6.294868298  10.483680851
O       10.489665116   8.393220120  -0.000912400
O       -0.010227349   6.293570482  -0.000913460
O       -0.003348560   8.393286705  10.489977783
Mg      12.584976859   8.400590031   8.403145637
Mg      12.590294541  10.494684999  10.496164459
Mg       2.090782068   8.400992061  10.501821900
Mg       2.092138342  10.497872202   8.402999822
O        2.099168930  10.496684663  10.490176716
O        2.099893409   0.003767540  -0.000914412
O        4.197818849  10.502119142  -0.000913894
O        4.196100718   0.010503662  10.482129301
Mg       4.185801407   8.414540304   8.425949410
Mg       4.195725689  10.496636925  10.503310274
Mg       6.295733534   8.383723995  10.493519467
Mg       6.296126268  10.502964277   8.406877678
O        6.294868156  10.483033949  10.483680787
O        6.293570391  -0.010227126  -0.000913509
O        8.393219995  10.489665080  -0.000912422
O        8.393286749  -0.003348847  10.489977826
Mg       8.379489999   8.379489891   8.393258154
Mg       8.396382397  10.489541059  10.495154350
Mg      10.489541023   8.396382343  10.495154344
Mg      10.490997186  10.490997174   8.400919841
O       10.491278780  10.491278699  10.490062278
O       10.494244877  -0.000628249  -0.000914837
O       -0.000628211  10.494244751  -0.000914813
O        0.002621656   0.002621626  10.489658155
K_POINTS  automatic
1 1 1 0 0 0
