# Supplementary material for: Collective dipole effects in ionic transport under electric fields
Source: Nat Commun. 2020 Jul 3;11:3330. doi: 10.1038/s41467-020-17173-w (PMC7335081; doi:10.1038/s41467-020-17173-w)
Supplement: Supplementary file 3 — Source Data [file 41467_2020_17173_MOESM3_ESM.zip › Script_Pol_Analysis/QE_data/E-NEB_MgO_VO_Q2_pos0-1/E-MgO_6/output_file]

cn04-13.30309ipath_userinit: Mismatched user minor version (12) and driver minor version (13) while context sharing. Ensure that driver and library are from the same release.
cn04-13.30322ipath_userinit: Mismatched user minor version (12) and driver minor version (13) while context sharing. Ensure that driver and library are from the same release.
cn04-13.30323ipath_userinit: Mismatched user minor version (12) and driver minor version (13) while context sharing. Ensure that driver and library are from the same release.
cn04-13.30307ipath_userinit: Mismatched user minor version (12) and driver minor version (13) while context sharing. Ensure that driver and library are from the same release.
cn04-13.30306ipath_userinit: Mismatched user minor version (12) and driver minor version (13) while context sharing. Ensure that driver and library are from the same release.
cn04-13.30325ipath_userinit: Mismatched user minor version (12) and driver minor version (13) while context sharing. Ensure that driver and library are from the same release.
cn04-13.30308ipath_userinit: Mismatched user minor version (12) and driver minor version (13) while context sharing. Ensure that driver and library are from the same release.
cn04-13.30324ipath_userinit: Mismatched user minor version (12) and driver minor version (13) while context sharing. Ensure that driver and library are from the same release.
cn04-33.1954ipath_userinit: Mismatched user minor version (12) and driver minor version (13) while context sharing. Ensure that driver and library are from the same release.
cn04-33.1974ipath_userinit: Mismatched user minor version (12) and driver minor version (13) while context sharing. Ensure that driver and library are from the same release.
cn04-33.1977ipath_userinit: Mismatched user minor version (12) and driver minor version (13) while context sharing. Ensure that driver and library are from the same release.
cn04-33.1960ipath_userinit: Mismatched user minor version (12) and driver minor version (13) while context sharing. Ensure that driver and library are from the same release.
cn04-33.1976ipath_userinit: Mismatched user minor version (12) and driver minor version (13) while context sharing. Ensure that driver and library are from the same release.
cn04-33.1959ipath_userinit: Mismatched user minor version (12) and driver minor version (13) while context sharing. Ensure that driver and library are from the same release.
cn04-33.1978ipath_userinit: Mismatched user minor version (12) and driver minor version (13) while context sharing. Ensure that driver and library are from the same release.
cn04-33.1961ipath_userinit: Mismatched user minor version (12) and driver minor version (13) while context sharing. Ensure that driver and library are from the same release.
cn04-19.12097ipath_userinit: Mismatched user minor version (12) and driver minor version (13) while context sharing. Ensure that driver and library are from the same release.
cn04-19.12113ipath_userinit: Mismatched user minor version (12) and driver minor version (13) while context sharing. Ensure that driver and library are from the same release.
cn04-19.12112ipath_userinit: Mismatched user minor version (12) and driver minor version (13) while context sharing. Ensure that driver and library are from the same release.
cn04-19.12115ipath_userinit: Mismatched user minor version (12) and driver minor version (13) while context sharing. Ensure that driver and library are from the same release.
cn04-19.12096ipath_userinit: Mismatched user minor version (12) and driver minor version (13) while context sharing. Ensure that driver and library are from the same release.
cn04-19.12099ipath_userinit: Mismatched user minor version (12) and driver minor version (13) while context sharing. Ensure that driver and library are from the same release.
cn04-19.12114ipath_userinit: Mismatched user minor version (12) and driver minor version (13) while context sharing. Ensure that driver and library are from the same release.
cn04-19.12098ipath_userinit: Mismatched user minor version (12) and driver minor version (13) while context sharing. Ensure that driver and library are from the same release.

     Program PWSCF v.6.2 (svn rev. 14038) starts on 23Nov2018 at 22:15:29 

     This program is part of the open-source Quantum ESPRESSO suite
     for quantum simulation of materials; please cite
         "P. Giannozzi et al., J. Phys.:Condens. Matter 21 395502 (2009);
         "P. Giannozzi et al., J. Phys.:Condens. Matter 29 465901 (2017);
          URL http://www.quantum-espresso.org", 
     in publications or presentations arising from this work. More details at
     http://www.quantum-espresso.org/quote

     Parallel version (MPI), running on    60 processors

     MPI processes distributed on     3 nodes
     R & G space division:  proc/nbgrp/npool/nimage =      60
     Reading input from /scratch/nsalles/MgO/E-NEB_MgO_VO_Q2_pos0-1/E0/E-MgO_6/input_file
Warning: card &IONS ignored
Warning: card / ignored
Warning: card &CELL ignored
Warning: card / ignored

     Current dimensions of program PWSCF are:
     Max number of different atomic species (ntypx) = 10
     Max number of k-points (npk) =  40000
     Max angular momentum in pseudopotentials (lmaxx) =  3

     Subspace diagonalization in iterative solution of the eigenvalue problem:
     a serial algorithm will be used


     Parallelization info
     --------------------
     sticks:   dense  smooth     PW     G-vecs:    dense   smooth      PW
     Min         240     240     59                21726    21726    2711
     Max         241     241     60                21731    21731    2718
     Sum       14425   14425   3593              1303639  1303639  162891


     Title: 
     Fkl_Ortho                                                                  


     bravais-lattice index     =            0
     lattice parameter (alat)  =      23.9069  a.u.
     unit-cell volume          =   13478.3721 (a.u.)^3
     number of atoms/cell      =          215
     number of atomic types    =            2
     number of electrons       =       856.00
     number of Kohn-Sham states=          600
     kinetic-energy cutoff     =      80.0000  Ry
     charge density cutoff     =     320.0000  Ry
     convergence threshold     =      1.0E-08
     mixing beta               =       0.7000
     number of iterations used =            8  plain     mixing
     Exchange-correlation      =  SLA  PZ   NOGX NOGC ( 1  1  0  0 0 0)

     Using Berry phase electric field
     In a.u.(Ry)  cartesian system of reference
        0.0000000000
        0.0000000000
        0.0000000000
     In a.u.(Ry)  crystal system of reference
        0.0000000000
        0.0000000000
        0.0000000000
     Number of iterative cycles:   3


     celldm(1)=  23.906935  celldm(2)=   0.000000  celldm(3)=   0.000000
     celldm(4)=   0.000000  celldm(5)=   0.000000  celldm(6)=   0.000000

     crystal axes: (cart. coord. in units of alat)
               a(1) = (   0.995456   0.000000   0.000000 )  
               a(2) = (   0.000000   0.995456   0.000000 )  
               a(3) = (   0.000000   0.000000   0.995456 )  

     reciprocal axes: (cart. coord. in units 2 pi/alat)
               b(1) = (  1.004565  0.000000  0.000000 )  
               b(2) = (  0.000000  1.004565  0.000000 )  
               b(3) = (  0.000000  0.000000  1.004565 )  


     PseudoPot. # 1 for Mg read from file:
     /home/nsalles/qe-6.2.1/pseudo/Mg.pz-n-vbc.UPF
     MD5 check sum: adf9ca49345680d0fd32b5bc0752f25b
     Pseudo is Norm-conserving + core correction, Zval =  2.0
     Generated by new atomic code, or converted to UPF format
     Using radial grid of  171 points,  2 beta functions with: 
                l(1) =   0
                l(2) =   1

     PseudoPot. # 2 for O  read from file:
     /home/nsalles/qe-6.2.1/pseudo/O.pz-mt.UPF
     MD5 check sum: 6c85872a654a48428798af567c59afb1
     Pseudo is Norm-conserving, Zval =  6.0
     Generated by new atomic code, or converted to UPF format
     Using radial grid of  921 points,  1 beta functions with: 
                l(1) =   0

     atomic species   valence    mass     pseudopotential
        Mg             2.00    24.30500     Mg( 1.00)
        O              6.00    16.00000     O ( 1.00)

     No symmetry found


   Cartesian axes

     site n.     atom                  positions (alat units)
         1           Mg  tau(   1) = (   0.9953116   0.9953116   0.9953831  )
         2           Mg  tau(   2) = (   0.9955336   0.1656134   0.1656445  )
         3           Mg  tau(   3) = (   0.1656134   0.9955336   0.1656445  )
         4           Mg  tau(   4) = (   0.1657770   0.1657770   0.9953828  )
         5           O   tau(   5) = (   0.1666724   0.1666724   0.1671034  )
         6           O   tau(   6) = (   0.1706679   0.3328598   0.3369001  )
         7           O   tau(   7) = (   0.3328598   0.1706680   0.3369001  )
         8           O   tau(   8) = (   0.3320205   0.3320205   0.1646860  )
         9           Mg  tau(   9) = (   0.3315885   0.9955838   0.9953829  )
        10           Mg  tau(  10) = (   0.3318346   0.1660383   0.1648160  )
        11           Mg  tau(  11) = (   0.4978881   0.9948456   0.1649508  )
        12           Mg  tau(  12) = (   0.4977906   0.1648578   0.9953831  )
        13           O   tau(  13) = (   0.4973691   0.1648241   0.1649774  )
        14           O   tau(  14) = (   0.5001149   0.3271361   0.3280058  )
        15           O   tau(  15) = (   0.6639298   0.1653344   0.3325574  )
        16           O   tau(  16) = (   0.6644036   0.3318383   0.1651190  )
        17           Mg  tau(  17) = (   0.6638098   0.9951172   0.9953831  )
        18           Mg  tau(  18) = (   0.6640827   0.1652871   0.1651533  )
        19           Mg  tau(  19) = (   0.8295841   0.9952237   0.1656249  )
        20           Mg  tau(  20) = (   0.8296795   0.1655857   0.9953831  )
        21           O   tau(  21) = (   0.8297408   0.1659123   0.1661211  )
        22           O   tau(  22) = (   0.8292953   0.3320832   0.3315574  )
        23           O   tau(  23) = (   0.0010016   0.1667349   0.3325211  )
        24           O   tau(  24) = (   0.0008706   0.3317012   0.1667572  )
        25           Mg  tau(  25) = (   0.9955838   0.3315885   0.9953829  )
        26           Mg  tau(  26) = (   0.9948456   0.4978881   0.1649508  )
        27           Mg  tau(  27) = (   0.1660383   0.3318347   0.1648160  )
        28           Mg  tau(  28) = (   0.1648578   0.4977906   0.9953831  )
        29           O   tau(  29) = (   0.1648241   0.4973691   0.1649773  )
        30           O   tau(  30) = (   0.1653344   0.6639299   0.3325573  )
        31           O   tau(  31) = (   0.3271361   0.5001148   0.3280056  )
        32           O   tau(  32) = (   0.3318383   0.6644036   0.1651190  )
        33           Mg  tau(  33) = (   0.3317100   0.3317100   0.9953826  )
        34           Mg  tau(  34) = (   0.3305270   0.4991505   0.1631076  )
        35           Mg  tau(  35) = (   0.4991505   0.3305270   0.1631075  )
        36           Mg  tau(  36) = (   0.4977226   0.4977226   0.9953824  )
        37           O   tau(  37) = (   0.4969728   0.4969728   0.1659358  )
        38           O   tau(  38) = (   0.4961317   0.6591319   0.3365363  )
        39           O   tau(  39) = (   0.6591319   0.4961317   0.3365364  )
        40           O   tau(  40) = (   0.6627707   0.6627707   0.1670522  )
        41           Mg  tau(  41) = (   0.6645193   0.3317106   0.9953830  )
        42           Mg  tau(  42) = (   0.6628322   0.4975999   0.1655042  )
        43           Mg  tau(  43) = (   0.8298301   0.3315993   0.1649977  )
        44           Mg  tau(  44) = (   0.8290644   0.4978703   0.9953829  )
        45           O   tau(  45) = (   0.8285621   0.4976355   0.1667001  )
        46           O   tau(  46) = (   0.8284772   0.6627060   0.3324776  )
        47           O   tau(  47) = (   0.0001516   0.4971223   0.3316824  )
        48           O   tau(  48) = (  -0.0003177   0.6634801   0.1661251  )
        49           Mg  tau(  49) = (   0.9951172   0.6638098   0.9953831  )
        50           Mg  tau(  50) = (   0.9952237   0.8295841   0.1656249  )
        51           Mg  tau(  51) = (   0.1652871   0.6640827   0.1651533  )
        52           Mg  tau(  52) = (   0.1655857   0.8296794   0.9953831  )
        53           O   tau(  53) = (   0.1659122   0.8297408   0.1661211  )
        54           O   tau(  54) = (   0.1667349   0.0010017   0.3325211  )
        55           O   tau(  55) = (   0.3320832   0.8292953   0.3315574  )
        56           O   tau(  56) = (   0.3317012   0.0008706   0.1667572  )
        57           Mg  tau(  57) = (   0.3317106   0.6645193   0.9953830  )
        58           Mg  tau(  58) = (   0.3315993   0.8298300   0.1649978  )
        59           Mg  tau(  59) = (   0.4975999   0.6628322   0.1655042  )
        60           Mg  tau(  60) = (   0.4978703   0.8290644   0.9953829  )
        61           O   tau(  61) = (   0.4976355   0.8285621   0.1667002  )
        62           O   tau(  62) = (   0.4971224   0.0001517   0.3316825  )
        63           O   tau(  63) = (   0.6627060   0.8284772   0.3324776  )
        64           O   tau(  64) = (   0.6634801  -0.0003177   0.1661251  )
        65           Mg  tau(  65) = (   0.6635387   0.6635387   0.9953828  )
        66           Mg  tau(  66) = (   0.6637269   0.8291931   0.1656842  )
        67           Mg  tau(  67) = (   0.8291931   0.6637269   0.1656842  )
        68           Mg  tau(  68) = (   0.8294944   0.8294944   0.9953831  )
        69           O   tau(  69) = (   0.8292529   0.8292529   0.1661392  )
        70           O   tau(  70) = (   0.8296397  -0.0002125   0.3320406  )
        71           O   tau(  71) = (  -0.0002125   0.8296398   0.3320406  )
        72           O   tau(  72) = (   0.0001916   0.0001916   0.1661570  )
        73           Mg  tau(  73) = (   0.9954267   0.9954267   0.3311918  )
        74           Mg  tau(  74) = (   0.9940164   0.1644181   0.4976550  )
        75           Mg  tau(  75) = (   0.1644181   0.9940164   0.4976550  )
        76           Mg  tau(  76) = (   0.1665985   0.1665985   0.3316566  )
        77           O   tau(  77) = (   0.1695986   0.1695985   0.4976553  )
        78           O   tau(  78) = (   0.1706683   0.3328599   0.6584103  )
        79           O   tau(  79) = (   0.3328600   0.1706683   0.6584103  )
        80           O   tau(  80) = (   0.4323752   0.4323715   0.4976623  )
        81           Mg  tau(  81) = (   0.3317140   0.9937041   0.3304636  )
        82           Mg  tau(  82) = (   0.3320264   0.1515521   0.4976548  )
        83           Mg  tau(  83) = (   0.4991811   0.9937368   0.4976550  )
        84           Mg  tau(  84) = (   0.4986458   0.1639229   0.3287683  )
        85           O   tau(  85) = (   0.4962044   0.1622520   0.4976549  )
        86           O   tau(  86) = (   0.5001167   0.3271339   0.6673070  )
        87           O   tau(  87) = (   0.6639302   0.1653340   0.6627540  )
        88           O   tau(  88) = (   0.6678556   0.3318338   0.4976549  )
        89           Mg  tau(  89) = (   0.6640465   0.9948208   0.3310403  )
        90           Mg  tau(  90) = (   0.6683652   0.1612926   0.4976550  )
        91           Mg  tau(  91) = (   0.8302212   0.9945290   0.4976551  )
        92           Mg  tau(  92) = (   0.8299084   0.1653595   0.3310441  )
        93           O   tau(  93) = (   0.8302709   0.1651263   0.4976555  )
        94           O   tau(  94) = (   0.8292951   0.3320832   0.6637541  )
        95           O   tau(  95) = (   0.0010017   0.1667350   0.6627904  )
        96           O   tau(  96) = (  -0.0034099   0.3313738   0.4976554  )
        97           Mg  tau(  97) = (   0.9937041   0.3317140   0.3304636  )
        98           Mg  tau(  98) = (   0.9937369   0.4991811   0.4976550  )
        99           Mg  tau(  99) = (   0.1515521   0.3320265   0.4976548  )
       100           Mg  tau( 100) = (   0.1639230   0.4986458   0.3287684  )
       101           O   tau( 101) = (   0.1622523   0.4962043   0.4976549  )
       102           O   tau( 102) = (   0.1653339   0.6639303   0.6627541  )
       103           O   tau( 103) = (   0.3271339   0.5001167   0.6673073  )
       104           O   tau( 104) = (   0.3318338   0.6678554   0.4976549  )
       105           Mg  tau( 105) = (   0.3361174   0.3361174   0.3241964  )
       106           Mg  tau( 106) = (   0.3143864   0.5155541   0.4976538  )
       107           Mg  tau( 107) = (   0.5155524   0.3143888   0.4976538  )
       108           Mg  tau( 108) = (   0.4920198   0.4920198   0.3304732  )
       109           O   tau( 109) = (   0.4961315   0.6591318   0.6587741  )
       110           O   tau( 110) = (   0.6591318   0.4961315   0.6587741  )
       111           O   tau( 111) = (   0.6598964   0.6598964   0.4976553  )
       112           Mg  tau( 112) = (   0.6652278   0.3308020   0.3289502  )
       113           Mg  tau( 113) = (   0.6756948   0.4967457   0.4976548  )
       114           Mg  tau( 114) = (   0.8306944   0.3302935   0.4976550  )
       115           Mg  tau( 115) = (   0.8305965   0.4976760   0.3306191  )
       116           O   tau( 116) = (   0.8322891   0.4979197   0.4976554  )
       117           O   tau( 117) = (   0.8284772   0.6627058   0.6628339  )
       118           O   tau( 118) = (   0.0001518   0.4971224   0.6636291  )
       119           O   tau( 119) = (  -0.0007138   0.6640278   0.4976555  )
       120           Mg  tau( 120) = (   0.9948208   0.6640465   0.3310403  )
       121           Mg  tau( 121) = (   0.9945290   0.8302212   0.4976551  )
       122           Mg  tau( 122) = (   0.1612928   0.6683650   0.4976550  )
       123           Mg  tau( 123) = (   0.1653596   0.8299084   0.3310441  )
       124           O   tau( 124) = (   0.1651263   0.8302709   0.4976555  )
       125           O   tau( 125) = (   0.1667350   0.0010017   0.6627904  )
       126           O   tau( 126) = (   0.3320832   0.8292952   0.6637541  )
       127           O   tau( 127) = (   0.3313738  -0.0034099   0.4976554  )
       128           Mg  tau( 128) = (   0.3308020   0.6652278   0.3289503  )
       129           Mg  tau( 129) = (   0.3302935   0.8306943   0.4976550  )
       130           Mg  tau( 130) = (   0.4967456   0.6756948   0.4976548  )
       131           Mg  tau( 131) = (   0.4976760   0.8305964   0.3306191  )
       132           O   tau( 132) = (   0.4979198   0.8322892   0.4976555  )
       133           O   tau( 133) = (   0.4971224   0.0001519   0.6636291  )
       134           O   tau( 134) = (   0.6627058   0.8284772   0.6628339  )
       135           O   tau( 135) = (   0.6640277  -0.0007137   0.4976556  )
       136           Mg  tau( 136) = (   0.6624501   0.6624502   0.3317772  )
       137           Mg  tau( 137) = (   0.6647242   0.8303756   0.4976550  )
       138           Mg  tau( 138) = (   0.8303757   0.6647242   0.4976550  )
       139           Mg  tau( 139) = (   0.8293156   0.8293156   0.3312119  )
       140           O   tau( 140) = (   0.8289255   0.8289255   0.4976556  )
       141           O   tau( 141) = (   0.8296398  -0.0002125   0.6632714  )
       142           O   tau( 142) = (  -0.0002125   0.8296398   0.6632714  )
       143           O   tau( 143) = (   0.0005071   0.0005071   0.4976558  )
       144           Mg  tau( 144) = (   0.9954267   0.9954267   0.6641182  )
       145           Mg  tau( 145) = (   0.9955336   0.1656133   0.8296663  )
       146           Mg  tau( 146) = (   0.1656133   0.9955335   0.8296663  )
       147           Mg  tau( 147) = (   0.1665988   0.1665988   0.6636529  )
       148           O   tau( 148) = (   0.1666724   0.1666724   0.8282064  )
       149           O   tau( 149) = (   0.1658548   0.3315639  -0.0000726  )
       150           O   tau( 150) = (   0.3315639   0.1658548  -0.0000726  )
       151           O   tau( 151) = (   0.3320207   0.3320206   0.8306229  )
       152           Mg  tau( 152) = (   0.3317140   0.9937042   0.6648460  )
       153           Mg  tau( 153) = (   0.3318348   0.1660388   0.8304939  )
       154           Mg  tau( 154) = (   0.4978881   0.9948457   0.8303601  )
       155           Mg  tau( 155) = (   0.4986460   0.1639230   0.6665413  )
       156           O   tau( 156) = (   0.4973691   0.1648236   0.8303330  )
       157           O   tau( 157) = (   0.4979581   0.3314179  -0.0000725  )
       158           O   tau( 158) = (   0.6636967   0.1657061  -0.0000723  )
       159           O   tau( 159) = (   0.6644040   0.3318381   0.8301911  )
       160           Mg  tau( 160) = (   0.6640466   0.9948207   0.6642697  )
       161           Mg  tau( 161) = (   0.6640827   0.1652870   0.8301576  )
       162           Mg  tau( 162) = (   0.8295841   0.9952236   0.8296861  )
       163           Mg  tau( 163) = (   0.8299085   0.1653594   0.6642658  )
       164           O   tau( 164) = (   0.8297409   0.1659122   0.8291888  )
       165           O   tau( 165) = (   0.8302620   0.3318449  -0.0000722  )
       166           O   tau( 166) = (   0.0003067   0.1659733  -0.0000723  )
       167           O   tau( 167) = (   0.0008706   0.3317011   0.8285526  )
       168           Mg  tau( 168) = (   0.9937042   0.3317141   0.6648460  )
       169           Mg  tau( 169) = (   0.9948458   0.4978881   0.8303601  )
       170           Mg  tau( 170) = (   0.1660388   0.3318348   0.8304939  )
       171           Mg  tau( 171) = (   0.1639231   0.4986461   0.6665412  )
       172           O   tau( 172) = (   0.1648236   0.4973691   0.8303331  )
       173           O   tau( 173) = (   0.1657061   0.6636967  -0.0000723  )
       174           O   tau( 174) = (   0.3314179   0.4979581  -0.0000725  )
       175           O   tau( 175) = (   0.3318382   0.6644041   0.8301911  )
       176           Mg  tau( 176) = (   0.3361190   0.3361191   0.6711106  )
       177           Mg  tau( 177) = (   0.3305267   0.4991507   0.8322029  )
       178           Mg  tau( 178) = (   0.4991507   0.3305268   0.8322030  )
       179           Mg  tau( 179) = (   0.4920181   0.4920182   0.6648331  )
       180           O   tau( 180) = (   0.4969727   0.4969726   0.8293730  )
       181           O   tau( 181) = (   0.4977477   0.6633755  -0.0000727  )
       182           O   tau( 182) = (   0.6633755   0.4977477  -0.0000726  )
       183           O   tau( 183) = (   0.6627707   0.6627707   0.8282576  )
       184           Mg  tau( 184) = (   0.6652275   0.3308018   0.6663593  )
       185           Mg  tau( 185) = (   0.6628318   0.4975998   0.8298056  )
       186           Mg  tau( 186) = (   0.8298300   0.3315993   0.8303131  )
       187           Mg  tau( 187) = (   0.8305963   0.4976760   0.6646906  )
       188           O   tau( 188) = (   0.8285623   0.4976356   0.8286099  )
       189           O   tau( 189) = (   0.8291237   0.6634450  -0.0000721  )
       190           O   tau( 190) = (  -0.0008891   0.4975062  -0.0000722  )
       191           O   tau( 191) = (  -0.0003179   0.6634802   0.8291850  )
       192           Mg  tau( 192) = (   0.9948208   0.6640466   0.6642697  )
       193           Mg  tau( 193) = (   0.9952236   0.8295841   0.8296861  )
       194           Mg  tau( 194) = (   0.1652870   0.6640827   0.8301575  )
       195           Mg  tau( 195) = (   0.1653595   0.8299084   0.6642658  )
       196           O   tau( 196) = (   0.1659122   0.8297410   0.8291889  )
       197           O   tau( 197) = (   0.1659733   0.0003067  -0.0000723  )
       198           O   tau( 198) = (   0.3318449   0.8302620  -0.0000722  )
       199           O   tau( 199) = (   0.3317011   0.0008706   0.8285526  )
       200           Mg  tau( 200) = (   0.3308017   0.6652274   0.6663591  )
       201           Mg  tau( 201) = (   0.3315993   0.8298299   0.8303131  )
       202           Mg  tau( 202) = (   0.4975997   0.6628318   0.8298056  )
       203           Mg  tau( 203) = (   0.4976760   0.8305963   0.6646906  )
       204           O   tau( 204) = (   0.4976356   0.8285623   0.8286099  )
       205           O   tau( 205) = (   0.4975062  -0.0008891  -0.0000722  )
       206           O   tau( 206) = (   0.6634450   0.8291237  -0.0000721  )
       207           O   tau( 207) = (   0.6634802  -0.0003178   0.8291850  )
       208           Mg  tau( 208) = (   0.6624498   0.6624499   0.6635323  )
       209           Mg  tau( 209) = (   0.6637269   0.8291930   0.8296267  )
       210           Mg  tau( 210) = (   0.8291931   0.6637269   0.8296267  )
       211           Mg  tau( 211) = (   0.8293156   0.8293156   0.6640981  )
       212           O   tau( 212) = (   0.8292527   0.8292527   0.8291707  )
       213           O   tau( 213) = (   0.8295119  -0.0000797  -0.0000725  )
       214           O   tau( 214) = (  -0.0000797   0.8295119  -0.0000725  )
       215           O   tau( 215) = (   0.0001916   0.0001916   0.8291529  )

     number of k points=     1
                       cart. coord. in units 2pi/alat
        k(    1) = (   0.0000000   0.0000000   0.0000000), wk =   2.0000000

     Dense  grid:  1303639 G-vectors     FFT dimensions: ( 135, 135, 135)

     Estimated max dynamical RAM per process >     523.64 MB

     Estimated total dynamical RAM >      30.68 GB

     Initial potential from superposition of free atoms
     Check: negative starting charge=   -0.000286

     starting charge  857.87907, renormalised to  856.00000

     negative rho (up, down):  2.851E-04 0.000E+00
     Starting wfc are  860 randomized atomic wfcs

     total cpu time spent up to now is       14.0 secs

     Self-consistent Calculation

     iteration #  1     ecut=    80.00 Ry     beta= 0.70
     Davidson diagonalization with overlap
     ethr =  1.00E-02,  avg # of iterations =  6.0
     Davidson diagonalization with overlap
     ethr =  1.00E-02,  avg # of iterations =  1.0
     Davidson diagonalization with overlap
     ethr =  1.00E-02,  avg # of iterations =  1.0

     negative rho (up, down):  4.052E-05 0.000E+00

     Expectation value of exp(iGx): ( -2.0476435043087138E-004, -3.1047065803577499E-004)  0.99545565572673589     
     Electronic Dipole per cell (Ry a.u.)  -23.074090479196652     
     Ionic Dipole per cell (Ry a.u.)   13242.863551424374     

     Expectation value of exp(iGx): ( -2.0473791122712154E-004, -3.1048803832539737E-004)  0.99545565572673589     
     Electronic Dipole per cell (Ry a.u.)  -23.073179082817788     
     Ionic Dipole per cell (Ry a.u.)   13242.863065108511     

     Expectation value of exp(iGx): (  3.6423323682527965E-004,  7.2167987538614226E-005)  0.99545565572673589     
     Electronic Dipole per cell (Ry a.u.)   2.0954976446272968     
     Ionic Dipole per cell (Ry a.u.)   13224.652983068927     
Electronic Dipole on Cartesian axes
           1  -23.074090479196652     
           2  -23.073179082817788     
           3   2.0954976446272968     
Ionic Dipole on Cartesian axes
           1   13242.863551424374     
           2   13242.863065108511     
           3   13224.652983068927     

     total cpu time spent up to now is      241.7 secs

     total energy              =   -3659.18013239 Ry
     Harris-Foulkes estimate   =   -3691.80177666 Ry
     estimated scf accuracy    <      44.19737921 Ry

     iteration #  2     ecut=    80.00 Ry     beta= 0.70
     Davidson diagonalization with overlap
     ethr =  5.16E-03,  avg # of iterations =  4.0
     Davidson diagonalization with overlap
     ethr =  5.16E-03,  avg # of iterations =  2.0
     Davidson diagonalization with overlap
     ethr =  5.16E-03,  avg # of iterations =  1.0

     negative rho (up, down):  8.291E-06 0.000E+00

     Expectation value of exp(iGx): ( -1.9942255199446465E-006, -3.0782182965084844E-006)  0.99545565572673589     
     Electronic Dipole per cell (Ry a.u.)  -22.986436639353521     
     Ionic Dipole per cell (Ry a.u.)   13242.863551424374     

     Expectation value of exp(iGx): ( -1.9940167312695667E-006, -3.0783740930695943E-006)  0.99545565572673589     
     Electronic Dipole per cell (Ry a.u.)  -22.985677395691610     
     Ionic Dipole per cell (Ry a.u.)   13242.863065108511     

     Expectation value of exp(iGx): (  3.6782469298739746E-006,  7.2911028219869314E-007)  0.99545565572673589     
     Electronic Dipole per cell (Ry a.u.)   2.0963787733529236     
     Ionic Dipole per cell (Ry a.u.)   13224.652983068927     
Electronic Dipole on Cartesian axes
           1  -22.986436639353521     
           2  -22.985677395691610     
           3   2.0963787733529236     
Ionic Dipole on Cartesian axes
           1   13242.863551424374     
           2   13242.863065108511     
           3   13224.652983068927     

     total cpu time spent up to now is      447.9 secs

     total energy              =   -3670.10531358 Ry
     Harris-Foulkes estimate   =   -3689.08095348 Ry
     estimated scf accuracy    <      38.57186363 Ry

     iteration #  3     ecut=    80.00 Ry     beta= 0.70
     Davidson diagonalization with overlap
     ethr =  4.51E-03,  avg # of iterations =  2.0
     Davidson diagonalization with overlap
     ethr =  4.51E-03,  avg # of iterations =  1.0
     Davidson diagonalization with overlap
     ethr =  4.51E-03,  avg # of iterations =  1.0

     Expectation value of exp(iGx): ( -2.6913363998024896E-005, -4.0703521212329887E-005)  0.99545565572673589     
     Electronic Dipole per cell (Ry a.u.)  -23.086593048690556     
     Ionic Dipole per cell (Ry a.u.)   13242.863551424374     

     Expectation value of exp(iGx): ( -2.6909437571343623E-005, -4.0706155371179294E-005)  0.99545565572673589     
     Electronic Dipole per cell (Ry a.u.)  -23.085555030630442     
     Ionic Dipole per cell (Ry a.u.)   13242.863065108511     

     Expectation value of exp(iGx): (  4.7945286392740404E-005,  9.5001896202752909E-006)  0.99545565572673589     
     Electronic Dipole per cell (Ry a.u.)   2.0955979840485406     
     Ionic Dipole per cell (Ry a.u.)   13224.652983068927     
Electronic Dipole on Cartesian axes
           1  -23.086593048690556     
           2  -23.085555030630442     
           3   2.0955979840485406     
Ionic Dipole on Cartesian axes
           1   13242.863551424374     
           2   13242.863065108511     
           3   13224.652983068927     

     total cpu time spent up to now is      638.5 secs

     total energy              =   -3677.84003818 Ry
     Harris-Foulkes estimate   =   -3677.96554553 Ry
     estimated scf accuracy    <       0.25970565 Ry

     iteration #  4     ecut=    80.00 Ry     beta= 0.70
     Davidson diagonalization with overlap
     ethr =  3.03E-05,  avg # of iterations =  7.0
     Davidson diagonalization with overlap
     ethr =  3.03E-05,  avg # of iterations =  1.0
     Davidson diagonalization with overlap
     ethr =  3.03E-05,  avg # of iterations =  1.0

     negative rho (up, down):  1.102E-06 0.000E+00

     Expectation value of exp(iGx): ( -2.2998995339336328E-005, -3.6181627068231533E-005)  0.99545565572673589     
     Electronic Dipole per cell (Ry a.u.)  -22.893889484664175     
     Ionic Dipole per cell (Ry a.u.)   13242.863551424374     

     Expectation value of exp(iGx): ( -2.2996267382608447E-005, -3.6183423824720595E-005)  0.99545565572673589     
     Electronic Dipole per cell (Ry a.u.)  -22.893073359168529     
     Ionic Dipole per cell (Ry a.u.)   13242.863065108511     

     Expectation value of exp(iGx): (  4.2869875299368853E-005,  8.4959275550408663E-006)  0.99545565572673589     
     Electronic Dipole per cell (Ry a.u.)   2.0959376883752960     
     Ionic Dipole per cell (Ry a.u.)   13224.652983068927     
Electronic Dipole on Cartesian axes
           1  -22.893889484664175     
           2  -22.893073359168529     
           3   2.0959376883752960     
Ionic Dipole on Cartesian axes
           1   13242.863551424374     
           2   13242.863065108511     
           3   13224.652983068927     

     total cpu time spent up to now is      860.5 secs

     total energy              =   -3677.83767186 Ry
     Harris-Foulkes estimate   =   -3677.96728871 Ry
     estimated scf accuracy    <       0.31564178 Ry

     iteration #  5     ecut=    80.00 Ry     beta= 0.70
     Davidson diagonalization with overlap
     ethr =  3.03E-05,  avg # of iterations =  7.0
     Davidson diagonalization with overlap
     ethr =  3.03E-05,  avg # of iterations =  1.0
     Davidson diagonalization with overlap
     ethr =  3.03E-05,  avg # of iterations =  1.0

     Expectation value of exp(iGx): ( -2.3952313697660154E-005, -3.6116617031136795E-005)  0.99545565572673589     
     Electronic Dipole per cell (Ry a.u.)  -23.101405075408806     
     Ionic Dipole per cell (Ry a.u.)   13242.863551424374     

     Expectation value of exp(iGx): ( -2.3949272051674066E-005, -3.6118658311575400E-005)  0.99545565572673589     
     Electronic Dipole per cell (Ry a.u.)  -23.100499565692161     
     Ionic Dipole per cell (Ry a.u.)   13242.863065108511     

     Expectation value of exp(iGx): (  4.2672651968475945E-005,  8.4557644228798363E-006)  0.99545565572673589     
     Electronic Dipole per cell (Ry a.u.)   2.0956773968750961     
     Ionic Dipole per cell (Ry a.u.)   13224.652983068927     
Electronic Dipole on Cartesian axes
           1  -23.101405075408806     
           2  -23.100499565692161     
           3   2.0956773968750961     
Ionic Dipole on Cartesian axes
           1   13242.863551424374     
           2   13242.863065108511     
           3   13224.652983068927     

     total cpu time spent up to now is     1064.4 secs

     total energy              =   -3677.89676926 Ry
     Harris-Foulkes estimate   =   -3677.90312477 Ry
     estimated scf accuracy    <       0.01590964 Ry

     iteration #  6     ecut=    80.00 Ry     beta= 0.70
     Davidson diagonalization with overlap
     ethr =  1.86E-06,  avg # of iterations = 12.0
     Davidson diagonalization with overlap
     ethr =  1.86E-06,  avg # of iterations =  1.0
     Davidson diagonalization with overlap
     ethr =  1.86E-06,  avg # of iterations =  1.0

     Expectation value of exp(iGx): ( -2.4077319016283401E-005, -3.6345171007681640E-005)  0.99545565572673589     
     Electronic Dipole per cell (Ry a.u.)  -23.095963858930684     
     Ionic Dipole per cell (Ry a.u.)   13242.863551424374     

     Expectation value of exp(iGx): ( -2.4074258909508260E-005, -3.6347220973615690E-005)  0.99545565572673589     
     Electronic Dipole per cell (Ry a.u.)  -23.095058782581130     
     Ionic Dipole per cell (Ry a.u.)   13242.863065108511     

     Expectation value of exp(iGx): (  4.2999693954280554E-005,  8.5205139900070483E-006)  0.99545565572673589     
     Electronic Dipole per cell (Ry a.u.)   2.0956641710915442     
     Ionic Dipole per cell (Ry a.u.)   13224.652983068927     
Electronic Dipole on Cartesian axes
           1  -23.095963858930684     
           2  -23.095058782581130     
           3   2.0956641710915442     
Ionic Dipole on Cartesian axes
           1   13242.863551424374     
           2   13242.863065108511     
           3   13224.652983068927     

     total cpu time spent up to now is     1297.4 secs

     total energy              =   -3677.89862683 Ry
     Harris-Foulkes estimate   =   -3677.89896181 Ry
     estimated scf accuracy    <       0.00080246 Ry

     iteration #  7     ecut=    80.00 Ry     beta= 0.70
     Davidson diagonalization with overlap
     ethr =  9.37E-08,  avg # of iterations =  2.0
     Davidson diagonalization with overlap
     ethr =  9.37E-08,  avg # of iterations =  1.0
     Davidson diagonalization with overlap
     ethr =  9.37E-08,  avg # of iterations =  1.0

     Expectation value of exp(iGx): ( -2.4198216725581825E-005, -3.6547551546787260E-005)  0.99545565572673589     
     Electronic Dipole per cell (Ry a.u.)  -23.093280037071786     
     Ionic Dipole per cell (Ry a.u.)   13242.863551424374     

     Expectation value of exp(iGx): ( -2.4195130844508322E-005, -3.6549617080878161E-005)  0.99545565572673589     
     Electronic Dipole per cell (Ry a.u.)  -23.092372471291675     
     Ionic Dipole per cell (Ry a.u.)   13242.863065108511     

     Expectation value of exp(iGx): (  4.3233081589756826E-005,  8.5667858660891418E-006)  0.99545565572673589     
     Electronic Dipole per cell (Ry a.u.)   2.0956702367738833     
     Ionic Dipole per cell (Ry a.u.)   13224.652983068927     
Electronic Dipole on Cartesian axes
           1  -23.093280037071786     
           2  -23.092372471291675     
           3   2.0956702367738833     
Ionic Dipole on Cartesian axes
           1   13242.863551424374     
           2   13242.863065108511     
           3   13224.652983068927     

     total cpu time spent up to now is     1484.1 secs

     total energy              =   -3677.89867030 Ry
     Harris-Foulkes estimate   =   -3677.89872621 Ry
     estimated scf accuracy    <       0.00011270 Ry

     iteration #  8     ecut=    80.00 Ry     beta= 0.70
     Davidson diagonalization with overlap
     ethr =  1.32E-08,  avg # of iterations =  3.0
     Davidson diagonalization with overlap
     ethr =  1.32E-08,  avg # of iterations =  1.0
     Davidson diagonalization with overlap
     ethr =  1.32E-08,  avg # of iterations =  1.0

     Expectation value of exp(iGx): ( -2.4269516128183850E-005, -3.6664513848770330E-005)  0.99545565572673589     
     Electronic Dipole per cell (Ry a.u.)  -23.092032346903334     
     Ionic Dipole per cell (Ry a.u.)   13242.863551424374     

     Expectation value of exp(iGx): ( -2.4266410830049462E-005, -3.6666590993286662E-005)  0.99545565572673589     
     Electronic Dipole per cell (Ry a.u.)  -23.091122100707150     
     Ionic Dipole per cell (Ry a.u.)   13242.863065108511     

     Expectation value of exp(iGx): (  4.3377881052247985E-005,  8.5954569312497340E-006)  0.99545565572673589     
     Electronic Dipole per cell (Ry a.u.)   2.0956651386643950     
     Ionic Dipole per cell (Ry a.u.)   13224.652983068927     
Electronic Dipole on Cartesian axes
           1  -23.092032346903334     
           2  -23.091122100707150     
           3   2.0956651386643950     
Ionic Dipole on Cartesian axes
           1   13242.863551424374     
           2   13242.863065108511     
           3   13224.652983068927     

     total cpu time spent up to now is     1679.1 secs

     total energy              =   -3677.89869692 Ry
     Harris-Foulkes estimate   =   -3677.89870877 Ry
     estimated scf accuracy    <       0.00003241 Ry

     iteration #  9     ecut=    80.00 Ry     beta= 0.70
     Davidson diagonalization with overlap
     ethr =  3.79E-09,  avg # of iterations =  2.0
     Davidson diagonalization with overlap
     ethr =  3.79E-09,  avg # of iterations =  1.0
     Davidson diagonalization with overlap
     ethr =  3.79E-09,  avg # of iterations =  1.0

     Expectation value of exp(iGx): ( -2.4248598477419233E-005, -3.6629501833984244E-005)  0.99545565572673589     
     Electronic Dipole per cell (Ry a.u.)  -23.092491532935831     
     Ionic Dipole per cell (Ry a.u.)   13242.863551424374     

     Expectation value of exp(iGx): ( -2.4245497067352427E-005, -3.6631576400975976E-005)  0.99545565572673589     
     Electronic Dipole per cell (Ry a.u.)  -23.091581579977241     
     Ionic Dipole per cell (Ry a.u.)   13242.863065108511     

     Expectation value of exp(iGx): (  4.3335022660294184E-005,  8.5869712365417212E-006)  0.99545565572673589     
     Electronic Dipole per cell (Ry a.u.)   2.0956667618891696     
     Ionic Dipole per cell (Ry a.u.)   13224.652983068927     
Electronic Dipole on Cartesian axes
           1  -23.092491532935831     
           2  -23.091581579977241     
           3   2.0956667618891696     
Ionic Dipole on Cartesian axes
           1   13242.863551424374     
           2   13242.863065108511     
           3   13224.652983068927     

     total cpu time spent up to now is     1866.1 secs

     total energy              =   -3677.89869899 Ry
     Harris-Foulkes estimate   =   -3677.89870026 Ry
     estimated scf accuracy    <       0.00000272 Ry

     iteration # 10     ecut=    80.00 Ry     beta= 0.70
     Davidson diagonalization with overlap
     ethr =  3.17E-10,  avg # of iterations =  2.0
     Davidson diagonalization with overlap
     ethr =  3.17E-10,  avg # of iterations =  1.0
     Davidson diagonalization with overlap
     ethr =  3.17E-10,  avg # of iterations =  1.0

     Expectation value of exp(iGx): ( -2.4241968185624379E-005, -3.6619091934512645E-005)  0.99545565572673589     
     Electronic Dipole per cell (Ry a.u.)  -23.092544627689666     
     Ionic Dipole per cell (Ry a.u.)   13242.863551424374     

     Expectation value of exp(iGx): ( -2.4238869082223851E-005, -3.6621164929069554E-005)  0.99545565572673589     
     Electronic Dipole per cell (Ry a.u.)  -23.091635099952988     
     Ionic Dipole per cell (Ry a.u.)   13242.863065108511     

     Expectation value of exp(iGx): (  4.3322911067088013E-005,  8.5845699618995470E-006)  0.99545565572673589     
     Electronic Dipole per cell (Ry a.u.)   2.0956664467856094     
     Ionic Dipole per cell (Ry a.u.)   13224.652983068927     
Electronic Dipole on Cartesian axes
           1  -23.092544627689666     
           2  -23.091635099952988     
           3   2.0956664467856094     
Ionic Dipole on Cartesian axes
           1   13242.863551424374     
           2   13242.863065108511     
           3   13224.652983068927     

     total cpu time spent up to now is     2051.9 secs

     total energy              =   -3677.89869931 Ry
     Harris-Foulkes estimate   =   -3677.89869939 Ry
     estimated scf accuracy    <       0.00000019 Ry

     iteration # 11     ecut=    80.00 Ry     beta= 0.70
     Davidson diagonalization with overlap
     ethr =  2.19E-11,  avg # of iterations =  2.0
     Davidson diagonalization with overlap
     ethr =  2.19E-11,  avg # of iterations =  1.0
     Davidson diagonalization with overlap
     ethr =  2.19E-11,  avg # of iterations =  1.0

     Expectation value of exp(iGx): ( -2.4240692262627283E-005, -3.6617048049418277E-005)  0.99545565572673589     
     Electronic Dipole per cell (Ry a.u.)  -23.092560318709975     
     Ionic Dipole per cell (Ry a.u.)   13242.863551424374     

     Expectation value of exp(iGx): ( -2.4237593412478886E-005, -3.6619120855648727E-005)  0.99545565572673589     
     Electronic Dipole per cell (Ry a.u.)  -23.091650817957916     
     Ionic Dipole per cell (Ry a.u.)   13242.863065108511     

     Expectation value of exp(iGx): (  4.3320108526215885E-005,  8.5840153323204771E-006)  0.99545565572673589     
     Electronic Dipole per cell (Ry a.u.)   2.0956666139816349     
     Ionic Dipole per cell (Ry a.u.)   13224.652983068927     
Electronic Dipole on Cartesian axes
           1  -23.092560318709975     
           2  -23.091650817957916     
           3   2.0956666139816349     
Ionic Dipole on Cartesian axes
           1   13242.863551424374     
           2   13242.863065108511     
           3   13224.652983068927     

     total cpu time spent up to now is     2242.4 secs

     total energy              =   -3677.89869934 Ry
     Harris-Foulkes estimate   =   -3677.89869935 Ry
     estimated scf accuracy    <       0.00000001 Ry

     iteration # 12     ecut=    80.00 Ry     beta= 0.70
     Davidson diagonalization with overlap
     ethr =  1.28E-12,  avg # of iterations =  2.0
     Davidson diagonalization with overlap
     ethr =  1.28E-12,  avg # of iterations =  1.0
     Davidson diagonalization with overlap
     ethr =  1.28E-12,  avg # of iterations =  1.0

     Expectation value of exp(iGx): ( -2.4240912049265696E-005, -3.6617263596678514E-005)  0.99545565572673589     
     Electronic Dipole per cell (Ry a.u.)  -23.092576000857107     
     Ionic Dipole per cell (Ry a.u.)   13242.863551424374     

     Expectation value of exp(iGx): ( -2.4237813173723295E-005, -3.6619336403317247E-005)  0.99545565572673589     
     Electronic Dipole per cell (Ry a.u.)  -23.091666501112851     
     Ionic Dipole per cell (Ry a.u.)   13242.863065108511     

     Expectation value of exp(iGx): (  4.3320428719380762E-005,  8.5840787374806920E-006)  0.99545565572673589     
     Electronic Dipole per cell (Ry a.u.)   2.0956666039591885     
     Ionic Dipole per cell (Ry a.u.)   13224.652983068927     
Electronic Dipole on Cartesian axes
           1  -23.092576000857107     
           2  -23.091666501112851     
           3   2.0956666039591885     
Ionic Dipole on Cartesian axes
           1   13242.863551424374     
           2   13242.863065108511     
           3   13224.652983068927     

     total cpu time spent up to now is     2430.6 secs

     End of self-consistent calculation

          k = 0.0000 0.0000 0.0000 (162891 PWs)   bands (ev):

   -11.5603 -11.2227 -11.1944 -11.1774 -11.1561 -11.1355 -11.1109 -10.8870
   -10.8768 -10.8491 -10.8413 -10.8258 -10.8170 -10.8045 -10.8040 -10.7949
   -10.7801 -10.7800 -10.7337 -10.5753 -10.5617 -10.5565 -10.5420 -10.5371
   -10.5337 -10.5300 -10.5168 -10.4967 -10.3936 -10.3716 -10.3482 -10.3071
   -10.2976 -10.2699 -10.2636 -10.2354 -10.2252 -10.2127 -10.1933 -10.1836
   -10.1833 -10.1663 -10.1532 -10.1431 -10.1352 -10.1313 -10.1260 -10.1209
   -10.1191 -10.1151 -10.1137 -10.0966 -10.0948 -10.0910 -10.0780 -10.0757
   -10.0729 -10.0729 -10.0711 -10.0650 -10.0561 -10.0477 -10.0467 -10.0466
   -10.0462 -10.0379 -10.0350 -10.0312 -10.0255 -10.0186 -10.0127 -10.0115
   -10.0045 -10.0028  -9.9973  -9.9882  -9.9877  -9.9810  -9.9765  -9.9676
    -9.9322  -9.9057  -9.8940  -9.8836  -9.8606  -9.8418  -9.8410  -9.8375
    -9.8372  -9.8311  -9.8288  -9.8188  -9.8111  -9.7892  -9.7599  -9.7588
    -9.7566  -9.7427  -9.7410  -9.7231  -9.7064  -9.7034  -9.7021  -9.7008
    -9.6952  -9.6657  -9.5170   1.0041   1.0655   1.0676   1.0780   1.1113
     1.1181   1.1266   1.1323   1.1428   1.1500   1.1501   1.1893   1.1926
     1.1989   1.2052   1.2139   1.2241   1.2283   1.2312   1.2321   1.2413
     1.2431   1.2498   1.2575   1.2588   1.2681   1.3219   1.4707   1.6308
     1.6817   1.6839   1.6881   1.6917   1.6944   1.6959   1.7016   1.7055
     1.7150   1.7223   1.7237   1.7297   1.7350   1.7486   1.7494   1.7625
     1.7671   1.7731   1.7949   1.7955   1.8148   1.8208   1.8258   1.8332
     1.8334   1.8350   1.8472   1.8501   1.8525   1.8530   1.8597   1.8610
     1.8640   1.8670   1.8699   1.8706   1.8814   1.9144   1.9337   1.9650
     1.9711   1.9776   1.9872   1.9975   1.9983   2.0050   2.0067   2.0855
     2.1492   2.1511   2.1534   2.1548   2.1578   2.1590   2.1670   2.1675
     2.1714   2.1941   2.2089   2.2294   2.2719   2.2769   2.2832   2.2866
     2.2876   2.2892   2.2986   2.3053   2.3513   2.3821   2.4033   2.5434
     2.6891   2.7956   2.7969   2.8053   2.8129   2.8129   2.8210   2.8257
     2.8271   2.8518   2.8894   2.9063   3.0749   3.0880   3.0988   3.1006
     3.1190   3.1348   3.1364   3.1428   3.1450   3.1793   3.2026   3.3164
     3.4751   3.4856   3.5061   3.5073   3.5082   3.5178   3.5179   3.5182
     3.5369   3.5384   3.5398   3.5413   3.5437   3.5516   3.5572   3.5592
     3.5659   3.5698   3.5753   3.5809   3.5813   3.5848   3.5855   3.5892
     3.6060   3.6826   3.7130   3.7303   3.7314   3.7508   3.7650   3.7780
     3.7932   3.7943   3.7950   3.8134   3.8141   3.8677   3.8791   3.8816
     3.8956   3.8967   3.9066   3.9334   3.9673   3.9772   3.9815   3.9887
     4.0000   4.0123   4.0150   4.0165   4.0218   4.0297   4.0413   4.0445
     4.0506   4.0543   4.0549   4.0549   4.0554   4.0716   4.0737   4.0762
     4.0772   4.0825   4.1156   4.1209   4.1533   4.1646   4.1985   4.2429
     4.2913   4.3068   4.3109   4.3132   4.3327   4.3351   4.3549   4.3586
     4.3679   4.3739   4.3785   4.3804   4.3878   4.3906   4.4017   4.4170
     4.4174   4.4178   4.4279   4.4333   4.4335   4.4357   4.4386   4.4410
     4.4488   4.4532   4.4555   4.4578   4.4636   4.4662   4.4746   4.4757
     4.4812   4.4822   4.4872   4.4876   4.4902   4.4928   4.4942   4.4963
     4.4976   4.5062   4.5068   4.5097   4.5159   4.5165   4.5175   4.5199
     4.5298   4.5304   4.5344   4.5359   4.5393   4.5397   4.5612   4.5819
     4.6000   4.6182   4.6269   4.6326   4.6396   4.6434   4.6513   4.6538
     4.6616   4.6637   4.6671   4.6730   4.6746   4.6826   4.6840   4.6872
     4.6930   4.6969   4.6981   4.6987   4.7035   4.7058   4.7180   4.7718
     4.7820   4.8924   4.9302   4.9432   4.9680   4.9896   4.9916   5.0016
     5.0039   5.0083   5.0136   5.0193   5.0253   5.0341   5.0383   5.0396
     5.0434   5.0478   5.0591   5.0623   5.0724   5.0732   5.0747   5.0813
     5.0859   5.0861   5.1081   5.1253   5.1886   5.2013   5.2115   5.2168
     5.2234   5.2251   5.2323   5.2346   5.2380   5.2381   5.2389   5.2798
     5.4359   5.4668   5.4808   5.7449   8.7682  10.3178  10.7770  11.8259
    11.9415  12.0494  12.1724  12.3281  12.4360  12.5235  12.5406  12.8032
    12.9226  12.9500  13.0835  13.1206  13.1378  13.1431  13.1487  13.1556
    13.1747  13.1852  13.2040  13.2091  13.2114  13.2133  13.2221  13.3093
    13.5759  13.6215  13.8086  14.0085  14.0819  14.2223  14.3245  14.3414
    14.3685  14.3915  14.3939  14.3986  14.4163  14.4322  14.4378  14.4423
    14.4602  14.4746  14.4749  14.4760  14.4797  14.4910  14.5259  14.6114
    14.6122  14.6306  14.6432  14.6540  14.6645  14.7194  14.8244  14.8464
    14.9123  14.9403  14.9593  15.0386  15.1295  15.1848  15.2172  15.2779
    15.3223  15.3292  15.3783  15.3946  15.4058  15.4125  15.4166  15.4244
    15.4315  15.4601  15.4634  15.4637  15.4686  15.4716  15.4827  15.4867
    15.5005  15.5190  15.5670  15.6187  15.6530  15.6819  15.7299  15.7644
    15.7688  15.7782  15.7847  15.7945  15.8067  15.8115  15.8271  15.8317
    15.8325  15.8392  15.8689  15.9030  15.9462  15.9538  15.9584  16.0059
    16.0059  16.0582  16.1392  16.1477  16.1910  16.2060  16.2598  16.3026
    16.3287  16.3530  16.3968  16.4170  16.4396  16.5063  16.5869  16.6378
    16.6378  16.6476  16.6569  16.6680  16.6695  16.6711  16.6752  16.6782
    16.6794  16.7001  16.7010  16.7034  16.7038  16.7104  16.7133  16.7307
    16.7336  16.7444  16.7541  16.7575  16.7688  16.7708  16.7842  16.8068
    16.8593  16.8642  16.9427  16.9682  16.9701  17.0021  17.0415  17.0974
    17.2518  17.2768  17.5045  17.5181  17.5347  17.5419  17.5673  17.5819
    17.6316  17.6329  17.6500  17.6749  17.6890  17.6925  17.6955  17.6970

     highest occupied, lowest unoccupied level (ev):     5.7449    8.7682

!    total energy              =   -3677.89869935 Ry
     Harris-Foulkes estimate   =   -3677.89869935 Ry
     estimated scf accuracy    <          6.0E-10 Ry

     The total energy is the sum of the following terms:

     one-electron contribution =   -1055.29275917 Ry
     hartree contribution      =    1096.40670445 Ry
     xc contribution           =    -907.21254091 Ry
     ewald contribution        =   -2811.80010372 Ry

     convergence has been achieved in  12 iterations
  **** WARNING :: Problem open file vector.dat...

     Forces acting on atoms (cartesian axes, Ry/au):

     atom    1 type  1   force =     0.00007683    0.00007711   -0.00000169
     atom    2 type  1   force =     0.00043780    0.00007278    0.00000780
     atom    3 type  1   force =     0.00007280    0.00043818    0.00000791
     atom    4 type  1   force =     0.00025882    0.00025887   -0.00000144
     atom    5 type  2   force =     0.00047077    0.00047092    0.00013142
     atom    6 type  2   force =     0.00051825   -0.00013631    0.00033424
     atom    7 type  2   force =    -0.00013812    0.00051833    0.00033310
     atom    8 type  2   force =    -0.00026184   -0.00026110   -0.00096685
     atom    9 type  1   force =     0.00005674    0.00011410   -0.00000155
     atom   10 type  1   force =     0.00047537   -0.00052406   -0.00060986
     atom   11 type  1   force =     0.00028243   -0.00036425    0.00006301
     atom   12 type  1   force =     0.00042376    0.00007824   -0.00000219
     atom   13 type  2   force =     0.00008473    0.00004846    0.00027537
     atom   14 type  2   force =    -0.00260348   -0.00203022    0.00084387
     atom   15 type  2   force =     0.00014942   -0.00035517   -0.00019136
     atom   16 type  2   force =    -0.00045040   -0.00048590    0.00068419
     atom   17 type  1   force =     0.00024357   -0.00075460   -0.00000179
     atom   18 type  1   force =     0.00042634   -0.00052029   -0.00019687
     atom   19 type  1   force =     0.00020419   -0.00033858   -0.00016504
     atom   20 type  1   force =     0.00059549   -0.00029305   -0.00000182
     atom   21 type  2   force =     0.00051966   -0.00021355   -0.00025003
     atom   22 type  2   force =     0.00010774   -0.00057025   -0.00008540
     atom   23 type  2   force =     0.00037331    0.00001903    0.00002928
     atom   24 type  2   force =     0.00026824    0.00009659   -0.00010193
     atom   25 type  1   force =     0.00011384    0.00005640   -0.00000155
     atom   26 type  1   force =    -0.00036474    0.00028209    0.00006261
     atom   27 type  1   force =    -0.00052406    0.00047489   -0.00061043
     atom   28 type  1   force =     0.00007833    0.00042351   -0.00000216
     atom   29 type  2   force =     0.00004875    0.00008514    0.00027656
     atom   30 type  2   force =    -0.00035393    0.00014792   -0.00018937
     atom   31 type  2   force =    -0.00203011   -0.00260226    0.00085037
     atom   32 type  2   force =    -0.00048634   -0.00045081    0.00068550
     atom   33 type  1   force =     0.00036453    0.00036434   -0.00000163
     atom   34 type  1   force =     0.00018820    0.00034224    0.00044850
     atom   35 type  1   force =     0.00034270    0.00018768    0.00045034
     atom   36 type  1   force =    -0.00033176   -0.00033193   -0.00000098
     atom   37 type  2   force =    -0.00060419   -0.00060339    0.00168682
     atom   38 type  2   force =    -0.00076195    0.00038710   -0.00045176
     atom   39 type  2   force =     0.00038716   -0.00076013   -0.00045296
     atom   40 type  2   force =    -0.00039331   -0.00039313    0.00002166
     atom   41 type  1   force =    -0.00017762   -0.00025107   -0.00000229
     atom   42 type  1   force =    -0.00056526   -0.00042679    0.00076083
     atom   43 type  1   force =     0.00000495   -0.00013905    0.00012813
     atom   44 type  1   force =    -0.00052181    0.00005624   -0.00000162
     atom   45 type  2   force =    -0.00017210   -0.00026693   -0.00021565
     atom   46 type  2   force =    -0.00021955    0.00003881   -0.00005829
     atom   47 type  2   force =    -0.00003991    0.00016546    0.00010048
     atom   48 type  2   force =    -0.00048844    0.00016283   -0.00024327
     atom   49 type  1   force =    -0.00075487    0.00024362   -0.00000178
     atom   50 type  1   force =    -0.00033898    0.00020459   -0.00016515
     atom   51 type  1   force =    -0.00052040    0.00042649   -0.00019799
     atom   52 type  1   force =    -0.00029307    0.00059573   -0.00000179
     atom   53 type  2   force =    -0.00021343    0.00051914   -0.00024969
     atom   54 type  2   force =     0.00001888    0.00037263    0.00002923
     atom   55 type  2   force =    -0.00057075    0.00010580   -0.00008453
     atom   56 type  2   force =     0.00009617    0.00026769   -0.00010216
     atom   57 type  1   force =    -0.00025079   -0.00017770   -0.00000225
     atom   58 type  1   force =    -0.00013869    0.00000543    0.00012774
     atom   59 type  1   force =    -0.00042632   -0.00056526    0.00076021
     atom   60 type  1   force =     0.00005652   -0.00052152   -0.00000160
     atom   61 type  2   force =    -0.00026732   -0.00017270   -0.00021568
     atom   62 type  2   force =     0.00016496   -0.00004203    0.00009937
     atom   63 type  2   force =     0.00003859   -0.00022016   -0.00005819
     atom   64 type  2   force =     0.00016295   -0.00048913   -0.00024367
     atom   65 type  1   force =    -0.00045487   -0.00045485   -0.00000151
     atom   66 type  1   force =    -0.00021418   -0.00070118    0.00007403
     atom   67 type  1   force =    -0.00070157   -0.00021421    0.00007410
     atom   68 type  1   force =    -0.00020507   -0.00020480   -0.00000155
     atom   69 type  2   force =    -0.00018368   -0.00018397   -0.00012087
     atom   70 type  2   force =     0.00026649   -0.00021963   -0.00021692
     atom   71 type  2   force =    -0.00021898    0.00026575   -0.00021675
     atom   72 type  2   force =     0.00025293    0.00025257   -0.00008618
     atom   73 type  1   force =     0.00005489    0.00005519   -0.00010238
     atom   74 type  1   force =    -0.00003581    0.00016320    0.00000457
     atom   75 type  1   force =     0.00016371   -0.00003509    0.00000457
     atom   76 type  1   force =    -0.00018181   -0.00018246    0.00010221
     atom   77 type  2   force =     0.00089939    0.00090029   -0.00000493
     atom   78 type  2   force =     0.00051658   -0.00013649   -0.00034247
     atom   79 type  2   force =    -0.00013852    0.00051672   -0.00034136
     atom   80 type  2   force =     0.03870653    0.03880892   -0.00000876
     atom   81 type  1   force =     0.00032345   -0.00030336    0.00003752
     atom   82 type  1   force =     0.00005686   -0.00193801    0.00000479
     atom   83 type  1   force =     0.00034989   -0.00088292    0.00000426
     atom   84 type  1   force =     0.00069939   -0.00080800    0.00002936
     atom   85 type  2   force =    -0.00072849    0.00145175   -0.00000319
     atom   86 type  2   force =    -0.00260575   -0.00202754   -0.00085389
     atom   87 type  2   force =     0.00014936   -0.00035538    0.00018394
     atom   88 type  2   force =     0.00017469   -0.00209263   -0.00000362
     atom   89 type  1   force =     0.00023907   -0.00057384   -0.00008718
     atom   90 type  1   force =     0.00045719   -0.00005195    0.00000453
     atom   91 type  1   force =    -0.00007070   -0.00017304    0.00000435
     atom   92 type  1   force =     0.00032772   -0.00030052   -0.00010921
     atom   93 type  2   force =     0.00028870   -0.00036133   -0.00000483
     atom   94 type  2   force =     0.00010820   -0.00057078    0.00007805
     atom   95 type  2   force =     0.00037378    0.00001831   -0.00003667
     atom   96 type  2   force =    -0.00001444    0.00017092   -0.00000478
     atom   97 type  1   force =    -0.00030471    0.00032270    0.00003691
     atom   98 type  1   force =    -0.00088626    0.00034975    0.00000423
     atom   99 type  1   force =    -0.00193835    0.00005342    0.00000479
     atom  100 type  1   force =    -0.00081020    0.00069811    0.00002527
     atom  101 type  2   force =     0.00144266   -0.00072808   -0.00000312
     atom  102 type  2   force =    -0.00035398    0.00014785    0.00018193
     atom  103 type  2   force =    -0.00202756   -0.00260471   -0.00086056
     atom  104 type  2   force =    -0.00209317    0.00017918   -0.00000358
     atom  105 type  1   force =    -0.00216534   -0.00216782   -0.00666386
     atom  106 type  1   force =     0.00114379   -0.00044080    0.00000392
     atom  107 type  1   force =    -0.00039206    0.00107466    0.00000396
     atom  108 type  1   force =    -0.00068101   -0.00068383    0.00686010
     atom  109 type  2   force =    -0.00076216    0.00038808    0.00044257
     atom  110 type  2   force =     0.00038817   -0.00076032    0.00044368
     atom  111 type  2   force =    -0.00075491   -0.00075410   -0.00000525
     atom  112 type  1   force =     0.00010676   -0.00064259    0.00037147
     atom  113 type  1   force =    -0.00268580   -0.00140946    0.00000527
     atom  114 type  1   force =     0.00017324   -0.00022834    0.00000433
     atom  115 type  1   force =    -0.00073346   -0.00032929    0.00032464
     atom  116 type  2   force =    -0.00131996   -0.00049908   -0.00000494
     atom  117 type  2   force =    -0.00021969    0.00003949    0.00005074
     atom  118 type  2   force =    -0.00004068    0.00016539   -0.00010771
     atom  119 type  2   force =     0.00003271   -0.00008951   -0.00000503
     atom  120 type  1   force =    -0.00057530    0.00023956   -0.00008757
     atom  121 type  1   force =    -0.00017361   -0.00007008    0.00000433
     atom  122 type  1   force =    -0.00005773    0.00046326    0.00000446
     atom  123 type  1   force =    -0.00030094    0.00032918   -0.00010953
     atom  124 type  2   force =    -0.00036053    0.00028624   -0.00000482
     atom  125 type  2   force =     0.00001805    0.00037313   -0.00003661
     atom  126 type  2   force =    -0.00057119    0.00010615    0.00007711
     atom  127 type  2   force =     0.00016939   -0.00001702   -0.00000479
     atom  128 type  1   force =    -0.00064131    0.00010870    0.00036779
     atom  129 type  1   force =    -0.00022813    0.00017674    0.00000430
     atom  130 type  1   force =    -0.00140616   -0.00268497    0.00000522
     atom  131 type  1   force =    -0.00032859   -0.00073205    0.00032419
     atom  132 type  2   force =    -0.00050056   -0.00132245   -0.00000503
     atom  133 type  2   force =     0.00016498   -0.00004274   -0.00010662
     atom  134 type  2   force =     0.00003929   -0.00022035    0.00005072
     atom  135 type  2   force =    -0.00008843    0.00003015   -0.00000505
     atom  136 type  1   force =    -0.00051081   -0.00051152    0.00032566
     atom  137 type  1   force =    -0.00068024   -0.00086274    0.00000462
     atom  138 type  1   force =    -0.00086350   -0.00068065    0.00000462
     atom  139 type  1   force =    -0.00028184   -0.00028155   -0.00007096
     atom  140 type  2   force =    -0.00014687   -0.00014740   -0.00000473
     atom  141 type  2   force =     0.00026660   -0.00021993    0.00020892
     atom  142 type  2   force =    -0.00021938    0.00026603    0.00020875
     atom  143 type  2   force =     0.00021517    0.00021477   -0.00000484
     atom  144 type  1   force =     0.00005536    0.00005566    0.00010982
     atom  145 type  1   force =     0.00043812    0.00007321   -0.00001308
     atom  146 type  1   force =     0.00007326    0.00043853   -0.00001316
     atom  147 type  1   force =    -0.00018190   -0.00018257   -0.00009477
     atom  148 type  2   force =     0.00047132    0.00047156   -0.00012556
     atom  149 type  2   force =     0.00007984    0.00024029    0.00000223
     atom  150 type  2   force =     0.00023997    0.00007990    0.00000221
     atom  151 type  2   force =    -0.00026233   -0.00026155    0.00097206
     atom  152 type  1   force =     0.00032360   -0.00030387   -0.00002995
     atom  153 type  1   force =     0.00047568   -0.00052431    0.00060521
     atom  154 type  1   force =     0.00028227   -0.00036452   -0.00006841
     atom  155 type  1   force =     0.00069942   -0.00080878   -0.00002184
     atom  156 type  2   force =     0.00008493    0.00004884   -0.00027054
     atom  157 type  2   force =     0.00007404   -0.00019767    0.00000218
     atom  158 type  2   force =     0.00032133   -0.00034036    0.00000190
     atom  159 type  2   force =    -0.00045130   -0.00048596   -0.00067897
     atom  160 type  1   force =     0.00023852   -0.00057380    0.00009445
     atom  161 type  1   force =     0.00042634   -0.00052007    0.00019152
     atom  162 type  1   force =     0.00020416   -0.00033828    0.00015989
     atom  163 type  1   force =     0.00032768   -0.00029985    0.00011662
     atom  164 type  2   force =     0.00051964   -0.00021316    0.00025612
     atom  165 type  2   force =    -0.00010003   -0.00020274    0.00000194
     atom  166 type  2   force =     0.00058689    0.00005298    0.00000172
     atom  167 type  2   force =     0.00026840    0.00009671    0.00010724
     atom  168 type  1   force =    -0.00030524    0.00032282   -0.00002936
     atom  169 type  1   force =    -0.00036507    0.00028191   -0.00006796
     atom  170 type  1   force =    -0.00052431    0.00047513    0.00060577
     atom  171 type  1   force =    -0.00081098    0.00069809   -0.00001777
     atom  172 type  2   force =     0.00004931    0.00008537   -0.00027181
     atom  173 type  2   force =    -0.00034040    0.00032140    0.00000187
     atom  174 type  2   force =    -0.00019795    0.00007438    0.00000210
     atom  175 type  2   force =    -0.00048664   -0.00045166   -0.00068009
     atom  176 type  1   force =    -0.00216713   -0.00216965    0.00667403
     atom  177 type  1   force =     0.00018861    0.00034208   -0.00045478
     atom  178 type  1   force =     0.00034257    0.00018806   -0.00045668
     atom  179 type  1   force =    -0.00067902   -0.00068190   -0.00685109
     atom  180 type  2   force =    -0.00060399   -0.00060313   -0.00168161
     atom  181 type  2   force =    -0.00046429   -0.00039845    0.00000225
     atom  182 type  2   force =    -0.00039851   -0.00046401    0.00000222
     atom  183 type  2   force =    -0.00039359   -0.00039338   -0.00001608
     atom  184 type  1   force =     0.00010759   -0.00064237   -0.00036374
     atom  185 type  1   force =    -0.00056490   -0.00042696   -0.00076543
     atom  186 type  1   force =     0.00000513   -0.00013897   -0.00013361
     atom  187 type  1   force =    -0.00073326   -0.00032963   -0.00031696
     atom  188 type  2   force =    -0.00017258   -0.00026706    0.00022070
     atom  189 type  2   force =    -0.00055299   -0.00004663    0.00000130
     atom  190 type  2   force =     0.00002034    0.00006453    0.00000153
     atom  191 type  2   force =    -0.00048785    0.00016269    0.00024831
     atom  192 type  1   force =    -0.00057534    0.00023901    0.00009481
     atom  193 type  1   force =    -0.00033868    0.00020458    0.00016003
     atom  194 type  1   force =    -0.00052021    0.00042651    0.00019269
     atom  195 type  1   force =    -0.00030027    0.00032922    0.00011692
     atom  196 type  2   force =    -0.00021302    0.00051895    0.00025571
     atom  197 type  2   force =     0.00005290    0.00058661    0.00000170
     atom  198 type  2   force =    -0.00020303   -0.00010025    0.00000195
     atom  199 type  2   force =     0.00009629    0.00026785    0.00010742
     atom  200 type  1   force =    -0.00064108    0.00010956   -0.00036009
     atom  201 type  1   force =    -0.00013861    0.00000568   -0.00013318
     atom  202 type  1   force =    -0.00042643   -0.00056494   -0.00076479
     atom  203 type  1   force =    -0.00032893   -0.00073177   -0.00031651
     atom  204 type  2   force =    -0.00026739   -0.00017322    0.00022058
     atom  205 type  2   force =     0.00006426    0.00001990    0.00000156
     atom  206 type  2   force =    -0.00004665   -0.00055325    0.00000130
     atom  207 type  2   force =     0.00016280   -0.00048847    0.00024874
     atom  208 type  1   force =    -0.00051076   -0.00051151   -0.00031791
     atom  209 type  1   force =    -0.00021473   -0.00070142   -0.00007918
     atom  210 type  1   force =    -0.00070185   -0.00021478   -0.00007927
     atom  211 type  1   force =    -0.00028230   -0.00028200    0.00007837
     atom  212 type  2   force =    -0.00018350   -0.00018381    0.00012684
     atom  213 type  2   force =     0.00027850   -0.00023611    0.00000244
     atom  214 type  2   force =    -0.00023574    0.00027822    0.00000247
     atom  215 type  2   force =     0.00025314    0.00025276    0.00009203

     Total force =     0.058101     Total SCF correction =     0.000050

     Writing output data file Qrtz_Ortho.save

     init_run     :     10.35s CPU     11.81s WALL (       1 calls)
     electrons    :   2300.29s CPU   2416.84s WALL (       1 calls)
     forces       :      2.77s CPU      2.87s WALL (       1 calls)

     Called by init_run:
     wfcinit      :      8.33s CPU      9.44s WALL (       1 calls)
     potinit      :      0.11s CPU      0.13s WALL (       1 calls)

     Called by electrons:
     c_bands      :    736.76s CPU    777.62s WALL (      36 calls)
     sum_band     :     16.44s CPU     19.31s WALL (      12 calls)
     v_of_rho     :      0.20s CPU      0.25s WALL (      13 calls)
     mix_rho      :      0.26s CPU      0.51s WALL (      12 calls)

     Called by c_bands:
     init_us_2    :      1.70s CPU      1.77s WALL (      49 calls)
     cegterg      :    706.80s CPU    743.91s WALL (      36 calls)

     Called by sum_band:

     Called by *egterg:
     h_psi        :    253.72s CPU    283.47s WALL (     113 calls)
     g_psi        :      0.57s CPU      0.57s WALL (      76 calls)
     cdiaghg      :    262.02s CPU    262.13s WALL (     110 calls)

     Called by h_psi:
     h_psi:pot    :    250.50s CPU    280.19s WALL (     113 calls)
     h_psi:calbec :     31.04s CPU     31.14s WALL (     113 calls)
     vloc_psi     :    192.58s CPU    221.80s WALL (     113 calls)
     add_vuspsi   :     26.88s CPU     27.25s WALL (     113 calls)

     General routines
     calbec       :     32.55s CPU     32.65s WALL (     117 calls)
     fft          :      0.36s CPU      0.51s WALL (      55 calls)
     fftw         :    190.24s CPU    222.34s WALL (  101822 calls)
     davcio       :      0.03s CPU      5.34s WALL (     291 calls)

     Parallel routines
     fft_scatt_xy :     10.62s CPU     10.78s WALL (  101877 calls)
     fft_scatt_yz :    111.96s CPU    112.08s WALL (  101877 calls)

     Electric-field routines
     c_phase_fiel :   1546.45s CPU   1618.72s WALL (      36 calls)

     PWSCF        : 38m36.15s CPU    40m56.79s WALL


   This run was terminated on:  22:56:25  23Nov2018            

=------------------------------------------------------------------------------=
   JOB DONE.
=------------------------------------------------------------------------------=
