# Supplementary material for: Collective dipole effects in ionic transport under electric fields
Source: Nat Commun. 2020 Jul 3;11:3330. doi: 10.1038/s41467-020-17173-w (PMC7335081; doi:10.1038/s41467-020-17173-w)
Supplement: Supplementary file 3 — Source Data [file 41467_2020_17173_MOESM3_ESM.zip › Script_Pol_Analysis/QE_data/E-NEB_MgO_VO_Q2_pos0-1/E-MgO_1/output_file]

cn02-03.4057ipath_userinit: Mismatched user minor version (12) and driver minor version (13) while context sharing. Ensure that driver and library are from the same release.
cn02-03.4043ipath_userinit: Mismatched user minor version (12) and driver minor version (13) while context sharing. Ensure that driver and library are from the same release.
cn02-03.4059ipath_userinit: Mismatched user minor version (12) and driver minor version (13) while context sharing. Ensure that driver and library are from the same release.
cn02-03.4058ipath_userinit: Mismatched user minor version (12) and driver minor version (13) while context sharing. Ensure that driver and library are from the same release.
cn02-03.4041ipath_userinit: Mismatched user minor version (12) and driver minor version (13) while context sharing. Ensure that driver and library are from the same release.
cn02-03.4042ipath_userinit: Mismatched user minor version (12) and driver minor version (13) while context sharing. Ensure that driver and library are from the same release.
cn02-03.4056ipath_userinit: Mismatched user minor version (12) and driver minor version (13) while context sharing. Ensure that driver and library are from the same release.
cn02-03.4040ipath_userinit: Mismatched user minor version (12) and driver minor version (13) while context sharing. Ensure that driver and library are from the same release.
cn01-34.1183ipath_userinit: Mismatched user minor version (12) and driver minor version (13) while context sharing. Ensure that driver and library are from the same release.
cn01-34.1169ipath_userinit: Mismatched user minor version (12) and driver minor version (13) while context sharing. Ensure that driver and library are from the same release.
cn01-34.1185ipath_userinit: Mismatched user minor version (12) and driver minor version (13) while context sharing. Ensure that driver and library are from the same release.
cn01-34.1186ipath_userinit: Mismatched user minor version (12) and driver minor version (13) while context sharing. Ensure that driver and library are from the same release.
cn01-34.1167ipath_userinit: Mismatched user minor version (12) and driver minor version (13) while context sharing. Ensure that driver and library are from the same release.
cn01-34.1170ipath_userinit: Mismatched user minor version (12) and driver minor version (13) while context sharing. Ensure that driver and library are from the same release.
cn01-34.1168ipath_userinit: Mismatched user minor version (12) and driver minor version (13) while context sharing. Ensure that driver and library are from the same release.
cn01-34.1184ipath_userinit: Mismatched user minor version (12) and driver minor version (13) while context sharing. Ensure that driver and library are from the same release.
cn01-24.5907ipath_userinit: Mismatched user minor version (12) and driver minor version (13) while context sharing. Ensure that driver and library are from the same release.
cn01-24.5891ipath_userinit: Mismatched user minor version (12) and driver minor version (13) while context sharing. Ensure that driver and library are from the same release.
cn01-24.5893ipath_userinit: Mismatched user minor version (12) and driver minor version (13) while context sharing. Ensure that driver and library are from the same release.
cn01-24.5909ipath_userinit: Mismatched user minor version (12) and driver minor version (13) while context sharing. Ensure that driver and library are from the same release.
cn01-24.5906ipath_userinit: Mismatched user minor version (12) and driver minor version (13) while context sharing. Ensure that driver and library are from the same release.
cn01-24.5890ipath_userinit: Mismatched user minor version (12) and driver minor version (13) while context sharing. Ensure that driver and library are from the same release.
cn01-24.5908ipath_userinit: Mismatched user minor version (12) and driver minor version (13) while context sharing. Ensure that driver and library are from the same release.
cn01-24.5892ipath_userinit: Mismatched user minor version (12) and driver minor version (13) while context sharing. Ensure that driver and library are from the same release.

     Program PWSCF v.6.2 (svn rev. 14038) starts on 23Nov2018 at 18:51:22 

     This program is part of the open-source Quantum ESPRESSO suite
     for quantum simulation of materials; please cite
         "P. Giannozzi et al., J. Phys.:Condens. Matter 21 395502 (2009);
         "P. Giannozzi et al., J. Phys.:Condens. Matter 29 465901 (2017);
          URL http://www.quantum-espresso.org", 
     in publications or presentations arising from this work. More details at
     http://www.quantum-espresso.org/quote

     Parallel version (MPI), running on    60 processors

     MPI processes distributed on     3 nodes
     R & G space division:  proc/nbgrp/npool/nimage =      60
     Reading input from /scratch/nsalles/MgO/E-NEB_MgO_VO_Q2_pos0-1/E0/E-MgO_1/input_file
Warning: card &IONS ignored
Warning: card / ignored
Warning: card &CELL ignored
Warning: card / ignored

     Current dimensions of program PWSCF are:
     Max number of different atomic species (ntypx) = 10
     Max number of k-points (npk) =  40000
     Max angular momentum in pseudopotentials (lmaxx) =  3

     Subspace diagonalization in iterative solution of the eigenvalue problem:
     a serial algorithm will be used


     Parallelization info
     --------------------
     sticks:   dense  smooth     PW     G-vecs:    dense   smooth      PW
     Min         240     240     59                21726    21726    2711
     Max         241     241     60                21731    21731    2718
     Sum       14425   14425   3593              1303639  1303639  162891


     Title: 
     Fkl_Ortho                                                                  


     bravais-lattice index     =            0
     lattice parameter (alat)  =      23.9069  a.u.
     unit-cell volume          =   13478.3721 (a.u.)^3
     number of atoms/cell      =          215
     number of atomic types    =            2
     number of electrons       =       856.00
     number of Kohn-Sham states=          600
     kinetic-energy cutoff     =      80.0000  Ry
     charge density cutoff     =     320.0000  Ry
     convergence threshold     =      1.0E-08
     mixing beta               =       0.7000
     number of iterations used =            8  plain     mixing
     Exchange-correlation      =  SLA  PZ   NOGX NOGC ( 1  1  0  0 0 0)

     Using Berry phase electric field
     In a.u.(Ry)  cartesian system of reference
        0.0000000000
        0.0000000000
        0.0000000000
     In a.u.(Ry)  crystal system of reference
        0.0000000000
        0.0000000000
        0.0000000000
     Number of iterative cycles:   3


     celldm(1)=  23.906935  celldm(2)=   0.000000  celldm(3)=   0.000000
     celldm(4)=   0.000000  celldm(5)=   0.000000  celldm(6)=   0.000000

     crystal axes: (cart. coord. in units of alat)
               a(1) = (   0.995456   0.000000   0.000000 )  
               a(2) = (   0.000000   0.995456   0.000000 )  
               a(3) = (   0.000000   0.000000   0.995456 )  

     reciprocal axes: (cart. coord. in units 2 pi/alat)
               b(1) = (  1.004565  0.000000  0.000000 )  
               b(2) = (  0.000000  1.004565  0.000000 )  
               b(3) = (  0.000000  0.000000  1.004565 )  


     PseudoPot. # 1 for Mg read from file:
     /home/nsalles/qe-6.2.1/pseudo/Mg.pz-n-vbc.UPF
     MD5 check sum: adf9ca49345680d0fd32b5bc0752f25b
     Pseudo is Norm-conserving + core correction, Zval =  2.0
     Generated by new atomic code, or converted to UPF format
     Using radial grid of  171 points,  2 beta functions with: 
                l(1) =   0
                l(2) =   1

     PseudoPot. # 2 for O  read from file:
     /home/nsalles/qe-6.2.1/pseudo/O.pz-mt.UPF
     MD5 check sum: 6c85872a654a48428798af567c59afb1
     Pseudo is Norm-conserving, Zval =  6.0
     Generated by new atomic code, or converted to UPF format
     Using radial grid of  921 points,  1 beta functions with: 
                l(1) =   0

     atomic species   valence    mass     pseudopotential
        Mg             2.00    24.30500     Mg( 1.00)
        O              6.00    16.00000     O ( 1.00)

     No symmetry found


   Cartesian axes

     site n.     atom                  positions (alat units)
         1           Mg  tau(   1) = (   0.9953102   0.9953102   0.9953102  )
         2           Mg  tau(   2) = (   0.9953102   0.1657364   0.1657364  )
         3           Mg  tau(   3) = (   0.1657364   0.9953102   0.1657364  )
         4           Mg  tau(   4) = (   0.1657364   0.1657364   0.9953102  )
         5           O   tau(   5) = (   0.1661946   0.1661946   0.1661946  )
         6           O   tau(   6) = (   0.1667993   0.3325660   0.3325660  )
         7           O   tau(   7) = (   0.3325660   0.1667993   0.3325660  )
         8           O   tau(   8) = (   0.3325660   0.3325660   0.1667993  )
         9           Mg  tau(   9) = (   0.3315304   0.9953102   0.9953102  )
        10           Mg  tau(  10) = (   0.3314222   0.1656994   0.1656994  )
        11           Mg  tau(  11) = (   0.4976552   0.9953102   0.1654788  )
        12           Mg  tau(  12) = (   0.4976552   0.1654788   0.9953102  )
        13           O   tau(  13) = (   0.4976552   0.1666384   0.1666384  )
        14           O   tau(  14) = (   0.4976552   0.3358878   0.3358878  )
        15           O   tau(  15) = (   0.6627444   0.1667993   0.3325660  )
        16           O   tau(  16) = (   0.6627444   0.3325660   0.1667993  )
        17           Mg  tau(  17) = (   0.6637800   0.9953102   0.9953102  )
        18           Mg  tau(  18) = (   0.6638882   0.1656994   0.1656994  )
        19           Mg  tau(  19) = (   0.8295740   0.9953102   0.1657364  )
        20           Mg  tau(  20) = (   0.8295740   0.1657364   0.9953102  )
        21           O   tau(  21) = (   0.8291158   0.1661946   0.1661946  )
        22           O   tau(  22) = (   0.8285111   0.3325660   0.3325660  )
        23           O   tau(  23) = (   0.0000002   0.1661817   0.3320255  )
        24           O   tau(  24) = (   0.0000002   0.3320255   0.1661817  )
        25           Mg  tau(  25) = (   0.9953102   0.3315304   0.9953102  )
        26           Mg  tau(  26) = (   0.9953102   0.4976552   0.1654788  )
        27           Mg  tau(  27) = (   0.1656994   0.3314222   0.1656994  )
        28           Mg  tau(  28) = (   0.1654788   0.4976552   0.9953102  )
        29           O   tau(  29) = (   0.1666384   0.4976552   0.1666384  )
        30           O   tau(  30) = (   0.1667993   0.6627444   0.3325660  )
        31           O   tau(  31) = (   0.3358878   0.4976552   0.3358878  )
        32           O   tau(  32) = (   0.3325660   0.6627444   0.1667993  )
        33           Mg  tau(  33) = (   0.3315015   0.3315015   0.9953102  )
        34           Mg  tau(  34) = (   0.3304605   0.4976552   0.1637333  )
        35           Mg  tau(  35) = (   0.4976552   0.3304605   0.1637333  )
        36           Mg  tau(  36) = (   0.4976552   0.4976552   0.9953102  )
        37           O   tau(  37) = (   0.4976552   0.4976552   0.1623211  )
        38           O   tau(  38) = (   0.4976552   0.6594226   0.3358878  )
        39           O   tau(  39) = (   0.6594226   0.4976552   0.3358878  )
        40           O   tau(  40) = (   0.6627444   0.6627444   0.1667993  )
        41           Mg  tau(  41) = (   0.6638089   0.3315015   0.9953102  )
        42           Mg  tau(  42) = (   0.6648499   0.4976552   0.1637333  )
        43           Mg  tau(  43) = (   0.8296110   0.3314222   0.1656994  )
        44           Mg  tau(  44) = (   0.8298316   0.4976552   0.9953102  )
        45           O   tau(  45) = (   0.8286720   0.4976552   0.1666384  )
        46           O   tau(  46) = (   0.8285111   0.6627444   0.3325660  )
        47           O   tau(  47) = (   0.0000002   0.4976552   0.3314682  )
        48           O   tau(  48) = (   0.0000002   0.6632849   0.1661817  )
        49           Mg  tau(  49) = (   0.9953102   0.6637800   0.9953102  )
        50           Mg  tau(  50) = (   0.9953102   0.8295740   0.1657364  )
        51           Mg  tau(  51) = (   0.1656994   0.6638882   0.1656994  )
        52           Mg  tau(  52) = (   0.1657364   0.8295740   0.9953102  )
        53           O   tau(  53) = (   0.1661946   0.8291158   0.1661946  )
        54           O   tau(  54) = (   0.1661817   0.0000002   0.3320255  )
        55           O   tau(  55) = (   0.3325660   0.8285111   0.3325660  )
        56           O   tau(  56) = (   0.3320255   0.0000002   0.1661817  )
        57           Mg  tau(  57) = (   0.3315015   0.6638089   0.9953102  )
        58           Mg  tau(  58) = (   0.3314222   0.8296110   0.1656994  )
        59           Mg  tau(  59) = (   0.4976552   0.6648499   0.1637333  )
        60           Mg  tau(  60) = (   0.4976552   0.8298316   0.9953102  )
        61           O   tau(  61) = (   0.4976552   0.8286720   0.1666384  )
        62           O   tau(  62) = (   0.4976552   0.0000002   0.3314682  )
        63           O   tau(  63) = (   0.6627444   0.8285111   0.3325660  )
        64           O   tau(  64) = (   0.6632849   0.0000002   0.1661817  )
        65           Mg  tau(  65) = (   0.6638089   0.6638089   0.9953102  )
        66           Mg  tau(  66) = (   0.6638882   0.8296110   0.1656994  )
        67           Mg  tau(  67) = (   0.8296110   0.6638882   0.1656994  )
        68           Mg  tau(  68) = (   0.8295740   0.8295740   0.9953102  )
        69           O   tau(  69) = (   0.8291158   0.8291158   0.1661946  )
        70           O   tau(  70) = (   0.8291287   0.0000002   0.3320255  )
        71           O   tau(  71) = (   0.0000002   0.8291287   0.3320255  )
        72           O   tau(  72) = (   0.0000002   0.0000002   0.1660422  )
        73           Mg  tau(  73) = (   0.9953102   0.9953102   0.3315304  )
        74           Mg  tau(  74) = (   0.9953102   0.1654788   0.4976552  )
        75           Mg  tau(  75) = (   0.1654788   0.9953102   0.4976552  )
        76           Mg  tau(  76) = (   0.1656994   0.1656994   0.3314222  )
        77           O   tau(  77) = (   0.1666384   0.1666384   0.4976552  )
        78           O   tau(  78) = (   0.1667993   0.3325660   0.6627444  )
        79           O   tau(  79) = (   0.3325660   0.1667993   0.6627444  )
        80           O   tau(  80) = (   0.3358878   0.3358878   0.4976552  )
        81           Mg  tau(  81) = (   0.3315015   0.9953102   0.3315015  )
        82           Mg  tau(  82) = (   0.3304605   0.1637333   0.4976552  )
        83           Mg  tau(  83) = (   0.4976552   0.9953102   0.4976552  )
        84           Mg  tau(  84) = (   0.4976552   0.1637333   0.3304605  )
        85           O   tau(  85) = (   0.4976552   0.1623211   0.4976552  )
        86           O   tau(  86) = (   0.4976552   0.3358878   0.6594226  )
        87           O   tau(  87) = (   0.6627444   0.1667993   0.6627444  )
        88           O   tau(  88) = (   0.6594226   0.3358878   0.4976552  )
        89           Mg  tau(  89) = (   0.6638089   0.9953102   0.3315015  )
        90           Mg  tau(  90) = (   0.6648499   0.1637333   0.4976552  )
        91           Mg  tau(  91) = (   0.8298316   0.9953102   0.4976552  )
        92           Mg  tau(  92) = (   0.8296110   0.1656994   0.3314222  )
        93           O   tau(  93) = (   0.8286720   0.1666384   0.4976552  )
        94           O   tau(  94) = (   0.8285111   0.3325660   0.6627444  )
        95           O   tau(  95) = (   0.0000002   0.1661817   0.6632849  )
        96           O   tau(  96) = (   0.0000002   0.3314682   0.4976552  )
        97           Mg  tau(  97) = (   0.9953102   0.3315015   0.3315015  )
        98           Mg  tau(  98) = (   0.9953102   0.4976552   0.4976552  )
        99           Mg  tau(  99) = (   0.1637333   0.3304605   0.4976552  )
       100           Mg  tau( 100) = (   0.1637333   0.4976552   0.3304605  )
       101           O   tau( 101) = (   0.1623211   0.4976552   0.4976552  )
       102           O   tau( 102) = (   0.1667993   0.6627444   0.6627444  )
       103           O   tau( 103) = (   0.3358878   0.4976552   0.6594226  )
       104           O   tau( 104) = (   0.3358878   0.6594226   0.4976552  )
       105           Mg  tau( 105) = (   0.3315508   0.3315508   0.3315508  )
       106           Mg  tau( 106) = (   0.3169785   0.4976552   0.4976552  )
       107           Mg  tau( 107) = (   0.4976552   0.3169785   0.4976552  )
       108           Mg  tau( 108) = (   0.4976552   0.4976552   0.3169785  )
       109           O   tau( 109) = (   0.4976552   0.6594226   0.6594226  )
       110           O   tau( 110) = (   0.6594226   0.4976552   0.6594226  )
       111           O   tau( 111) = (   0.6594226   0.6594226   0.4976552  )
       112           Mg  tau( 112) = (   0.6637596   0.3315508   0.3315508  )
       113           Mg  tau( 113) = (   0.6783319   0.4976552   0.4976552  )
       114           Mg  tau( 114) = (   0.8315772   0.3304605   0.4976552  )
       115           Mg  tau( 115) = (   0.8315772   0.4976552   0.3304605  )
       116           O   tau( 116) = (   0.8329893   0.4976552   0.4976552  )
       117           O   tau( 117) = (   0.8285111   0.6627444   0.6627444  )
       118           O   tau( 118) = (   0.0000002   0.4976552   0.6638422  )
       119           O   tau( 119) = (   0.0000002   0.6638422   0.4976552  )
       120           Mg  tau( 120) = (   0.9953102   0.6638089   0.3315015  )
       121           Mg  tau( 121) = (   0.9953102   0.8298316   0.4976552  )
       122           Mg  tau( 122) = (   0.1637333   0.6648499   0.4976552  )
       123           Mg  tau( 123) = (   0.1656994   0.8296110   0.3314222  )
       124           O   tau( 124) = (   0.1666384   0.8286720   0.4976552  )
       125           O   tau( 125) = (   0.1661817   0.0000002   0.6632849  )
       126           O   tau( 126) = (   0.3325660   0.8285111   0.6627444  )
       127           O   tau( 127) = (   0.3314682   0.0000002   0.4976552  )
       128           Mg  tau( 128) = (   0.3315508   0.6637596   0.3315508  )
       129           Mg  tau( 129) = (   0.3304605   0.8315772   0.4976552  )
       130           Mg  tau( 130) = (   0.4976552   0.6783319   0.4976552  )
       131           Mg  tau( 131) = (   0.4976552   0.8315772   0.3304605  )
       132           O   tau( 132) = (   0.4976552   0.8329893   0.4976552  )
       133           O   tau( 133) = (   0.4976552   0.0000002   0.6638422  )
       134           O   tau( 134) = (   0.6627444   0.8285111   0.6627444  )
       135           O   tau( 135) = (   0.6638422   0.0000002   0.4976552  )
       136           Mg  tau( 136) = (   0.6637596   0.6637596   0.3315508  )
       137           Mg  tau( 137) = (   0.6648499   0.8315772   0.4976552  )
       138           Mg  tau( 138) = (   0.8315772   0.6648499   0.4976552  )
       139           Mg  tau( 139) = (   0.8296110   0.8296110   0.3314222  )
       140           O   tau( 140) = (   0.8286720   0.8286720   0.4976552  )
       141           O   tau( 141) = (   0.8291287   0.0000002   0.6632849  )
       142           O   tau( 142) = (   0.0000002   0.8291287   0.6632849  )
       143           O   tau( 143) = (   0.0000002   0.0000002   0.4976552  )
       144           Mg  tau( 144) = (   0.9953102   0.9953102   0.6637800  )
       145           Mg  tau( 145) = (   0.9953102   0.1657364   0.8295740  )
       146           Mg  tau( 146) = (   0.1657364   0.9953102   0.8295740  )
       147           Mg  tau( 147) = (   0.1656994   0.1656994   0.6638882  )
       148           O   tau( 148) = (   0.1661946   0.1661946   0.8291158  )
       149           O   tau( 149) = (   0.1661817   0.3320255   0.0000002  )
       150           O   tau( 150) = (   0.3320255   0.1661817   0.0000002  )
       151           O   tau( 151) = (   0.3325660   0.3325660   0.8285111  )
       152           Mg  tau( 152) = (   0.3315015   0.9953102   0.6638089  )
       153           Mg  tau( 153) = (   0.3314222   0.1656994   0.8296110  )
       154           Mg  tau( 154) = (   0.4976552   0.9953102   0.8298316  )
       155           Mg  tau( 155) = (   0.4976552   0.1637333   0.6648499  )
       156           O   tau( 156) = (   0.4976552   0.1666384   0.8286720  )
       157           O   tau( 157) = (   0.4976552   0.3314682   0.0000002  )
       158           O   tau( 158) = (   0.6632849   0.1661817   0.0000002  )
       159           O   tau( 159) = (   0.6627444   0.3325660   0.8285111  )
       160           Mg  tau( 160) = (   0.6638089   0.9953102   0.6638089  )
       161           Mg  tau( 161) = (   0.6638882   0.1656994   0.8296110  )
       162           Mg  tau( 162) = (   0.8295740   0.9953102   0.8295740  )
       163           Mg  tau( 163) = (   0.8296110   0.1656994   0.6638882  )
       164           O   tau( 164) = (   0.8291158   0.1661946   0.8291158  )
       165           O   tau( 165) = (   0.8291287   0.3320255   0.0000002  )
       166           O   tau( 166) = (   0.0000002   0.1660422   0.0000002  )
       167           O   tau( 167) = (   0.0000002   0.3320255   0.8291287  )
       168           Mg  tau( 168) = (   0.9953102   0.3315015   0.6638089  )
       169           Mg  tau( 169) = (   0.9953102   0.4976552   0.8298316  )
       170           Mg  tau( 170) = (   0.1656994   0.3314222   0.8296110  )
       171           Mg  tau( 171) = (   0.1637333   0.4976552   0.6648499  )
       172           O   tau( 172) = (   0.1666384   0.4976552   0.8286720  )
       173           O   tau( 173) = (   0.1661817   0.6632849   0.0000002  )
       174           O   tau( 174) = (   0.3314682   0.4976552   0.0000002  )
       175           O   tau( 175) = (   0.3325660   0.6627444   0.8285111  )
       176           Mg  tau( 176) = (   0.3315508   0.3315508   0.6637596  )
       177           Mg  tau( 177) = (   0.3304605   0.4976552   0.8315772  )
       178           Mg  tau( 178) = (   0.4976552   0.3304605   0.8315772  )
       179           Mg  tau( 179) = (   0.4976552   0.4976552   0.6783319  )
       180           O   tau( 180) = (   0.4976552   0.4976552   0.8329893  )
       181           O   tau( 181) = (   0.4976552   0.6638422   0.0000002  )
       182           O   tau( 182) = (   0.6638422   0.4976552   0.0000002  )
       183           O   tau( 183) = (   0.6627444   0.6627444   0.8285111  )
       184           Mg  tau( 184) = (   0.6637596   0.3315508   0.6637596  )
       185           Mg  tau( 185) = (   0.6648499   0.4976552   0.8315772  )
       186           Mg  tau( 186) = (   0.8296110   0.3314222   0.8296110  )
       187           Mg  tau( 187) = (   0.8315772   0.4976552   0.6648499  )
       188           O   tau( 188) = (   0.8286720   0.4976552   0.8286720  )
       189           O   tau( 189) = (   0.8291287   0.6632849   0.0000002  )
       190           O   tau( 190) = (   0.0000002   0.4976552   0.0000002  )
       191           O   tau( 191) = (   0.0000002   0.6632849   0.8291287  )
       192           Mg  tau( 192) = (   0.9953102   0.6638089   0.6638089  )
       193           Mg  tau( 193) = (   0.9953102   0.8295740   0.8295740  )
       194           Mg  tau( 194) = (   0.1656994   0.6638882   0.8296110  )
       195           Mg  tau( 195) = (   0.1656994   0.8296110   0.6638882  )
       196           O   tau( 196) = (   0.1661946   0.8291158   0.8291158  )
       197           O   tau( 197) = (   0.1660422   0.0000002   0.0000002  )
       198           O   tau( 198) = (   0.3320255   0.8291287   0.0000002  )
       199           O   tau( 199) = (   0.3320255   0.0000002   0.8291287  )
       200           Mg  tau( 200) = (   0.3315508   0.6637596   0.6637596  )
       201           Mg  tau( 201) = (   0.3314222   0.8296110   0.8296110  )
       202           Mg  tau( 202) = (   0.4976552   0.6648499   0.8315772  )
       203           Mg  tau( 203) = (   0.4976552   0.8315772   0.6648499  )
       204           O   tau( 204) = (   0.4976552   0.8286720   0.8286720  )
       205           O   tau( 205) = (   0.4976552   0.0000002   0.0000002  )
       206           O   tau( 206) = (   0.6632849   0.8291287   0.0000002  )
       207           O   tau( 207) = (   0.6632849   0.0000002   0.8291287  )
       208           Mg  tau( 208) = (   0.6637596   0.6637596   0.6637596  )
       209           Mg  tau( 209) = (   0.6638882   0.8296110   0.8296110  )
       210           Mg  tau( 210) = (   0.8296110   0.6638882   0.8296110  )
       211           Mg  tau( 211) = (   0.8296110   0.8296110   0.6638882  )
       212           O   tau( 212) = (   0.8291158   0.8291158   0.8291158  )
       213           O   tau( 213) = (   0.8292682   0.0000002   0.0000002  )
       214           O   tau( 214) = (   0.0000002   0.8292682   0.0000002  )
       215           O   tau( 215) = (   0.0000002   0.0000002   0.8292682  )

     number of k points=     1
                       cart. coord. in units 2pi/alat
        k(    1) = (   0.0000000   0.0000000   0.0000000), wk =   2.0000000

     Dense  grid:  1303639 G-vectors     FFT dimensions: ( 135, 135, 135)

     Estimated max dynamical RAM per process >     523.64 MB

     Estimated total dynamical RAM >      30.68 GB

     Initial potential from superposition of free atoms

     starting charge  857.87907, renormalised to  856.00000

     negative rho (up, down):  1.094E-05 0.000E+00
     Starting wfc are  860 randomized atomic wfcs

     total cpu time spent up to now is       13.7 secs

     Self-consistent Calculation

     iteration #  1     ecut=    80.00 Ry     beta= 0.70
     Davidson diagonalization with overlap
     ethr =  1.00E-02,  avg # of iterations =  7.0
     Davidson diagonalization with overlap
     ethr =  1.00E-02,  avg # of iterations =  1.0
     Davidson diagonalization with overlap
     ethr =  1.00E-02,  avg # of iterations =  1.0

     Expectation value of exp(iGx): (  3.6515342276104872E-004,  5.9940728768587522E-005)  0.99545565572673589     
     Electronic Dipole per cell (Ry a.u.)   1.7430167818368751     
     Ionic Dipole per cell (Ry a.u.)   13224.827102170724     

     Expectation value of exp(iGx): (  3.6515596215970519E-004,  5.9938767507285822E-005)  0.99545565572673589     
     Electronic Dipole per cell (Ry a.u.)   1.7429488431431710     
     Ionic Dipole per cell (Ry a.u.)   13224.827102133311     

     Expectation value of exp(iGx): (  3.6515434019334210E-004,  5.9935018896990195E-005)  0.99545565572673589     
     Electronic Dipole per cell (Ry a.u.)   1.7428493567779568     
     Ionic Dipole per cell (Ry a.u.)   13224.827102341756     
Electronic Dipole on Cartesian axes
           1   1.7430167818368751     
           2   1.7429488431431710     
           3   1.7428493567779568     
Ionic Dipole on Cartesian axes
           1   13224.827102170724     
           2   13224.827102133311     
           3   13224.827102341756     

     total cpu time spent up to now is      243.4 secs

     total energy              =   -3659.39677581 Ry
     Harris-Foulkes estimate   =   -3691.89559039 Ry
     estimated scf accuracy    <      44.02837925 Ry

     iteration #  2     ecut=    80.00 Ry     beta= 0.70
     Davidson diagonalization with overlap
     ethr =  5.14E-03,  avg # of iterations =  3.0
     Davidson diagonalization with overlap
     ethr =  5.14E-03,  avg # of iterations =  2.0
     Davidson diagonalization with overlap
     ethr =  5.14E-03,  avg # of iterations =  1.0

     Expectation value of exp(iGx): ( -5.6142026428015304E-007, -1.7875910442862808E-007)  0.99545565572673589     
     Electronic Dipole per cell (Ry a.u.)  -30.353528609275720     
     Ionic Dipole per cell (Ry a.u.)   13224.827102170724     

     Expectation value of exp(iGx): ( -5.6603882842180514E-007, -1.8006609602958270E-007)  0.99545565572673589     
     Electronic Dipole per cell (Ry a.u.)  -30.356339871063131     
     Ionic Dipole per cell (Ry a.u.)   13224.827102133311     

     Expectation value of exp(iGx): ( -1.0242674697002224E-006, -2.8128233110637053E-007)  0.99545565572673589     
     Electronic Dipole per cell (Ry a.u.)  -30.784667700944304     
     Ionic Dipole per cell (Ry a.u.)   13224.827102341756     
Electronic Dipole on Cartesian axes
           1  -30.353528609275720     
           2  -30.356339871063131     
           3  -30.784667700944304     
Ionic Dipole on Cartesian axes
           1   13224.827102170724     
           2   13224.827102133311     
           3   13224.827102341756     

     total cpu time spent up to now is      435.1 secs

     total energy              =   -3669.44134928 Ry
     Harris-Foulkes estimate   =   -3689.21759269 Ry
     estimated scf accuracy    <      40.47945540 Ry

     iteration #  3     ecut=    80.00 Ry     beta= 0.70
     Davidson diagonalization with overlap
     ethr =  4.73E-03,  avg # of iterations =  3.0
     Davidson diagonalization with overlap
     ethr =  4.73E-03,  avg # of iterations =  1.0
     Davidson diagonalization with overlap
     ethr =  4.73E-03,  avg # of iterations =  1.0

     Expectation value of exp(iGx): (  4.7980262127411958E-005,  7.9064988116952163E-006)  0.99545565572673589     
     Electronic Dipole per cell (Ry a.u.)   1.7496331760935186     
     Ionic Dipole per cell (Ry a.u.)   13224.827102170724     

     Expectation value of exp(iGx): (  4.7979054580047719E-005,  7.9065746922343307E-006)  0.99545565572673589     
     Electronic Dipole per cell (Ry a.u.)   1.7496929273811670     
     Ionic Dipole per cell (Ry a.u.)   13224.827102133311     

     Expectation value of exp(iGx): (  4.7921457272669048E-005,  7.8935539559585703E-006)  0.99545565572673589     
     Electronic Dipole per cell (Ry a.u.)   1.7489248245494602     
     Ionic Dipole per cell (Ry a.u.)   13224.827102341756     
Electronic Dipole on Cartesian axes
           1   1.7496331760935186     
           2   1.7496929273811670     
           3   1.7489248245494602     
Ionic Dipole on Cartesian axes
           1   13224.827102170724     
           2   13224.827102133311     
           3   13224.827102341756     

     total cpu time spent up to now is      620.2 secs

     total energy              =   -3677.82342684 Ry
     Harris-Foulkes estimate   =   -3678.38883968 Ry
     estimated scf accuracy    <       1.09628729 Ry

     iteration #  4     ecut=    80.00 Ry     beta= 0.70
     Davidson diagonalization with overlap
     ethr =  1.28E-04,  avg # of iterations =  5.0
     Davidson diagonalization with overlap
     ethr =  1.28E-04,  avg # of iterations =  1.0
     Davidson diagonalization with overlap
     ethr =  1.28E-04,  avg # of iterations =  1.0

     Expectation value of exp(iGx): (  4.6659113960841891E-005,  7.6890709558649058E-006)  0.99545565572673589     
     Electronic Dipole per cell (Ry a.u.)   1.7496956549814167     
     Ionic Dipole per cell (Ry a.u.)   13224.827102170724     

     Expectation value of exp(iGx): (  4.6658948711328450E-005,  7.6891367716361906E-006)  0.99545565572673589     
     Electronic Dipole per cell (Ry a.u.)   1.7497164540844394     
     Ionic Dipole per cell (Ry a.u.)   13224.827102133311     

     Expectation value of exp(iGx): (  4.6641852358817637E-005,  7.6851925220449574E-006)  0.99545565572673589     
     Electronic Dipole per cell (Ry a.u.)   1.7494644707105780     
     Ionic Dipole per cell (Ry a.u.)   13224.827102341756     
Electronic Dipole on Cartesian axes
           1   1.7496956549814167     
           2   1.7497164540844394     
           3   1.7494644707105780     
Ionic Dipole on Cartesian axes
           1   13224.827102170724     
           2   13224.827102133311     
           3   13224.827102341756     

     total cpu time spent up to now is      817.5 secs

     total energy              =   -3678.01962794 Ry
     Harris-Foulkes estimate   =   -3678.07836164 Ry
     estimated scf accuracy    <       0.13612076 Ry

     iteration #  5     ecut=    80.00 Ry     beta= 0.70
     Davidson diagonalization with overlap
     ethr =  1.59E-05,  avg # of iterations = 10.0
     Davidson diagonalization with overlap
     ethr =  1.59E-05,  avg # of iterations =  1.0
     Davidson diagonalization with overlap
     ethr =  1.59E-05,  avg # of iterations =  1.0

     Expectation value of exp(iGx): (  4.2981404087542636E-005,  7.0861347622010800E-006)  0.99545565572673589     
     Electronic Dipole per cell (Ry a.u.)   1.7504533988436748     
     Ionic Dipole per cell (Ry a.u.)   13224.827102170724     

     Expectation value of exp(iGx): (  4.2981437494151855E-005,  7.0860675670887686E-006)  0.99545565572673589     
     Electronic Dipole per cell (Ry a.u.)   1.7504357574100986     
     Ionic Dipole per cell (Ry a.u.)   13224.827102133311     

     Expectation value of exp(iGx): (  4.2983073480251762E-005,  7.0869383135050919E-006)  0.99545565572673589     
     Electronic Dipole per cell (Ry a.u.)   1.7505815930419066     
     Ionic Dipole per cell (Ry a.u.)   13224.827102341756     
Electronic Dipole on Cartesian axes
           1   1.7504533988436748     
           2   1.7504357574100986     
           3   1.7505815930419066     
Ionic Dipole on Cartesian axes
           1   13224.827102170724     
           2   13224.827102133311     
           3   13224.827102341756     

     total cpu time spent up to now is     1031.1 secs

     total energy              =   -3678.03384484 Ry
     Harris-Foulkes estimate   =   -3678.05267374 Ry
     estimated scf accuracy    <       0.03693483 Ry

     iteration #  6     ecut=    80.00 Ry     beta= 0.70
     Davidson diagonalization with overlap
     ethr =  4.31E-06,  avg # of iterations = 10.0
     Davidson diagonalization with overlap
     ethr =  4.31E-06,  avg # of iterations =  1.0
     Davidson diagonalization with overlap
     ethr =  4.31E-06,  avg # of iterations =  1.0

     Expectation value of exp(iGx): (  4.3151501625128087E-005,  7.1152010784220689E-006)  0.99545565572673589     
     Electronic Dipole per cell (Ry a.u.)   1.7507006917678960     
     Ionic Dipole per cell (Ry a.u.)   13224.827102170724     

     Expectation value of exp(iGx): (  4.3151494952316092E-005,  7.1151740542130061E-006)  0.99545565572673589     
     Electronic Dipole per cell (Ry a.u.)   1.7506944261196045     
     Ionic Dipole per cell (Ry a.u.)   13224.827102133311     

     Expectation value of exp(iGx): (  4.3150446935665816E-005,  7.1147700961897455E-006)  0.99545565572673589     
     Electronic Dipole per cell (Ry a.u.)   1.7506385566648390     
     Ionic Dipole per cell (Ry a.u.)   13224.827102341756     
Electronic Dipole on Cartesian axes
           1   1.7507006917678960     
           2   1.7506944261196045     
           3   1.7506385566648390     
Ionic Dipole on Cartesian axes
           1   13224.827102170724     
           2   13224.827102133311     
           3   13224.827102341756     

     total cpu time spent up to now is     1244.8 secs

     total energy              =   -3678.04174358 Ry
     Harris-Foulkes estimate   =   -3678.04319197 Ry
     estimated scf accuracy    <       0.00317953 Ry

     iteration #  7     ecut=    80.00 Ry     beta= 0.70
     Davidson diagonalization with overlap
     ethr =  3.71E-07,  avg # of iterations = 14.0
     Davidson diagonalization with overlap
     ethr =  3.71E-07,  avg # of iterations =  1.0
     Davidson diagonalization with overlap
     ethr =  3.71E-07,  avg # of iterations =  1.0

     Expectation value of exp(iGx): (  4.3402304155175494E-005,  7.1568887243846226E-006)  0.99545565572673589     
     Electronic Dipole per cell (Ry a.u.)   1.7507807363598908     
     Ionic Dipole per cell (Ry a.u.)   13224.827102170724     

     Expectation value of exp(iGx): (  4.3402296272747440E-005,  7.1569032577417428E-006)  0.99545565572673589     
     Electronic Dipole per cell (Ry a.u.)   1.7507845410051328     
     Ionic Dipole per cell (Ry a.u.)   13224.827102133311     

     Expectation value of exp(iGx): (  4.3402504944892738E-005,  7.1569343196574963E-006)  0.99545565572673589     
     Electronic Dipole per cell (Ry a.u.)   1.7507837366244179     
     Ionic Dipole per cell (Ry a.u.)   13224.827102341756     
Electronic Dipole on Cartesian axes
           1   1.7507807363598908     
           2   1.7507845410051328     
           3   1.7507837366244179     
Ionic Dipole on Cartesian axes
           1   13224.827102170724     
           2   13224.827102133311     
           3   13224.827102341756     

     total cpu time spent up to now is     1456.7 secs

     total energy              =   -3678.04227300 Ry
     Harris-Foulkes estimate   =   -3678.04232446 Ry
     estimated scf accuracy    <       0.00009170 Ry

     iteration #  8     ecut=    80.00 Ry     beta= 0.70
     Davidson diagonalization with overlap
     ethr =  1.07E-08,  avg # of iterations =  2.0
     Davidson diagonalization with overlap
     ethr =  1.07E-08,  avg # of iterations =  1.0
     Davidson diagonalization with overlap
     ethr =  1.07E-08,  avg # of iterations =  1.0

     Expectation value of exp(iGx): (  4.3418417181102336E-005,  7.1596517538956307E-006)  0.99545565572673589     
     Electronic Dipole per cell (Ry a.u.)   1.7508062097535075     
     Ionic Dipole per cell (Ry a.u.)   13224.827102170724     

     Expectation value of exp(iGx): (  4.3418418287569380E-005,  7.1596539147079117E-006)  0.99545565572673589     
     Electronic Dipole per cell (Ry a.u.)   1.7508066849684836     
     Ionic Dipole per cell (Ry a.u.)   13224.827102133311     

     Expectation value of exp(iGx): (  4.3418331903549054E-005,  7.1596475373123519E-006)  0.99545565572673589     
     Electronic Dipole per cell (Ry a.u.)   1.7508085747381836     
     Ionic Dipole per cell (Ry a.u.)   13224.827102341756     
Electronic Dipole on Cartesian axes
           1   1.7508062097535075     
           2   1.7508066849684836     
           3   1.7508085747381836     
Ionic Dipole on Cartesian axes
           1   13224.827102170724     
           2   13224.827102133311     
           3   13224.827102341756     

     total cpu time spent up to now is     1635.4 secs

     total energy              =   -3678.04229940 Ry
     Harris-Foulkes estimate   =   -3678.04231132 Ry
     estimated scf accuracy    <       0.00003047 Ry

     iteration #  9     ecut=    80.00 Ry     beta= 0.70
     Davidson diagonalization with overlap
     ethr =  3.56E-09,  avg # of iterations =  2.0
     Davidson diagonalization with overlap
     ethr =  3.56E-09,  avg # of iterations =  1.0
     Davidson diagonalization with overlap
     ethr =  3.56E-09,  avg # of iterations =  1.0

     Expectation value of exp(iGx): (  4.3416767990100719E-005,  7.1593829486993748E-006)  0.99545565572673589     
     Electronic Dipole per cell (Ry a.u.)   1.7508069651563767     
     Ionic Dipole per cell (Ry a.u.)   13224.827102170724     

     Expectation value of exp(iGx): (  4.3416768066008668E-005,  7.1593823910046313E-006)  0.99545565572673589     
     Electronic Dipole per cell (Ry a.u.)   1.7508068281823508     
     Ionic Dipole per cell (Ry a.u.)   13224.827102133311     

     Expectation value of exp(iGx): (  4.3416834384159502E-005,  7.1593926980885268E-006)  0.99545565572673589     
     Electronic Dipole per cell (Ry a.u.)   1.7508066771554092     
     Ionic Dipole per cell (Ry a.u.)   13224.827102341756     
Electronic Dipole on Cartesian axes
           1   1.7508069651563767     
           2   1.7508068281823508     
           3   1.7508066771554094     
Ionic Dipole on Cartesian axes
           1   13224.827102170724     
           2   13224.827102133311     
           3   13224.827102341756     

     total cpu time spent up to now is     1810.5 secs

     total energy              =   -3678.04230504 Ry
     Harris-Foulkes estimate   =   -3678.04230553 Ry
     estimated scf accuracy    <       0.00000149 Ry

     iteration # 10     ecut=    80.00 Ry     beta= 0.70
     Davidson diagonalization with overlap
     ethr =  1.74E-10,  avg # of iterations =  2.0
     Davidson diagonalization with overlap
     ethr =  1.74E-10,  avg # of iterations =  1.0
     Davidson diagonalization with overlap
     ethr =  1.74E-10,  avg # of iterations =  1.0

     Expectation value of exp(iGx): (  4.3413470447360565E-005,  7.1588089093554828E-006)  0.99545565572673589     
     Electronic Dipole per cell (Ry a.u.)   1.7507996914044552     
     Ionic Dipole per cell (Ry a.u.)   13224.827102170724     

     Expectation value of exp(iGx): (  4.3413470231607151E-005,  7.1588098938259827E-006)  0.99545565572673589     
     Electronic Dipole per cell (Ry a.u.)   1.7507999364549547     
     Ionic Dipole per cell (Ry a.u.)   13224.827102133311     

     Expectation value of exp(iGx): (  4.3413434163762368E-005,  7.1588053913513109E-006)  0.99545565572673589     
     Electronic Dipole per cell (Ry a.u.)   1.7508002836067103     
     Ionic Dipole per cell (Ry a.u.)   13224.827102341756     
Electronic Dipole on Cartesian axes
           1   1.7507996914044552     
           2   1.7507999364549547     
           3   1.7508002836067103     
Ionic Dipole on Cartesian axes
           1   13224.827102170724     
           2   13224.827102133311     
           3   13224.827102341756     

     total cpu time spent up to now is     1987.7 secs

     total energy              =   -3678.04230521 Ry
     Harris-Foulkes estimate   =   -3678.04230528 Ry
     estimated scf accuracy    <       0.00000017 Ry

     iteration # 11     ecut=    80.00 Ry     beta= 0.70
     Davidson diagonalization with overlap
     ethr =  1.97E-11,  avg # of iterations =  2.0
     Davidson diagonalization with overlap
     ethr =  1.97E-11,  avg # of iterations =  1.0
     Davidson diagonalization with overlap
     ethr =  1.97E-11,  avg # of iterations =  1.0

     Expectation value of exp(iGx): (  4.3412046841381269E-005,  7.1585667594107116E-006)  0.99545565572673589     
     Electronic Dipole per cell (Ry a.u.)   1.7507979136862404     
     Ionic Dipole per cell (Ry a.u.)   13224.827102170724     

     Expectation value of exp(iGx): (  4.3412046910159178E-005,  7.1585673435957591E-006)  0.99545565572673589     
     Electronic Dipole per cell (Ry a.u.)   1.7507980513074708     
     Ionic Dipole per cell (Ry a.u.)   13224.827102133311     

     Expectation value of exp(iGx): (  4.3412086147089547E-005,  7.1585711185256949E-006)  0.99545565572673589     
     Electronic Dipole per cell (Ry a.u.)   1.7507974038148841     
     Ionic Dipole per cell (Ry a.u.)   13224.827102341756     
Electronic Dipole on Cartesian axes
           1   1.7507979136862404     
           2   1.7507980513074708     
           3   1.7507974038148841     
Ionic Dipole on Cartesian axes
           1   13224.827102170724     
           2   13224.827102133311     
           3   13224.827102341756     

     total cpu time spent up to now is     2165.3 secs

     total energy              =   -3678.04230524 Ry
     Harris-Foulkes estimate   =   -3678.04230525 Ry
     estimated scf accuracy    <       0.00000002 Ry

     iteration # 12     ecut=    80.00 Ry     beta= 0.70
     Davidson diagonalization with overlap
     ethr =  1.84E-12,  avg # of iterations =  2.0
     Davidson diagonalization with overlap
     ethr =  1.84E-12,  avg # of iterations =  1.0
     Davidson diagonalization with overlap
     ethr =  1.84E-12,  avg # of iterations =  1.0

     Expectation value of exp(iGx): (  4.3411997496864501E-005,  7.1585627560013785E-006)  0.99545565572673589     
     Electronic Dipole per cell (Ry a.u.)   1.7507989067070706     
     Ionic Dipole per cell (Ry a.u.)   13224.827102170724     

     Expectation value of exp(iGx): (  4.3411997298872345E-005,  7.1585635273808174E-006)  0.99545565572673589     
     Electronic Dipole per cell (Ry a.u.)   1.7507990998687422     
     Ionic Dipole per cell (Ry a.u.)   13224.827102133311     

     Expectation value of exp(iGx): (  4.3411984848911375E-005,  7.1585594392113952E-006)  0.99545565572673589     
     Electronic Dipole per cell (Ry a.u.)   1.7507986109289739     
     Ionic Dipole per cell (Ry a.u.)   13224.827102341756     
Electronic Dipole on Cartesian axes
           1   1.7507989067070706     
           2   1.7507990998687422     
           3   1.7507986109289739     
Ionic Dipole on Cartesian axes
           1   13224.827102170724     
           2   13224.827102133311     
           3   13224.827102341756     

     total cpu time spent up to now is     2346.7 secs

     End of self-consistent calculation

          k = 0.0000 0.0000 0.0000 (162891 PWs)   bands (ev):

   -11.5648 -11.1833 -11.1833 -11.1831 -11.1552 -11.1516 -11.1516 -10.8603
   -10.8602 -10.8602 -10.8119 -10.8119 -10.8096 -10.8095 -10.8092 -10.7808
   -10.7731 -10.7727 -10.7727 -10.5483 -10.5461 -10.5461 -10.5461 -10.5314
   -10.5314 -10.5297 -10.5085 -10.4259 -10.4259 -10.4259 -10.3469 -10.3469
   -10.2619 -10.2549 -10.2548 -10.2542 -10.2440 -10.2432 -10.2432 -10.1946
   -10.1946 -10.1894 -10.1866 -10.1866 -10.1219 -10.1219 -10.1166 -10.1158
   -10.1158 -10.0903 -10.0895 -10.0895 -10.0852 -10.0852 -10.0835 -10.0727
   -10.0699 -10.0610 -10.0610 -10.0593 -10.0493 -10.0493 -10.0291 -10.0255
   -10.0255 -10.0175 -10.0175 -10.0164 -10.0092 -10.0091 -10.0091  -9.9905
    -9.9905  -9.9810  -9.9788  -9.9725  -9.9720  -9.9720  -9.9674  -9.9674
    -9.9667  -9.9016  -9.9016  -9.8659  -9.8659  -9.8659  -9.8372  -9.8372
    -9.8372  -9.8148  -9.8148  -9.8145  -9.8123  -9.7853  -9.7852  -9.7563
    -9.7563  -9.7311  -9.7300  -9.7300  -9.7042  -9.6939  -9.6939  -9.6833
    -9.6799  -9.6615  -9.6615   1.0328   1.0462   1.0783   1.0783   1.0833
     1.0844   1.0844   1.1269   1.1271   1.1271   1.1671   1.1673   1.1673
     1.2380   1.2380   1.2385   1.2428   1.2429   1.2429   1.2468   1.2471
     1.2471   1.2521   1.2521   1.2697   1.2697   1.2703   1.4376   1.6909
     1.6909   1.6909   1.7195   1.7195   1.7195   1.7271   1.7274   1.7274
     1.7305   1.7322   1.7322   1.7376   1.7376   1.7380   1.7415   1.7490
     1.7490   1.7490   1.7873   1.7874   1.7874   1.8364   1.8364   1.8370
     1.8535   1.8535   1.8634   1.8653   1.8653   1.8688   1.8688   1.8704
     1.8720   1.8723   1.8723   1.8747   1.8832   1.8832   1.8843   1.9868
     1.9872   1.9872   2.0050   2.0050   2.0064   2.0139   2.0147   2.0147
     2.1625   2.1625   2.1626   2.1666   2.1742   2.1742   2.1790   2.1790
     2.1790   2.2117   2.2117   2.2117   2.2762   2.2762   2.2763   2.2939
     2.2947   2.2947   2.3003   2.3208   2.3208   2.3667   2.3667   2.3667
     2.6385   2.8128   2.8128   2.8181   2.8181   2.8181   2.8327   2.8327
     2.8327   2.8615   2.8615   2.8615   3.1034   3.1034   3.1034   3.1152
     3.1154   3.1154   3.1196   3.1196   3.1198   3.2096   3.2096   3.2096
     3.5051   3.5303   3.5303   3.5304   3.5388   3.5388   3.5392   3.5555
     3.5556   3.5556   3.5562   3.5562   3.5571   3.5572   3.5572   3.5620
     3.5626   3.5626   3.5634   3.5635   3.5635   3.5938   3.5938   3.5971
     3.6909   3.6909   3.7239   3.7376   3.7376   3.7376   3.7656   3.7855
     3.8003   3.8003   3.8019   3.8023   3.8023   3.8914   3.8914   3.8940
     3.8944   3.8944   3.9250   3.9696   3.9696   3.9697   4.0026   4.0026
     4.0026   4.0047   4.0047   4.0047   4.0362   4.0362   4.0465   4.0465
     4.0465   4.0600   4.0600   4.0605   4.0606   4.0606   4.0663   4.0663
     4.0663   4.0836   4.0921   4.0921   4.0921   4.1871   4.1871   4.1871
     4.3326   4.3379   4.3379   4.3387   4.3571   4.3573   4.3573   4.3634
     4.3634   4.3654   4.3681   4.3695   4.3695   4.3989   4.3989   4.4010
     4.4015   4.4015   4.4237   4.4237   4.4240   4.4624   4.4624   4.4754
     4.4760   4.4760   4.4849   4.4856   4.4856   4.4868   4.4881   4.4881
     4.4895   4.4921   4.4954   4.4956   4.4956   4.4992   4.4992   4.4997
     4.5002   4.5002   4.5006   4.5108   4.5108   4.5240   4.5244   4.5244
     4.5253   4.5253   4.5380   4.5380   4.5388   4.5407   4.5419   4.5419
     4.5477   4.6306   4.6306   4.6306   4.6565   4.6565   4.6681   4.6693
     4.6693   4.6693   4.6699   4.6699   4.6816   4.6816   4.6948   4.6948
     4.6950   4.6951   4.6955   4.6955   4.6962   4.7172   4.7172   4.7173
     4.7221   4.9031   4.9031   4.9031   4.9827   4.9827   5.0056   5.0056
     5.0056   5.0207   5.0207   5.0208   5.0384   5.0384   5.0384   5.0408
     5.0409   5.0409   5.0438   5.0438   5.0858   5.0858   5.0858   5.0911
     5.0917   5.0917   5.0929   5.0929   5.0935   5.2243   5.2243   5.2294
     5.2296   5.2296   5.2389   5.2408   5.2408   5.2437   5.2480   5.2480
     5.2483   5.4792   5.4792   5.4792   7.8865  10.4135  11.7723  11.7723
    11.7723  12.1705  12.1705  12.3533  12.5716  12.5716  12.5716  13.0356
    13.0356  13.0358  13.0975  13.1669  13.1728  13.1728  13.1784  13.1844
    13.1844  13.1870  13.1884  13.1888  13.1888  13.2138  13.2138  13.5194
    13.5194  13.5194  13.7059  14.3289  14.3289  14.3293  14.3916  14.3916
    14.4039  14.4039  14.4047  14.4060  14.4060  14.4358  14.4358  14.4358
    14.4667  14.4673  14.4673  14.4693  14.4693  14.4693  14.4765  14.6146
    14.6146  14.6149  14.6907  14.7137  14.7137  14.8586  14.8587  14.8587
    14.9082  14.9082  14.9082  15.1144  15.1976  15.1976  15.2979  15.3689
    15.3689  15.3690  15.4266  15.4266  15.4299  15.4299  15.4300  15.4602
    15.4605  15.4605  15.4625  15.4625  15.4628  15.4973  15.4973  15.4984
    15.4989  15.4989  15.5254  15.6568  15.6569  15.6569  15.7525  15.7525
    15.7903  15.7942  15.7942  15.7944  15.8195  15.8195  15.8238  15.8245
    15.8245  15.8544  15.8863  15.8864  15.8864  15.9981  15.9981  15.9983
    16.1004  16.1006  16.1006  16.2123  16.2123  16.2124  16.3418  16.3419
    16.3419  16.4034  16.4034  16.4036  16.6409  16.6414  16.6414  16.6638
    16.6691  16.6691  16.6697  16.6771  16.6771  16.6775  16.6849  16.6849
    16.6954  16.6954  16.6954  16.6992  16.6992  16.6994  16.7110  16.7382
    16.7382  16.7447  16.7450  16.7450  16.7639  16.7639  16.7644  16.7901
    16.7901  16.8609  16.9016  16.9018  16.9018  16.9269  16.9269  16.9270
    17.5077  17.5077  17.5079  17.5936  17.5936  17.5936  17.6686  17.6719
    17.6740  17.6740  17.6823  17.6823  17.6825  17.7033  17.7033  17.7036

     highest occupied, lowest unoccupied level (ev):     5.4792    7.8865

!    total energy              =   -3678.04230525 Ry
     Harris-Foulkes estimate   =   -3678.04230525 Ry
     estimated scf accuracy    <          9.2E-10 Ry

     The total energy is the sum of the following terms:

     one-electron contribution =   -1054.73585642 Ry
     hartree contribution      =    1096.08649656 Ry
     xc contribution           =    -907.10892522 Ry
     ewald contribution        =   -2812.28402017 Ry

     convergence has been achieved in  12 iterations
  **** WARNING :: Problem open file vector.dat...

     Forces acting on atoms (cartesian axes, Ry/au):

     atom    1 type  1   force =     0.00079111    0.00079112    0.00079112
     atom    2 type  1   force =     0.00078760   -0.00010012   -0.00010021
     atom    3 type  1   force =    -0.00010012    0.00078760   -0.00010021
     atom    4 type  1   force =    -0.00010012   -0.00010012    0.00078759
     atom    5 type  2   force =    -0.00012652   -0.00012652   -0.00012638
     atom    6 type  2   force =    -0.00021612    0.00016992    0.00017012
     atom    7 type  2   force =     0.00016991   -0.00021612    0.00017012
     atom    8 type  2   force =     0.00016995    0.00016995   -0.00021608
     atom    9 type  1   force =    -0.00026939    0.00078768    0.00078767
     atom   10 type  1   force =    -0.00014107   -0.00000078   -0.00000087
     atom   11 type  1   force =    -0.00014037    0.00077862   -0.00045066
     atom   12 type  1   force =    -0.00014039   -0.00045060    0.00077863
     atom   13 type  2   force =     0.00013898   -0.00038768   -0.00038762
     atom   14 type  2   force =     0.00013815    0.00015825    0.00015852
     atom   15 type  2   force =     0.00011605   -0.00021789    0.00016948
     atom   16 type  2   force =     0.00011602    0.00016927   -0.00021789
     atom   17 type  1   force =    -0.00001209    0.00078767    0.00078769
     atom   18 type  1   force =    -0.00014024   -0.00000028   -0.00000036
     atom   19 type  1   force =     0.00016410    0.00078800   -0.00009988
     atom   20 type  1   force =     0.00016411   -0.00009981    0.00078802
     atom   21 type  2   force =     0.00009464   -0.00012609   -0.00012599
     atom   22 type  2   force =     0.00020236    0.00017064    0.00017088
     atom   23 type  2   force =    -0.00081822   -0.00013533    0.00008873
     atom   24 type  2   force =    -0.00081823    0.00008857   -0.00013521
     atom   25 type  1   force =     0.00078768   -0.00026939    0.00078767
     atom   26 type  1   force =     0.00077862   -0.00014037   -0.00045066
     atom   27 type  1   force =    -0.00000078   -0.00014107   -0.00000087
     atom   28 type  1   force =    -0.00045060   -0.00014039    0.00077862
     atom   29 type  2   force =    -0.00038768    0.00013898   -0.00038762
     atom   30 type  2   force =    -0.00021789    0.00011605    0.00016948
     atom   31 type  2   force =     0.00015825    0.00013815    0.00015852
     atom   32 type  2   force =     0.00016927    0.00011601   -0.00021789
     atom   33 type  1   force =    -0.00031667   -0.00031667    0.00077681
     atom   34 type  1   force =    -0.00015588   -0.00013950   -0.00014386
     atom   35 type  1   force =    -0.00013950   -0.00015588   -0.00014387
     atom   36 type  1   force =    -0.00014079   -0.00014079    0.00088072
     atom   37 type  2   force =     0.00013893    0.00013893   -0.00003476
     atom   38 type  2   force =     0.00013823    0.00011759    0.00016779
     atom   39 type  2   force =     0.00011760    0.00013823    0.00016779
     atom   40 type  2   force =     0.00011640    0.00011640   -0.00021908
     atom   41 type  1   force =     0.00003518   -0.00031676    0.00077685
     atom   42 type  1   force =    -0.00012463   -0.00013947   -0.00013956
     atom   43 type  1   force =     0.00006540   -0.00013879    0.00000029
     atom   44 type  1   force =     0.00052104   -0.00014036    0.00077907
     atom   45 type  2   force =     0.00036925    0.00013903   -0.00038685
     atom   46 type  2   force =     0.00020322    0.00011530    0.00017062
     atom   47 type  2   force =    -0.00086573    0.00014033    0.00027259
     atom   48 type  2   force =    -0.00081819    0.00019833   -0.00013619
     atom   49 type  1   force =     0.00078767   -0.00001209    0.00078769
     atom   50 type  1   force =     0.00078800    0.00016410   -0.00009988
     atom   51 type  1   force =    -0.00000028   -0.00014024   -0.00000036
     atom   52 type  1   force =    -0.00009981    0.00016412    0.00078802
     atom   53 type  2   force =    -0.00012610    0.00009464   -0.00012599
     atom   54 type  2   force =    -0.00013533   -0.00081822    0.00008873
     atom   55 type  2   force =     0.00017064    0.00020236    0.00017088
     atom   56 type  2   force =     0.00008857   -0.00081823   -0.00013521
     atom   57 type  1   force =    -0.00031676    0.00003518    0.00077685
     atom   58 type  1   force =    -0.00013879    0.00006540    0.00000029
     atom   59 type  1   force =    -0.00013947   -0.00012463   -0.00013956
     atom   60 type  1   force =    -0.00014036    0.00052104    0.00077907
     atom   61 type  2   force =     0.00013903    0.00036924   -0.00038685
     atom   62 type  2   force =     0.00014033   -0.00086573    0.00027259
     atom   63 type  2   force =     0.00011531    0.00020322    0.00017062
     atom   64 type  2   force =     0.00019833   -0.00081818   -0.00013619
     atom   65 type  1   force =     0.00003534    0.00003534    0.00077686
     atom   66 type  1   force =    -0.00014251    0.00006487    0.00000080
     atom   67 type  1   force =     0.00006487   -0.00014251    0.00000080
     atom   68 type  1   force =     0.00016353    0.00016353    0.00078845
     atom   69 type  2   force =     0.00009409    0.00009409   -0.00012595
     atom   70 type  2   force =     0.00010365   -0.00081807    0.00008814
     atom   71 type  2   force =    -0.00081807    0.00010365    0.00008813
     atom   72 type  2   force =    -0.00081879   -0.00081879   -0.00019009
     atom   73 type  1   force =     0.00078766    0.00078766   -0.00026948
     atom   74 type  1   force =     0.00077864   -0.00045057   -0.00014038
     atom   75 type  1   force =    -0.00045057    0.00077864   -0.00014038
     atom   76 type  1   force =    -0.00000078   -0.00000078   -0.00014117
     atom   77 type  2   force =    -0.00038768   -0.00038768    0.00013895
     atom   78 type  2   force =    -0.00021794    0.00016926    0.00011583
     atom   79 type  2   force =     0.00016926   -0.00021794    0.00011582
     atom   80 type  2   force =     0.00015822    0.00015823    0.00013810
     atom   81 type  1   force =    -0.00031664    0.00077683   -0.00031673
     atom   82 type  1   force =    -0.00015589   -0.00014378   -0.00013949
     atom   83 type  1   force =    -0.00014079    0.00088072   -0.00014080
     atom   84 type  1   force =    -0.00013951   -0.00014382   -0.00015599
     atom   85 type  2   force =     0.00013898   -0.00003469    0.00013894
     atom   86 type  2   force =     0.00013834    0.00016751    0.00011733
     atom   87 type  2   force =     0.00011645   -0.00021907    0.00011622
     atom   88 type  2   force =     0.00011765    0.00016746    0.00013829
     atom   89 type  1   force =     0.00003516    0.00077682   -0.00031684
     atom   90 type  1   force =    -0.00012464   -0.00013950   -0.00013949
     atom   91 type  1   force =     0.00052101    0.00077905   -0.00014038
     atom   92 type  1   force =     0.00006541    0.00000036   -0.00013891
     atom   93 type  2   force =     0.00036919   -0.00038687    0.00013907
     atom   94 type  2   force =     0.00020317    0.00017039    0.00011508
     atom   95 type  2   force =    -0.00081822   -0.00013632    0.00019817
     atom   96 type  2   force =    -0.00086575    0.00027241    0.00014034
     atom   97 type  1   force =     0.00077683   -0.00031664   -0.00031673
     atom   98 type  1   force =     0.00088072   -0.00014079   -0.00014079
     atom   99 type  1   force =    -0.00014378   -0.00015589   -0.00013949
     atom  100 type  1   force =    -0.00014382   -0.00013951   -0.00015599
     atom  101 type  2   force =    -0.00003469    0.00013898    0.00013894
     atom  102 type  2   force =    -0.00021908    0.00011645    0.00011622
     atom  103 type  2   force =     0.00016751    0.00013834    0.00011733
     atom  104 type  2   force =     0.00016746    0.00011765    0.00013829
     atom  105 type  1   force =    -0.00023440   -0.00023440   -0.00023443
     atom  106 type  1   force =    -0.00025188   -0.00014529   -0.00014529
     atom  107 type  1   force =    -0.00014529   -0.00025188   -0.00014529
     atom  108 type  1   force =    -0.00014529   -0.00014529   -0.00025203
     atom  109 type  2   force =     0.00013824    0.00010826    0.00010799
     atom  110 type  2   force =     0.00010826    0.00013824    0.00010799
     atom  111 type  2   force =     0.00010829    0.00010829    0.00013830
     atom  112 type  1   force =    -0.00004382   -0.00023305   -0.00023310
     atom  113 type  1   force =     0.00003261   -0.00014532   -0.00014534
     atom  114 type  1   force =     0.00024654   -0.00015208   -0.00013951
     atom  115 type  1   force =     0.00024656   -0.00013948   -0.00015220
     atom  116 type  2   force =    -0.00008309    0.00013921    0.00013926
     atom  117 type  2   force =     0.00020469    0.00011550    0.00011529
     atom  118 type  2   force =    -0.00086574    0.00013914    0.00001353
     atom  119 type  2   force =    -0.00086572    0.00001370    0.00013914
     atom  120 type  1   force =     0.00077682    0.00003516   -0.00031684
     atom  121 type  1   force =     0.00077905    0.00052101   -0.00014038
     atom  122 type  1   force =    -0.00013950   -0.00012463   -0.00013949
     atom  123 type  1   force =     0.00000036    0.00006541   -0.00013891
     atom  124 type  2   force =    -0.00038687    0.00036919    0.00013907
     atom  125 type  2   force =    -0.00013632   -0.00081822    0.00019817
     atom  126 type  2   force =     0.00017039    0.00020317    0.00011508
     atom  127 type  2   force =     0.00027241   -0.00086575    0.00014034
     atom  128 type  1   force =    -0.00023305   -0.00004382   -0.00023310
     atom  129 type  1   force =    -0.00015208    0.00024654   -0.00013951
     atom  130 type  1   force =    -0.00014533    0.00003261   -0.00014533
     atom  131 type  1   force =    -0.00013948    0.00024656   -0.00015220
     atom  132 type  2   force =     0.00013921   -0.00008309    0.00013926
     atom  133 type  2   force =     0.00013914   -0.00086574    0.00001353
     atom  134 type  2   force =     0.00011550    0.00020469    0.00011529
     atom  135 type  2   force =     0.00001371   -0.00086572    0.00013914
     atom  136 type  1   force =    -0.00004512   -0.00004513   -0.00023181
     atom  137 type  1   force =    -0.00012844    0.00024225   -0.00013950
     atom  138 type  1   force =     0.00024226   -0.00012844   -0.00013950
     atom  139 type  1   force =     0.00006398    0.00006398   -0.00013664
     atom  140 type  2   force =     0.00036900    0.00036900    0.00013950
     atom  141 type  2   force =     0.00010436   -0.00081807    0.00019840
     atom  142 type  2   force =    -0.00081807    0.00010435    0.00019840
     atom  143 type  2   force =    -0.00082223   -0.00082223    0.00013906
     atom  144 type  1   force =     0.00078769    0.00078769   -0.00001199
     atom  145 type  1   force =     0.00078803   -0.00009979    0.00016419
     atom  146 type  1   force =    -0.00009979    0.00078803    0.00016419
     atom  147 type  1   force =    -0.00000027   -0.00000027   -0.00014013
     atom  148 type  2   force =    -0.00012612   -0.00012612    0.00009453
     atom  149 type  2   force =    -0.00013531    0.00008861   -0.00081821
     atom  150 type  2   force =     0.00008861   -0.00013531   -0.00081821
     atom  151 type  2   force =     0.00017070    0.00017070    0.00020237
     atom  152 type  1   force =    -0.00031675    0.00077686    0.00003526
     atom  153 type  1   force =    -0.00013880    0.00000039    0.00006548
     atom  154 type  1   force =    -0.00014038    0.00077906    0.00052110
     atom  155 type  1   force =    -0.00013951   -0.00013951   -0.00012452
     atom  156 type  2   force =     0.00013910   -0.00038691    0.00036917
     atom  157 type  2   force =     0.00014037    0.00027249   -0.00086573
     atom  158 type  2   force =     0.00019832   -0.00013626   -0.00081821
     atom  159 type  2   force =     0.00011529    0.00017041    0.00020317
     atom  160 type  1   force =     0.00003530    0.00077684    0.00003540
     atom  161 type  1   force =    -0.00014252    0.00000087    0.00006497
     atom  162 type  1   force =     0.00016353    0.00078843    0.00016362
     atom  163 type  1   force =     0.00006490    0.00000086   -0.00014241
     atom  164 type  2   force =     0.00009405   -0.00012607    0.00009395
     atom  165 type  2   force =     0.00010360    0.00008799   -0.00081808
     atom  166 type  2   force =    -0.00081881   -0.00019022   -0.00081879
     atom  167 type  2   force =    -0.00081810    0.00008798    0.00010352
     atom  168 type  1   force =     0.00077687   -0.00031674    0.00003526
     atom  169 type  1   force =     0.00077906   -0.00014038    0.00052110
     atom  170 type  1   force =     0.00000039   -0.00013880    0.00006548
     atom  171 type  1   force =    -0.00013951   -0.00013951   -0.00012452
     atom  172 type  2   force =    -0.00038692    0.00013909    0.00036917
     atom  173 type  2   force =    -0.00013626    0.00019832   -0.00081821
     atom  174 type  2   force =     0.00027248    0.00014037   -0.00086573
     atom  175 type  2   force =     0.00017041    0.00011529    0.00020317
     atom  176 type  1   force =    -0.00023307   -0.00023307   -0.00004377
     atom  177 type  1   force =    -0.00015209   -0.00013952    0.00024661
     atom  178 type  1   force =    -0.00013952   -0.00015209    0.00024661
     atom  179 type  1   force =    -0.00014533   -0.00014533    0.00003277
     atom  180 type  2   force =     0.00013925    0.00013925   -0.00008301
     atom  181 type  2   force =     0.00013909    0.00001363   -0.00086574
     atom  182 type  2   force =     0.00001363    0.00013909   -0.00086574
     atom  183 type  2   force =     0.00011546    0.00011546    0.00020465
     atom  184 type  1   force =    -0.00004515   -0.00023176   -0.00004510
     atom  185 type  1   force =    -0.00012845   -0.00013948    0.00024234
     atom  186 type  1   force =     0.00006399   -0.00013653    0.00006407
     atom  187 type  1   force =     0.00024229   -0.00013947   -0.00012834
     atom  188 type  2   force =     0.00036902    0.00013946    0.00036894
     atom  189 type  2   force =     0.00010434    0.00019852   -0.00081808
     atom  190 type  2   force =    -0.00082222    0.00013906   -0.00082223
     atom  191 type  2   force =    -0.00081806    0.00019856    0.00010423
     atom  192 type  1   force =     0.00077684    0.00003530    0.00003539
     atom  193 type  1   force =     0.00078843    0.00016353    0.00016362
     atom  194 type  1   force =     0.00000087   -0.00014252    0.00006497
     atom  195 type  1   force =     0.00000086    0.00006490   -0.00014241
     atom  196 type  2   force =    -0.00012607    0.00009405    0.00009395
     atom  197 type  2   force =    -0.00019022   -0.00081881   -0.00081879
     atom  198 type  2   force =     0.00008798    0.00010360   -0.00081808
     atom  199 type  2   force =     0.00008798   -0.00081810    0.00010353
     atom  200 type  1   force =    -0.00023176   -0.00004515   -0.00004510
     atom  201 type  1   force =    -0.00013653    0.00006399    0.00006407
     atom  202 type  1   force =    -0.00013948   -0.00012845    0.00024234
     atom  203 type  1   force =    -0.00013947    0.00024229   -0.00012834
     atom  204 type  2   force =     0.00013946    0.00036901    0.00036893
     atom  205 type  2   force =     0.00013905   -0.00082222   -0.00082223
     atom  206 type  2   force =     0.00019853    0.00010433   -0.00081808
     atom  207 type  2   force =     0.00019856   -0.00081806    0.00010423
     atom  208 type  1   force =    -0.00004642   -0.00004642   -0.00004639
     atom  209 type  1   force =    -0.00014479    0.00006347    0.00006357
     atom  210 type  1   force =     0.00006347   -0.00014479    0.00006357
     atom  211 type  1   force =     0.00006348    0.00006348   -0.00014469
     atom  212 type  2   force =     0.00009374    0.00009374    0.00009359
     atom  213 type  2   force =     0.00015420   -0.00081849   -0.00081852
     atom  214 type  2   force =    -0.00081849    0.00015420   -0.00081852
     atom  215 type  2   force =    -0.00081852   -0.00081852    0.00015406

     Total force =     0.009397     Total SCF correction =     0.000040

     Writing output data file Qrtz_Ortho.save

     init_run     :     10.26s CPU     11.81s WALL (       1 calls)
     electrons    :   2216.58s CPU   2333.20s WALL (       1 calls)
     forces       :      2.73s CPU      2.84s WALL (       1 calls)

     Called by init_run:
     wfcinit      :      8.43s CPU      9.61s WALL (       1 calls)
     potinit      :      0.11s CPU      0.12s WALL (       1 calls)

     Called by electrons:
     c_bands      :    767.21s CPU    807.47s WALL (      36 calls)
     sum_band     :     15.99s CPU     18.48s WALL (      12 calls)
     v_of_rho     :      0.19s CPU      0.24s WALL (      13 calls)
     mix_rho      :      1.29s CPU      1.45s WALL (      12 calls)

     Called by c_bands:
     init_us_2    :      1.11s CPU      1.23s WALL (      49 calls)
     cegterg      :    736.60s CPU    773.37s WALL (      36 calls)

     Called by sum_band:

     Called by *egterg:
     h_psi        :    253.84s CPU    282.88s WALL (     124 calls)
     g_psi        :      0.57s CPU      0.57s WALL (      87 calls)
     cdiaghg      :    286.49s CPU    286.75s WALL (     121 calls)

     Called by h_psi:
     h_psi:pot    :    250.74s CPU    279.72s WALL (     124 calls)
     h_psi:calbec :     31.12s CPU     31.19s WALL (     124 calls)
     vloc_psi     :    192.06s CPU    220.75s WALL (     124 calls)
     add_vuspsi   :     27.56s CPU     27.78s WALL (     124 calls)

     General routines
     calbec       :     32.61s CPU     32.69s WALL (     128 calls)
     fft          :      0.37s CPU      0.51s WALL (      55 calls)
     fftw         :    194.08s CPU    225.22s WALL (  103020 calls)
     davcio       :      0.02s CPU      4.59s WALL (     291 calls)

     Parallel routines
     fft_scatt_xy :     10.95s CPU     11.09s WALL (  103075 calls)
     fft_scatt_yz :    116.38s CPU    116.52s WALL (  103075 calls)

     Electric-field routines
     c_phase_fiel :   1430.98s CPU   1504.44s WALL (      36 calls)

     PWSCF        : 37m12.26s CPU    39m16.80s WALL


   This run was terminated on:  19:30:38  23Nov2018            

=------------------------------------------------------------------------------=
   JOB DONE.
=------------------------------------------------------------------------------=
