# Supplementary material for: Collective dipole effects in ionic transport under electric fields
Source: Nat Commun. 2020 Jul 3;11:3330. doi: 10.1038/s41467-020-17173-w (PMC7335081; doi:10.1038/s41467-020-17173-w)
Supplement: Supplementary file 3 — Source Data [file 41467_2020_17173_MOESM3_ESM.zip › Script_Pol_Analysis/QE_data/E-NEB_MgO_VO_Q2_pos0-1/E-MgO_8/output_file]

cn02-16.17864ipath_userinit: Mismatched user minor version (12) and driver minor version (13) while context sharing. Ensure that driver and library are from the same release.
cn02-16.17881ipath_userinit: Mismatched user minor version (12) and driver minor version (13) while context sharing. Ensure that driver and library are from the same release.
cn02-16.17865ipath_userinit: Mismatched user minor version (12) and driver minor version (13) while context sharing. Ensure that driver and library are from the same release.
cn02-16.17866ipath_userinit: Mismatched user minor version (12) and driver minor version (13) while context sharing. Ensure that driver and library are from the same release.
cn02-16.17882ipath_userinit: Mismatched user minor version (12) and driver minor version (13) while context sharing. Ensure that driver and library are from the same release.
cn02-16.17880ipath_userinit: Mismatched user minor version (12) and driver minor version (13) while context sharing. Ensure that driver and library are from the same release.
cn02-16.17879ipath_userinit: Mismatched user minor version (12) and driver minor version (13) while context sharing. Ensure that driver and library are from the same release.
cn02-16.17863ipath_userinit: Mismatched user minor version (12) and driver minor version (13) while context sharing. Ensure that driver and library are from the same release.
cn02-12.25958ipath_userinit: Mismatched user minor version (12) and driver minor version (13) while context sharing. Ensure that driver and library are from the same release.
cn02-12.25973ipath_userinit: Mismatched user minor version (12) and driver minor version (13) while context sharing. Ensure that driver and library are from the same release.
cn02-12.25975ipath_userinit: Mismatched user minor version (12) and driver minor version (13) while context sharing. Ensure that driver and library are from the same release.
cn02-12.25959ipath_userinit: Mismatched user minor version (12) and driver minor version (13) while context sharing. Ensure that driver and library are from the same release.
cn02-12.25957ipath_userinit: Mismatched user minor version (12) and driver minor version (13) while context sharing. Ensure that driver and library are from the same release.
cn02-12.25974ipath_userinit: Mismatched user minor version (12) and driver minor version (13) while context sharing. Ensure that driver and library are from the same release.
cn02-30.15206ipath_userinit: Mismatched user minor version (12) and driver minor version (13) while context sharing. Ensure that driver and library are from the same release.
cn02-30.15190ipath_userinit: Mismatched user minor version (12) and driver minor version (13) while context sharing. Ensure that driver and library are from the same release.
cn02-12.25972ipath_userinit: Mismatched user minor version (12) and driver minor version (13) while context sharing. Ensure that driver and library are from the same release.
cn02-12.25956ipath_userinit: Mismatched user minor version (12) and driver minor version (13) while context sharing. Ensure that driver and library are from the same release.
cn02-30.15205ipath_userinit: Mismatched user minor version (12) and driver minor version (13) while context sharing. Ensure that driver and library are from the same release.
cn02-30.15189ipath_userinit: Mismatched user minor version (12) and driver minor version (13) while context sharing. Ensure that driver and library are from the same release.
cn02-30.15204ipath_userinit: Mismatched user minor version (12) and driver minor version (13) while context sharing. Ensure that driver and library are from the same release.
cn02-30.15188ipath_userinit: Mismatched user minor version (12) and driver minor version (13) while context sharing. Ensure that driver and library are from the same release.
cn02-30.15203ipath_userinit: Mismatched user minor version (12) and driver minor version (13) while context sharing. Ensure that driver and library are from the same release.
cn02-30.15187ipath_userinit: Mismatched user minor version (12) and driver minor version (13) while context sharing. Ensure that driver and library are from the same release.

     Program PWSCF v.6.2 (svn rev. 14038) starts on  2Aug2019 at 13:32: 2 

     This program is part of the open-source Quantum ESPRESSO suite
     for quantum simulation of materials; please cite
         "P. Giannozzi et al., J. Phys.:Condens. Matter 21 395502 (2009);
         "P. Giannozzi et al., J. Phys.:Condens. Matter 29 465901 (2017);
          URL http://www.quantum-espresso.org", 
     in publications or presentations arising from this work. More details at
     http://www.quantum-espresso.org/quote

     Parallel version (MPI), running on    60 processors

     MPI processes distributed on     3 nodes
     R & G space division:  proc/nbgrp/npool/nimage =      60
     Reading input from /scratch/nsalles/MgO/E-NEB_MgO_VO_Q2_pos0-1/E0/E-MgO_8/input_file
Warning: card &IONS ignored
Warning: card / ignored
Warning: card &CELL ignored
Warning: card / ignored

     Current dimensions of program PWSCF are:
     Max number of different atomic species (ntypx) = 10
     Max number of k-points (npk) =  40000
     Max angular momentum in pseudopotentials (lmaxx) =  3

     Subspace diagonalization in iterative solution of the eigenvalue problem:
     a serial algorithm will be used


     Parallelization info
     --------------------
     sticks:   dense  smooth     PW     G-vecs:    dense   smooth      PW
     Min         240     240     59                21726    21726    2711
     Max         241     241     60                21731    21731    2718
     Sum       14425   14425   3593              1303639  1303639  162891


     Title: 
     Fkl_Ortho                                                                  


     bravais-lattice index     =            0
     lattice parameter (alat)  =      23.9069  a.u.
     unit-cell volume          =   13478.3721 (a.u.)^3
     number of atoms/cell      =          215
     number of atomic types    =            2
     number of electrons       =       856.00
     number of Kohn-Sham states=          600
     kinetic-energy cutoff     =      80.0000  Ry
     charge density cutoff     =     320.0000  Ry
     convergence threshold     =      1.0E-08
     mixing beta               =       0.7000
     number of iterations used =            8  plain     mixing
     Exchange-correlation      =  SLA  PZ   NOGX NOGC ( 1  1  0  0 0 0)

     Using Berry phase electric field
     In a.u.(Ry)  cartesian system of reference
        0.0000000000
        0.0000000000
        0.0000000000
     In a.u.(Ry)  crystal system of reference
        0.0000000000
        0.0000000000
        0.0000000000
     Number of iterative cycles:   3


     celldm(1)=  23.906935  celldm(2)=   0.000000  celldm(3)=   0.000000
     celldm(4)=   0.000000  celldm(5)=   0.000000  celldm(6)=   0.000000

     crystal axes: (cart. coord. in units of alat)
               a(1) = (   0.995456   0.000000   0.000000 )  
               a(2) = (   0.000000   0.995456   0.000000 )  
               a(3) = (   0.000000   0.000000   0.995456 )  

     reciprocal axes: (cart. coord. in units 2 pi/alat)
               b(1) = (  1.004565  0.000000  0.000000 )  
               b(2) = (  0.000000  1.004565  0.000000 )  
               b(3) = (  0.000000  0.000000  1.004565 )  


     PseudoPot. # 1 for Mg read from file:
     /home/nsalles/qe-6.2.1/pseudo/Mg.pz-n-vbc.UPF
     MD5 check sum: adf9ca49345680d0fd32b5bc0752f25b
     Pseudo is Norm-conserving + core correction, Zval =  2.0
     Generated by new atomic code, or converted to UPF format
     Using radial grid of  171 points,  2 beta functions with: 
                l(1) =   0
                l(2) =   1

     PseudoPot. # 2 for O  read from file:
     /home/nsalles/qe-6.2.1/pseudo/O.pz-mt.UPF
     MD5 check sum: 6c85872a654a48428798af567c59afb1
     Pseudo is Norm-conserving, Zval =  6.0
     Generated by new atomic code, or converted to UPF format
     Using radial grid of  921 points,  1 beta functions with: 
                l(1) =   0

     atomic species   valence    mass     pseudopotential
        Mg             2.00    24.30500     Mg( 1.00)
        O              6.00    16.00000     O ( 1.00)

     No symmetry found


   Cartesian axes

     site n.     atom                  positions (alat units)
         1           Mg  tau(   1) = (   0.9952525   0.9952525   0.9953831  )
         2           Mg  tau(   2) = (   0.9953132   0.1655210   0.1656444  )
         3           Mg  tau(   3) = (   0.1655210   0.9953132   0.1656444  )
         4           Mg  tau(   4) = (   0.1656027   0.1656027   0.9953829  )
         5           O   tau(   5) = (   0.1666366   0.1666366   0.1669322  )
         6           O   tau(   6) = (   0.1703022   0.3320907   0.3364398  )
         7           O   tau(   7) = (   0.3320907   0.1703022   0.3364398  )
         8           O   tau(   8) = (   0.3316353   0.3316353   0.1627791  )
         9           Mg  tau(   9) = (   0.3316514   0.9951577   0.9953830  )
        10           Mg  tau(  10) = (   0.3317349   0.1650033   0.1639302  )
        11           Mg  tau(  11) = (   0.4979754   0.9947608   0.1651892  )
        12           Mg  tau(  12) = (   0.4979036   0.1650535   0.9953831  )
        13           O   tau(  13) = (   0.4970728   0.1654382   0.1655415  )
        14           O   tau(  14) = (   0.4957493   0.3282225   0.3318896  )
        15           O   tau(  15) = (   0.6632854   0.1657091   0.3324060  )
        16           O   tau(  16) = (   0.6635496   0.3316611   0.1658192  )
        17           Mg  tau(  17) = (   0.6637940   0.9951008   0.9953831  )
        18           Mg  tau(  18) = (   0.6639819   0.1652746   0.1653298  )
        19           Mg  tau(  19) = (   0.8295141   0.9951910   0.1656711  )
        20           Mg  tau(  20) = (   0.8295791   0.1655763   0.9953831  )
        21           O   tau(  21) = (   0.8296223   0.1659876   0.1661059  )
        22           O   tau(  22) = (   0.8292310   0.3318097   0.3314470  )
        23           O   tau(  23) = (   0.0009027   0.1666577   0.3325126  )
        24           O   tau(  24) = (   0.0007191   0.3316821   0.1666710  )
        25           Mg  tau(  25) = (   0.9951577   0.3316514   0.9953830  )
        26           Mg  tau(  26) = (   0.9947608   0.4979754   0.1651891  )
        27           Mg  tau(  27) = (   0.1650033   0.3317349   0.1639302  )
        28           Mg  tau(  28) = (   0.1650535   0.4979036   0.9953831  )
        29           O   tau(  29) = (   0.1654382   0.4970728   0.1655415  )
        30           O   tau(  30) = (   0.1657091   0.6632854   0.3324060  )
        31           O   tau(  31) = (   0.3282225   0.4957493   0.3318896  )
        32           O   tau(  32) = (   0.3316611   0.6635496   0.1658191  )
        33           Mg  tau(  33) = (   0.3316951   0.3316951   0.9953832  )
        34           Mg  tau(  34) = (   0.3310571   0.4991417   0.1632696  )
        35           Mg  tau(  35) = (   0.4991417   0.3310571   0.1632696  )
        36           Mg  tau(  36) = (   0.4978019   0.4978019   0.9953827  )
        37           O   tau(  37) = (   0.4965739   0.4965739   0.1669094  )
        38           O   tau(  38) = (   0.4959507   0.6605437   0.3347557  )
        39           O   tau(  39) = (   0.6605437   0.4959507   0.3347557  )
        40           O   tau(  40) = (   0.6628723   0.6628723   0.1667886  )
        41           Mg  tau(  41) = (   0.6643065   0.3318009   0.9953831  )
        42           Mg  tau(  42) = (   0.6628266   0.4977422   0.1660545  )
        43           Mg  tau(  43) = (   0.8295594   0.3317160   0.1652279  )
        44           Mg  tau(  44) = (   0.8290172   0.4979331   0.9953830  )
        45           O   tau(  45) = (   0.8288094   0.4975001   0.1664818  )
        46           O   tau(  46) = (   0.8287346   0.6628670   0.3323151  )
        47           O   tau(  47) = (   0.0002761   0.4968995   0.3319916  )
        48           O   tau(  48) = (  -0.0001255   0.6633837   0.1661213  )
        49           Mg  tau(  49) = (   0.9951008   0.6637940   0.9953831  )
        50           Mg  tau(  50) = (   0.9951910   0.8295141   0.1656711  )
        51           Mg  tau(  51) = (   0.1652746   0.6639819   0.1653298  )
        52           Mg  tau(  52) = (   0.1655763   0.8295791   0.9953831  )
        53           O   tau(  53) = (   0.1659876   0.8296223   0.1661059  )
        54           O   tau(  54) = (   0.1666577   0.0009027   0.3325126  )
        55           O   tau(  55) = (   0.3318097   0.8292310   0.3314470  )
        56           O   tau(  56) = (   0.3316821   0.0007191   0.1666710  )
        57           Mg  tau(  57) = (   0.3318009   0.6643065   0.9953831  )
        58           Mg  tau(  58) = (   0.3317160   0.8295594   0.1652279  )
        59           Mg  tau(  59) = (   0.4977422   0.6628266   0.1660545  )
        60           Mg  tau(  60) = (   0.4979331   0.8290172   0.9953830  )
        61           O   tau(  61) = (   0.4975001   0.8288094   0.1664818  )
        62           O   tau(  62) = (   0.4968995   0.0002761   0.3319916  )
        63           O   tau(  63) = (   0.6628670   0.8287346   0.3323151  )
        64           O   tau(  64) = (   0.6633837  -0.0001255   0.1661213  )
        65           Mg  tau(  65) = (   0.6635288   0.6635288   0.9953830  )
        66           Mg  tau(  66) = (   0.6636687   0.8291783   0.1657746  )
        67           Mg  tau(  67) = (   0.8291783   0.6636687   0.1657746  )
        68           Mg  tau(  68) = (   0.8294514   0.8294514   0.9953831  )
        69           O   tau(  69) = (   0.8293351   0.8293351   0.1660913  )
        70           O   tau(  70) = (   0.8295671  -0.0000744   0.3320184  )
        71           O   tau(  71) = (  -0.0000744   0.8295671   0.3320184  )
        72           O   tau(  72) = (   0.0002180   0.0002180   0.1661536  )
        73           Mg  tau(  73) = (   0.9952600   0.9952600   0.3312616  )
        74           Mg  tau(  74) = (   0.9934387   0.1642900   0.4976548  )
        75           Mg  tau(  75) = (   0.1642900   0.9934387   0.4976548  )
        76           Mg  tau(  76) = (   0.1659515   0.1659515   0.3315448  )
        77           O   tau(  77) = (   0.1695911   0.1695911   0.4976555  )
        78           O   tau(  78) = (   0.1703025   0.3320908   0.6588708  )
        79           O   tau(  79) = (   0.3320908   0.1703025   0.6588708  )
        80           O   tau(  80) = (   0.4720582   0.4720581   0.4976565  )
        81           Mg  tau(  81) = (   0.3316762   0.9931640   0.3304173  )
        82           Mg  tau(  82) = (   0.3315388   0.1505070   0.4976546  )
        83           Mg  tau(  83) = (   0.4990495   0.9933346   0.4976548  )
        84           Mg  tau(  84) = (   0.4982778   0.1640718   0.3298305  )
        85           O   tau(  85) = (   0.4944528   0.1658119   0.4976552  )
        86           O   tau(  86) = (   0.4957497   0.3282218   0.6634223  )
        87           O   tau(  87) = (   0.6632855   0.1657090   0.6629056  )
        88           O   tau(  88) = (   0.6672267   0.3306465   0.4976552  )
        89           Mg  tau(  89) = (   0.6639176   0.9948195   0.3312197  )
        90           Mg  tau(  90) = (   0.6672166   0.1627194   0.4976548  )
        91           Mg  tau(  91) = (   0.8298175   0.9945608   0.4976550  )
        92           Mg  tau(  92) = (   0.8296464   0.1654256   0.3312166  )
        93           O   tau(  93) = (   0.8300023   0.1650783   0.4976556  )
        94           O   tau(  94) = (   0.8292308   0.3318098   0.6638646  )
        95           O   tau(  95) = (   0.0009027   0.1666578   0.6627991  )
        96           O   tau(  96) = (  -0.0038533   0.3313562   0.4976554  )
        97           Mg  tau(  97) = (   0.9931640   0.3316762   0.3304173  )
        98           Mg  tau(  98) = (   0.9933346   0.4990495   0.4976548  )
        99           Mg  tau(  99) = (   0.1505070   0.3315388   0.4976546  )
       100           Mg  tau( 100) = (   0.1640718   0.4982778   0.3298305  )
       101           O   tau( 101) = (   0.1658119   0.4944528   0.4976552  )
       102           O   tau( 102) = (   0.1657089   0.6632855   0.6629056  )
       103           O   tau( 103) = (   0.3282218   0.4957497   0.6634223  )
       104           O   tau( 104) = (   0.3306465   0.6672267   0.4976552  )
       105           Mg  tau( 105) = (   0.3330541   0.3330541   0.3181673  )
       106           Mg  tau( 106) = (   0.3228450   0.5126154   0.4976546  )
       107           Mg  tau( 107) = (   0.5126153   0.3228451   0.4976546  )
       108           Mg  tau( 108) = (   0.4941307   0.4941307   0.3334522  )
       109           O   tau( 109) = (   0.4959506   0.6605437   0.6605548  )
       110           O   tau( 110) = (   0.6605437   0.4959506   0.6605548  )
       111           O   tau( 111) = (   0.6604719   0.6604719   0.4976554  )
       112           Mg  tau( 112) = (   0.6651862   0.3309705   0.3297514  )
       113           Mg  tau( 113) = (   0.6693943   0.4964684   0.4976547  )
       114           Mg  tau( 114) = (   0.8298972   0.3308364   0.4976549  )
       115           Mg  tau( 115) = (   0.8297259   0.4977118   0.3311463  )
       116           O   tau( 116) = (   0.8305520   0.4976955   0.4976554  )
       117           O   tau( 117) = (   0.8287347   0.6628669   0.6629966  )
       118           O   tau( 118) = (   0.0002762   0.4968994   0.6633201  )
       119           O   tau( 119) = (  -0.0002185   0.6634360   0.4976557  )
       120           Mg  tau( 120) = (   0.9948195   0.6639176   0.3312197  )
       121           Mg  tau( 121) = (   0.9945608   0.8298175   0.4976550  )
       122           Mg  tau( 122) = (   0.1627194   0.6672166   0.4976548  )
       123           Mg  tau( 123) = (   0.1654256   0.8296464   0.3312166  )
       124           O   tau( 124) = (   0.1650783   0.8300023   0.4976556  )
       125           O   tau( 125) = (   0.1666578   0.0009027   0.6627991  )
       126           O   tau( 126) = (   0.3318098   0.8292308   0.6638646  )
       127           O   tau( 127) = (   0.3313562  -0.0038533   0.4976554  )
       128           Mg  tau( 128) = (   0.3309705   0.6651862   0.3297514  )
       129           Mg  tau( 129) = (   0.3308364   0.8298972   0.4976549  )
       130           Mg  tau( 130) = (   0.4964684   0.6693943   0.4976547  )
       131           Mg  tau( 131) = (   0.4977118   0.8297259   0.3311463  )
       132           O   tau( 132) = (   0.4976955   0.8305520   0.4976554  )
       133           O   tau( 133) = (   0.4968994   0.0002762   0.6633201  )
       134           O   tau( 134) = (   0.6628670   0.8287347   0.6629966  )
       135           O   tau( 135) = (   0.6634360  -0.0002185   0.4976557  )
       136           Mg  tau( 136) = (   0.6625313   0.6625313   0.3318856  )
       137           Mg  tau( 137) = (   0.6640467   0.8295520   0.4976549  )
       138           Mg  tau( 138) = (   0.8295520   0.6640467   0.4976549  )
       139           Mg  tau( 139) = (   0.8292342   0.8292342   0.3313620  )
       140           O   tau( 140) = (   0.8289873   0.8289873   0.4976556  )
       141           O   tau( 141) = (   0.8295672  -0.0000745   0.6632937  )
       142           O   tau( 142) = (  -0.0000745   0.8295672   0.6632937  )
       143           O   tau( 143) = (   0.0004977   0.0004977   0.4976557  )
       144           Mg  tau( 144) = (   0.9952600   0.9952600   0.6640482  )
       145           Mg  tau( 145) = (   0.9953132   0.1655210   0.8296665  )
       146           Mg  tau( 146) = (   0.1655210   0.9953132   0.8296664  )
       147           Mg  tau( 147) = (   0.1659516   0.1659516   0.6637645  )
       148           O   tau( 148) = (   0.1666367   0.1666367   0.8283776  )
       149           O   tau( 149) = (   0.1655575   0.3315770  -0.0000725  )
       150           O   tau( 150) = (   0.3315770   0.1655575  -0.0000725  )
       151           O   tau( 151) = (   0.3316353   0.3316353   0.8325307  )
       152           Mg  tau( 152) = (   0.3316762   0.9931640   0.6648921  )
       153           Mg  tau( 153) = (   0.3317350   0.1650035   0.8313804  )
       154           Mg  tau( 154) = (   0.4979754   0.9947609   0.8301218  )
       155           Mg  tau( 155) = (   0.4982779   0.1640717   0.6654789  )
       156           O   tau( 156) = (   0.4970729   0.1654380   0.8297683  )
       157           O   tau( 157) = (   0.4979504   0.3315154  -0.0000725  )
       158           O   tau( 158) = (   0.6635336   0.1658633  -0.0000724  )
       159           O   tau( 159) = (   0.6635498   0.3316611   0.8294906  )
       160           Mg  tau( 160) = (   0.6639177   0.9948195   0.6640900  )
       161           Mg  tau( 161) = (   0.6639820   0.1652746   0.8299811  )
       162           Mg  tau( 162) = (   0.8295141   0.9951910   0.8296399  )
       163           Mg  tau( 163) = (   0.8296464   0.1654255   0.6640931  )
       164           O   tau( 164) = (   0.8296224   0.1659876   0.8292039  )
       165           O   tau( 165) = (   0.8298808   0.3317962  -0.0000724  )
       166           O   tau( 166) = (   0.0002602   0.1660247  -0.0000724  )
       167           O   tau( 167) = (   0.0007192   0.3316821   0.8286389  )
       168           Mg  tau( 168) = (   0.9931640   0.3316762   0.6648921  )
       169           Mg  tau( 169) = (   0.9947609   0.4979754   0.8301218  )
       170           Mg  tau( 170) = (   0.1650035   0.3317350   0.8313804  )
       171           Mg  tau( 171) = (   0.1640717   0.4982779   0.6654788  )
       172           O   tau( 172) = (   0.1654380   0.4970729   0.8297683  )
       173           O   tau( 173) = (   0.1658633   0.6635336  -0.0000724  )
       174           O   tau( 174) = (   0.3315154   0.4979504  -0.0000725  )
       175           O   tau( 175) = (   0.3316611   0.6635498   0.8294906  )
       176           Mg  tau( 176) = (   0.3330545   0.3330545   0.6771418  )
       177           Mg  tau( 177) = (   0.3310569   0.4991418   0.8320413  )
       178           Mg  tau( 178) = (   0.4991418   0.3310569   0.8320413  )
       179           Mg  tau( 179) = (   0.4941304   0.4941304   0.6618570  )
       180           O   tau( 180) = (   0.4965738   0.4965738   0.8284000  )
       181           O   tau( 181) = (   0.4975464   0.6631555  -0.0000725  )
       182           O   tau( 182) = (   0.6631555   0.4975464  -0.0000725  )
       183           O   tau( 183) = (   0.6628721   0.6628721   0.8285209  )
       184           Mg  tau( 184) = (   0.6651860   0.3309704   0.6655579  )
       185           Mg  tau( 185) = (   0.6628265   0.4977421   0.8292557  )
       186           Mg  tau( 186) = (   0.8295593   0.3317160   0.8300829  )
       187           Mg  tau( 187) = (   0.8297258   0.4977118   0.6641632  )
       188           O   tau( 188) = (   0.8288094   0.4975002   0.8288279  )
       189           O   tau( 189) = (   0.8292399   0.6634226  -0.0000723  )
       190           O   tau( 190) = (  -0.0005471   0.4974429  -0.0000724  )
       191           O   tau( 191) = (  -0.0001256   0.6633838   0.8291887  )
       192           Mg  tau( 192) = (   0.9948195   0.6639177   0.6640900  )
       193           Mg  tau( 193) = (   0.9951910   0.8295141   0.8296399  )
       194           Mg  tau( 194) = (   0.1652746   0.6639820   0.8299811  )
       195           Mg  tau( 195) = (   0.1654255   0.8296464   0.6640931  )
       196           O   tau( 196) = (   0.1659876   0.8296224   0.8292039  )
       197           O   tau( 197) = (   0.1660247   0.0002602  -0.0000724  )
       198           O   tau( 198) = (   0.3317962   0.8298808  -0.0000724  )
       199           O   tau( 199) = (   0.3316821   0.0007192   0.8286389  )
       200           Mg  tau( 200) = (   0.3309704   0.6651860   0.6655579  )
       201           Mg  tau( 201) = (   0.3317160   0.8295593   0.8300829  )
       202           Mg  tau( 202) = (   0.4977421   0.6628265   0.8292557  )
       203           Mg  tau( 203) = (   0.4977118   0.8297258   0.6641632  )
       204           O   tau( 204) = (   0.4975002   0.8288094   0.8288279  )
       205           O   tau( 205) = (   0.4974429  -0.0005471  -0.0000724  )
       206           O   tau( 206) = (   0.6634226   0.8292399  -0.0000723  )
       207           O   tau( 207) = (   0.6633838  -0.0001256   0.8291887  )
       208           Mg  tau( 208) = (   0.6625312   0.6625312   0.6634236  )
       209           Mg  tau( 209) = (   0.6636687   0.8291783   0.8295363  )
       210           Mg  tau( 210) = (   0.8291783   0.6636687   0.8295363  )
       211           Mg  tau( 211) = (   0.8292343   0.8292343   0.6639478  )
       212           O   tau( 212) = (   0.8293349   0.8293349   0.8292186  )
       213           O   tau( 213) = (   0.8295037   0.0000037  -0.0000723  )
       214           O   tau( 214) = (   0.0000037   0.8295037  -0.0000723  )
       215           O   tau( 215) = (   0.0002179   0.0002179   0.8291562  )

     number of k points=     1
                       cart. coord. in units 2pi/alat
        k(    1) = (   0.0000000   0.0000000   0.0000000), wk =   2.0000000

     Dense  grid:  1303639 G-vectors     FFT dimensions: ( 135, 135, 135)

     Estimated max dynamical RAM per process >     523.64 MB

     Estimated total dynamical RAM >      30.68 GB

     Initial potential from superposition of free atoms
     Check: negative starting charge=   -0.000156

     starting charge  857.87907, renormalised to  856.00000

     negative rho (up, down):  1.558E-04 0.000E+00
     Starting wfc are  860 randomized atomic wfcs

     total cpu time spent up to now is       25.8 secs

     Self-consistent Calculation

     iteration #  1     ecut=    80.00 Ry     beta= 0.70
     Davidson diagonalization with overlap
     ethr =  1.00E-02,  avg # of iterations =  6.0
     Davidson diagonalization with overlap
     ethr =  1.00E-02,  avg # of iterations =  1.0
     Davidson diagonalization with overlap
     ethr =  1.00E-02,  avg # of iterations =  1.0

     negative rho (up, down):  1.601E-05 0.000E+00

     Expectation value of exp(iGx): ( -3.5329267174360503E-004, -1.1178330463728339E-004)  0.99545565572673589     
     Electronic Dipole per cell (Ry a.u.)  -30.373002309955506     
     Ionic Dipole per cell (Ry a.u.)   13247.276580629368     

     Expectation value of exp(iGx): ( -3.5329381730093583E-004, -1.1178563675774847E-004)  0.99545565572673589     
     Electronic Dipole per cell (Ry a.u.)  -30.372948018812878     
     Ionic Dipole per cell (Ry a.u.)   13247.276565284003     

     Expectation value of exp(iGx): (  3.6344381539180981E-004,  7.2070384845167364E-005)  0.99545565572673589     
     Electronic Dipole per cell (Ry a.u.)   2.0971656334971707     
     Ionic Dipole per cell (Ry a.u.)   13224.652155541980     
Electronic Dipole on Cartesian axes
           1  -30.373002309955506     
           2  -30.372948018812878     
           3   2.0971656334971707     
Ionic Dipole on Cartesian axes
           1   13247.276580629368     
           2   13247.276565284003     
           3   13224.652155541980     

     total cpu time spent up to now is      266.4 secs

     total energy              =   -3659.34802236 Ry
     Harris-Foulkes estimate   =   -3691.87501816 Ry
     estimated scf accuracy    <      44.06864024 Ry

     iteration #  2     ecut=    80.00 Ry     beta= 0.70
     Davidson diagonalization with overlap
     ethr =  5.15E-03,  avg # of iterations =  3.0
     Davidson diagonalization with overlap
     ethr =  5.15E-03,  avg # of iterations =  2.0
     Davidson diagonalization with overlap
     ethr =  5.15E-03,  avg # of iterations =  1.0

     negative rho (up, down):  1.876E-07 0.000E+00

     Expectation value of exp(iGx): ( -3.4444951363728986E-006, -1.0518865175890686E-006)  0.99545565572673589     
     Electronic Dipole per cell (Ry a.u.)  -30.480676685171336     
     Ionic Dipole per cell (Ry a.u.)   13247.276580629368     

     Expectation value of exp(iGx): ( -3.4445133494704932E-006, -1.0519207918102048E-006)  0.99545565572673589     
     Electronic Dipole per cell (Ry a.u.)  -30.480595003073304     
     Ionic Dipole per cell (Ry a.u.)   13247.276565284003     

     Expectation value of exp(iGx): (  3.5995943670470499E-006,  7.1441067729290979E-007)  0.99545565572673589     
     Electronic Dipole per cell (Ry a.u.)   2.0989303957363536     
     Ionic Dipole per cell (Ry a.u.)   13224.652155541980     
Electronic Dipole on Cartesian axes
           1  -30.480676685171336     
           2  -30.480595003073304     
           3   2.0989303957363536     
Ionic Dipole on Cartesian axes
           1   13247.276580629368     
           2   13247.276565284003     
           3   13224.652155541980     

     total cpu time spent up to now is      480.8 secs

     total energy              =   -3670.20688896 Ry
     Harris-Foulkes estimate   =   -3689.16267692 Ry
     estimated scf accuracy    <      38.53701715 Ry

     iteration #  3     ecut=    80.00 Ry     beta= 0.70
     Davidson diagonalization with overlap
     ethr =  4.50E-03,  avg # of iterations =  2.0
     Davidson diagonalization with overlap
     ethr =  4.50E-03,  avg # of iterations =  1.0
     Davidson diagonalization with overlap
     ethr =  4.50E-03,  avg # of iterations =  1.0

     Expectation value of exp(iGx): ( -4.6750649407761518E-005, -1.4574731199023316E-005)  0.99545565572673589     
     Electronic Dipole per cell (Ry a.u.)  -30.418341222733275     
     Ionic Dipole per cell (Ry a.u.)   13247.276580629368     

     Expectation value of exp(iGx): ( -4.6750676572987784E-005, -1.4574436022049957E-005)  0.99545565572673589     
     Electronic Dipole per cell (Ry a.u.)  -30.418404640214199     
     Ionic Dipole per cell (Ry a.u.)   13247.276565284003     

     Expectation value of exp(iGx): (  4.8126922296602907E-005,  9.5431179381078220E-006)  0.99545565572673589     
     Electronic Dipole per cell (Ry a.u.)   2.0970839464876625     
     Ionic Dipole per cell (Ry a.u.)   13224.652155541980     
Electronic Dipole on Cartesian axes
           1  -30.418341222733275     
           2  -30.418404640214199     
           3   2.0970839464876625     
Ionic Dipole on Cartesian axes
           1   13247.276580629368     
           2   13247.276565284003     
           3   13224.652155541980     

     total cpu time spent up to now is      686.0 secs

     total energy              =   -3677.95394968 Ry
     Harris-Foulkes estimate   =   -3678.08099285 Ry
     estimated scf accuracy    <       0.26092127 Ry

     iteration #  4     ecut=    80.00 Ry     beta= 0.70
     Davidson diagonalization with overlap
     ethr =  3.05E-05,  avg # of iterations =  7.0
     Davidson diagonalization with overlap
     ethr =  3.05E-05,  avg # of iterations =  1.0
     Davidson diagonalization with overlap
     ethr =  3.05E-05,  avg # of iterations =  1.0

     negative rho (up, down):  3.550E-07 0.000E+00

     Expectation value of exp(iGx): ( -4.1001716281461460E-005, -1.3096419121774687E-005)  0.99545565572673589     
     Electronic Dipole per cell (Ry a.u.)  -30.343742979112161     
     Ionic Dipole per cell (Ry a.u.)   13247.276580629368     

     Expectation value of exp(iGx): ( -4.1001727862107611E-005, -1.3096195685206389E-005)  0.99545565572673589     
     Electronic Dipole per cell (Ry a.u.)  -30.343796831340164     
     Ionic Dipole per cell (Ry a.u.)   13247.276565284003     

     Expectation value of exp(iGx): (  4.2564296104036955E-005,  8.4420763630099450E-006)  0.99545565572673589     
     Electronic Dipole per cell (Ry a.u.)   2.0975622479711049     
     Ionic Dipole per cell (Ry a.u.)   13224.652155541980     
Electronic Dipole on Cartesian axes
           1  -30.343742979112161     
           2  -30.343796831340164     
           3   2.0975622479711049     
Ionic Dipole on Cartesian axes
           1   13247.276580629368     
           2   13247.276565284003     
           3   13224.652155541980     

     total cpu time spent up to now is      929.2 secs

     total energy              =   -3677.97999561 Ry
     Harris-Foulkes estimate   =   -3678.05499085 Ry
     estimated scf accuracy    <       0.15700575 Ry

     iteration #  5     ecut=    80.00 Ry     beta= 0.70
     Davidson diagonalization with overlap
     ethr =  1.83E-05,  avg # of iterations =  8.0
     Davidson diagonalization with overlap
     ethr =  1.83E-05,  avg # of iterations =  1.0
     Davidson diagonalization with overlap
     ethr =  1.83E-05,  avg # of iterations =  1.0

     Expectation value of exp(iGx): ( -4.1478270147656725E-005, -1.2931255948337452E-005)  0.99545565572673589     
     Electronic Dipole per cell (Ry a.u.)  -30.418290995047705     
     Ionic Dipole per cell (Ry a.u.)   13247.276580629368     

     Expectation value of exp(iGx): ( -4.1478244802884593E-005, -1.2931390788699986E-005)  0.99545565572673589     
     Electronic Dipole per cell (Ry a.u.)  -30.418257393602357     
     Ionic Dipole per cell (Ry a.u.)   13247.276565284003     

     Expectation value of exp(iGx): (  4.2740344131059621E-005,  8.4761346636461533E-006)  0.99545565572673589     
     Electronic Dipole per cell (Ry a.u.)   2.0973551956029408     
     Ionic Dipole per cell (Ry a.u.)   13224.652155541980     
Electronic Dipole on Cartesian axes
           1  -30.418290995047705     
           2  -30.418257393602357     
           3   2.0973551956029408     
Ionic Dipole on Cartesian axes
           1   13247.276580629368     
           2   13247.276565284003     
           3   13224.652155541980     

     total cpu time spent up to now is     1161.9 secs

     total energy              =   -3678.00903412 Ry
     Harris-Foulkes estimate   =   -3678.01133053 Ry
     estimated scf accuracy    <       0.00551115 Ry

     iteration #  6     ecut=    80.00 Ry     beta= 0.70
     Davidson diagonalization with overlap
     ethr =  6.44E-07,  avg # of iterations =  2.0
     Davidson diagonalization with overlap
     ethr =  6.44E-07,  avg # of iterations =  1.0
     Davidson diagonalization with overlap
     ethr =  6.44E-07,  avg # of iterations =  1.0

     Expectation value of exp(iGx): ( -4.1699973452070805E-005, -1.3018271240414064E-005)  0.99545565572673589     
     Electronic Dipole per cell (Ry a.u.)  -30.414100919362060     
     Ionic Dipole per cell (Ry a.u.)   13247.276580629368     

     Expectation value of exp(iGx): ( -4.1699940910001132E-005, -1.3018375115770549E-005)  0.99545565572673589     
     Electronic Dipole per cell (Ry a.u.)  -30.414074224821242     
     Ionic Dipole per cell (Ry a.u.)   13247.276565284003     

     Expectation value of exp(iGx): (  4.3013123005355010E-005,  8.5302603215257777E-006)  0.99545565572673589     
     Electronic Dipole per cell (Ry a.u.)   2.0973621412071464     
     Ionic Dipole per cell (Ry a.u.)   13224.652155541980     
Electronic Dipole on Cartesian axes
           1  -30.414100919362060     
           2  -30.414074224821242     
           3   2.0973621412071464     
Ionic Dipole on Cartesian axes
           1   13247.276580629368     
           2   13247.276565284003     
           3   13224.652155541980     

     total cpu time spent up to now is     1377.0 secs

     total energy              =   -3678.00967585 Ry
     Harris-Foulkes estimate   =   -3678.00992132 Ry
     estimated scf accuracy    <       0.00053855 Ry

     iteration #  7     ecut=    80.00 Ry     beta= 0.70
     Davidson diagonalization with overlap
     ethr =  6.29E-08,  avg # of iterations =  2.0
     Davidson diagonalization with overlap
     ethr =  6.29E-08,  avg # of iterations =  1.0
     Davidson diagonalization with overlap
     ethr =  6.29E-08,  avg # of iterations =  1.0

     Expectation value of exp(iGx): ( -4.1947693032541243E-005, -1.3096168735367709E-005)  0.99545565572673589     
     Electronic Dipole per cell (Ry a.u.)  -30.413970096064343     
     Ionic Dipole per cell (Ry a.u.)   13247.276580629368     

     Expectation value of exp(iGx): ( -4.1947660603039993E-005, -1.3096279062693321E-005)  0.99545565572673589     
     Electronic Dipole per cell (Ry a.u.)  -30.413942066026415     
     Ionic Dipole per cell (Ry a.u.)   13247.276565284003     

     Expectation value of exp(iGx): (  4.3256468727334169E-005,  8.5784889180011688E-006)  0.99545565572673589     
     Electronic Dipole per cell (Ry a.u.)   2.0973547187648407     
     Ionic Dipole per cell (Ry a.u.)   13224.652155541980     
Electronic Dipole on Cartesian axes
           1  -30.413970096064343     
           2  -30.413942066026415     
           3   2.0973547187648407     
Ionic Dipole on Cartesian axes
           1   13247.276580629368     
           2   13247.276565284003     
           3   13224.652155541980     

     total cpu time spent up to now is     1588.5 secs

     total energy              =   -3678.00973790 Ry
     Harris-Foulkes estimate   =   -3678.00976190 Ry
     estimated scf accuracy    <       0.00005224 Ry

     iteration #  8     ecut=    80.00 Ry     beta= 0.70
     Davidson diagonalization with overlap
     ethr =  6.10E-09,  avg # of iterations =  2.0
     Davidson diagonalization with overlap
     ethr =  6.10E-09,  avg # of iterations =  2.0
     Davidson diagonalization with overlap
     ethr =  6.10E-09,  avg # of iterations =  1.0

     Expectation value of exp(iGx): ( -4.2009398150091249E-005, -1.3115819281186655E-005)  0.99545565572673589     
     Electronic Dipole per cell (Ry a.u.)  -30.413880388674617     
     Ionic Dipole per cell (Ry a.u.)   13247.276580629368     

     Expectation value of exp(iGx): ( -4.2009363734053284E-005, -1.3115935909534763E-005)  0.99545565572673589     
     Electronic Dipole per cell (Ry a.u.)  -30.413850791635820     
     Ionic Dipole per cell (Ry a.u.)   13247.276565284003     

     Expectation value of exp(iGx): (  4.3325048387168231E-005,  8.5920663950660758E-006)  0.99545565572673589     
     Electronic Dipole per cell (Ry a.u.)   2.0973492399341827     
     Ionic Dipole per cell (Ry a.u.)   13224.652155541980     
Electronic Dipole on Cartesian axes
           1  -30.413880388674617     
           2  -30.413850791635820     
           3   2.0973492399341827     
Ionic Dipole on Cartesian axes
           1   13247.276580629368     
           2   13247.276565284003     
           3   13224.652155541980     

     total cpu time spent up to now is     1798.1 secs

     total energy              =   -3678.00975080 Ry
     Harris-Foulkes estimate   =   -3678.00975638 Ry
     estimated scf accuracy    <       0.00001572 Ry

     iteration #  9     ecut=    80.00 Ry     beta= 0.70
     Davidson diagonalization with overlap
     ethr =  1.84E-09,  avg # of iterations =  2.0
     Davidson diagonalization with overlap
     ethr =  1.84E-09,  avg # of iterations =  1.0
     Davidson diagonalization with overlap
     ethr =  1.84E-09,  avg # of iterations =  1.0

     Expectation value of exp(iGx): ( -4.1986233699953006E-005, -1.3108028816934398E-005)  0.99545565572673589     
     Electronic Dipole per cell (Ry a.u.)  -30.414010179362190     
     Ionic Dipole per cell (Ry a.u.)   13247.276580629368     

     Expectation value of exp(iGx): ( -4.1986199398593314E-005, -1.3108143905779109E-005)  0.99545565572673589     
     Electronic Dipole per cell (Ry a.u.)  -30.413980932125934     
     Ionic Dipole per cell (Ry a.u.)   13247.276565284003     

     Expectation value of exp(iGx): (  4.3299778968215832E-005,  8.5870590514747164E-006)  0.99545565572673589     
     Electronic Dipole per cell (Ry a.u.)   2.0973501911636458     
     Ionic Dipole per cell (Ry a.u.)   13224.652155541980     
Electronic Dipole on Cartesian axes
           1  -30.414010179362190     
           2  -30.413980932125934     
           3   2.0973501911636458     
Ionic Dipole on Cartesian axes
           1   13247.276580629368     
           2   13247.276565284003     
           3   13224.652155541980     

     total cpu time spent up to now is     2005.0 secs

     total energy              =   -3678.00975179 Ry
     Harris-Foulkes estimate   =   -3678.00975277 Ry
     estimated scf accuracy    <       0.00000100 Ry

     iteration # 10     ecut=    80.00 Ry     beta= 0.70
     Davidson diagonalization with overlap
     ethr =  1.16E-10,  avg # of iterations =  2.0
     Davidson diagonalization with overlap
     ethr =  1.16E-10,  avg # of iterations =  1.0
     Davidson diagonalization with overlap
     ethr =  1.16E-10,  avg # of iterations =  1.0

     Expectation value of exp(iGx): ( -4.1977938895263512E-005, -1.3105579308435982E-005)  0.99545565572673589     
     Electronic Dipole per cell (Ry a.u.)  -30.413977597013190     
     Ionic Dipole per cell (Ry a.u.)   13247.276580629368     

     Expectation value of exp(iGx): ( -4.1977904769554241E-005, -1.3105694755079368E-005)  0.99545565572673589     
     Electronic Dipole per cell (Ry a.u.)  -30.413948273576487     
     Ionic Dipole per cell (Ry a.u.)   13247.276565284003     

     Expectation value of exp(iGx): (  4.3291480615641133E-005,  8.5854142360381880E-006)  0.99545565572673589     
     Electronic Dipole per cell (Ry a.u.)   2.0973504017615889     
     Ionic Dipole per cell (Ry a.u.)   13224.652155541980     
Electronic Dipole on Cartesian axes
           1  -30.413977597013190     
           2  -30.413948273576487     
           3   2.0973504017615889     
Ionic Dipole on Cartesian axes
           1   13247.276580629368     
           2   13247.276565284003     
           3   13224.652155541980     

     total cpu time spent up to now is     2213.2 secs

     total energy              =   -3678.00975183 Ry
     Harris-Foulkes estimate   =   -3678.00975193 Ry
     estimated scf accuracy    <       0.00000005 Ry

     iteration # 11     ecut=    80.00 Ry     beta= 0.70
     Davidson diagonalization with overlap
     ethr =  6.10E-12,  avg # of iterations =  2.0
     Davidson diagonalization with overlap
     ethr =  6.10E-12,  avg # of iterations =  1.0
     Davidson diagonalization with overlap
     ethr =  6.10E-12,  avg # of iterations =  1.0

     Expectation value of exp(iGx): ( -4.1976207970903776E-005, -1.3104991487289800E-005)  0.99545565572673589     
     Electronic Dipole per cell (Ry a.u.)  -30.413988625392665     
     Ionic Dipole per cell (Ry a.u.)   13247.276580629368     

     Expectation value of exp(iGx): ( -4.1976173756517766E-005, -1.3105106628395557E-005)  0.99545565572673589     
     Electronic Dipole per cell (Ry a.u.)  -30.413959365351296     
     Ionic Dipole per cell (Ry a.u.)   13247.276565284003     

     Expectation value of exp(iGx): (  4.3289556595125599E-005,  8.5850336530846897E-006)  0.99545565572673589     
     Electronic Dipole per cell (Ry a.u.)   2.0973506355913130     
     Ionic Dipole per cell (Ry a.u.)   13224.652155541980     
Electronic Dipole on Cartesian axes
           1  -30.413988625392665     
           2  -30.413959365351296     
           3   2.0973506355913130     
Ionic Dipole on Cartesian axes
           1   13247.276580629368     
           2   13247.276565284003     
           3   13224.652155541980     

     total cpu time spent up to now is     2420.3 secs

     End of self-consistent calculation

          k = 0.0000 0.0000 0.0000 (162891 PWs)   bands (ev):

   -11.5614 -11.2083 -11.1707 -11.1665 -11.1622 -11.1511 -11.1329 -10.8720
   -10.8558 -10.8500 -10.8199 -10.8198 -10.8144 -10.8122 -10.7896 -10.7894
   -10.7851 -10.7754 -10.7554 -10.5568 -10.5439 -10.5424 -10.5417 -10.5409
   -10.5407 -10.5315 -10.5117 -10.4480 -10.4140 -10.3820 -10.3507 -10.3401
   -10.2802 -10.2777 -10.2664 -10.2463 -10.2159 -10.2061 -10.2059 -10.2021
   -10.1957 -10.1908 -10.1842 -10.1476 -10.1276 -10.1212 -10.1142 -10.1125
   -10.1002 -10.0956 -10.0944 -10.0941 -10.0872 -10.0858 -10.0840 -10.0760
   -10.0701 -10.0691 -10.0667 -10.0563 -10.0478 -10.0389 -10.0294 -10.0290
   -10.0269 -10.0264 -10.0245 -10.0234 -10.0177 -10.0151 -10.0138 -10.0079
    -9.9931  -9.9880  -9.9874  -9.9820  -9.9807  -9.9759  -9.9735  -9.9722
    -9.9694  -9.9064  -9.8931  -9.8712  -9.8632  -9.8492  -9.8419  -9.8374
    -9.8348  -9.8245  -9.8205  -9.8159  -9.8156  -9.7987  -9.7865  -9.7608
    -9.7553  -9.7391  -9.7346  -9.7288  -9.7004  -9.7001  -9.6983  -9.6968
    -9.6886  -9.6746  -9.6636   1.0517   1.0519   1.0526   1.0742   1.0803
     1.1048   1.1078   1.1284   1.1355   1.1547   1.1633   1.1641   1.1850
     1.2243   1.2256   1.2319   1.2346   1.2364   1.2371   1.2379   1.2462
     1.2467   1.2499   1.2534   1.2608   1.2704   1.2976   1.4425   1.6748
     1.6910   1.6937   1.7039   1.7107   1.7113   1.7181   1.7196   1.7221
     1.7233   1.7250   1.7275   1.7338   1.7423   1.7456   1.7494   1.7640
     1.7699   1.7713   1.7787   1.7810   1.7927   1.8329   1.8352   1.8382
     1.8457   1.8477   1.8571   1.8582   1.8597   1.8622   1.8642   1.8693
     1.8714   1.8719   1.8726   1.8761   1.8783   1.8799   1.9025   1.9740
     1.9771   1.9871   1.9957   2.0008   2.0042   2.0050   2.0073   2.0666
     2.1551   2.1584   2.1611   2.1644   2.1662   2.1695   2.1731   2.1809
     2.1861   2.1971   2.2109   2.2250   2.2752   2.2770   2.2772   2.2879
     2.2921   2.2997   2.3041   2.3183   2.3333   2.3663   2.3721   2.4117
     2.6468   2.8076   2.8099   2.8124   2.8139   2.8235   2.8251   2.8285
     2.8315   2.8541   2.8692   2.8758   3.0954   3.0982   3.0995   3.1061
     3.1141   3.1160   3.1273   3.1301   3.1410   3.2007   3.2098   3.2172
     3.4923   3.5153   3.5186   3.5299   3.5305   3.5352   3.5377   3.5409
     3.5444   3.5467   3.5474   3.5522   3.5523   3.5533   3.5563   3.5606
     3.5610   3.5663   3.5714   3.5716   3.5836   3.5855   3.5948   3.6032
     3.6698   3.7088   3.7226   3.7314   3.7437   3.7517   3.7608   3.7830
     3.7885   3.7956   3.8028   3.8052   3.8055   3.8869   3.8886   3.8896
     3.8981   3.8983   3.9132   3.9624   3.9717   3.9812   3.9907   3.9960
     4.0055   4.0080   4.0106   4.0125   4.0372   4.0387   4.0462   4.0465
     4.0471   4.0474   4.0486   4.0573   4.0615   4.0689   4.0750   4.0780
     4.0792   4.0870   4.0881   4.0929   4.1007   4.1747   4.1816   4.1876
     4.3186   4.3289   4.3382   4.3396   4.3445   4.3507   4.3575   4.3598
     4.3601   4.3675   4.3724   4.3766   4.3905   4.3935   4.3994   4.4039
     4.4089   4.4166   4.4254   4.4302   4.4305   4.4597   4.4612   4.4693
     4.4695   4.4730   4.4736   4.4755   4.4801   4.4805   4.4811   4.4814
     4.4828   4.4863   4.4922   4.4932   4.4936   4.4978   4.5004   4.5021
     4.5030   4.5087   4.5088   4.5120   4.5131   4.5210   4.5222   4.5232
     4.5252   4.5344   4.5352   4.5361   4.5386   4.5388   4.5402   4.5480
     4.5734   4.6244   4.6257   4.6305   4.6573   4.6609   4.6613   4.6631
     4.6702   4.6724   4.6759   4.6777   4.6811   4.6835   4.6847   4.6888
     4.6930   4.6966   4.6983   4.6989   4.7091   4.7097   4.7119   4.7128
     4.7199   4.8954   4.9124   4.9285   4.9736   4.9887   5.0010   5.0035
     5.0128   5.0246   5.0254   5.0268   5.0303   5.0323   5.0337   5.0399
     5.0401   5.0403   5.0493   5.0702   5.0766   5.0793   5.0806   5.0857
     5.0861   5.0872   5.0919   5.0924   5.1046   5.2118   5.2183   5.2245
     5.2247   5.2303   5.2359   5.2366   5.2371   5.2389   5.2436   5.2475
     5.2490   5.4723   5.4751   5.4801   8.0534  10.4117  11.7152  11.7801
    11.7819  12.1559  12.1630  12.3544  12.5173  12.5275  12.7169  12.8509
    13.0473  13.0605  13.0848  13.1469  13.1561  13.1576  13.1667  13.1722
    13.1804  13.1909  13.1960  13.1965  13.1988  13.2085  13.2150  13.3974
    13.5266  13.6960  13.7627  14.0562  14.3021  14.3290  14.3326  14.3706
    14.3772  14.4055  14.4156  14.4162  14.4278  14.4336  14.4450  14.4533
    14.4590  14.4594  14.4639  14.4719  14.4767  14.4807  14.4810  14.6129
    14.6147  14.6227  14.6721  14.7059  14.7174  14.8055  14.8331  14.8530
    14.9098  14.9268  14.9578  15.0893  15.1069  15.1831  15.2625  15.3140
    15.3596  15.3834  15.3837  15.3859  15.4226  15.4276  15.4412  15.4418
    15.4497  15.4586  15.4635  15.4637  15.4647  15.4824  15.4945  15.4948
    15.4972  15.5131  15.5232  15.6401  15.6606  15.6660  15.7451  15.7518
    15.7817  15.7863  15.7946  15.7973  15.8058  15.8117  15.8182  15.8305
    15.8333  15.8490  15.8658  15.8952  15.9052  15.9695  15.9987  16.0176
    16.0589  16.0717  16.1257  16.1834  16.1949  16.2181  16.3009  16.3288
    16.3495  16.3765  16.4251  16.4296  16.4866  16.6001  16.6039  16.6414
    16.6580  16.6650  16.6670  16.6686  16.6754  16.6765  16.6894  16.6917
    16.6923  16.7012  16.7035  16.7067  16.7135  16.7149  16.7172  16.7360
    16.7383  16.7418  16.7441  16.7469  16.7516  16.7657  16.7702  16.7836
    16.8458  16.8678  16.8898  16.8907  16.9197  16.9342  16.9870  17.0333
    17.2786  17.4575  17.5071  17.5389  17.5477  17.5660  17.5975  17.5979
    17.6579  17.6795  17.6796  17.6897  17.6943  17.6960  17.7032  17.7148

     highest occupied, lowest unoccupied level (ev):     5.4801    8.0534

!    total energy              =   -3678.00975183 Ry
     Harris-Foulkes estimate   =   -3678.00975184 Ry
     estimated scf accuracy    <          8.0E-09 Ry

     The total energy is the sum of the following terms:

     one-electron contribution =   -1054.78281533 Ry
     hartree contribution      =    1096.11305926 Ry
     xc contribution           =    -907.13957462 Ry
     ewald contribution        =   -2812.20042114 Ry

     convergence has been achieved in  11 iterations
  **** WARNING :: Problem open file vector.dat...

     Forces acting on atoms (cartesian axes, Ry/au):

     atom    1 type  1   force =    -0.00004292   -0.00004290   -0.00000230
     atom    2 type  1   force =     0.00012557   -0.00008408   -0.00001002
     atom    3 type  1   force =    -0.00008409    0.00012562   -0.00001005
     atom    4 type  1   force =    -0.00004303   -0.00004307   -0.00000201
     atom    5 type  2   force =     0.00020691    0.00020690   -0.00005650
     atom    6 type  2   force =    -0.00083219   -0.00050942   -0.00044055
     atom    7 type  2   force =    -0.00050943   -0.00083212   -0.00044057
     atom    8 type  2   force =    -0.00033724   -0.00033719   -0.00165973
     atom    9 type  1   force =     0.00013199   -0.00034008   -0.00000226
     atom   10 type  1   force =     0.00023778   -0.00104036   -0.00078051
     atom   11 type  1   force =     0.00019154   -0.00038593    0.00003466
     atom   12 type  1   force =     0.00037254   -0.00000450   -0.00000265
     atom   13 type  2   force =    -0.00012087    0.00075818    0.00131191
     atom   14 type  2   force =    -0.00465757    0.00137438    0.00498716
     atom   15 type  2   force =    -0.00055922   -0.00011385   -0.00020304
     atom   16 type  2   force =    -0.00113491   -0.00065282    0.00113729
     atom   17 type  1   force =     0.00007817   -0.00069376   -0.00000259
     atom   18 type  1   force =     0.00013389   -0.00048292   -0.00019248
     atom   19 type  1   force =     0.00008170   -0.00038394   -0.00010576
     atom   20 type  1   force =     0.00028284   -0.00026131   -0.00000238
     atom   21 type  2   force =     0.00024305   -0.00021127   -0.00014570
     atom   22 type  2   force =     0.00029424   -0.00082046    0.00004157
     atom   23 type  2   force =     0.00004733   -0.00003091    0.00002841
     atom   24 type  2   force =    -0.00010768    0.00008564   -0.00011129
     atom   25 type  1   force =    -0.00034011    0.00013194   -0.00000223
     atom   26 type  1   force =    -0.00038595    0.00019149    0.00003468
     atom   27 type  1   force =    -0.00104036    0.00023774   -0.00078049
     atom   28 type  1   force =    -0.00000449    0.00037253   -0.00000263
     atom   29 type  2   force =     0.00075822   -0.00012083    0.00131195
     atom   30 type  2   force =    -0.00011380   -0.00055926   -0.00020302
     atom   31 type  2   force =     0.00137438   -0.00465744    0.00498738
     atom   32 type  2   force =    -0.00065292   -0.00113488    0.00113735
     atom   33 type  1   force =     0.00008522    0.00008516   -0.00000386
     atom   34 type  1   force =     0.00039520   -0.00014346    0.00079626
     atom   35 type  1   force =    -0.00014341    0.00039517    0.00079630
     atom   36 type  1   force =    -0.00022871   -0.00022876   -0.00000132
     atom   37 type  2   force =    -0.00057049   -0.00057046    0.00060845
     atom   38 type  2   force =    -0.00055171    0.00203807   -0.00251617
     atom   39 type  2   force =     0.00203810   -0.00055166   -0.00251623
     atom   40 type  2   force =    -0.00028933   -0.00028933   -0.00038322
     atom   41 type  1   force =    -0.00027082   -0.00030820   -0.00000253
     atom   42 type  1   force =     0.00000819   -0.00032587    0.00068530
     atom   43 type  1   force =    -0.00023710   -0.00007900   -0.00001089
     atom   44 type  1   force =    -0.00043056    0.00011840   -0.00000216
     atom   45 type  2   force =     0.00009473   -0.00035411   -0.00033555
     atom   46 type  2   force =     0.00026413    0.00003748   -0.00024504
     atom   47 type  2   force =     0.00006780   -0.00003005    0.00069229
     atom   48 type  2   force =    -0.00038744   -0.00005792   -0.00007067
     atom   49 type  1   force =    -0.00069378    0.00007818   -0.00000261
     atom   50 type  1   force =    -0.00038401    0.00008175   -0.00010576
     atom   51 type  1   force =    -0.00048294    0.00013387   -0.00019253
     atom   52 type  1   force =    -0.00026129    0.00028288   -0.00000241
     atom   53 type  2   force =    -0.00021119    0.00024300   -0.00014563
     atom   54 type  2   force =    -0.00003087    0.00004725    0.00002841
     atom   55 type  2   force =    -0.00082053    0.00029412    0.00004162
     atom   56 type  2   force =     0.00008556   -0.00010775   -0.00011126
     atom   57 type  1   force =    -0.00030817   -0.00027081   -0.00000254
     atom   58 type  1   force =    -0.00007895   -0.00023704   -0.00001093
     atom   59 type  1   force =    -0.00032583    0.00000819    0.00068528
     atom   60 type  1   force =     0.00011843   -0.00043051   -0.00000216
     atom   61 type  2   force =    -0.00035417    0.00009473   -0.00033554
     atom   62 type  2   force =    -0.00003012    0.00006758    0.00069213
     atom   63 type  2   force =     0.00003743    0.00026405   -0.00024503
     atom   64 type  2   force =    -0.00005793   -0.00038747   -0.00007066
     atom   65 type  1   force =    -0.00037170   -0.00037169   -0.00000227
     atom   66 type  1   force =    -0.00026416   -0.00074224    0.00011741
     atom   67 type  1   force =    -0.00074230   -0.00026416    0.00011742
     atom   68 type  1   force =    -0.00023380   -0.00023375   -0.00000235
     atom   69 type  2   force =    -0.00016451   -0.00016454   -0.00017989
     atom   70 type  2   force =    -0.00008204   -0.00012147   -0.00021714
     atom   71 type  2   force =    -0.00012143   -0.00008205   -0.00021713
     atom   72 type  2   force =     0.00012849    0.00012843   -0.00009013
     atom   73 type  1   force =    -0.00014065   -0.00014060    0.00005291
     atom   74 type  1   force =    -0.00018205   -0.00025145    0.00000568
     atom   75 type  1   force =    -0.00025144   -0.00018201    0.00000572
     atom   76 type  1   force =    -0.00052367   -0.00052365    0.00004453
     atom   77 type  2   force =     0.00063282    0.00063291   -0.00000622
     atom   78 type  2   force =    -0.00083395   -0.00050957    0.00043058
     atom   79 type  2   force =    -0.00050959   -0.00083397    0.00043064
     atom   80 type  2   force =     0.04009613    0.04009780   -0.00000996
     atom   81 type  1   force =    -0.00009672   -0.00037034   -0.00026752
     atom   82 type  1   force =     0.00001138   -0.00020398    0.00000610
     atom   83 type  1   force =     0.00012629   -0.00101175    0.00000547
     atom   84 type  1   force =    -0.00003181    0.00071376    0.00121877
     atom   85 type  2   force =    -0.00116114    0.00318945   -0.00000521
     atom   86 type  2   force =    -0.00465833    0.00137741   -0.00499572
     atom   87 type  2   force =    -0.00055980   -0.00011398    0.00019389
     atom   88 type  2   force =    -0.00028299   -0.00202793   -0.00000464
     atom   89 type  1   force =     0.00019403   -0.00069620   -0.00013644
     atom   90 type  1   force =    -0.00117721    0.00143111    0.00000544
     atom   91 type  1   force =    -0.00020963   -0.00034534    0.00000534
     atom   92 type  1   force =     0.00011374   -0.00054168   -0.00003298
     atom   93 type  2   force =    -0.00045105   -0.00008909   -0.00000586
     atom   94 type  2   force =     0.00029441   -0.00082083   -0.00004969
     atom   95 type  2   force =     0.00004722   -0.00003109   -0.00003755
     atom   96 type  2   force =    -0.00001820    0.00052300   -0.00000544
     atom   97 type  1   force =    -0.00037042   -0.00009677   -0.00026753
     atom   98 type  1   force =    -0.00101192    0.00012628    0.00000544
     atom   99 type  1   force =    -0.00020410    0.00001120    0.00000610
     atom  100 type  1   force =     0.00071367   -0.00003188    0.00121860
     atom  101 type  2   force =     0.00318913   -0.00116101   -0.00000521
     atom  102 type  2   force =    -0.00011386   -0.00055990    0.00019379
     atom  103 type  2   force =     0.00137731   -0.00465815   -0.00499581
     atom  104 type  2   force =    -0.00202797   -0.00028287   -0.00000466
     atom  105 type  1   force =    -0.00301841   -0.00301852   -0.00490033
     atom  106 type  1   force =     0.01186674   -0.00316579    0.00000554
     atom  107 type  1   force =    -0.00316502    0.01186525    0.00000558
     atom  108 type  1   force =     0.00337424    0.00337409    0.00148967
     atom  109 type  2   force =    -0.00055141    0.00203807    0.00250641
     atom  110 type  2   force =     0.00203807   -0.00055136    0.00250649
     atom  111 type  2   force =     0.00057611    0.00057617   -0.00000609
     atom  112 type  1   force =    -0.00008010   -0.00007948    0.00106138
     atom  113 type  1   force =    -0.00908673   -0.00044282    0.00000583
     atom  114 type  1   force =    -0.00108353    0.00031102    0.00000496
     atom  115 type  1   force =    -0.00172799   -0.00014884    0.00056034
     atom  116 type  2   force =    -0.00193595   -0.00080416   -0.00000580
     atom  117 type  2   force =     0.00026327    0.00003742    0.00023608
     atom  118 type  2   force =     0.00006739   -0.00003007   -0.00070158
     atom  119 type  2   force =     0.00049185   -0.00090064   -0.00000619
     atom  120 type  1   force =    -0.00069631    0.00019404   -0.00013641
     atom  121 type  1   force =    -0.00034538   -0.00020961    0.00000534
     atom  122 type  1   force =     0.00143081   -0.00117699    0.00000545
     atom  123 type  1   force =    -0.00054174    0.00011380   -0.00003298
     atom  124 type  2   force =    -0.00008904   -0.00045118   -0.00000587
     atom  125 type  2   force =    -0.00003109    0.00004717   -0.00003758
     atom  126 type  2   force =    -0.00082085    0.00029430   -0.00004973
     atom  127 type  2   force =     0.00052289   -0.00001841   -0.00000551
     atom  128 type  1   force =    -0.00007940   -0.00008006    0.00106122
     atom  129 type  1   force =     0.00031105   -0.00108331    0.00000498
     atom  130 type  1   force =    -0.00044261   -0.00908664    0.00000584
     atom  131 type  1   force =    -0.00014875   -0.00172790    0.00056030
     atom  132 type  2   force =    -0.00080420   -0.00193615   -0.00000575
     atom  133 type  2   force =    -0.00003011    0.00006719   -0.00070150
     atom  134 type  2   force =     0.00003734    0.00026323    0.00023603
     atom  135 type  2   force =    -0.00090056    0.00049171   -0.00000619
     atom  136 type  1   force =    -0.00020665   -0.00020667    0.00048771
     atom  137 type  1   force =    -0.00088812   -0.00186095    0.00000549
     atom  138 type  1   force =    -0.00186100   -0.00088813    0.00000548
     atom  139 type  1   force =    -0.00036821   -0.00036819    0.00010644
     atom  140 type  2   force =    -0.00004470   -0.00004478   -0.00000577
     atom  141 type  2   force =    -0.00008287   -0.00012080    0.00020756
     atom  142 type  2   force =    -0.00012078   -0.00008293    0.00020756
     atom  143 type  2   force =     0.00007489    0.00007490   -0.00000556
     atom  144 type  1   force =    -0.00014018   -0.00014017   -0.00004403
     atom  145 type  1   force =     0.00012591   -0.00008371    0.00000347
     atom  146 type  1   force =    -0.00008368    0.00012595    0.00000348
     atom  147 type  1   force =    -0.00052355   -0.00052358   -0.00003554
     atom  148 type  2   force =     0.00020678    0.00020685    0.00006280
     atom  149 type  2   force =    -0.00017138    0.00015768    0.00000311
     atom  150 type  2   force =     0.00015763   -0.00017137    0.00000312
     atom  151 type  2   force =    -0.00033713   -0.00033703    0.00166950
     atom  152 type  1   force =    -0.00009654   -0.00037030    0.00027648
     atom  153 type  1   force =     0.00023791   -0.00104025    0.00077403
     atom  154 type  1   force =     0.00019156   -0.00038599   -0.00004151
     atom  155 type  1   force =    -0.00003213    0.00071330   -0.00120982
     atom  156 type  2   force =    -0.00012078    0.00075864   -0.00130589
     atom  157 type  2   force =    -0.00004313   -0.00015587    0.00000313
     atom  158 type  2   force =     0.00006590   -0.00029981    0.00000213
     atom  159 type  2   force =    -0.00113601   -0.00065271   -0.00113085
     atom  160 type  1   force =     0.00019343   -0.00069622    0.00014533
     atom  161 type  1   force =     0.00013364   -0.00048310    0.00018581
     atom  162 type  1   force =     0.00008145   -0.00038401    0.00009964
     atom  163 type  1   force =     0.00011375   -0.00054116    0.00004168
     atom  164 type  2   force =     0.00024327   -0.00021104    0.00015234
     atom  165 type  2   force =    -0.00045637   -0.00018061    0.00000215
     atom  166 type  2   force =     0.00030943   -0.00004659    0.00000247
     atom  167 type  2   force =    -0.00010760    0.00008539    0.00011674
     atom  168 type  1   force =    -0.00037039   -0.00009659    0.00027646
     atom  169 type  1   force =    -0.00038604    0.00019155   -0.00004149
     atom  170 type  1   force =    -0.00104022    0.00023786    0.00077405
     atom  171 type  1   force =     0.00071319   -0.00003219   -0.00120965
     atom  172 type  2   force =     0.00075859   -0.00012073   -0.00130595
     atom  173 type  2   force =    -0.00029982    0.00006587    0.00000215
     atom  174 type  2   force =    -0.00015593   -0.00004307    0.00000312
     atom  175 type  2   force =    -0.00065276   -0.00113594   -0.00113085
     atom  176 type  1   force =    -0.00301983   -0.00301999    0.00490946
     atom  177 type  1   force =     0.00039530   -0.00014418   -0.00080340
     atom  178 type  1   force =    -0.00014410    0.00039524   -0.00080348
     atom  179 type  1   force =     0.00337570    0.00337553   -0.00147951
     atom  180 type  2   force =    -0.00057018   -0.00057013   -0.00060117
     atom  181 type  2   force =    -0.00049419   -0.00048450    0.00000239
     atom  182 type  2   force =    -0.00048448   -0.00049414    0.00000242
     atom  183 type  2   force =    -0.00028905   -0.00028902    0.00039102
     atom  184 type  1   force =    -0.00007899   -0.00007941   -0.00105238
     atom  185 type  1   force =     0.00000851   -0.00032580   -0.00069064
     atom  186 type  1   force =    -0.00023670   -0.00007892    0.00000425
     atom  187 type  1   force =    -0.00172754   -0.00014906   -0.00055152
     atom  188 type  2   force =     0.00009436   -0.00035423    0.00034225
     atom  189 type  2   force =    -0.00052785   -0.00001357    0.00000208
     atom  190 type  2   force =     0.00020637    0.00003975    0.00000258
     atom  191 type  2   force =    -0.00038720   -0.00005791    0.00007684
     atom  192 type  1   force =    -0.00069630    0.00019348    0.00014532
     atom  193 type  1   force =    -0.00038405    0.00008149    0.00009964
     atom  194 type  1   force =    -0.00048312    0.00013366    0.00018586
     atom  195 type  1   force =    -0.00054121    0.00011384    0.00004170
     atom  196 type  2   force =    -0.00021101    0.00024317    0.00015227
     atom  197 type  2   force =    -0.00004661    0.00030939    0.00000249
     atom  198 type  2   force =    -0.00018066   -0.00045638    0.00000218
     atom  199 type  2   force =     0.00008537   -0.00010768    0.00011682
     atom  200 type  1   force =    -0.00007932   -0.00007893   -0.00105222
     atom  201 type  1   force =    -0.00007888   -0.00023663    0.00000427
     atom  202 type  1   force =    -0.00032574    0.00000851   -0.00069061
     atom  203 type  1   force =    -0.00014900   -0.00172744   -0.00055150
     atom  204 type  2   force =    -0.00035430    0.00009436    0.00034221
     atom  205 type  2   force =     0.00003966    0.00020626    0.00000260
     atom  206 type  2   force =    -0.00001353   -0.00052792    0.00000208
     atom  207 type  2   force =    -0.00005787   -0.00038727    0.00007682
     atom  208 type  1   force =    -0.00020642   -0.00020645   -0.00047856
     atom  209 type  1   force =    -0.00026443   -0.00074247   -0.00012381
     atom  210 type  1   force =    -0.00074251   -0.00026443   -0.00012383
     atom  211 type  1   force =    -0.00036867   -0.00036865   -0.00009754
     atom  212 type  2   force =    -0.00016442   -0.00016444    0.00018661
     atom  213 type  2   force =     0.00016725   -0.00024202    0.00000183
     atom  214 type  2   force =    -0.00024197    0.00016724    0.00000186
     atom  215 type  2   force =     0.00012862    0.00012864    0.00009640

     Total force =     0.064964     Total SCF correction =     0.000105

     Writing output data file Qrtz_Ortho.save

     init_run     :     10.00s CPU     12.51s WALL (       1 calls)
     electrons    :   2288.32s CPU   2394.74s WALL (       1 calls)
     forces       :      2.74s CPU      2.85s WALL (       1 calls)

     Called by init_run:
     wfcinit      :      8.13s CPU     10.37s WALL (       1 calls)
     potinit      :      0.11s CPU      0.15s WALL (       1 calls)

     Called by electrons:
     c_bands      :    767.31s CPU    806.20s WALL (      33 calls)
     sum_band     :     15.30s CPU     17.58s WALL (      11 calls)
     v_of_rho     :      0.17s CPU      0.25s WALL (      12 calls)
     mix_rho      :     16.87s CPU     17.39s WALL (      11 calls)

     Called by c_bands:
     init_us_2    :      0.99s CPU      1.02s WALL (      45 calls)
     cegterg      :    628.08s CPU    664.19s WALL (      33 calls)

     Called by sum_band:

     Called by *egterg:
     h_psi        :    234.43s CPU    263.93s WALL (      96 calls)
     g_psi        :      0.52s CPU      0.52s WALL (      62 calls)
     cdiaghg      :    219.38s CPU    219.50s WALL (      93 calls)

     Called by h_psi:
     h_psi:pot    :    231.25s CPU    260.70s WALL (      96 calls)
     h_psi:calbec :     28.20s CPU     28.23s WALL (      96 calls)
     vloc_psi     :    178.37s CPU    207.52s WALL (      96 calls)
     add_vuspsi   :     24.68s CPU     24.93s WALL (      96 calls)

     General routines
     calbec       :     29.70s CPU     29.74s WALL (     100 calls)
     fft          :      0.47s CPU      0.59s WALL (      51 calls)
     fftw         :    180.50s CPU    212.00s WALL (   94258 calls)
     davcio       :      0.02s CPU      5.87s WALL (     259 calls)

     Parallel routines
     fft_scatt_xy :      9.86s CPU      9.92s WALL (   94309 calls)
     fft_scatt_yz :    109.96s CPU    109.76s WALL (   94309 calls)

     Electric-field routines
     c_phase_fiel :   1488.49s CPU   1552.93s WALL (      33 calls)

     PWSCF        : 38m36.08s CPU    41m 1.49s WALL


   This run was terminated on:  14:13: 3   2Aug2019            

=------------------------------------------------------------------------------=
   JOB DONE.
=------------------------------------------------------------------------------=
