# Supplementary material for: Collective dipole effects in ionic transport under electric fields
Source: Nat Commun. 2020 Jul 3;11:3330. doi: 10.1038/s41467-020-17173-w (PMC7335081; doi:10.1038/s41467-020-17173-w)
Supplement: Supplementary file 3 — Source Data [file 41467_2020_17173_MOESM3_ESM.zip › Script_Pol_Analysis/QE_data/E-NEB_MgO_VO_Q2_pos0-1/E-MgO_8/input_file]

&CONTROL
title="Fkl_Ortho",
calculation="scf",
tprnfor=.t.,
nstep=500
disk_io='high'
restart_mode='from_scratch'
PSEUDO_DIR='/home/nsalles/qe-6.2.1/pseudo',
prefix='Qrtz_Ortho',
outdir='/scratch/nsalles/MgO/E-NEB_MgO_VO_Q2_pos0-1/E0/E-MgO_8'
lelfield=.true.,
nberrycyc=3
/
&SYSTEM
                      ibrav = 0,
                  celldm(1) = 23.906934730,
                        nat = 215,
                       ntyp = 2,
                    ecutwfc = 80.0 ,
                      nosym = .true. ,
                 tot_charge = 2.0 ,
                       nbnd = 600, 
/
&ELECTRONS
conv_thr=1.0D-8,
mixing_beta=0.7D0,
efield_cart(1)=0.d0,
efield_cart(2)=0.d0,
efield_cart(3)=0.d0
/
&IONS
/
&CELL
/
ATOMIC_SPECIES
Mg	24.3050  Mg.pz-n-vbc.UPF
O    16.0000  O.pz-mt.UPF
CELL_PARAMETERS alat
  0.99545565572673600        0.0000000000000000        0.0000000000000000
   0.0000000000000000       0.99545565572673600        0.0000000000000000
   0.0000000000000000        0.0000000000000000       0.99545565572673600
ATOMIC_POSITIONS angstrom
Mg      12.590944564  12.590944543  12.592596861
Mg      12.591712806   2.094006906   2.095568663
Mg       2.094006907  12.591712801   2.095568701
Mg       2.095040275   2.095040308  12.592594547
O        2.108119994   2.108120023   2.111859695
O        2.154493689   4.201281703   4.256301058
O        4.201281567   2.154493462   4.256300993
O        4.195519349   4.195519299   2.059319117
Mg       4.195723615  12.589744893  12.592595350
Mg       4.196779790   2.087457955   2.073881960
Mg       6.299888709  12.584724263   2.089808830
Mg       6.298981402   2.088093259  12.592596289
O        6.288471076   2.092959900   2.094266187
O        6.271726587   4.152344687   4.198736893
O        8.391226773   2.096386377   4.205269755
O        8.394569870   4.195846069   2.097778946
Mg       8.397660837  12.589025330  12.592597170
Mg       8.400038540   2.090890345   2.091588049
Mg      10.494187284  12.590166529   2.095905813
Mg      10.495008980   2.094706198  12.592596303
O       10.495556432   2.099909775   2.101406566
O       10.490604980   4.197726440   4.193137490
O        0.011419887   2.108387855   4.206618137
O        0.009097919   4.196111768   2.108555140
Mg      12.589744894   4.195723618  12.592595348
Mg      12.584724223   6.299888701   2.089808746
Mg       2.087457964   4.196779805   2.073881921
Mg       2.088093231   6.298981362  12.592596241
O        2.092959796   6.288471070   2.094266111
O        2.096386405   8.391226765   4.205269851
O        4.152344647   6.271726593   4.198736670
O        4.195846170   8.394569826   2.097778867
Mg       4.196276407   4.196276439  12.592597622
Mg       4.188205439   6.314644208   2.065524013
Mg       6.314644168   4.188205471   2.065524019
Mg       6.297693926   6.297693972  12.592591374
O        6.282159003   6.282159011   2.111571251
O        6.274274282   8.356541487   4.234996167
O        8.356541378   6.274274426   4.234996149
O        8.386000763   8.386000788   2.110043027
Mg       8.404144413   4.197615115  12.592596108
Mg       8.385422076   6.296938994   2.100756584
Mg      10.494759954   4.196540660   2.090299283
Mg      10.487900313   6.299354059  12.592595065
O       10.485271380   6.293876767   2.106161767
O       10.484325912   8.385933192   4.204120063
O        0.003493153   6.286277827   4.200027700
O       -0.001588205   8.392470632   2.101600984
Mg      12.589025315   8.397660789  12.592597190
Mg      12.590166601  10.494187230   2.095905777
Mg       2.090890380   8.400038549   2.091588043
Mg       2.094706149  10.495008966  12.592596318
O        2.099909635  10.495556469   2.101406451
O        2.108387765   0.011419947   4.206618111
O        4.197726476  10.490605152   4.193137408
O        4.196111898   0.009097951   2.108555075
Mg       4.197615100   8.404144337  12.592596075
Mg       4.196540629  10.494759904   2.090299268
Mg       6.296938957   8.385422086   2.100756597
Mg       6.299354066  10.487900286  12.592595062
O        6.293876828  10.485271368   2.106161807
O        6.286277927   0.003493477   4.200027965
O        8.385933251  10.484326026   4.204120056
O        8.392470682  -0.001588249   2.101600977
Mg       8.394305814   8.394305817  12.592594692
Mg       8.396076100  10.489938773   2.097215661
Mg      10.489938860   8.396076075   2.097215670
Mg      10.493393547  10.493393508  12.592597082
O       10.491922071  10.491922047   2.101222400
O       10.494857691  -0.000941792   4.200366503
O       -0.000941768  10.494857588   4.200366466
O        0.002758021   0.002758087   2.102010604
Mg      12.591039202  12.591039141   4.190791780
Mg      12.567997574   2.078434031   6.295833955
Mg       2.078434066  12.567997565   6.295833918
Mg       2.099453833   2.099453816   4.194375011
O        2.145498083   2.145497976   6.295841637
O        2.154497863   4.201282592   8.335377552
O        4.201282447   2.154498102   8.335377385
O        5.972010743   5.972009062   6.295855132
Mg       4.196037878  12.564523185   4.180111348
Mg       4.194299408   1.904064665   6.295830559
Mg       6.313477561  12.566680353   6.295833944
Mg       6.303715304   2.075672808   4.172686785
O        6.255324983   2.097686996   6.295838741
O        6.271731816   4.152336029   8.392959144
O        8.391228328   2.096384886   8.386421920
O        8.441088368   4.183010077   6.295838542
Mg       8.399224866  12.585466469   4.190262420
Mg       8.440960898   2.058563519   6.295833550
Mg      10.498025498  12.582193885   6.295835879
Mg      10.495860565   2.092799472   4.190223166
O       10.500363425   2.088406084   6.295843469
O       10.490603105   4.197727320   8.398554754
O        0.011420152   2.108388915   8.385074435
O       -0.048748607   4.191988565   6.295840797
Mg      12.564523164   4.196037890   4.180111325
Mg      12.566680391   6.313477502   6.295833970
Mg       1.904064824   4.194299476   6.295830574
Mg       2.075672817   6.303715329   4.172686844
O        2.097687278   6.255324803   6.295838747
O        2.096384697   8.391228401   8.386422008
O        4.152336145   6.271731598   8.392958945
O        4.183010146   8.441088264   6.295838597
Mg       4.213468944   4.213469015   4.025136711
Mg       4.084313471   6.485100066   6.295830216
Mg       6.485099311   4.084314667   6.295830239
Mg       6.251249450   6.251249590   4.218505015
O        6.274273186   8.356541222   8.356682544
O        8.356541233   6.274273287   8.356682532
O        8.355633075   8.355633127   6.295840412
Mg       8.415274185   4.187109586   4.171686386
Mg       8.468510629   6.280824072   6.295831654
Mg      10.499033847   4.185412589   6.295834570
Mg      10.496866511   6.296554020   4.189333466
O       10.507317086   6.296348205   6.295841528
O       10.484326568   8.385933089   8.387572995
O        0.003493851   6.286276976   8.391666115
O       -0.002764084   8.393131781   6.295844368
Mg      12.585466570   8.399224822   4.190262348
Mg      12.582193950  10.498025489   6.295835882
Mg       2.058563785   8.440960765   6.295833553
Mg       2.092799521  10.495860568   4.190223137
O        2.088406139  10.500363510   6.295843468
O        2.108388875   0.011420203   8.385074483
O        4.197727280  10.490603128   8.398554755
O        4.191988667  -0.048748492   6.295840977
Mg       4.187109498   8.415274203   4.171686443
Mg       4.185412575  10.499033737   6.295834547
Mg       6.280823911   8.468510639   6.295831636
Mg       6.296553931  10.496866544   4.189333487
O        6.296348133  10.507317314   6.295841406
O        6.286277034   0.003494089   8.391666004
O        8.385933179  10.484326588   8.387573102
O        8.393131750  -0.002764015   6.295844395
Mg       8.381686515   8.381686563   4.198686495
Mg       8.400857802  10.494666974   6.295834343
Mg      10.494667014   8.400857807   6.295834337
Mg      10.490646449  10.490646409   4.192062363
O       10.487522613  10.487522724   6.295843551
O       10.494858888  -0.000942521   8.391331619
O       -0.000942503  10.494858945   8.391331604
O        0.006296089   0.006296006   6.295845160
Mg      12.591038785  12.591038777   8.400876878
Mg      12.591712253   2.094006432  10.496114407
Mg       2.094006414  12.591712244  10.496114375
Mg       2.099455071   2.099455109   8.397288043
O        2.108121408   2.108121321  10.479808999
O        2.094469116   4.194782074  -0.000917295
O        4.194782148   2.094469109  -0.000917308
O        4.195520228   4.195520108  10.532350413
Mg       4.196037699  12.564523014   8.411553200
Mg       4.196780531   2.087459701  10.517797625
Mg       6.299888814  12.584724790  10.501874947
Mg       6.303716548   2.075671842   8.418976358
O        6.288471613   2.092957067  10.497402716
O        6.299573002   4.194002926  -0.000917413
O        8.394366529   2.098337483  -0.000915839
O        8.394572145   4.195845899  10.493890121
Mg       8.399226406  12.585466261   8.401405943
Mg       8.400039377   2.090890299  10.500095325
Mg      10.494187599  12.590166191  10.495779136
Mg      10.495860613   2.092798454   8.401444643
O       10.495556959   2.099909758  10.490262349
O       10.498825575   4.197555075  -0.000916299
O        0.003291259   2.100379857  -0.000915979
O        0.009098994   4.196111582  10.483114494
Mg      12.564523059   4.196037732   8.411553289
Mg      12.584724826   6.299888789  10.501874945
Mg       2.087459647   4.196780534  10.517797641
Mg       2.075671892   6.303716560   8.418976221
O        2.092957189   6.288471550  10.497402757
O        2.098337483   8.394366543  -0.000915902
O        4.194003005   6.299572890  -0.000917401
O        4.195845900   8.394571930  10.493890008
Mg       4.213474242   4.213474385   8.566524136
Mg       4.188202718   6.314645603  10.526158967
Mg       6.314645590   4.188202728  10.526159059
Mg       6.251245529   6.251245638   8.373156659
O        6.282158097   6.282158106  10.480091907
O        6.294461720   8.389583776  -0.000917512
O        8.389583757   6.294461661  -0.000917564
O        8.385998711   8.385998657  10.481622590
Mg       8.415271074   4.187108284   8.419976008
Mg       8.385421730   6.296937810  10.490918584
Mg      10.494759187   4.196540561  10.501383078
Mg      10.496865485   6.296554409   8.402331469
O       10.485271948   6.293877218  10.485506471
O       10.490717564   8.392963067  -0.000914365
O       -0.006921100   6.293153041  -0.000915602
O       -0.001588589   8.392471898  10.490069793
Mg      12.585466271   8.399226328   8.401405971
Mg      12.590166226  10.494187561  10.495779144
Mg       2.090890301   8.400039377  10.500095292
Mg       2.092798476  10.495860599   8.401444641
O        2.099909728  10.495557079  10.490262497
O        2.100379917   0.003291301  -0.000915984
O        4.197555166  10.498825511  -0.000916386
O        4.196111631   0.009099079  10.483114280
Mg       4.187108150   8.415271022   8.419975883
Mg       4.196540517  10.494759091  10.501383036
Mg       6.296937747   8.385421707  10.490918564
Mg       6.296554348  10.496865459   8.402331449
O        6.293877294  10.485271842  10.485506503
O        6.293153170  -0.006920931  -0.000915617
O        8.392962985  10.490717677  -0.000914388
O        8.392471842  -0.001588510  10.490069814
Mg       8.381685293   8.381685321   8.392975352
Mg       8.396076452  10.489939190  10.494467641
Mg      10.489939222   8.396076436  10.494467644
Mg      10.490647007  10.490646972   8.399606344
O       10.491920074  10.491920081  10.490448425
O       10.494055535   0.000047421  -0.000914691
O        0.000047343  10.494055478  -0.000914742
O        0.002757057   0.002757007  10.489659671
K_POINTS  automatic
1 1 1 0 0 0
