# Supplementary material for: Collective dipole effects in ionic transport under electric fields
Source: Nat Commun. 2020 Jul 3;11:3330. doi: 10.1038/s41467-020-17173-w (PMC7335081; doi:10.1038/s41467-020-17173-w)
Supplement: Supplementary file 3 — Source Data [file 41467_2020_17173_MOESM3_ESM.zip › Script_Pol_Analysis/QE_data/E-NEB_MgO_VO_Q2_pos0-1/E-MgO_4/output_file]

cn08-14.18645ipath_userinit: Mismatched user minor version (12) and driver minor version (13) while context sharing. Ensure that driver and library are from the same release.
cn08-14.18646ipath_userinit: Mismatched user minor version (12) and driver minor version (13) while context sharing. Ensure that driver and library are from the same release.
cn08-14.18661ipath_userinit: Mismatched user minor version (12) and driver minor version (13) while context sharing. Ensure that driver and library are from the same release.
cn08-14.18660ipath_userinit: Mismatched user minor version (12) and driver minor version (13) while context sharing. Ensure that driver and library are from the same release.
cn08-14.18662ipath_userinit: Mismatched user minor version (12) and driver minor version (13) while context sharing. Ensure that driver and library are from the same release.
cn08-14.18644ipath_userinit: Mismatched user minor version (12) and driver minor version (13) while context sharing. Ensure that driver and library are from the same release.
cn08-14.18643ipath_userinit: Mismatched user minor version (12) and driver minor version (13) while context sharing. Ensure that driver and library are from the same release.
cn08-14.18659ipath_userinit: Mismatched user minor version (12) and driver minor version (13) while context sharing. Ensure that driver and library are from the same release.
cn04-31.31233ipath_userinit: Mismatched user minor version (12) and driver minor version (13) while context sharing. Ensure that driver and library are from the same release.
cn04-31.31217ipath_userinit: Mismatched user minor version (12) and driver minor version (13) while context sharing. Ensure that driver and library are from the same release.
cn04-31.31234ipath_userinit: Mismatched user minor version (12) and driver minor version (13) while context sharing. Ensure that driver and library are from the same release.
cn04-31.31218ipath_userinit: Mismatched user minor version (12) and driver minor version (13) while context sharing. Ensure that driver and library are from the same release.
cn04-31.31231ipath_userinit: Mismatched user minor version (12) and driver minor version (13) while context sharing. Ensure that driver and library are from the same release.
cn04-31.31215ipath_userinit: Mismatched user minor version (12) and driver minor version (13) while context sharing. Ensure that driver and library are from the same release.
cn04-31.31232ipath_userinit: Mismatched user minor version (12) and driver minor version (13) while context sharing. Ensure that driver and library are from the same release.
cn04-31.31216ipath_userinit: Mismatched user minor version (12) and driver minor version (13) while context sharing. Ensure that driver and library are from the same release.
cn02-03.5795ipath_userinit: Mismatched user minor version (12) and driver minor version (13) while context sharing. Ensure that driver and library are from the same release.
cn02-03.5793ipath_userinit: Mismatched user minor version (12) and driver minor version (13) while context sharing. Ensure that driver and library are from the same release.
cn02-03.5796ipath_userinit: Mismatched user minor version (12) and driver minor version (13) while context sharing. Ensure that driver and library are from the same release.
cn02-03.5779ipath_userinit: Mismatched user minor version (12) and driver minor version (13) while context sharing. Ensure that driver and library are from the same release.
cn02-03.5780ipath_userinit: Mismatched user minor version (12) and driver minor version (13) while context sharing. Ensure that driver and library are from the same release.
cn02-03.5777ipath_userinit: Mismatched user minor version (12) and driver minor version (13) while context sharing. Ensure that driver and library are from the same release.
cn02-03.5778ipath_userinit: Mismatched user minor version (12) and driver minor version (13) while context sharing. Ensure that driver and library are from the same release.
cn02-03.5794ipath_userinit: Mismatched user minor version (12) and driver minor version (13) while context sharing. Ensure that driver and library are from the same release.

     Program PWSCF v.6.2 (svn rev. 14038) starts on 23Nov2018 at 20:57:18 

     This program is part of the open-source Quantum ESPRESSO suite
     for quantum simulation of materials; please cite
         "P. Giannozzi et al., J. Phys.:Condens. Matter 21 395502 (2009);
         "P. Giannozzi et al., J. Phys.:Condens. Matter 29 465901 (2017);
          URL http://www.quantum-espresso.org", 
     in publications or presentations arising from this work. More details at
     http://www.quantum-espresso.org/quote

     Parallel version (MPI), running on    60 processors

     MPI processes distributed on     3 nodes
     R & G space division:  proc/nbgrp/npool/nimage =      60
     Reading input from /scratch/nsalles/MgO/E-NEB_MgO_VO_Q2_pos0-1/E0/E-MgO_4/input_file
Warning: card &IONS ignored
Warning: card / ignored
Warning: card &CELL ignored
Warning: card / ignored

     Current dimensions of program PWSCF are:
     Max number of different atomic species (ntypx) = 10
     Max number of k-points (npk) =  40000
     Max angular momentum in pseudopotentials (lmaxx) =  3

     Subspace diagonalization in iterative solution of the eigenvalue problem:
     a serial algorithm will be used


     Parallelization info
     --------------------
     sticks:   dense  smooth     PW     G-vecs:    dense   smooth      PW
     Min         240     240     59                21726    21726    2711
     Max         241     241     60                21731    21731    2718
     Sum       14425   14425   3593              1303639  1303639  162891


     Title: 
     Fkl_Ortho                                                                  


     bravais-lattice index     =            0
     lattice parameter (alat)  =      23.9069  a.u.
     unit-cell volume          =   13478.3721 (a.u.)^3
     number of atoms/cell      =          215
     number of atomic types    =            2
     number of electrons       =       856.00
     number of Kohn-Sham states=          600
     kinetic-energy cutoff     =      80.0000  Ry
     charge density cutoff     =     320.0000  Ry
     convergence threshold     =      1.0E-08
     mixing beta               =       0.7000
     number of iterations used =            8  plain     mixing
     Exchange-correlation      =  SLA  PZ   NOGX NOGC ( 1  1  0  0 0 0)

     Using Berry phase electric field
     In a.u.(Ry)  cartesian system of reference
        0.0000000000
        0.0000000000
        0.0000000000
     In a.u.(Ry)  crystal system of reference
        0.0000000000
        0.0000000000
        0.0000000000
     Number of iterative cycles:   3


     celldm(1)=  23.906935  celldm(2)=   0.000000  celldm(3)=   0.000000
     celldm(4)=   0.000000  celldm(5)=   0.000000  celldm(6)=   0.000000

     crystal axes: (cart. coord. in units of alat)
               a(1) = (   0.995456   0.000000   0.000000 )  
               a(2) = (   0.000000   0.995456   0.000000 )  
               a(3) = (   0.000000   0.000000   0.995456 )  

     reciprocal axes: (cart. coord. in units 2 pi/alat)
               b(1) = (  1.004565  0.000000  0.000000 )  
               b(2) = (  0.000000  1.004565  0.000000 )  
               b(3) = (  0.000000  0.000000  1.004565 )  


     PseudoPot. # 1 for Mg read from file:
     /home/nsalles/qe-6.2.1/pseudo/Mg.pz-n-vbc.UPF
     MD5 check sum: adf9ca49345680d0fd32b5bc0752f25b
     Pseudo is Norm-conserving + core correction, Zval =  2.0
     Generated by new atomic code, or converted to UPF format
     Using radial grid of  171 points,  2 beta functions with: 
                l(1) =   0
                l(2) =   1

     PseudoPot. # 2 for O  read from file:
     /home/nsalles/qe-6.2.1/pseudo/O.pz-mt.UPF
     MD5 check sum: 6c85872a654a48428798af567c59afb1
     Pseudo is Norm-conserving, Zval =  6.0
     Generated by new atomic code, or converted to UPF format
     Using radial grid of  921 points,  1 beta functions with: 
                l(1) =   0

     atomic species   valence    mass     pseudopotential
        Mg             2.00    24.30500     Mg( 1.00)
        O              6.00    16.00000     O ( 1.00)

     No symmetry found


   Cartesian axes

     site n.     atom                  positions (alat units)
         1           Mg  tau(   1) = (   0.9953624   0.9953624   0.9953831  )
         2           Mg  tau(   2) = (   0.9956624   0.1656777   0.1656846  )
         3           Mg  tau(   3) = (   0.1656777   0.9956623   0.1656846  )
         4           Mg  tau(   4) = (   0.1658658   0.1658658   0.9953828  )
         5           O   tau(   5) = (   0.1666348   0.1666348   0.1670522  )
         6           O   tau(   6) = (   0.1702627   0.3332627   0.3365352  )
         7           O   tau(   7) = (   0.3332628   0.1702627   0.3365352  )
         8           O   tau(   8) = (   0.3324270   0.3324270   0.1659349  )
         9           Mg  tau(   9) = (   0.3315348   0.9957911   0.9953829  )
        10           Mg  tau(  10) = (   0.3318035   0.1665683   0.1655040  )
        11           Mg  tau(  11) = (   0.4978036   0.9950245   0.1649989  )
        12           Mg  tau(  12) = (   0.4976925   0.1648851   0.9953830  )
        13           O   tau(  13) = (   0.4975648   0.1649891   0.1651169  )
        14           O   tau(  14) = (   0.5022614   0.3292904   0.3280055  )
        15           O   tau(  15) = (   0.6640661   0.1654667   0.3325555  )
        16           O   tau(  16) = (   0.6645723   0.3320313   0.1649759  )
        17           Mg  tau(  17) = (   0.6638165   0.9951775   0.9953831  )
        18           Mg  tau(  18) = (   0.6641125   0.1653204   0.1651546  )
        19           Mg  tau(  19) = (   0.8296320   0.9952725   0.1656251  )
        20           Mg  tau(  20) = (   0.8297382   0.1655939   0.9953831  )
        21           O   tau(  21) = (   0.8297182   0.1659221   0.1661240  )
        22           O   tau(  22) = (   0.8292456   0.3322783   0.3316810  )
        23           O   tau(  23) = (   0.0009163   0.1666990   0.3324771  )
        24           O   tau(  24) = (   0.0008290   0.3317692   0.1666979  )
        25           Mg  tau(  25) = (   0.9957911   0.3315348   0.9953829  )
        26           Mg  tau(  26) = (   0.9950245   0.4978036   0.1649989  )
        27           Mg  tau(  27) = (   0.1665683   0.3318035   0.1655040  )
        28           Mg  tau(  28) = (   0.1648852   0.4976925   0.9953830  )
        29           O   tau(  29) = (   0.1649891   0.4975648   0.1651169  )
        30           O   tau(  30) = (   0.1654666   0.6640661   0.3325554  )
        31           O   tau(  31) = (   0.3292905   0.5022614   0.3280053  )
        32           O   tau(  32) = (   0.3320313   0.6645723   0.1649758  )
        33           Mg  tau(  33) = (   0.3316818   0.3316818   0.9953824  )
        34           Mg  tau(  34) = (   0.3302538   0.4988740   0.1631085  )
        35           Mg  tau(  35) = (   0.4988740   0.3302538   0.1631084  )
        36           Mg  tau(  36) = (   0.4976937   0.4976937   0.9953826  )
        37           O   tau(  37) = (   0.4973832   0.4973832   0.1646849  )
        38           O   tau(  38) = (   0.4965374   0.6587276   0.3369008  )
        39           O   tau(  39) = (   0.6587276   0.4965373   0.3369008  )
        40           O   tau(  40) = (   0.6627364   0.6627364   0.1671034  )
        41           Mg  tau(  41) = (   0.6645421   0.3316135   0.9953831  )
        42           Mg  tau(  42) = (   0.6633614   0.4975689   0.1648159  )
        43           Mg  tau(  43) = (   0.8300058   0.3315156   0.1649524  )
        44           Mg  tau(  44) = (   0.8292720   0.4978156   0.9953830  )
        45           O   tau(  45) = (   0.8285229   0.4977049   0.1667569  )
        46           O   tau(  46) = (   0.8283930   0.6626744   0.3325209  )
        47           O   tau(  47) = (   0.0000997   0.4973199   0.3315552  )
        48           O   tau(  48) = (  -0.0003417   0.6634929   0.1661200  )
        49           Mg  tau(  49) = (   0.9951775   0.6638165   0.9953831  )
        50           Mg  tau(  50) = (   0.9952725   0.8296320   0.1656251  )
        51           Mg  tau(  51) = (   0.1653204   0.6641125   0.1651546  )
        52           Mg  tau(  52) = (   0.1655939   0.8297382   0.9953831  )
        53           O   tau(  53) = (   0.1659221   0.8297182   0.1661240  )
        54           O   tau(  54) = (   0.1666990   0.0009163   0.3324771  )
        55           O   tau(  55) = (   0.3322783   0.8292457   0.3316810  )
        56           O   tau(  56) = (   0.3317692   0.0008290   0.1666979  )
        57           Mg  tau(  57) = (   0.3316135   0.6645421   0.9953831  )
        58           Mg  tau(  58) = (   0.3315156   0.8300058   0.1649525  )
        59           Mg  tau(  59) = (   0.4975689   0.6633614   0.1648159  )
        60           Mg  tau(  60) = (   0.4978156   0.8292720   0.9953830  )
        61           O   tau(  61) = (   0.4977050   0.8285229   0.1667569  )
        62           O   tau(  62) = (   0.4973199   0.0000998   0.3315552  )
        63           O   tau(  63) = (   0.6626744   0.8283930   0.3325209  )
        64           O   tau(  64) = (   0.6634929  -0.0003417   0.1661200  )
        65           Mg  tau(  65) = (   0.6636262   0.6636262   0.9953829  )
        66           Mg  tau(  66) = (   0.6637900   0.8293218   0.1656445  )
        67           Mg  tau(  67) = (   0.8293218   0.6637900   0.1656445  )
        68           Mg  tau(  68) = (   0.8295446   0.8295446   0.9953831  )
        69           O   tau(  69) = (   0.8292093   0.8292093   0.1661563  )
        70           O   tau(  70) = (   0.8296139  -0.0002407   0.3320405  )
        71           O   tau(  71) = (  -0.0002407   0.8296139   0.3320405  )
        72           O   tau(  72) = (   0.0001464   0.0001464   0.1661396  )
        73           Mg  tau(  73) = (   0.9955402   0.9955402   0.3312125  )
        74           Mg  tau(  74) = (   0.9944783   0.1646789   0.4976550  )
        75           Mg  tau(  75) = (   0.1646789   0.9944783   0.4976550  )
        76           Mg  tau(  76) = (   0.1669502   0.1669502   0.3317765  )
        77           O   tau(  77) = (   0.1695003   0.1695002   0.4976553  )
        78           O   tau(  78) = (   0.1702628   0.3332629   0.6587752  )
        79           O   tau(  79) = (   0.3332630   0.1702628   0.6587752  )
        80           O   tau(  80) = (   0.3970515   0.3970478   0.4976623  )
        81           Mg  tau(  81) = (   0.3317282   0.9942568   0.3306192  )
        82           Mg  tau(  82) = (   0.3326532   0.1537041   0.4976548  )
        83           Mg  tau(  83) = (   0.4991075   0.9941627   0.4976550  )
        84           Mg  tau(  84) = (   0.4985968   0.1641750   0.3289505  )
        85           O   tau(  85) = (   0.4975643   0.1615485   0.4976549  )
        86           O   tau(  86) = (   0.5022635   0.3292885   0.6673073  )
        87           O   tau(  87) = (   0.6640665   0.1654663   0.6627559  )
        88           O   tau(  88) = (   0.6671487   0.3331885   0.4976549  )
        89           Mg  tau(  89) = (   0.6640406   0.9949474   0.3310445  )
        90           Mg  tau(  90) = (   0.6681064   0.1610388   0.4976550  )
        91           Mg  tau(  91) = (   0.8303240   0.9946349   0.4976551  )
        92           Mg  tau(  92) = (   0.8300316   0.1653572   0.3310414  )
        93           O   tau(  93) = (   0.8301194   0.1653681   0.4976554  )
        94           O   tau(  94) = (   0.8292455   0.3322783   0.6636305  )
        95           O   tau(  95) = (   0.0009163   0.1666991   0.6628345  )
        96           O   tau(  96) = (  -0.0028891   0.3314861   0.4976554  )
        97           Mg  tau(  97) = (   0.9942568   0.3317282   0.3306192  )
        98           Mg  tau(  98) = (   0.9941628   0.4991075   0.4976550  )
        99           Mg  tau(  99) = (   0.1537042   0.3326533   0.4976548  )
       100           Mg  tau( 100) = (   0.1641751   0.4985968   0.3289506  )
       101           O   tau( 101) = (   0.1615487   0.4975643   0.4976549  )
       102           O   tau( 102) = (   0.1654662   0.6640665   0.6627560  )
       103           O   tau( 103) = (   0.3292886   0.5022635   0.6673076  )
       104           O   tau( 104) = (   0.3331885   0.6671483   0.4976549  )
       105           Mg  tau( 105) = (   0.3373823   0.3373824   0.3304688  )
       106           Mg  tau( 106) = (   0.3138481   0.5150143   0.4976538  )
       107           Mg  tau( 107) = (   0.5150118   0.3138499   0.4976538  )
       108           Mg  tau( 108) = (   0.4932851   0.4932852   0.3241981  )
       109           O   tau( 109) = (   0.4965372   0.6587272   0.6584097  )
       110           O   tau( 110) = (   0.6587272   0.4965371   0.6584096  )
       111           O   tau( 111) = (   0.6598016   0.6598016   0.4976552  )
       112           Mg  tau( 112) = (   0.6654742   0.3307572   0.3287700  )
       113           Mg  tau( 113) = (   0.6778438   0.4973736   0.4976547  )
       114           Mg  tau( 114) = (   0.8311184   0.3302226   0.4976550  )
       115           Mg  tau( 115) = (   0.8311479   0.4976892   0.3304650  )
       116           O   tau( 116) = (   0.8328098   0.4980358   0.4976554  )
       117           O   tau( 117) = (   0.8283929   0.6626742   0.6627906  )
       118           O   tau( 118) = (   0.0000999   0.4973199   0.6637563  )
       119           O   tau( 119) = (  -0.0008689   0.6642747   0.4976556  )
       120           Mg  tau( 120) = (   0.9949474   0.6640406   0.3310445  )
       121           Mg  tau( 121) = (   0.9946349   0.8303240   0.4976551  )
       122           Mg  tau( 122) = (   0.1610391   0.6681062   0.4976550  )
       123           Mg  tau( 123) = (   0.1653573   0.8300315   0.3310414  )
       124           O   tau( 124) = (   0.1653680   0.8301195   0.4976554  )
       125           O   tau( 125) = (   0.1666991   0.0009164   0.6628345  )
       126           O   tau( 126) = (   0.3322783   0.8292455   0.6636305  )
       127           O   tau( 127) = (   0.3314861  -0.0028890   0.4976554  )
       128           Mg  tau( 128) = (   0.3307572   0.6654741   0.3287702  )
       129           Mg  tau( 129) = (   0.3302226   0.8311183   0.4976550  )
       130           Mg  tau( 130) = (   0.4973735   0.6778438   0.4976547  )
       131           Mg  tau( 131) = (   0.4976892   0.8311479   0.3304650  )
       132           O   tau( 132) = (   0.4980359   0.8328099   0.4976554  )
       133           O   tau( 133) = (   0.4973199   0.0001000   0.6637563  )
       134           O   tau( 134) = (   0.6626742   0.8283929   0.6627906  )
       135           O   tau( 135) = (   0.6642747  -0.0008688   0.4976556  )
       136           Mg  tau( 136) = (   0.6628024   0.6628024   0.3316566  )
       137           Mg  tau( 137) = (   0.6649817   0.8308376   0.4976550  )
       138           Mg  tau( 138) = (   0.8308376   0.6649817   0.4976550  )
       139           Mg  tau( 139) = (   0.8294290   0.8294290   0.3311918  )
       140           O   tau( 140) = (   0.8288898   0.8288899   0.4976555  )
       141           O   tau( 141) = (   0.8296140  -0.0002407   0.6632714  )
       142           O   tau( 142) = (  -0.0002407   0.8296140   0.6632714  )
       143           O   tau( 143) = (   0.0004689   0.0004690   0.4976558  )
       144           Mg  tau( 144) = (   0.9955402   0.9955402   0.6640975  )
       145           Mg  tau( 145) = (   0.9956623   0.1656776   0.8296262  )
       146           Mg  tau( 146) = (   0.1656776   0.9956623   0.8296262  )
       147           Mg  tau( 147) = (   0.1669505   0.1669506   0.6635331  )
       148           O   tau( 148) = (   0.1666348   0.1666348   0.8282575  )
       149           O   tau( 149) = (   0.1660260   0.3316577  -0.0000726  )
       150           O   tau( 150) = (   0.3316577   0.1660260  -0.0000726  )
       151           O   tau( 151) = (   0.3324271   0.3324271   0.8293741  )
       152           Mg  tau( 152) = (   0.3317282   0.9942569   0.6646904  )
       153           Mg  tau( 153) = (   0.3318036   0.1665687   0.8298058  )
       154           Mg  tau( 154) = (   0.4978036   0.9950246   0.8303120  )
       155           Mg  tau( 155) = (   0.4985970   0.1641754   0.6663591  )
       156           O   tau( 156) = (   0.4975648   0.1649886   0.8301933  )
       157           O   tau( 157) = (   0.4979891   0.3314467  -0.0000725  )
       158           O   tau( 158) = (   0.6636983   0.1657043  -0.0000723  )
       159           O   tau( 159) = (   0.6645728   0.3320312   0.8303344  )
       160           Mg  tau( 160) = (   0.6640407   0.9949473   0.6642655  )
       161           Mg  tau( 161) = (   0.6641125   0.1653203   0.8301562  )
       162           Mg  tau( 162) = (   0.8296320   0.9952725   0.8296858  )
       163           Mg  tau( 163) = (   0.8300316   0.1653571   0.6642685  )
       164           O   tau( 164) = (   0.8297183   0.1659220   0.8291859  )
       165           O   tau( 165) = (   0.8302934   0.3318985  -0.0000722  )
       166           O   tau( 166) = (   0.0002750   0.1659579  -0.0000723  )
       167           O   tau( 167) = (   0.0008290   0.3317692   0.8286120  )
       168           Mg  tau( 168) = (   0.9942570   0.3317283   0.6646904  )
       169           Mg  tau( 169) = (   0.9950246   0.4978036   0.8303120  )
       170           Mg  tau( 170) = (   0.1665687   0.3318037   0.8298058  )
       171           Mg  tau( 171) = (   0.1641754   0.4985970   0.6663589  )
       172           O   tau( 172) = (   0.1649886   0.4975648   0.8301933  )
       173           O   tau( 173) = (   0.1657043   0.6636983  -0.0000723  )
       174           O   tau( 174) = (   0.3314467   0.4979891  -0.0000725  )
       175           O   tau( 175) = (   0.3320312   0.6645729   0.8303344  )
       176           Mg  tau( 176) = (   0.3373839   0.3373840   0.6648377  )
       177           Mg  tau( 177) = (   0.3302536   0.4988742   0.8322020  )
       178           Mg  tau( 178) = (   0.4988742   0.3302536   0.8322021  )
       179           Mg  tau( 179) = (   0.4932834   0.4932835   0.6711087  )
       180           O   tau( 180) = (   0.4973830   0.4973830   0.8306240  )
       181           O   tau( 181) = (   0.4978433   0.6635504  -0.0000726  )
       182           O   tau( 182) = (   0.6635504   0.4978433  -0.0000726  )
       183           O   tau( 183) = (   0.6627364   0.6627364   0.8282064  )
       184           Mg  tau( 184) = (   0.6654740   0.3307569   0.6665395  )
       185           Mg  tau( 185) = (   0.6633609   0.4975688   0.8304941  )
       186           Mg  tau( 186) = (   0.8300058   0.3315156   0.8303585  )
       187           Mg  tau( 187) = (   0.8311478   0.4976892   0.6648447  )
       188           O   tau( 188) = (   0.8285230   0.4977050   0.8285531  )
       189           O   tau( 189) = (   0.8290949   0.6634318  -0.0000721  )
       190           O   tau( 190) = (  -0.0008604   0.4975613  -0.0000722  )
       191           O   tau( 191) = (  -0.0003419   0.6634929   0.8291900  )
       192           Mg  tau( 192) = (   0.9949474   0.6640406   0.6642655  )
       193           Mg  tau( 193) = (   0.9952725   0.8296320   0.8296858  )
       194           Mg  tau( 194) = (   0.1653203   0.6641125   0.8301562  )
       195           Mg  tau( 195) = (   0.1653571   0.8300316   0.6642685  )
       196           O   tau( 196) = (   0.1659220   0.8297183   0.8291860  )
       197           O   tau( 197) = (   0.1659579   0.0002750  -0.0000723  )
       198           O   tau( 198) = (   0.3318985   0.8302934  -0.0000722  )
       199           O   tau( 199) = (   0.3317692   0.0008290   0.8286119  )
       200           Mg  tau( 200) = (   0.3307569   0.6654739   0.6665394  )
       201           Mg  tau( 201) = (   0.3315156   0.8300058   0.8303584  )
       202           Mg  tau( 202) = (   0.4975688   0.6633609   0.8304940  )
       203           Mg  tau( 203) = (   0.4976892   0.8311478   0.6648447  )
       204           O   tau( 204) = (   0.4977050   0.8285230   0.8285531  )
       205           O   tau( 205) = (   0.4975613  -0.0008604  -0.0000722  )
       206           O   tau( 206) = (   0.6634318   0.8290949  -0.0000721  )
       207           O   tau( 207) = (   0.6634929  -0.0003419   0.8291900  )
       208           Mg  tau( 208) = (   0.6628021   0.6628021   0.6636529  )
       209           Mg  tau( 209) = (   0.6637900   0.8293218   0.8296664  )
       210           Mg  tau( 210) = (   0.8293218   0.6637900   0.8296664  )
       211           Mg  tau( 211) = (   0.8294289   0.8294289   0.6641182  )
       212           O   tau( 212) = (   0.8292092   0.8292092   0.8291536  )
       213           O   tau( 213) = (   0.8294802  -0.0001111  -0.0000725  )
       214           O   tau( 214) = (  -0.0001111   0.8294802  -0.0000725  )
       215           O   tau( 215) = (   0.0001464   0.0001464   0.8291703  )

     number of k points=     1
                       cart. coord. in units 2pi/alat
        k(    1) = (   0.0000000   0.0000000   0.0000000), wk =   2.0000000

     Dense  grid:  1303639 G-vectors     FFT dimensions: ( 135, 135, 135)

     Estimated max dynamical RAM per process >     523.64 MB

     Estimated total dynamical RAM >      30.68 GB

     Initial potential from superposition of free atoms
     Check: negative starting charge=   -0.000309

     starting charge  857.87907, renormalised to  856.00000

     negative rho (up, down):  3.082E-04 0.000E+00
     Starting wfc are  860 randomized atomic wfcs

     total cpu time spent up to now is       13.1 secs

     Self-consistent Calculation

     iteration #  1     ecut=    80.00 Ry     beta= 0.70
     Davidson diagonalization with overlap
     ethr =  1.00E-02,  avg # of iterations =  6.0
     Davidson diagonalization with overlap
     ethr =  1.00E-02,  avg # of iterations =  1.0
     Davidson diagonalization with overlap
     ethr =  1.00E-02,  avg # of iterations =  1.0

     negative rho (up, down):  4.229E-05 0.000E+00

     Expectation value of exp(iGx): ( -2.6271653401238334E-005, -3.7099090367518749E-004)  0.99545565572673589     
     Electronic Dipole per cell (Ry a.u.)  -17.585309170531033     
     Ionic Dipole per cell (Ry a.u.)   13240.083218967104     

     Expectation value of exp(iGx): ( -2.6240463309036538E-005, -3.7099312988109472E-004)  0.99545565572673589     
     Electronic Dipole per cell (Ry a.u.)  -17.584408467819991     
     Ionic Dipole per cell (Ry a.u.)   13240.082720539574     

     Expectation value of exp(iGx): (  3.6423747710721030E-004,  7.2171353789330091E-005)  0.99545565572673589     
     Electronic Dipole per cell (Ry a.u.)   2.0955691357271826     
     Ionic Dipole per cell (Ry a.u.)   13224.652932500330     
Electronic Dipole on Cartesian axes
           1  -17.585309170531033     
           2  -17.584408467819991     
           3   2.0955691357271826     
Ionic Dipole on Cartesian axes
           1   13240.083218967104     
           2   13240.082720539574     
           3   13224.652932500330     

     total cpu time spent up to now is      239.1 secs

     total energy              =   -3659.17989888 Ry
     Harris-Foulkes estimate   =   -3691.80176944 Ry
     estimated scf accuracy    <      44.19766594 Ry

     iteration #  2     ecut=    80.00 Ry     beta= 0.70
     Davidson diagonalization with overlap
     ethr =  5.16E-03,  avg # of iterations =  5.0
     Davidson diagonalization with overlap
     ethr =  5.16E-03,  avg # of iterations =  2.0
     Davidson diagonalization with overlap
     ethr =  5.16E-03,  avg # of iterations =  1.0

     negative rho (up, down):  7.018E-06 0.000E+00

     Expectation value of exp(iGx): ( -2.8881262573572381E-007, -3.6555516735822493E-006)  0.99545565572673589     
     Electronic Dipole per cell (Ry a.u.)  -17.672577259986852     
     Ionic Dipole per cell (Ry a.u.)   13240.083218967104     

     Expectation value of exp(iGx): ( -2.8866136068965740E-007, -3.6555930911898030E-006)  0.99545565572673589     
     Electronic Dipole per cell (Ry a.u.)  -17.672127184435588     
     Ionic Dipole per cell (Ry a.u.)   13240.082720539574     

     Expectation value of exp(iGx): (  3.6774881192145146E-006,  7.2894719052939919E-007)  0.99545565572673589     
     Electronic Dipole per cell (Ry a.u.)   2.0963432354847180     
     Ionic Dipole per cell (Ry a.u.)   13224.652932500330     
Electronic Dipole on Cartesian axes
           1  -17.672577259986852     
           2  -17.672127184435588     
           3   2.0963432354847180     
Ionic Dipole on Cartesian axes
           1   13240.083218967104     
           2   13240.082720539574     
           3   13224.652932500330     

     total cpu time spent up to now is      449.7 secs

     total energy              =   -3670.10461009 Ry
     Harris-Foulkes estimate   =   -3689.08111583 Ry
     estimated scf accuracy    <      38.57387511 Ry

     iteration #  3     ecut=    80.00 Ry     beta= 0.70
     Davidson diagonalization with overlap
     ethr =  4.51E-03,  avg # of iterations =  2.0
     Davidson diagonalization with overlap
     ethr =  4.51E-03,  avg # of iterations =  1.0
     Davidson diagonalization with overlap
     ethr =  4.51E-03,  avg # of iterations =  1.0

     Expectation value of exp(iGx): ( -3.3920028449514408E-006, -4.8678359400161091E-005)  0.99545565572673589     
     Electronic Dipole per cell (Ry a.u.)  -17.573232321153363     
     Ionic Dipole per cell (Ry a.u.)   13240.083218967104     

     Expectation value of exp(iGx): ( -3.3871803650048668E-006, -4.8678514049922743E-005)  0.99545565572673589     
     Electronic Dipole per cell (Ry a.u.)  -17.572173767707003     
     Ionic Dipole per cell (Ry a.u.)   13240.082720539574     

     Expectation value of exp(iGx): (  4.7944527775607133E-005,  9.5002923278583232E-006)  0.99545565572673589     
     Electronic Dipole per cell (Ry a.u.)   2.0956523853955003     
     Ionic Dipole per cell (Ry a.u.)   13224.652932500330     
Electronic Dipole on Cartesian axes
           1  -17.573232321153363     
           2  -17.572173767707003     
           3   2.0956523853955003     
Ionic Dipole on Cartesian axes
           1   13240.083218967104     
           2   13240.082720539574     
           3   13224.652932500330     

     total cpu time spent up to now is      642.8 secs

     total energy              =   -3677.83995334 Ry
     Harris-Foulkes estimate   =   -3677.96554005 Ry
     estimated scf accuracy    <       0.25981207 Ry

     iteration #  4     ecut=    80.00 Ry     beta= 0.70
     Davidson diagonalization with overlap
     ethr =  3.04E-05,  avg # of iterations =  7.0
     Davidson diagonalization with overlap
     ethr =  3.04E-05,  avg # of iterations =  1.0
     Davidson diagonalization with overlap
     ethr =  3.04E-05,  avg # of iterations =  1.0

     negative rho (up, down):  1.196E-06 0.000E+00

     Expectation value of exp(iGx): ( -3.7454001330753704E-006, -4.2710641639760600E-005)  0.99545565572673589     
     Electronic Dipole per cell (Ry a.u.)  -17.764986266996260     
     Ionic Dipole per cell (Ry a.u.)   13240.083218967104     

     Expectation value of exp(iGx): ( -3.7422736101398662E-006, -4.2710825647999774E-005)  0.99545565572673589     
     Electronic Dipole per cell (Ry a.u.)  -17.764204016065619     
     Ionic Dipole per cell (Ry a.u.)   13240.082720539574     

     Expectation value of exp(iGx): (  4.2871532138255095E-005,  8.4965797095066096E-006)  0.99545565572673589     
     Electronic Dipole per cell (Ry a.u.)   2.0960155443169919     
     Ionic Dipole per cell (Ry a.u.)   13224.652932500330     
Electronic Dipole on Cartesian axes
           1  -17.764986266996260     
           2  -17.764204016065619     
           3   2.0960155443169919     
Ionic Dipole on Cartesian axes
           1   13240.083218967104     
           2   13240.082720539574     
           3   13224.652932500330     

     total cpu time spent up to now is      865.1 secs

     total energy              =   -3677.83761844 Ry
     Harris-Foulkes estimate   =   -3677.96727655 Ry
     estimated scf accuracy    <       0.31567773 Ry

     iteration #  5     ecut=    80.00 Ry     beta= 0.70
     Davidson diagonalization with overlap
     ethr =  3.04E-05,  avg # of iterations =  7.0
     Davidson diagonalization with overlap
     ethr =  3.04E-05,  avg # of iterations =  1.0
     Davidson diagonalization with overlap
     ethr =  3.04E-05,  avg # of iterations =  1.0

     Expectation value of exp(iGx): ( -2.9521217522418404E-006, -4.3237064518442448E-005)  0.99545565572673589     
     Electronic Dipole per cell (Ry a.u.)  -17.558258503417782     
     Ionic Dipole per cell (Ry a.u.)   13240.083218967104     

     Expectation value of exp(iGx): ( -2.9483836940750809E-006, -4.3237312053098584E-005)  0.99545565572673589     
     Electronic Dipole per cell (Ry a.u.)  -17.557332441256328     
     Ionic Dipole per cell (Ry a.u.)   13240.082720539574     

     Expectation value of exp(iGx): (  4.2672952271843859E-005,  8.4562054910200621E-006)  0.99545565572673589     
     Electronic Dipole per cell (Ry a.u.)   2.0957695682426878     
     Ionic Dipole per cell (Ry a.u.)   13224.652932500330     
Electronic Dipole on Cartesian axes
           1  -17.558258503417782     
           2  -17.557332441256328     
           3   2.0957695682426878     
Ionic Dipole on Cartesian axes
           1   13240.083218967104     
           2   13240.082720539574     
           3   13224.652932500330     

     total cpu time spent up to now is     1072.0 secs

     total energy              =   -3677.89672195 Ry
     Harris-Foulkes estimate   =   -3677.90308439 Ry
     estimated scf accuracy    <       0.01592985 Ry

     iteration #  6     ecut=    80.00 Ry     beta= 0.70
     Davidson diagonalization with overlap
     ethr =  1.86E-06,  avg # of iterations = 12.0
     Davidson diagonalization with overlap
     ethr =  1.86E-06,  avg # of iterations =  1.0
     Davidson diagonalization with overlap
     ethr =  1.86E-06,  avg # of iterations =  1.0

     Expectation value of exp(iGx): ( -2.9918458027818324E-006, -4.3494136227856822E-005)  0.99545565572673589     
     Electronic Dipole per cell (Ry a.u.)  -17.563694091800272     
     Ionic Dipole per cell (Ry a.u.)   13240.083218967104     

     Expectation value of exp(iGx): ( -2.9880675271170217E-006, -4.3494380040046762E-005)  0.99545565572673589     
     Electronic Dipole per cell (Ry a.u.)  -17.562763739520204     
     Ionic Dipole per cell (Ry a.u.)   13240.082720539574     

     Expectation value of exp(iGx): (  4.2999688955011171E-005,  8.5209283568018971E-006)  0.99545565572673589     
     Electronic Dipole per cell (Ry a.u.)   2.0957637438802905     
     Ionic Dipole per cell (Ry a.u.)   13224.652932500330     
Electronic Dipole on Cartesian axes
           1  -17.563694091800272     
           2  -17.562763739520204     
           3   2.0957637438802905     
Ionic Dipole on Cartesian axes
           1   13240.083218967104     
           2   13240.082720539574     
           3   13224.652932500330     

     total cpu time spent up to now is     1302.8 secs

     total energy              =   -3677.89858499 Ry
     Harris-Foulkes estimate   =   -3677.89891768 Ry
     estimated scf accuracy    <       0.00080220 Ry

     iteration #  7     ecut=    80.00 Ry     beta= 0.70
     Davidson diagonalization with overlap
     ethr =  9.37E-08,  avg # of iterations =  2.0
     Davidson diagonalization with overlap
     ethr =  9.37E-08,  avg # of iterations =  1.0
     Davidson diagonalization with overlap
     ethr =  9.37E-08,  avg # of iterations =  1.0

     Expectation value of exp(iGx): ( -3.0189505956955266E-006, -4.3728028212173007E-005)  0.99545565572673589     
     Electronic Dipole per cell (Ry a.u.)  -17.566380158694628     
     Ionic Dipole per cell (Ry a.u.)   13240.083218967104     

     Expectation value of exp(iGx): ( -3.0151482918574825E-006, -4.3728273824331128E-005)  0.99545565572673589     
     Electronic Dipole per cell (Ry a.u.)  -17.565448910582912     
     Ionic Dipole per cell (Ry a.u.)   13240.082720539574     

     Expectation value of exp(iGx): (  4.3232777269154539E-005,  8.5671435462646486E-006)  0.99545565572673589     
     Electronic Dipole per cell (Ry a.u.)   2.0957698985772621     
     Ionic Dipole per cell (Ry a.u.)   13224.652932500330     
Electronic Dipole on Cartesian axes
           1  -17.566380158694628     
           2  -17.565448910582912     
           3   2.0957698985772621     
Ionic Dipole on Cartesian axes
           1   13240.083218967104     
           2   13240.082720539574     
           3   13224.652932500330     

     total cpu time spent up to now is     1488.2 secs

     total energy              =   -3677.89862886 Ry
     Harris-Foulkes estimate   =   -3677.89868431 Ry
     estimated scf accuracy    <       0.00011280 Ry

     iteration #  8     ecut=    80.00 Ry     beta= 0.70
     Davidson diagonalization with overlap
     ethr =  1.32E-08,  avg # of iterations =  3.0
     Davidson diagonalization with overlap
     ethr =  1.32E-08,  avg # of iterations =  1.0
     Davidson diagonalization with overlap
     ethr =  1.32E-08,  avg # of iterations =  1.0

     Expectation value of exp(iGx): ( -3.0334718035769473E-006, -4.3864159074291431E-005)  0.99545565572673589     
     Electronic Dipole per cell (Ry a.u.)  -17.567625369375360     
     Ionic Dipole per cell (Ry a.u.)   13240.083218967104     

     Expectation value of exp(iGx): ( -3.0296499126634915E-006, -4.3864404924862154E-005)  0.99545565572673589     
     Electronic Dipole per cell (Ry a.u.)  -17.566692254252448     
     Ionic Dipole per cell (Ry a.u.)   13240.082720539574     

     Expectation value of exp(iGx): (  4.3377487377384796E-005,  8.5958015746391922E-006)  0.99545565572673589     
     Electronic Dipole per cell (Ry a.u.)   2.0957655775190740     
     Ionic Dipole per cell (Ry a.u.)   13224.652932500330     
Electronic Dipole on Cartesian axes
           1  -17.567625369375360     
           2  -17.566692254252448     
           3   2.0957655775190740     
Ionic Dipole on Cartesian axes
           1   13240.083218967104     
           2   13240.082720539574     
           3   13224.652932500330     

     total cpu time spent up to now is     1682.6 secs

     total energy              =   -3677.89865575 Ry
     Harris-Foulkes estimate   =   -3677.89866732 Ry
     estimated scf accuracy    <       0.00003235 Ry

     iteration #  9     ecut=    80.00 Ry     beta= 0.70
     Davidson diagonalization with overlap
     ethr =  3.78E-09,  avg # of iterations =  2.0
     Davidson diagonalization with overlap
     ethr =  3.78E-09,  avg # of iterations =  1.0
     Davidson diagonalization with overlap
     ethr =  3.78E-09,  avg # of iterations =  1.0

     Expectation value of exp(iGx): ( -3.0287866176911058E-006, -4.3823688019572620E-005)  0.99545565572673589     
     Electronic Dipole per cell (Ry a.u.)  -17.567166427611177     
     Ionic Dipole per cell (Ry a.u.)   13240.083218967104     

     Expectation value of exp(iGx): ( -3.0249692731516342E-006, -4.3823932577095561E-005)  0.99545565572673589     
     Electronic Dipole per cell (Ry a.u.)  -17.566233575634890     
     Ionic Dipole per cell (Ry a.u.)   13240.082720539574     

     Expectation value of exp(iGx): (  4.3334679021032702E-005,  8.5873238137810794E-006)  0.99545565572673589     
     Electronic Dipole per cell (Ry a.u.)   2.0957668287750790     
     Ionic Dipole per cell (Ry a.u.)   13224.652932500330     
Electronic Dipole on Cartesian axes
           1  -17.567166427611177     
           2  -17.566233575634890     
           3   2.0957668287750790     
Ionic Dipole on Cartesian axes
           1   13240.083218967104     
           2   13240.082720539574     
           3   13224.652932500330     

     total cpu time spent up to now is     1866.9 secs

     total energy              =   -3677.89865781 Ry
     Harris-Foulkes estimate   =   -3677.89865908 Ry
     estimated scf accuracy    <       0.00000271 Ry

     iteration # 10     ecut=    80.00 Ry     beta= 0.70
     Davidson diagonalization with overlap
     ethr =  3.16E-10,  avg # of iterations =  2.0
     Davidson diagonalization with overlap
     ethr =  3.16E-10,  avg # of iterations =  1.0
     Davidson diagonalization with overlap
     ethr =  3.16E-10,  avg # of iterations =  1.0

     Expectation value of exp(iGx): ( -3.0277186175423831E-006, -4.3811422173324339E-005)  0.99545565572673589     
     Electronic Dipole per cell (Ry a.u.)  -17.567112821913689     
     Ionic Dipole per cell (Ry a.u.)   13240.083218967104     

     Expectation value of exp(iGx): ( -3.0239022673349823E-006, -4.3811667126403752E-005)  0.99545565572673589     
     Electronic Dipole per cell (Ry a.u.)  -17.566179943762673     
     Ionic Dipole per cell (Ry a.u.)   13240.082720539574     

     Expectation value of exp(iGx): (  4.3322596452004529E-005,  8.5849281838078619E-006)  0.99545565572673589     
     Electronic Dipole per cell (Ry a.u.)   2.0957665162230090     
     Ionic Dipole per cell (Ry a.u.)   13224.652932500330     
Electronic Dipole on Cartesian axes
           1  -17.567112821913689     
           2  -17.566179943762673     
           3   2.0957665162230090     
Ionic Dipole on Cartesian axes
           1   13240.083218967104     
           2   13240.082720539574     
           3   13224.652932500330     

     total cpu time spent up to now is     2051.8 secs

     total energy              =   -3677.89865813 Ry
     Harris-Foulkes estimate   =   -3677.89865821 Ry
     estimated scf accuracy    <       0.00000019 Ry

     iteration # 11     ecut=    80.00 Ry     beta= 0.70
     Davidson diagonalization with overlap
     ethr =  2.18E-11,  avg # of iterations =  2.0
     Davidson diagonalization with overlap
     ethr =  2.18E-11,  avg # of iterations =  1.0
     Davidson diagonalization with overlap
     ethr =  2.18E-11,  avg # of iterations =  1.0

     Expectation value of exp(iGx): ( -3.0274904186117767E-006, -4.3809034257029105E-005)  0.99545565572673589     
     Electronic Dipole per cell (Ry a.u.)  -17.567097446653616     
     Ionic Dipole per cell (Ry a.u.)   13240.083218967104     

     Expectation value of exp(iGx): ( -3.0236742371050863E-006, -4.3809279032136020E-005)  0.99545565572673589     
     Electronic Dipole per cell (Ry a.u.)  -17.566164561602385     
     Ionic Dipole per cell (Ry a.u.)   13240.082720539574     

     Expectation value of exp(iGx): (  4.3319804957060348E-005,  8.5843757370121108E-006)  0.99545565572673589     
     Electronic Dipole per cell (Ry a.u.)   2.0957666884398192     
     Ionic Dipole per cell (Ry a.u.)   13224.652932500330     
Electronic Dipole on Cartesian axes
           1  -17.567097446653616     
           2  -17.566164561602385     
           3   2.0957666884398192     
Ionic Dipole on Cartesian axes
           1   13240.083218967104     
           2   13240.082720539574     
           3   13224.652932500330     

     total cpu time spent up to now is     2240.9 secs

     total energy              =   -3677.89865816 Ry
     Harris-Foulkes estimate   =   -3677.89865817 Ry
     estimated scf accuracy    <       0.00000001 Ry

     iteration # 12     ecut=    80.00 Ry     beta= 0.70
     Davidson diagonalization with overlap
     ethr =  1.28E-12,  avg # of iterations =  2.0
     Davidson diagonalization with overlap
     ethr =  1.28E-12,  avg # of iterations =  1.0
     Davidson diagonalization with overlap
     ethr =  1.28E-12,  avg # of iterations =  1.0

     Expectation value of exp(iGx): ( -3.0274470578383677E-006, -4.3809340040192374E-005)  0.99545565572673589     
     Electronic Dipole per cell (Ry a.u.)  -17.567081750848523     
     Ionic Dipole per cell (Ry a.u.)   13240.083218967104     

     Expectation value of exp(iGx): ( -3.0236309530885502E-006, -4.3809584873126432E-005)  0.99545565572673589     
     Electronic Dipole per cell (Ry a.u.)  -17.566148889917066     
     Ionic Dipole per cell (Ry a.u.)   13240.082720539574     

     Expectation value of exp(iGx): (  4.3320126453229864E-005,  8.5844393589816368E-006)  0.99545565572673589     
     Electronic Dipole per cell (Ry a.u.)   2.0957666678268776     
     Ionic Dipole per cell (Ry a.u.)   13224.652932500330     
Electronic Dipole on Cartesian axes
           1  -17.567081750848523     
           2  -17.566148889917066     
           3   2.0957666678268776     
Ionic Dipole on Cartesian axes
           1   13240.083218967104     
           2   13240.082720539574     
           3   13224.652932500330     

     total cpu time spent up to now is     2430.4 secs

     End of self-consistent calculation

          k = 0.0000 0.0000 0.0000 (162891 PWs)   bands (ev):

   -11.5604 -11.2230 -11.1946 -11.1776 -11.1562 -11.1357 -11.1108 -10.8870
   -10.8770 -10.8493 -10.8413 -10.8260 -10.8169 -10.8045 -10.8041 -10.7950
   -10.7801 -10.7801 -10.7336 -10.5753 -10.5616 -10.5564 -10.5420 -10.5371
   -10.5337 -10.5301 -10.5168 -10.4972 -10.3940 -10.3718 -10.3485 -10.3073
   -10.2977 -10.2700 -10.2639 -10.2355 -10.2255 -10.2131 -10.1934 -10.1838
   -10.1835 -10.1664 -10.1533 -10.1433 -10.1353 -10.1314 -10.1263 -10.1209
   -10.1194 -10.1152 -10.1140 -10.0967 -10.0948 -10.0911 -10.0781 -10.0755
   -10.0730 -10.0728 -10.0713 -10.0649 -10.0558 -10.0474 -10.0465 -10.0465
   -10.0463 -10.0379 -10.0348 -10.0310 -10.0253 -10.0185 -10.0125 -10.0114
   -10.0040 -10.0025  -9.9969  -9.9879  -9.9875  -9.9808  -9.9763  -9.9674
    -9.9323  -9.9057  -9.8939  -9.8835  -9.8606  -9.8418  -9.8409  -9.8374
    -9.8372  -9.8310  -9.8288  -9.8188  -9.8110  -9.7891  -9.7599  -9.7588
    -9.7564  -9.7424  -9.7409  -9.7230  -9.7061  -9.7028  -9.7018  -9.7005
    -9.6947  -9.6653  -9.5174   1.0038   1.0652   1.0674   1.0776   1.1111
     1.1179   1.1263   1.1322   1.1426   1.1499   1.1499   1.1894   1.1928
     1.1989   1.2051   1.2140   1.2239   1.2284   1.2313   1.2320   1.2414
     1.2433   1.2498   1.2576   1.2590   1.2681   1.3221   1.4706   1.6308
     1.6814   1.6838   1.6879   1.6917   1.6943   1.6957   1.7016   1.7053
     1.7148   1.7224   1.7237   1.7298   1.7348   1.7485   1.7494   1.7625
     1.7670   1.7731   1.7948   1.7956   1.8148   1.8207   1.8259   1.8332
     1.8334   1.8350   1.8473   1.8500   1.8525   1.8531   1.8597   1.8610
     1.8641   1.8671   1.8700   1.8707   1.8815   1.9145   1.9340   1.9651
     1.9712   1.9778   1.9874   1.9976   1.9985   2.0048   2.0067   2.0856
     2.1493   2.1512   2.1534   2.1548   2.1578   2.1591   2.1670   2.1675
     2.1714   2.1941   2.2089   2.2294   2.2719   2.2769   2.2832   2.2867
     2.2876   2.2893   2.2986   2.3052   2.3513   2.3821   2.4033   2.5435
     2.6892   2.7955   2.7969   2.8053   2.8129   2.8129   2.8210   2.8257
     2.8271   2.8517   2.8894   2.9063   3.0748   3.0879   3.0987   3.1006
     3.1189   3.1348   3.1363   3.1428   3.1450   3.1793   3.2027   3.3165
     3.4751   3.4855   3.5061   3.5072   3.5082   3.5178   3.5178   3.5181
     3.5369   3.5383   3.5397   3.5413   3.5437   3.5515   3.5572   3.5592
     3.5659   3.5698   3.5752   3.5809   3.5812   3.5847   3.5855   3.5892
     3.6060   3.6823   3.7129   3.7302   3.7313   3.7507   3.7650   3.7781
     3.7933   3.7943   3.7949   3.8134   3.8141   3.8678   3.8791   3.8816
     3.8956   3.8966   3.9065   3.9334   3.9671   3.9772   3.9813   3.9887
     3.9998   4.0123   4.0150   4.0165   4.0217   4.0296   4.0412   4.0445
     4.0506   4.0543   4.0548   4.0550   4.0554   4.0718   4.0737   4.0763
     4.0773   4.0825   4.1156   4.1209   4.1533   4.1647   4.1986   4.2428
     4.2914   4.3067   4.3108   4.3131   4.3328   4.3349   4.3547   4.3585
     4.3679   4.3738   4.3784   4.3804   4.3877   4.3905   4.4016   4.4167
     4.4173   4.4178   4.4278   4.4332   4.4335   4.4357   4.4386   4.4409
     4.4487   4.4534   4.4555   4.4578   4.4636   4.4662   4.4748   4.4756
     4.4812   4.4822   4.4872   4.4875   4.4902   4.4928   4.4943   4.4965
     4.4975   4.5063   4.5068   4.5099   4.5160   4.5165   4.5175   4.5199
     4.5300   4.5305   4.5345   4.5360   4.5394   4.5399   4.5613   4.5820
     4.6001   4.6184   4.6270   4.6327   4.6395   4.6433   4.6514   4.6538
     4.6616   4.6639   4.6672   4.6731   4.6746   4.6825   4.6842   4.6872
     4.6931   4.6972   4.6983   4.6988   4.7036   4.7061   4.7183   4.7718
     4.7821   4.8924   4.9302   4.9433   4.9680   4.9896   4.9916   5.0016
     5.0038   5.0084   5.0136   5.0192   5.0254   5.0341   5.0384   5.0397
     5.0434   5.0479   5.0591   5.0624   5.0724   5.0733   5.0747   5.0814
     5.0859   5.0861   5.1081   5.1254   5.1889   5.2014   5.2117   5.2170
     5.2237   5.2252   5.2325   5.2348   5.2381   5.2384   5.2391   5.2797
     5.4360   5.4669   5.4809   5.7447   8.7681  10.3172  10.7762  11.8256
    11.9414  12.0491  12.1724  12.3281  12.4360  12.5233  12.5405  12.8027
    12.9225  12.9497  13.0834  13.1205  13.1381  13.1433  13.1486  13.1558
    13.1752  13.1854  13.2041  13.2091  13.2116  13.2133  13.2222  13.3091
    13.5757  13.6211  13.8083  14.0080  14.0812  14.2225  14.3241  14.3412
    14.3684  14.3914  14.3938  14.3988  14.4166  14.4322  14.4378  14.4426
    14.4603  14.4749  14.4752  14.4761  14.4799  14.4907  14.5260  14.6113
    14.6120  14.6304  14.6433  14.6537  14.6643  14.7192  14.8243  14.8464
    14.9123  14.9404  14.9594  15.0389  15.1296  15.1850  15.2173  15.2779
    15.3223  15.3293  15.3783  15.3944  15.4058  15.4125  15.4166  15.4245
    15.4314  15.4601  15.4634  15.4637  15.4685  15.4716  15.4826  15.4867
    15.5005  15.5190  15.5669  15.6188  15.6532  15.6821  15.7300  15.7644
    15.7689  15.7784  15.7847  15.7945  15.8067  15.8114  15.8271  15.8317
    15.8325  15.8392  15.8690  15.9033  15.9462  15.9540  15.9582  16.0060
    16.0060  16.0582  16.1390  16.1477  16.1909  16.2060  16.2599  16.3024
    16.3286  16.3529  16.3967  16.4170  16.4397  16.5063  16.5871  16.6378
    16.6379  16.6476  16.6569  16.6680  16.6694  16.6710  16.6751  16.6783
    16.6795  16.7002  16.7011  16.7034  16.7038  16.7104  16.7133  16.7309
    16.7336  16.7443  16.7541  16.7575  16.7688  16.7707  16.7841  16.8067
    16.8594  16.8643  16.9426  16.9681  16.9699  17.0021  17.0415  17.0973
    17.2517  17.2769  17.5044  17.5180  17.5345  17.5417  17.5669  17.5818
    17.6315  17.6327  17.6500  17.6750  17.6891  17.6924  17.6956  17.6970

     highest occupied, lowest unoccupied level (ev):     5.7447    8.7681

!    total energy              =   -3677.89865817 Ry
     Harris-Foulkes estimate   =   -3677.89865817 Ry
     estimated scf accuracy    <          6.0E-10 Ry

     The total energy is the sum of the following terms:

     one-electron contribution =   -1055.29270530 Ry
     hartree contribution      =    1096.40678269 Ry
     xc contribution           =    -907.21253889 Ry
     ewald contribution        =   -2811.80019667 Ry

     convergence has been achieved in  12 iterations
  **** WARNING :: Problem open file vector.dat...

     Forces acting on atoms (cartesian axes, Ry/au):

     atom    1 type  1   force =     0.00020169    0.00020193   -0.00000177
     atom    2 type  1   force =     0.00069302    0.00019903    0.00006569
     atom    3 type  1   force =     0.00019907    0.00069338    0.00006574
     atom    4 type  1   force =     0.00043678    0.00043681   -0.00000150
     atom    5 type  2   force =     0.00040684    0.00040698    0.00002190
     atom    6 type  2   force =    -0.00037371    0.00076114   -0.00044434
     atom    7 type  2   force =     0.00075925   -0.00037391   -0.00044559
     atom    8 type  2   force =     0.00059765    0.00059846    0.00168873
     atom    9 type  1   force =    -0.00005649    0.00051275   -0.00000157
     atom   10 type  1   force =     0.00042201    0.00054226    0.00075209
     atom   11 type  1   force =     0.00015275   -0.00001973    0.00010882
     atom   12 type  1   force =     0.00026786    0.00014593   -0.00000221
     atom   13 type  2   force =     0.00046495    0.00048277    0.00070766
     atom   14 type  2   force =     0.00200262    0.00260008    0.00083280
     atom   15 type  2   force =     0.00031662   -0.00012068   -0.00017382
     atom   16 type  2   force =    -0.00007911   -0.00007956    0.00029444
     atom   17 type  1   force =     0.00030692   -0.00059668   -0.00000187
     atom   18 type  1   force =     0.00054124   -0.00045217   -0.00021507
     atom   19 type  1   force =     0.00035008   -0.00020593   -0.00016872
     atom   20 type  1   force =     0.00076531   -0.00025430   -0.00000184
     atom   21 type  2   force =     0.00048987   -0.00014696   -0.00023026
     atom   22 type  2   force =     0.00002631   -0.00016084    0.00012291
     atom   23 type  2   force =     0.00023307   -0.00001641   -0.00005398
     atom   24 type  2   force =     0.00019057    0.00026521   -0.00019959
     atom   25 type  1   force =     0.00051257   -0.00005672   -0.00000156
     atom   26 type  1   force =    -0.00002019    0.00015246    0.00010840
     atom   27 type  1   force =     0.00054227    0.00042155    0.00075145
     atom   28 type  1   force =     0.00014602    0.00026767   -0.00000215
     atom   29 type  2   force =     0.00048291    0.00046541    0.00070868
     atom   30 type  2   force =    -0.00011925    0.00031522   -0.00017172
     atom   31 type  2   force =     0.00259888    0.00200271    0.00083936
     atom   32 type  2   force =    -0.00007993   -0.00007933    0.00029578
     atom   33 type  1   force =     0.00032142    0.00032131   -0.00000098
     atom   34 type  1   force =    -0.00035989   -0.00017617    0.00043797
     atom   35 type  1   force =    -0.00017572   -0.00036036    0.00043994
     atom   36 type  1   force =    -0.00035102   -0.00035108   -0.00000180
     atom   37 type  2   force =     0.00024193    0.00024262   -0.00096060
     atom   38 type  2   force =     0.00011308   -0.00053536    0.00034324
     atom   39 type  2   force =    -0.00053543    0.00011503    0.00034211
     atom   40 type  2   force =    -0.00049328   -0.00049312    0.00013878
     atom   41 type  1   force =    -0.00004903   -0.00043174   -0.00000237
     atom   42 type  1   force =     0.00054138   -0.00046450   -0.00061814
     atom   43 type  1   force =     0.00038106   -0.00028721    0.00004255
     atom   44 type  1   force =    -0.00010003   -0.00004680   -0.00000158
     atom   45 type  2   force =    -0.00027876   -0.00011251   -0.00008317
     atom   46 type  2   force =    -0.00037549   -0.00004964    0.00003682
     atom   47 type  2   force =    -0.00008233    0.00055019   -0.00006329
     atom   48 type  2   force =    -0.00049611    0.00019128   -0.00023512
     atom   49 type  1   force =    -0.00059689    0.00030689   -0.00000182
     atom   50 type  1   force =    -0.00020628    0.00035042   -0.00016885
     atom   51 type  1   force =    -0.00045230    0.00054138   -0.00021631
     atom   52 type  1   force =    -0.00025425    0.00076549   -0.00000182
     atom   53 type  2   force =    -0.00014688    0.00048943   -0.00022977
     atom   54 type  2   force =    -0.00001662    0.00023250   -0.00005407
     atom   55 type  2   force =    -0.00016127    0.00002431    0.00012404
     atom   56 type  2   force =     0.00026481    0.00018995   -0.00019986
     atom   57 type  1   force =    -0.00043150   -0.00004909   -0.00000234
     atom   58 type  1   force =    -0.00028688    0.00038150    0.00004202
     atom   59 type  1   force =    -0.00046408    0.00054142   -0.00061880
     atom   60 type  1   force =    -0.00004662   -0.00009987   -0.00000158
     atom   61 type  2   force =    -0.00011288   -0.00027938   -0.00008306
     atom   62 type  2   force =     0.00054971   -0.00008453   -0.00006433
     atom   63 type  2   force =    -0.00004995   -0.00037605    0.00003689
     atom   64 type  2   force =     0.00019142   -0.00049674   -0.00023562
     atom   65 type  1   force =    -0.00023912   -0.00023903   -0.00000151
     atom   66 type  1   force =    -0.00005595   -0.00042407    0.00000360
     atom   67 type  1   force =    -0.00042440   -0.00005599    0.00000366
     atom   68 type  1   force =    -0.00006260   -0.00006236   -0.00000164
     atom   69 type  2   force =    -0.00025453   -0.00025478   -0.00008267
     atom   70 type  2   force =     0.00021195   -0.00024041   -0.00021398
     atom   71 type  2   force =    -0.00023971    0.00021122   -0.00021378
     atom   72 type  2   force =     0.00020341    0.00020309   -0.00011884
     atom   73 type  1   force =     0.00027532    0.00027566   -0.00007198
     atom   74 type  1   force =     0.00086187    0.00064874    0.00000442
     atom   75 type  1   force =     0.00064913    0.00086265    0.00000445
     atom   76 type  1   force =     0.00049261    0.00049194    0.00032094
     atom   77 type  2   force =     0.00077283    0.00077374   -0.00000462
     atom   78 type  2   force =    -0.00037475    0.00076088    0.00043596
     atom   79 type  2   force =     0.00075873   -0.00037486    0.00043718
     atom   80 type  2   force =    -0.03875558   -0.03865223   -0.00000888
     atom   81 type  1   force =     0.00031832    0.00072930    0.00030890
     atom   82 type  1   force =     0.00140138    0.00267101    0.00000491
     atom   83 type  1   force =     0.00024805   -0.00018031    0.00000414
     atom   84 type  1   force =     0.00065485   -0.00013034    0.00035895
     atom   85 type  2   force =     0.00208413   -0.00015728   -0.00000345
     atom   86 type  2   force =     0.00200098    0.00260212   -0.00084218
     atom   87 type  2   force =     0.00031680   -0.00012073    0.00016682
     atom   88 type  2   force =    -0.00145197    0.00072070   -0.00000351
     atom   89 type  1   force =     0.00032585   -0.00034223   -0.00011996
     atom   90 type  1   force =     0.00008131   -0.00048446    0.00000447
     atom   91 type  1   force =     0.00019669    0.00005386    0.00000426
     atom   92 type  1   force =     0.00059575   -0.00026837   -0.00010155
     atom   93 type  2   force =    -0.00004965    0.00012304   -0.00000470
     atom   94 type  2   force =     0.00002715   -0.00016086   -0.00013036
     atom   95 type  2   force =     0.00023330   -0.00001704    0.00004640
     atom   96 type  2   force =     0.00135151    0.00050925   -0.00000463
     atom   97 type  1   force =     0.00072787    0.00031763    0.00030843
     atom   98 type  1   force =    -0.00018387    0.00024777    0.00000405
     atom   99 type  1   force =     0.00267015    0.00139803    0.00000488
     atom  100 type  1   force =    -0.00013242    0.00065354    0.00035519
     atom  101 type  2   force =    -0.00016180    0.00208458   -0.00000341
     atom  102 type  2   force =    -0.00011929    0.00031550    0.00016477
     atom  103 type  2   force =     0.00260110    0.00200090   -0.00084884
     atom  104 type  2   force =     0.00072023   -0.00144287   -0.00000351
     atom  105 type  1   force =     0.00067245    0.00066954    0.00685916
     atom  106 type  1   force =     0.00042683   -0.00111674    0.00000395
     atom  107 type  1   force =    -0.00104691    0.00037748    0.00000395
     atom  108 type  1   force =     0.00216046    0.00215787   -0.00665383
     atom  109 type  2   force =     0.00011318   -0.00053374   -0.00035074
     atom  110 type  2   force =    -0.00053397    0.00011522   -0.00034965
     atom  111 type  2   force =    -0.00092426   -0.00092338   -0.00000470
     atom  112 type  1   force =     0.00082360   -0.00071666    0.00001010
     atom  113 type  1   force =     0.00195511   -0.00004603    0.00000503
     atom  114 type  1   force =     0.00089315   -0.00036571    0.00000416
     atom  115 type  1   force =     0.00031402   -0.00030617    0.00002074
     atom  116 type  2   force =     0.00001232   -0.00020260   -0.00000474
     atom  117 type  2   force =    -0.00037535   -0.00004933   -0.00004470
     atom  118 type  2   force =    -0.00008347    0.00055024    0.00005630
     atom  119 type  2   force =    -0.00024829    0.00031443   -0.00000467
     atom  120 type  1   force =    -0.00034374    0.00032622   -0.00012038
     atom  121 type  1   force =     0.00005321    0.00019728    0.00000423
     atom  122 type  1   force =    -0.00049054    0.00008715    0.00000442
     atom  123 type  1   force =    -0.00026886    0.00059720   -0.00010197
     atom  124 type  2   force =     0.00012409   -0.00005221   -0.00000465
     atom  125 type  2   force =    -0.00001715    0.00023257    0.00004636
     atom  126 type  2   force =    -0.00016133    0.00002500   -0.00013152
     atom  127 type  2   force =     0.00050783    0.00134897   -0.00000456
     atom  128 type  1   force =    -0.00071537    0.00082584    0.00000589
     atom  129 type  1   force =    -0.00036552    0.00089646    0.00000418
     atom  130 type  1   force =    -0.00004257    0.00195551    0.00000506
     atom  131 type  1   force =    -0.00030542    0.00031535    0.00002019
     atom  132 type  2   force =    -0.00020399    0.00000972   -0.00000482
     atom  133 type  2   force =     0.00054970   -0.00008552    0.00005719
     atom  134 type  2   force =    -0.00004955   -0.00037602   -0.00004472
     atom  135 type  2   force =     0.00031520   -0.00025076   -0.00000468
     atom  136 type  1   force =     0.00019595    0.00019527    0.00010014
     atom  137 type  1   force =    -0.00012901    0.00004432    0.00000449
     atom  138 type  1   force =     0.00004360   -0.00012949    0.00000445
     atom  139 type  1   force =    -0.00004197   -0.00004168   -0.00010341
     atom  140 type  2   force =    -0.00022191   -0.00022244   -0.00000455
     atom  141 type  2   force =     0.00021176   -0.00024032    0.00020637
     atom  142 type  2   force =    -0.00023969    0.00021116    0.00020621
     atom  143 type  2   force =     0.00017230    0.00017179   -0.00000485
     atom  144 type  1   force =     0.00027577    0.00027611    0.00007928
     atom  145 type  1   force =     0.00069329    0.00019945   -0.00007089
     atom  146 type  1   force =     0.00019952    0.00069367   -0.00007095
     atom  147 type  1   force =     0.00049262    0.00049190   -0.00031362
     atom  148 type  2   force =     0.00040723    0.00040741   -0.00001538
     atom  149 type  2   force =     0.00042021    0.00046194    0.00000179
     atom  150 type  2   force =     0.00046160    0.00042017    0.00000172
     atom  151 type  2   force =     0.00059748    0.00059834   -0.00168412
     atom  152 type  1   force =     0.00031857    0.00072898   -0.00030149
     atom  153 type  1   force =     0.00042231    0.00054201   -0.00075651
     atom  154 type  1   force =     0.00015265   -0.00001993   -0.00011438
     atom  155 type  1   force =     0.00065481   -0.00013104   -0.00035145
     atom  156 type  2   force =     0.00046512    0.00048286   -0.00070262
     atom  157 type  2   force =     0.00017417   -0.00006433    0.00000215
     atom  158 type  2   force =     0.00031432   -0.00030218    0.00000169
     atom  159 type  2   force =    -0.00007933   -0.00007966   -0.00028916
     atom  160 type  1   force =     0.00032522   -0.00034212    0.00012707
     atom  161 type  1   force =     0.00054119   -0.00045196    0.00020975
     atom  162 type  1   force =     0.00034996   -0.00020572    0.00016358
     atom  163 type  1   force =     0.00059566   -0.00026780    0.00010876
     atom  164 type  2   force =     0.00048994   -0.00014668    0.00023588
     atom  165 type  2   force =    -0.00002828   -0.00006433    0.00000146
     atom  166 type  2   force =     0.00057516    0.00005921    0.00000110
     atom  167 type  2   force =     0.00019081    0.00026487    0.00020492
     atom  168 type  1   force =     0.00072753    0.00031784   -0.00030103
     atom  169 type  1   force =    -0.00002045    0.00015232   -0.00011387
     atom  170 type  1   force =     0.00054203    0.00042181   -0.00075586
     atom  171 type  1   force =    -0.00013305    0.00065345   -0.00034770
     atom  172 type  2   force =     0.00048319    0.00046557   -0.00070389
     atom  173 type  2   force =    -0.00030217    0.00031425    0.00000172
     atom  174 type  2   force =    -0.00006464    0.00017444    0.00000210
     atom  175 type  2   force =    -0.00008013   -0.00007978   -0.00029058
     atom  176 type  1   force =     0.00067064    0.00066769   -0.00685027
     atom  177 type  1   force =    -0.00035948   -0.00017645   -0.00044427
     atom  178 type  1   force =    -0.00017598   -0.00035996   -0.00044627
     atom  179 type  1   force =     0.00216219    0.00215961    0.00666444
     atom  180 type  2   force =     0.00024278    0.00024366    0.00096582
     atom  181 type  2   force =    -0.00025552   -0.00010970    0.00000219
     atom  182 type  2   force =    -0.00010950   -0.00025528    0.00000212
     atom  183 type  2   force =    -0.00049361   -0.00049341   -0.00013299
     atom  184 type  1   force =     0.00082429   -0.00071660   -0.00000258
     atom  185 type  1   force =     0.00054139   -0.00046479    0.00061342
     atom  186 type  1   force =     0.00038117   -0.00028717   -0.00004788
     atom  187 type  1   force =     0.00031440   -0.00030642   -0.00001329
     atom  188 type  2   force =    -0.00027951   -0.00011248    0.00008813
     atom  189 type  2   force =    -0.00059799   -0.00006729    0.00000105
     atom  190 type  2   force =     0.00012523    0.00018620    0.00000159
     atom  191 type  2   force =    -0.00049548    0.00019130    0.00024057
     atom  192 type  1   force =    -0.00034365    0.00032562    0.00012744
     atom  193 type  1   force =    -0.00020610    0.00035034    0.00016375
     atom  194 type  1   force =    -0.00045208    0.00054135    0.00021103
     atom  195 type  1   force =    -0.00026824    0.00059720    0.00010919
     atom  196 type  2   force =    -0.00014657    0.00048936    0.00023543
     atom  197 type  2   force =     0.00005913    0.00057486    0.00000112
     atom  198 type  2   force =    -0.00006458   -0.00002852    0.00000150
     atom  199 type  2   force =     0.00026441    0.00019025    0.00020521
     atom  200 type  1   force =    -0.00071525    0.00082654    0.00000161
     atom  201 type  1   force =    -0.00028683    0.00038167   -0.00004738
     atom  202 type  1   force =    -0.00046432    0.00054142    0.00061405
     atom  203 type  1   force =    -0.00030565    0.00031576   -0.00001273
     atom  204 type  2   force =    -0.00011281   -0.00028008    0.00008799
     atom  205 type  2   force =     0.00018603    0.00012501    0.00000161
     atom  206 type  2   force =    -0.00006749   -0.00059837    0.00000104
     atom  207 type  2   force =     0.00019144   -0.00049616    0.00024105
     atom  208 type  1   force =     0.00019592    0.00019528   -0.00009261
     atom  209 type  1   force =    -0.00005643   -0.00042436   -0.00000875
     atom  210 type  1   force =    -0.00042474   -0.00005648   -0.00000877
     atom  211 type  1   force =    -0.00004243   -0.00004209    0.00011072
     atom  212 type  2   force =    -0.00025457   -0.00025483    0.00008858
     atom  213 type  2   force =     0.00024616   -0.00026406    0.00000278
     atom  214 type  2   force =    -0.00026388    0.00024589    0.00000254
     atom  215 type  2   force =     0.00020388    0.00020355    0.00012454

     Total force =     0.058023     Total SCF correction =     0.000050

     Writing output data file Qrtz_Ortho.save

     init_run     :     10.12s CPU     11.50s WALL (       1 calls)
     electrons    :   2302.59s CPU   2417.54s WALL (       1 calls)
     forces       :      2.76s CPU      2.88s WALL (       1 calls)

     Called by init_run:
     wfcinit      :      8.25s CPU      9.42s WALL (       1 calls)
     potinit      :      0.10s CPU      0.13s WALL (       1 calls)

     Called by electrons:
     c_bands      :    733.80s CPU    774.39s WALL (      36 calls)
     sum_band     :     16.91s CPU     19.47s WALL (      12 calls)
     v_of_rho     :      0.19s CPU      0.26s WALL (      13 calls)
     mix_rho      :      2.40s CPU      2.56s WALL (      12 calls)

     Called by c_bands:
     init_us_2    :      1.23s CPU      1.28s WALL (      49 calls)
     cegterg      :    712.88s CPU    749.35s WALL (      36 calls)

     Called by sum_band:

     Called by *egterg:
     h_psi        :    256.41s CPU    285.60s WALL (     114 calls)
     g_psi        :      0.56s CPU      0.56s WALL (      77 calls)
     cdiaghg      :    266.66s CPU    266.86s WALL (     111 calls)

     Called by h_psi:
     h_psi:pot    :    253.30s CPU    282.47s WALL (     114 calls)
     h_psi:calbec :     30.59s CPU     30.71s WALL (     114 calls)
     vloc_psi     :    195.37s CPU    224.21s WALL (     114 calls)
     add_vuspsi   :     27.34s CPU     27.54s WALL (     114 calls)

     General routines
     calbec       :     32.10s CPU     32.21s WALL (     118 calls)
     fft          :      0.38s CPU      0.51s WALL (      55 calls)
     fftw         :    194.42s CPU    225.92s WALL (  101832 calls)
     davcio       :      0.02s CPU      4.72s WALL (     291 calls)

     Parallel routines
     fft_scatt_xy :     10.97s CPU     10.98s WALL (  101887 calls)
     fft_scatt_yz :    116.81s CPU    116.44s WALL (  101887 calls)

     Electric-field routines
     c_phase_fiel :   1549.08s CPU   1620.35s WALL (      36 calls)

     PWSCF        : 38m38.07s CPU    40m51.30s WALL


   This run was terminated on:  21:38:10  23Nov2018            

=------------------------------------------------------------------------------=
   JOB DONE.
=------------------------------------------------------------------------------=
