# Supplementary material for: Collective dipole effects in ionic transport under electric fields
Source: Nat Commun. 2020 Jul 3;11:3330. doi: 10.1038/s41467-020-17173-w (PMC7335081; doi:10.1038/s41467-020-17173-w)
Supplement: Supplementary file 3 — Source Data [file 41467_2020_17173_MOESM3_ESM.zip › Script_Pol_Analysis/QE_data/E-NEB_MgO_VO_Q2_pos0-1/E-MgO_4/input_file]

&CONTROL
title="Fkl_Ortho",
calculation="scf",
tprnfor=.t.,
nstep=500
disk_io='high'
restart_mode='from_scratch'
PSEUDO_DIR='/home/nsalles/qe-6.2.1/pseudo',
prefix='Qrtz_Ortho',
outdir='/scratch/nsalles/MgO/E-NEB_MgO_VO_Q2_pos0-1/E0/E-MgO_4'
lelfield=.true.,
nberrycyc=3
/
&SYSTEM
                      ibrav = 0,
                  celldm(1) = 23.906934730,
                        nat = 215,
                       ntyp = 2,
                    ecutwfc = 80.0 ,
                      nosym = .true. ,
                 tot_charge = 2.0 ,
                       nbnd = 600, 
/
&ELECTRONS
conv_thr=1.0D-8,
mixing_beta=0.7D0,
efield_cart(1)=0.d0,
efield_cart(2)=0.d0,
efield_cart(3)=0.d0
/
&IONS
/
&CELL
/
ATOMIC_SPECIES
Mg	24.3050  Mg.pz-n-vbc.UPF
O    16.0000  O.pz-mt.UPF
CELL_PARAMETERS alat
  0.99545565572673600        0.0000000000000000        0.0000000000000000
   0.0000000000000000       0.99545565572673600        0.0000000000000000
   0.0000000000000000        0.0000000000000000       0.99545565572673600
ATOMIC_POSITIONS angstrom
Mg      12.592334296  12.592334168  12.592596157
Mg      12.596129360   2.095988780   2.096076876
Mg       2.095988784  12.596129144   2.096076890
Mg       2.098369281   2.098369250  12.592593080
O        2.108098263   2.108098272   2.113378783
O        2.153994188   4.216108288   4.257508460
O        4.216108996   2.153994505   4.257509053
O        4.205535592   4.205535195   2.099243620
Mg       4.194247821  12.597758186  12.592594193
Mg       4.197647803   2.107256417   2.093791330
Mg       6.297715815  12.588059981   2.087401525
Mg       6.296310224   2.085962847  12.592595792
O        6.294694565   2.087277994   2.088895304
O        6.354111523   4.165855021   4.149599209
O        8.401102995   2.093319671   4.207160824
O        8.407507167   4.200529227   2.087110500
Mg       8.397945809  12.589995402  12.592596655
Mg       8.401690913   2.091468787   2.089371660
Mg      10.495678485  12.591197722   2.095323498
Mg      10.497022472   2.094929736  12.592596160
O       10.496769178   2.099081352   2.101635295
O       10.490790639   4.203653989   4.196098332
O        0.011592033   2.108909554   4.206169049
O        0.010487658   4.197214034   2.108895659
Mg      12.597758219   4.194247847  12.592594152
Mg      12.588060124   6.297715907   2.087401648
Mg       2.107256383   4.197647964   2.093791591
Mg       2.085962858   6.296310228  12.592595787
O        2.087278200   6.294694226   2.088895183
O        2.093319021   8.401103692   4.207159854
O        4.165855758   6.354111243   4.149596527
O        4.200529318   8.407507129   2.087109810
Mg       4.196108532   4.196108533  12.592588150
Mg       4.178041986   6.311257830   2.063486414
Mg       6.311257753   4.178042129   2.063485423
Mg       6.296325389   6.296325435  12.592589757
O        6.292397569   6.292397464   2.083429660
O        6.281696925   8.333566477   4.262133623
O        8.333566275   6.281696120   4.262134186
O        8.384281744   8.384281803   2.114026289
Mg       8.407125390   4.195244476  12.592596011
Mg       8.392187814   6.294747243   2.085086234
Mg      10.500408125   4.194005854   2.086814043
Mg      10.491124437   6.297867900  12.592594737
O       10.481646876   6.296467713   2.109642110
O       10.480003914   8.383497229   4.206724107
O        0.001261761   6.291596350   4.194506386
O       -0.004323381   8.393851608   2.101584783
Mg      12.589995486   8.397945817  12.592596628
Mg      12.591197875  10.495678344   2.095323627
Mg       2.091468850   8.401690757   2.089372209
Mg       2.094929741  10.497022364  12.592596177
O        2.099081381  10.496769132   2.101635051
O        2.108909686   0.011592064   4.206169177
O        4.203654127  10.490791270   4.196097902
O        4.197214250   0.010488055   2.108896088
Mg       4.195244393   8.407125471  12.592595999
Mg       4.194005704  10.500407909   2.086814356
Mg       6.294747060   8.392187918   2.085086600
Mg       6.297867949  10.491124551  12.592594747
O        6.296467870  10.481647451   2.109642313
O        6.291596559   0.001262994   4.194507051
O        8.383497421  10.480004111   4.206724060
O        8.393851516  -0.004323031   2.101585110
Mg       8.395538011   8.395537959  12.592593701
Mg       8.397610514  10.491753944   2.095568932
Mg      10.491753993   8.397610488   2.095568861
Mg      10.494572534  10.494572333  12.592596212
O       10.490331268  10.490331347   2.102044020
O       10.495449621  -0.003044666   4.200645774
O       -0.003045028  10.495450072   4.200645654
O        0.001852351   0.001852531   2.101833126
Mg      12.594584241  12.594584087   4.190170942
Mg      12.581150442   2.083353833   6.295836391
Mg       2.083353646  12.581150139   6.295836333
Mg       2.112088121   2.112088395   4.197305568
O        2.144348827   2.144348259   6.295840002
O        2.153995967   4.216110395   8.334168508
O        4.216111689   2.153995946   8.334167936
O        5.023100071   5.023053692   6.295927762
Mg       4.196695047  12.578347502   4.182665519
Mg       4.208396729   1.944511906   6.295833668
Mg       6.314211346  12.577157172   6.295836142
Mg       6.307750227   2.076979057   4.161553893
O        6.294688147   2.043751444   6.295834646
O        6.354137422   4.165830993   8.442108440
O        8.401108023   2.093314604   8.384528161
O        8.440100948   4.215168837   6.295834640
Mg       8.400780492  12.587084324   4.188045370
Mg       8.452217697   2.037303168   6.295835521
Mg      10.504433334  12.583131007   6.295837519
Mg      10.500733776   2.091935205   4.188005860
O       10.501845133   2.092072585   6.295841374
O       10.490788334   4.203654161   8.395592471
O        0.011592303   2.108911451   8.385522340
O       -0.036550451   4.193632052   6.295840604
Mg      12.578348113   4.196695338   4.182665647
Mg      12.577158648   6.314211481   6.295836182
Mg       1.944512144   4.208398190   6.295833702
Mg       2.076980056   6.307750823   4.161555682
O        2.043753607   6.294688069   6.295834580
O        2.093313893   8.401108523   8.384529127
O        4.165831139   6.354137490   8.442111527
O        4.215169064   8.440096766   6.295834691
Mg       4.268224940   4.268226201   4.180761851
Mg       3.970494083   6.515448136   6.295821239
Mg       6.515417086   3.970516913   6.295821177
Mg       6.240551950   6.240553119   4.101432156
O        6.281694502   8.333561055   8.329543949
O        8.333561522   6.281693489   8.329543598
O        8.347153291   8.347152968   6.295838704
Mg       8.418917039   4.184411023   4.159271183
Mg       8.575405695   6.292276376   6.295832702
Mg      10.514483357   4.177647556   6.295835632
Mg      10.514856144   6.296268867   4.180713973
O       10.535880654   6.300653947   6.295840906
O       10.480002529   8.383494939   8.384966721
O        0.001264433   6.291596019   8.397184206
O       -0.010991873   8.403742442   6.295842999
Mg      12.587084980   8.400780379   4.188045557
Mg      12.583131263  10.504433091   6.295837563
Mg       2.037305881   8.452215087   6.295835581
Mg       2.091935442  10.500733120   4.188006011
O        2.092072023  10.501846352   6.295841305
O        2.108911279   0.011592763   8.385522394
O        4.203654260  10.490789282   8.395592948
O        4.193632850  -0.036549325   6.295840426
Mg       4.184410491   8.418915920   4.159273124
Mg       4.177647401  10.514481934   6.295835595
Mg       6.292274818   8.575405589   6.295832630
Mg       6.296268518  10.514855693   4.180714275
O        6.300654420  10.535881844   6.295841113
O        6.291596424   0.001265313   8.397183889
O        8.383495052  10.480002828   8.384966719
O        8.403742257  -0.010990835   6.295842987
Mg       8.385116362   8.385116725   4.195789151
Mg       8.412686996  10.510930780   6.295835831
Mg      10.510931050   8.412687248   6.295835848
Mg      10.493109995  10.493109892   4.189908665
O       10.486289622  10.486289949   6.295842580
O       10.495450510  -0.003045438   8.391050294
O       -0.003045582  10.495450553   8.391050345
O        0.005932396   0.005932700   6.295845479
Mg      12.594584160  12.594583979   8.401501075
Mg      12.596128990   2.095988423  10.495605084
Mg       2.095988398  12.596128809  10.495605119
Mg       2.112092085   2.112092414   8.394360231
O        2.108098226   2.108098134  10.478289656
O        2.100395857   4.195803295  -0.000918324
O        4.195803592   2.100395970  -0.000918178
O        4.205537138   4.205536733  10.492415271
Mg       4.196695598  12.578349383   8.409002153
Mg       4.197649609   2.107261721  10.497877872
Mg       6.297715886  12.588061478  10.504281678
Mg       6.307752995   2.076983254   8.430111856
O        6.294695268   2.087271855  10.502779519
O        6.300062945   4.193133836  -0.000917688
O        8.396450960   2.096326220  -0.000914711
O        8.407514090   4.200528046  10.504564314
Mg       8.400781628  12.587083681   8.403625921
Mg       8.401690994   2.091468448  10.502310518
Mg      10.495678496  12.591196873  10.496359770
Mg      10.500734338   2.091933840   8.403664681
O       10.496770625   2.099080569  10.490035551
O       10.504045937   4.198849321  -0.000912909
O        0.003479298   2.099533628  -0.000914159
O        0.010487972   4.197213740  10.482774082
Mg      12.578349957   4.196695880   8.409002029
Mg      12.588061730   6.297716006  10.504281458
Mg       2.107261699   4.197649781  10.497877595
Mg       2.076984122   6.307753575   8.430110156
O        2.087271571   6.294694996  10.502780149
O        2.096326254   8.396450972  -0.000914820
O        4.193134074   6.300062777  -0.000917637
O        4.200528300   8.407514526  10.504565109
Mg       4.268245237   4.268246570   8.410864567
Mg       4.178039446   6.311260425  10.528191978
Mg       6.311260258   4.178039673  10.528192883
Mg       6.240530381   6.240531540   8.490200061
O        6.292395271   6.292394820  10.508227876
O        6.298217748   8.394579621  -0.000919062
O        8.394578921   6.298217621  -0.000918921
O        8.384281985   8.384281882  10.477643555
Mg       8.418915200   4.184407738   8.432394778
Mg       8.392182388   6.294745195  10.506584454
Mg      10.500407284   4.194005784  10.504868971
Mg      10.514854973   6.296268308   8.410953792
O       10.481648254   6.296467992  10.482029773
O       10.488883606   8.393078519  -0.000912519
O       -0.010884889   6.294650966  -0.000913314
O       -0.004325269   8.393852332  10.490086899
Mg      12.587084373   8.400781418   8.403625762
Mg      12.591197069  10.495678310  10.496359731
Mg       2.091468465   8.401690897  10.502309932
Mg       2.091933932  10.500733582   8.403664493
O        2.099080422  10.496770876  10.490035748
O        2.099533881   0.003479516  -0.000914167
O        4.198849461  10.504046080  -0.000912923
O        4.197214087   0.010488212  10.482773747
Mg       4.184407084   8.418914182   8.432392901
Mg       4.194005632  10.500407095  10.504868752
Mg       6.294745023   8.392182405  10.506584129
Mg       6.296267977  10.514854435   8.410953556
O        6.296468144  10.481648561  10.482029662
O        6.294650961  -0.010884966  -0.000913377
O        8.393079000  10.488884085  -0.000912458
O        8.393852219  -0.004324817  10.490086635
Mg       8.385112259   8.385112468   8.395876015
Mg       8.397610394  10.491753785  10.496113900
Mg      10.491753956   8.397610367  10.496113884
Mg      10.493109662  10.493109436   8.401762135
O       10.490329521  10.490329515  10.489625942
O       10.493758161  -0.001405205  -0.000917623
O       -0.001405158  10.493758309  -0.000917094
O        0.001851591   0.001851741  10.489837526
K_POINTS  automatic
1 1 1 0 0 0
