# Supplementary material for: Collective dipole effects in ionic transport under electric fields
Source: Nat Commun. 2020 Jul 3;11:3330. doi: 10.1038/s41467-020-17173-w (PMC7335081; doi:10.1038/s41467-020-17173-w)
Supplement: Supplementary file 3 — Source Data [file 41467_2020_17173_MOESM3_ESM.zip › Script_Pol_Analysis/QE_data/E-NEB_MgO_VO_Q2_pos0-1/E-MgO_3/output_file]

cn04-31.30812ipath_userinit: Mismatched user minor version (12) and driver minor version (13) while context sharing. Ensure that driver and library are from the same release.
cn04-31.30814ipath_userinit: Mismatched user minor version (12) and driver minor version (13) while context sharing. Ensure that driver and library are from the same release.
cn04-31.30798ipath_userinit: Mismatched user minor version (12) and driver minor version (13) while context sharing. Ensure that driver and library are from the same release.
cn04-31.30813ipath_userinit: Mismatched user minor version (12) and driver minor version (13) while context sharing. Ensure that driver and library are from the same release.
cn04-31.30796ipath_userinit: Mismatched user minor version (12) and driver minor version (13) while context sharing. Ensure that driver and library are from the same release.
cn04-31.30797ipath_userinit: Mismatched user minor version (12) and driver minor version (13) while context sharing. Ensure that driver and library are from the same release.
cn04-31.30811ipath_userinit: Mismatched user minor version (12) and driver minor version (13) while context sharing. Ensure that driver and library are from the same release.
cn04-31.30795ipath_userinit: Mismatched user minor version (12) and driver minor version (13) while context sharing. Ensure that driver and library are from the same release.
cn02-03.5306ipath_userinit: Mismatched user minor version (12) and driver minor version (13) while context sharing. Ensure that driver and library are from the same release.
cn02-03.5337ipath_userinit: Mismatched user minor version (12) and driver minor version (13) while context sharing. Ensure that driver and library are from the same release.
cn02-03.5338ipath_userinit: Mismatched user minor version (12) and driver minor version (13) while context sharing. Ensure that driver and library are from the same release.
cn02-03.5305ipath_userinit: Mismatched user minor version (12) and driver minor version (13) while context sharing. Ensure that driver and library are from the same release.
cn02-03.5307ipath_userinit: Mismatched user minor version (12) and driver minor version (13) while context sharing. Ensure that driver and library are from the same release.
cn02-03.5336ipath_userinit: Mismatched user minor version (12) and driver minor version (13) while context sharing. Ensure that driver and library are from the same release.
cn02-03.5304ipath_userinit: Mismatched user minor version (12) and driver minor version (13) while context sharing. Ensure that driver and library are from the same release.
cn02-03.5335ipath_userinit: Mismatched user minor version (12) and driver minor version (13) while context sharing. Ensure that driver and library are from the same release.
cn08-14.18217ipath_userinit: Mismatched user minor version (12) and driver minor version (13) while context sharing. Ensure that driver and library are from the same release.
cn08-14.18216ipath_userinit: Mismatched user minor version (12) and driver minor version (13) while context sharing. Ensure that driver and library are from the same release.
cn08-14.18232ipath_userinit: Mismatched user minor version (12) and driver minor version (13) while context sharing. Ensure that driver and library are from the same release.
cn08-14.18233ipath_userinit: Mismatched user minor version (12) and driver minor version (13) while context sharing. Ensure that driver and library are from the same release.
cn08-14.18231ipath_userinit: Mismatched user minor version (12) and driver minor version (13) while context sharing. Ensure that driver and library are from the same release.
cn08-14.18215ipath_userinit: Mismatched user minor version (12) and driver minor version (13) while context sharing. Ensure that driver and library are from the same release.
cn08-14.18234ipath_userinit: Mismatched user minor version (12) and driver minor version (13) while context sharing. Ensure that driver and library are from the same release.
cn08-14.18218ipath_userinit: Mismatched user minor version (12) and driver minor version (13) while context sharing. Ensure that driver and library are from the same release.

     Program PWSCF v.6.2 (svn rev. 14038) starts on 23Nov2018 at 20:15:45 

     This program is part of the open-source Quantum ESPRESSO suite
     for quantum simulation of materials; please cite
         "P. Giannozzi et al., J. Phys.:Condens. Matter 21 395502 (2009);
         "P. Giannozzi et al., J. Phys.:Condens. Matter 29 465901 (2017);
          URL http://www.quantum-espresso.org", 
     in publications or presentations arising from this work. More details at
     http://www.quantum-espresso.org/quote

     Parallel version (MPI), running on    60 processors

     MPI processes distributed on     3 nodes
     R & G space division:  proc/nbgrp/npool/nimage =      60
     Reading input from /scratch/nsalles/MgO/E-NEB_MgO_VO_Q2_pos0-1/E0/E-MgO_3/input_file
Warning: card &IONS ignored
Warning: card / ignored
Warning: card &CELL ignored
Warning: card / ignored

     Current dimensions of program PWSCF are:
     Max number of different atomic species (ntypx) = 10
     Max number of k-points (npk) =  40000
     Max angular momentum in pseudopotentials (lmaxx) =  3

     Subspace diagonalization in iterative solution of the eigenvalue problem:
     a serial algorithm will be used


     Parallelization info
     --------------------
     sticks:   dense  smooth     PW     G-vecs:    dense   smooth      PW
     Min         240     240     59                21726    21726    2711
     Max         241     241     60                21731    21731    2718
     Sum       14425   14425   3593              1303639  1303639  162891


     Title: 
     Fkl_Ortho                                                                  


     bravais-lattice index     =            0
     lattice parameter (alat)  =      23.9069  a.u.
     unit-cell volume          =   13478.3721 (a.u.)^3
     number of atoms/cell      =          215
     number of atomic types    =            2
     number of electrons       =       856.00
     number of Kohn-Sham states=          600
     kinetic-energy cutoff     =      80.0000  Ry
     charge density cutoff     =     320.0000  Ry
     convergence threshold     =      1.0E-08
     mixing beta               =       0.7000
     number of iterations used =            8  plain     mixing
     Exchange-correlation      =  SLA  PZ   NOGX NOGC ( 1  1  0  0 0 0)

     Using Berry phase electric field
     In a.u.(Ry)  cartesian system of reference
        0.0000000000
        0.0000000000
        0.0000000000
     In a.u.(Ry)  crystal system of reference
        0.0000000000
        0.0000000000
        0.0000000000
     Number of iterative cycles:   3


     celldm(1)=  23.906935  celldm(2)=   0.000000  celldm(3)=   0.000000
     celldm(4)=   0.000000  celldm(5)=   0.000000  celldm(6)=   0.000000

     crystal axes: (cart. coord. in units of alat)
               a(1) = (   0.995456   0.000000   0.000000 )  
               a(2) = (   0.000000   0.995456   0.000000 )  
               a(3) = (   0.000000   0.000000   0.995456 )  

     reciprocal axes: (cart. coord. in units 2 pi/alat)
               b(1) = (  1.004565  0.000000  0.000000 )  
               b(2) = (  0.000000  1.004565  0.000000 )  
               b(3) = (  0.000000  0.000000  1.004565 )  


     PseudoPot. # 1 for Mg read from file:
     /home/nsalles/qe-6.2.1/pseudo/Mg.pz-n-vbc.UPF
     MD5 check sum: adf9ca49345680d0fd32b5bc0752f25b
     Pseudo is Norm-conserving + core correction, Zval =  2.0
     Generated by new atomic code, or converted to UPF format
     Using radial grid of  171 points,  2 beta functions with: 
                l(1) =   0
                l(2) =   1

     PseudoPot. # 2 for O  read from file:
     /home/nsalles/qe-6.2.1/pseudo/O.pz-mt.UPF
     MD5 check sum: 6c85872a654a48428798af567c59afb1
     Pseudo is Norm-conserving, Zval =  6.0
     Generated by new atomic code, or converted to UPF format
     Using radial grid of  921 points,  1 beta functions with: 
                l(1) =   0

     atomic species   valence    mass     pseudopotential
        Mg             2.00    24.30500     Mg( 1.00)
        O              6.00    16.00000     O ( 1.00)

     No symmetry found


   Cartesian axes

     site n.     atom                  positions (alat units)
         1           Mg  tau(   1) = (   0.9953897   0.9953897   0.9953832  )
         2           Mg  tau(   2) = (   0.9957090   0.1657107   0.1657203  )
         3           Mg  tau(   3) = (   0.1657107   0.9957090   0.1657203  )
         4           Mg  tau(   4) = (   0.1658910   0.1658910   0.9953829  )
         5           O   tau(   5) = (   0.1666075   0.1666075   0.1669701  )
         6           O   tau(   6) = (   0.1697459   0.3334266   0.3359592  )
         7           O   tau(   7) = (   0.3334265   0.1697459   0.3359592  )
         8           O   tau(   8) = (   0.3326517   0.3326517   0.1664650  )
         9           Mg  tau(   9) = (   0.3315019   0.9958602   0.9953830  )
        10           Mg  tau(  10) = (   0.3317560   0.1667083   0.1658484  )
        11           Mg  tau(  11) = (   0.4977516   0.9951458   0.1650752  )
        12           Mg  tau(  12) = (   0.4976452   0.1649495   0.9953831  )
        13           O   tau(  13) = (   0.4976728   0.1652983   0.1653626  )
        14           O   tau(  14) = (   0.5023643   0.3311898   0.3293153  )
        15           O   tau(  15) = (   0.6640096   0.1656992   0.3324889  )
        16           O   tau(  16) = (   0.6644300   0.3321537   0.1651160  )
        17           Mg  tau(  17) = (   0.6638200   0.9952203   0.9953833  )
        18           Mg  tau(  18) = (   0.6641352   0.1653443   0.1651933  )
        19           Mg  tau(  19) = (   0.8296552   0.9953028   0.1656405  )
        20           Mg  tau(  20) = (   0.8297636   0.1656015   0.9953832  )
        21           O   tau(  21) = (   0.8296642   0.1659556   0.1661287  )
        22           O   tau(  22) = (   0.8292084   0.3323872   0.3317951  )
        23           O   tau(  23) = (   0.0008206   0.1666543   0.3324274  )
        24           O   tau(  24) = (   0.0007600   0.3318264   0.1666257  )
        25           Mg  tau(  25) = (   0.9958602   0.3315019   0.9953830  )
        26           Mg  tau(  26) = (   0.9951458   0.4977516   0.1650752  )
        27           Mg  tau(  27) = (   0.1667083   0.3317560   0.1658484  )
        28           Mg  tau(  28) = (   0.1649495   0.4976452   0.9953831  )
        29           O   tau(  29) = (   0.1652983   0.4976728   0.1653626  )
        30           O   tau(  30) = (   0.1656992   0.6640095   0.3324890  )
        31           O   tau(  31) = (   0.3311898   0.5023643   0.3293154  )
        32           O   tau(  32) = (   0.3321537   0.6644300   0.1651161  )
        33           Mg  tau(  33) = (   0.3316551   0.3316551   0.9953826  )
        34           Mg  tau(  34) = (   0.3302034   0.4986466   0.1631663  )
        35           Mg  tau(  35) = (   0.4986466   0.3302034   0.1631664  )
        36           Mg  tau(  36) = (   0.4976988   0.4976988   0.9953829  )
        37           O   tau(  37) = (   0.4975977   0.4975978   0.1638072  )
        38           O   tau(  38) = (   0.4968519   0.6588000   0.3368138  )
        39           O   tau(  39) = (   0.6588000   0.4968519   0.3368138  )
        40           O   tau(  40) = (   0.6627401   0.6627401   0.1670671  )
        41           Mg  tau(  41) = (   0.6645052   0.3315582   0.9953832  )
        42           Mg  tau(  42) = (   0.6637967   0.4975985   0.1643962  )
        43           Mg  tau(  43) = (   0.8300889   0.3314723   0.1649851  )
        44           Mg  tau(  44) = (   0.8294457   0.4977831   0.9953831  )
        45           O   tau(  45) = (   0.8285620   0.4977241   0.1667499  )
        46           O   tau(  46) = (   0.8284052   0.6626834   0.3325243  )
        47           O   tau(  47) = (   0.0000993   0.4974475   0.3314969  )
        48           O   tau(  48) = (  -0.0003117   0.6634747   0.1661131  )
        49           Mg  tau(  49) = (   0.9952203   0.6638200   0.9953833  )
        50           Mg  tau(  50) = (   0.9953028   0.8296552   0.1656405  )
        51           Mg  tau(  51) = (   0.1653443   0.6641352   0.1651933  )
        52           Mg  tau(  52) = (   0.1656015   0.8297636   0.9953832  )
        53           O   tau(  53) = (   0.1659556   0.8296642   0.1661287  )
        54           O   tau(  54) = (   0.1666543   0.0008206   0.3324274  )
        55           O   tau(  55) = (   0.3323872   0.8292083   0.3317952  )
        56           O   tau(  56) = (   0.3318264   0.0007600   0.1666257  )
        57           Mg  tau(  57) = (   0.3315582   0.6645052   0.9953832  )
        58           Mg  tau(  58) = (   0.3314723   0.8300889   0.1649850  )
        59           Mg  tau(  59) = (   0.4975985   0.6637967   0.1643962  )
        60           Mg  tau(  60) = (   0.4977831   0.8294457   0.9953831  )
        61           O   tau(  61) = (   0.4977241   0.8285620   0.1667499  )
        62           O   tau(  62) = (   0.4974475   0.0000993   0.3314968  )
        63           O   tau(  63) = (   0.6626833   0.8284052   0.3325243  )
        64           O   tau(  64) = (   0.6634747  -0.0003117   0.1661131  )
        65           Mg  tau(  65) = (   0.6636983   0.6636983   0.9953830  )
        66           Mg  tau(  66) = (   0.6638327   0.8294181   0.1656379  )
        67           Mg  tau(  67) = (   0.8294181   0.6638327   0.1656379  )
        68           Mg  tau(  68) = (   0.8295750   0.8295750   0.9953832  )
        69           O   tau(  69) = (   0.8291927   0.8291927   0.1661535  )
        70           O   tau(  70) = (   0.8295730  -0.0002154   0.3320308  )
        71           O   tau(  71) = (  -0.0002154   0.8295730   0.3320308  )
        72           O   tau(  72) = (   0.0001159   0.0001159   0.1661227  )
        73           Mg  tau(  73) = (   0.9955940   0.9955940   0.3312582  )
        74           Mg  tau(  74) = (   0.9948253   0.1649204   0.4976549  )
        75           Mg  tau(  75) = (   0.1649205   0.9948253   0.4976549  )
        76           Mg  tau(  76) = (   0.1670434   0.1670433   0.3318631  )
        77           O   tau(  77) = (   0.1693629   0.1693629   0.4976553  )
        78           O   tau(  78) = (   0.1697460   0.3334267   0.6593512  )
        79           O   tau(  79) = (   0.3334267   0.1697460   0.6593512  )
        80           O   tau(  80) = (   0.3784114   0.3784124   0.4976590  )
        81           Mg  tau(  81) = (   0.3317255   0.9946451   0.3307861  )
        82           Mg  tau(  82) = (   0.3329830   0.1558999   0.4976547  )
        83           Mg  tau(  83) = (   0.4989756   0.9945040   0.4976549  )
        84           Mg  tau(  84) = (   0.4985332   0.1642731   0.3292780  )
        85           O   tau(  85) = (   0.4982966   0.1616799   0.4976549  )
        86           O   tau(  86) = (   0.5023657   0.3311887   0.6659967  )
        87           O   tau(  87) = (   0.6640098   0.1656988   0.6628225  )
        88           O   tau(  88) = (   0.6659740   0.3339666   0.4976549  )
        89           Mg  tau(  89) = (   0.6640284   0.9950493   0.3310934  )
        90           Mg  tau(  90) = (   0.6675766   0.1613460   0.4976549  )
        91           Mg  tau(  91) = (   0.8303392   0.9947520   0.4976550  )
        92           Mg  tau(  92) = (   0.8300730   0.1653767   0.3310823  )
        93           O   tau(  93) = (   0.8299444   0.1656000   0.4976555  )
        94           O   tau(  94) = (   0.8292082   0.3323872   0.6635164  )
        95           O   tau(  95) = (   0.0008207   0.1666544   0.6628841  )
        96           O   tau(  96) = (  -0.0023606   0.3315900   0.4976553  )
        97           Mg  tau(  97) = (   0.9946451   0.3317255   0.3307861  )
        98           Mg  tau(  98) = (   0.9945039   0.4989756   0.4976549  )
        99           Mg  tau(  99) = (   0.1558999   0.3329830   0.4976547  )
       100           Mg  tau( 100) = (   0.1642731   0.4985332   0.3292779  )
       101           O   tau( 101) = (   0.1616799   0.4982966   0.4976549  )
       102           O   tau( 102) = (   0.1656988   0.6640098   0.6628225  )
       103           O   tau( 103) = (   0.3311887   0.5023657   0.6659966  )
       104           O   tau( 104) = (   0.3339666   0.6659741   0.4976549  )
       105           Mg  tau( 105) = (   0.3369399   0.3369399   0.3329315  )
       106           Mg  tau( 106) = (   0.3151887   0.5121010   0.4976541  )
       107           Mg  tau( 107) = (   0.5121017   0.3151883   0.4976541  )
       108           Mg  tau( 108) = (   0.4946086   0.4946086   0.3210209  )
       109           O   tau( 109) = (   0.4968517   0.6587996   0.6584967  )
       110           O   tau( 110) = (   0.6587996   0.4968517   0.6584967  )
       111           O   tau( 111) = (   0.6597977   0.6597977   0.4976552  )
       112           Mg  tau( 112) = (   0.6655262   0.3308485   0.3290337  )
       113           Mg  tau( 113) = (   0.6784945   0.4976549   0.4976547  )
       114           Mg  tau( 114) = (   0.8313104   0.3302477   0.4976549  )
       115           Mg  tau( 115) = (   0.8314283   0.4977222   0.3304103  )
       116           O   tau( 116) = (   0.8330253   0.4980626   0.4976554  )
       117           O   tau( 117) = (   0.8284051   0.6626832   0.6627871  )
       118           O   tau( 118) = (   0.0000995   0.4974475   0.6638147  )
       119           O   tau( 119) = (  -0.0008272   0.6643544   0.4976555  )
       120           Mg  tau( 120) = (   0.9950492   0.6640284   0.3310934  )
       121           Mg  tau( 121) = (   0.9947520   0.8303393   0.4976550  )
       122           Mg  tau( 122) = (   0.1613459   0.6675766   0.4976549  )
       123           Mg  tau( 123) = (   0.1653767   0.8300730   0.3310823  )
       124           O   tau( 124) = (   0.1656000   0.8299444   0.4976555  )
       125           O   tau( 125) = (   0.1666544   0.0008207   0.6628840  )
       126           O   tau( 126) = (   0.3323872   0.8292082   0.6635164  )
       127           O   tau( 127) = (   0.3315899  -0.0023607   0.4976553  )
       128           Mg  tau( 128) = (   0.3308486   0.6655263   0.3290336  )
       129           Mg  tau( 129) = (   0.3302477   0.8313105   0.4976549  )
       130           Mg  tau( 130) = (   0.4976549   0.6784946   0.4976547  )
       131           Mg  tau( 131) = (   0.4977222   0.8314283   0.3304103  )
       132           O   tau( 132) = (   0.4980625   0.8330253   0.4976554  )
       133           O   tau( 133) = (   0.4974475   0.0000995   0.6638147  )
       134           O   tau( 134) = (   0.6626832   0.8284051   0.6627871  )
       135           O   tau( 135) = (   0.6643545  -0.0008272   0.4976556  )
       136           Mg  tau( 136) = (   0.6630786   0.6630786   0.3315996  )
       137           Mg  tau( 137) = (   0.6650991   0.8310957   0.4976549  )
       138           Mg  tau( 138) = (   0.8310957   0.6650991   0.4976549  )
       139           Mg  tau( 139) = (   0.8295053   0.8295053   0.3312151  )
       140           O   tau( 140) = (   0.8288872   0.8288872   0.4976555  )
       141           O   tau( 141) = (   0.8295731  -0.0002155   0.6632811  )
       142           O   tau( 142) = (  -0.0002155   0.8295730   0.6632810  )
       143           O   tau( 143) = (   0.0004499   0.0004499   0.4976556  )
       144           Mg  tau( 144) = (   0.9955940   0.9955940   0.6640516  )
       145           Mg  tau( 145) = (   0.9957090   0.1657107   0.8295905  )
       146           Mg  tau( 146) = (   0.1657107   0.9957090   0.8295905  )
       147           Mg  tau( 147) = (   0.1670436   0.1670436   0.6634463  )
       148           O   tau( 148) = (   0.1666076   0.1666076   0.8283396  )
       149           O   tau( 149) = (   0.1661383   0.3317415  -0.0000726  )
       150           O   tau( 150) = (   0.3317416   0.1661383  -0.0000726  )
       151           O   tau( 151) = (   0.3326518   0.3326518   0.8288441  )
       152           Mg  tau( 152) = (   0.3317255   0.9946453   0.6645235  )
       153           Mg  tau( 153) = (   0.3317561   0.1667086   0.8294615  )
       154           Mg  tau( 154) = (   0.4977516   0.9951459   0.8302357  )
       155           Mg  tau( 155) = (   0.4985334   0.1642735   0.6660314  )
       156           O   tau( 156) = (   0.4976728   0.1652981   0.8299474  )
       157           O   tau( 157) = (   0.4979758   0.3314589  -0.0000725  )
       158           O   tau( 158) = (   0.6636533   0.1657501  -0.0000723  )
       159           O   tau( 159) = (   0.6644304   0.3321536   0.8301941  )
       160           Mg  tau( 160) = (   0.6640284   0.9950492   0.6642165  )
       161           Mg  tau( 161) = (   0.6641352   0.1653443   0.8301176  )
       162           Mg  tau( 162) = (   0.8296552   0.9953028   0.8296705  )
       163           Mg  tau( 163) = (   0.8300730   0.1653767   0.6642275  )
       164           O   tau( 164) = (   0.8296643   0.1659555   0.8291812  )
       165           O   tau( 165) = (   0.8302111   0.3319292  -0.0000722  )
       166           O   tau( 166) = (   0.0002432   0.1659605  -0.0000723  )
       167           O   tau( 167) = (   0.0007601   0.3318264   0.8286841  )
       168           Mg  tau( 168) = (   0.9946452   0.3317255   0.6645235  )
       169           Mg  tau( 169) = (   0.9951459   0.4977516   0.8302357  )
       170           Mg  tau( 170) = (   0.1667086   0.3317561   0.8294616  )
       171           Mg  tau( 171) = (   0.1642735   0.4985334   0.6660314  )
       172           O   tau( 172) = (   0.1652981   0.4976728   0.8299474  )
       173           O   tau( 173) = (   0.1657501   0.6636533  -0.0000723  )
       174           O   tau( 174) = (   0.3314589   0.4979758  -0.0000725  )
       175           O   tau( 175) = (   0.3321536   0.6644304   0.8301941  )
       176           Mg  tau( 176) = (   0.3369408   0.3369408   0.6623764  )
       177           Mg  tau( 177) = (   0.3302032   0.4986469   0.8321444  )
       178           Mg  tau( 178) = (   0.4986469   0.3302032   0.8321444  )
       179           Mg  tau( 179) = (   0.4946076   0.4946075   0.6742872  )
       180           O   tau( 180) = (   0.4975975   0.4975975   0.8315023  )
       181           O   tau( 181) = (   0.4978638   0.6636772  -0.0000726  )
       182           O   tau( 182) = (   0.6636772   0.4978638  -0.0000726  )
       183           O   tau( 183) = (   0.6627400   0.6627400   0.8282428  )
       184           Mg  tau( 184) = (   0.6655263   0.3308484   0.6662758  )
       185           Mg  tau( 185) = (   0.6637964   0.4975984   0.8309140  )
       186           Mg  tau( 186) = (   0.8300888   0.3314724   0.8303259  )
       187           Mg  tau( 187) = (   0.8314282   0.4977222   0.6648993  )
       188           O   tau( 188) = (   0.8285620   0.4977242   0.8285601  )
       189           O   tau( 189) = (   0.8291022   0.6634176  -0.0000721  )
       190           O   tau( 190) = (  -0.0007389   0.4975885  -0.0000722  )
       191           O   tau( 191) = (  -0.0003118   0.6634747   0.8291969  )
       192           Mg  tau( 192) = (   0.9950492   0.6640284   0.6642165  )
       193           Mg  tau( 193) = (   0.9953028   0.8296552   0.8296705  )
       194           Mg  tau( 194) = (   0.1653443   0.6641352   0.8301176  )
       195           Mg  tau( 195) = (   0.1653767   0.8300731   0.6642275  )
       196           O   tau( 196) = (   0.1659555   0.8296643   0.8291812  )
       197           O   tau( 197) = (   0.1659606   0.0002432  -0.0000723  )
       198           O   tau( 198) = (   0.3319292   0.8302111  -0.0000722  )
       199           O   tau( 199) = (   0.3318264   0.0007601   0.8286841  )
       200           Mg  tau( 200) = (   0.3308484   0.6655263   0.6662758  )
       201           Mg  tau( 201) = (   0.3314724   0.8300888   0.8303259  )
       202           Mg  tau( 202) = (   0.4975984   0.6637964   0.8309140  )
       203           Mg  tau( 203) = (   0.4977222   0.8314283   0.6648993  )
       204           O   tau( 204) = (   0.4977242   0.8285620   0.8285601  )
       205           O   tau( 205) = (   0.4975885  -0.0007389  -0.0000722  )
       206           O   tau( 206) = (   0.6634176   0.8291022  -0.0000721  )
       207           O   tau( 207) = (   0.6634747  -0.0003118   0.8291969  )
       208           Mg  tau( 208) = (   0.6630783   0.6630783   0.6637098  )
       209           Mg  tau( 209) = (   0.6638326   0.8294181   0.8296731  )
       210           Mg  tau( 210) = (   0.8294180   0.6638326   0.8296731  )
       211           Mg  tau( 211) = (   0.8295052   0.8295052   0.6640947  )
       212           O   tau( 212) = (   0.8291927   0.8291926   0.8291564  )
       213           O   tau( 213) = (   0.8294502  -0.0001180  -0.0000724  )
       214           O   tau( 214) = (  -0.0001180   0.8294502  -0.0000723  )
       215           O   tau( 215) = (   0.0001158   0.0001158   0.8291872  )

     number of k points=     1
                       cart. coord. in units 2pi/alat
        k(    1) = (   0.0000000   0.0000000   0.0000000), wk =   2.0000000

     Dense  grid:  1303639 G-vectors     FFT dimensions: ( 135, 135, 135)

     Estimated max dynamical RAM per process >     523.64 MB

     Estimated total dynamical RAM >      30.68 GB

     Initial potential from superposition of free atoms
     Check: negative starting charge=   -0.000248

     starting charge  857.87907, renormalised to  856.00000

     negative rho (up, down):  2.476E-04 0.000E+00
     Starting wfc are  860 randomized atomic wfcs

     total cpu time spent up to now is       15.3 secs

     Self-consistent Calculation

     iteration #  1     ecut=    80.00 Ry     beta= 0.70
     Davidson diagonalization with overlap
     ethr =  1.00E-02,  avg # of iterations =  6.0
     Davidson diagonalization with overlap
     ethr =  1.00E-02,  avg # of iterations =  1.0
     Davidson diagonalization with overlap
     ethr =  1.00E-02,  avg # of iterations =  1.0

     negative rho (up, down):  2.923E-05 0.000E+00

     Expectation value of exp(iGx): (  7.3888682598537869E-005, -3.6402813256525025E-004)  0.99545565572673589     
     Electronic Dipole per cell (Ry a.u.)  -14.682607019763182     
     Ionic Dipole per cell (Ry a.u.)   13238.559383495412     

     Expectation value of exp(iGx): (  7.3878997542315406E-005, -3.6403120798540961E-004)  0.99545565572673589     
     Electronic Dipole per cell (Ry a.u.)  -14.682898406495401     
     Ionic Dipole per cell (Ry a.u.)   13238.559508214534     

     Expectation value of exp(iGx): (  3.6397893202345265E-004,  7.2167544172484853E-005)  0.99545565572673589     
     Electronic Dipole per cell (Ry a.u.)   2.0969120734923070     
     Ionic Dipole per cell (Ry a.u.)   13224.652266652847     
Electronic Dipole on Cartesian axes
           1  -14.682607019763182     
           2  -14.682898406495401     
           3   2.0969120734923070     
Ionic Dipole on Cartesian axes
           1   13238.559383495412     
           2   13238.559508214534     
           3   13224.652266652847     

     total cpu time spent up to now is      240.0 secs

     total energy              =   -3659.25332716 Ry
     Harris-Foulkes estimate   =   -3691.83611040 Ry
     estimated scf accuracy    <      44.14505745 Ry

     iteration #  2     ecut=    80.00 Ry     beta= 0.70
     Davidson diagonalization with overlap
     ethr =  5.16E-03,  avg # of iterations =  4.0
     Davidson diagonalization with overlap
     ethr =  5.16E-03,  avg # of iterations =  2.0
     Davidson diagonalization with overlap
     ethr =  5.16E-03,  avg # of iterations =  1.0

     negative rho (up, down):  3.194E-06 0.000E+00

     Expectation value of exp(iGx): (  7.0056344023849267E-007, -3.5680880655911113E-006)  0.99545565572673589     
     Electronic Dipole per cell (Ry a.u.)  -14.750950172194118     
     Ionic Dipole per cell (Ry a.u.)   13238.559383495412     

     Expectation value of exp(iGx): (  7.0046440695868010E-007, -3.5681764414718837E-006)  0.99545565572673589     
     Electronic Dipole per cell (Ry a.u.)  -14.751286635248963     
     Ionic Dipole per cell (Ry a.u.)   13238.559508214534     

     Expectation value of exp(iGx): (  3.6568910317236963E-006,  7.2532003948842039E-007)  0.99545565572673589     
     Electronic Dipole per cell (Ry a.u.)   2.0976273823680467     
     Ionic Dipole per cell (Ry a.u.)   13224.652266652847     
Electronic Dipole on Cartesian axes
           1  -14.750950172194118     
           2  -14.751286635248963     
           3   2.0976273823680467     
Ionic Dipole on Cartesian axes
           1   13238.559383495412     
           2   13238.559508214534     
           3   13224.652266652847     

     total cpu time spent up to now is      442.6 secs

     total energy              =   -3670.15118387 Ry
     Harris-Foulkes estimate   =   -3689.11771842 Ry
     estimated scf accuracy    <      38.55654956 Ry

     iteration #  3     ecut=    80.00 Ry     beta= 0.70
     Davidson diagonalization with overlap
     ethr =  4.50E-03,  avg # of iterations =  2.0
     Davidson diagonalization with overlap
     ethr =  4.50E-03,  avg # of iterations =  1.0
     Davidson diagonalization with overlap
     ethr =  4.50E-03,  avg # of iterations =  1.0

     Expectation value of exp(iGx): (  9.8714796773401889E-006, -4.7878979698800626E-005)  0.99545565572673589     
     Electronic Dipole per cell (Ry a.u.)  -14.649697924005297     
     Ionic Dipole per cell (Ry a.u.)   13238.559383495412     

     Expectation value of exp(iGx): (  9.8708461984183755E-006, -4.7879000007348329E-005)  0.99545565572673589     
     Electronic Dipole per cell (Ry a.u.)  -14.649834785331834     
     Ionic Dipole per cell (Ry a.u.)   13238.559508214534     

     Expectation value of exp(iGx): (  4.8049196402843262E-005,  9.5277318110213568E-006)  0.99545565572673589     
     Electronic Dipole per cell (Ry a.u.)   2.0970895647998393     
     Ionic Dipole per cell (Ry a.u.)   13224.652266652847     
Electronic Dipole on Cartesian axes
           1  -14.649697924005297     
           2  -14.649834785331834     
           3   2.0970895647998393     
Ionic Dipole on Cartesian axes
           1   13238.559383495412     
           2   13238.559508214534     
           3   13224.652266652847     

     total cpu time spent up to now is      634.0 secs

     total energy              =   -3677.89296967 Ry
     Harris-Foulkes estimate   =   -3678.01639857 Ry
     estimated scf accuracy    <       0.25685158 Ry

     iteration #  4     ecut=    80.00 Ry     beta= 0.70
     Davidson diagonalization with overlap
     ethr =  3.00E-05,  avg # of iterations =  8.0
     Davidson diagonalization with overlap
     ethr =  3.00E-05,  avg # of iterations =  1.0
     Davidson diagonalization with overlap
     ethr =  3.00E-05,  avg # of iterations =  1.0

     negative rho (up, down):  4.362E-07 0.000E+00

     Expectation value of exp(iGx): (  7.8206102928471877E-006, -4.2187049534751729E-005)  0.99545565572673589     
     Electronic Dipole per cell (Ry a.u.)  -14.864257542341136     
     Ionic Dipole per cell (Ry a.u.)   13238.559383495412     

     Expectation value of exp(iGx): (  7.8196461925496400E-006, -4.2187205150813602E-005)  0.99545565572673589     
     Electronic Dipole per cell (Ry a.u.)  -14.864501314790234     
     Ionic Dipole per cell (Ry a.u.)   13238.559508214534     

     Expectation value of exp(iGx): (  4.2802295673881728E-005,  8.4881089956963888E-006)  0.99545565572673589     
     Electronic Dipole per cell (Ry a.u.)   2.0972801300953403     
     Ionic Dipole per cell (Ry a.u.)   13224.652266652847     
Electronic Dipole on Cartesian axes
           1  -14.864257542341136     
           2  -14.864501314790234     
           3   2.0972801300953403     
Ionic Dipole on Cartesian axes
           1   13238.559383495412     
           2   13238.559508214534     
           3   13224.652266652847     

     total cpu time spent up to now is      870.4 secs

     total energy              =   -3677.90327663 Ry
     Harris-Foulkes estimate   =   -3678.00335077 Ry
     estimated scf accuracy    <       0.22777299 Ry

     iteration #  5     ecut=    80.00 Ry     beta= 0.70
     Davidson diagonalization with overlap
     ethr =  2.66E-05,  avg # of iterations = 10.0
     Davidson diagonalization with overlap
     ethr =  2.66E-05,  avg # of iterations =  1.0
     Davidson diagonalization with overlap
     ethr =  2.66E-05,  avg # of iterations =  1.0

     Expectation value of exp(iGx): (  8.8302574450152657E-006, -4.2480197771386975E-005)  0.99545565572673589     
     Electronic Dipole per cell (Ry a.u.)  -14.632316801562153     
     Ionic Dipole per cell (Ry a.u.)   13238.559383495412     

     Expectation value of exp(iGx): (  8.8292524832798817E-006, -4.2480425658794053E-005)  0.99545565572673589     
     Electronic Dipole per cell (Ry a.u.)  -14.632571194914487     
     Ionic Dipole per cell (Ry a.u.)   13238.559508214534     

     Expectation value of exp(iGx): (  4.2715943996181212E-005,  8.4702819472521446E-006)  0.99545565572673589     
     Electronic Dipole per cell (Ry a.u.)   2.0971105693470404     
     Ionic Dipole per cell (Ry a.u.)   13224.652266652847     
Electronic Dipole on Cartesian axes
           1  -14.632316801562153     
           2  -14.632571194914487     
           3   2.0971105693470404     
Ionic Dipole on Cartesian axes
           1   13238.559383495412     
           2   13238.559508214534     
           3   13224.652266652847     

     total cpu time spent up to now is     1086.7 secs

     total energy              =   -3677.94654494 Ry
     Harris-Foulkes estimate   =   -3677.95230246 Ry
     estimated scf accuracy    <       0.01445426 Ry

     iteration #  6     ecut=    80.00 Ry     beta= 0.70
     Davidson diagonalization with overlap
     ethr =  1.69E-06,  avg # of iterations = 19.0
     Davidson diagonalization with overlap
     ethr =  1.69E-06,  avg # of iterations =  1.0
     Davidson diagonalization with overlap
     ethr =  1.69E-06,  avg # of iterations =  1.0

     Expectation value of exp(iGx): (  8.8479061740195870E-006, -4.2718710122599537E-005)  0.99545565572673589     
     Electronic Dipole per cell (Ry a.u.)  -14.639993750282288     
     Ionic Dipole per cell (Ry a.u.)   13238.559383495412     

     Expectation value of exp(iGx): (  8.8469583639125526E-006, -4.2718918428594935E-005)  0.99545565572673589     
     Electronic Dipole per cell (Ry a.u.)  -14.640232039419379     
     Ionic Dipole per cell (Ry a.u.)   13238.559508214534     

     Expectation value of exp(iGx): (  4.3022836723590109E-005,  8.5311564785582706E-006)  0.99545565572673589     
     Electronic Dipole per cell (Ry a.u.)   2.0971153096034496     
     Ionic Dipole per cell (Ry a.u.)   13224.652266652847     
Electronic Dipole on Cartesian axes
           1  -14.639993750282288     
           2  -14.640232039419379     
           3   2.0971153096034496     
Ionic Dipole on Cartesian axes
           1   13238.559383495412     
           2   13238.559508214534     
           3   13224.652266652847     

     total cpu time spent up to now is     1333.4 secs

     total energy              =   -3677.94832374 Ry
     Harris-Foulkes estimate   =   -3677.94861636 Ry
     estimated scf accuracy    <       0.00065763 Ry

     iteration #  7     ecut=    80.00 Ry     beta= 0.70
     Davidson diagonalization with overlap
     ethr =  7.68E-08,  avg # of iterations =  2.0
     Davidson diagonalization with overlap
     ethr =  7.68E-08,  avg # of iterations =  1.0
     Davidson diagonalization with overlap
     ethr =  7.68E-08,  avg # of iterations =  1.0

     Expectation value of exp(iGx): (  8.8859185010444370E-006, -4.2971132542485687E-005)  0.99545565572673589     
     Electronic Dipole per cell (Ry a.u.)  -14.643405111547729     
     Ionic Dipole per cell (Ry a.u.)   13238.559383495412     

     Expectation value of exp(iGx): (  8.8849638458233462E-006, -4.2971338303376868E-005)  0.99545565572673589     
     Electronic Dipole per cell (Ry a.u.)  -14.643643526348475     
     Ionic Dipole per cell (Ry a.u.)   13238.559508214534     

     Expectation value of exp(iGx): (  4.3271940779066493E-005,  8.5805699104400336E-006)  0.99545565572673589     
     Electronic Dipole per cell (Ry a.u.)   2.0971195193997110     
     Ionic Dipole per cell (Ry a.u.)   13224.652266652847     
Electronic Dipole on Cartesian axes
           1  -14.643405111547729     
           2  -14.643643526348475     
           3   2.0971195193997110     
Ionic Dipole on Cartesian axes
           1   13238.559383495412     
           2   13238.559508214534     
           3   13224.652266652847     

     total cpu time spent up to now is     1525.3 secs

     total energy              =   -3677.94837714 Ry
     Harris-Foulkes estimate   =   -3677.94841504 Ry
     estimated scf accuracy    <       0.00008267 Ry

     iteration #  8     ecut=    80.00 Ry     beta= 0.70
     Davidson diagonalization with overlap
     ethr =  9.66E-09,  avg # of iterations =  2.0
     Davidson diagonalization with overlap
     ethr =  9.66E-09,  avg # of iterations =  1.0
     Davidson diagonalization with overlap
     ethr =  9.66E-09,  avg # of iterations =  1.0

     Expectation value of exp(iGx): (  8.9050464896317924E-006, -4.3079889478347333E-005)  0.99545565572673589     
     Electronic Dipole per cell (Ry a.u.)  -14.644206809448242     
     Ionic Dipole per cell (Ry a.u.)   13238.559383495412     

     Expectation value of exp(iGx): (  8.9041040059974313E-006, -4.3080094954059129E-005)  0.99545565572673589     
     Electronic Dipole per cell (Ry a.u.)  -14.644441709054412     
     Ionic Dipole per cell (Ry a.u.)   13238.559508214534     

     Expectation value of exp(iGx): (  4.3387860014397320E-005,  8.6035453159211170E-006)  0.99545565572673589     
     Electronic Dipole per cell (Ry a.u.)   2.0971169789965480     
     Ionic Dipole per cell (Ry a.u.)   13224.652266652847     
Electronic Dipole on Cartesian axes
           1  -14.644206809448242     
           2  -14.644441709054412     
           3   2.0971169789965480     
Ionic Dipole on Cartesian axes
           1   13238.559383495412     
           2   13238.559508214534     
           3   13224.652266652847     

     total cpu time spent up to now is     1716.4 secs

     total energy              =   -3677.94839684 Ry
     Harris-Foulkes estimate   =   -3677.94840616 Ry
     estimated scf accuracy    <       0.00002548 Ry

     iteration #  9     ecut=    80.00 Ry     beta= 0.70
     Davidson diagonalization with overlap
     ethr =  2.98E-09,  avg # of iterations =  2.0
     Davidson diagonalization with overlap
     ethr =  2.98E-09,  avg # of iterations =  1.0
     Davidson diagonalization with overlap
     ethr =  2.98E-09,  avg # of iterations =  1.0

     Expectation value of exp(iGx): (  8.8994621569581726E-006, -4.3045424773832609E-005)  0.99545565572673589     
     Electronic Dipole per cell (Ry a.u.)  -14.643839279271752     
     Ionic Dipole per cell (Ry a.u.)   13238.559383495412     

     Expectation value of exp(iGx): (  8.8985199888982129E-006, -4.3045628917649322E-005)  0.99545565572673589     
     Electronic Dipole per cell (Ry a.u.)  -14.644074224337048     
     Ionic Dipole per cell (Ry a.u.)   13238.559508214534     

     Expectation value of exp(iGx): (  4.3351402331384590E-005,  8.5963192534459472E-006)  0.99545565572673589     
     Electronic Dipole per cell (Ry a.u.)   2.0971177568491082     
     Ionic Dipole per cell (Ry a.u.)   13224.652266652847     
Electronic Dipole on Cartesian axes
           1  -14.643839279271752     
           2  -14.644074224337048     
           3   2.0971177568491082     
Ionic Dipole on Cartesian axes
           1   13238.559383495412     
           2   13238.559508214534     
           3   13224.652266652847     

     total cpu time spent up to now is     1901.2 secs

     total energy              =   -3677.94839878 Ry
     Harris-Foulkes estimate   =   -3677.94839970 Ry
     estimated scf accuracy    <       0.00000188 Ry

     iteration # 10     ecut=    80.00 Ry     beta= 0.70
     Davidson diagonalization with overlap
     ethr =  2.20E-10,  avg # of iterations =  2.0
     Davidson diagonalization with overlap
     ethr =  2.20E-10,  avg # of iterations =  1.0
     Davidson diagonalization with overlap
     ethr =  2.20E-10,  avg # of iterations =  1.0

     Expectation value of exp(iGx): (  8.8974461590797244E-006, -4.3034224470953816E-005)  0.99545565572673589     
     Electronic Dipole per cell (Ry a.u.)  -14.643767749520974     
     Ionic Dipole per cell (Ry a.u.)   13238.559383495412     

     Expectation value of exp(iGx): (  8.8965036204825287E-006, -4.3034429309335858E-005)  0.99545565572673589     
     Electronic Dipole per cell (Ry a.u.)  -14.644002878165422     
     Ionic Dipole per cell (Ry a.u.)   13238.559508214534     

     Expectation value of exp(iGx): (  4.3340340504290862E-005,  8.5941257203523002E-006)  0.99545565572673589     
     Electronic Dipole per cell (Ry a.u.)   2.0971177473117710     
     Ionic Dipole per cell (Ry a.u.)   13224.652266652847     
Electronic Dipole on Cartesian axes
           1  -14.643767749520974     
           2  -14.644002878165422     
           3   2.0971177473117710     
Ionic Dipole on Cartesian axes
           1   13238.559383495412     
           2   13238.559508214534     
           3   13224.652266652847     

     total cpu time spent up to now is     2087.0 secs

     total energy              =   -3677.94839884 Ry
     Harris-Foulkes estimate   =   -3677.94839906 Ry
     estimated scf accuracy    <       0.00000012 Ry

     iteration # 11     ecut=    80.00 Ry     beta= 0.70
     Davidson diagonalization with overlap
     ethr =  1.42E-11,  avg # of iterations =  2.0
     Davidson diagonalization with overlap
     ethr =  1.42E-11,  avg # of iterations =  1.0
     Davidson diagonalization with overlap
     ethr =  1.42E-11,  avg # of iterations =  1.0

     Expectation value of exp(iGx): (  8.8970362536136684E-006, -4.3032063841289281E-005)  0.99545565572673589     
     Electronic Dipole per cell (Ry a.u.)  -14.643758961024606     
     Ionic Dipole per cell (Ry a.u.)   13238.559383495412     

     Expectation value of exp(iGx): (  8.8960933200903206E-006, -4.3032268442423486E-005)  0.99545565572673589     
     Electronic Dipole per cell (Ry a.u.)  -14.643994184015334     
     Ionic Dipole per cell (Ry a.u.)   13238.559508214534     

     Expectation value of exp(iGx): (  4.3337826363078011E-005,  8.5936272126650575E-006)  0.99545565572673589     
     Electronic Dipole per cell (Ry a.u.)   2.0971177547354718     
     Ionic Dipole per cell (Ry a.u.)   13224.652266652847     
Electronic Dipole on Cartesian axes
           1  -14.643758961024606     
           2  -14.643994184015334     
           3   2.0971177547354718     
Ionic Dipole on Cartesian axes
           1   13238.559383495412     
           2   13238.559508214534     
           3   13224.652266652847     

     total cpu time spent up to now is     2276.0 secs

     total energy              =   -3677.94839903 Ry
     Harris-Foulkes estimate   =   -3677.94839887 Ry
     estimated scf accuracy    <       0.00000001 Ry

     iteration # 12     ecut=    80.00 Ry     beta= 0.70
     Davidson diagonalization with overlap
     ethr =  1.56E-12,  avg # of iterations =  2.0
     Davidson diagonalization with overlap
     ethr =  1.56E-12,  avg # of iterations =  1.0
     Davidson diagonalization with overlap
     ethr =  1.56E-12,  avg # of iterations =  1.0

     Expectation value of exp(iGx): (  8.8971244034199755E-006, -4.3032257064153537E-005)  0.99545565572673589     
     Electronic Dipole per cell (Ry a.u.)  -14.643747453358703     
     Ionic Dipole per cell (Ry a.u.)   13238.559383495412     

     Expectation value of exp(iGx): (  8.8961814189665931E-006, -4.3032461806937130E-005)  0.99545565572673589     
     Electronic Dipole per cell (Ry a.u.)  -14.643982694394275     
     Ionic Dipole per cell (Ry a.u.)   13238.559508214534     

     Expectation value of exp(iGx): (  4.3338092725960825E-005,  8.5936800482145204E-006)  0.99545565572673589     
     Electronic Dipole per cell (Ry a.u.)   2.0971177588765428     
     Ionic Dipole per cell (Ry a.u.)   13224.652266652847     
Electronic Dipole on Cartesian axes
           1  -14.643747453358703     
           2  -14.643982694394275     
           3   2.0971177588765428     
Ionic Dipole on Cartesian axes
           1   13238.559383495412     
           2   13238.559508214534     
           3   13224.652266652847     

     total cpu time spent up to now is     2462.2 secs

     End of self-consistent calculation

          k = 0.0000 0.0000 0.0000 (162891 PWs)   bands (ev):

   -11.5601 -11.2195 -11.1773 -11.1749 -11.1525 -11.1479 -11.1187 -10.8813
   -10.8653 -10.8378 -10.8362 -10.8316 -10.8192 -10.8023 -10.7993 -10.7964
   -10.7813 -10.7776 -10.7401 -10.5687 -10.5537 -10.5502 -10.5420 -10.5406
   -10.5377 -10.5270 -10.5169 -10.4741 -10.4025 -10.3637 -10.3413 -10.3373
   -10.2914 -10.2731 -10.2683 -10.2318 -10.2281 -10.2192 -10.1863 -10.1857
   -10.1794 -10.1702 -10.1597 -10.1565 -10.1397 -10.1335 -10.1166 -10.1155
   -10.1099 -10.1097 -10.1024 -10.0985 -10.0929 -10.0905 -10.0854 -10.0760
   -10.0743 -10.0713 -10.0687 -10.0644 -10.0494 -10.0443 -10.0418 -10.0393
   -10.0357 -10.0331 -10.0297 -10.0290 -10.0225 -10.0160 -10.0156 -10.0021
    -9.9969  -9.9939  -9.9920  -9.9888  -9.9853  -9.9796  -9.9760  -9.9689
    -9.9512  -9.9080  -9.8884  -9.8830  -9.8542  -9.8479  -9.8415  -9.8403
    -9.8369  -9.8280  -9.8228  -9.8163  -9.8090  -9.7887  -9.7619  -9.7561
    -9.7495  -9.7480  -9.7384  -9.7174  -9.7037  -9.7034  -9.7002  -9.6967
    -9.6889  -9.6656  -9.6578   1.0240   1.0629   1.0636   1.0731   1.0884
     1.1183   1.1253   1.1345   1.1381   1.1494   1.1541   1.1897   1.2029
     1.2056   1.2167   1.2171   1.2198   1.2274   1.2328   1.2348   1.2432
     1.2442   1.2521   1.2548   1.2571   1.2687   1.3152   1.4553   1.6525
     1.6862   1.6905   1.6967   1.6967   1.6994   1.7052   1.7080   1.7172
     1.7203   1.7241   1.7258   1.7285   1.7382   1.7475   1.7549   1.7592
     1.7656   1.7751   1.7825   1.7916   1.8061   1.8284   1.8303   1.8306
     1.8397   1.8420   1.8524   1.8540   1.8541   1.8568   1.8580   1.8665
     1.8677   1.8702   1.8721   1.8725   1.8788   1.8954   1.9269   1.9643
     1.9713   1.9848   1.9858   1.9972   2.0017   2.0036   2.0040   2.0817
     2.1508   2.1536   2.1570   2.1586   2.1605   2.1628   2.1698   2.1759
     2.1763   2.1946   2.2100   2.2301   2.2735   2.2773   2.2807   2.2854
     2.2894   2.2943   2.2992   2.3126   2.3438   2.3781   2.3834   2.5019
     2.6680   2.8003   2.8025   2.8087   2.8127   2.8186   2.8252   2.8255
     2.8266   2.8511   2.8807   2.8937   3.0838   3.0909   3.0967   3.1018
     3.1134   3.1260   3.1383   3.1390   3.1447   3.1902   3.2061   3.2576
     3.4789   3.4969   3.5085   3.5172   3.5206   3.5261   3.5265   3.5363
     3.5370   3.5382   3.5395   3.5483   3.5485   3.5507   3.5588   3.5590
     3.5622   3.5655   3.5729   3.5756   3.5821   3.5843   3.5921   3.6063
     3.6149   3.7115   3.7167   3.7286   3.7328   3.7549   3.7754   3.7791
     3.7816   3.7948   3.7998   3.8082   3.8102   3.8769   3.8822   3.8851
     3.8984   3.9011   3.9033   3.9467   3.9736   3.9742   3.9754   3.9974
     4.0042   4.0121   4.0171   4.0190   4.0227   4.0355   4.0403   4.0462
     4.0488   4.0493   4.0515   4.0539   4.0576   4.0741   4.0765   4.0769
     4.0785   4.0817   4.1046   4.1128   4.1484   4.1712   4.1758   4.1918
     4.3038   4.3164   4.3257   4.3269   4.3352   4.3365   4.3573   4.3620
     4.3636   4.3698   4.3765   4.3809   4.3864   4.3907   4.3983   4.4116
     4.4157   4.4226   4.4272   4.4349   4.4353   4.4442   4.4531   4.4562
     4.4568   4.4587   4.4652   4.4665   4.4676   4.4744   4.4746   4.4760
     4.4830   4.4859   4.4871   4.4932   4.4943   4.4976   4.4984   4.4985
     4.5065   4.5098   4.5110   4.5116   4.5125   4.5134   4.5170   4.5229
     4.5327   4.5329   4.5346   4.5357   4.5362   4.5382   4.5449   4.5735
     4.5970   4.6205   4.6239   4.6312   4.6487   4.6499   4.6575   4.6645
     4.6682   4.6697   4.6710   4.6740   4.6755   4.6803   4.6810   4.6924
     4.6951   4.6953   4.6977   4.7030   4.7062   4.7077   4.7170   4.7394
     4.7639   4.8869   4.9258   4.9448   4.9678   4.9897   4.9979   5.0021
     5.0069   5.0201   5.0204   5.0259   5.0281   5.0297   5.0358   5.0393
     5.0408   5.0510   5.0662   5.0673   5.0712   5.0753   5.0789   5.0817
     5.0825   5.0836   5.0950   5.0999   5.1969   5.2076   5.2080   5.2210
     5.2231   5.2289   5.2331   5.2348   5.2348   5.2385   5.2400   5.2539
     5.3706   5.4680   5.4791   5.5042   8.3919  10.3944  11.3058  11.7387
    11.8515  12.1156  12.1656  12.3434  12.5031  12.5097  12.5107  12.8886
    12.9997  13.0084  13.0758  13.0983  13.1426  13.1508  13.1585  13.1589
    13.1780  13.1884  13.1994  13.2049  13.2064  13.2127  13.2175  13.3310
    13.5486  13.6539  13.8459  14.0457  14.1459  14.2207  14.3278  14.3577
    14.3709  14.4015  14.4021  14.4033  14.4209  14.4415  14.4461  14.4493
    14.4607  14.4703  14.4730  14.4758  14.4797  14.4810  14.5023  14.6123
    14.6152  14.6391  14.6612  14.6642  14.7132  14.7258  14.8199  14.8441
    14.9112  14.9483  14.9772  15.0477  15.0703  15.1818  15.2693  15.2727
    15.3061  15.3315  15.3793  15.3929  15.4131  15.4173  15.4275  15.4330
    15.4383  15.4602  15.4628  15.4637  15.4719  15.4739  15.4899  15.4918
    15.4995  15.5199  15.5437  15.6262  15.6570  15.6736  15.7415  15.7586
    15.7713  15.7820  15.7935  15.7968  15.7989  15.8147  15.8176  15.8331
    15.8354  15.8423  15.8639  15.8974  15.9298  15.9549  15.9922  15.9931
    16.0161  16.0593  16.1410  16.1667  16.1859  16.2109  16.2709  16.3270
    16.3332  16.3580  16.4150  16.4374  16.4656  16.4782  16.5895  16.6382
    16.6497  16.6514  16.6673  16.6676  16.6690  16.6736  16.6787  16.6811
    16.6844  16.6987  16.7063  16.7087  16.7091  16.7146  16.7176  16.7295
    16.7412  16.7431  16.7483  16.7516  16.7699  16.7702  16.7817  16.7846
    16.8657  16.8667  16.9241  16.9319  16.9454  16.9638  17.0443  17.1512
    17.1531  17.2977  17.5047  17.5318  17.5450  17.5451  17.5830  17.5836
    17.6434  17.6586  17.6652  17.6796  17.6937  17.6945  17.6975  17.7095

     highest occupied, lowest unoccupied level (ev):     5.5042    8.3919

!    total energy              =   -3677.94839903 Ry
     Harris-Foulkes estimate   =   -3677.94839903 Ry
     estimated scf accuracy    <          4.7E-10 Ry

     The total energy is the sum of the following terms:

     one-electron contribution =   -1055.05303868 Ry
     hartree contribution      =    1096.26569326 Ry
     xc contribution           =    -907.18472937 Ry
     ewald contribution        =   -2811.97632424 Ry

     convergence has been achieved in  12 iterations
  **** WARNING :: Problem open file vector.dat...

     Forces acting on atoms (cartesian axes, Ry/au):

     atom    1 type  1   force =     0.00019955    0.00019948   -0.00000265
     atom    2 type  1   force =     0.00071720    0.00023561    0.00016482
     atom    3 type  1   force =     0.00023556    0.00071708    0.00016482
     atom    4 type  1   force =     0.00050417    0.00050418   -0.00000191
     atom    5 type  2   force =     0.00041237    0.00041226   -0.00005839
     atom    6 type  2   force =    -0.00126028    0.00077627   -0.00149498
     atom    7 type  2   force =     0.00077702   -0.00126017   -0.00149451
     atom    8 type  2   force =     0.00073077    0.00073043    0.00195833
     atom    9 type  1   force =    -0.00009632    0.00065284   -0.00000212
     atom   10 type  1   force =     0.00040223    0.00047187    0.00088384
     atom   11 type  1   force =     0.00013606    0.00009493    0.00020048
     atom   12 type  1   force =     0.00022782    0.00029479   -0.00000271
     atom   13 type  2   force =     0.00054309    0.00104087    0.00122639
     atom   14 type  2   force =     0.00036819    0.00503006    0.00384918
     atom   15 type  2   force =    -0.00002268    0.00016118   -0.00037901
     atom   16 type  2   force =    -0.00050902    0.00001665    0.00059970
     atom   17 type  1   force =     0.00036744   -0.00054427   -0.00000271
     atom   18 type  1   force =     0.00061140   -0.00035511   -0.00009718
     atom   19 type  1   force =     0.00039819   -0.00015634   -0.00015998
     atom   20 type  1   force =     0.00080571   -0.00028807   -0.00000262
     atom   21 type  2   force =     0.00048119   -0.00008370   -0.00034028
     atom   22 type  2   force =     0.00005494   -0.00008024    0.00012455
     atom   23 type  2   force =     0.00025627   -0.00009604   -0.00019567
     atom   24 type  2   force =     0.00015897    0.00033871   -0.00038067
     atom   25 type  1   force =     0.00065290   -0.00009626   -0.00000210
     atom   26 type  1   force =     0.00009509    0.00013611    0.00020066
     atom   27 type  1   force =     0.00047182    0.00040238    0.00088412
     atom   28 type  1   force =     0.00029473    0.00022786   -0.00000272
     atom   29 type  2   force =     0.00104068    0.00054307    0.00122581
     atom   30 type  2   force =     0.00016081   -0.00002231   -0.00037969
     atom   31 type  2   force =     0.00503066    0.00036818    0.00384745
     atom   32 type  2   force =     0.00001683   -0.00050880    0.00059922
     atom   33 type  1   force =     0.00029946    0.00029947   -0.00000123
     atom   34 type  1   force =    -0.00018433   -0.00038567    0.00057086
     atom   35 type  1   force =    -0.00038577   -0.00018418    0.00057024
     atom   36 type  1   force =    -0.00028818   -0.00028819   -0.00000256
     atom   37 type  2   force =     0.00037378    0.00037352   -0.00203472
     atom   38 type  2   force =     0.00053237   -0.00012795   -0.00018159
     atom   39 type  2   force =    -0.00012792    0.00053148   -0.00018120
     atom   40 type  2   force =    -0.00041040   -0.00041040   -0.00002502
     atom   41 type  1   force =    -0.00014347   -0.00043809   -0.00000270
     atom   42 type  1   force =     0.00105444   -0.00035387   -0.00086667
     atom   43 type  1   force =     0.00042665   -0.00027563    0.00033587
     atom   44 type  1   force =     0.00012014    0.00002231   -0.00000206
     atom   45 type  2   force =    -0.00010239   -0.00009222   -0.00028645
     atom   46 type  2   force =    -0.00020564    0.00015802   -0.00001211
     atom   47 type  2   force =     0.00010702    0.00074068   -0.00011322
     atom   48 type  2   force =    -0.00038972    0.00018586   -0.00026466
     atom   49 type  1   force =    -0.00054423    0.00036742   -0.00000274
     atom   50 type  1   force =    -0.00015622    0.00039808   -0.00015990
     atom   51 type  1   force =    -0.00035511    0.00061135   -0.00009676
     atom   52 type  1   force =    -0.00028809    0.00080563   -0.00000263
     atom   53 type  2   force =    -0.00008370    0.00048144   -0.00034042
     atom   54 type  2   force =    -0.00009594    0.00025664   -0.00019573
     atom   55 type  2   force =    -0.00008008    0.00005579    0.00012403
     atom   56 type  2   force =     0.00033880    0.00015912   -0.00038072
     atom   57 type  1   force =    -0.00043816   -0.00014344   -0.00000270
     atom   58 type  1   force =    -0.00027572    0.00042647    0.00033607
     atom   59 type  1   force =    -0.00035400    0.00105446   -0.00086644
     atom   60 type  1   force =     0.00002224    0.00012007   -0.00000202
     atom   61 type  2   force =    -0.00009216   -0.00010223   -0.00028658
     atom   62 type  2   force =     0.00074076    0.00010777   -0.00011266
     atom   63 type  2   force =     0.00015816   -0.00020545   -0.00001208
     atom   64 type  2   force =     0.00018596   -0.00038950   -0.00026455
     atom   65 type  1   force =    -0.00006654   -0.00006656   -0.00000181
     atom   66 type  1   force =     0.00002206   -0.00032158    0.00000874
     atom   67 type  1   force =    -0.00032146    0.00002209    0.00000868
     atom   68 type  1   force =    -0.00001737   -0.00001748   -0.00000268
     atom   69 type  2   force =    -0.00020364   -0.00020356   -0.00004792
     atom   70 type  2   force =     0.00019563   -0.00025637   -0.00024189
     atom   71 type  2   force =    -0.00025659    0.00019585   -0.00024199
     atom   72 type  2   force =     0.00021364    0.00021370   -0.00017320
     atom   73 type  1   force =     0.00037621    0.00037609    0.00000632
     atom   74 type  1   force =     0.00113821    0.00100886    0.00000478
     atom   75 type  1   force =     0.00100869    0.00113794    0.00000479
     atom   76 type  1   force =     0.00033407    0.00033437    0.00038002
     atom   77 type  2   force =     0.00054578    0.00054549   -0.00000477
     atom   78 type  2   force =    -0.00126091    0.00077660    0.00148590
     atom   79 type  2   force =     0.00077733   -0.00126087    0.00148550
     atom   80 type  2   force =    -0.05438961   -0.05441008   -0.00001245
     atom   81 type  1   force =     0.00028694    0.00098020    0.00061186
     atom   82 type  1   force =     0.00167819    0.00629418    0.00000518
     atom   83 type  1   force =    -0.00002739    0.00000082    0.00000447
     atom   84 type  1   force =     0.00070961   -0.00005558    0.00084498
     atom   85 type  2   force =     0.00256199    0.00042392   -0.00000346
     atom   86 type  2   force =     0.00036548    0.00503268   -0.00385930
     atom   87 type  2   force =    -0.00002330    0.00016170    0.00037090
     atom   88 type  2   force =    -0.00368749    0.00129618   -0.00000342
     atom   89 type  1   force =     0.00037059   -0.00018512   -0.00005182
     atom   90 type  1   force =    -0.00061931    0.00055075    0.00000487
     atom   91 type  1   force =     0.00023097    0.00046403    0.00000508
     atom   92 type  1   force =     0.00062550   -0.00003913    0.00009346
     atom   93 type  2   force =    -0.00029977    0.00026766   -0.00000496
     atom   94 type  2   force =     0.00005569   -0.00008026   -0.00013192
     atom   95 type  2   force =     0.00025675   -0.00009657    0.00018806
     atom   96 type  2   force =     0.00274220    0.00070651   -0.00000495
     atom   97 type  1   force =     0.00098079    0.00028717    0.00061201
     atom   98 type  1   force =     0.00000212   -0.00002732    0.00000450
     atom   99 type  1   force =     0.00629457    0.00167935    0.00000513
     atom  100 type  1   force =    -0.00005503    0.00070995    0.00084619
     atom  101 type  2   force =     0.00042458    0.00256187   -0.00000342
     atom  102 type  2   force =     0.00016132   -0.00002290    0.00037152
     atom  103 type  2   force =     0.00503317    0.00036537   -0.00385761
     atom  104 type  2   force =     0.00129633   -0.00369003   -0.00000342
     atom  105 type  1   force =    -0.00130646   -0.00130549    0.00709355
     atom  106 type  1   force =     0.00375951   -0.00744981    0.00000496
     atom  107 type  1   force =    -0.00746604    0.00376793    0.00000496
     atom  108 type  1   force =     0.00405049    0.00405130   -0.00870400
     atom  109 type  2   force =     0.00053249   -0.00012633    0.00017392
     atom  110 type  2   force =    -0.00012632    0.00053187    0.00017346
     atom  111 type  2   force =    -0.00070868   -0.00070904   -0.00000483
     atom  112 type  1   force =     0.00079477   -0.00036575    0.00082455
     atom  113 type  1   force =     0.00189719    0.00009688    0.00000498
     atom  114 type  1   force =     0.00079669   -0.00020650    0.00000451
     atom  115 type  1   force =     0.00038834   -0.00033386    0.00013751
     atom  116 type  2   force =     0.00037395   -0.00008929   -0.00000456
     atom  117 type  2   force =    -0.00020605    0.00015798    0.00000412
     atom  118 type  2   force =     0.00010622    0.00074033    0.00010534
     atom  119 type  2   force =    -0.00004577    0.00034307   -0.00000484
     atom  120 type  1   force =    -0.00018461    0.00037047   -0.00005166
     atom  121 type  1   force =     0.00046424    0.00023077    0.00000509
     atom  122 type  1   force =     0.00055244   -0.00062092    0.00000491
     atom  123 type  1   force =    -0.00003901    0.00062499    0.00009364
     atom  124 type  2   force =     0.00026754   -0.00029911   -0.00000491
     atom  125 type  2   force =    -0.00009646    0.00025691    0.00018811
     atom  126 type  2   force =    -0.00008005    0.00005643   -0.00013146
     atom  127 type  2   force =     0.00070697    0.00274310   -0.00000496
     atom  128 type  1   force =    -0.00036615    0.00079409    0.00082590
     atom  129 type  1   force =    -0.00020662    0.00079554    0.00000450
     atom  130 type  1   force =     0.00009572    0.00189697    0.00000496
     atom  131 type  1   force =    -0.00033413    0.00038784    0.00013770
     atom  132 type  2   force =    -0.00008868    0.00037493   -0.00000456
     atom  133 type  2   force =     0.00074046    0.00010690    0.00010496
     atom  134 type  2   force =     0.00015812   -0.00020579    0.00000412
     atom  135 type  2   force =     0.00034278   -0.00004497   -0.00000483
     atom  136 type  1   force =     0.00038665    0.00038694    0.00015046
     atom  137 type  1   force =    -0.00027694    0.00014892    0.00000492
     atom  138 type  1   force =     0.00014917   -0.00027677    0.00000496
     atom  139 type  1   force =     0.00002515    0.00002507   -0.00015894
     atom  140 type  2   force =    -0.00011761   -0.00011738   -0.00000488
     atom  141 type  2   force =     0.00019562   -0.00025584    0.00023416
     atom  142 type  2   force =    -0.00025605    0.00019592    0.00023426
     atom  143 type  2   force =     0.00012662    0.00012688   -0.00000487
     atom  144 type  1   force =     0.00037616    0.00037602    0.00000174
     atom  145 type  1   force =     0.00071705    0.00023558   -0.00017021
     atom  146 type  1   force =     0.00023555    0.00071692   -0.00017021
     atom  147 type  1   force =     0.00033384    0.00033410   -0.00037233
     atom  148 type  2   force =     0.00041279    0.00041267    0.00006519
     atom  149 type  2   force =     0.00048663    0.00054720    0.00000176
     atom  150 type  2   force =     0.00054725    0.00048655    0.00000176
     atom  151 type  2   force =     0.00073023    0.00072998   -0.00195271
     atom  152 type  1   force =     0.00028729    0.00097990   -0.00060425
     atom  153 type  1   force =     0.00040256    0.00047136   -0.00088809
     atom  154 type  1   force =     0.00013628    0.00009486   -0.00020638
     atom  155 type  1   force =     0.00070964   -0.00005677   -0.00083702
     atom  156 type  2   force =     0.00054348    0.00104124   -0.00122114
     atom  157 type  2   force =     0.00019083   -0.00004866    0.00000243
     atom  158 type  2   force =     0.00031150   -0.00019395    0.00000191
     atom  159 type  2   force =    -0.00050966    0.00001650   -0.00059428
     atom  160 type  1   force =     0.00037043   -0.00018500    0.00005953
     atom  161 type  1   force =     0.00061149   -0.00035524    0.00009145
     atom  162 type  1   force =     0.00039817   -0.00015646    0.00015414
     atom  163 type  1   force =     0.00062537   -0.00003920   -0.00008566
     atom  164 type  2   force =     0.00048124   -0.00008311    0.00034625
     atom  165 type  2   force =    -0.00011904   -0.00004517    0.00000177
     atom  166 type  2   force =     0.00056752    0.00008436    0.00000118
     atom  167 type  2   force =     0.00015926    0.00033848    0.00038644
     atom  168 type  1   force =     0.00098039    0.00028754   -0.00060440
     atom  169 type  1   force =     0.00009500    0.00013640   -0.00020654
     atom  170 type  1   force =     0.00047133    0.00040272   -0.00088833
     atom  171 type  1   force =    -0.00005622    0.00071003   -0.00083820
     atom  172 type  2   force =     0.00104123    0.00054335   -0.00122073
     atom  173 type  2   force =    -0.00019395    0.00031152    0.00000189
     atom  174 type  2   force =    -0.00004864    0.00019076    0.00000240
     atom  175 type  2   force =     0.00001669   -0.00050948   -0.00059380
     atom  176 type  1   force =    -0.00130926   -0.00130829   -0.00708213
     atom  177 type  1   force =    -0.00018409   -0.00038595   -0.00057721
     atom  178 type  1   force =    -0.00038608   -0.00018395   -0.00057661
     atom  179 type  1   force =     0.00405250    0.00405328    0.00871511
     atom  180 type  2   force =     0.00037440    0.00037417    0.00204116
     atom  181 type  2   force =    -0.00026204    0.00009496    0.00000224
     atom  182 type  2   force =     0.00009501   -0.00026209    0.00000222
     atom  183 type  2   force =    -0.00041071   -0.00041073    0.00003046
     atom  184 type  1   force =     0.00079528   -0.00036605   -0.00081681
     atom  185 type  1   force =     0.00105460   -0.00035420    0.00086203
     atom  186 type  1   force =     0.00042681   -0.00027584   -0.00034139
     atom  187 type  1   force =     0.00038904   -0.00033393   -0.00012979
     atom  188 type  2   force =    -0.00010288   -0.00009218    0.00029189
     atom  189 type  2   force =    -0.00049093   -0.00008503    0.00000137
     atom  190 type  2   force =     0.00033653    0.00017948    0.00000135
     atom  191 type  2   force =    -0.00038947    0.00018594    0.00027050
     atom  192 type  1   force =    -0.00018453    0.00037030    0.00005942
     atom  193 type  1   force =    -0.00015633    0.00039800    0.00015407
     atom  194 type  1   force =    -0.00035527    0.00061142    0.00009102
     atom  195 type  1   force =    -0.00003911    0.00062486   -0.00008583
     atom  196 type  2   force =    -0.00008305    0.00048150    0.00034644
     atom  197 type  2   force =     0.00008433    0.00056760    0.00000118
     atom  198 type  2   force =    -0.00004508   -0.00011896    0.00000178
     atom  199 type  2   force =     0.00033858    0.00015947    0.00038643
     atom  200 type  1   force =    -0.00036649    0.00079459   -0.00081813
     atom  201 type  1   force =    -0.00027599    0.00042665   -0.00034158
     atom  202 type  1   force =    -0.00035434    0.00105455    0.00086183
     atom  203 type  1   force =    -0.00033422    0.00038858   -0.00013003
     atom  204 type  2   force =    -0.00009208   -0.00010274    0.00029196
     atom  205 type  2   force =     0.00017952    0.00033664    0.00000133
     atom  206 type  2   force =    -0.00008510   -0.00049091    0.00000133
     atom  207 type  2   force =     0.00018589   -0.00038931    0.00027029
     atom  208 type  1   force =     0.00038709    0.00038728   -0.00014263
     atom  209 type  1   force =     0.00002219   -0.00032144   -0.00001417
     atom  210 type  1   force =    -0.00032129    0.00002216   -0.00001417
     atom  211 type  1   force =     0.00002515    0.00002498    0.00016709
     atom  212 type  2   force =    -0.00020416   -0.00020399    0.00005436
     atom  213 type  2   force =     0.00024976   -0.00017693    0.00000251
     atom  214 type  2   force =    -0.00017707    0.00024984    0.00000237
     atom  215 type  2   force =     0.00021382    0.00021392    0.00017958

     Total force =     0.082587     Total SCF correction =     0.000047

     Writing output data file Qrtz_Ortho.save

     init_run     :     10.83s CPU     12.12s WALL (       1 calls)
     electrons    :   2329.48s CPU   2447.09s WALL (       1 calls)
     forces       :      2.74s CPU      2.84s WALL (       1 calls)

     Called by init_run:
     wfcinit      :      8.24s CPU      9.11s WALL (       1 calls)
     potinit      :      0.11s CPU      0.13s WALL (       1 calls)

     Called by electrons:
     c_bands      :    770.90s CPU    811.64s WALL (      36 calls)
     sum_band     :     16.95s CPU     19.63s WALL (      12 calls)
     v_of_rho     :      0.19s CPU      0.25s WALL (      13 calls)
     mix_rho      :      2.86s CPU      3.04s WALL (      12 calls)

     Called by c_bands:
     init_us_2    :      1.33s CPU      1.45s WALL (      49 calls)
     cegterg      :    746.17s CPU    783.36s WALL (      36 calls)

     Called by sum_band:

     Called by *egterg:
     h_psi        :    260.21s CPU    290.09s WALL (     123 calls)
     g_psi        :      0.57s CPU      0.57s WALL (      86 calls)
     cdiaghg      :    294.67s CPU    294.90s WALL (     120 calls)

     Called by h_psi:
     h_psi:pot    :    257.16s CPU    287.01s WALL (     123 calls)
     h_psi:calbec :     30.39s CPU     30.45s WALL (     123 calls)
     vloc_psi     :    199.73s CPU    229.22s WALL (     123 calls)
     add_vuspsi   :     27.04s CPU     27.30s WALL (     123 calls)

     General routines
     calbec       :     31.88s CPU     31.92s WALL (     127 calls)
     fft          :      0.39s CPU      0.51s WALL (      55 calls)
     fftw         :    200.10s CPU    232.31s WALL (  102162 calls)
     davcio       :      0.02s CPU      3.95s WALL (     291 calls)

     Parallel routines
     fft_scatt_xy :     10.74s CPU     10.79s WALL (  102217 calls)
     fft_scatt_yz :    121.95s CPU    121.72s WALL (  102217 calls)

     Electric-field routines
     c_phase_fiel :   1538.39s CPU   1612.06s WALL (      36 calls)

     PWSCF        : 39m 6.87s CPU    41m25.31s WALL


   This run was terminated on:  20:57:10  23Nov2018            

=------------------------------------------------------------------------------=
   JOB DONE.
=------------------------------------------------------------------------------=
