# Supplementary material for: Collective dipole effects in ionic transport under electric fields
Source: Nat Commun. 2020 Jul 3;11:3330. doi: 10.1038/s41467-020-17173-w (PMC7335081; doi:10.1038/s41467-020-17173-w)
Supplement: Supplementary file 3 — Source Data [file 41467_2020_17173_MOESM3_ESM.zip › Script_Pol_Analysis/QE_data/E-NEB_MgO_VO_Q2_pos0-1/E-MgO_3/input_file]

&CONTROL
title="Fkl_Ortho",
calculation="scf",
tprnfor=.t.,
nstep=500
disk_io='high'
restart_mode='from_scratch'
PSEUDO_DIR='/home/nsalles/qe-6.2.1/pseudo',
prefix='Qrtz_Ortho',
outdir='/scratch/nsalles/MgO/E-NEB_MgO_VO_Q2_pos0-1/E0/E-MgO_3'
lelfield=.true.,
nberrycyc=3
/
&SYSTEM
                      ibrav = 0,
                  celldm(1) = 23.906934730,
                        nat = 215,
                       ntyp = 2,
                    ecutwfc = 80.0 ,
                      nosym = .true. ,
                 tot_charge = 2.0 ,
                       nbnd = 600, 
/
&ELECTRONS
conv_thr=1.0D-8,
mixing_beta=0.7D0,
efield_cart(1)=0.d0,
efield_cart(2)=0.d0,
efield_cart(3)=0.d0
/
&IONS
/
&CELL
/
ATOMIC_SPECIES
Mg	24.3050  Mg.pz-n-vbc.UPF
O    16.0000  O.pz-mt.UPF
CELL_PARAMETERS alat
  0.99545565572673600        0.0000000000000000        0.0000000000000000
   0.0000000000000000       0.99545565572673600        0.0000000000000000
   0.0000000000000000        0.0000000000000000       0.99545565572673600
ATOMIC_POSITIONS angstrom
Mg      12.592679442  12.592679433  12.592598214
Mg      12.596718985   2.096406555   2.096528901
Mg       2.096406637  12.596719015   2.096528926
Mg       2.098687506   2.098687456  12.592594490
O        2.107752625   2.107752646   2.112339895
O        2.147456700   4.218181309   4.250221766
O        4.218180848   2.147456512   4.250221402
O        4.208378310   4.208378503   2.105949717
Mg       4.193831756  12.598632900  12.592595822
Mg       4.197047190   2.109027674   2.098149337
Mg       6.297058254  12.589593902   2.088367370
Mg       6.295712265   2.086776507  12.592596896
O        6.296061126   2.091189738   2.092002625
O        6.355413110   4.189884267   4.166170069
O        8.400388175   2.096260792   4.206319162
O        8.405707072   4.202078070   2.088883880
Mg       8.397990619  12.590536816  12.592598507
Mg       8.401977382   2.091771903   2.089861250
Mg      10.495972609  12.591581052   2.095519068
Mg      10.497343537   2.095025512  12.592597849
O       10.496086083   2.099504510   2.101694951
O       10.490319179   4.205032358   4.197541620
O        0.010381895   2.108344911   4.205541106
O        0.009615024   4.197937712   2.107981971
Mg      12.598632871   4.193831692  12.592595775
Mg      12.589593886   6.297058250   2.088367321
Mg       2.109027747   4.197047071   2.098149210
Mg       2.086776630   6.295712208  12.592597012
O        2.091190028   6.296060938   2.092003269
O        2.096260847   8.400388043   4.206319566
O        4.189884084   6.355412980   4.166171216
O        4.202077865   8.405706683   2.088884209
Mg       4.195769942   4.195769936  12.592590271
Mg       4.177404448   6.308380612   2.064218156
Mg       6.308380690   4.177404298   2.064218387
Mg       6.296389821   6.296389831  12.592594277
O        6.295111522   6.295111646   2.072325881
O        6.285675387   8.334482219   4.261033281
O        8.334482323   6.285676340   4.261033018
O        8.384327994   8.384327935   2.113566663
Mg       8.406658493   4.194544077  12.592597364
Mg       8.397695822   6.295121033   2.079777749
Mg      10.501458679   4.193458220   2.087226708
Mg      10.493321243   6.297456032  12.592596410
O       10.482142172   6.296710496   2.109553996
O       10.480158178   8.383610595   4.206767054
O        0.001256451   6.293210587   4.193768905
O       -0.003943625   8.393621464   2.101497418
Mg      12.590536825   8.397990616  12.592598553
Mg      12.591580980  10.495972670   2.095519069
Mg       2.091771963   8.401977372   2.089861108
Mg       2.095025551  10.497343555  12.592597905
O        2.099504572  10.496085864   2.101695023
O        2.108344874   0.010381433   4.205541172
O        4.205032198  10.490318569   4.197542120
O        4.197937720   0.009614939   2.107982204
Mg       4.194544129   8.406658428  12.592597387
Mg       4.193458256  10.501458728   2.087226673
Mg       6.295121047   8.397695728   2.079777636
Mg       6.297456089  10.493321279  12.592596346
O        6.296710451  10.482141977   2.109554118
O        6.293210642   0.001256018   4.193768242
O        8.383610354  10.480158084   4.206767025
O        8.393621281  -0.003943784   2.101497364
Mg       8.396450812   8.396450815  12.592595461
Mg       8.398150550  10.492972311   2.095485798
Mg      10.492972254   8.398150559   2.095485877
Mg      10.494957255  10.494957317  12.592598426
O       10.490121256  10.490121281   2.102008406
O       10.494932101  -0.002725016   4.200522717
O       -0.002724999  10.494932035   4.200522752
O        0.001465738   0.001465723   2.101619541
Mg      12.595264584  12.595264635   4.190749487
Mg      12.585540185   2.086409389   6.295835010
Mg       2.086409480  12.585540362   6.295834981
Mg       2.113266401   2.113266170   4.198401832
O        2.142610800   2.142610914   6.295839186
O        2.147457455   4.218183223   8.341454952
O        4.218182695   2.147457507   8.341455033
O        4.787285055   4.787297064   6.295886678
Mg       4.196661135  12.583260487   4.184776711
Mg       4.212569565   1.972290034   6.295832485
Mg       6.312542827  12.581474640   6.295835148
Mg       6.306946494   2.078220210   4.165697428
O        6.303953277   2.045413639   6.295834736
O        6.355430500   4.189869498   8.425527251
O        8.400391911   2.096256707   8.385370860
O        8.425240198   4.225013510   6.295835151
Mg       8.400626555  12.588373192   4.188663830
Mg       8.445514449   2.041188473   6.295834269
Mg      10.504625927  12.584612391   6.295835695
Mg      10.501257361   2.092182019   4.188524279
O       10.499631019   2.095006608   6.295842186
O       10.490317264   4.205032681   8.394149383
O        0.010382262   2.108346070   8.386149476
O       -0.029864572   4.194946260   6.295840238
Mg      12.583260156   4.196661015   4.184776603
Mg      12.581473884   6.312542838   6.295835140
Mg       1.972289819   4.212569005   6.295832597
Mg       2.078219984   6.306946301   4.165696913
O        2.045413218   6.303953401   6.295834739
O        2.096256884   8.400391690   8.385370562
O        4.189869618   6.355430575   8.425526283
O        4.225013383   8.425241750   6.295835229
Mg       4.262628780   4.262628274   4.211918471
Mg       3.987454292   6.478592743   6.295824835
Mg       6.478601694   3.987448967   6.295824824
Mg       6.257295931   6.257295519   4.061237579
O        6.285673166   8.334476505   8.330644488
O        8.334476605   6.285673423   8.330644901
O        8.347104125   8.347104507   6.295838922
Mg       8.419575904   4.185566574   4.162606407
Mg       8.583637650   6.295834559   6.295831979
Mg      10.516912533   4.177965538   6.295834491
Mg      10.518403693   6.296686616   4.180022587
O       10.538607299   6.300991832   6.295840322
O       10.480156926   8.383608231   8.384923354
O        0.001258730   6.293210451   8.397922761
O       -0.010465070   8.404751397   6.295842836
Mg      12.588372892   8.400626626   4.188663764
Mg      12.584612266  10.504626011   6.295835678
Mg       2.041187554   8.445515341   6.295834216
Mg       2.092181938  10.501257644   4.188524198
O        2.095006278  10.499630949   6.295842104
O        2.108345958   0.010382337   8.386149386
O        4.205032444  10.490316883   8.394149041
O        4.194946044  -0.029864978   6.295840220
Mg       4.185566686   8.419576219   4.162605741
Mg       4.177965531  10.516913227   6.295834501
Mg       6.295835033   8.583637950   6.295831939
Mg       6.296686662  10.518403977   4.180022509
O        6.300991256  10.538606964   6.295840358
O        6.293210422   0.001258413   8.397923082
O        8.383608035  10.480156798   8.384923416
O        8.404751532  -0.010465406   6.295842857
Mg       8.388610625   8.388610518   4.195067860
Mg       8.414172082  10.514195579   6.295834536
Mg      10.514195437   8.414172049   6.295834471
Mg      10.494075266  10.494075330   4.190203981
O       10.486256576  10.486256448   6.295841788
O       10.494932892  -0.002726344   8.391171951
O       -0.002726289  10.494932660   8.391171836
O        0.005691482   0.005691339   6.295843893
Mg      12.595264660  12.595264728   8.400920290
Mg      12.596719071   2.096406482  10.495153651
Mg       2.096406521  12.596719128  10.495153653
Mg       2.113269201   2.113269113   8.393262015
O        2.107753020   2.107753134  10.479328020
O        2.101815965   4.196863986  -0.000917939
O        4.196864027   2.101816032  -0.000917959
O        4.208379903   4.208380027  10.485710654
Mg       4.196661314  12.583262054   8.406890003
Mg       4.197048485   2.109030871  10.493522189
Mg       6.297058177  12.589595327  10.503316437
Mg       6.306948510   2.078224697   8.425965962
O        6.296061486   2.091187352  10.499668345
O        6.299894133   4.193288138  -0.000917260
O        8.395881023   2.096905203  -0.000914983
O        8.405712128   4.202077382  10.502789485
Mg       8.400627171  12.588372586   8.403006136
Mg       8.401977746   2.091771757  10.501821955
Mg      10.495972597  12.591580603  10.496165982
Mg      10.501258084   2.092181149   8.403144901
O       10.496087182   2.099503898  10.489975459
O       10.503004964   4.199238080  -0.000913307
O        0.003077006   2.099567587  -0.000914107
O        0.009615720   4.197937981  10.483687238
Mg      12.583261778   4.196661220   8.406890125
Mg      12.589595256   6.297058097  10.503316525
Mg       2.109030878   4.197048421  10.493522349
Mg       2.078224444   6.306948330   8.425966578
O        2.091187351   6.296061552  10.499668151
O        2.096905295   8.395880901  -0.000914878
O        4.193288285   6.299894132  -0.000917196
O        4.202077257   8.405711886  10.502789142
Mg       4.262639985   4.262639446   8.379726986
Mg       4.177402774   6.308383897  10.527462743
Mg       6.308383993   4.177402650  10.527462448
Mg       6.257282619   6.257282117   8.530410779
O        6.295108586   6.295108671  10.519339503
O        6.298477677   8.396183105  -0.000917947
O        8.396182942   6.298477699  -0.000917878
O        8.384327563   8.384327583  10.478103879
Mg       8.419576070   4.185564391   8.429058300
Mg       8.397691960   6.295119750  10.511897341
Mg      10.501458069   4.193458514  10.504456962
Mg      10.518402713   6.296686214   8.411644343
O       10.482142286   6.296710770  10.482117841
O       10.488975672   8.392899459  -0.000912536
O       -0.009347763   6.294995151  -0.000913501
O       -0.003945003   8.393622006  10.490174229
Mg      12.588372349   8.400627230   8.403006140
Mg      12.591580533  10.495972684  10.496166036
Mg       2.091771812   8.401977740  10.501822192
Mg       2.092181076  10.501258380   8.403144953
O        2.099503744  10.496086913  10.489975341
O        2.099567784   0.003076930  -0.000914097
O        4.199238031  10.503004905  -0.000913330
O        4.197937933   0.009615558  10.483687106
Mg       4.185564711   8.419576442   8.429058910
Mg       4.193458590  10.501458113  10.504457033
Mg       6.295119810   8.397692001  10.511897402
Mg       6.296686331  10.518402978   8.411644475
O        6.296710705  10.482142239  10.482117761
O        6.294995141  -0.009347949  -0.000913545
O        8.392899595  10.488975759  -0.000912518
O        8.393622081  -0.003945049  10.490174369
Mg       8.388607236   8.388607163   8.396596507
Mg       8.398150080  10.492971947  10.496198026
Mg      10.492971867   8.398150091  10.496198016
Mg      10.494074613  10.494074744   8.401464821
O       10.490120363  10.490120169  10.489661799
O       10.493379065  -0.001493376  -0.000915634
O       -0.001493167  10.493379017  -0.000915286
O        0.001464548   0.001464419  10.490051943
K_POINTS  automatic
1 1 1 0 0 0
