# Supplementary material for: Collective dipole effects in ionic transport under electric fields
Source: Nat Commun. 2020 Jul 3;11:3330. doi: 10.1038/s41467-020-17173-w (PMC7335081; doi:10.1038/s41467-020-17173-w)
Supplement: Supplementary file 3 — Source Data [file 41467_2020_17173_MOESM3_ESM.zip › Script_Pol_Analysis/QE_data/E-NEB_MgO_VO_Q2_pos0-1/E-MgO_2/output_file]

cn08-14.17784ipath_userinit: Mismatched user minor version (12) and driver minor version (13) while context sharing. Ensure that driver and library are from the same release.
cn08-14.17783ipath_userinit: Mismatched user minor version (12) and driver minor version (13) while context sharing. Ensure that driver and library are from the same release.
cn08-14.17767ipath_userinit: Mismatched user minor version (12) and driver minor version (13) while context sharing. Ensure that driver and library are from the same release.
cn08-14.17768ipath_userinit: Mismatched user minor version (12) and driver minor version (13) while context sharing. Ensure that driver and library are from the same release.
cn08-14.17781ipath_userinit: Mismatched user minor version (12) and driver minor version (13) while context sharing. Ensure that driver and library are from the same release.
cn08-14.17765ipath_userinit: Mismatched user minor version (12) and driver minor version (13) while context sharing. Ensure that driver and library are from the same release.
cn08-14.17782ipath_userinit: Mismatched user minor version (12) and driver minor version (13) while context sharing. Ensure that driver and library are from the same release.
cn08-14.17766ipath_userinit: Mismatched user minor version (12) and driver minor version (13) while context sharing. Ensure that driver and library are from the same release.
cn04-31.30380ipath_userinit: Mismatched user minor version (12) and driver minor version (13) while context sharing. Ensure that driver and library are from the same release.
cn04-31.30364ipath_userinit: Mismatched user minor version (12) and driver minor version (13) while context sharing. Ensure that driver and library are from the same release.
cn04-31.30378ipath_userinit: Mismatched user minor version (12) and driver minor version (13) while context sharing. Ensure that driver and library are from the same release.
cn04-31.30379ipath_userinit: Mismatched user minor version (12) and driver minor version (13) while context sharing. Ensure that driver and library are from the same release.
cn04-31.30362ipath_userinit: Mismatched user minor version (12) and driver minor version (13) while context sharing. Ensure that driver and library are from the same release.
cn04-31.30363ipath_userinit: Mismatched user minor version (12) and driver minor version (13) while context sharing. Ensure that driver and library are from the same release.
cn04-31.30365ipath_userinit: Mismatched user minor version (12) and driver minor version (13) while context sharing. Ensure that driver and library are from the same release.
cn04-31.30381ipath_userinit: Mismatched user minor version (12) and driver minor version (13) while context sharing. Ensure that driver and library are from the same release.
cn02-03.4817ipath_userinit: Mismatched user minor version (12) and driver minor version (13) while context sharing. Ensure that driver and library are from the same release.
cn02-03.4815ipath_userinit: Mismatched user minor version (12) and driver minor version (13) while context sharing. Ensure that driver and library are from the same release.
cn02-03.4801ipath_userinit: Mismatched user minor version (12) and driver minor version (13) while context sharing. Ensure that driver and library are from the same release.
cn02-03.4799ipath_userinit: Mismatched user minor version (12) and driver minor version (13) while context sharing. Ensure that driver and library are from the same release.
cn02-03.4818ipath_userinit: Mismatched user minor version (12) and driver minor version (13) while context sharing. Ensure that driver and library are from the same release.
cn02-03.4802ipath_userinit: Mismatched user minor version (12) and driver minor version (13) while context sharing. Ensure that driver and library are from the same release.
cn02-03.4816ipath_userinit: Mismatched user minor version (12) and driver minor version (13) while context sharing. Ensure that driver and library are from the same release.
cn02-03.4800ipath_userinit: Mismatched user minor version (12) and driver minor version (13) while context sharing. Ensure that driver and library are from the same release.

     Program PWSCF v.6.2 (svn rev. 14038) starts on 23Nov2018 at 19:37:55 

     This program is part of the open-source Quantum ESPRESSO suite
     for quantum simulation of materials; please cite
         "P. Giannozzi et al., J. Phys.:Condens. Matter 21 395502 (2009);
         "P. Giannozzi et al., J. Phys.:Condens. Matter 29 465901 (2017);
          URL http://www.quantum-espresso.org", 
     in publications or presentations arising from this work. More details at
     http://www.quantum-espresso.org/quote

     Parallel version (MPI), running on    60 processors

     MPI processes distributed on     3 nodes
     R & G space division:  proc/nbgrp/npool/nimage =      60
     Reading input from /scratch/nsalles/MgO/E-NEB_MgO_VO_Q2_pos0-1/E0/E-MgO_2/input_file
Warning: card &IONS ignored
Warning: card / ignored
Warning: card &CELL ignored
Warning: card / ignored

     Current dimensions of program PWSCF are:
     Max number of different atomic species (ntypx) = 10
     Max number of k-points (npk) =  40000
     Max angular momentum in pseudopotentials (lmaxx) =  3

     Subspace diagonalization in iterative solution of the eigenvalue problem:
     a serial algorithm will be used


     Parallelization info
     --------------------
     sticks:   dense  smooth     PW     G-vecs:    dense   smooth      PW
     Min         240     240     59                21726    21726    2711
     Max         241     241     60                21731    21731    2718
     Sum       14425   14425   3593              1303639  1303639  162891


     Title: 
     Fkl_Ortho                                                                  


     bravais-lattice index     =            0
     lattice parameter (alat)  =      23.9069  a.u.
     unit-cell volume          =   13478.3721 (a.u.)^3
     number of atoms/cell      =          215
     number of atomic types    =            2
     number of electrons       =       856.00
     number of Kohn-Sham states=          600
     kinetic-energy cutoff     =      80.0000  Ry
     charge density cutoff     =     320.0000  Ry
     convergence threshold     =      1.0E-08
     mixing beta               =       0.7000
     number of iterations used =            8  plain     mixing
     Exchange-correlation      =  SLA  PZ   NOGX NOGC ( 1  1  0  0 0 0)

     Using Berry phase electric field
     In a.u.(Ry)  cartesian system of reference
        0.0000000000
        0.0000000000
        0.0000000000
     In a.u.(Ry)  crystal system of reference
        0.0000000000
        0.0000000000
        0.0000000000
     Number of iterative cycles:   3


     celldm(1)=  23.906935  celldm(2)=   0.000000  celldm(3)=   0.000000
     celldm(4)=   0.000000  celldm(5)=   0.000000  celldm(6)=   0.000000

     crystal axes: (cart. coord. in units of alat)
               a(1) = (   0.995456   0.000000   0.000000 )  
               a(2) = (   0.000000   0.995456   0.000000 )  
               a(3) = (   0.000000   0.000000   0.995456 )  

     reciprocal axes: (cart. coord. in units 2 pi/alat)
               b(1) = (  1.004565  0.000000  0.000000 )  
               b(2) = (  0.000000  1.004565  0.000000 )  
               b(3) = (  0.000000  0.000000  1.004565 )  


     PseudoPot. # 1 for Mg read from file:
     /home/nsalles/qe-6.2.1/pseudo/Mg.pz-n-vbc.UPF
     MD5 check sum: adf9ca49345680d0fd32b5bc0752f25b
     Pseudo is Norm-conserving + core correction, Zval =  2.0
     Generated by new atomic code, or converted to UPF format
     Using radial grid of  171 points,  2 beta functions with: 
                l(1) =   0
                l(2) =   1

     PseudoPot. # 2 for O  read from file:
     /home/nsalles/qe-6.2.1/pseudo/O.pz-mt.UPF
     MD5 check sum: 6c85872a654a48428798af567c59afb1
     Pseudo is Norm-conserving, Zval =  6.0
     Generated by new atomic code, or converted to UPF format
     Using radial grid of  921 points,  1 beta functions with: 
                l(1) =   0

     atomic species   valence    mass     pseudopotential
        Mg             2.00    24.30500     Mg( 1.00)
        O              6.00    16.00000     O ( 1.00)

     No symmetry found


   Cartesian axes

     site n.     atom                  positions (alat units)
         1           Mg  tau(   1) = (   0.9954045   0.9954045   0.9953831  )
         2           Mg  tau(   2) = (   0.9956773   0.1657341   0.1657747  )
         3           Mg  tau(   3) = (   0.1657341   0.9956772   0.1657747  )
         4           Mg  tau(   4) = (   0.1658744   0.1658744   0.9953829  )
         5           O   tau(   5) = (   0.1665334   0.1665334   0.1667894  )
         6           O   tau(   6) = (   0.1688625   0.3334460   0.3347592  )
         7           O   tau(   7) = (   0.3334460   0.1688625   0.3347592  )
         8           O   tau(   8) = (   0.3328247   0.3328247   0.1669078  )
         9           Mg  tau(   9) = (   0.3314701   0.9958390   0.9953830  )
        10           Mg  tau(  10) = (   0.3316605   0.1665757   0.1660548  )
        11           Mg  tau(  11) = (   0.4976868   0.9952940   0.1652271  )
        12           Mg  tau(  12) = (   0.4976019   0.1650954   0.9953830  )
        13           O   tau(  13) = (   0.4977415   0.1658492   0.1658184  )
        14           O   tau(  14) = (   0.5011814   0.3336440   0.3318827  )
        15           O   tau(  15) = (   0.6636922   0.1661164   0.3324059  )
        16           O   tau(  16) = (   0.6639599   0.3323263   0.1655408  )
        17           Mg  tau(  17) = (   0.6638264   0.9952763   0.9953831  )
        18           Mg  tau(  18) = (   0.6641271   0.1654191   0.1653295  )
        19           Mg  tau(  19) = (   0.8296645   0.9953413   0.1656709  )
        20           Mg  tau(  20) = (   0.8297549   0.1656081   0.9953831  )
        21           O   tau(  21) = (   0.8295250   0.1660197   0.1661211  )
        22           O   tau(  22) = (   0.8291198   0.3325009   0.3319921  )
        23           O   tau(  23) = (   0.0006618   0.1665394   0.3323155  )
        24           O   tau(  24) = (   0.0005857   0.3319034   0.1664816  )
        25           Mg  tau(  25) = (   0.9958390   0.3314701   0.9953830  )
        26           Mg  tau(  26) = (   0.9952940   0.4976868   0.1652271  )
        27           Mg  tau(  27) = (   0.1665757   0.3316605   0.1660548  )
        28           Mg  tau(  28) = (   0.1650954   0.4976019   0.9953831  )
        29           O   tau(  29) = (   0.1658492   0.4977415   0.1658184  )
        30           O   tau(  30) = (   0.1661164   0.6636922   0.3324059  )
        31           O   tau(  31) = (   0.3336440   0.5011814   0.3318827  )
        32           O   tau(  32) = (   0.3323263   0.6639599   0.1655408  )
        33           Mg  tau(  33) = (   0.3316011   0.3316011   0.9953827  )
        34           Mg  tau(  34) = (   0.3302599   0.4983454   0.1632690  )
        35           Mg  tau(  35) = (   0.4983454   0.3302599   0.1632689  )
        36           Mg  tau(  36) = (   0.4977083   0.4977083   0.9953832  )
        37           O   tau(  37) = (   0.4977689   0.4977689   0.1627818  )
        38           O   tau(  38) = (   0.4973087   0.6590927   0.3364406  )
        39           O   tau(  39) = (   0.6590927   0.4973088   0.3364406  )
        40           O   tau(  40) = (   0.6627705   0.6627705   0.1669317  )
        41           Mg  tau(  41) = (   0.6643487   0.3314989   0.9953831  )
        42           Mg  tau(  42) = (   0.6643957   0.4976680   0.1639307  )
        43           Mg  tau(  43) = (   0.8300927   0.3314269   0.1651888  )
        44           Mg  tau(  44) = (   0.8296963   0.4977525   0.9953830  )
        45           O   tau(  45) = (   0.8286734   0.4977226   0.1666719  )
        46           O   tau(  46) = (   0.8284912   0.6627490   0.3325128  )
        47           O   tau(  47) = (   0.0001653   0.4975926   0.3314464  )
        48           O   tau(  48) = (  -0.0002232   0.6634159   0.1661062  )
        49           Mg  tau(  49) = (   0.9952763   0.6638263   0.9953831  )
        50           Mg  tau(  50) = (   0.9953413   0.8296645   0.1656709  )
        51           Mg  tau(  51) = (   0.1654191   0.6641271   0.1653295  )
        52           Mg  tau(  52) = (   0.1656081   0.8297549   0.9953831  )
        53           O   tau(  53) = (   0.1660197   0.8295250   0.1661211  )
        54           O   tau(  54) = (   0.1665394   0.0006617   0.3323155  )
        55           O   tau(  55) = (   0.3325009   0.8291198   0.3319921  )
        56           O   tau(  56) = (   0.3319034   0.0005857   0.1664816  )
        57           Mg  tau(  57) = (   0.3314989   0.6643487   0.9953831  )
        58           Mg  tau(  58) = (   0.3314269   0.8300927   0.1651888  )
        59           Mg  tau(  59) = (   0.4976680   0.6643957   0.1639307  )
        60           Mg  tau(  60) = (   0.4977525   0.8296963   0.9953831  )
        61           O   tau(  61) = (   0.4977226   0.8286734   0.1666719  )
        62           O   tau(  62) = (   0.4975926   0.0001653   0.3314464  )
        63           O   tau(  63) = (   0.6627490   0.8284912   0.3325128  )
        64           O   tau(  64) = (   0.6634159  -0.0002232   0.1661062  )
        65           Mg  tau(  65) = (   0.6638005   0.6638005   0.9953830  )
        66           Mg  tau(  66) = (   0.6638824   0.8295414   0.1656441  )
        67           Mg  tau(  67) = (   0.8295414   0.6638824   0.1656441  )
        68           Mg  tau(  68) = (   0.8296033   0.8296032   0.9953831  )
        69           O   tau(  69) = (   0.8291812   0.8291812   0.1661532  )
        70           O   tau(  70) = (   0.8294738  -0.0001674   0.3320187  )
        71           O   tau(  71) = (  -0.0001674   0.8294738   0.3320187  )
        72           O   tau(  72) = (   0.0000650   0.0000650   0.1660924  )
        73           Mg  tau(  73) = (   0.9956212   0.9956212   0.3313618  )
        74           Mg  tau(  74) = (   0.9953015   0.1653543   0.4976549  )
        75           Mg  tau(  75) = (   0.1653543   0.9953015   0.4976549  )
        76           Mg  tau(  76) = (   0.1668714   0.1668714   0.3318861  )
        77           O   tau(  77) = (   0.1689322   0.1689322   0.4976554  )
        78           O   tau(  78) = (   0.1688625   0.3334461   0.6605514  )
        79           O   tau(  79) = (   0.3334461   0.1688625   0.6605514  )
        80           O   tau(  80) = (   0.3573838   0.3573837   0.4976564  )
        81           Mg  tau(  81) = (   0.3316912   0.9951271   0.3311451  )
        82           Mg  tau(  82) = (   0.3329338   0.1599968   0.4976547  )
        83           Mg  tau(  83) = (   0.4985676   0.9949572   0.4976549  )
        84           Mg  tau(  84) = (   0.4984317   0.1642144   0.3297495  )
        85           O   tau(  85) = (   0.4987608   0.1621737   0.4976552  )
        86           O   tau(  86) = (   0.5011820   0.3336437   0.6634292  )
        87           O   tau(  87) = (   0.6636923   0.1661163   0.6629057  )
        88           O   tau(  88) = (   0.6635912   0.3349477   0.4976552  )
        89           Mg  tau(  89) = (   0.6639763   0.9952075   0.3312160  )
        90           Mg  tau(  90) = (   0.6666841   0.1621826   0.4976548  )
        91           Mg  tau(  91) = (   0.8302931   0.9950362   0.4976550  )
        92           Mg  tau(  92) = (   0.8300346   0.1654840   0.3312196  )
        93           O   tau(  93) = (   0.8296196   0.1659667   0.4976556  )
        94           O   tau(  94) = (   0.8291198   0.3325011   0.6633197  )
        95           O   tau(  95) = (   0.0006617   0.1665393   0.6629962  )
        96           O   tau(  96) = (  -0.0011493   0.3317103   0.4976555  )
        97           Mg  tau(  97) = (   0.9951271   0.3316912   0.3311451  )
        98           Mg  tau(  98) = (   0.9949572   0.4985676   0.4976549  )
        99           Mg  tau(  99) = (   0.1599968   0.3329338   0.4976547  )
       100           Mg  tau( 100) = (   0.1642144   0.4984317   0.3297495  )
       101           O   tau( 101) = (   0.1621737   0.4987608   0.4976552  )
       102           O   tau( 102) = (   0.1661163   0.6636923   0.6629057  )
       103           O   tau( 103) = (   0.3336437   0.5011820   0.6634291  )
       104           O   tau( 104) = (   0.3349477   0.6635912   0.4976552  )
       105           Mg  tau( 105) = (   0.3352754   0.3352754   0.3334532  )
       106           Mg  tau( 106) = (   0.3167814   0.5065677   0.4976546  )
       107           Mg  tau( 107) = (   0.5065677   0.3167814   0.4976546  )
       108           Mg  tau( 108) = (   0.4963435   0.4963435   0.3181724  )
       109           O   tau( 109) = (   0.4973087   0.6590923   0.6588700  )
       110           O   tau( 110) = (   0.6590923   0.4973087   0.6588700  )
       111           O   tau( 111) = (   0.6598076   0.6598075   0.4976553  )
       112           Mg  tau( 112) = (   0.6653288   0.3311228   0.3298292  )
       113           Mg  tau( 113) = (   0.6788911   0.4978617   0.4976546  )
       114           Mg  tau( 114) = (   0.8315209   0.3303528   0.4976548  )
       115           Mg  tau( 115) = (   0.8316882   0.4977270   0.3304173  )
       116           O   tau( 116) = (   0.8332494   0.4980508   0.4976554  )
       117           O   tau( 117) = (   0.8284912   0.6627488   0.6627989  )
       118           O   tau( 118) = (   0.0001655   0.4975925   0.6638653  )
       119           O   tau( 119) = (  -0.0006010   0.6643196   0.4976557  )
       120           Mg  tau( 120) = (   0.9952075   0.6639763   0.3312160  )
       121           Mg  tau( 121) = (   0.9950362   0.8302931   0.4976550  )
       122           Mg  tau( 122) = (   0.1621826   0.6666840   0.4976548  )
       123           Mg  tau( 123) = (   0.1654840   0.8300346   0.3312196  )
       124           O   tau( 124) = (   0.1659667   0.8296196   0.4976556  )
       125           O   tau( 125) = (   0.1665393   0.0006617   0.6629962  )
       126           O   tau( 126) = (   0.3325011   0.8291198   0.6633197  )
       127           O   tau( 127) = (   0.3317103  -0.0011493   0.4976555  )
       128           Mg  tau( 128) = (   0.3311228   0.6653288   0.3298293  )
       129           Mg  tau( 129) = (   0.3303528   0.8315209   0.4976548  )
       130           Mg  tau( 130) = (   0.4978617   0.6788911   0.4976546  )
       131           Mg  tau( 131) = (   0.4977270   0.8316882   0.3304173  )
       132           O   tau( 132) = (   0.4980508   0.8332494   0.4976554  )
       133           O   tau( 133) = (   0.4975925   0.0001655   0.6638653  )
       134           O   tau( 134) = (   0.6627488   0.8284912   0.6627989  )
       135           O   tau( 135) = (   0.6643196  -0.0006010   0.4976557  )
       136           Mg  tau( 136) = (   0.6634484   0.6634484   0.3315446  )
       137           Mg  tau( 137) = (   0.6651116   0.8314144   0.4976548  )
       138           Mg  tau( 138) = (   0.8314144   0.6651116   0.4976548  )
       139           Mg  tau( 139) = (   0.8295948   0.8295948   0.3312610  )
       140           O   tau( 140) = (   0.8288972   0.8288972   0.4976555  )
       141           O   tau( 141) = (   0.8294738  -0.0001675   0.6632932  )
       142           O   tau( 142) = (  -0.0001675   0.8294738   0.6632932  )
       143           O   tau( 143) = (   0.0004084   0.0004084   0.4976557  )
       144           Mg  tau( 144) = (   0.9956212   0.9956212   0.6639479  )
       145           Mg  tau( 145) = (   0.9956772   0.1657341   0.8295361  )
       146           Mg  tau( 146) = (   0.1657341   0.9956772   0.8295361  )
       147           Mg  tau( 147) = (   0.1668715   0.1668715   0.6634231  )
       148           O   tau( 148) = (   0.1665334   0.1665334   0.8285200  )
       149           O   tau( 149) = (   0.1662482   0.3318580  -0.0000726  )
       150           O   tau( 150) = (   0.3318580   0.1662482  -0.0000726  )
       151           O   tau( 151) = (   0.3328248   0.3328248   0.8284016  )
       152           Mg  tau( 152) = (   0.3316911   0.9951272   0.6641644  )
       153           Mg  tau( 153) = (   0.3316606   0.1665758   0.8292554  )
       154           Mg  tau( 154) = (   0.4976868   0.9952941   0.8300838  )
       155           Mg  tau( 155) = (   0.4984318   0.1642146   0.6655598  )
       156           O   tau( 156) = (   0.4977416   0.1658491   0.8294914  )
       157           O   tau( 157) = (   0.4978899   0.3314559  -0.0000725  )
       158           O   tau( 158) = (   0.6635398   0.1658686  -0.0000724  )
       159           O   tau( 159) = (   0.6639601   0.3323263   0.8297691  )
       160           Mg  tau( 160) = (   0.6639764   0.9952075   0.6640937  )
       161           Mg  tau( 161) = (   0.6641271   0.1654191   0.8299814  )
       162           Mg  tau( 162) = (   0.8296646   0.9953412   0.8296400  )
       163           Mg  tau( 163) = (   0.8300346   0.1654839   0.6640901  )
       164           O   tau( 164) = (   0.8295249   0.1660196   0.8291886  )
       165           O   tau( 165) = (   0.8299489   0.3319614  -0.0000724  )
       166           O   tau( 166) = (   0.0001603   0.1659806  -0.0000724  )
       167           O   tau( 167) = (   0.0005857   0.3319034   0.8288282  )
       168           Mg  tau( 168) = (   0.9951271   0.3316911   0.6641644  )
       169           Mg  tau( 169) = (   0.9952940   0.4976868   0.8300838  )
       170           Mg  tau( 170) = (   0.1665758   0.3316606   0.8292554  )
       171           Mg  tau( 171) = (   0.1642146   0.4984318   0.6655598  )
       172           O   tau( 172) = (   0.1658491   0.4977416   0.8294914  )
       173           O   tau( 173) = (   0.1658686   0.6635398  -0.0000724  )
       174           O   tau( 174) = (   0.3314559   0.4978899  -0.0000725  )
       175           O   tau( 175) = (   0.3323263   0.6639601   0.8297691  )
       176           Mg  tau( 176) = (   0.3352758   0.3352758   0.6618560  )
       177           Mg  tau( 177) = (   0.3302598   0.4983456   0.8320420  )
       178           Mg  tau( 178) = (   0.4983456   0.3302598   0.8320420  )
       179           Mg  tau( 179) = (   0.4963431   0.4963431   0.6771368  )
       180           O   tau( 180) = (   0.4977688   0.4977688   0.8325281  )
       181           O   tau( 181) = (   0.4978287   0.6638432  -0.0000725  )
       182           O   tau( 182) = (   0.6638432   0.4978287  -0.0000725  )
       183           O   tau( 183) = (   0.6627703   0.6627703   0.8283781  )
       184           Mg  tau( 184) = (   0.6653289   0.3311227   0.6654801  )
       185           Mg  tau( 185) = (   0.6643956   0.4976679   0.8313799  )
       186           Mg  tau( 186) = (   0.8300927   0.3314269   0.8301221  )
       187           Mg  tau( 187) = (   0.8316882   0.4977270   0.6648921  )
       188           O   tau( 188) = (   0.8286734   0.4977226   0.8286382  )
       189           O   tau( 189) = (   0.8291393   0.6633791  -0.0000723  )
       190           O   tau( 190) = (  -0.0004801   0.4976085  -0.0000724  )
       191           O   tau( 191) = (  -0.0002232   0.6634160   0.8292037  )
       192           Mg  tau( 192) = (   0.9952075   0.6639764   0.6640937  )
       193           Mg  tau( 193) = (   0.9953412   0.8296645   0.8296400  )
       194           Mg  tau( 194) = (   0.1654191   0.6641271   0.8299814  )
       195           Mg  tau( 195) = (   0.1654839   0.8300346   0.6640901  )
       196           O   tau( 196) = (   0.1660196   0.8295249   0.8291886  )
       197           O   tau( 197) = (   0.1659806   0.0001603  -0.0000724  )
       198           O   tau( 198) = (   0.3319614   0.8299489  -0.0000724  )
       199           O   tau( 199) = (   0.3319034   0.0005857   0.8288282  )
       200           Mg  tau( 200) = (   0.3311227   0.6653289   0.6654801  )
       201           Mg  tau( 201) = (   0.3314269   0.8300927   0.8301221  )
       202           Mg  tau( 202) = (   0.4976679   0.6643956   0.8313799  )
       203           Mg  tau( 203) = (   0.4977270   0.8316882   0.6648921  )
       204           O   tau( 204) = (   0.4977226   0.8286734   0.8286382  )
       205           O   tau( 205) = (   0.4976085  -0.0004801  -0.0000724  )
       206           O   tau( 206) = (   0.6633791   0.8291393  -0.0000723  )
       207           O   tau( 207) = (   0.6634160  -0.0002232   0.8292037  )
       208           Mg  tau( 208) = (   0.6634483   0.6634483   0.6637646  )
       209           Mg  tau( 209) = (   0.6638824   0.8295414   0.8296668  )
       210           Mg  tau( 210) = (   0.8295414   0.6638824   0.8296668  )
       211           Mg  tau( 211) = (   0.8295948   0.8295948   0.6640486  )
       212           O   tau( 212) = (   0.8291811   0.8291811   0.8291565  )
       213           O   tau( 213) = (   0.8293965  -0.0001034  -0.0000723  )
       214           O   tau( 214) = (  -0.0001035   0.8293965  -0.0000723  )
       215           O   tau( 215) = (   0.0000650   0.0000650   0.8292175  )

     number of k points=     1
                       cart. coord. in units 2pi/alat
        k(    1) = (   0.0000000   0.0000000   0.0000000), wk =   2.0000000

     Dense  grid:  1303639 G-vectors     FFT dimensions: ( 135, 135, 135)

     Estimated max dynamical RAM per process >     523.64 MB

     Estimated total dynamical RAM >      30.68 GB

     Initial potential from superposition of free atoms
     Check: negative starting charge=   -0.000157

     starting charge  857.87907, renormalised to  856.00000

     negative rho (up, down):  1.569E-04 0.000E+00
     Starting wfc are  860 randomized atomic wfcs

     total cpu time spent up to now is       13.3 secs

     Self-consistent Calculation

     iteration #  1     ecut=    80.00 Ry     beta= 0.70
     Davidson diagonalization with overlap
     ethr =  1.00E-02,  avg # of iterations =  6.0
     Davidson diagonalization with overlap
     ethr =  1.00E-02,  avg # of iterations =  1.0
     Davidson diagonalization with overlap
     ethr =  1.00E-02,  avg # of iterations =  1.0

     negative rho (up, down):  2.049E-05 0.000E+00

     Expectation value of exp(iGx): (  2.1208022399848606E-004, -3.0387137416626421E-004)  0.99545565572673589     
     Electronic Dipole per cell (Ry a.u.)  -10.300144674075501     
     Ionic Dipole per cell (Ry a.u.)   13235.678948252746     

     Expectation value of exp(iGx): (  2.1207896472820803E-004, -3.0387167346165417E-004)  0.99545565572673589     
     Electronic Dipole per cell (Ry a.u.)  -10.300179479994798     
     Ionic Dipole per cell (Ry a.u.)   13235.678937199382     

     Expectation value of exp(iGx): (  3.6345055770214263E-004,  7.2064795310331555E-005)  0.99545565572673589     
     Electronic Dipole per cell (Ry a.u.)   2.0969691924015299     
     Ionic Dipole per cell (Ry a.u.)   13224.652198910930     
Electronic Dipole on Cartesian axes
           1  -10.300144674075501     
           2  -10.300179479994798     
           3   2.0969691924015299     
Ionic Dipole on Cartesian axes
           1   13235.678948252746     
           2   13235.678937199382     
           3   13224.652198910930     

     total cpu time spent up to now is      240.0 secs

     total energy              =   -3659.34777588 Ry
     Harris-Foulkes estimate   =   -3691.87494115 Ry
     estimated scf accuracy    <      44.06888481 Ry

     iteration #  2     ecut=    80.00 Ry     beta= 0.70
     Davidson diagonalization with overlap
     ethr =  5.15E-03,  avg # of iterations =  4.0
     Davidson diagonalization with overlap
     ethr =  5.15E-03,  avg # of iterations =  2.0
     Davidson diagonalization with overlap
     ethr =  5.15E-03,  avg # of iterations =  1.0

     negative rho (up, down):  3.072E-06 0.000E+00

     Expectation value of exp(iGx): (  2.0907036735884569E-006, -2.9330801068407810E-006)  0.99545565572673589     
     Electronic Dipole per cell (Ry a.u.)  -10.193740996204896     
     Ionic Dipole per cell (Ry a.u.)   13235.678948252746     

     Expectation value of exp(iGx): (  2.0906773110856292E-006, -2.9330732014546966E-006)  0.99545565572673589     
     Electronic Dipole per cell (Ry a.u.)  -10.193792923417423     
     Ionic Dipole per cell (Ry a.u.)   13235.678937199382     

     Expectation value of exp(iGx): (  3.6001077175318431E-006,  7.1445386083225478E-007)  0.99545565572673589     
     Electronic Dipole per cell (Ry a.u.)   2.0987623359654592     
     Ionic Dipole per cell (Ry a.u.)   13224.652198910930     
Electronic Dipole on Cartesian axes
           1  -10.193740996204896     
           2  -10.193792923417423     
           3   2.0987623359654592     
Ionic Dipole on Cartesian axes
           1   13235.678948252746     
           2   13235.678937199382     
           3   13224.652198910930     

     total cpu time spent up to now is      445.9 secs

     total energy              =   -3670.20688022 Ry
     Harris-Foulkes estimate   =   -3689.16263177 Ry
     estimated scf accuracy    <      38.53697691 Ry

     iteration #  3     ecut=    80.00 Ry     beta= 0.70
     Davidson diagonalization with overlap
     ethr =  4.50E-03,  avg # of iterations =  2.0
     Davidson diagonalization with overlap
     ethr =  4.50E-03,  avg # of iterations =  1.0
     Davidson diagonalization with overlap
     ethr =  4.50E-03,  avg # of iterations =  1.0

     Expectation value of exp(iGx): (  2.8196039404183542E-005, -4.0038606364440692E-005)  0.99545565572673589     
     Electronic Dipole per cell (Ry a.u.)  -10.254939176137638     
     Ionic Dipole per cell (Ry a.u.)   13235.678948252746     

     Expectation value of exp(iGx): (  2.8196017535766014E-005, -4.0038694290198452E-005)  0.99545565572673589     
     Electronic Dipole per cell (Ry a.u.)  -10.254954162653293     
     Ionic Dipole per cell (Ry a.u.)   13235.678937199382     

     Expectation value of exp(iGx): (  4.8128164181050459E-005,  9.5438350403528791E-006)  0.99545565572673589     
     Electronic Dipole per cell (Ry a.u.)   2.0971847888006190     
     Ionic Dipole per cell (Ry a.u.)   13224.652198910930     
Electronic Dipole on Cartesian axes
           1  -10.254939176137638     
           2  -10.254954162653293     
           3   2.0971847888006190     
Ionic Dipole on Cartesian axes
           1   13235.678948252746     
           2   13235.678937199382     
           3   13224.652198910930     

     total cpu time spent up to now is      640.1 secs

     total energy              =   -3677.95386833 Ry
     Harris-Foulkes estimate   =   -3678.08088781 Ry
     estimated scf accuracy    <       0.26086695 Ry

     iteration #  4     ecut=    80.00 Ry     beta= 0.70
     Davidson diagonalization with overlap
     ethr =  3.05E-05,  avg # of iterations =  7.0
     Davidson diagonalization with overlap
     ethr =  3.05E-05,  avg # of iterations =  1.0
     Davidson diagonalization with overlap
     ethr =  3.05E-05,  avg # of iterations =  1.0

     negative rho (up, down):  4.574E-07 0.000E+00

     Expectation value of exp(iGx): (  2.4535934199354357E-005, -3.5363241827371672E-005)  0.99545565572673589     
     Electronic Dipole per cell (Ry a.u.)  -10.329749871977992     
     Ionic Dipole per cell (Ry a.u.)   13235.678948252746     

     Expectation value of exp(iGx): (  2.4536123665186971E-005, -3.5363161327010297E-005)  0.99545565572673589     
     Electronic Dipole per cell (Ry a.u.)  -10.329699704871617     
     Ionic Dipole per cell (Ry a.u.)   13235.678937199382     

     Expectation value of exp(iGx): (  4.2564137866017310E-005,  8.4415607699161501E-006)  0.99545565572673589     
     Electronic Dipole per cell (Ry a.u.)   2.0974449895777521     
     Ionic Dipole per cell (Ry a.u.)   13224.652198910930     
Electronic Dipole on Cartesian axes
           1  -10.329749871977992     
           2  -10.329699704871617     
           3   2.0974449895777521     
Ionic Dipole on Cartesian axes
           1   13235.678948252746     
           2   13235.678937199382     
           3   13224.652198910930     

     total cpu time spent up to now is      872.8 secs

     total energy              =   -3677.97988561 Ry
     Harris-Foulkes estimate   =   -3678.05487713 Ry
     estimated scf accuracy    <       0.15701668 Ry

     iteration #  5     ecut=    80.00 Ry     beta= 0.70
     Davidson diagonalization with overlap
     ethr =  1.83E-05,  avg # of iterations =  8.0
     Davidson diagonalization with overlap
     ethr =  1.83E-05,  avg # of iterations =  1.0
     Davidson diagonalization with overlap
     ethr =  1.83E-05,  avg # of iterations =  1.0

     Expectation value of exp(iGx): (  2.5015886842830560E-005, -3.5522538175997883E-005)  0.99545565572673589     
     Electronic Dipole per cell (Ry a.u.)  -10.254907152229974     
     Ionic Dipole per cell (Ry a.u.)   13235.678948252746     

     Expectation value of exp(iGx): (  2.5015954990962923E-005, -3.5522484612231159E-005)  0.99545565572673589     
     Electronic Dipole per cell (Ry a.u.)  -10.254885808816756     
     Ionic Dipole per cell (Ry a.u.)   13235.678937199382     

     Expectation value of exp(iGx): (  4.2740275383484185E-005,  8.4757127107074213E-006)  0.99545565572673589     
     Electronic Dipole per cell (Ry a.u.)   2.0972567217704983     
     Ionic Dipole per cell (Ry a.u.)   13224.652198910930     
Electronic Dipole on Cartesian axes
           1  -10.254907152229974     
           2  -10.254885808816756     
           3   2.0972567217704983     
Ionic Dipole on Cartesian axes
           1   13235.678948252746     
           2   13235.678937199382     
           3   13224.652198910930     

     total cpu time spent up to now is     1093.4 secs

     total energy              =   -3678.00892862 Ry
     Harris-Foulkes estimate   =   -3678.01123013 Ry
     estimated scf accuracy    <       0.00552678 Ry

     iteration #  6     ecut=    80.00 Ry     beta= 0.70
     Davidson diagonalization with overlap
     ethr =  6.46E-07,  avg # of iterations =  2.0
     Davidson diagonalization with overlap
     ethr =  6.46E-07,  avg # of iterations =  1.0
     Davidson diagonalization with overlap
     ethr =  6.46E-07,  avg # of iterations =  1.0

     Expectation value of exp(iGx): (  2.5138602235345888E-005, -3.5726615335182998E-005)  0.99545565572673589     
     Electronic Dipole per cell (Ry a.u.)  -10.259117973881745     
     Ionic Dipole per cell (Ry a.u.)   13235.678948252746     

     Expectation value of exp(iGx): (  2.5138667232403781E-005, -3.5726568107433048E-005)  0.99545565572673589     
     Electronic Dipole per cell (Ry a.u.)  -10.259098273093905     
     Ionic Dipole per cell (Ry a.u.)   13235.678937199382     

     Expectation value of exp(iGx): (  4.3013125000207081E-005,  8.5298742469929287E-006)  0.99545565572673589     
     Electronic Dipole per cell (Ry a.u.)   2.0972695279352829     
     Ionic Dipole per cell (Ry a.u.)   13224.652198910930     
Electronic Dipole on Cartesian axes
           1  -10.259117973881745     
           2  -10.259098273093905     
           3   2.0972695279352829     
Ionic Dipole on Cartesian axes
           1   13235.678948252746     
           2   13235.678937199382     
           3   13224.652198910930     

     total cpu time spent up to now is     1281.1 secs

     total energy              =   -3678.00957414 Ry
     Harris-Foulkes estimate   =   -3678.00981801 Ry
     estimated scf accuracy    <       0.00053893 Ry

     iteration #  7     ecut=    80.00 Ry     beta= 0.70
     Davidson diagonalization with overlap
     ethr =  6.30E-08,  avg # of iterations =  2.0
     Davidson diagonalization with overlap
     ethr =  6.30E-08,  avg # of iterations =  1.0
     Davidson diagonalization with overlap
     ethr =  6.30E-08,  avg # of iterations =  1.0

     Expectation value of exp(iGx): (  2.5287707591183116E-005, -3.5939552264151845E-005)  0.99545565572673589     
     Electronic Dipole per cell (Ry a.u.)  -10.259262550037359     
     Ionic Dipole per cell (Ry a.u.)   13235.678948252746     

     Expectation value of exp(iGx): (  2.5287778471094614E-005, -3.5939502370128437E-005)  0.99545565572673589     
     Electronic Dipole per cell (Ry a.u.)  -10.259241418850385     
     Ionic Dipole per cell (Ry a.u.)   13235.678937199382     

     Expectation value of exp(iGx): (  4.3256763146820186E-005,  8.5781749797398836E-006)  0.99545565572673589     
     Electronic Dipole per cell (Ry a.u.)   2.0972659973557888     
     Ionic Dipole per cell (Ry a.u.)   13224.652198910930     
Electronic Dipole on Cartesian axes
           1  -10.259262550037359     
           2  -10.259241418850385     
           3   2.0972659973557888     
Ionic Dipole on Cartesian axes
           1   13235.678948252746     
           2   13235.678937199382     
           3   13224.652198910930     

     total cpu time spent up to now is     1469.6 secs

     total energy              =   -3678.00963584 Ry
     Harris-Foulkes estimate   =   -3678.00966022 Ry
     estimated scf accuracy    <       0.00005230 Ry

     iteration #  8     ecut=    80.00 Ry     beta= 0.70
     Davidson diagonalization with overlap
     ethr =  6.11E-09,  avg # of iterations =  2.0
     Davidson diagonalization with overlap
     ethr =  6.11E-09,  avg # of iterations =  2.0
     Davidson diagonalization with overlap
     ethr =  6.11E-09,  avg # of iterations =  1.0

     Expectation value of exp(iGx): (  2.5324739362614359E-005, -3.5992818848673739E-005)  0.99545565572673589     
     Electronic Dipole per cell (Ry a.u.)  -10.259351648346982     
     Ionic Dipole per cell (Ry a.u.)   13235.678948252746     

     Expectation value of exp(iGx): (  2.5324807669391914E-005, -3.5992769644816070E-005)  0.99545565572673589     
     Electronic Dipole per cell (Ry a.u.)  -10.259331157254456     
     Ionic Dipole per cell (Ry a.u.)   13235.678937199382     

     Expectation value of exp(iGx): (  4.3325457635013038E-005,  8.5917844958070638E-006)  0.99545565572673589     
     Electronic Dipole per cell (Ry a.u.)   2.0972628638639339     
     Ionic Dipole per cell (Ry a.u.)   13224.652198910930     
Electronic Dipole on Cartesian axes
           1  -10.259351648346982     
           2  -10.259331157254456     
           3   2.0972628638639339     
Ionic Dipole on Cartesian axes
           1   13235.678948252746     
           2   13235.678937199382     
           3   13224.652198910930     

     total cpu time spent up to now is     1666.5 secs

     total energy              =   -3678.00964860 Ry
     Harris-Foulkes estimate   =   -3678.00965435 Ry
     estimated scf accuracy    <       0.00001573 Ry

     iteration #  9     ecut=    80.00 Ry     beta= 0.70
     Davidson diagonalization with overlap
     ethr =  1.84E-09,  avg # of iterations =  2.0
     Davidson diagonalization with overlap
     ethr =  1.84E-09,  avg # of iterations =  1.0
     Davidson diagonalization with overlap
     ethr =  1.84E-09,  avg # of iterations =  1.0

     Expectation value of exp(iGx): (  2.5311100481935203E-005, -3.5972505764689563E-005)  0.99545565572673589     
     Electronic Dipole per cell (Ry a.u.)  -10.259221471905539     
     Ionic Dipole per cell (Ry a.u.)   13235.678948252746     

     Expectation value of exp(iGx): (  2.5311170454295720E-005, -3.5972455322361229E-005)  0.99545565572673589     
     Electronic Dipole per cell (Ry a.u.)  -10.259200464061882     
     Ionic Dipole per cell (Ry a.u.)   13235.678937199382     

     Expectation value of exp(iGx): (  4.3300160920143119E-005,  8.5867711780366841E-006)  0.99545565572673589     
     Electronic Dipole per cell (Ry a.u.)   2.0972636310905650     
     Ionic Dipole per cell (Ry a.u.)   13224.652198910930     
Electronic Dipole on Cartesian axes
           1  -10.259221471905539     
           2  -10.259200464061882     
           3   2.0972636310905650     
Ionic Dipole on Cartesian axes
           1   13235.678948252746     
           2   13235.678937199382     
           3   13224.652198910930     

     total cpu time spent up to now is     1854.1 secs

     total energy              =   -3678.00965000 Ry
     Harris-Foulkes estimate   =   -3678.00965056 Ry
     estimated scf accuracy    <       0.00000100 Ry

     iteration # 10     ecut=    80.00 Ry     beta= 0.70
     Davidson diagonalization with overlap
     ethr =  1.17E-10,  avg # of iterations =  2.0
     Davidson diagonalization with overlap
     ethr =  1.17E-10,  avg # of iterations =  1.0
     Davidson diagonalization with overlap
     ethr =  1.17E-10,  avg # of iterations =  1.0

     Expectation value of exp(iGx): (  2.5306011579845377E-005, -3.5965502907123882E-005)  0.99545565572673589     
     Electronic Dipole per cell (Ry a.u.)  -10.259253653270626     
     Ionic Dipole per cell (Ry a.u.)   13235.678948252746     

     Expectation value of exp(iGx): (  2.5306081486815093E-005, -3.5965452491235099E-005)  0.99545565572673589     
     Electronic Dipole per cell (Ry a.u.)  -10.259232658027209     
     Ionic Dipole per cell (Ry a.u.)   13235.678937199382     

     Expectation value of exp(iGx): (  4.3291854975970605E-005,  8.5851242566261760E-006)  0.99545565572673589     
     Electronic Dipole per cell (Ry a.u.)   2.0972636821185082     
     Ionic Dipole per cell (Ry a.u.)   13224.652198910930     
Electronic Dipole on Cartesian axes
           1  -10.259253653270626     
           2  -10.259232658027209     
           3   2.0972636821185082     
Ionic Dipole on Cartesian axes
           1   13235.678948252746     
           2   13235.678937199382     
           3   13224.652198910930     

     total cpu time spent up to now is     2043.9 secs

     total energy              =   -3678.00965012 Ry
     Harris-Foulkes estimate   =   -3678.00965014 Ry
     estimated scf accuracy    <       0.00000005 Ry

     iteration # 11     ecut=    80.00 Ry     beta= 0.70
     Davidson diagonalization with overlap
     ethr =  6.10E-12,  avg # of iterations =  2.0
     Davidson diagonalization with overlap
     ethr =  6.10E-12,  avg # of iterations =  1.0
     Davidson diagonalization with overlap
     ethr =  6.10E-12,  avg # of iterations =  1.0

     Expectation value of exp(iGx): (  2.5304996056353090E-005, -3.5963981909009255E-005)  0.99545565572673589     
     Electronic Dipole per cell (Ry a.u.)  -10.259242758838287     
     Ionic Dipole per cell (Ry a.u.)   13235.678948252746     

     Expectation value of exp(iGx): (  2.5305065942429227E-005, -3.5963931451394511E-005)  0.99545565572673589     
     Electronic Dipole per cell (Ry a.u.)  -10.259221761034979     
     Ionic Dipole per cell (Ry a.u.)   13235.678937199382     

     Expectation value of exp(iGx): (  4.3289929640105549E-005,  8.5847430426038297E-006)  0.99545565572673589     
     Electronic Dipole per cell (Ry a.u.)   2.0972638239396688     
     Ionic Dipole per cell (Ry a.u.)   13224.652198910930     
Electronic Dipole on Cartesian axes
           1  -10.259242758838287     
           2  -10.259221761034979     
           3   2.0972638239396688     
Ionic Dipole on Cartesian axes
           1   13235.678948252746     
           2   13235.678937199382     
           3   13224.652198910930     

     total cpu time spent up to now is     2235.4 secs

     End of self-consistent calculation

          k = 0.0000 0.0000 0.0000 (162891 PWs)   bands (ev):

   -11.5614 -11.2083 -11.1707 -11.1664 -11.1622 -11.1511 -11.1328 -10.8720
   -10.8558 -10.8500 -10.8199 -10.8198 -10.8144 -10.8121 -10.7895 -10.7895
   -10.7851 -10.7754 -10.7554 -10.5568 -10.5439 -10.5424 -10.5417 -10.5409
   -10.5408 -10.5315 -10.5117 -10.4480 -10.4139 -10.3819 -10.3506 -10.3401
   -10.2802 -10.2776 -10.2665 -10.2462 -10.2157 -10.2060 -10.2059 -10.2021
   -10.1956 -10.1908 -10.1842 -10.1477 -10.1276 -10.1212 -10.1141 -10.1125
   -10.1002 -10.0956 -10.0944 -10.0941 -10.0872 -10.0857 -10.0840 -10.0760
   -10.0700 -10.0691 -10.0667 -10.0562 -10.0477 -10.0389 -10.0295 -10.0290
   -10.0270 -10.0265 -10.0245 -10.0235 -10.0177 -10.0151 -10.0138 -10.0080
    -9.9932  -9.9881  -9.9875  -9.9820  -9.9809  -9.9760  -9.9736  -9.9722
    -9.9694  -9.9064  -9.8931  -9.8712  -9.8632  -9.8492  -9.8419  -9.8375
    -9.8347  -9.8246  -9.8205  -9.8158  -9.8156  -9.7988  -9.7866  -9.7609
    -9.7552  -9.7392  -9.7346  -9.7288  -9.7005  -9.7002  -9.6984  -9.6968
    -9.6887  -9.6748  -9.6637   1.0518   1.0520   1.0526   1.0742   1.0803
     1.1049   1.1079   1.1284   1.1355   1.1547   1.1633   1.1642   1.1851
     1.2243   1.2255   1.2318   1.2346   1.2364   1.2371   1.2378   1.2462
     1.2467   1.2499   1.2534   1.2608   1.2704   1.2976   1.4425   1.6747
     1.6910   1.6937   1.7039   1.7107   1.7113   1.7181   1.7196   1.7221
     1.7234   1.7250   1.7275   1.7338   1.7423   1.7456   1.7495   1.7640
     1.7698   1.7714   1.7786   1.7811   1.7927   1.8329   1.8352   1.8382
     1.8457   1.8477   1.8571   1.8582   1.8597   1.8622   1.8642   1.8693
     1.8714   1.8719   1.8726   1.8761   1.8782   1.8798   1.9025   1.9739
     1.9771   1.9871   1.9957   2.0007   2.0041   2.0050   2.0073   2.0667
     2.1551   2.1584   2.1611   2.1644   2.1662   2.1694   2.1731   2.1808
     2.1861   2.1971   2.2108   2.2250   2.2752   2.2770   2.2772   2.2879
     2.2921   2.2997   2.3041   2.3183   2.3333   2.3664   2.3721   2.4119
     2.6468   2.8076   2.8099   2.8124   2.8139   2.8236   2.8251   2.8285
     2.8315   2.8541   2.8692   2.8759   3.0954   3.0982   3.0996   3.1062
     3.1141   3.1160   3.1274   3.1301   3.1410   3.2007   3.2097   3.2172
     3.4923   3.5153   3.5185   3.5299   3.5305   3.5352   3.5377   3.5409
     3.5443   3.5467   3.5474   3.5522   3.5523   3.5533   3.5563   3.5605
     3.5610   3.5662   3.5714   3.5716   3.5836   3.5855   3.5948   3.6032
     3.6697   3.7088   3.7227   3.7315   3.7437   3.7517   3.7607   3.7830
     3.7884   3.7955   3.8029   3.8052   3.8054   3.8869   3.8886   3.8896
     3.8981   3.8983   3.9131   3.9624   3.9717   3.9811   3.9907   3.9960
     4.0055   4.0080   4.0106   4.0125   4.0372   4.0387   4.0462   4.0465
     4.0472   4.0473   4.0485   4.0573   4.0615   4.0689   4.0750   4.0781
     4.0791   4.0869   4.0881   4.0930   4.1008   4.1747   4.1816   4.1877
     4.3186   4.3289   4.3382   4.3396   4.3445   4.3507   4.3576   4.3599
     4.3601   4.3675   4.3724   4.3767   4.3905   4.3935   4.3994   4.4039
     4.4089   4.4166   4.4255   4.4302   4.4305   4.4597   4.4611   4.4693
     4.4695   4.4729   4.4736   4.4754   4.4801   4.4804   4.4811   4.4813
     4.4827   4.4863   4.4922   4.4933   4.4936   4.4978   4.5003   4.5021
     4.5029   4.5086   4.5088   4.5120   4.5131   4.5210   4.5222   4.5231
     4.5253   4.5344   4.5351   4.5360   4.5386   4.5388   4.5401   4.5480
     4.5735   4.6244   4.6256   4.6305   4.6573   4.6608   4.6614   4.6632
     4.6701   4.6723   4.6759   4.6776   4.6811   4.6835   4.6847   4.6888
     4.6930   4.6966   4.6983   4.6989   4.7090   4.7098   4.7118   4.7127
     4.7198   4.8954   4.9124   4.9286   4.9736   4.9887   5.0010   5.0035
     5.0127   5.0246   5.0254   5.0268   5.0303   5.0323   5.0337   5.0399
     5.0401   5.0403   5.0494   5.0702   5.0765   5.0793   5.0807   5.0857
     5.0862   5.0872   5.0919   5.0924   5.1048   5.2117   5.2182   5.2245
     5.2246   5.2303   5.2359   5.2366   5.2371   5.2389   5.2435   5.2474
     5.2490   5.4722   5.4751   5.4800   8.0542  10.4117  11.7154  11.7804
    11.7817  12.1557  12.1629  12.3543  12.5174  12.5275  12.7169  12.8508
    13.0473  13.0606  13.0850  13.1466  13.1561  13.1575  13.1664  13.1721
    13.1803  13.1908  13.1960  13.1965  13.1990  13.2084  13.2148  13.3972
    13.5267  13.6960  13.7634  14.0555  14.3020  14.3290  14.3325  14.3706
    14.3771  14.4055  14.4156  14.4161  14.4278  14.4336  14.4451  14.4533
    14.4590  14.4593  14.4638  14.4720  14.4767  14.4807  14.4811  14.6129
    14.6147  14.6228  14.6721  14.7059  14.7172  14.8053  14.8332  14.8530
    14.9098  14.9269  14.9579  15.0893  15.1066  15.1830  15.2625  15.3140
    15.3594  15.3834  15.3837  15.3858  15.4225  15.4275  15.4413  15.4418
    15.4498  15.4587  15.4636  15.4636  15.4647  15.4822  15.4944  15.4949
    15.4971  15.5132  15.5230  15.6401  15.6606  15.6661  15.7451  15.7518
    15.7817  15.7864  15.7945  15.7973  15.8057  15.8116  15.8182  15.8305
    15.8333  15.8490  15.8656  15.8951  15.9052  15.9694  15.9986  16.0178
    16.0588  16.0715  16.1258  16.1832  16.1947  16.2180  16.3008  16.3287
    16.3495  16.3765  16.4253  16.4297  16.4864  16.6001  16.6039  16.6414
    16.6580  16.6649  16.6669  16.6687  16.6753  16.6765  16.6894  16.6917
    16.6923  16.7012  16.7037  16.7067  16.7135  16.7149  16.7173  16.7359
    16.7382  16.7417  16.7442  16.7469  16.7516  16.7656  16.7701  16.7836
    16.8460  16.8678  16.8898  16.8909  16.9198  16.9343  16.9872  17.0335
    17.2782  17.4570  17.5071  17.5390  17.5479  17.5658  17.5975  17.5980
    17.6580  17.6794  17.6795  17.6897  17.6943  17.6963  17.7031  17.7149

     highest occupied, lowest unoccupied level (ev):     5.4800    8.0542

!    total energy              =   -3678.00965013 Ry
     Harris-Foulkes estimate   =   -3678.00965013 Ry
     estimated scf accuracy    <          8.0E-09 Ry

     The total energy is the sum of the following terms:

     one-electron contribution =   -1054.77909695 Ry
     hartree contribution      =    1096.11114565 Ry
     xc contribution           =    -907.13968039 Ry
     ewald contribution        =   -2812.20201843 Ry

     convergence has been achieved in  11 iterations
  **** WARNING :: Problem open file vector.dat...

     Forces acting on atoms (cartesian axes, Ry/au):

     atom    1 type  1   force =     0.00023927    0.00023925   -0.00000226
     atom    2 type  1   force =     0.00074503    0.00026484    0.00011665
     atom    3 type  1   force =     0.00026483    0.00074503    0.00011663
     atom    4 type  1   force =     0.00037303    0.00037302   -0.00000213
     atom    5 type  2   force =     0.00028638    0.00028642   -0.00038683
     atom    6 type  2   force =    -0.00204022    0.00054372   -0.00251828
     atom    7 type  2   force =     0.00054370   -0.00204021   -0.00251831
     atom    8 type  2   force =     0.00055762    0.00055767    0.00060892
     atom    9 type  1   force =    -0.00011310    0.00043166   -0.00000212
     atom   10 type  1   force =     0.00032984   -0.00000974    0.00068674
     atom   11 type  1   force =     0.00008335    0.00023932   -0.00000990
     atom   12 type  1   force =     0.00031347    0.00027284   -0.00000247
     atom   13 type  2   force =     0.00064699    0.00113291    0.00113463
     atom   14 type  2   force =    -0.00137076    0.00463048    0.00498675
     atom   15 type  2   force =     0.00011504    0.00055163   -0.00020472
     atom   16 type  2   force =    -0.00075224    0.00011085    0.00130629
     atom   17 type  1   force =     0.00026126   -0.00027891   -0.00000247
     atom   18 type  1   force =     0.00047911   -0.00013279   -0.00019092
     atom   19 type  1   force =     0.00038809   -0.00007669   -0.00010516
     atom   20 type  1   force =     0.00069752   -0.00007538   -0.00000249
     atom   21 type  2   force =     0.00040033    0.00005251   -0.00007203
     atom   22 type  2   force =    -0.00005783    0.00001943    0.00069275
     atom   23 type  2   force =    -0.00026121   -0.00004229   -0.00024419
     atom   24 type  2   force =    -0.00009051    0.00034628   -0.00033534
     atom   25 type  1   force =     0.00043168   -0.00011311   -0.00000211
     atom   26 type  1   force =     0.00023930    0.00008336   -0.00000990
     atom   27 type  1   force =    -0.00000974    0.00032983    0.00068672
     atom   28 type  1   force =     0.00027286    0.00031344   -0.00000246
     atom   29 type  2   force =     0.00113285    0.00064701    0.00113460
     atom   30 type  2   force =     0.00055166    0.00011506   -0.00020464
     atom   31 type  2   force =     0.00463040   -0.00137073    0.00498691
     atom   32 type  2   force =     0.00011086   -0.00075219    0.00130635
     atom   33 type  1   force =     0.00023192    0.00023194   -0.00000123
     atom   34 type  1   force =     0.00014466   -0.00039679    0.00079990
     atom   35 type  1   force =    -0.00039675    0.00014465    0.00079994
     atom   36 type  1   force =    -0.00008234   -0.00008236   -0.00000362
     atom   37 type  2   force =     0.00032764    0.00032768   -0.00166922
     atom   38 type  2   force =     0.00049827    0.00082837   -0.00043868
     atom   39 type  2   force =     0.00082830    0.00049821   -0.00043866
     atom   40 type  2   force =    -0.00020913   -0.00020908   -0.00005596
     atom   41 type  1   force =     0.00000104   -0.00036698   -0.00000250
     atom   42 type  1   force =     0.00103568   -0.00023441   -0.00077920
     atom   43 type  1   force =     0.00038358   -0.00018667    0.00003522
     atom   44 type  1   force =     0.00034051   -0.00012823   -0.00000216
     atom   45 type  2   force =     0.00011537   -0.00009458   -0.00010943
     atom   46 type  2   force =    -0.00003887    0.00002439    0.00002874
     atom   47 type  2   force =    -0.00028908    0.00081581    0.00003956
     atom   48 type  2   force =    -0.00023329    0.00020767   -0.00014616
     atom   49 type  1   force =    -0.00027892    0.00026128   -0.00000243
     atom   50 type  1   force =    -0.00007670    0.00038810   -0.00010518
     atom   51 type  1   force =    -0.00013280    0.00047911   -0.00019096
     atom   52 type  1   force =    -0.00007537    0.00069754   -0.00000249
     atom   53 type  2   force =     0.00005252    0.00040030   -0.00007197
     atom   54 type  2   force =    -0.00004230   -0.00026121   -0.00024409
     atom   55 type  2   force =     0.00001941   -0.00005786    0.00069276
     atom   56 type  2   force =     0.00034630   -0.00009057   -0.00033537
     atom   57 type  1   force =    -0.00036696    0.00000102   -0.00000249
     atom   58 type  1   force =    -0.00018667    0.00038360    0.00003519
     atom   59 type  1   force =    -0.00023438    0.00103565   -0.00077921
     atom   60 type  1   force =    -0.00012822    0.00034052   -0.00000220
     atom   61 type  2   force =    -0.00009459    0.00011533   -0.00010945
     atom   62 type  2   force =     0.00081579   -0.00028918    0.00003955
     atom   63 type  2   force =     0.00002436   -0.00003889    0.00002876
     atom   64 type  2   force =     0.00020770   -0.00023329   -0.00014620
     atom   65 type  1   force =     0.00004070    0.00004069   -0.00000198
     atom   66 type  1   force =     0.00008245   -0.00012585   -0.00000751
     atom   67 type  1   force =    -0.00012584    0.00008244   -0.00000751
     atom   68 type  1   force =     0.00004631    0.00004632   -0.00000246
     atom   69 type  2   force =    -0.00011785   -0.00011786   -0.00009019
     atom   70 type  2   force =     0.00013100    0.00009131   -0.00021640
     atom   71 type  2   force =     0.00009138    0.00013099   -0.00021642
     atom   72 type  2   force =     0.00017224    0.00017223   -0.00018130
     atom   73 type  1   force =     0.00037148    0.00037150    0.00010753
     atom   74 type  1   force =     0.00186705    0.00089024    0.00000541
     atom   75 type  1   force =     0.00089023    0.00186711    0.00000540
     atom   76 type  1   force =     0.00020571    0.00020568    0.00048817
     atom   77 type  2   force =    -0.00057433   -0.00057430   -0.00000592
     atom   78 type  2   force =    -0.00204011    0.00054349    0.00250908
     atom   79 type  2   force =     0.00054346   -0.00204010    0.00250913
     atom   80 type  2   force =    -0.04015444   -0.04015335   -0.00001025
     atom   81 type  1   force =     0.00015221    0.00173328    0.00056110
     atom   82 type  1   force =     0.00045603    0.00910280    0.00000578
     atom   83 type  1   force =    -0.00030734    0.00108460    0.00000504
     atom   84 type  1   force =     0.00007878    0.00008304    0.00106701
     atom   85 type  2   force =     0.00203207    0.00026232   -0.00000481
     atom   86 type  2   force =    -0.00137335    0.00463070   -0.00499627
     atom   87 type  2   force =     0.00011510    0.00055244    0.00019552
     atom   88 type  2   force =    -0.00317368    0.00114671   -0.00000522
     atom   89 type  1   force =     0.00053902   -0.00010896   -0.00003084
     atom   90 type  1   force =    -0.00143514    0.00118288    0.00000541
     atom   91 type  1   force =     0.00034659    0.00021354    0.00000528
     atom   92 type  1   force =     0.00069707   -0.00019359   -0.00013772
     atom   93 type  2   force =    -0.00048250    0.00089404   -0.00000545
     atom   94 type  2   force =    -0.00005760    0.00001895   -0.00070252
     atom   95 type  2   force =    -0.00026089   -0.00004171    0.00023519
     atom   96 type  2   force =     0.00194030    0.00079557   -0.00000581
     atom   97 type  1   force =     0.00173323    0.00015219    0.00056109
     atom   98 type  1   force =     0.00108446   -0.00030737    0.00000500
     atom   99 type  1   force =     0.00910272    0.00045594    0.00000582
     atom  100 type  1   force =     0.00008298    0.00007874    0.00106691
     atom  101 type  2   force =     0.00026240    0.00203207   -0.00000482
     atom  102 type  2   force =     0.00055239    0.00011509    0.00019545
     atom  103 type  2   force =     0.00463057   -0.00137333   -0.00499619
     atom  104 type  2   force =     0.00114664   -0.00317344   -0.00000523
     atom  105 type  1   force =    -0.00337501   -0.00337510    0.00150158
     atom  106 type  1   force =     0.00318362   -0.01186532    0.00000545
     atom  107 type  1   force =    -0.01186427    0.00318317    0.00000547
     atom  108 type  1   force =     0.00301579    0.00301572   -0.00491098
     atom  109 type  2   force =     0.00049812    0.00083030    0.00042862
     atom  110 type  2   force =     0.00083031    0.00049823    0.00042858
     atom  111 type  2   force =    -0.00063499   -0.00063495   -0.00000570
     atom  112 type  1   force =    -0.00072059    0.00003365    0.00121578
     atom  113 type  1   force =     0.00019585   -0.00000535    0.00000603
     atom  114 type  1   force =     0.00100841   -0.00012053    0.00000548
     atom  115 type  1   force =     0.00036796    0.00010044   -0.00026655
     atom  116 type  2   force =     0.00004376   -0.00053335   -0.00000533
     atom  117 type  2   force =    -0.00003875    0.00002435   -0.00003759
     atom  118 type  2   force =    -0.00028935    0.00081601   -0.00004797
     atom  119 type  2   force =     0.00045792    0.00008352   -0.00000596
     atom  120 type  1   force =    -0.00010902    0.00053901   -0.00003088
     atom  121 type  1   force =     0.00021348    0.00034664    0.00000526
     atom  122 type  1   force =     0.00118274   -0.00143501    0.00000540
     atom  123 type  1   force =    -0.00019362    0.00069710   -0.00013776
     atom  124 type  2   force =     0.00089403   -0.00048255   -0.00000544
     atom  125 type  2   force =    -0.00004169   -0.00026102    0.00023520
     atom  126 type  2   force =     0.00001893   -0.00005772   -0.00070262
     atom  127 type  2   force =     0.00079557    0.00194018   -0.00000582
     atom  128 type  1   force =     0.00003368   -0.00072056    0.00121568
     atom  129 type  1   force =    -0.00012049    0.00100850    0.00000549
     atom  130 type  1   force =    -0.00000524    0.00019591    0.00000606
     atom  131 type  1   force =     0.00010046    0.00036800   -0.00026654
     atom  132 type  2   force =    -0.00053338    0.00004360   -0.00000531
     atom  133 type  2   force =     0.00081594   -0.00028944   -0.00004795
     atom  134 type  2   force =     0.00002432   -0.00003882   -0.00003766
     atom  135 type  2   force =     0.00008353    0.00045780   -0.00000600
     atom  136 type  1   force =     0.00051977    0.00051976    0.00004643
     atom  137 type  1   force =     0.00024818    0.00018008    0.00000578
     atom  138 type  1   force =     0.00018002    0.00024820    0.00000574
     atom  139 type  1   force =     0.00014219    0.00014221    0.00005378
     atom  140 type  2   force =    -0.00006174   -0.00006183   -0.00000568
     atom  141 type  2   force =     0.00013123    0.00009204    0.00020791
     atom  142 type  2   force =     0.00009210    0.00013114    0.00020792
     atom  143 type  2   force =     0.00005557    0.00005551   -0.00000620
     atom  144 type  1   force =     0.00037183    0.00037189   -0.00009881
     atom  145 type  1   force =     0.00074518    0.00026514   -0.00012305
     atom  146 type  1   force =     0.00026516    0.00074519   -0.00012304
     atom  147 type  1   force =     0.00020551    0.00020552   -0.00047908
     atom  148 type  2   force =     0.00028655    0.00028657    0.00039350
     atom  149 type  2   force =     0.00048194    0.00048472    0.00000224
     atom  150 type  2   force =     0.00048471    0.00048194    0.00000227
     atom  151 type  2   force =     0.00055714    0.00055717   -0.00060184
     atom  152 type  1   force =     0.00015254    0.00173280   -0.00055228
     atom  153 type  1   force =     0.00032987   -0.00001010   -0.00069208
     atom  154 type  1   force =     0.00008340    0.00023893    0.00000317
     atom  155 type  1   force =     0.00007864    0.00008184   -0.00105795
     atom  156 type  2   force =     0.00064715    0.00113333   -0.00112776
     atom  157 type  2   force =     0.00014708    0.00003399    0.00000315
     atom  158 type  2   force =     0.00029544   -0.00007228    0.00000202
     atom  159 type  2   force =    -0.00075320    0.00011086   -0.00130104
     atom  160 type  1   force =     0.00053839   -0.00010915    0.00003963
     atom  161 type  1   force =     0.00047922   -0.00013265    0.00018433
     atom  162 type  1   force =     0.00038793   -0.00007674    0.00009900
     atom  163 type  1   force =     0.00069705   -0.00019298    0.00014656
     atom  164 type  2   force =     0.00040038    0.00005254    0.00007842
     atom  165 type  2   force =    -0.00019458   -0.00005030    0.00000293
     atom  166 type  2   force =     0.00053396    0.00001122    0.00000182
     atom  167 type  2   force =    -0.00009029    0.00034624    0.00034221
     atom  168 type  1   force =     0.00173275    0.00015249   -0.00055228
     atom  169 type  1   force =     0.00023893    0.00008336    0.00000318
     atom  170 type  1   force =    -0.00001009    0.00032986   -0.00069205
     atom  171 type  1   force =     0.00008182    0.00007859   -0.00105784
     atom  172 type  2   force =     0.00113343    0.00064718   -0.00112786
     atom  173 type  2   force =    -0.00007232    0.00029543    0.00000198
     atom  174 type  2   force =     0.00003396    0.00014707    0.00000311
     atom  175 type  2   force =     0.00011084   -0.00075316   -0.00130112
     atom  176 type  1   force =    -0.00337651   -0.00337658   -0.00149166
     atom  177 type  1   force =     0.00014523   -0.00039684   -0.00080706
     atom  178 type  1   force =    -0.00039682    0.00014522   -0.00080709
     atom  179 type  1   force =     0.00301721    0.00301717    0.00491972
     atom  180 type  2   force =     0.00032797    0.00032804    0.00168007
     atom  181 type  2   force =    -0.00016645    0.00016551    0.00000300
     atom  182 type  2   force =     0.00016542   -0.00016647    0.00000297
     atom  183 type  2   force =    -0.00020885   -0.00020885    0.00006190
     atom  184 type  1   force =    -0.00072006    0.00003395   -0.00120696
     atom  185 type  1   force =     0.00103565   -0.00023435    0.00077289
     atom  186 type  1   force =     0.00038375   -0.00018657   -0.00004202
     atom  187 type  1   force =     0.00036803    0.00010031    0.00027555
     atom  188 type  2   force =     0.00011498   -0.00009457    0.00011520
     atom  189 type  2   force =    -0.00030121    0.00004451    0.00000210
     atom  190 type  2   force =     0.00046461    0.00017317    0.00000260
     atom  191 type  2   force =    -0.00023262    0.00020773    0.00015231
     atom  192 type  1   force =    -0.00010918    0.00053841    0.00003962
     atom  193 type  1   force =    -0.00007676    0.00038797    0.00009904
     atom  194 type  1   force =    -0.00013262    0.00047922    0.00018438
     atom  195 type  1   force =    -0.00019298    0.00069711    0.00014660
     atom  196 type  2   force =     0.00005254    0.00040035    0.00007837
     atom  197 type  2   force =     0.00001121    0.00053397    0.00000181
     atom  198 type  2   force =    -0.00005033   -0.00019454    0.00000297
     atom  199 type  2   force =     0.00034618   -0.00009032    0.00034222
     atom  200 type  1   force =     0.00003405   -0.00072000   -0.00120684
     atom  201 type  1   force =    -0.00018653    0.00038378   -0.00004200
     atom  202 type  1   force =    -0.00023432    0.00103567    0.00077288
     atom  203 type  1   force =     0.00010036    0.00036809    0.00027558
     atom  204 type  2   force =    -0.00009457    0.00011492    0.00011518
     atom  205 type  2   force =     0.00017315    0.00046461    0.00000255
     atom  206 type  2   force =     0.00004454   -0.00030125    0.00000214
     atom  207 type  2   force =     0.00020771   -0.00023263    0.00015232
     atom  208 type  1   force =     0.00051978    0.00051983   -0.00003735
     atom  209 type  1   force =     0.00008224   -0.00012610    0.00000085
     atom  210 type  1   force =    -0.00012616    0.00008227    0.00000087
     atom  211 type  1   force =     0.00014154    0.00014161   -0.00004477
     atom  212 type  2   force =    -0.00011806   -0.00011811    0.00009691
     atom  213 type  2   force =     0.00025173   -0.00015865    0.00000195
     atom  214 type  2   force =    -0.00015863    0.00025176    0.00000192
     atom  215 type  2   force =     0.00017205    0.00017206    0.00018768

     Total force =     0.065032     Total SCF correction =     0.000105

     Writing output data file Qrtz_Ortho.save

     init_run     :     10.14s CPU     11.36s WALL (       1 calls)
     electrons    :   2116.00s CPU   2222.36s WALL (       1 calls)
     forces       :      2.76s CPU      2.87s WALL (       1 calls)

     Called by init_run:
     wfcinit      :      8.28s CPU      9.26s WALL (       1 calls)
     potinit      :      0.11s CPU      0.14s WALL (       1 calls)

     Called by electrons:
     c_bands      :    662.15s CPU    699.66s WALL (      33 calls)
     sum_band     :     15.46s CPU     17.62s WALL (      11 calls)
     v_of_rho     :      0.19s CPU      0.24s WALL (      12 calls)
     mix_rho      :      0.83s CPU      0.99s WALL (      11 calls)

     Called by c_bands:
     init_us_2    :      1.11s CPU      1.15s WALL (      45 calls)
     cegterg      :    637.26s CPU    670.57s WALL (      33 calls)

     Called by sum_band:

     Called by *egterg:
     h_psi        :    238.24s CPU    264.90s WALL (      97 calls)
     g_psi        :      0.52s CPU      0.52s WALL (      63 calls)
     cdiaghg      :    224.25s CPU    224.46s WALL (      94 calls)

     Called by h_psi:
     h_psi:pot    :    235.46s CPU    262.10s WALL (      97 calls)
     h_psi:calbec :     28.55s CPU     28.66s WALL (      97 calls)
     vloc_psi     :    181.60s CPU    207.88s WALL (      97 calls)
     add_vuspsi   :     25.30s CPU     25.54s WALL (      97 calls)

     General routines
     calbec       :     30.06s CPU     30.08s WALL (     101 calls)
     fft          :      0.38s CPU      0.49s WALL (      51 calls)
     fftw         :    185.05s CPU    213.23s WALL (   94258 calls)
     davcio       :      0.02s CPU      4.29s WALL (     259 calls)

     Parallel routines
     fft_scatt_xy :      9.77s CPU      9.76s WALL (   94309 calls)
     fft_scatt_yz :    115.46s CPU    115.48s WALL (   94309 calls)

     Electric-field routines
     c_phase_fiel :   1437.21s CPU   1503.44s WALL (      33 calls)

     PWSCF        : 35m31.26s CPU    37m40.25s WALL


   This run was terminated on:  20:15:36  23Nov2018            

=------------------------------------------------------------------------------=
   JOB DONE.
=------------------------------------------------------------------------------=
