# Supplementary material for: Collective dipole effects in ionic transport under electric fields
Source: Nat Commun. 2020 Jul 3;11:3330. doi: 10.1038/s41467-020-17173-w (PMC7335081; doi:10.1038/s41467-020-17173-w)
Supplement: Supplementary file 3 — Source Data [file 41467_2020_17173_MOESM3_ESM.zip › Script_Pol_Analysis/QE_data/E-NEB_MgO_VO_Q2_pos0-1/E-MgO_2/input_file]

&CONTROL
title="Fkl_Ortho",
calculation="scf",
tprnfor=.t.,
nstep=500
disk_io='high'
restart_mode='from_scratch'
PSEUDO_DIR='/home/nsalles/qe-6.2.1/pseudo',
prefix='Qrtz_Ortho',
outdir='/scratch/nsalles/MgO/E-NEB_MgO_VO_Q2_pos0-1/E0/E-MgO_2'
lelfield=.true.,
nberrycyc=3
/
&SYSTEM
                      ibrav = 0,
                  celldm(1) = 23.906934730,
                        nat = 215 ,
                       ntyp = 2,
                    ecutwfc = 80.0 ,
                      nosym = .true. ,
                 tot_charge = 2.0 ,
                       nbnd = 600, 
/
&ELECTRONS
conv_thr=1.0D-8,
mixing_beta=0.7D0,
efield_cart(1)=0.d0,
efield_cart(2)=0.d0,
efield_cart(3)=0.d0
/
&IONS
/
&CELL
/
ATOMIC_SPECIES
Mg	24.3050  Mg.pz-n-vbc.UPF
O    16.0000  O.pz-mt.UPF
CELL_PARAMETERS alat
  0.99545565572673600        0.0000000000000000        0.0000000000000000
   0.0000000000000000       0.99545565572673600        0.0000000000000000
   0.0000000000000000        0.0000000000000000       0.99545565572673600
ATOMIC_POSITIONS angstrom
Mg      12.592866670  12.592866683  12.592596408
Mg      12.596317857   2.096703494   2.097217082
Mg       2.096703498  12.596317841   2.097217085
Mg       2.098477459   2.098477452  12.592593780
O        2.106814325   2.106814247   2.110053990
O        2.136280292   4.218427428   4.235039994
O        4.218427361   2.136280221   4.235039983
O        4.210566832   4.210566694   2.111551162
Mg       4.193429300  12.598364129  12.592594702
Mg       4.195838598   2.107350556   2.100760260
Mg       6.296238422  12.591468977   2.090288830
Mg       6.295163991   2.088622171  12.592595899
O        6.296930756   2.098158603   2.097769053
O        6.340448525   4.220931997   4.198649680
O        8.396373138   2.101539286   4.205269012
O        8.399759727   4.204261496   2.094257651
Mg       8.398070484  12.591245816  12.592596788
Mg       8.401875504   2.092717834   2.091583876
Mg      10.496089985  12.592067278   2.095903909
Mg      10.497233152   2.095109193  12.592596494
O       10.494324313   2.100315507   2.101599408
O       10.489199278   4.206471147   4.200033605
O        0.008371903   2.106890919   4.204125060
O        0.007409588   4.198911132   2.106159038
Mg      12.598364107   4.193429299  12.592594678
Mg      12.591468998   6.296238420   2.090288830
Mg       2.107350586   4.195838577   2.100760287
Mg       2.088622142   6.295164020  12.592595953
O        2.098158728   6.296930710   2.097769178
O        2.101539274   8.396373070   4.205268972
O        4.220932021   6.340448453   4.198649532
O        4.204261463   8.399759622   2.094257581
Mg       4.195087671   4.195087643  12.592591129
Mg       4.178119214   6.304569516   2.065516308
Mg       6.304569508   4.178119192   2.065516278
Mg       6.296509591   6.296509565  12.592597437
O        6.297277082   6.297276995   2.059352813
O        6.291455311   8.338184488   4.256312317
O        8.338184670   6.291455560   4.256312211
O        8.384712357   8.384712312   2.111853348
Mg       8.404679083   4.193794027  12.592596309
Mg       8.405273355   6.296000197   2.073888679
Mg      10.501507003   4.192883685   2.089804350
Mg      10.496492099   6.297068903  12.592595880
O       10.483550722   6.296690802   2.108566643
O       10.481246921   8.384440533   4.206620578
O        0.002091704   6.295046721   4.193130315
O       -0.002823359   8.392878030   2.101410149
Mg      12.591245818   8.398070446  12.592596720
Mg      12.592067285  10.496089967   2.095903940
Mg       2.092717877   8.401875506   2.091583886
Mg       2.095109180  10.497233092  12.592596504
O        2.100315505  10.494324301   2.101599331
O        2.106890898   0.008371765   4.204124858
O        4.206471156  10.489199228   4.200033629
O        4.198911084   0.007409636   2.106159076
Mg       4.193794019   8.404679039  12.592596289
Mg       4.192883672  10.501506970   2.089804375
Mg       6.296000152   8.405273349   2.073888670
Mg       6.297068891  10.496492079  12.592595937
O        6.296690782  10.483550724   2.108566712
O        6.295046722   0.002091822   4.193130288
O        8.384440549  10.481246899   4.206620517
O        8.392877980  -0.002823412   2.101410198
Mg       8.397742883   8.397742878  12.592594915
Mg       8.398779007  10.494531916   2.095564747
Mg      10.494531909   8.398779001   2.095564749
Mg      10.495314861  10.495314848  12.592596999
O       10.489974878  10.489974889   2.102005388
O       10.493676610  -0.002117965   4.200369946
O       -0.002118073  10.493676586   4.200370048
O        0.000822026   0.000822016   2.101235597
Mg      12.595609275  12.595609265   4.192060279
Mg      12.591563664   2.091897831   6.295834436
Mg       2.091897813  12.591563632   6.295834415
Mg       2.111090846   2.111090842   4.198693169
O        2.137162619   2.137162616   6.295840716
O        2.136280708   4.218428526   8.356639492
O        4.218428454   2.136280695   8.356639492
O        4.521263889   4.521262855   6.295854186
Mg       4.196226685  12.589357434   4.189318720
Mg       4.211946757   2.024120172   6.295831862
Mg       6.307381627  12.587208099   6.295834878
Mg       6.305661612   2.077476964   4.171662004
O        6.309825103   2.051660475   6.295838274
O        6.340456424   4.220928025   8.393045806
O        8.396374697   2.101538181   8.386423015
O        8.395095211   4.237425404   6.295838996
Mg       8.399967889  12.590374761   4.190214880
Mg       8.434223318   2.051773460   6.295833472
Mg      10.504041987  12.588207728   6.295835273
Mg      10.500771666   2.093539141   4.190260193
O       10.495521910   2.099645028   6.295842921
O       10.489198786   4.206472582   8.391660229
O        0.008371309   2.106890065   8.387567915
O       -0.014540115   4.196469208   6.295842546
Mg      12.589357466   4.196226725   4.189318735
Mg      12.587208093   6.307381660   6.295834941
Mg       2.024120207   4.211946802   6.295831787
Mg       2.077476997   6.305661651   4.171662067
O        2.051660257   6.309825157   6.295838307
O        2.101538299   8.396374654   8.386423093
O        4.220928234   6.340456422   8.393045350
O        4.237425432   8.395095062   6.295839014
Mg       4.241571162   4.241571199   4.218518664
Mg       4.007602544   6.408591102   6.295830287
Mg       6.408590153   4.007603085   6.295830309
Mg       6.279244338   6.279244340   4.025200542
O        6.291454786   8.338180383   8.335367510
O        8.338180362   6.291454604   8.335367666
O        8.347228619   8.347228600   6.295839590
Mg       8.417078410   4.189035866   4.172671475
Mg       8.588655299   6.298450874   6.295830773
Mg      10.519574711   4.179295373   6.295833799
Mg      10.521691306   6.296746541   4.180111293
O       10.541442576   6.300843106   6.295840955
O       10.481246072   8.384438830   8.385071586
O        0.002093242   6.295045522   8.398563498
O       -0.007603421   8.404310977   6.295844933
Mg      12.590374786   8.399967889   4.190214926
Mg      12.588207759  10.504041938   6.295835308
Mg       2.051773509   8.434223231   6.295833485
Mg       2.093539163  10.500771632   4.190260219
O        2.099645072  10.495521888   6.295842953
O        2.106889955   0.008371568   8.387567898
O        4.206472533  10.489198991   8.391660393
O        4.196469082  -0.014539979   6.295842542
Mg       4.189035826   8.417078361   4.172671516
Mg       4.179295315  10.519574685   6.295833786
Mg       6.298450793   8.588655271   6.295830718
Mg       6.296746521  10.521691293   4.180111268
O        6.300843054  10.541442761   6.295840860
O        6.295045604   0.002093377   8.398563462
O        8.384438884  10.481246169   8.385071731
O        8.404310960  -0.007603277   6.295844946
Mg       8.393289509   8.393289487   4.194372664
Mg       8.414330438  10.518227805   6.295833399
Mg      10.518227828   8.414330422   6.295833426
Mg      10.495207652  10.495207646   4.190785149
O       10.486382119  10.486382291   6.295842688
O       10.493677275  -0.002119074   8.391325541
O       -0.002119157  10.493677378   8.391325501
O        0.005166110   0.005166157   6.295844968
Mg      12.595608507  12.595608504   8.399608213
Mg      12.596317253   2.096702924  10.494465117
Mg       2.096702913  12.596317258  10.494465124
Mg       2.111091812   2.111091839   8.392968464
O        2.106815408   2.106815418  10.481610680
O        2.103207038   4.198337122  -0.000918220
O        4.198337133   2.103207066  -0.000918309
O        4.210568358   4.210568421  10.480112520
Mg       4.196226141  12.589358561   8.402346654
Mg       4.195839639   2.107351177  10.490914456
Mg       6.296238689  12.591470042  10.501394405
Mg       6.305663059   2.077480256   8.420000269
O        6.296931004   2.098157817  10.493899675
O        6.298807278   4.193249928  -0.000917362
O        8.394445940   2.098404555  -0.000915760
O        8.399762801   4.204261585  10.497412622
Mg       8.399969149  12.590374786   8.401453180
Mg       8.401875753   2.092717300  10.500099344
Mg      10.496090376  12.592067099  10.495780113
Mg      10.500771945   2.093537623   8.401406875
O       10.494324144   2.100314636  10.490069478
O       10.499688202   4.199645533  -0.000915486
O        0.002027748   2.099821586  -0.000915901
O        0.007409139   4.198911606  10.485509279
Mg      12.589358509   4.196226201   8.402346641
Mg      12.591469976   6.296238693  10.501394389
Mg       2.107351111   4.195839629  10.490914440
Mg       2.077480190   6.305663073   8.420000196
O        2.098157586   6.296930964  10.493899802
O        2.098404630   8.394445910  -0.000915708
O        4.193249979   6.298807246  -0.000917283
O        4.204261593   8.399762593  10.497412648
Mg       4.241575389   4.241575405   8.373143369
Mg       4.178118304   6.304572234  10.526166979
Mg       6.304572272   4.178118335  10.526167001
Mg       6.279239306   6.279239268   8.566461168
O        6.297276068   6.297275929  10.532317033
O        6.298033426   8.398283925  -0.000917136
O        8.398284156   6.298033459  -0.000917086
O        8.384710603   8.384710580  10.479815130
Mg       8.417079176   4.189034779   8.418992166
Mg       8.405271804   6.295999300  10.517791277
Mg      10.501506496   4.192883649  10.501879429
Mg      10.521691487   6.296746708   8.411553875
O       10.483550786   6.296691504  10.483105929
O       10.489445376   8.392411762  -0.000914349
O       -0.006074363   6.295247729  -0.000915683
O       -0.002824188   8.392879204  10.490259888
Mg      12.590374768   8.399969100   8.401453190
Mg      12.592067093  10.496090326  10.495780088
Mg       2.092717247   8.401875710  10.500099329
Mg       2.093537595  10.500771957   8.401406860
O        2.100314625  10.494324136  10.490069527
O        2.099821621   0.002027660  -0.000915901
O        4.199645602  10.499688051  -0.000915554
O        4.198911704   0.007409215  10.485509279
Mg       4.189034696   8.417079142   8.418992049
Mg       4.192883620  10.501506451  10.501879432
Mg       6.295999300   8.405271737  10.517791293
Mg       6.296746692  10.521691492   8.411553867
O        6.296691447  10.483550832  10.483105975
O        6.295247726  -0.006074358  -0.000915571
O        8.392411676  10.489445438  -0.000914386
O        8.392879227  -0.002824167  10.490259959
Mg       8.393288219   8.393288108   8.397289659
Mg       8.398779110  10.494532072  10.496119166
Mg      10.494532143   8.398779077  10.496119130
Mg      10.495208164  10.495208114   8.400881711
O       10.489974608  10.489974631  10.489663618
O       10.492699196  -0.001308708  -0.000915262
O       -0.001308751  10.492699055  -0.000915208
O        0.000822386   0.000822318  10.490434495
K_POINTS  automatic
1 1 1 0 0 0
