# Supplementary material for: Collective dipole effects in ionic transport under electric fields
Source: Nat Commun. 2020 Jul 3;11:3330. doi: 10.1038/s41467-020-17173-w (PMC7335081; doi:10.1038/s41467-020-17173-w)
Supplement: Supplementary file 3 — Source Data [file 41467_2020_17173_MOESM3_ESM.zip › Script_Pol_Analysis/QE_data/E-NEB_MgO_VO_Q2_pos0-1/E-MgO_5/output_file]

cn04-13.29847ipath_userinit: Mismatched user minor version (12) and driver minor version (13) while context sharing. Ensure that driver and library are from the same release.
cn04-13.29831ipath_userinit: Mismatched user minor version (12) and driver minor version (13) while context sharing. Ensure that driver and library are from the same release.
cn04-13.29832ipath_userinit: Mismatched user minor version (12) and driver minor version (13) while context sharing. Ensure that driver and library are from the same release.
cn04-13.29829ipath_userinit: Mismatched user minor version (12) and driver minor version (13) while context sharing. Ensure that driver and library are from the same release.
cn04-13.29845ipath_userinit: Mismatched user minor version (12) and driver minor version (13) while context sharing. Ensure that driver and library are from the same release.
cn04-13.29848ipath_userinit: Mismatched user minor version (12) and driver minor version (13) while context sharing. Ensure that driver and library are from the same release.
cn04-13.29846ipath_userinit: Mismatched user minor version (12) and driver minor version (13) while context sharing. Ensure that driver and library are from the same release.
cn04-13.29830ipath_userinit: Mismatched user minor version (12) and driver minor version (13) while context sharing. Ensure that driver and library are from the same release.
cn04-33.1498ipath_userinit: Mismatched user minor version (12) and driver minor version (13) while context sharing. Ensure that driver and library are from the same release.
cn04-33.1517ipath_userinit: Mismatched user minor version (12) and driver minor version (13) while context sharing. Ensure that driver and library are from the same release.
cn04-33.1503ipath_userinit: Mismatched user minor version (12) and driver minor version (13) while context sharing. Ensure that driver and library are from the same release.
cn04-33.1519ipath_userinit: Mismatched user minor version (12) and driver minor version (13) while context sharing. Ensure that driver and library are from the same release.
cn04-33.1520ipath_userinit: Mismatched user minor version (12) and driver minor version (13) while context sharing. Ensure that driver and library are from the same release.
cn04-33.1504ipath_userinit: Mismatched user minor version (12) and driver minor version (13) while context sharing. Ensure that driver and library are from the same release.
cn04-33.1501ipath_userinit: Mismatched user minor version (12) and driver minor version (13) while context sharing. Ensure that driver and library are from the same release.
cn04-33.1518ipath_userinit: Mismatched user minor version (12) and driver minor version (13) while context sharing. Ensure that driver and library are from the same release.
cn04-19.11812ipath_userinit: Mismatched user minor version (12) and driver minor version (13) while context sharing. Ensure that driver and library are from the same release.
cn04-19.11827ipath_userinit: Mismatched user minor version (12) and driver minor version (13) while context sharing. Ensure that driver and library are from the same release.
cn04-19.11811ipath_userinit: Mismatched user minor version (12) and driver minor version (13) while context sharing. Ensure that driver and library are from the same release.
cn04-19.11828ipath_userinit: Mismatched user minor version (12) and driver minor version (13) while context sharing. Ensure that driver and library are from the same release.
cn04-19.11830ipath_userinit: Mismatched user minor version (12) and driver minor version (13) while context sharing. Ensure that driver and library are from the same release.
cn04-19.11814ipath_userinit: Mismatched user minor version (12) and driver minor version (13) while context sharing. Ensure that driver and library are from the same release.
cn04-19.11813ipath_userinit: Mismatched user minor version (12) and driver minor version (13) while context sharing. Ensure that driver and library are from the same release.
cn04-19.11829ipath_userinit: Mismatched user minor version (12) and driver minor version (13) while context sharing. Ensure that driver and library are from the same release.

     Program PWSCF v.6.2 (svn rev. 14038) starts on 23Nov2018 at 21:38:18 

     This program is part of the open-source Quantum ESPRESSO suite
     for quantum simulation of materials; please cite
         "P. Giannozzi et al., J. Phys.:Condens. Matter 21 395502 (2009);
         "P. Giannozzi et al., J. Phys.:Condens. Matter 29 465901 (2017);
          URL http://www.quantum-espresso.org", 
     in publications or presentations arising from this work. More details at
     http://www.quantum-espresso.org/quote

     Parallel version (MPI), running on    60 processors

     MPI processes distributed on     3 nodes
     R & G space division:  proc/nbgrp/npool/nimage =      60
     Reading input from /scratch/nsalles/MgO/E-NEB_MgO_VO_Q2_pos0-1/E0/E-MgO_5/input_file
Warning: card &IONS ignored
Warning: card / ignored
Warning: card &CELL ignored
Warning: card / ignored

     Current dimensions of program PWSCF are:
     Max number of different atomic species (ntypx) = 10
     Max number of k-points (npk) =  40000
     Max angular momentum in pseudopotentials (lmaxx) =  3

     Subspace diagonalization in iterative solution of the eigenvalue problem:
     a serial algorithm will be used


     Parallelization info
     --------------------
     sticks:   dense  smooth     PW     G-vecs:    dense   smooth      PW
     Min         240     240     59                21726    21726    2711
     Max         241     241     60                21731    21731    2718
     Sum       14425   14425   3593              1303639  1303639  162891


     Title: 
     Fkl_Ortho                                                                  


     bravais-lattice index     =            0
     lattice parameter (alat)  =      23.9069  a.u.
     unit-cell volume          =   13478.3721 (a.u.)^3
     number of atoms/cell      =          215
     number of atomic types    =            2
     number of electrons       =       856.00
     number of Kohn-Sham states=          600
     kinetic-energy cutoff     =      80.0000  Ry
     charge density cutoff     =     320.0000  Ry
     convergence threshold     =      1.0E-08
     mixing beta               =       0.7000
     number of iterations used =            8  plain     mixing
     Exchange-correlation      =  SLA  PZ   NOGX NOGC ( 1  1  0  0 0 0)

     Using Berry phase electric field
     In a.u.(Ry)  cartesian system of reference
        0.0000000000
        0.0000000000
        0.0000000000
     In a.u.(Ry)  crystal system of reference
        0.0000000000
        0.0000000000
        0.0000000000
     Number of iterative cycles:   3


     celldm(1)=  23.906935  celldm(2)=   0.000000  celldm(3)=   0.000000
     celldm(4)=   0.000000  celldm(5)=   0.000000  celldm(6)=   0.000000

     crystal axes: (cart. coord. in units of alat)
               a(1) = (   0.995456   0.000000   0.000000 )  
               a(2) = (   0.000000   0.995456   0.000000 )  
               a(3) = (   0.000000   0.000000   0.995456 )  

     reciprocal axes: (cart. coord. in units 2 pi/alat)
               b(1) = (  1.004565  0.000000  0.000000 )  
               b(2) = (  0.000000  1.004565  0.000000 )  
               b(3) = (  0.000000  0.000000  1.004565 )  


     PseudoPot. # 1 for Mg read from file:
     /home/nsalles/qe-6.2.1/pseudo/Mg.pz-n-vbc.UPF
     MD5 check sum: adf9ca49345680d0fd32b5bc0752f25b
     Pseudo is Norm-conserving + core correction, Zval =  2.0
     Generated by new atomic code, or converted to UPF format
     Using radial grid of  171 points,  2 beta functions with: 
                l(1) =   0
                l(2) =   1

     PseudoPot. # 2 for O  read from file:
     /home/nsalles/qe-6.2.1/pseudo/O.pz-mt.UPF
     MD5 check sum: 6c85872a654a48428798af567c59afb1
     Pseudo is Norm-conserving, Zval =  6.0
     Generated by new atomic code, or converted to UPF format
     Using radial grid of  921 points,  1 beta functions with: 
                l(1) =   0

     atomic species   valence    mass     pseudopotential
        Mg             2.00    24.30500     Mg( 1.00)
        O              6.00    16.00000     O ( 1.00)

     No symmetry found


   Cartesian axes

     site n.     atom                  positions (alat units)
         1           Mg  tau(   1) = (   0.9953376   0.9953376   0.9953831  )
         2           Mg  tau(   2) = (   0.9956063   0.1656471   0.1656598  )
         3           Mg  tau(   3) = (   0.1656471   0.9956063   0.1656598  )
         4           Mg  tau(   4) = (   0.1658284   0.1658284   0.9953828  )
         5           O   tau(   5) = (   0.1666603   0.1666604   0.1670976  )
         6           O   tau(   6) = (   0.1705706   0.3330899   0.3368229  )
         7           O   tau(   7) = (   0.3330898   0.1705706   0.3368229  )
         8           O   tau(   8) = (   0.3322251   0.3322251   0.1653734  )
         9           Mg  tau(   9) = (   0.3315616   0.9957041   0.9953829  )
        10           Mg  tau(  10) = (   0.3318313   0.1663487   0.1651713  )
        11           Mg  tau(  11) = (   0.4978478   0.9949264   0.1649561  )
        12           Mg  tau(  12) = (   0.4977412   0.1648494   0.9953831  )
        13           O   tau(  13) = (   0.4974691   0.1648275   0.1649773  )
        14           O   tau(  14) = (   0.5015034   0.3278969   0.3275424  )
        15           O   tau(  15) = (   0.6640496   0.1653488   0.3325800  )
        16           O   tau(  16) = (   0.6645671   0.3319327   0.1649774  )
        17           Mg  tau(  17) = (   0.6638144   0.9951436   0.9953831  )
        18           Mg  tau(  18) = (   0.6640996   0.1653019   0.1651416  )
        19           Mg  tau(  19) = (   0.8296095   0.9952469   0.1656202  )
        20           Mg  tau(  20) = (   0.8297128   0.1655888   0.9953831  )
        21           O   tau(  21) = (   0.8297438   0.1659084   0.1661226  )
        22           O   tau(  22) = (   0.8292787   0.3321834   0.3316071  )
        23           O   tau(  23) = (   0.0009784   0.1667267   0.3325058  )
        24           O   tau(  24) = (   0.0008680   0.3317288   0.1667404  )
        25           Mg  tau(  25) = (   0.9957041   0.3315616   0.9953829  )
        26           Mg  tau(  26) = (   0.9949263   0.4978478   0.1649560  )
        27           Mg  tau(  27) = (   0.1663487   0.3318313   0.1651713  )
        28           Mg  tau(  28) = (   0.1648494   0.4977412   0.9953831  )
        29           O   tau(  29) = (   0.1648276   0.4974691   0.1649774  )
        30           O   tau(  30) = (   0.1653488   0.6640495   0.3325801  )
        31           O   tau(  31) = (   0.3278969   0.5015034   0.3275427  )
        32           O   tau(  32) = (   0.3319327   0.6645671   0.1649774  )
        33           Mg  tau(  33) = (   0.3316996   0.3316996   0.9953825  )
        34           Mg  tau(  34) = (   0.3303535   0.4990491   0.1630744  )
        35           Mg  tau(  35) = (   0.4990492   0.3303535   0.1630745  )
        36           Mg  tau(  36) = (   0.4977046   0.4977046   0.9953824  )
        37           O   tau(  37) = (   0.4971764   0.4971764   0.1653735  )
        38           O   tau(  38) = (   0.4963054   0.6588237   0.3368241  )
        39           O   tau(  39) = (   0.6588237   0.4963055   0.3368241  )
        40           O   tau(  40) = (   0.6627470   0.6627470   0.1670979  )
        41           Mg  tau(  41) = (   0.6645530   0.3316626   0.9953830  )
        42           Mg  tau(  42) = (   0.6630515   0.4975723   0.1651713  )
        43           Mg  tau(  43) = (   0.8299269   0.3315557   0.1649563  )
        44           Mg  tau(  44) = (   0.8291519   0.4978432   0.9953830  )
        45           O   tau(  45) = (   0.8285242   0.4976767   0.1667414  )
        46           O   tau(  46) = (   0.8284156   0.6626805   0.3325061  )
        47           O   tau(  47) = (   0.0001177   0.4972186   0.3316070  )
        48           O   tau(  48) = (  -0.0003438   0.6634955   0.1661227  )
        49           Mg  tau(  49) = (   0.9951436   0.6638144   0.9953831  )
        50           Mg  tau(  50) = (   0.9952469   0.8296095   0.1656202  )
        51           Mg  tau(  51) = (   0.1653019   0.6640996   0.1651416  )
        52           Mg  tau(  52) = (   0.1655888   0.8297128   0.9953831  )
        53           O   tau(  53) = (   0.1659084   0.8297438   0.1661226  )
        54           O   tau(  54) = (   0.1667267   0.0009784   0.3325058  )
        55           O   tau(  55) = (   0.3321833   0.8292787   0.3316072  )
        56           O   tau(  56) = (   0.3317288   0.0008680   0.1667404  )
        57           Mg  tau(  57) = (   0.3316626   0.6645530   0.9953830  )
        58           Mg  tau(  58) = (   0.3315557   0.8299269   0.1649563  )
        59           Mg  tau(  59) = (   0.4975724   0.6630515   0.1651713  )
        60           Mg  tau(  60) = (   0.4978432   0.8291519   0.9953830  )
        61           O   tau(  61) = (   0.4976767   0.8285242   0.1667414  )
        62           O   tau(  62) = (   0.4972186   0.0001176   0.3316070  )
        63           O   tau(  63) = (   0.6626806   0.8284155   0.3325061  )
        64           O   tau(  64) = (   0.6634955  -0.0003438   0.1661227  )
        65           Mg  tau(  65) = (   0.6635757   0.6635757   0.9953828  )
        66           Mg  tau(  66) = (   0.6637572   0.8292494   0.1656595  )
        67           Mg  tau(  67) = (   0.8292493   0.6637572   0.1656595  )
        68           Mg  tau(  68) = (   0.8295191   0.8295191   0.9953831  )
        69           O   tau(  69) = (   0.8292286   0.8292286   0.1661502  )
        70           O   tau(  70) = (   0.8296382  -0.0002377   0.3320431  )
        71           O   tau(  71) = (  -0.0002376   0.8296381   0.3320430  )
        72           O   tau(  72) = (   0.0001717   0.0001717   0.1661507  )
        73           Mg  tau(  73) = (   0.9954872   0.9954872   0.3311911  )
        74           Mg  tau(  74) = (   0.9942345   0.1645280   0.4976550  )
        75           Mg  tau(  75) = (   0.1645280   0.9942345   0.4976550  )
        76           Mg  tau(  76) = (   0.1668046   0.1668046   0.3317114  )
        77           O   tau(  77) = (   0.1695653   0.1695653   0.4976553  )
        78           O   tau(  78) = (   0.1705708   0.3330902   0.6584874  )
        79           O   tau(  79) = (   0.3330901   0.1705708   0.6584875  )
        80           O   tau(  80) = (   0.4147034   0.4147081   0.4976643  )
        81           Mg  tau(  81) = (   0.3317274   0.9939632   0.3305244  )
        82           Mg  tau(  82) = (   0.3323233   0.1523903   0.4976548  )
        83           Mg  tau(  83) = (   0.4991679   0.9939201   0.4976550  )
        84           Mg  tau(  84) = (   0.4986496   0.1640329   0.3287565  )
        85           O   tau(  85) = (   0.4968863   0.1616824   0.4976548  )
        86           O   tau(  86) = (   0.5015058   0.3278944   0.6677710  )
        87           O   tau(  87) = (   0.6640500   0.1653484   0.6627313  )
        88           O   tau(  88) = (   0.6677211   0.3325084   0.4976548  )
        89           Mg  tau(  89) = (   0.6640497   0.9948725   0.3310271  )
        90           Mg  tau(  90) = (   0.6683879   0.1610139   0.4976550  )
        91           Mg  tau(  91) = (   0.8302922   0.9945626   0.4976551  )
        92           Mg  tau(  92) = (   0.8299819   0.1653524   0.3310275  )
        93           O   tau(  93) = (   0.8302367   0.1652193   0.4976554  )
        94           O   tau(  94) = (   0.8292786   0.3321834   0.6637044  )
        95           O   tau(  95) = (   0.0009785   0.1667269   0.6628057  )
        96           O   tau(  96) = (  -0.0031952   0.3314158   0.4976554  )
        97           Mg  tau(  97) = (   0.9939631   0.3317274   0.3305244  )
        98           Mg  tau(  98) = (   0.9939200   0.4991679   0.4976550  )
        99           Mg  tau(  99) = (   0.1523903   0.3323232   0.4976548  )
       100           Mg  tau( 100) = (   0.1640328   0.4986495   0.3287563  )
       101           O   tau( 101) = (   0.1616820   0.4968864   0.4976548  )
       102           O   tau( 102) = (   0.1653485   0.6640500   0.6627312  )
       103           O   tau( 103) = (   0.3278944   0.5015058   0.6677708  )
       104           O   tau( 104) = (   0.3325084   0.6677214   0.4976548  )
       105           Mg  tau( 105) = (   0.3370571   0.3370570   0.3273917  )
       106           Mg  tau( 106) = (   0.3133281   0.5160726   0.4976536  )
       107           Mg  tau( 107) = (   0.5160753   0.3133255   0.4976536  )
       108           Mg  tau( 108) = (   0.4923445   0.4923444   0.3273947  )
       109           O   tau( 109) = (   0.4963052   0.6588235   0.6584862  )
       110           O   tau( 110) = (   0.6588235   0.4963053   0.6584863  )
       111           O   tau( 111) = (   0.6598332   0.6598333   0.4976552  )
       112           Mg  tau( 112) = (   0.6653669   0.3307511   0.3287572  )
       113           Mg  tau( 113) = (   0.6770078   0.4970761   0.4976548  )
       114           Mg  tau( 114) = (   0.8309366   0.3302345   0.4976550  )
       115           Mg  tau( 115) = (   0.8308898   0.4976765   0.3305250  )
       116           O   tau( 116) = (   0.8325952   0.4979922   0.4976554  )
       117           O   tau( 117) = (   0.8284155   0.6626804   0.6628054  )
       118           O   tau( 118) = (   0.0001179   0.4972187   0.6637045  )
       119           O   tau( 119) = (  -0.0008321   0.6641789   0.4976555  )
       120           Mg  tau( 120) = (   0.9948724   0.6640497   0.3310271  )
       121           Mg  tau( 121) = (   0.9945626   0.8302923   0.4976551  )
       122           Mg  tau( 122) = (   0.1610136   0.6683881   0.4976550  )
       123           Mg  tau( 123) = (   0.1653524   0.8299819   0.3310274  )
       124           O   tau( 124) = (   0.1652194   0.8302366   0.4976554  )
       125           O   tau( 125) = (   0.1667268   0.0009784   0.6628057  )
       126           O   tau( 126) = (   0.3321833   0.8292785   0.6637043  )
       127           O   tau( 127) = (   0.3314157  -0.0031954   0.4976554  )
       128           Mg  tau( 128) = (   0.3307511   0.6653669   0.3287570  )
       129           Mg  tau( 129) = (   0.3302345   0.8309367   0.4976550  )
       130           Mg  tau( 130) = (   0.4970762   0.6770078   0.4976548  )
       131           Mg  tau( 131) = (   0.4976765   0.8308899   0.3305249  )
       132           O   tau( 132) = (   0.4979921   0.8325951   0.4976554  )
       133           O   tau( 133) = (   0.4972186   0.0001177   0.6637045  )
       134           O   tau( 134) = (   0.6626804   0.8284155   0.6628054  )
       135           O   tau( 135) = (   0.6641789  -0.0008322   0.4976555  )
       136           Mg  tau( 136) = (   0.6625961   0.6625961   0.3317117  )
       137           Mg  tau( 137) = (   0.6648737   0.8306199   0.4976550  )
       138           Mg  tau( 138) = (   0.8306199   0.6648737   0.4976550  )
       139           Mg  tau( 139) = (   0.8293688   0.8293689   0.3311908  )
       140           O   tau( 140) = (   0.8289052   0.8289052   0.4976556  )
       141           O   tau( 141) = (   0.8296383  -0.0002377   0.6632689  )
       142           O   tau( 142) = (  -0.0002377   0.8296382   0.6632689  )
       143           O   tau( 143) = (   0.0004905   0.0004905   0.4976558  )
       144           Mg  tau( 144) = (   0.9954872   0.9954872   0.6641189  )
       145           Mg  tau( 145) = (   0.9956063   0.1656470   0.8296510  )
       146           Mg  tau( 146) = (   0.1656470   0.9956063   0.8296510  )
       147           Mg  tau( 147) = (   0.1668050   0.1668050   0.6635982  )
       148           O   tau( 148) = (   0.1666603   0.1666603   0.8282121  )
       149           O   tau( 149) = (   0.1659448   0.3316003  -0.0000726  )
       150           O   tau( 150) = (   0.3316002   0.1659448  -0.0000725  )
       151           O   tau( 151) = (   0.3322253   0.3322253   0.8299354  )
       152           Mg  tau( 152) = (   0.3317275   0.9939633   0.6647853  )
       153           Mg  tau( 153) = (   0.3318315   0.1663492   0.8301384  )
       154           Mg  tau( 154) = (   0.4978478   0.9949265   0.8303549  )
       155           Mg  tau( 155) = (   0.4986498   0.1640332   0.6665531  )
       156           O   tau( 156) = (   0.4974691   0.1648269   0.8303331  )
       157           O   tau( 157) = (   0.4979778   0.3314284  -0.0000725  )
       158           O   tau( 158) = (   0.6637131   0.1656899  -0.0000723  )
       159           O   tau( 159) = (   0.6645677   0.3319326   0.8303328  )
       160           Mg  tau( 160) = (   0.6640497   0.9948725   0.6642828  )
       161           Mg  tau( 161) = (   0.6640996   0.1653019   0.8301692  )
       162           Mg  tau( 162) = (   0.8296095   0.9952468   0.8296907  )
       163           Mg  tau( 163) = (   0.8299819   0.1653524   0.6642824  )
       164           O   tau( 164) = (   0.8297440   0.1659083   0.8291874  )
       165           O   tau( 165) = (   0.8303130   0.3318709  -0.0000721  )
       166           O   tau( 166) = (   0.0002981   0.1659626  -0.0000723  )
       167           O   tau( 167) = (   0.0008680   0.3317288   0.8285695  )
       168           Mg  tau( 168) = (   0.9939633   0.3317274   0.6647853  )
       169           Mg  tau( 169) = (   0.9949265   0.4978478   0.8303549  )
       170           Mg  tau( 170) = (   0.1663493   0.3318315   0.8301385  )
       171           Mg  tau( 171) = (   0.1640331   0.4986498   0.6665533  )
       172           O   tau( 172) = (   0.1648269   0.4974691   0.8303331  )
       173           O   tau( 173) = (   0.1656899   0.6637131  -0.0000723  )
       174           O   tau( 174) = (   0.3314284   0.4979778  -0.0000726  )
       175           O   tau( 175) = (   0.3319326   0.6645677   0.8303328  )
       176           Mg  tau( 176) = (   0.3370592   0.3370591   0.6679142  )
       177           Mg  tau( 177) = (   0.3303533   0.4990493   0.8322361  )
       178           Mg  tau( 178) = (   0.4990493   0.3303533   0.8322360  )
       179           Mg  tau( 179) = (   0.4923424   0.4923422   0.6679110  )
       180           O   tau( 180) = (   0.4971762   0.4971763   0.8299352  )
       181           O   tau( 181) = (   0.4978060   0.6634583  -0.0000726  )
       182           O   tau( 182) = (   0.6634583   0.4978060  -0.0000726  )
       183           O   tau( 183) = (   0.6627470   0.6627470   0.8282119  )
       184           Mg  tau( 184) = (   0.6653666   0.3307508   0.6665524  )
       185           Mg  tau( 185) = (   0.6630510   0.4975721   0.8301385  )
       186           Mg  tau( 186) = (   0.8299268   0.3315556   0.8303546  )
       187           Mg  tau( 187) = (   0.8308897   0.4976764   0.6647847  )
       188           O   tau( 188) = (   0.8285243   0.4976768   0.8285687  )
       189           O   tau( 189) = (   0.8291022   0.6634416  -0.0000721  )
       190           O   tau( 190) = (  -0.0009096   0.4975347  -0.0000721  )
       191           O   tau( 191) = (  -0.0003439   0.6634956   0.8291873  )
       192           Mg  tau( 192) = (   0.9948724   0.6640498   0.6642828  )
       193           Mg  tau( 193) = (   0.9952468   0.8296095   0.8296907  )
       194           Mg  tau( 194) = (   0.1653019   0.6640996   0.8301692  )
       195           Mg  tau( 195) = (   0.1653524   0.8299819   0.6642825  )
       196           O   tau( 196) = (   0.1659084   0.8297439   0.8291873  )
       197           O   tau( 197) = (   0.1659626   0.0002981  -0.0000723  )
       198           O   tau( 198) = (   0.3318709   0.8303129  -0.0000721  )
       199           O   tau( 199) = (   0.3317288   0.0008680   0.8285695  )
       200           Mg  tau( 200) = (   0.3307509   0.6653666   0.6665525  )
       201           Mg  tau( 201) = (   0.3315557   0.8299268   0.8303546  )
       202           Mg  tau( 202) = (   0.4975722   0.6630510   0.8301385  )
       203           Mg  tau( 203) = (   0.4976764   0.8308897   0.6647847  )
       204           O   tau( 204) = (   0.4976768   0.8285243   0.8285686  )
       205           O   tau( 205) = (   0.4975347  -0.0009096  -0.0000721  )
       206           O   tau( 206) = (   0.6634416   0.8291022  -0.0000721  )
       207           O   tau( 207) = (   0.6634955  -0.0003439   0.8291873  )
       208           Mg  tau( 208) = (   0.6625958   0.6625957   0.6635978  )
       209           Mg  tau( 209) = (   0.6637572   0.8292493   0.8296513  )
       210           Mg  tau( 210) = (   0.8292493   0.6637572   0.8296513  )
       211           Mg  tau( 211) = (   0.8293688   0.8293688   0.6641192  )
       212           O   tau( 212) = (   0.8292285   0.8292284   0.8291596  )
       213           O   tau( 213) = (   0.8295003  -0.0000996  -0.0000725  )
       214           O   tau( 214) = (  -0.0000996   0.8295003  -0.0000725  )
       215           O   tau( 215) = (   0.0001717   0.0001717   0.8291592  )

     number of k points=     1
                       cart. coord. in units 2pi/alat
        k(    1) = (   0.0000000   0.0000000   0.0000000), wk =   2.0000000

     Dense  grid:  1303639 G-vectors     FFT dimensions: ( 135, 135, 135)

     Estimated max dynamical RAM per process >     523.64 MB

     Estimated total dynamical RAM >      30.68 GB

     Initial potential from superposition of free atoms
     Check: negative starting charge=   -0.000290

     starting charge  857.87907, renormalised to  856.00000

     negative rho (up, down):  2.898E-04 0.000E+00
     Starting wfc are  860 randomized atomic wfcs

     total cpu time spent up to now is       14.0 secs

     Self-consistent Calculation

     iteration #  1     ecut=    80.00 Ry     beta= 0.70
     Davidson diagonalization with overlap
     ethr =  1.00E-02,  avg # of iterations =  6.0
     Davidson diagonalization with overlap
     ethr =  1.00E-02,  avg # of iterations =  1.0
     Davidson diagonalization with overlap
     ethr =  1.00E-02,  avg # of iterations =  1.0

     negative rho (up, down):  3.628E-05 0.000E+00

     Expectation value of exp(iGx): ( -1.1936914600442779E-004, -3.5239027501624069E-004)  0.99545565572673589     
     Electronic Dipole per cell (Ry a.u.)  -20.326904283317401     
     Ionic Dipole per cell (Ry a.u.)   13241.472088713330     

     Expectation value of exp(iGx): ( -1.1941313875786660E-004, -3.5237452336884894E-004)  0.99545565572673589     
     Electronic Dipole per cell (Ry a.u.)  -20.328249554876336     
     Ionic Dipole per cell (Ry a.u.)   13241.472736708669     

     Expectation value of exp(iGx): (  3.6432778616598757E-004,  7.2162803226104855E-005)  0.99545565572673589     
     Electronic Dipole per cell (Ry a.u.)   2.0948208986324701     
     Ionic Dipole per cell (Ry a.u.)   13224.653292808935     
Electronic Dipole on Cartesian axes
           1  -20.326904283317401     
           2  -20.328249554876336     
           3   2.0948208986324701     
Ionic Dipole on Cartesian axes
           1   13241.472088713330     
           2   13241.472736708669     
           3   13224.653292808935     

     total cpu time spent up to now is      239.3 secs

     total energy              =   -3659.15218522 Ry
     Harris-Foulkes estimate   =   -3691.78783611 Ry
     estimated scf accuracy    <      44.21611964 Ry

     iteration #  2     ecut=    80.00 Ry     beta= 0.70
     Davidson diagonalization with overlap
     ethr =  5.17E-03,  avg # of iterations =  3.0
     Davidson diagonalization with overlap
     ethr =  5.17E-03,  avg # of iterations =  2.0
     Davidson diagonalization with overlap
     ethr =  5.17E-03,  avg # of iterations =  1.0

     negative rho (up, down):  3.147E-06 0.000E+00

     Expectation value of exp(iGx): ( -1.1807878703206662E-006, -3.4854680489816621E-006)  0.99545565572673589     
     Electronic Dipole per cell (Ry a.u.)  -20.327223655189044     
     Ionic Dipole per cell (Ry a.u.)   13241.472088713330     

     Expectation value of exp(iGx): ( -1.1811533992072908E-006, -3.4853458172418880E-006)  0.99545565572673589     
     Electronic Dipole per cell (Ry a.u.)  -20.328345656104545     
     Ionic Dipole per cell (Ry a.u.)   13241.472736708669     

     Expectation value of exp(iGx): (  3.6813009982248794E-006,  7.2953938281327751E-007)  0.99545565572673589     
     Electronic Dipole per cell (Ry a.u.)   2.0958851588757033     
     Ionic Dipole per cell (Ry a.u.)   13224.653292808935     
Electronic Dipole on Cartesian axes
           1  -20.327223655189044     
           2  -20.328345656104545     
           3   2.0958851588757033     
Ionic Dipole on Cartesian axes
           1   13241.472088713330     
           2   13241.472736708669     
           3   13224.653292808935     

     total cpu time spent up to now is      441.0 secs

     total energy              =   -3670.08697394 Ry
     Harris-Foulkes estimate   =   -3689.06672831 Ry
     estimated scf accuracy    <      38.57880584 Ry

     iteration #  3     ecut=    80.00 Ry     beta= 0.70
     Davidson diagonalization with overlap
     ethr =  4.51E-03,  avg # of iterations =  2.0
     Davidson diagonalization with overlap
     ethr =  4.51E-03,  avg # of iterations =  1.0
     Davidson diagonalization with overlap
     ethr =  4.51E-03,  avg # of iterations =  1.0

     Expectation value of exp(iGx): ( -1.5645679842776706E-005, -4.6183377107914335E-005)  0.99545565572673589     
     Electronic Dipole per cell (Ry a.u.)  -20.327208473116706     
     Ionic Dipole per cell (Ry a.u.)   13241.472088713330     

     Expectation value of exp(iGx): ( -1.5650670596973999E-005, -4.6181591767763356E-005)  0.99545565572673589     
     Electronic Dipole per cell (Ry a.u.)  -20.328372832216601     
     Ionic Dipole per cell (Ry a.u.)   13241.472736708669     

     Expectation value of exp(iGx): (  4.7901433186298560E-005,  9.4886848155889504E-006)  0.99545565572673589     
     Electronic Dipole per cell (Ry a.u.)   2.0949921000445380     
     Ionic Dipole per cell (Ry a.u.)   13224.653292808935     
Electronic Dipole on Cartesian axes
           1  -20.327208473116706     
           2  -20.328372832216601     
           3   2.0949921000445380     
Ionic Dipole on Cartesian axes
           1   13241.472088713330     
           2   13241.472736708669     
           3   13224.653292808935     

     total cpu time spent up to now is      633.9 secs

     total energy              =   -3677.81877084 Ry
     Harris-Foulkes estimate   =   -3677.94630706 Ry
     estimated scf accuracy    <       0.26238423 Ry

     iteration #  4     ecut=    80.00 Ry     beta= 0.70
     Davidson diagonalization with overlap
     ethr =  3.07E-05,  avg # of iterations =  7.0
     Davidson diagonalization with overlap
     ethr =  3.07E-05,  avg # of iterations =  1.0
     Davidson diagonalization with overlap
     ethr =  3.07E-05,  avg # of iterations =  1.0

     negative rho (up, down):  1.591E-06 0.000E+00

     Expectation value of exp(iGx): ( -1.3761845738990111E-005, -4.0624419083631251E-005)  0.99545565572673589     
     Electronic Dipole per cell (Ry a.u.)  -20.327064317625208     
     Ionic Dipole per cell (Ry a.u.)   13241.472088713330     

     Expectation value of exp(iGx): ( -1.3765841542825130E-005, -4.0623064786973340E-005)  0.99545565572673589     
     Electronic Dipole per cell (Ry a.u.)  -20.328118099212407     
     Ionic Dipole per cell (Ry a.u.)   13241.472736708669     

     Expectation value of exp(iGx): (  4.2875754453438903E-005,  8.4945792390111551E-006)  0.99545565572673589     
     Electronic Dipole per cell (Ry a.u.)   2.0953334022543459     
     Ionic Dipole per cell (Ry a.u.)   13224.653292808935     
Electronic Dipole on Cartesian axes
           1  -20.327064317625208     
           2  -20.328118099212407     
           3   2.0953334022543459     
Ionic Dipole on Cartesian axes
           1   13241.472088713330     
           2   13241.472736708669     
           3   13224.653292808935     

     total cpu time spent up to now is      850.9 secs

     total energy              =   -3677.81237237 Ry
     Harris-Foulkes estimate   =   -3677.95434549 Ry
     estimated scf accuracy    <       0.35322581 Ry

     iteration #  5     ecut=    80.00 Ry     beta= 0.70
     Davidson diagonalization with overlap
     ethr =  3.07E-05,  avg # of iterations =  3.0
     Davidson diagonalization with overlap
     ethr =  3.07E-05,  avg # of iterations =  1.0
     Davidson diagonalization with overlap
     ethr =  3.07E-05,  avg # of iterations =  1.0

     Expectation value of exp(iGx): ( -1.3901737855897564E-005, -4.1035924657677936E-005)  0.99545565572673589     
     Electronic Dipole per cell (Ry a.u.)  -20.327179379895934     
     Ionic Dipole per cell (Ry a.u.)   13241.472088713330     

     Expectation value of exp(iGx): ( -1.3906381642037509E-005, -4.1034340071628579E-005)  0.99545565572673589     
     Electronic Dipole per cell (Ry a.u.)  -20.328392610107553     
     Ionic Dipole per cell (Ry a.u.)   13241.472736708669     

     Expectation value of exp(iGx): (  4.2658289321655139E-005,  8.4502505270007717E-006)  0.99545565572673589     
     Electronic Dipole per cell (Ry a.u.)   2.0950327049835242     
     Ionic Dipole per cell (Ry a.u.)   13224.653292808935     
Electronic Dipole on Cartesian axes
           1  -20.327179379895934     
           2  -20.328392610107553     
           3   2.0950327049835242     
Ionic Dipole on Cartesian axes
           1   13241.472088713330     
           2   13241.472736708669     
           3   13224.653292808935     

     total cpu time spent up to now is     1041.0 secs

     total energy              =   -3677.87770307 Ry
     Harris-Foulkes estimate   =   -3677.88384512 Ry
     estimated scf accuracy    <       0.01532355 Ry

     iteration #  6     ecut=    80.00 Ry     beta= 0.70
     Davidson diagonalization with overlap
     ethr =  1.79E-06,  avg # of iterations =  8.0
     Davidson diagonalization with overlap
     ethr =  1.79E-06,  avg # of iterations =  1.0
     Davidson diagonalization with overlap
     ethr =  1.79E-06,  avg # of iterations =  1.0

     Expectation value of exp(iGx): ( -1.3985793083254960E-005, -4.1284041156322965E-005)  0.99545565572673589     
     Electronic Dipole per cell (Ry a.u.)  -20.327179569672534     
     Ionic Dipole per cell (Ry a.u.)   13241.472088713330     

     Expectation value of exp(iGx): ( -1.3990468027771659E-005, -4.1282453213437633E-005)  0.99545565572673589     
     Electronic Dipole per cell (Ry a.u.)  -20.328393025949197     
     Ionic Dipole per cell (Ry a.u.)   13241.472736708669     

     Expectation value of exp(iGx): (  4.2984060331079658E-005,  8.5147426516117990E-006)  0.99545565572673589     
     Electronic Dipole per cell (Ry a.u.)   2.0950230188005792     
     Ionic Dipole per cell (Ry a.u.)   13224.653292808935     
Electronic Dipole on Cartesian axes
           1  -20.327179569672534     
           2  -20.328393025949197     
           3   2.0950230188005792     
Ionic Dipole on Cartesian axes
           1   13241.472088713330     
           2   13241.472736708669     
           3   13224.653292808935     

     total cpu time spent up to now is     1257.2 secs

     total energy              =   -3677.87944985 Ry
     Harris-Foulkes estimate   =   -3677.87979245 Ry
     estimated scf accuracy    <       0.00084524 Ry

     iteration #  7     ecut=    80.00 Ry     beta= 0.70
     Davidson diagonalization with overlap
     ethr =  9.87E-08,  avg # of iterations =  2.0
     Davidson diagonalization with overlap
     ethr =  9.87E-08,  avg # of iterations =  1.0
     Davidson diagonalization with overlap
     ethr =  9.87E-08,  avg # of iterations =  1.0

     Expectation value of exp(iGx): ( -1.4059434471171106E-005, -4.1501413196628213E-005)  0.99545565572673589     
     Electronic Dipole per cell (Ry a.u.)  -20.327180095298132     
     Ionic Dipole per cell (Ry a.u.)   13241.472088713330     

     Expectation value of exp(iGx): ( -1.4064127569298496E-005, -4.1499822170889723E-005)  0.99545565572673589     
     Electronic Dipole per cell (Ry a.u.)  -20.328391641249727     
     Ionic Dipole per cell (Ry a.u.)   13241.472736708669     

     Expectation value of exp(iGx): (  4.3211666285305557E-005,  8.5598574169327761E-006)  0.99545565572673589     
     Electronic Dipole per cell (Ry a.u.)   2.0950297323604348     
     Ionic Dipole per cell (Ry a.u.)   13224.653292808935     
Electronic Dipole on Cartesian axes
           1  -20.327180095298132     
           2  -20.328391641249727     
           3   2.0950297323604348     
Ionic Dipole on Cartesian axes
           1   13241.472088713330     
           2   13241.472736708669     
           3   13224.653292808935     

     total cpu time spent up to now is     1444.0 secs

     total energy              =   -3677.87948864 Ry
     Harris-Foulkes estimate   =   -3677.87955110 Ry
     estimated scf accuracy    <       0.00012475 Ry

     iteration #  8     ecut=    80.00 Ry     beta= 0.70
     Davidson diagonalization with overlap
     ethr =  1.46E-08,  avg # of iterations =  3.0
     Davidson diagonalization with overlap
     ethr =  1.46E-08,  avg # of iterations =  1.0
     Davidson diagonalization with overlap
     ethr =  1.46E-08,  avg # of iterations =  1.0

     Expectation value of exp(iGx): ( -1.4105999543110093E-005, -4.1638862224977577E-005)  0.99545565572673589     
     Electronic Dipole per cell (Ry a.u.)  -20.327180432771158     
     Ionic Dipole per cell (Ry a.u.)   13241.472088713330     

     Expectation value of exp(iGx): ( -1.4110705066508823E-005, -4.1637267560763226E-005)  0.99545565572673589     
     Electronic Dipole per cell (Ry a.u.)  -20.328391131593367     
     Ionic Dipole per cell (Ry a.u.)   13241.472736708669     

     Expectation value of exp(iGx): (  4.3364898714379676E-005,  8.5902018978518008E-006)  0.99545565572673589     
     Electronic Dipole per cell (Ry a.u.)   2.0950274649870368     
     Ionic Dipole per cell (Ry a.u.)   13224.653292808935     
Electronic Dipole on Cartesian axes
           1  -20.327180432771158     
           2  -20.328391131593367     
           3   2.0950274649870368     
Ionic Dipole on Cartesian axes
           1   13241.472088713330     
           2   13241.472736708669     
           3   13224.653292808935     

     total cpu time spent up to now is     1639.1 secs

     total energy              =   -3677.87951738 Ry
     Harris-Foulkes estimate   =   -3677.87953022 Ry
     estimated scf accuracy    <       0.00003353 Ry

     iteration #  9     ecut=    80.00 Ry     beta= 0.70
     Davidson diagonalization with overlap
     ethr =  3.92E-09,  avg # of iterations =  2.0
     Davidson diagonalization with overlap
     ethr =  3.92E-09,  avg # of iterations =  1.0
     Davidson diagonalization with overlap
     ethr =  3.92E-09,  avg # of iterations =  1.0

     Expectation value of exp(iGx): ( -1.4092361483759180E-005, -4.1598612204022791E-005)  0.99545565572673589     
     Electronic Dipole per cell (Ry a.u.)  -20.327179841906830     
     Ionic Dipole per cell (Ry a.u.)   13241.472088713330     

     Expectation value of exp(iGx): ( -1.4097065532237838E-005, -4.1597018319232187E-005)  0.99545565572673589     
     Electronic Dipole per cell (Ry a.u.)  -20.328391310458368     
     Ionic Dipole per cell (Ry a.u.)   13241.472736708669     

     Expectation value of exp(iGx): (  4.3320306298888419E-005,  8.5813728035605133E-006)  0.99545565572673589     
     Electronic Dipole per cell (Ry a.u.)   2.0950284805505199     
     Ionic Dipole per cell (Ry a.u.)   13224.653292808935     
Electronic Dipole on Cartesian axes
           1  -20.327179841906830     
           2  -20.328391310458368     
           3   2.0950284805505199     
Ionic Dipole on Cartesian axes
           1   13241.472088713330     
           2   13241.472736708669     
           3   13224.653292808935     

     total cpu time spent up to now is     1827.5 secs

     total energy              =   -3677.87951954 Ry
     Harris-Foulkes estimate   =   -3677.87952071 Ry
     estimated scf accuracy    <       0.00000287 Ry

     iteration # 10     ecut=    80.00 Ry     beta= 0.70
     Davidson diagonalization with overlap
     ethr =  3.35E-10,  avg # of iterations =  2.0
     Davidson diagonalization with overlap
     ethr =  3.35E-10,  avg # of iterations =  1.0
     Davidson diagonalization with overlap
     ethr =  3.35E-10,  avg # of iterations =  1.0

     Expectation value of exp(iGx): ( -1.4088460735813801E-005, -4.1587100476898970E-005)  0.99545565572673589     
     Electronic Dipole per cell (Ry a.u.)  -20.327179629252065     
     Ionic Dipole per cell (Ry a.u.)   13241.472088713330     

     Expectation value of exp(iGx): ( -1.4093163917033561E-005, -4.1585506708259887E-005)  0.99545565572673589     
     Electronic Dipole per cell (Ry a.u.)  -20.328391223661018     
     Ionic Dipole per cell (Ry a.u.)   13241.472736708669     

     Expectation value of exp(iGx): (  4.3308341909614722E-005,  8.5790009738611813E-006)  0.99545565572673589     
     Electronic Dipole per cell (Ry a.u.)   2.0950280546992222     
     Ionic Dipole per cell (Ry a.u.)   13224.653292808935     
Electronic Dipole on Cartesian axes
           1  -20.327179629252065     
           2  -20.328391223661018     
           3   2.0950280546992222     
Ionic Dipole on Cartesian axes
           1   13241.472088713330     
           2   13241.472736708669     
           3   13224.653292808935     

     total cpu time spent up to now is     2013.5 secs

     total energy              =   -3677.87951988 Ry
     Harris-Foulkes estimate   =   -3677.87951996 Ry
     estimated scf accuracy    <       0.00000019 Ry

     iteration # 11     ecut=    80.00 Ry     beta= 0.70
     Davidson diagonalization with overlap
     ethr =  2.23E-11,  avg # of iterations =  2.0
     Davidson diagonalization with overlap
     ethr =  2.23E-11,  avg # of iterations =  1.0
     Davidson diagonalization with overlap
     ethr =  2.23E-11,  avg # of iterations =  1.0

     Expectation value of exp(iGx): ( -1.4087705685297957E-005, -4.1584870393208768E-005)  0.99545565572673589     
     Electronic Dipole per cell (Ry a.u.)  -20.327179729747943     
     Ionic Dipole per cell (Ry a.u.)   13241.472088713330     

     Expectation value of exp(iGx): ( -1.4092408469115392E-005, -4.1583276804586012E-005)  0.99545565572673589     
     Electronic Dipole per cell (Ry a.u.)  -20.328391283195153     
     Ionic Dipole per cell (Ry a.u.)   13241.472736708669     

     Expectation value of exp(iGx): (  4.3305601713946572E-005,  8.5784586502755261E-006)  0.99545565572673589     
     Electronic Dipole per cell (Ry a.u.)   2.0950281701570632     
     Ionic Dipole per cell (Ry a.u.)   13224.653292808935     
Electronic Dipole on Cartesian axes
           1  -20.327179729747943     
           2  -20.328391283195153     
           3   2.0950281701570632     
Ionic Dipole on Cartesian axes
           1   13241.472088713330     
           2   13241.472736708669     
           3   13224.653292808935     

     total cpu time spent up to now is     2203.8 secs

     End of self-consistent calculation

          k = 0.0000 0.0000 0.0000 (162891 PWs)   bands (ev):

   -11.5602 -11.2135 -11.2113 -11.1767 -11.1587 -11.1309 -11.1084 -10.8885
   -10.8807 -10.8547 -10.8457 -10.8184 -10.8132 -10.8097 -10.8055 -10.7901
   -10.7831 -10.7824 -10.7323 -10.5762 -10.5661 -10.5586 -10.5391 -10.5362
   -10.5353 -10.5319 -10.5148 -10.5057 -10.3900 -10.3740 -10.3519 -10.3005
   -10.2944 -10.2723 -10.2602 -10.2190 -10.2179 -10.2149 -10.1946 -10.1886
   -10.1841 -10.1686 -10.1539 -10.1504 -10.1458 -10.1359 -10.1349 -10.1252
   -10.1174 -10.1068 -10.1038 -10.0961 -10.0959 -10.0911 -10.0829 -10.0750
   -10.0745 -10.0743 -10.0631 -10.0615 -10.0556 -10.0525 -10.0491 -10.0490
   -10.0447 -10.0425 -10.0349 -10.0315 -10.0280 -10.0196 -10.0167 -10.0099
   -10.0078 -10.0073 -10.0004  -9.9890  -9.9856  -9.9817  -9.9768  -9.9670
    -9.9268  -9.9025  -9.8998  -9.8746  -9.8719  -9.8377  -9.8364  -9.8364
    -9.8361  -9.8356  -9.8321  -9.8198  -9.8120  -9.7886  -9.7625  -9.7590
    -9.7589  -9.7417  -9.7370  -9.7293  -9.7068  -9.7028  -9.7021  -9.7008
    -9.6995  -9.6656  -9.4614   0.9966   1.0663   1.0679   1.0933   1.1041
     1.1244   1.1303   1.1318   1.1345   1.1512   1.1595   1.1870   1.1880
     1.1897   1.1970   1.2127   1.2272   1.2309   1.2312   1.2352   1.2405
     1.2427   1.2455   1.2584   1.2603   1.2686   1.3236   1.4791   1.6199
     1.6819   1.6843   1.6868   1.6875   1.6887   1.6902   1.6970   1.7043
     1.7127   1.7210   1.7230   1.7294   1.7357   1.7484   1.7486   1.7618
     1.7703   1.7719   1.7972   1.8072   1.8172   1.8180   1.8214   1.8239
     1.8334   1.8347   1.8453   1.8503   1.8521   1.8544   1.8568   1.8612
     1.8614   1.8658   1.8680   1.8705   1.8828   1.9194   1.9340   1.9668
     1.9719   1.9751   1.9885   1.9963   1.9982   2.0059   2.0088   2.0863
     2.1478   2.1510   2.1518   2.1543   2.1575   2.1581   2.1642   2.1657
     2.1689   2.1937   2.2084   2.2287   2.2713   2.2765   2.2838   2.2840
     2.2872   2.2949   2.2982   2.2987   2.3544   2.3838   2.4119   2.5538
     2.6973   2.7938   2.7948   2.8044   2.8104   2.8135   2.8187   2.8251
     2.8280   2.8526   2.8923   2.9101   3.0720   3.0878   3.0978   3.1029
     3.1240   3.1314   3.1392   3.1430   3.1474   3.1731   3.2013   3.3418
     3.4754   3.4826   3.4957   3.5049   3.5058   3.5114   3.5136   3.5142
     3.5370   3.5380   3.5387   3.5411   3.5459   3.5507   3.5509   3.5577
     3.5690   3.5699   3.5755   3.5785   3.5791   3.5869   3.5870   3.6061
     3.6090   3.6560   3.7117   3.7283   3.7335   3.7518   3.7588   3.7767
     3.7905   3.7937   3.7998   3.8152   3.8156   3.8643   3.8782   3.8807
     3.8939   3.8957   3.9079   3.9287   3.9645   3.9786   3.9848   3.9855
     3.9982   4.0090   4.0148   4.0159   4.0236   4.0275   4.0422   4.0441
     4.0501   4.0545   4.0560   4.0564   4.0567   4.0712   4.0717   4.0734
     4.0784   4.0846   4.1185   4.1233   4.1516   4.1624   4.2015   4.2883
     4.3027   4.3033   4.3091   4.3123   4.3351   4.3352   4.3383   4.3581
     4.3710   4.3810   4.3824   4.3832   4.3874   4.3881   4.3883   4.4081
     4.4145   4.4156   4.4238   4.4269   4.4301   4.4324   4.4336   4.4338
     4.4459   4.4512   4.4550   4.4554   4.4614   4.4623   4.4741   4.4768
     4.4775   4.4858   4.4859   4.4866   4.4868   4.4880   4.4892   4.4928
     4.4957   4.5038   4.5090   4.5093   4.5175   4.5185   4.5189   4.5216
     4.5250   4.5286   4.5343   4.5359   4.5412   4.5415   4.5683   4.5831
     4.6008   4.6174   4.6286   4.6335   4.6358   4.6407   4.6419   4.6492
     4.6604   4.6626   4.6634   4.6741   4.6793   4.6826   4.6843   4.6894
     4.6909   4.6928   4.6985   4.6995   4.7027   4.7054   4.7199   4.7814
     4.7862   4.8978   4.9319   4.9419   4.9689   4.9851   4.9942   5.0014
     5.0019   5.0049   5.0116   5.0128   5.0256   5.0381   5.0398   5.0407
     5.0430   5.0438   5.0562   5.0581   5.0722   5.0728   5.0729   5.0807
     5.0857   5.0876   5.1116   5.1385   5.1861   5.1991   5.2110   5.2147
     5.2233   5.2238   5.2321   5.2346   5.2376   5.2388   5.2394   5.2972
     5.4383   5.4666   5.4822   5.8665   8.9825  10.1890  10.6145  11.9421
    11.9501  11.9853  12.1750  12.3226  12.4242  12.5399  12.6015  12.6722
    12.9163  12.9312  13.0866  13.1298  13.1356  13.1400  13.1444  13.1579
    13.1739  13.1845  13.2050  13.2104  13.2133  13.2135  13.2242  13.3041
    13.5946  13.6122  13.8008  13.9613  14.0037  14.2909  14.3229  14.3349
    14.3533  14.3874  14.3951  14.3980  14.4148  14.4259  14.4308  14.4425
    14.4603  14.4722  14.4748  14.4767  14.4821  14.4944  14.5403  14.6094
    14.6111  14.6215  14.6243  14.6435  14.6652  14.7209  14.8265  14.8477
    14.9128  14.9322  14.9633  15.0356  15.1400  15.1561  15.2383  15.2721
    15.3183  15.3582  15.3802  15.3929  15.4032  15.4052  15.4181  15.4200
    15.4300  15.4587  15.4637  15.4653  15.4677  15.4706  15.4789  15.4827
    15.5002  15.5189  15.5748  15.6164  15.6516  15.6873  15.7254  15.7619
    15.7736  15.7758  15.7813  15.7926  15.8101  15.8119  15.8276  15.8293
    15.8319  15.8387  15.8705  15.9058  15.9436  15.9488  15.9690  15.9963
    16.0289  16.0410  16.1264  16.1497  16.1931  16.2042  16.2563  16.2866
    16.3297  16.3520  16.3914  16.4052  16.4387  16.5257  16.5852  16.6324
    16.6383  16.6520  16.6560  16.6569  16.6665  16.6712  16.6738  16.6753
    16.6864  16.6935  16.7011  16.7015  16.7081  16.7123  16.7129  16.7174
    16.7352  16.7447  16.7546  16.7608  16.7682  16.7703  16.7854  16.8130
    16.8601  16.8638  16.9485  16.9763  16.9811  17.0296  17.0348  17.0677
    17.2442  17.3584  17.5033  17.5065  17.5129  17.5398  17.5575  17.5880
    17.6151  17.6289  17.6431  17.6772  17.6801  17.6919  17.6943  17.7041

     highest occupied, lowest unoccupied level (ev):     5.8665    8.9825

!    total energy              =   -3677.87951991 Ry
     Harris-Foulkes estimate   =   -3677.87951991 Ry
     estimated scf accuracy    <          8.2E-09 Ry

     The total energy is the sum of the following terms:

     one-electron contribution =   -1055.42075575 Ry
     hartree contribution      =    1096.47936133 Ry
     xc contribution           =    -907.22232390 Ry
     ewald contribution        =   -2811.71580159 Ry

     convergence has been achieved in  11 iterations
  **** WARNING :: Problem open file vector.dat...

     Forces acting on atoms (cartesian axes, Ry/au):

     atom    1 type  1   force =     0.00014644    0.00014619   -0.00000179
     atom    2 type  1   force =     0.00058455    0.00014419    0.00002025
     atom    3 type  1   force =     0.00014411    0.00058412    0.00002021
     atom    4 type  1   force =     0.00036838    0.00036840   -0.00000158
     atom    5 type  2   force =     0.00044238    0.00044209    0.00010419
     atom    6 type  2   force =     0.00026419    0.00039359    0.00018349
     atom    7 type  2   force =     0.00039591    0.00026415    0.00018474
     atom    8 type  2   force =     0.00016565    0.00016471    0.00046512
     atom    9 type  1   force =     0.00001953    0.00033018   -0.00000159
     atom   10 type  1   force =     0.00047836    0.00011315    0.00010111
     atom   11 type  1   force =     0.00021840   -0.00019924    0.00001010
     atom   12 type  1   force =     0.00035388    0.00007124   -0.00000248
     atom   13 type  2   force =     0.00028234    0.00006800    0.00033937
     atom   14 type  2   force =     0.00049280   -0.00051075   -0.00029964
     atom   15 type  2   force =     0.00034211   -0.00034738   -0.00006919
     atom   16 type  2   force =    -0.00006879   -0.00028963    0.00033839
     atom   17 type  1   force =     0.00026032   -0.00067117   -0.00000193
     atom   18 type  1   force =     0.00047640   -0.00047792   -0.00026266
     atom   19 type  1   force =     0.00028031   -0.00027414   -0.00017785
     atom   20 type  1   force =     0.00067691   -0.00025801   -0.00000191
     atom   21 type  2   force =     0.00052513   -0.00019496   -0.00020927
     atom   22 type  2   force =     0.00008977   -0.00035295    0.00005589
     atom   23 type  2   force =     0.00030987    0.00004602    0.00001809
     atom   24 type  2   force =     0.00025297    0.00017061   -0.00008795
     atom   25 type  1   force =     0.00033047    0.00001982   -0.00000161
     atom   26 type  1   force =    -0.00019859    0.00021878    0.00001062
     atom   27 type  1   force =     0.00011316    0.00047897    0.00010179
     atom   28 type  1   force =     0.00007116    0.00035415   -0.00000248
     atom   29 type  2   force =     0.00006720    0.00028174    0.00033768
     atom   30 type  2   force =    -0.00034906    0.00034372   -0.00007161
     atom   31 type  2   force =    -0.00051045    0.00049249   -0.00030827
     atom   32 type  2   force =    -0.00028915   -0.00006861    0.00033714
     atom   33 type  1   force =     0.00036056    0.00036080   -0.00000167
     atom   34 type  1   force =    -0.00017252    0.00017010    0.00037628
     atom   35 type  1   force =     0.00016948   -0.00017193    0.00037394
     atom   36 type  1   force =    -0.00035944   -0.00035922   -0.00000168
     atom   37 type  2   force =    -0.00017572   -0.00017676    0.00046584
     atom   38 type  2   force =    -0.00040542   -0.00026909    0.00018572
     atom   39 type  2   force =    -0.00026911   -0.00040779    0.00018707
     atom   40 type  2   force =    -0.00044585   -0.00044618    0.00010640
     atom   41 type  1   force =    -0.00007147   -0.00034912   -0.00000250
     atom   42 type  1   force =    -0.00011653   -0.00047570    0.00010168
     atom   43 type  1   force =     0.00020047   -0.00021409    0.00000925
     atom   44 type  1   force =    -0.00032816   -0.00001534   -0.00000163
     atom   45 type  2   force =    -0.00024852   -0.00017832   -0.00008665
     atom   46 type  2   force =    -0.00030426   -0.00005017    0.00001917
     atom   47 type  2   force =    -0.00008754    0.00034525    0.00005282
     atom   48 type  2   force =    -0.00051389    0.00019165   -0.00020973
     atom   49 type  1   force =    -0.00067092    0.00026031   -0.00000193
     atom   50 type  1   force =    -0.00027368    0.00027990   -0.00017766
     atom   51 type  1   force =    -0.00047773    0.00047623   -0.00026124
     atom   52 type  1   force =    -0.00025800    0.00067667   -0.00000186
     atom   53 type  2   force =    -0.00019516    0.00052595   -0.00020998
     atom   54 type  2   force =     0.00004634    0.00031054    0.00001808
     atom   55 type  2   force =    -0.00035237    0.00009218    0.00005475
     atom   56 type  2   force =     0.00017097    0.00025364   -0.00008778
     atom   57 type  1   force =    -0.00034939   -0.00007141   -0.00000249
     atom   58 type  1   force =    -0.00021444    0.00019992    0.00000980
     atom   59 type  1   force =    -0.00047627   -0.00011648    0.00010235
     atom   60 type  1   force =    -0.00001560   -0.00032848   -0.00000161
     atom   61 type  2   force =    -0.00017781   -0.00024788   -0.00008696
     atom   62 type  2   force =     0.00034570   -0.00008520    0.00005388
     atom   63 type  2   force =    -0.00005015   -0.00030332    0.00001934
     atom   64 type  2   force =     0.00019158   -0.00051323   -0.00020933
     atom   65 type  1   force =    -0.00036809   -0.00036807   -0.00000161
     atom   66 type  1   force =    -0.00014328   -0.00058179    0.00002298
     atom   67 type  1   force =    -0.00058136   -0.00014323    0.00002296
     atom   68 type  1   force =    -0.00013972   -0.00013996   -0.00000172
     atom   69 type  2   force =    -0.00022474   -0.00022439   -0.00009086
     atom   70 type  2   force =     0.00023860   -0.00022950   -0.00019912
     atom   71 type  2   force =    -0.00023032    0.00023933   -0.00019923
     atom   72 type  2   force =     0.00023346    0.00023382   -0.00009078
     atom   73 type  1   force =     0.00016814    0.00016778   -0.00009552
     atom   74 type  1   force =     0.00042420    0.00031570    0.00000453
     atom   75 type  1   force =     0.00031519    0.00042332    0.00000452
     atom   76 type  1   force =     0.00023777    0.00023854    0.00021328
     atom   77 type  2   force =     0.00085638    0.00085555   -0.00000499
     atom   78 type  2   force =     0.00026239    0.00039327   -0.00019169
     atom   79 type  2   force =     0.00039554    0.00026248   -0.00019295
     atom   80 type  2   force =     0.00006775   -0.00007425   -0.00000548
     atom   81 type  1   force =     0.00031170    0.00020933    0.00009036
     atom   82 type  1   force =     0.00064369   -0.00006438    0.00000504
     atom   83 type  1   force =     0.00036715   -0.00058900    0.00000423
     atom   84 type  1   force =     0.00069239   -0.00047147   -0.00008978
     atom   85 type  2   force =     0.00070310   -0.00011313   -0.00000349
     atom   86 type  2   force =     0.00049151   -0.00050934    0.00029087
     atom   87 type  2   force =     0.00034250   -0.00034838    0.00006163
     atom   88 type  2   force =     0.00011706   -0.00070904   -0.00000346
     atom   89 type  1   force =     0.00031877   -0.00049977   -0.00015857
     atom   90 type  1   force =     0.00066920   -0.00066739    0.00000462
     atom   91 type  1   force =     0.00013646   -0.00013242    0.00000446
     atom   92 type  1   force =     0.00050381   -0.00032019   -0.00016060
     atom   93 type  2   force =     0.00017099   -0.00011708   -0.00000468
     atom   94 type  2   force =     0.00009063   -0.00035308   -0.00006327
     atom   95 type  2   force =     0.00031031    0.00004539   -0.00002569
     atom   96 type  2   force =     0.00044319    0.00034786   -0.00000455
     atom   97 type  1   force =     0.00021098    0.00031257    0.00009090
     atom   98 type  1   force =    -0.00058498    0.00036749    0.00000421
     atom   99 type  1   force =    -0.00006366    0.00064766    0.00000503
     atom  100 type  1   force =    -0.00046887    0.00069400   -0.00008508
     atom  101 type  2   force =    -0.00010420    0.00070245   -0.00000347
     atom  102 type  2   force =    -0.00034989    0.00034407    0.00006401
     atom  103 type  2   force =    -0.00050895    0.00049114    0.00029943
     atom  104 type  2   force =    -0.00070858    0.00010816   -0.00000339
     atom  105 type  1   force =    -0.00002677   -0.00002354    0.00031850
     atom  106 type  1   force =    -0.00062982    0.00063666    0.00000354
     atom  107 type  1   force =     0.00055593   -0.00054919    0.00000354
     atom  108 type  1   force =     0.00001454    0.00001776    0.00031758
     atom  109 type  2   force =    -0.00040541   -0.00026766   -0.00019408
     atom  110 type  2   force =    -0.00026782   -0.00040777   -0.00019552
     atom  111 type  2   force =    -0.00085954   -0.00086057   -0.00000470
     atom  112 type  1   force =     0.00046837   -0.00069475   -0.00009356
     atom  113 type  1   force =     0.00006832   -0.00064103    0.00000524
     atom  114 type  1   force =     0.00059050   -0.00036504    0.00000425
     atom  115 type  1   force =    -0.00020633   -0.00030910    0.00009043
     atom  116 type  2   force =    -0.00043021   -0.00035996   -0.00000483
     atom  117 type  2   force =    -0.00030402   -0.00005028   -0.00002711
     atom  118 type  2   force =    -0.00008900    0.00034558   -0.00005961
     atom  119 type  2   force =    -0.00016523    0.00011372   -0.00000493
     atom  120 type  1   force =    -0.00049801    0.00031826   -0.00015813
     atom  121 type  1   force =    -0.00013171    0.00013577    0.00000442
     atom  122 type  1   force =    -0.00066006    0.00066189    0.00000459
     atom  123 type  1   force =    -0.00031968    0.00050206   -0.00016012
     atom  124 type  2   force =    -0.00011823    0.00017392   -0.00000476
     atom  125 type  2   force =     0.00004583    0.00031102   -0.00002577
     atom  126 type  2   force =    -0.00035245    0.00009307   -0.00006213
     atom  127 type  2   force =     0.00034967    0.00044628   -0.00000453
     atom  128 type  1   force =    -0.00069639    0.00046582   -0.00008885
     atom  129 type  1   force =    -0.00036531    0.00058649    0.00000421
     atom  130 type  1   force =    -0.00064500    0.00006764    0.00000522
     atom  131 type  1   force =    -0.00030997   -0.00020797    0.00009104
     atom  132 type  2   force =    -0.00035829   -0.00042723   -0.00000493
     atom  133 type  2   force =     0.00034619   -0.00008640   -0.00006085
     atom  134 type  2   force =    -0.00005008   -0.00030321   -0.00002708
     atom  135 type  2   force =     0.00011271   -0.00016242   -0.00000491
     atom  136 type  1   force =    -0.00024161   -0.00024087    0.00021563
     atom  137 type  1   force =    -0.00031469   -0.00042044    0.00000461
     atom  138 type  1   force =    -0.00041956   -0.00031422    0.00000459
     atom  139 type  1   force =    -0.00016392   -0.00016435   -0.00009513
     atom  140 type  2   force =    -0.00019789   -0.00019740   -0.00000478
     atom  141 type  2   force =     0.00023836   -0.00022941    0.00019115
     atom  142 type  2   force =    -0.00023038    0.00023916    0.00019138
     atom  143 type  2   force =     0.00020796    0.00020856   -0.00000493
     atom  144 type  1   force =     0.00016849    0.00016818    0.00010286
     atom  145 type  1   force =     0.00058484    0.00014465   -0.00002557
     atom  146 type  1   force =     0.00014456    0.00058445   -0.00002552
     atom  147 type  1   force =     0.00023791    0.00023869   -0.00020585
     atom  148 type  2   force =     0.00044295    0.00044269   -0.00009777
     atom  149 type  2   force =     0.00027067    0.00033162    0.00000201
     atom  150 type  2   force =     0.00033193    0.00027056    0.00000192
     atom  151 type  2   force =     0.00016476    0.00016375   -0.00046041
     atom  152 type  1   force =     0.00031192    0.00020909   -0.00008288
     atom  153 type  1   force =     0.00047874    0.00011332   -0.00010596
     atom  154 type  1   force =     0.00021832   -0.00019929   -0.00001554
     atom  155 type  1   force =     0.00069249   -0.00047204    0.00009738
     atom  156 type  2   force =     0.00028317    0.00006763   -0.00033409
     atom  157 type  2   force =     0.00012073   -0.00012875    0.00000238
     atom  158 type  2   force =     0.00034297   -0.00034743    0.00000197
     atom  159 type  2   force =    -0.00006833   -0.00028959   -0.00033228
     atom  160 type  1   force =     0.00031832   -0.00049966    0.00016581
     atom  161 type  1   force =     0.00047619   -0.00047767    0.00025715
     atom  162 type  1   force =     0.00028016   -0.00027390    0.00017251
     atom  163 type  1   force =     0.00050367   -0.00031970    0.00016789
     atom  164 type  2   force =     0.00052502   -0.00019460    0.00021519
     atom  165 type  2   force =    -0.00000122   -0.00013649    0.00000170
     atom  166 type  2   force =     0.00059754    0.00005158    0.00000139
     atom  167 type  2   force =     0.00025296    0.00017056    0.00009305
     atom  168 type  1   force =     0.00021069    0.00031282   -0.00008343
     atom  169 type  1   force =    -0.00019867    0.00021867   -0.00001604
     atom  170 type  1   force =     0.00011329    0.00047937   -0.00010664
     atom  171 type  1   force =    -0.00046942    0.00069415    0.00009272
     atom  172 type  2   force =     0.00006716    0.00028261   -0.00033262
     atom  173 type  2   force =    -0.00034737    0.00034281    0.00000200
     atom  174 type  2   force =    -0.00012831    0.00012048    0.00000237
     atom  175 type  2   force =    -0.00028923   -0.00006839   -0.00033110
     atom  176 type  1   force =    -0.00002771   -0.00002446   -0.00031004
     atom  177 type  1   force =    -0.00017212    0.00016975   -0.00038285
     atom  178 type  1   force =     0.00016912   -0.00017148   -0.00038053
     atom  179 type  1   force =     0.00001552    0.00001878   -0.00030894
     atom  180 type  2   force =    -0.00017520   -0.00017617   -0.00046116
     atom  181 type  2   force =    -0.00033772   -0.00027180    0.00000201
     atom  182 type  2   force =    -0.00027183   -0.00033810    0.00000187
     atom  183 type  2   force =    -0.00044617   -0.00044639   -0.00010053
     atom  184 type  1   force =     0.00046900   -0.00069474    0.00010127
     atom  185 type  1   force =    -0.00011662   -0.00047598   -0.00010655
     atom  186 type  1   force =     0.00020055   -0.00021404   -0.00001463
     atom  187 type  1   force =    -0.00020608   -0.00030930   -0.00008287
     atom  188 type  2   force =    -0.00024927   -0.00017828    0.00009128
     atom  189 type  2   force =    -0.00059197   -0.00005230    0.00000109
     atom  190 type  2   force =     0.00000941    0.00013047    0.00000133
     atom  191 type  2   force =    -0.00051339    0.00019156    0.00021541
     atom  192 type  1   force =    -0.00049793    0.00031780    0.00016532
     atom  193 type  1   force =    -0.00027350    0.00027976    0.00017235
     atom  194 type  1   force =    -0.00047748    0.00047598    0.00025573
     atom  195 type  1   force =    -0.00031920    0.00050195    0.00016740
     atom  196 type  2   force =    -0.00019481    0.00052588    0.00021593
     atom  197 type  2   force =     0.00005154    0.00059780    0.00000138
     atom  198 type  2   force =    -0.00013619   -0.00000061    0.00000173
     atom  199 type  2   force =     0.00017101    0.00025367    0.00009289
     atom  200 type  1   force =    -0.00069636    0.00046641    0.00009657
     atom  201 type  1   force =    -0.00021439    0.00019998   -0.00001513
     atom  202 type  1   force =    -0.00047653   -0.00011663   -0.00010725
     atom  203 type  1   force =    -0.00031014   -0.00020773   -0.00008350
     atom  204 type  2   force =    -0.00017780   -0.00024862    0.00009160
     atom  205 type  2   force =     0.00013075    0.00000973    0.00000134
     atom  206 type  2   force =    -0.00005236   -0.00059163    0.00000111
     atom  207 type  2   force =     0.00019157   -0.00051276    0.00021484
     atom  208 type  1   force =    -0.00024173   -0.00024098   -0.00020798
     atom  209 type  1   force =    -0.00014372   -0.00058208   -0.00002825
     atom  210 type  1   force =    -0.00058169   -0.00014368   -0.00002820
     atom  211 type  1   force =    -0.00016437   -0.00016470    0.00010254
     atom  212 type  2   force =    -0.00022476   -0.00022444    0.00009696
     atom  213 type  2   force =     0.00027400   -0.00026113    0.00000275
     atom  214 type  2   force =    -0.00026134    0.00027423    0.00000270
     atom  215 type  2   force =     0.00023390    0.00023425    0.00009662

     Total force =     0.007650     Total SCF correction =     0.000197

     Writing output data file Qrtz_Ortho.save

     init_run     :     10.27s CPU     12.04s WALL (       1 calls)
     electrons    :   2075.55s CPU   2190.00s WALL (       1 calls)
     forces       :      2.78s CPU      2.97s WALL (       1 calls)

     Called by init_run:
     wfcinit      :      8.25s CPU      9.77s WALL (       1 calls)
     potinit      :      0.11s CPU      0.13s WALL (       1 calls)

     Called by electrons:
     c_bands      :    650.07s CPU    690.80s WALL (      33 calls)
     sum_band     :     15.14s CPU     17.65s WALL (      11 calls)
     v_of_rho     :      0.18s CPU      0.23s WALL (      12 calls)
     mix_rho      :      0.31s CPU      0.50s WALL (      11 calls)

     Called by c_bands:
     init_us_2    :      1.52s CPU      1.62s WALL (      45 calls)
     cegterg      :    620.09s CPU    653.72s WALL (      33 calls)

     Called by sum_band:

     Called by *egterg:
     h_psi        :    234.28s CPU    261.31s WALL (      97 calls)
     g_psi        :      0.51s CPU      0.51s WALL (      63 calls)
     cdiaghg      :    215.32s CPU    215.50s WALL (      94 calls)

     Called by h_psi:
     h_psi:pot    :    231.24s CPU    258.26s WALL (      97 calls)
     h_psi:calbec :     27.74s CPU     27.80s WALL (      97 calls)
     vloc_psi     :    178.75s CPU    205.50s WALL (      97 calls)
     add_vuspsi   :     24.75s CPU     24.95s WALL (      97 calls)

     General routines
     calbec       :     29.25s CPU     29.30s WALL (     101 calls)
     fft          :      0.36s CPU      0.47s WALL (      51 calls)
     fftw         :    174.70s CPU    204.08s WALL (   93260 calls)
     davcio       :      0.02s CPU      8.40s WALL (     259 calls)

     Parallel routines
     fft_scatt_xy :     10.26s CPU     10.53s WALL (   93311 calls)
     fft_scatt_yz :     98.07s CPU     98.14s WALL (   93311 calls)

     Electric-field routines
     c_phase_fiel :   1409.60s CPU   1480.32s WALL (      33 calls)

     PWSCF        : 34m51.31s CPU    37m 2.51s WALL


   This run was terminated on:  22:15:20  23Nov2018            

=------------------------------------------------------------------------------=
   JOB DONE.
=------------------------------------------------------------------------------=
