# Supplementary material for: Collective dipole effects in ionic transport under electric fields
Source: Nat Commun. 2020 Jul 3;11:3330. doi: 10.1038/s41467-020-17173-w (PMC7335081; doi:10.1038/s41467-020-17173-w)
Supplement: Supplementary file 3 — Source Data [file 41467_2020_17173_MOESM3_ESM.zip › Script_Pol_Analysis/QE_data/E-NEB_MgO_VO_Q2_pos0-1/E-MgO_5/input_file]

&CONTROL
title="Fkl_Ortho",
calculation="scf",
tprnfor=.t.,
nstep=500
disk_io='high'
restart_mode='from_scratch'
PSEUDO_DIR='/home/nsalles/qe-6.2.1/pseudo',
prefix='Qrtz_Ortho',
outdir='/scratch/nsalles/MgO/E-NEB_MgO_VO_Q2_pos0-1/E0/E-MgO_5'
lelfield=.true.,
nberrycyc=3
/
&SYSTEM
                      ibrav = 0,
                  celldm(1) = 23.906934730,
                        nat = 215,
                       ntyp = 2,
                    ecutwfc = 80.0 ,
                      nosym = .true. ,
                 tot_charge = 2.0 ,
                       nbnd = 600, 
/
&ELECTRONS
conv_thr=1.0D-8,
mixing_beta=0.7D0,
efield_cart(1)=0.d0,
efield_cart(2)=0.d0,
efield_cart(3)=0.d0
/
&IONS
/
&CELL
/
ATOMIC_SPECIES
Mg	24.3050  Mg.pz-n-vbc.UPF
O    16.0000  O.pz-mt.UPF
CELL_PARAMETERS alat
  0.99545565572673600        0.0000000000000000        0.0000000000000000
   0.0000000000000000       0.99545565572673600        0.0000000000000000
   0.0000000000000000        0.0000000000000000       0.99545565572673600
ATOMIC_POSITIONS angstrom
Mg      12.592020622  12.592020695  12.592596031
Mg      12.595420648   2.095601818   2.095762955
Mg       2.095601974  12.595420777   2.095763044
Mg       2.097895822   2.097895716  12.592593062
O        2.108420879   2.108421066   2.113953104
O        2.157889010   4.213922113   4.261148427
O        4.213921136   2.157889161   4.261147991
O        4.202981589   4.202981770   2.092139716
Mg       4.194588010  12.596657630  12.592594121
Mg       4.197999839   2.104478549   2.089583440
Mg       6.298275629  12.586818379   2.086859873
Mg       6.296926381   2.085510309  12.592596150
O        6.293484129   2.085233188   2.087128368
O        6.344521556   4.148225054   4.143740410
O        8.400894619   2.091828381   4.207470894
O        8.407441677   4.199282865   2.087130229
Mg       8.397919361  12.589566903  12.592596682
Mg       8.401527016   2.091235201   2.089207813
Mg      10.495394068  12.590873042   2.095262370
Mg      10.496701244   2.094864608  12.592596164
O       10.497093240   2.098908170   2.101617618
O       10.491209525   4.202453378   4.195163440
O        0.012378166   2.109260575   4.206532506
O        0.010981074   4.196703097   2.109433258
Mg      12.596657606   4.194587746  12.592594120
Mg      12.586818139   6.298275462   2.086859632
Mg       2.104478635   4.197999580   2.089583196
Mg       2.085510430   6.296926339  12.592596211
O        2.085234428   6.293484605   2.087129502
O        2.091829101   8.400894070   4.207471905
O        4.148225022   6.344521723   4.143744189
O        4.199282854   8.407441929   2.087130372
Mg       4.196333123   4.196332944  12.592588453
Mg       4.179304103   6.313473133   2.063055302
Mg       6.313473350   4.179303656   2.063056236
Mg       6.296463864   6.296463718  12.592587956
O        6.289780993   6.289781571   2.092140541
O        6.278762268   8.334782470   4.261163782
O        8.334782360   6.278763380   4.261163232
O        8.384415011   8.384415316   2.113956818
Mg       8.407262736   4.195864862  12.592595773
Mg       8.388267579   6.294790210   2.089582889
Mg      10.499409128   4.194512246   2.086863248
Mg      10.489604806   6.298216687  12.592594771
O       10.481663395   6.296110843   2.109446297
O       10.480289960   8.383574517   4.206536525
O        0.001488403   6.290315235   4.195161406
O       -0.004348944   8.393884582   2.101619006
Mg      12.589566740   8.397919446  12.592596649
Mg      12.590872897  10.495394208   2.095262275
Mg       2.091235212   8.401527205   2.089207195
Mg       2.094864674  10.496701343  12.592596034
O        2.098908424  10.497092809   2.101618204
O        2.109260295   0.012378121   4.206532544
O        4.202453180  10.491208692   4.195163753
O        4.196703064   0.010980752   2.109433297
Mg       4.195865029   8.407262748  12.592595719
Mg       4.194512420  10.499409336   2.086862966
Mg       6.294790420   8.388267617   2.089582546
Mg       6.298216801  10.489604942  12.592594671
O        6.296110622  10.481663317   2.109446587
O        6.290315307   0.001487599   4.195161463
O        8.383574999  10.480289155   4.206536160
O        8.393884577  -0.004349160   2.101619101
Mg       8.394899517   8.394899420  12.592593317
Mg       8.397195432  10.490837684   2.095759562
Mg      10.490837466   8.397195380   2.095759566
Mg      10.494250773  10.494250838  12.592596227
O       10.490575187  10.490574971   2.101967359
O       10.495756539  -0.003006889   4.200678291
O       -0.003006510  10.495756368   4.200678220
O        0.002172415   0.002172191   2.101973002
Mg      12.593913044  12.593913183   4.189900819
Mg      12.578065269   2.081444539   6.295836258
Mg       2.081444768  12.578065584   6.295836337
Mg       2.110246441   2.110246145   4.196482006
O        2.145171421   2.145171547   6.295840010
O        2.157892399   4.213925218   8.330527970
O        4.213924347   2.157892028   8.330528471
O        5.246415253   5.246474669   6.295953726
Mg       4.196685165  12.574633413   4.181465740
Mg       4.204223804   1.927890475   6.295833357
Mg       6.314975130  12.574088430   6.295835976
Mg       6.308418404   2.075181457   4.159099564
O        6.286111094   2.045444487   6.295833339
O        6.344552219   4.148193625   8.447974881
O        8.400900227   2.091823700   8.384217190
O        8.447342672   4.206565023   6.295833510
Mg       8.400895508  12.586136984   4.187825787
Mg       8.455778067   2.036987111   6.295835502
Mg      10.504031180  12.582216034   6.295837538
Mg      10.500104602   2.091874648   4.187829964
O       10.503328496   2.090190355   6.295841116
O       10.491207501   4.202453577   8.396527089
O        0.012378498   2.109262601   8.385158290
O       -0.040422998   4.192742321   6.295840352
Mg      12.574632691   4.196684789   4.181465517
Mg      12.574086643   6.314974995   6.295835907
Mg       1.927890313   4.204222128   6.295833354
Mg       2.075180378   6.308417792   4.159097627
O        2.045440359   6.286111758   6.295833205
O        2.091824131   8.400899699   8.384216326
O        4.148193259   6.344552574   8.447971368
O        4.206564830   8.447346714   6.295833349
Mg       4.264111430   4.264110122   4.141834262
Mg       3.963915619   6.528837136   6.295818495
Mg       6.528870613   3.963882218   6.295818526
Mg       6.228652388   6.228651120   4.141872466
O        6.278759727   8.334778816   8.330512342
O        8.334779371   6.278760850   8.330513234
O        8.347553522   8.347554052   6.295837949
Mg       8.417559447   4.184333673   4.159108528
Mg       8.564828608   6.288511722   6.295832810
Mg      10.512182868   4.177797922   6.295835688
Mg      10.511591041   6.296107349   4.181473018
O       10.533165983   6.300101624   6.295840891
O       10.480288598   8.383572857   8.385154474
O        0.001491017   6.290315671   8.396528944
O       -0.010527518   8.402530011   6.295842714
Mg      12.586136268   8.400895694   4.187825563
Mg      12.582215782  10.504031459   6.295837589
Mg       2.036983916   8.455781248   6.295835588
Mg       2.091874520  10.500105419   4.187829823
O        2.090190910  10.503327283   6.295841286
O        2.109262016   0.012378300   8.385158493
O        4.202453190  10.491206468   8.396526759
O        4.192741190  -0.040424505   6.295840344
Mg       4.184334407   8.417560597   4.159106408
Mg       4.177798038  10.512184530   6.295835742
Mg       6.288513294   8.564828839   6.295832756
Mg       6.296107773  10.511591776   4.181472778
O        6.300100924  10.533164736   6.295841083
O        6.290315317   0.001489647   8.396529402
O        8.383572889  10.480288057   8.385154436
O        8.402530212  -0.010528486   6.295842717
Mg       8.382507068   8.382506739   4.196486185
Mg       8.411320862  10.508176630   6.295835823
Mg      10.508176278   8.411320728   6.295835882
Mg      10.492349447  10.492349571   4.189896080
O       10.486484328  10.486484263   6.295842872
O       10.495757697  -0.003007737   8.391018528
O       -0.003007048  10.495757359   8.391018307
O        0.006205167   0.006204868   6.295845451
Mg      12.593913241  12.593913267   8.401771288
Mg      12.595420415   2.095601489  10.495918959
Mg       2.095601635  12.595420427  10.495918901
Mg       2.110251133   2.110250744   8.395183625
O        2.108420519   2.108420596  10.477715130
O        2.099368906   4.195076473  -0.000917928
O        4.195076402   2.099369018  -0.000917792
O        4.202983691   4.202984084  10.499516486
Mg       4.196685830  12.574635173   8.410201893
Mg       4.198001919   2.104485064  10.502085540
Mg       6.298275552  12.586819831  10.504823696
Mg       6.308421409   2.075185016   8.432567004
O        6.293484046   2.085225460  10.504548449
O        6.299919697   4.192902877  -0.000917823
O        8.396637490   2.096144279  -0.000914607
O        8.407448832   4.199281190  10.504544756
Mg       8.400896503  12.586136517   8.403845409
Mg       8.401526855   2.091235158  10.502474361
Mg      10.495394126  12.590872197  10.496421236
Mg      10.500105086   2.091873611   8.403840571
O       10.497095294   2.098907158  10.490053336
O       10.504293458   4.198500382  -0.000912315
O        0.003771348   2.099593113  -0.000914215
O        0.010981452   4.196702660  10.482237041
Mg      12.574634630   4.196685530   8.410202093
Mg      12.586819620   6.298275529  10.504823924
Mg       2.104485210   4.198001626  10.502085807
Mg       2.075183921   6.308420720   8.432568956
O        2.085225945   6.293484558  10.504547799
O        2.096143966   8.396637996  -0.000914724
O        4.192902515   6.299919634  -0.000917854
O        4.199281413   8.407449554  10.504544621
Mg       4.264137634   4.264136234   8.449785284
Mg       4.179301365   6.313475430  10.528622419
Mg       6.313475579   4.179300936  10.528621468
Mg       6.228625597   6.228624232   8.449745894
O        6.289778967   6.289779357  10.499514059
O        6.297746543   8.393413652  -0.000918720
O        8.393413829   6.297746582  -0.000918405
O        8.384415489   8.384415561  10.477712406
Mg       8.417555642   4.184330507   8.432557225
Mg       8.388260955   6.294787742  10.502085683
Mg      10.499408000   4.194512167  10.504819712
Mg      10.511589454   6.296106820   8.410194784
O       10.481665145   6.296111468  10.482226438
O       10.488975725   8.393202480  -0.000912352
O       -0.011507666   6.294313937  -0.000912141
O       -0.004350627   8.393885598  10.490052586
Mg      12.586135895   8.400896771   8.403845647
Mg      12.590872145  10.495394295  10.496421197
Mg       2.091235137   8.401527105  10.502474923
Mg       2.091873473  10.500105762   8.403840773
O        2.098907405  10.497094765  10.490052679
O        2.099593424   0.003771173  -0.000914184
O        4.198500270  10.504292950  -0.000912382
O        4.196702424   0.010980983  10.482237075
Mg       4.184331140   8.417556775   8.432559292
Mg       4.194512347  10.499408246  10.504819872
Mg       6.294787987   8.388261039  10.502085962
Mg       6.296107090  10.511590080   8.410195045
O        6.296111331  10.481664931  10.482226012
O        6.294313779  -0.011507867  -0.000912265
O        8.393202652  10.488975526  -0.000912391
O        8.393885316  -0.004350660  10.490052843
Mg       8.382502154   8.382501853   8.395178462
Mg       8.397195222  10.490837495  10.495923147
Mg      10.490837327   8.397195252  10.495923157
Mg      10.492349078  10.492349048   8.401774964
O       10.490573355  10.490573253  10.489702717
O       10.494012389  -0.001260281  -0.000917433
O       -0.001260312  10.494012579  -0.000917385
O        0.002171848   0.002171591  10.489697688
K_POINTS  automatic
1 1 1 0 0 0
