# Supplementary material for: Collective dipole effects in ionic transport under electric fields
Source: Nat Commun. 2020 Jul 3;11:3330. doi: 10.1038/s41467-020-17173-w (PMC7335081; doi:10.1038/s41467-020-17173-w)
Supplement: Supplementary file 3 — Source Data [file 41467_2020_17173_MOESM3_ESM.zip › Script_Pol_Analysis/QE_data/ZBC_NEB_MgO_VO_Q2_E0/Zcharge_VO-pos2_pict6/dx-0.1/output_file]

cn07-08.21685ipath_userinit: Mismatched user minor version (12) and driver minor version (13) while context sharing. Ensure that driver and library are from the same release.
cn07-08.21700ipath_userinit: Mismatched user minor version (12) and driver minor version (13) while context sharing. Ensure that driver and library are from the same release.
cn07-08.21684ipath_userinit: Mismatched user minor version (12) and driver minor version (13) while context sharing. Ensure that driver and library are from the same release.
cn06-25.16018ipath_userinit: Mismatched user minor version (12) and driver minor version (13) while context sharing. Ensure that driver and library are from the same release.
cn07-08.21686ipath_userinit: Mismatched user minor version (12) and driver minor version (13) while context sharing. Ensure that driver and library are from the same release.
cn07-08.21701ipath_userinit: Mismatched user minor version (12) and driver minor version (13) while context sharing. Ensure that driver and library are from the same release.
cn07-08.21702ipath_userinit: Mismatched user minor version (12) and driver minor version (13) while context sharing. Ensure that driver and library are from the same release.
cn06-25.16002ipath_userinit: Mismatched user minor version (12) and driver minor version (13) while context sharing. Ensure that driver and library are from the same release.
cn06-25.16017ipath_userinit: Mismatched user minor version (12) and driver minor version (13) while context sharing. Ensure that driver and library are from the same release.
cn07-08.21683ipath_userinit: Mismatched user minor version (12) and driver minor version (13) while context sharing. Ensure that driver and library are from the same release.
cn07-08.21699ipath_userinit: Mismatched user minor version (12) and driver minor version (13) while context sharing. Ensure that driver and library are from the same release.
cn06-25.16001ipath_userinit: Mismatched user minor version (12) and driver minor version (13) while context sharing. Ensure that driver and library are from the same release.
cn06-25.16015ipath_userinit: Mismatched user minor version (12) and driver minor version (13) while context sharing. Ensure that driver and library are from the same release.
cn06-25.15999ipath_userinit: Mismatched user minor version (12) and driver minor version (13) while context sharing. Ensure that driver and library are from the same release.
cn06-25.16016ipath_userinit: Mismatched user minor version (12) and driver minor version (13) while context sharing. Ensure that driver and library are from the same release.
cn06-25.16000ipath_userinit: Mismatched user minor version (12) and driver minor version (13) while context sharing. Ensure that driver and library are from the same release.
cn07-20.1696ipath_userinit: Mismatched user minor version (12) and driver minor version (13) while context sharing. Ensure that driver and library are from the same release.
cn07-20.1694ipath_userinit: Mismatched user minor version (12) and driver minor version (13) while context sharing. Ensure that driver and library are from the same release.
cn07-20.1693ipath_userinit: Mismatched user minor version (12) and driver minor version (13) while context sharing. Ensure that driver and library are from the same release.
cn07-20.1677ipath_userinit: Mismatched user minor version (12) and driver minor version (13) while context sharing. Ensure that driver and library are from the same release.
cn07-20.1678ipath_userinit: Mismatched user minor version (12) and driver minor version (13) while context sharing. Ensure that driver and library are from the same release.
cn07-20.1680ipath_userinit: Mismatched user minor version (12) and driver minor version (13) while context sharing. Ensure that driver and library are from the same release.
cn07-20.1679ipath_userinit: Mismatched user minor version (12) and driver minor version (13) while context sharing. Ensure that driver and library are from the same release.
cn07-20.1695ipath_userinit: Mismatched user minor version (12) and driver minor version (13) while context sharing. Ensure that driver and library are from the same release.

     Program PWSCF v.6.2 (svn rev. 14038) starts on 26Nov2018 at  8:45:23 

     This program is part of the open-source Quantum ESPRESSO suite
     for quantum simulation of materials; please cite
         "P. Giannozzi et al., J. Phys.:Condens. Matter 21 395502 (2009);
         "P. Giannozzi et al., J. Phys.:Condens. Matter 29 465901 (2017);
          URL http://www.quantum-espresso.org", 
     in publications or presentations arising from this work. More details at
     http://www.quantum-espresso.org/quote

     Parallel version (MPI), running on    60 processors

     MPI processes distributed on     3 nodes
     R & G space division:  proc/nbgrp/npool/nimage =      60
     Reading input from /scratch/nsalles/MgO/ZBC_NEB_MgO_VO_E0/Zcharge_VO-pos2_pict6/dx-0.1/input_file
Warning: card &IONS ignored
Warning: card / ignored
Warning: card &CELL ignored
Warning: card / ignored

     Current dimensions of program PWSCF are:
     Max number of different atomic species (ntypx) = 10
     Max number of k-points (npk) =  40000
     Max angular momentum in pseudopotentials (lmaxx) =  3

     Subspace diagonalization in iterative solution of the eigenvalue problem:
     a serial algorithm will be used


     Parallelization info
     --------------------
     sticks:   dense  smooth     PW     G-vecs:    dense   smooth      PW
     Min         240     240     59                21726    21726    2711
     Max         241     241     60                21731    21731    2718
     Sum       14425   14425   3593              1303639  1303639  162891


     Title: 
     Fkl_Ortho                                                                  


     bravais-lattice index     =            0
     lattice parameter (alat)  =      23.9069  a.u.
     unit-cell volume          =   13478.3721 (a.u.)^3
     number of atoms/cell      =          215
     number of atomic types    =            2
     number of electrons       =       856.00
     number of Kohn-Sham states=          600
     kinetic-energy cutoff     =      80.0000  Ry
     charge density cutoff     =     320.0000  Ry
     convergence threshold     =      1.0E-08
     mixing beta               =       0.7000
     number of iterations used =            8  plain     mixing
     Exchange-correlation      =  SLA  PZ   NOGX NOGC ( 1  1  0  0 0 0)

     Using Berry phase electric field
     In a.u.(Ry)  cartesian system of reference
        0.0000000000
        0.0000000000
        0.0000000000
     In a.u.(Ry)  crystal system of reference
        0.0000000000
        0.0000000000
        0.0000000000
     Number of iterative cycles:   3


     celldm(1)=  23.906935  celldm(2)=   0.000000  celldm(3)=   0.000000
     celldm(4)=   0.000000  celldm(5)=   0.000000  celldm(6)=   0.000000

     crystal axes: (cart. coord. in units of alat)
               a(1) = (   0.995456   0.000000   0.000000 )  
               a(2) = (   0.000000   0.995456   0.000000 )  
               a(3) = (   0.000000   0.000000   0.995456 )  

     reciprocal axes: (cart. coord. in units 2 pi/alat)
               b(1) = (  1.004565  0.000000  0.000000 )  
               b(2) = (  0.000000  1.004565  0.000000 )  
               b(3) = (  0.000000  0.000000  1.004565 )  


     PseudoPot. # 1 for Mg read from file:
     /home/nsalles/qe-6.2.1/pseudo/Mg.pz-n-vbc.UPF
     MD5 check sum: adf9ca49345680d0fd32b5bc0752f25b
     Pseudo is Norm-conserving + core correction, Zval =  2.0
     Generated by new atomic code, or converted to UPF format
     Using radial grid of  171 points,  2 beta functions with: 
                l(1) =   0
                l(2) =   1

     PseudoPot. # 2 for O  read from file:
     /home/nsalles/qe-6.2.1/pseudo/O.pz-mt.UPF
     MD5 check sum: 6c85872a654a48428798af567c59afb1
     Pseudo is Norm-conserving, Zval =  6.0
     Generated by new atomic code, or converted to UPF format
     Using radial grid of  921 points,  1 beta functions with: 
                l(1) =   0

     atomic species   valence    mass     pseudopotential
        Mg             2.00    24.30500     Mg( 1.00)
        O              6.00    16.00000     O ( 1.00)

     No symmetry found


   Cartesian axes

     site n.     atom                  positions (alat units)
         1           Mg  tau(   1) = (   0.9953116   0.9953116   0.9953831  )
         2           Mg  tau(   2) = (   0.9955336   0.1656134   0.1656445  )
         3           Mg  tau(   3) = (   0.1656134   0.9955336   0.1656445  )
         4           Mg  tau(   4) = (   0.1657770   0.1657770   0.9953828  )
         5           O   tau(   5) = (   0.1666724   0.1666724   0.1671034  )
         6           O   tau(   6) = (   0.1706679   0.3328598   0.3369001  )
         7           O   tau(   7) = (   0.3328598   0.1706680   0.3369001  )
         8           O   tau(   8) = (   0.3320205   0.3320205   0.1646860  )
         9           Mg  tau(   9) = (   0.3315885   0.9955838   0.9953829  )
        10           Mg  tau(  10) = (   0.3318346   0.1660383   0.1648160  )
        11           Mg  tau(  11) = (   0.4978881   0.9948456   0.1649508  )
        12           Mg  tau(  12) = (   0.4977906   0.1648578   0.9953831  )
        13           O   tau(  13) = (   0.4973691   0.1648241   0.1649774  )
        14           O   tau(  14) = (   0.5001149   0.3271361   0.3280058  )
        15           O   tau(  15) = (   0.6639298   0.1653344   0.3325574  )
        16           O   tau(  16) = (   0.6644036   0.3318383   0.1651190  )
        17           Mg  tau(  17) = (   0.6638098   0.9951172   0.9953831  )
        18           Mg  tau(  18) = (   0.6640827   0.1652871   0.1651533  )
        19           Mg  tau(  19) = (   0.8295841   0.9952237   0.1656249  )
        20           Mg  tau(  20) = (   0.8296795   0.1655857   0.9953831  )
        21           O   tau(  21) = (   0.8297408   0.1659123   0.1661211  )
        22           O   tau(  22) = (   0.8292953   0.3320832   0.3315574  )
        23           O   tau(  23) = (   0.0010016   0.1667349   0.3325211  )
        24           O   tau(  24) = (   0.0008706   0.3317012   0.1667572  )
        25           Mg  tau(  25) = (   0.9955838   0.3315885   0.9953829  )
        26           Mg  tau(  26) = (   0.9948456   0.4978881   0.1649508  )
        27           Mg  tau(  27) = (   0.1660383   0.3318347   0.1648160  )
        28           Mg  tau(  28) = (   0.1648578   0.4977906   0.9953831  )
        29           O   tau(  29) = (   0.1648241   0.4973691   0.1649773  )
        30           O   tau(  30) = (   0.1653344   0.6639299   0.3325573  )
        31           O   tau(  31) = (   0.3271361   0.5001148   0.3280056  )
        32           O   tau(  32) = (   0.3318383   0.6644036   0.1651190  )
        33           Mg  tau(  33) = (   0.3317100   0.3317100   0.9953826  )
        34           Mg  tau(  34) = (   0.3305270   0.4991505   0.1631076  )
        35           Mg  tau(  35) = (   0.4991505   0.3305270   0.1631075  )
        36           Mg  tau(  36) = (   0.4977226   0.4977226   0.9953824  )
        37           O   tau(  37) = (   0.4969728   0.4969728   0.1659358  )
        38           O   tau(  38) = (   0.4961317   0.6591319   0.3365363  )
        39           O   tau(  39) = (   0.6591319   0.4961317   0.3365364  )
        40           O   tau(  40) = (   0.6627707   0.6627707   0.1670522  )
        41           Mg  tau(  41) = (   0.6645193   0.3317106   0.9953830  )
        42           Mg  tau(  42) = (   0.6628322   0.4975999   0.1655042  )
        43           Mg  tau(  43) = (   0.8298301   0.3315993   0.1649977  )
        44           Mg  tau(  44) = (   0.8290644   0.4978703   0.9953829  )
        45           O   tau(  45) = (   0.8285621   0.4976355   0.1667001  )
        46           O   tau(  46) = (   0.8284772   0.6627060   0.3324776  )
        47           O   tau(  47) = (   0.0001516   0.4971223   0.3316824  )
        48           O   tau(  48) = (  -0.0003177   0.6634801   0.1661251  )
        49           Mg  tau(  49) = (   0.9951172   0.6638098   0.9953831  )
        50           Mg  tau(  50) = (   0.9952237   0.8295841   0.1656249  )
        51           Mg  tau(  51) = (   0.1652871   0.6640827   0.1651533  )
        52           Mg  tau(  52) = (   0.1655857   0.8296794   0.9953831  )
        53           O   tau(  53) = (   0.1659122   0.8297408   0.1661211  )
        54           O   tau(  54) = (   0.1667349   0.0010017   0.3325211  )
        55           O   tau(  55) = (   0.3320832   0.8292953   0.3315574  )
        56           O   tau(  56) = (   0.3317012   0.0008706   0.1667572  )
        57           Mg  tau(  57) = (   0.3317106   0.6645193   0.9953830  )
        58           Mg  tau(  58) = (   0.3315993   0.8298300   0.1649978  )
        59           Mg  tau(  59) = (   0.4975999   0.6628322   0.1655042  )
        60           Mg  tau(  60) = (   0.4978703   0.8290644   0.9953829  )
        61           O   tau(  61) = (   0.4976355   0.8285621   0.1667002  )
        62           O   tau(  62) = (   0.4971224   0.0001517   0.3316825  )
        63           O   tau(  63) = (   0.6627060   0.8284772   0.3324776  )
        64           O   tau(  64) = (   0.6634801  -0.0003177   0.1661251  )
        65           Mg  tau(  65) = (   0.6635387   0.6635387   0.9953828  )
        66           Mg  tau(  66) = (   0.6637269   0.8291931   0.1656842  )
        67           Mg  tau(  67) = (   0.8291931   0.6637269   0.1656842  )
        68           Mg  tau(  68) = (   0.8294944   0.8294944   0.9953831  )
        69           O   tau(  69) = (   0.8292529   0.8292529   0.1661392  )
        70           O   tau(  70) = (   0.8296397  -0.0002125   0.3320406  )
        71           O   tau(  71) = (  -0.0002125   0.8296398   0.3320406  )
        72           O   tau(  72) = (   0.0001916   0.0001916   0.1661570  )
        73           Mg  tau(  73) = (   0.9954267   0.9954267   0.3311918  )
        74           Mg  tau(  74) = (   0.9940164   0.1644181   0.4976550  )
        75           Mg  tau(  75) = (   0.1644181   0.9940164   0.4976550  )
        76           Mg  tau(  76) = (   0.1665985   0.1665985   0.3316566  )
        77           O   tau(  77) = (   0.1695986   0.1695985   0.4976553  )
        78           O   tau(  78) = (   0.1706683   0.3328599   0.6584103  )
        79           O   tau(  79) = (   0.3328600   0.1706683   0.6584103  )
        80           O   tau(  80) = (   0.4244707   0.4323715   0.4976623  )
        81           Mg  tau(  81) = (   0.3317140   0.9937041   0.3304636  )
        82           Mg  tau(  82) = (   0.3320264   0.1515521   0.4976548  )
        83           Mg  tau(  83) = (   0.4991811   0.9937368   0.4976550  )
        84           Mg  tau(  84) = (   0.4986458   0.1639229   0.3287683  )
        85           O   tau(  85) = (   0.4962044   0.1622520   0.4976549  )
        86           O   tau(  86) = (   0.5001167   0.3271339   0.6673070  )
        87           O   tau(  87) = (   0.6639302   0.1653340   0.6627540  )
        88           O   tau(  88) = (   0.6678556   0.3318338   0.4976549  )
        89           Mg  tau(  89) = (   0.6640465   0.9948208   0.3310403  )
        90           Mg  tau(  90) = (   0.6683652   0.1612926   0.4976550  )
        91           Mg  tau(  91) = (   0.8302212   0.9945290   0.4976551  )
        92           Mg  tau(  92) = (   0.8299084   0.1653595   0.3310441  )
        93           O   tau(  93) = (   0.8302709   0.1651263   0.4976555  )
        94           O   tau(  94) = (   0.8292951   0.3320832   0.6637541  )
        95           O   tau(  95) = (   0.0010017   0.1667350   0.6627904  )
        96           O   tau(  96) = (  -0.0034099   0.3313738   0.4976554  )
        97           Mg  tau(  97) = (   0.9937041   0.3317140   0.3304636  )
        98           Mg  tau(  98) = (   0.9937369   0.4991811   0.4976550  )
        99           Mg  tau(  99) = (   0.1515521   0.3320265   0.4976548  )
       100           Mg  tau( 100) = (   0.1639230   0.4986458   0.3287684  )
       101           O   tau( 101) = (   0.1622523   0.4962043   0.4976549  )
       102           O   tau( 102) = (   0.1653339   0.6639303   0.6627541  )
       103           O   tau( 103) = (   0.3271339   0.5001167   0.6673073  )
       104           O   tau( 104) = (   0.3318338   0.6678554   0.4976549  )
       105           Mg  tau( 105) = (   0.3361174   0.3361174   0.3241964  )
       106           Mg  tau( 106) = (   0.3143864   0.5155541   0.4976538  )
       107           Mg  tau( 107) = (   0.5155524   0.3143888   0.4976538  )
       108           Mg  tau( 108) = (   0.4920198   0.4920198   0.3304732  )
       109           O   tau( 109) = (   0.4961315   0.6591318   0.6587741  )
       110           O   tau( 110) = (   0.6591318   0.4961315   0.6587741  )
       111           O   tau( 111) = (   0.6598964   0.6598964   0.4976553  )
       112           Mg  tau( 112) = (   0.6652278   0.3308020   0.3289502  )
       113           Mg  tau( 113) = (   0.6756948   0.4967457   0.4976548  )
       114           Mg  tau( 114) = (   0.8306944   0.3302935   0.4976550  )
       115           Mg  tau( 115) = (   0.8305965   0.4976760   0.3306191  )
       116           O   tau( 116) = (   0.8322891   0.4979197   0.4976554  )
       117           O   tau( 117) = (   0.8284772   0.6627058   0.6628339  )
       118           O   tau( 118) = (   0.0001518   0.4971224   0.6636291  )
       119           O   tau( 119) = (  -0.0007138   0.6640278   0.4976555  )
       120           Mg  tau( 120) = (   0.9948208   0.6640465   0.3310403  )
       121           Mg  tau( 121) = (   0.9945290   0.8302212   0.4976551  )
       122           Mg  tau( 122) = (   0.1612928   0.6683650   0.4976550  )
       123           Mg  tau( 123) = (   0.1653596   0.8299084   0.3310441  )
       124           O   tau( 124) = (   0.1651263   0.8302709   0.4976555  )
       125           O   tau( 125) = (   0.1667350   0.0010017   0.6627904  )
       126           O   tau( 126) = (   0.3320832   0.8292952   0.6637541  )
       127           O   tau( 127) = (   0.3313738  -0.0034099   0.4976554  )
       128           Mg  tau( 128) = (   0.3308020   0.6652278   0.3289503  )
       129           Mg  tau( 129) = (   0.3302935   0.8306943   0.4976550  )
       130           Mg  tau( 130) = (   0.4967456   0.6756948   0.4976548  )
       131           Mg  tau( 131) = (   0.4976760   0.8305964   0.3306191  )
       132           O   tau( 132) = (   0.4979198   0.8322892   0.4976555  )
       133           O   tau( 133) = (   0.4971224   0.0001519   0.6636291  )
       134           O   tau( 134) = (   0.6627058   0.8284772   0.6628339  )
       135           O   tau( 135) = (   0.6640277  -0.0007137   0.4976556  )
       136           Mg  tau( 136) = (   0.6624501   0.6624502   0.3317772  )
       137           Mg  tau( 137) = (   0.6647242   0.8303756   0.4976550  )
       138           Mg  tau( 138) = (   0.8303757   0.6647242   0.4976550  )
       139           Mg  tau( 139) = (   0.8293156   0.8293156   0.3312119  )
       140           O   tau( 140) = (   0.8289255   0.8289255   0.4976556  )
       141           O   tau( 141) = (   0.8296398  -0.0002125   0.6632714  )
       142           O   tau( 142) = (  -0.0002125   0.8296398   0.6632714  )
       143           O   tau( 143) = (   0.0005071   0.0005071   0.4976558  )
       144           Mg  tau( 144) = (   0.9954267   0.9954267   0.6641182  )
       145           Mg  tau( 145) = (   0.9955336   0.1656133   0.8296663  )
       146           Mg  tau( 146) = (   0.1656133   0.9955335   0.8296663  )
       147           Mg  tau( 147) = (   0.1665988   0.1665988   0.6636529  )
       148           O   tau( 148) = (   0.1666724   0.1666724   0.8282064  )
       149           O   tau( 149) = (   0.1658548   0.3315639  -0.0000726  )
       150           O   tau( 150) = (   0.3315639   0.1658548  -0.0000726  )
       151           O   tau( 151) = (   0.3320207   0.3320206   0.8306229  )
       152           Mg  tau( 152) = (   0.3317140   0.9937042   0.6648460  )
       153           Mg  tau( 153) = (   0.3318348   0.1660388   0.8304939  )
       154           Mg  tau( 154) = (   0.4978881   0.9948457   0.8303601  )
       155           Mg  tau( 155) = (   0.4986460   0.1639230   0.6665413  )
       156           O   tau( 156) = (   0.4973691   0.1648236   0.8303330  )
       157           O   tau( 157) = (   0.4979581   0.3314179  -0.0000725  )
       158           O   tau( 158) = (   0.6636967   0.1657061  -0.0000723  )
       159           O   tau( 159) = (   0.6644040   0.3318381   0.8301911  )
       160           Mg  tau( 160) = (   0.6640466   0.9948207   0.6642697  )
       161           Mg  tau( 161) = (   0.6640827   0.1652870   0.8301576  )
       162           Mg  tau( 162) = (   0.8295841   0.9952236   0.8296861  )
       163           Mg  tau( 163) = (   0.8299085   0.1653594   0.6642658  )
       164           O   tau( 164) = (   0.8297409   0.1659122   0.8291888  )
       165           O   tau( 165) = (   0.8302620   0.3318449  -0.0000722  )
       166           O   tau( 166) = (   0.0003067   0.1659733  -0.0000723  )
       167           O   tau( 167) = (   0.0008706   0.3317011   0.8285526  )
       168           Mg  tau( 168) = (   0.9937042   0.3317141   0.6648460  )
       169           Mg  tau( 169) = (   0.9948458   0.4978881   0.8303601  )
       170           Mg  tau( 170) = (   0.1660388   0.3318348   0.8304939  )
       171           Mg  tau( 171) = (   0.1639231   0.4986461   0.6665412  )
       172           O   tau( 172) = (   0.1648236   0.4973691   0.8303331  )
       173           O   tau( 173) = (   0.1657061   0.6636967  -0.0000723  )
       174           O   tau( 174) = (   0.3314179   0.4979581  -0.0000725  )
       175           O   tau( 175) = (   0.3318382   0.6644041   0.8301911  )
       176           Mg  tau( 176) = (   0.3361190   0.3361191   0.6711106  )
       177           Mg  tau( 177) = (   0.3305267   0.4991507   0.8322029  )
       178           Mg  tau( 178) = (   0.4991507   0.3305268   0.8322030  )
       179           Mg  tau( 179) = (   0.4920181   0.4920182   0.6648331  )
       180           O   tau( 180) = (   0.4969727   0.4969726   0.8293730  )
       181           O   tau( 181) = (   0.4977477   0.6633755  -0.0000727  )
       182           O   tau( 182) = (   0.6633755   0.4977477  -0.0000726  )
       183           O   tau( 183) = (   0.6627707   0.6627707   0.8282576  )
       184           Mg  tau( 184) = (   0.6652275   0.3308018   0.6663593  )
       185           Mg  tau( 185) = (   0.6628318   0.4975998   0.8298056  )
       186           Mg  tau( 186) = (   0.8298300   0.3315993   0.8303131  )
       187           Mg  tau( 187) = (   0.8305963   0.4976760   0.6646906  )
       188           O   tau( 188) = (   0.8285623   0.4976356   0.8286099  )
       189           O   tau( 189) = (   0.8291237   0.6634450  -0.0000721  )
       190           O   tau( 190) = (  -0.0008891   0.4975062  -0.0000722  )
       191           O   tau( 191) = (  -0.0003179   0.6634802   0.8291850  )
       192           Mg  tau( 192) = (   0.9948208   0.6640466   0.6642697  )
       193           Mg  tau( 193) = (   0.9952236   0.8295841   0.8296861  )
       194           Mg  tau( 194) = (   0.1652870   0.6640827   0.8301575  )
       195           Mg  tau( 195) = (   0.1653595   0.8299084   0.6642658  )
       196           O   tau( 196) = (   0.1659122   0.8297410   0.8291889  )
       197           O   tau( 197) = (   0.1659733   0.0003067  -0.0000723  )
       198           O   tau( 198) = (   0.3318449   0.8302620  -0.0000722  )
       199           O   tau( 199) = (   0.3317011   0.0008706   0.8285526  )
       200           Mg  tau( 200) = (   0.3308017   0.6652274   0.6663591  )
       201           Mg  tau( 201) = (   0.3315993   0.8298299   0.8303131  )
       202           Mg  tau( 202) = (   0.4975997   0.6628318   0.8298056  )
       203           Mg  tau( 203) = (   0.4976760   0.8305963   0.6646906  )
       204           O   tau( 204) = (   0.4976356   0.8285623   0.8286099  )
       205           O   tau( 205) = (   0.4975062  -0.0008891  -0.0000722  )
       206           O   tau( 206) = (   0.6634450   0.8291237  -0.0000721  )
       207           O   tau( 207) = (   0.6634802  -0.0003178   0.8291850  )
       208           Mg  tau( 208) = (   0.6624498   0.6624499   0.6635323  )
       209           Mg  tau( 209) = (   0.6637269   0.8291930   0.8296267  )
       210           Mg  tau( 210) = (   0.8291931   0.6637269   0.8296267  )
       211           Mg  tau( 211) = (   0.8293156   0.8293156   0.6640981  )
       212           O   tau( 212) = (   0.8292527   0.8292527   0.8291707  )
       213           O   tau( 213) = (   0.8295119  -0.0000797  -0.0000725  )
       214           O   tau( 214) = (  -0.0000797   0.8295119  -0.0000725  )
       215           O   tau( 215) = (   0.0001916   0.0001916   0.8291529  )

     number of k points=     1
                       cart. coord. in units 2pi/alat
        k(    1) = (   0.0000000   0.0000000   0.0000000), wk =   2.0000000

     Dense  grid:  1303639 G-vectors     FFT dimensions: ( 135, 135, 135)

     Estimated max dynamical RAM per process >     523.64 MB

     Estimated total dynamical RAM >      30.68 GB

     Initial potential from superposition of free atoms
     Check: negative starting charge=   -0.000286

     starting charge  857.87907, renormalised to  856.00000

     negative rho (up, down):  2.855E-04 0.000E+00
     Starting wfc are  860 randomized atomic wfcs

     total cpu time spent up to now is       12.5 secs

     Self-consistent Calculation

     iteration #  1     ecut=    80.00 Ry     beta= 0.70
     Davidson diagonalization with overlap
     ethr =  1.00E-02,  avg # of iterations =  6.0
     Davidson diagonalization with overlap
     ethr =  1.00E-02,  avg # of iterations =  1.0
     Davidson diagonalization with overlap
     ethr =  1.00E-02,  avg # of iterations =  1.0

     negative rho (up, down):  4.123E-05 0.000E+00

     Expectation value of exp(iGx): ( -1.3921834735019159E-004, -3.4512317342422910E-004)  0.99545565572673589     
     Electronic Dipole per cell (Ry a.u.)  -20.935545314009154     
     Ionic Dipole per cell (Ry a.u.)   13241.260065596527     

     Expectation value of exp(iGx): ( -2.0511457814235325E-004, -3.1037747224481912E-004)  0.99545565572673589     
     Electronic Dipole per cell (Ry a.u.)  -23.083986877547776     
     Ionic Dipole per cell (Ry a.u.)   13242.863065060406     

     Expectation value of exp(iGx): (  3.6438935499546072E-004,  7.2197927155755274E-005)  0.99545565572673589     
     Electronic Dipole per cell (Ry a.u.)   2.0954695497207649     
     Ionic Dipole per cell (Ry a.u.)   13224.652983100996     
Electronic Dipole on Cartesian axes
           1  -20.935545314009154     
           2  -23.083986877547776     
           3   2.0954695497207649     
Ionic Dipole on Cartesian axes
           1   13241.260065596527     
           2   13242.863065060406     
           3   13224.652983100996     

     total cpu time spent up to now is      245.7 secs

     total energy              =   -3659.15664431 Ry
     Harris-Foulkes estimate   =   -3691.79315601 Ry
     estimated scf accuracy    <      44.21664244 Ry

     iteration #  2     ecut=    80.00 Ry     beta= 0.70
     Davidson diagonalization with overlap
     ethr =  5.17E-03,  avg # of iterations =  4.0
     Davidson diagonalization with overlap
     ethr =  5.17E-03,  avg # of iterations =  2.0
     Davidson diagonalization with overlap
     ethr =  5.17E-03,  avg # of iterations =  1.0

     negative rho (up, down):  8.380E-06 0.000E+00

     Expectation value of exp(iGx): ( -1.4386934415349639E-006, -3.3813022405065107E-006)  0.99545565572673589     
     Electronic Dipole per cell (Ry a.u.)  -21.137573518886906     
     Ionic Dipole per cell (Ry a.u.)   13241.260065596527     

     Expectation value of exp(iGx): ( -1.9700337685308219E-006, -3.0916724456777939E-006)  0.99545565572673589     
     Electronic Dipole per cell (Ry a.u.)  -22.905726898144938     
     Ionic Dipole per cell (Ry a.u.)   13242.863065060406     

     Expectation value of exp(iGx): (  3.6789423176535737E-006,  7.2924452336976861E-007)  0.99545565572673589     
     Electronic Dipole per cell (Ry a.u.)   2.0963686861709028     
     Ionic Dipole per cell (Ry a.u.)   13224.652983100996     
Electronic Dipole on Cartesian axes
           1  -21.137573518886906     
           2  -22.905726898144938     
           3   2.0963686861709028     
Ionic Dipole on Cartesian axes
           1   13241.260065596527     
           2   13242.863065060406     
           3   13224.652983100996     

     total cpu time spent up to now is      460.5 secs

     total energy              =   -3670.08569598 Ry
     Harris-Foulkes estimate   =   -3689.07328483 Ry
     estimated scf accuracy    <      38.59709683 Ry

     iteration #  3     ecut=    80.00 Ry     beta= 0.70
     Davidson diagonalization with overlap
     ethr =  4.51E-03,  avg # of iterations =  2.0
     Davidson diagonalization with overlap
     ethr =  4.51E-03,  avg # of iterations =  1.0
     Davidson diagonalization with overlap
     ethr =  4.51E-03,  avg # of iterations =  1.0

     Expectation value of exp(iGx): ( -1.8336389039311727E-005, -4.5211399572219819E-005)  0.99545565572673589     
     Electronic Dipole per cell (Ry a.u.)  -20.955640094198923     
     Ionic Dipole per cell (Ry a.u.)   13241.260065596527     

     Expectation value of exp(iGx): ( -2.6872034581357763E-005, -4.0707451650737231E-005)  0.99545565572673589     
     Electronic Dipole per cell (Ry a.u.)  -23.078545164916275     
     Ionic Dipole per cell (Ry a.u.)   13242.863065060406     

     Expectation value of exp(iGx): (  4.7925980404170323E-005,  9.4961641576092540E-006)  0.99545565572673589     
     Electronic Dipole per cell (Ry a.u.)   2.0955549559974234     
     Ionic Dipole per cell (Ry a.u.)   13224.652983100996     
Electronic Dipole on Cartesian axes
           1  -20.955640094198923     
           2  -23.078545164916275     
           3   2.0955549559974234     
Ionic Dipole on Cartesian axes
           1   13241.260065596527     
           2   13242.863065060406     
           3   13224.652983100996     

     total cpu time spent up to now is      658.2 secs

     total energy              =   -3677.82308028 Ry
     Harris-Foulkes estimate   =   -3677.95186779 Ry
     estimated scf accuracy    <       0.26413913 Ry

     iteration #  4     ecut=    80.00 Ry     beta= 0.70
     Davidson diagonalization with overlap
     ethr =  3.09E-05,  avg # of iterations =  7.0
     Davidson diagonalization with overlap
     ethr =  3.09E-05,  avg # of iterations =  1.0
     Davidson diagonalization with overlap
     ethr =  3.09E-05,  avg # of iterations =  1.0

     negative rho (up, down):  1.305E-06 0.000E+00

     Expectation value of exp(iGx): ( -1.6287202828107769E-005, -3.9734403305763456E-005)  0.99545565572673589     
     Electronic Dipole per cell (Ry a.u.)  -20.995430889700213     
     Ionic Dipole per cell (Ry a.u.)   13241.260065596527     

     Expectation value of exp(iGx): ( -2.2953561410726279E-005, -3.6221915186012366E-005)  0.99545565572673589     
     Electronic Dipole per cell (Ry a.u.)  -22.878911156909023     
     Ionic Dipole per cell (Ry a.u.)   13242.863065060406     

     Expectation value of exp(iGx): (  4.2923043160555969E-005,  8.5065223736238672E-006)  0.99545565572673589     
     Electronic Dipole per cell (Ry a.u.)   2.0959516274002552     
     Ionic Dipole per cell (Ry a.u.)   13224.652983100996     
Electronic Dipole on Cartesian axes
           1  -20.995430889700213     
           2  -22.878911156909023     
           3   2.0959516274002552     
Ionic Dipole on Cartesian axes
           1   13241.260065596527     
           2   13242.863065060406     
           3   13224.652983100996     

     total cpu time spent up to now is      886.2 secs

     total energy              =   -3677.81823205 Ry
     Harris-Foulkes estimate   =   -3677.95770981 Ry
     estimated scf accuracy    <       0.34437483 Ry

     iteration #  5     ecut=    80.00 Ry     beta= 0.70
     Davidson diagonalization with overlap
     ethr =  3.09E-05,  avg # of iterations =  8.0
     Davidson diagonalization with overlap
     ethr =  3.09E-05,  avg # of iterations =  1.0
     Davidson diagonalization with overlap
     ethr =  3.09E-05,  avg # of iterations =  1.0

     Expectation value of exp(iGx): ( -1.6393185242452620E-005, -4.0120573872282121E-005)  0.99545565572673589     
     Electronic Dipole per cell (Ry a.u.)  -20.983466966540924     
     Ionic Dipole per cell (Ry a.u.)   13241.260065596527     

     Expectation value of exp(iGx): ( -2.3911416010114424E-005, -3.6126535160806599E-005)  0.99545565572673589     
     Electronic Dipole per cell (Ry a.u.)  -23.091621322796065     
     Ionic Dipole per cell (Ry a.u.)   13242.863065060406     

     Expectation value of exp(iGx): (  4.2669817709278938E-005,  8.4551835402455116E-006)  0.99545565572673589     
     Electronic Dipole per cell (Ry a.u.)   2.0956727434522713     
     Ionic Dipole per cell (Ry a.u.)   13224.652983100996     
Electronic Dipole on Cartesian axes
           1  -20.983466966540924     
           2  -23.091621322796065     
           3   2.0956727434522713     
Ionic Dipole on Cartesian axes
           1   13241.260065596527     
           2   13242.863065060406     
           3   13224.652983100996     

     total cpu time spent up to now is     1102.7 secs

     total energy              =   -3677.88234578 Ry
     Harris-Foulkes estimate   =   -3677.88864320 Ry
     estimated scf accuracy    <       0.01568935 Ry

     iteration #  6     ecut=    80.00 Ry     beta= 0.70
     Davidson diagonalization with overlap
     ethr =  1.83E-06,  avg # of iterations = 11.0
     Davidson diagonalization with overlap
     ethr =  1.83E-06,  avg # of iterations =  1.0
     Davidson diagonalization with overlap
     ethr =  1.83E-06,  avg # of iterations =  1.0

     Expectation value of exp(iGx): ( -1.6522602097529446E-005, -4.0355646551542633E-005)  0.99545565572673589     
     Electronic Dipole per cell (Ry a.u.)  -20.991055190531579     
     Ionic Dipole per cell (Ry a.u.)   13241.260065596527     

     Expectation value of exp(iGx): ( -2.4028304938694847E-005, -3.6369217146677467E-005)  0.99545565572673589     
     Electronic Dipole per cell (Ry a.u.)  -23.082657668512073     
     Ionic Dipole per cell (Ry a.u.)   13242.863065060406     

     Expectation value of exp(iGx): (  4.3001588414571608E-005,  8.5208704927212402E-006)  0.99545565572673589     
     Electronic Dipole per cell (Ry a.u.)   2.0956596428015346     
     Ionic Dipole per cell (Ry a.u.)   13224.652983100996     
Electronic Dipole on Cartesian axes
           1  -20.991055190531579     
           2  -23.082657668512073     
           3   2.0956596428015346     
Ionic Dipole on Cartesian axes
           1   13241.260065596527     
           2   13242.863065060406     
           3   13224.652983100996     

     total cpu time spent up to now is     1337.9 secs

     total energy              =   -3677.88415496 Ry
     Harris-Foulkes estimate   =   -3677.88449877 Ry
     estimated scf accuracy    <       0.00082781 Ry

     iteration #  7     ecut=    80.00 Ry     beta= 0.70
     Davidson diagonalization with overlap
     ethr =  9.67E-08,  avg # of iterations =  2.0
     Davidson diagonalization with overlap
     ethr =  9.67E-08,  avg # of iterations =  1.0
     Davidson diagonalization with overlap
     ethr =  9.67E-08,  avg # of iterations =  1.0

     Expectation value of exp(iGx): ( -1.6611196936844220E-005, -4.0573173413444594E-005)  0.99545565572673589     
     Electronic Dipole per cell (Ry a.u.)  -20.990949799950098     
     Ionic Dipole per cell (Ry a.u.)   13241.260065596527     

     Expectation value of exp(iGx): ( -2.4147746784919230E-005, -3.6570717604437858E-005)  0.99545565572673589     
     Electronic Dipole per cell (Ry a.u.)  -23.079866480916984     
     Ionic Dipole per cell (Ry a.u.)   13242.863065060406     

     Expectation value of exp(iGx): (  4.3234325835237074E-005,  8.5670147036784767E-006)  0.99545565572673589     
     Electronic Dipole per cell (Ry a.u.)   2.0956660132740148     
     Ionic Dipole per cell (Ry a.u.)   13224.652983100996     
Electronic Dipole on Cartesian axes
           1  -20.990949799950098     
           2  -23.079866480916984     
           3   2.0956660132740148     
Ionic Dipole on Cartesian axes
           1   13241.260065596527     
           2   13242.863065060406     
           3   13224.652983100996     

     total cpu time spent up to now is     1532.2 secs

     total energy              =   -3677.88419918 Ry
     Harris-Foulkes estimate   =   -3677.88425770 Ry
     estimated scf accuracy    <       0.00011766 Ry

     iteration #  8     ecut=    80.00 Ry     beta= 0.70
     Davidson diagonalization with overlap
     ethr =  1.37E-08,  avg # of iterations =  3.0
     Davidson diagonalization with overlap
     ethr =  1.37E-08,  avg # of iterations =  1.0
     Davidson diagonalization with overlap
     ethr =  1.37E-08,  avg # of iterations =  1.0

     Expectation value of exp(iGx): ( -1.6663140496817393E-005, -4.0699840050519737E-005)  0.99545565572673589     
     Electronic Dipole per cell (Ry a.u.)  -20.990968861112851     
     Ionic Dipole per cell (Ry a.u.)   13241.260065596527     

     Expectation value of exp(iGx): ( -2.4218793368327076E-005, -3.6687902691884576E-005)  0.99545565572673589     
     Electronic Dipole per cell (Ry a.u.)  -23.078578989525894     
     Ionic Dipole per cell (Ry a.u.)   13242.863065060406     

     Expectation value of exp(iGx): (  4.3379392403393232E-005,  8.5957417374483699E-006)  0.99545565572673589     
     Electronic Dipole per cell (Ry a.u.)   2.0956616520247899     
     Ionic Dipole per cell (Ry a.u.)   13224.652983100996     
Electronic Dipole on Cartesian axes
           1  -20.990968861112851     
           2  -23.078578989525894     
           3   2.0956616520247899     
Ionic Dipole on Cartesian axes
           1   13241.260065596527     
           2   13242.863065060406     
           3   13224.652983100996     

     total cpu time spent up to now is     1737.6 secs

     total energy              =   -3677.88422742 Ry
     Harris-Foulkes estimate   =   -3677.88423890 Ry
     estimated scf accuracy    <       0.00003255 Ry

     iteration #  9     ecut=    80.00 Ry     beta= 0.70
     Davidson diagonalization with overlap
     ethr =  3.80E-09,  avg # of iterations =  2.0
     Davidson diagonalization with overlap
     ethr =  3.80E-09,  avg # of iterations =  1.0
     Davidson diagonalization with overlap
     ethr =  3.80E-09,  avg # of iterations =  1.0

     Expectation value of exp(iGx): ( -1.6647771686815118E-005, -4.0661596715805575E-005)  0.99545565572673589     
     Electronic Dipole per cell (Ry a.u.)  -20.991033981806130     
     Ionic Dipole per cell (Ry a.u.)   13241.260065596527     

     Expectation value of exp(iGx): ( -2.4197851371137986E-005, -3.6652317917694300E-005)  0.99545565572673589     
     Electronic Dipole per cell (Ry a.u.)  -23.079097801203620     
     Ionic Dipole per cell (Ry a.u.)   13242.863065060406     

     Expectation value of exp(iGx): (  4.3336084396052016E-005,  8.5871656739991736E-006)  0.99545565572673589     
     Electronic Dipole per cell (Ry a.u.)   2.0956629681812555     
     Ionic Dipole per cell (Ry a.u.)   13224.652983100996     
Electronic Dipole on Cartesian axes
           1  -20.991033981806130     
           2  -23.079097801203620     
           3   2.0956629681812555     
Ionic Dipole on Cartesian axes
           1   13241.260065596527     
           2   13242.863065060406     
           3   13224.652983100996     

     total cpu time spent up to now is     1931.7 secs

     total energy              =   -3677.88422928 Ry
     Harris-Foulkes estimate   =   -3677.88423074 Ry
     estimated scf accuracy    <       0.00000275 Ry

     iteration # 10     ecut=    80.00 Ry     beta= 0.70
     Davidson diagonalization with overlap
     ethr =  3.22E-10,  avg # of iterations =  2.0
     Davidson diagonalization with overlap
     ethr =  3.22E-10,  avg # of iterations =  1.0
     Davidson diagonalization with overlap
     ethr =  3.22E-10,  avg # of iterations =  1.0

     Expectation value of exp(iGx): ( -1.6643104749169926E-005, -4.0650490687455903E-005)  0.99545565572673589     
     Electronic Dipole per cell (Ry a.u.)  -20.991006924267960     
     Ionic Dipole per cell (Ry a.u.)   13241.260065596527     

     Expectation value of exp(iGx): ( -2.4191371963942868E-005, -3.6642219236785789E-005)  0.99545565572673589     
     Electronic Dipole per cell (Ry a.u.)  -23.079136028232462     
     Ionic Dipole per cell (Ry a.u.)   13242.863065060406     

     Expectation value of exp(iGx): (  4.3324255927154090E-005,  8.5848216752782490E-006)  0.99545565572673589     
     Electronic Dipole per cell (Ry a.u.)   2.0956629313719728     
     Ionic Dipole per cell (Ry a.u.)   13224.652983100996     
Electronic Dipole on Cartesian axes
           1  -20.991006924267960     
           2  -23.079136028232462     
           3   2.0956629313719728     
Ionic Dipole on Cartesian axes
           1   13241.260065596527     
           2   13242.863065060406     
           3   13224.652983100996     

     total cpu time spent up to now is     2130.7 secs

     total energy              =   -3677.88422952 Ry
     Harris-Foulkes estimate   =   -3677.88422969 Ry
     estimated scf accuracy    <       0.00000019 Ry

     iteration # 11     ecut=    80.00 Ry     beta= 0.70
     Davidson diagonalization with overlap
     ethr =  2.22E-11,  avg # of iterations =  2.0
     Davidson diagonalization with overlap
     ethr =  2.22E-11,  avg # of iterations =  1.0
     Davidson diagonalization with overlap
     ethr =  2.22E-11,  avg # of iterations =  1.0

     Expectation value of exp(iGx): ( -1.6642153812383373E-005, -4.0648427774882724E-005)  0.99545565572673589     
     Electronic Dipole per cell (Ry a.u.)  -20.990982921491760     
     Ionic Dipole per cell (Ry a.u.)   13241.260065596527     

     Expectation value of exp(iGx): ( -2.4190190859824842E-005, -3.6640255168961280E-005)  0.99545565572673589     
     Electronic Dipole per cell (Ry a.u.)  -23.079159564125575     
     Ionic Dipole per cell (Ry a.u.)   13242.863065060406     

     Expectation value of exp(iGx): (  4.3321580149461539E-005,  8.5842918064583688E-006)  0.99545565572673589     
     Electronic Dipole per cell (Ry a.u.)   2.0956630132171710     
     Ionic Dipole per cell (Ry a.u.)   13224.652983100996     
Electronic Dipole on Cartesian axes
           1  -20.990982921491760     
           2  -23.079159564125575     
           3   2.0956630132171710     
Ionic Dipole on Cartesian axes
           1   13241.260065596527     
           2   13242.863065060406     
           3   13224.652983100996     

     total cpu time spent up to now is     2328.0 secs

     End of self-consistent calculation

          k = 0.0000 0.0000 0.0000 (162891 PWs)   bands (ev):

   -11.5599 -11.2154 -11.2042 -11.1763 -11.1564 -11.1337 -11.1090 -10.8878
   -10.8762 -10.8541 -10.8394 -10.8247 -10.8178 -10.8051 -10.8032 -10.7918
   -10.7884 -10.7742 -10.7338 -10.5756 -10.5648 -10.5568 -10.5412 -10.5371
   -10.5336 -10.5327 -10.5151 -10.4947 -10.3942 -10.3706 -10.3483 -10.3024
   -10.3003 -10.2712 -10.2578 -10.2306 -10.2191 -10.2047 -10.2033 -10.1854
   -10.1838 -10.1676 -10.1564 -10.1450 -10.1435 -10.1379 -10.1346 -10.1302
   -10.1241 -10.1156 -10.1018 -10.0966 -10.0951 -10.0910 -10.0812 -10.0749
   -10.0738 -10.0700 -10.0640 -10.0569 -10.0562 -10.0502 -10.0483 -10.0475
   -10.0420 -10.0394 -10.0364 -10.0313 -10.0246 -10.0186 -10.0128 -10.0115
   -10.0070 -10.0036  -9.9987  -9.9881  -9.9869  -9.9813  -9.9764  -9.9672
    -9.9312  -9.9038  -9.8985  -9.8792  -9.8651  -9.8402  -9.8396  -9.8372
    -9.8355  -9.8327  -9.8311  -9.8158  -9.8115  -9.7898  -9.7618  -9.7585
    -9.7572  -9.7429  -9.7379  -9.7260  -9.7069  -9.7024  -9.7023  -9.7007
    -9.6970  -9.6657  -9.4963   1.0013   1.0675   1.0715   1.0864   1.1062
     1.1166   1.1282   1.1339   1.1395   1.1545   1.1554   1.1888   1.1897
     1.1930   1.1984   1.2138   1.2261   1.2308   1.2316   1.2337   1.2401
     1.2433   1.2472   1.2588   1.2591   1.2690   1.3223   1.4739   1.6240
     1.6828   1.6845   1.6883   1.6914   1.6917   1.6944   1.7016   1.7042
     1.7151   1.7215   1.7229   1.7305   1.7363   1.7470   1.7498   1.7629
     1.7687   1.7729   1.7940   1.8008   1.8148   1.8189   1.8256   1.8279
     1.8308   1.8405   1.8459   1.8485   1.8525   1.8540   1.8600   1.8618
     1.8625   1.8655   1.8691   1.8715   1.8824   1.9162   1.9337   1.9645
     1.9719   1.9766   1.9874   1.9971   1.9986   2.0069   2.0088   2.0858
     2.1493   2.1505   2.1515   2.1552   2.1563   2.1619   2.1655   2.1667
     2.1712   2.1941   2.2089   2.2293   2.2714   2.2761   2.2844   2.2852
     2.2875   2.2903   2.2980   2.3046   2.3510   2.3822   2.4066   2.5460
     2.6917   2.7945   2.7964   2.8050   2.8122   2.8133   2.8202   2.8252
     2.8275   2.8527   2.8910   2.9098   3.0742   3.0861   3.0985   3.1006
     3.1240   3.1349   3.1359   3.1432   3.1463   3.1773   3.2017   3.3261
     3.4720   3.4843   3.5023   3.5060   3.5082   3.5145   3.5168   3.5185
     3.5372   3.5379   3.5388   3.5432   3.5449   3.5514   3.5542   3.5566
     3.5659   3.5690   3.5773   3.5798   3.5822   3.5862   3.5883   3.5889
     3.6073   3.6730   3.7122   3.7306   3.7330   3.7523   3.7618   3.7786
     3.7872   3.7964   3.7998   3.8139   3.8146   3.8667   3.8791   3.8816
     3.8946   3.8970   3.9079   3.9320   3.9648   3.9794   3.9837   3.9869
     3.9985   4.0098   4.0152   4.0160   4.0237   4.0291   4.0383   4.0463
     4.0511   4.0543   4.0549   4.0564   4.0570   4.0703   4.0726   4.0756
     4.0779   4.0834   4.1161   4.1220   4.1528   4.1633   4.1979   4.2595
     4.2907   4.3054   4.3075   4.3125   4.3335   4.3362   4.3540   4.3587
     4.3676   4.3730   4.3796   4.3817   4.3890   4.3892   4.4014   4.4161
     4.4176   4.4183   4.4277   4.4277   4.4337   4.4343   4.4350   4.4371
     4.4470   4.4522   4.4555   4.4565   4.4621   4.4629   4.4728   4.4760
     4.4799   4.4836   4.4864   4.4879   4.4889   4.4906   4.4928   4.4956
     4.4969   4.5050   4.5070   4.5105   4.5158   4.5173   4.5187   4.5212
     4.5291   4.5304   4.5341   4.5363   4.5402   4.5403   4.5625   4.5822
     4.6012   4.6172   4.6276   4.6331   4.6372   4.6430   4.6486   4.6503
     4.6615   4.6632   4.6659   4.6721   4.6776   4.6815   4.6842   4.6862
     4.6932   4.6961   4.6974   4.6992   4.7045   4.7059   4.7179   4.7766
     4.7848   4.8934   4.9311   4.9421   4.9697   4.9867   4.9925   5.0030
     5.0048   5.0059   5.0108   5.0199   5.0260   5.0353   5.0377   5.0390
     5.0443   5.0462   5.0579   5.0607   5.0724   5.0730   5.0748   5.0812
     5.0865   5.0875   5.1083   5.1307   5.1872   5.2004   5.2113   5.2158
     5.2228   5.2249   5.2325   5.2345   5.2381   5.2386   5.2391   5.2867
     5.4375   5.4669   5.4810   5.8000   8.8602  10.2592  10.6864  11.8714
    11.9615  12.0194  12.1734  12.3226  12.4307  12.5336  12.5725  12.7445
    12.9286  12.9297  13.0849  13.1247  13.1375  13.1410  13.1469  13.1554
    13.1737  13.1854  13.2044  13.2111  13.2113  13.2146  13.2229  13.3070
    13.5850  13.6166  13.8064  13.9818  14.0410  14.2556  14.3228  14.3403
    14.3618  14.3930  14.3960  14.3998  14.4151  14.4273  14.4361  14.4417
    14.4596  14.4727  14.4744  14.4760  14.4803  14.4931  14.5329  14.6098
    14.6128  14.6257  14.6387  14.6448  14.6643  14.7201  14.8242  14.8492
    14.9125  14.9362  14.9597  15.0371  15.1350  15.1695  15.2257  15.2757
    15.3173  15.3414  15.3822  15.3960  15.4044  15.4094  15.4169  15.4251
    15.4315  15.4588  15.4629  15.4668  15.4690  15.4718  15.4810  15.4849
    15.5005  15.5186  15.5687  15.6168  15.6529  15.6847  15.7269  15.7646
    15.7713  15.7768  15.7839  15.7941  15.8064  15.8110  15.8255  15.8276
    15.8344  15.8386  15.8712  15.9036  15.9454  15.9532  15.9572  16.0050
    16.0165  16.0520  16.1326  16.1491  16.1910  16.2055  16.2620  16.2984
    16.3299  16.3532  16.3940  16.4109  16.4396  16.5144  16.5850  16.6371
    16.6386  16.6521  16.6554  16.6644  16.6695  16.6720  16.6749  16.6761
    16.6832  16.6983  16.7030  16.7030  16.7050  16.7093  16.7134  16.7259
    16.7327  16.7441  16.7527  16.7594  16.7684  16.7707  16.7844  16.8049
    16.8628  16.8656  16.9416  16.9698  16.9712  17.0138  17.0385  17.0865
    17.2493  17.3044  17.5056  17.5149  17.5271  17.5423  17.5678  17.5854
    17.6264  17.6333  17.6497  17.6781  17.6842  17.6920  17.6941  17.6969

     highest occupied, lowest unoccupied level (ev):     5.8000    8.8602

!    total energy              =   -3677.88422964 Ry
     Harris-Foulkes estimate   =   -3677.88422956 Ry
     estimated scf accuracy    <          9.8E-09 Ry

     The total energy is the sum of the following terms:

     one-electron contribution =   -1055.32461651 Ry
     hartree contribution      =    1096.43030681 Ry
     xc contribution           =    -907.22044115 Ry
     ewald contribution        =   -2811.76947878 Ry

     convergence has been achieved in  11 iterations
  **** WARNING :: Problem open file vector.dat...

     Forces acting on atoms (cartesian axes, Ry/au):

     atom    1 type  1   force =     0.00019712    0.00008850   -0.00000169
     atom    2 type  1   force =     0.00065972    0.00013689    0.00005250
     atom    3 type  1   force =     0.00010069    0.00048095    0.00004680
     atom    4 type  1   force =     0.00027183    0.00031452   -0.00000145
     atom    5 type  2   force =     0.00041247    0.00029168   -0.00005057
     atom    6 type  2   force =    -0.00041109   -0.00067498   -0.00048404
     atom    7 type  2   force =     0.00041667    0.00011056   -0.00003743
     atom    8 type  2   force =     0.00028117   -0.00059702   -0.00123459
     atom    9 type  1   force =    -0.00007459    0.00009352   -0.00000156
     atom   10 type  1   force =     0.00018481   -0.00046059   -0.00043953
     atom   11 type  1   force =     0.00012131   -0.00041843    0.00006403
     atom   12 type  1   force =     0.00026163    0.00008456   -0.00000218
     atom   13 type  2   force =     0.00036278    0.00034778    0.00055888
     atom   14 type  2   force =    -0.00085574    0.00069090    0.00447270
     atom   15 type  2   force =     0.00006076    0.00010973    0.00009463
     atom   16 type  2   force =    -0.00053343   -0.00034610    0.00106215
     atom   17 type  1   force =     0.00025453   -0.00077644   -0.00000178
     atom   18 type  1   force =     0.00049331   -0.00066071   -0.00037476
     atom   19 type  1   force =     0.00033891   -0.00035149   -0.00019908
     atom   20 type  1   force =     0.00074574   -0.00031707   -0.00000182
     atom   21 type  2   force =     0.00029533   -0.00015337   -0.00017204
     atom   22 type  2   force =    -0.00063708   -0.00040563    0.00022600
     atom   23 type  2   force =    -0.00006748   -0.00011677   -0.00000660
     atom   24 type  2   force =    -0.00017166    0.00005198   -0.00022918
     atom   25 type  1   force =     0.00031545    0.00007843   -0.00000156
     atom   26 type  1   force =     0.00006564    0.00024230    0.00015839
     atom   27 type  1   force =    -0.00044557    0.00064431   -0.00008471
     atom   28 type  1   force =     0.00012778    0.00042234   -0.00000219
     atom   29 type  2   force =    -0.00038267    0.00012407   -0.00024626
     atom   30 type  2   force =    -0.00072150    0.00072518   -0.00039377
     atom   31 type  2   force =    -0.00280959    0.00067547   -0.00571784
     atom   32 type  2   force =    -0.00014997    0.00006917    0.00028390
     atom   33 type  1   force =     0.00017799    0.00042353   -0.00000165
     atom   34 type  1   force =    -0.00024483    0.00047964    0.00151525
     atom   35 type  1   force =    -0.00003857    0.00031756   -0.00013951
     atom   36 type  1   force =    -0.00056195   -0.00030364   -0.00000097
     atom   37 type  2   force =     0.00014976   -0.00073520    0.00185172
     atom   38 type  2   force =     0.00011684   -0.00030523    0.00026252
     atom   39 type  2   force =    -0.00105789   -0.00121338    0.00120708
     atom   40 type  2   force =    -0.00039612   -0.00060637    0.00032259
     atom   41 type  1   force =    -0.00019111   -0.00025902   -0.00000226
     atom   42 type  1   force =    -0.00065241   -0.00037687   -0.00002687
     atom   43 type  1   force =     0.00032986   -0.00022274   -0.00005067
     atom   44 type  1   force =    -0.00034806    0.00005828   -0.00000160
     atom   45 type  2   force =    -0.00065173   -0.00028944    0.00006023
     atom   46 type  2   force =    -0.00075170   -0.00018554    0.00006870
     atom   47 type  2   force =    -0.00079644    0.00023527   -0.00009230
     atom   48 type  2   force =    -0.00079328    0.00022100   -0.00028632
     atom   49 type  1   force =    -0.00055481    0.00021064   -0.00000178
     atom   50 type  1   force =    -0.00017423    0.00017919   -0.00015009
     atom   51 type  1   force =    -0.00033739    0.00019829    0.00002824
     atom   52 type  1   force =    -0.00024744    0.00053849   -0.00000180
     atom   53 type  2   force =    -0.00026578    0.00062336   -0.00031006
     atom   54 type  2   force =    -0.00003452    0.00026476   -0.00003721
     atom   55 type  2   force =    -0.00027535    0.00019635   -0.00013870
     atom   56 type  2   force =     0.00026518    0.00022181   -0.00017321
     atom   57 type  1   force =    -0.00040632   -0.00021155   -0.00000227
     atom   58 type  1   force =    -0.00030561   -0.00011859    0.00011424
     atom   59 type  1   force =    -0.00084240   -0.00059145    0.00047691
     atom   60 type  1   force =    -0.00010765   -0.00055446   -0.00000159
     atom   61 type  2   force =    -0.00004803   -0.00024334   -0.00009269
     atom   62 type  2   force =     0.00043056   -0.00002801    0.00012585
     atom   63 type  2   force =     0.00001393   -0.00043119    0.00007465
     atom   64 type  2   force =     0.00015530   -0.00043663   -0.00016824
     atom   65 type  1   force =    -0.00049615   -0.00042649   -0.00000150
     atom   66 type  1   force =    -0.00020984   -0.00061789   -0.00000503
     atom   67 type  1   force =    -0.00045287   -0.00011778   -0.00004231
     atom   68 type  1   force =    -0.00008676   -0.00018266   -0.00000155
     atom   69 type  2   force =    -0.00034621   -0.00022458   -0.00007120
     atom   70 type  2   force =     0.00005439   -0.00017725   -0.00016468
     atom   71 type  2   force =    -0.00048865    0.00032333   -0.00023465
     atom   72 type  2   force =     0.00009294    0.00023478   -0.00010102
     atom   73 type  1   force =     0.00024732    0.00009254   -0.00009309
     atom   74 type  1   force =     0.00052166    0.00028763    0.00000458
     atom   75 type  1   force =     0.00019503    0.00017623    0.00000458
     atom   76 type  1   force =    -0.00002273    0.00031870    0.00030094
     atom   77 type  2   force =     0.00060945    0.00033635   -0.00000495
     atom   78 type  2   force =    -0.00041291   -0.00067523    0.00047585
     atom   79 type  2   force =     0.00041632    0.00010890    0.00002919
     atom   80 type  2   force =     0.11686307   -0.04257171   -0.00000581
     atom   81 type  1   force =     0.00015144   -0.00012667    0.00004440
     atom   82 type  1   force =    -0.00039239   -0.00078175    0.00000482
     atom   83 type  1   force =     0.00014793   -0.00090230    0.00000426
     atom   84 type  1   force =     0.00018197   -0.00144249    0.00006180
     atom   85 type  2   force =     0.00011632    0.00187720   -0.00000317
     atom   86 type  2   force =    -0.00085791    0.00069426   -0.00448369
     atom   87 type  2   force =     0.00006066    0.00010954   -0.00010203
     atom   88 type  2   force =    -0.00258970    0.00010523   -0.00000353
     atom   89 type  1   force =     0.00021917   -0.00067650   -0.00012144
     atom   90 type  1   force =     0.00038029   -0.00116147    0.00000452
     atom   91 type  1   force =     0.00010474   -0.00026319    0.00000435
     atom   92 type  1   force =     0.00069767   -0.00048174   -0.00026377
     atom   93 type  2   force =    -0.00034263    0.00004248   -0.00000482
     atom   94 type  2   force =    -0.00063664   -0.00040613   -0.00023334
     atom   95 type  2   force =    -0.00006703   -0.00011750   -0.00000080
     atom   96 type  2   force =    -0.00084015    0.00000044   -0.00000479
     atom   97 type  1   force =     0.00056941    0.00040780    0.00010700
     atom   98 type  1   force =     0.00043090    0.00034834    0.00000424
     atom   99 type  1   force =     0.00032690    0.00121029    0.00000488
     atom  100 type  1   force =     0.00036743    0.00037416    0.00079441
     atom  101 type  2   force =    -0.00082149    0.00036068   -0.00000320
     atom  102 type  2   force =    -0.00072161    0.00072517    0.00038631
     atom  103 type  2   force =    -0.00280782    0.00067402    0.00570954
     atom  104 type  2   force =    -0.00138076    0.00132798   -0.00000363
     atom  105 type  1   force =    -0.00317441    0.00006093   -0.00274242
     atom  106 type  1   force =    -0.04992212    0.03593769    0.00000006
     atom  107 type  1   force =    -0.02176603    0.02467766    0.00000580
     atom  108 type  1   force =    -0.00421098    0.00034764    0.00289655
     atom  109 type  2   force =     0.00011670   -0.00030434   -0.00027176
     atom  110 type  2   force =    -0.00105714   -0.00121364   -0.00121649
     atom  111 type  2   force =    -0.00131776   -0.00178281   -0.00000522
     atom  112 type  1   force =     0.00071834   -0.00136812   -0.00078785
     atom  113 type  1   force =     0.00196211    0.00012671    0.00000510
     atom  114 type  1   force =     0.00156785   -0.00028183    0.00000431
     atom  115 type  1   force =     0.00032749   -0.00025153    0.00017784
     atom  116 type  2   force =    -0.00228384   -0.00067588   -0.00000492
     atom  117 type  2   force =    -0.00075173   -0.00018499   -0.00007625
     atom  118 type  2   force =    -0.00079724    0.00023520    0.00008507
     atom  119 type  2   force =    -0.00063008    0.00018142   -0.00000504
     atom  120 type  1   force =    -0.00008125    0.00011486    0.00000521
     atom  121 type  1   force =     0.00007559   -0.00016375    0.00000433
     atom  122 type  1   force =     0.00018044   -0.00046996    0.00000449
     atom  123 type  1   force =    -0.00027222    0.00012994   -0.00007109
     atom  124 type  2   force =    -0.00042719    0.00046589   -0.00000483
     atom  125 type  2   force =    -0.00003535    0.00026525    0.00002982
     atom  126 type  2   force =    -0.00027577    0.00019669    0.00013127
     atom  127 type  2   force =     0.00042550   -0.00011440   -0.00000480
     atom  128 type  1   force =    -0.00133039   -0.00106764    0.00044409
     atom  129 type  1   force =    -0.00047194   -0.00005416    0.00000431
     atom  130 type  1   force =    -0.00252752   -0.00052398    0.00000517
     atom  131 type  1   force =    -0.00056682   -0.00045941    0.00030075
     atom  132 type  2   force =    -0.00012601   -0.00147651   -0.00000503
     atom  133 type  2   force =     0.00043059   -0.00002872   -0.00013309
     atom  134 type  2   force =     0.00001463   -0.00043138   -0.00008211
     atom  135 type  2   force =    -0.00004682    0.00010242   -0.00000505
     atom  136 type  1   force =    -0.00033369    0.00022416   -0.00008981
     atom  137 type  1   force =    -0.00069679   -0.00041173    0.00000461
     atom  138 type  1   force =    -0.00012992   -0.00048689    0.00000461
     atom  139 type  1   force =    -0.00007088   -0.00018438   -0.00012668
     atom  140 type  2   force =    -0.00049101   -0.00029599   -0.00000473
     atom  141 type  2   force =     0.00005449   -0.00017755    0.00015668
     atom  142 type  2   force =    -0.00048902    0.00032344    0.00022662
     atom  143 type  2   force =    -0.00008870    0.00016869   -0.00000484
     atom  144 type  1   force =     0.00024780    0.00009302    0.00010053
     atom  145 type  1   force =     0.00066005    0.00013733   -0.00005779
     atom  146 type  1   force =     0.00010116    0.00048130   -0.00005206
     atom  147 type  1   force =    -0.00002281    0.00031864   -0.00029349
     atom  148 type  2   force =     0.00041302    0.00029230    0.00005645
     atom  149 type  2   force =     0.00004839    0.00014873    0.00000224
     atom  150 type  2   force =     0.00043633    0.00000167    0.00000221
     atom  151 type  2   force =     0.00028075   -0.00059753    0.00123985
     atom  152 type  1   force =     0.00015159   -0.00012715   -0.00003682
     atom  153 type  1   force =     0.00018509   -0.00046083    0.00043486
     atom  154 type  1   force =     0.00012115   -0.00041872   -0.00006942
     atom  155 type  1   force =     0.00018195   -0.00144338   -0.00005431
     atom  156 type  2   force =     0.00036300    0.00034822   -0.00055411
     atom  157 type  2   force =     0.00034800   -0.00022524    0.00000217
     atom  158 type  2   force =     0.00030106   -0.00026609    0.00000188
     atom  159 type  2   force =    -0.00053436   -0.00034615   -0.00105698
     atom  160 type  1   force =     0.00021861   -0.00067647    0.00012871
     atom  161 type  1   force =     0.00049332   -0.00066051    0.00036943
     atom  162 type  1   force =     0.00033888   -0.00035119    0.00019394
     atom  163 type  1   force =     0.00069766   -0.00048107    0.00027117
     atom  164 type  2   force =     0.00029517   -0.00015304    0.00017801
     atom  165 type  2   force =    -0.00034013   -0.00016662    0.00000193
     atom  166 type  2   force =     0.00041130    0.00001576    0.00000172
     atom  167 type  2   force =    -0.00017153    0.00005209    0.00023451
     atom  168 type  1   force =     0.00056897    0.00040793   -0.00009943
     atom  169 type  1   force =     0.00006536    0.00024212   -0.00016375
     atom  170 type  1   force =    -0.00044580    0.00064458    0.00007997
     atom  171 type  1   force =     0.00036686    0.00037410   -0.00078687
     atom  172 type  2   force =    -0.00038220    0.00012428    0.00025110
     atom  173 type  2   force =    -0.00042293    0.00043177    0.00000189
     atom  174 type  2   force =     0.00005918    0.00005197    0.00000212
     atom  175 type  2   force =    -0.00015022    0.00006842   -0.00027840
     atom  176 type  1   force =    -0.00317637    0.00005960    0.00275194
     atom  177 type  1   force =    -0.00024449    0.00047951   -0.00152171
     atom  178 type  1   force =    -0.00003874    0.00031797    0.00013327
     atom  179 type  1   force =    -0.00421006    0.00034940   -0.00288830
     atom  180 type  2   force =     0.00015004   -0.00073497   -0.00184653
     atom  181 type  2   force =    -0.00019335   -0.00041537    0.00000225
     atom  182 type  2   force =    -0.00033503   -0.00049374    0.00000221
     atom  183 type  2   force =    -0.00039641   -0.00060665   -0.00031704
     atom  184 type  1   force =     0.00071930   -0.00136801    0.00079559
     atom  185 type  1   force =    -0.00065206   -0.00037702    0.00002237
     atom  186 type  1   force =     0.00033008   -0.00022267    0.00004521
     atom  187 type  1   force =     0.00032779   -0.00025188   -0.00017018
     atom  188 type  2   force =    -0.00065237   -0.00028948   -0.00005531
     atom  189 type  2   force =    -0.00073621   -0.00008986    0.00000130
     atom  190 type  2   force =    -0.00031472    0.00008370    0.00000154
     atom  191 type  2   force =    -0.00079271    0.00022086    0.00029136
     atom  192 type  1   force =    -0.00008126    0.00011431    0.00000204
     atom  193 type  1   force =    -0.00017392    0.00017918    0.00014497
     atom  194 type  1   force =    -0.00033716    0.00019826   -0.00003358
     atom  195 type  1   force =    -0.00027155    0.00012996    0.00007849
     atom  196 type  2   force =    -0.00026538    0.00062318    0.00031609
     atom  197 type  2   force =     0.00003069    0.00056531    0.00000171
     atom  198 type  2   force =    -0.00006553    0.00001224    0.00000197
     atom  199 type  2   force =     0.00026531    0.00022196    0.00017849
     atom  200 type  1   force =    -0.00133023   -0.00106698   -0.00043635
     atom  201 type  1   force =    -0.00030554   -0.00011837   -0.00011969
     atom  202 type  1   force =    -0.00084256   -0.00059114   -0.00048146
     atom  203 type  1   force =    -0.00056717   -0.00045911   -0.00029307
     atom  204 type  2   force =    -0.00004800   -0.00024398    0.00009749
     atom  205 type  2   force =     0.00020743    0.00007218    0.00000155
     atom  206 type  2   force =    -0.00003842   -0.00059876    0.00000130
     atom  207 type  2   force =     0.00015515   -0.00043596    0.00017331
     atom  208 type  1   force =    -0.00033363    0.00022425    0.00009755
     atom  209 type  1   force =    -0.00021039   -0.00061813   -0.00000013
     atom  210 type  1   force =    -0.00045312   -0.00011834    0.00003716
     atom  211 type  1   force =    -0.00007133   -0.00018483    0.00013408
     atom  212 type  2   force =    -0.00034604   -0.00022443    0.00007717
     atom  213 type  2   force =     0.00015734   -0.00022704    0.00000244
     atom  214 type  2   force =    -0.00038211    0.00029817    0.00000247
     atom  215 type  2   force =     0.00009315    0.00023497    0.00010688

     Total force =     0.143847     Total SCF correction =     0.000204

     Writing output data file Qrtz_Ortho.save

     init_run     :     10.15s CPU     11.49s WALL (       1 calls)
     electrons    :   2202.96s CPU   2315.64s WALL (       1 calls)
     forces       :      2.75s CPU      2.79s WALL (       1 calls)

     Called by init_run:
     wfcinit      :      8.13s CPU      9.27s WALL (       1 calls)
     potinit      :      0.11s CPU      0.12s WALL (       1 calls)

     Called by electrons:
     c_bands      :    676.37s CPU    713.23s WALL (      33 calls)
     sum_band     :     15.31s CPU     17.56s WALL (      11 calls)
     v_of_rho     :      0.18s CPU      0.22s WALL (      12 calls)
     mix_rho      :      0.24s CPU      0.42s WALL (      11 calls)

     Called by c_bands:
     init_us_2    :      1.11s CPU      1.14s WALL (      45 calls)
     cegterg      :    654.44s CPU    687.80s WALL (      33 calls)

     Called by sum_band:

     Called by *egterg:
     h_psi        :    229.98s CPU    256.35s WALL (     106 calls)
     g_psi        :      0.52s CPU      0.52s WALL (      72 calls)
     cdiaghg      :    247.99s CPU    248.14s WALL (     103 calls)

     Called by h_psi:
     h_psi:pot    :    227.16s CPU    253.50s WALL (     106 calls)
     h_psi:calbec :     28.36s CPU     28.40s WALL (     106 calls)
     vloc_psi     :    174.42s CPU    200.54s WALL (     106 calls)
     add_vuspsi   :     24.37s CPU     24.56s WALL (     106 calls)

     General routines
     calbec       :     29.87s CPU     29.91s WALL (     110 calls)
     fft          :      0.34s CPU      0.46s WALL (      51 calls)
     fftw         :    177.39s CPU    205.71s WALL (   93490 calls)
     davcio       :      0.02s CPU      4.38s WALL (     259 calls)

     Parallel routines
     fft_scatt_xy :      9.42s CPU      9.70s WALL (   93541 calls)
     fft_scatt_yz :    108.31s CPU    108.27s WALL (   93541 calls)

     Electric-field routines
     c_phase_fiel :   1510.69s CPU   1583.86s WALL (      33 calls)

     PWSCF        : 36m57.84s CPU    39m 6.92s WALL


   This run was terminated on:   9:24:30  26Nov2018            

=------------------------------------------------------------------------------=
   JOB DONE.
=------------------------------------------------------------------------------=
