# Supplementary material for: Collective dipole effects in ionic transport under electric fields
Source: Nat Commun. 2020 Jul 3;11:3330. doi: 10.1038/s41467-020-17173-w (PMC7335081; doi:10.1038/s41467-020-17173-w)
Supplement: Supplementary file 3 — Source Data [file 41467_2020_17173_MOESM3_ESM.zip › Script_Pol_Analysis/QE_data/ZBC_NEB_MgO_VO_Q2_E0/Zcharge_VO-pos2_pict6/dy-0.1/output_file]

cn06-04.13154ipath_userinit: Mismatched user minor version (12) and driver minor version (13) while context sharing. Ensure that driver and library are from the same release.
cn06-04.13172ipath_userinit: Mismatched user minor version (12) and driver minor version (13) while context sharing. Ensure that driver and library are from the same release.
cn06-04.13156ipath_userinit: Mismatched user minor version (12) and driver minor version (13) while context sharing. Ensure that driver and library are from the same release.
cn06-04.13171ipath_userinit: Mismatched user minor version (12) and driver minor version (13) while context sharing. Ensure that driver and library are from the same release.
cn06-04.13170ipath_userinit: Mismatched user minor version (12) and driver minor version (13) while context sharing. Ensure that driver and library are from the same release.
cn06-04.13155ipath_userinit: Mismatched user minor version (12) and driver minor version (13) while context sharing. Ensure that driver and library are from the same release.
cn07-32.8807ipath_userinit: Mismatched user minor version (12) and driver minor version (13) while context sharing. Ensure that driver and library are from the same release.
cn07-32.8823ipath_userinit: Mismatched user minor version (12) and driver minor version (13) while context sharing. Ensure that driver and library are from the same release.
cn06-04.13153ipath_userinit: Mismatched user minor version (12) and driver minor version (13) while context sharing. Ensure that driver and library are from the same release.
cn06-04.13169ipath_userinit: Mismatched user minor version (12) and driver minor version (13) while context sharing. Ensure that driver and library are from the same release.
cn07-32.8826ipath_userinit: Mismatched user minor version (12) and driver minor version (13) while context sharing. Ensure that driver and library are from the same release.
cn07-32.8810ipath_userinit: Mismatched user minor version (12) and driver minor version (13) while context sharing. Ensure that driver and library are from the same release.
cn07-32.8825ipath_userinit: Mismatched user minor version (12) and driver minor version (13) while context sharing. Ensure that driver and library are from the same release.
cn07-32.8809ipath_userinit: Mismatched user minor version (12) and driver minor version (13) while context sharing. Ensure that driver and library are from the same release.
cn07-32.8824ipath_userinit: Mismatched user minor version (12) and driver minor version (13) while context sharing. Ensure that driver and library are from the same release.
cn07-32.8808ipath_userinit: Mismatched user minor version (12) and driver minor version (13) while context sharing. Ensure that driver and library are from the same release.
cn07-09.1214ipath_userinit: Mismatched user minor version (12) and driver minor version (13) while context sharing. Ensure that driver and library are from the same release.
cn07-09.1229ipath_userinit: Mismatched user minor version (12) and driver minor version (13) while context sharing. Ensure that driver and library are from the same release.
cn07-09.1213ipath_userinit: Mismatched user minor version (12) and driver minor version (13) while context sharing. Ensure that driver and library are from the same release.
cn07-09.1232ipath_userinit: Mismatched user minor version (12) and driver minor version (13) while context sharing. Ensure that driver and library are from the same release.
cn07-09.1216ipath_userinit: Mismatched user minor version (12) and driver minor version (13) while context sharing. Ensure that driver and library are from the same release.
cn07-09.1230ipath_userinit: Mismatched user minor version (12) and driver minor version (13) while context sharing. Ensure that driver and library are from the same release.
cn07-09.1215ipath_userinit: Mismatched user minor version (12) and driver minor version (13) while context sharing. Ensure that driver and library are from the same release.
cn07-09.1231ipath_userinit: Mismatched user minor version (12) and driver minor version (13) while context sharing. Ensure that driver and library are from the same release.

     Program PWSCF v.6.2 (svn rev. 14038) starts on 26Nov2018 at  9:59: 6 

     This program is part of the open-source Quantum ESPRESSO suite
     for quantum simulation of materials; please cite
         "P. Giannozzi et al., J. Phys.:Condens. Matter 21 395502 (2009);
         "P. Giannozzi et al., J. Phys.:Condens. Matter 29 465901 (2017);
          URL http://www.quantum-espresso.org", 
     in publications or presentations arising from this work. More details at
     http://www.quantum-espresso.org/quote

     Parallel version (MPI), running on    60 processors

     MPI processes distributed on     3 nodes
     R & G space division:  proc/nbgrp/npool/nimage =      60
     Reading input from /scratch/nsalles/MgO/ZBC_NEB_MgO_VO_E0/Zcharge_VO-pos2_pict6/dy-0.1/input_file
Warning: card &IONS ignored
Warning: card / ignored
Warning: card &CELL ignored
Warning: card / ignored

     Current dimensions of program PWSCF are:
     Max number of different atomic species (ntypx) = 10
     Max number of k-points (npk) =  40000
     Max angular momentum in pseudopotentials (lmaxx) =  3

     Subspace diagonalization in iterative solution of the eigenvalue problem:
     a serial algorithm will be used


     Parallelization info
     --------------------
     sticks:   dense  smooth     PW     G-vecs:    dense   smooth      PW
     Min         240     240     59                21726    21726    2711
     Max         241     241     60                21731    21731    2718
     Sum       14425   14425   3593              1303639  1303639  162891


     Title: 
     Fkl_Ortho                                                                  


     bravais-lattice index     =            0
     lattice parameter (alat)  =      23.9069  a.u.
     unit-cell volume          =   13478.3721 (a.u.)^3
     number of atoms/cell      =          215
     number of atomic types    =            2
     number of electrons       =       856.00
     number of Kohn-Sham states=          600
     kinetic-energy cutoff     =      80.0000  Ry
     charge density cutoff     =     320.0000  Ry
     convergence threshold     =      1.0E-08
     mixing beta               =       0.7000
     number of iterations used =            8  plain     mixing
     Exchange-correlation      =  SLA  PZ   NOGX NOGC ( 1  1  0  0 0 0)

     Using Berry phase electric field
     In a.u.(Ry)  cartesian system of reference
        0.0000000000
        0.0000000000
        0.0000000000
     In a.u.(Ry)  crystal system of reference
        0.0000000000
        0.0000000000
        0.0000000000
     Number of iterative cycles:   3


     celldm(1)=  23.906935  celldm(2)=   0.000000  celldm(3)=   0.000000
     celldm(4)=   0.000000  celldm(5)=   0.000000  celldm(6)=   0.000000

     crystal axes: (cart. coord. in units of alat)
               a(1) = (   0.995456   0.000000   0.000000 )  
               a(2) = (   0.000000   0.995456   0.000000 )  
               a(3) = (   0.000000   0.000000   0.995456 )  

     reciprocal axes: (cart. coord. in units 2 pi/alat)
               b(1) = (  1.004565  0.000000  0.000000 )  
               b(2) = (  0.000000  1.004565  0.000000 )  
               b(3) = (  0.000000  0.000000  1.004565 )  


     PseudoPot. # 1 for Mg read from file:
     /home/nsalles/qe-6.2.1/pseudo/Mg.pz-n-vbc.UPF
     MD5 check sum: adf9ca49345680d0fd32b5bc0752f25b
     Pseudo is Norm-conserving + core correction, Zval =  2.0
     Generated by new atomic code, or converted to UPF format
     Using radial grid of  171 points,  2 beta functions with: 
                l(1) =   0
                l(2) =   1

     PseudoPot. # 2 for O  read from file:
     /home/nsalles/qe-6.2.1/pseudo/O.pz-mt.UPF
     MD5 check sum: 6c85872a654a48428798af567c59afb1
     Pseudo is Norm-conserving, Zval =  6.0
     Generated by new atomic code, or converted to UPF format
     Using radial grid of  921 points,  1 beta functions with: 
                l(1) =   0

     atomic species   valence    mass     pseudopotential
        Mg             2.00    24.30500     Mg( 1.00)
        O              6.00    16.00000     O ( 1.00)

     No symmetry found


   Cartesian axes

     site n.     atom                  positions (alat units)
         1           Mg  tau(   1) = (   0.9953116   0.9953116   0.9953831  )
         2           Mg  tau(   2) = (   0.9955336   0.1656134   0.1656445  )
         3           Mg  tau(   3) = (   0.1656134   0.9955336   0.1656445  )
         4           Mg  tau(   4) = (   0.1657770   0.1657770   0.9953828  )
         5           O   tau(   5) = (   0.1666724   0.1666724   0.1671034  )
         6           O   tau(   6) = (   0.1706679   0.3328598   0.3369001  )
         7           O   tau(   7) = (   0.3328598   0.1706680   0.3369001  )
         8           O   tau(   8) = (   0.3320205   0.3320205   0.1646860  )
         9           Mg  tau(   9) = (   0.3315885   0.9955838   0.9953829  )
        10           Mg  tau(  10) = (   0.3318346   0.1660383   0.1648160  )
        11           Mg  tau(  11) = (   0.4978881   0.9948456   0.1649508  )
        12           Mg  tau(  12) = (   0.4977906   0.1648578   0.9953831  )
        13           O   tau(  13) = (   0.4973691   0.1648241   0.1649774  )
        14           O   tau(  14) = (   0.5001149   0.3271361   0.3280058  )
        15           O   tau(  15) = (   0.6639298   0.1653344   0.3325574  )
        16           O   tau(  16) = (   0.6644036   0.3318383   0.1651190  )
        17           Mg  tau(  17) = (   0.6638098   0.9951172   0.9953831  )
        18           Mg  tau(  18) = (   0.6640827   0.1652871   0.1651533  )
        19           Mg  tau(  19) = (   0.8295841   0.9952237   0.1656249  )
        20           Mg  tau(  20) = (   0.8296795   0.1655857   0.9953831  )
        21           O   tau(  21) = (   0.8297408   0.1659123   0.1661211  )
        22           O   tau(  22) = (   0.8292953   0.3320832   0.3315574  )
        23           O   tau(  23) = (   0.0010016   0.1667349   0.3325211  )
        24           O   tau(  24) = (   0.0008706   0.3317012   0.1667572  )
        25           Mg  tau(  25) = (   0.9955838   0.3315885   0.9953829  )
        26           Mg  tau(  26) = (   0.9948456   0.4978881   0.1649508  )
        27           Mg  tau(  27) = (   0.1660383   0.3318347   0.1648160  )
        28           Mg  tau(  28) = (   0.1648578   0.4977906   0.9953831  )
        29           O   tau(  29) = (   0.1648241   0.4973691   0.1649773  )
        30           O   tau(  30) = (   0.1653344   0.6639299   0.3325573  )
        31           O   tau(  31) = (   0.3271361   0.5001148   0.3280056  )
        32           O   tau(  32) = (   0.3318383   0.6644036   0.1651190  )
        33           Mg  tau(  33) = (   0.3317100   0.3317100   0.9953826  )
        34           Mg  tau(  34) = (   0.3305270   0.4991505   0.1631076  )
        35           Mg  tau(  35) = (   0.4991505   0.3305270   0.1631075  )
        36           Mg  tau(  36) = (   0.4977226   0.4977226   0.9953824  )
        37           O   tau(  37) = (   0.4969728   0.4969728   0.1659358  )
        38           O   tau(  38) = (   0.4961317   0.6591319   0.3365363  )
        39           O   tau(  39) = (   0.6591319   0.4961317   0.3365364  )
        40           O   tau(  40) = (   0.6627707   0.6627707   0.1670522  )
        41           Mg  tau(  41) = (   0.6645193   0.3317106   0.9953830  )
        42           Mg  tau(  42) = (   0.6628322   0.4975999   0.1655042  )
        43           Mg  tau(  43) = (   0.8298301   0.3315993   0.1649977  )
        44           Mg  tau(  44) = (   0.8290644   0.4978703   0.9953829  )
        45           O   tau(  45) = (   0.8285621   0.4976355   0.1667001  )
        46           O   tau(  46) = (   0.8284772   0.6627060   0.3324776  )
        47           O   tau(  47) = (   0.0001516   0.4971223   0.3316824  )
        48           O   tau(  48) = (  -0.0003177   0.6634801   0.1661251  )
        49           Mg  tau(  49) = (   0.9951172   0.6638098   0.9953831  )
        50           Mg  tau(  50) = (   0.9952237   0.8295841   0.1656249  )
        51           Mg  tau(  51) = (   0.1652871   0.6640827   0.1651533  )
        52           Mg  tau(  52) = (   0.1655857   0.8296794   0.9953831  )
        53           O   tau(  53) = (   0.1659122   0.8297408   0.1661211  )
        54           O   tau(  54) = (   0.1667349   0.0010017   0.3325211  )
        55           O   tau(  55) = (   0.3320832   0.8292953   0.3315574  )
        56           O   tau(  56) = (   0.3317012   0.0008706   0.1667572  )
        57           Mg  tau(  57) = (   0.3317106   0.6645193   0.9953830  )
        58           Mg  tau(  58) = (   0.3315993   0.8298300   0.1649978  )
        59           Mg  tau(  59) = (   0.4975999   0.6628322   0.1655042  )
        60           Mg  tau(  60) = (   0.4978703   0.8290644   0.9953829  )
        61           O   tau(  61) = (   0.4976355   0.8285621   0.1667002  )
        62           O   tau(  62) = (   0.4971224   0.0001517   0.3316825  )
        63           O   tau(  63) = (   0.6627060   0.8284772   0.3324776  )
        64           O   tau(  64) = (   0.6634801  -0.0003177   0.1661251  )
        65           Mg  tau(  65) = (   0.6635387   0.6635387   0.9953828  )
        66           Mg  tau(  66) = (   0.6637269   0.8291931   0.1656842  )
        67           Mg  tau(  67) = (   0.8291931   0.6637269   0.1656842  )
        68           Mg  tau(  68) = (   0.8294944   0.8294944   0.9953831  )
        69           O   tau(  69) = (   0.8292529   0.8292529   0.1661392  )
        70           O   tau(  70) = (   0.8296397  -0.0002125   0.3320406  )
        71           O   tau(  71) = (  -0.0002125   0.8296398   0.3320406  )
        72           O   tau(  72) = (   0.0001916   0.0001916   0.1661570  )
        73           Mg  tau(  73) = (   0.9954267   0.9954267   0.3311918  )
        74           Mg  tau(  74) = (   0.9940164   0.1644181   0.4976550  )
        75           Mg  tau(  75) = (   0.1644181   0.9940164   0.4976550  )
        76           Mg  tau(  76) = (   0.1665985   0.1665985   0.3316566  )
        77           O   tau(  77) = (   0.1695986   0.1695985   0.4976553  )
        78           O   tau(  78) = (   0.1706683   0.3328599   0.6584103  )
        79           O   tau(  79) = (   0.3328600   0.1706683   0.6584103  )
        80           O   tau(  80) = (   0.4323752   0.4244670   0.4976623  )
        81           Mg  tau(  81) = (   0.3317140   0.9937041   0.3304636  )
        82           Mg  tau(  82) = (   0.3320264   0.1515521   0.4976548  )
        83           Mg  tau(  83) = (   0.4991811   0.9937368   0.4976550  )
        84           Mg  tau(  84) = (   0.4986458   0.1639229   0.3287683  )
        85           O   tau(  85) = (   0.4962044   0.1622520   0.4976549  )
        86           O   tau(  86) = (   0.5001167   0.3271339   0.6673070  )
        87           O   tau(  87) = (   0.6639302   0.1653340   0.6627540  )
        88           O   tau(  88) = (   0.6678556   0.3318338   0.4976549  )
        89           Mg  tau(  89) = (   0.6640465   0.9948208   0.3310403  )
        90           Mg  tau(  90) = (   0.6683652   0.1612926   0.4976550  )
        91           Mg  tau(  91) = (   0.8302212   0.9945290   0.4976551  )
        92           Mg  tau(  92) = (   0.8299084   0.1653595   0.3310441  )
        93           O   tau(  93) = (   0.8302709   0.1651263   0.4976555  )
        94           O   tau(  94) = (   0.8292951   0.3320832   0.6637541  )
        95           O   tau(  95) = (   0.0010017   0.1667350   0.6627904  )
        96           O   tau(  96) = (  -0.0034099   0.3313738   0.4976554  )
        97           Mg  tau(  97) = (   0.9937041   0.3317140   0.3304636  )
        98           Mg  tau(  98) = (   0.9937369   0.4991811   0.4976550  )
        99           Mg  tau(  99) = (   0.1515521   0.3320265   0.4976548  )
       100           Mg  tau( 100) = (   0.1639230   0.4986458   0.3287684  )
       101           O   tau( 101) = (   0.1622523   0.4962043   0.4976549  )
       102           O   tau( 102) = (   0.1653339   0.6639303   0.6627541  )
       103           O   tau( 103) = (   0.3271339   0.5001167   0.6673073  )
       104           O   tau( 104) = (   0.3318338   0.6678554   0.4976549  )
       105           Mg  tau( 105) = (   0.3361174   0.3361174   0.3241964  )
       106           Mg  tau( 106) = (   0.3143864   0.5155541   0.4976538  )
       107           Mg  tau( 107) = (   0.5155524   0.3143888   0.4976538  )
       108           Mg  tau( 108) = (   0.4920198   0.4920198   0.3304732  )
       109           O   tau( 109) = (   0.4961315   0.6591318   0.6587741  )
       110           O   tau( 110) = (   0.6591318   0.4961315   0.6587741  )
       111           O   tau( 111) = (   0.6598964   0.6598964   0.4976553  )
       112           Mg  tau( 112) = (   0.6652278   0.3308020   0.3289502  )
       113           Mg  tau( 113) = (   0.6756948   0.4967457   0.4976548  )
       114           Mg  tau( 114) = (   0.8306944   0.3302935   0.4976550  )
       115           Mg  tau( 115) = (   0.8305965   0.4976760   0.3306191  )
       116           O   tau( 116) = (   0.8322891   0.4979197   0.4976554  )
       117           O   tau( 117) = (   0.8284772   0.6627058   0.6628339  )
       118           O   tau( 118) = (   0.0001518   0.4971224   0.6636291  )
       119           O   tau( 119) = (  -0.0007138   0.6640278   0.4976555  )
       120           Mg  tau( 120) = (   0.9948208   0.6640465   0.3310403  )
       121           Mg  tau( 121) = (   0.9945290   0.8302212   0.4976551  )
       122           Mg  tau( 122) = (   0.1612928   0.6683650   0.4976550  )
       123           Mg  tau( 123) = (   0.1653596   0.8299084   0.3310441  )
       124           O   tau( 124) = (   0.1651263   0.8302709   0.4976555  )
       125           O   tau( 125) = (   0.1667350   0.0010017   0.6627904  )
       126           O   tau( 126) = (   0.3320832   0.8292952   0.6637541  )
       127           O   tau( 127) = (   0.3313738  -0.0034099   0.4976554  )
       128           Mg  tau( 128) = (   0.3308020   0.6652278   0.3289503  )
       129           Mg  tau( 129) = (   0.3302935   0.8306943   0.4976550  )
       130           Mg  tau( 130) = (   0.4967456   0.6756948   0.4976548  )
       131           Mg  tau( 131) = (   0.4976760   0.8305964   0.3306191  )
       132           O   tau( 132) = (   0.4979198   0.8322892   0.4976555  )
       133           O   tau( 133) = (   0.4971224   0.0001519   0.6636291  )
       134           O   tau( 134) = (   0.6627058   0.8284772   0.6628339  )
       135           O   tau( 135) = (   0.6640277  -0.0007137   0.4976556  )
       136           Mg  tau( 136) = (   0.6624501   0.6624502   0.3317772  )
       137           Mg  tau( 137) = (   0.6647242   0.8303756   0.4976550  )
       138           Mg  tau( 138) = (   0.8303757   0.6647242   0.4976550  )
       139           Mg  tau( 139) = (   0.8293156   0.8293156   0.3312119  )
       140           O   tau( 140) = (   0.8289255   0.8289255   0.4976556  )
       141           O   tau( 141) = (   0.8296398  -0.0002125   0.6632714  )
       142           O   tau( 142) = (  -0.0002125   0.8296398   0.6632714  )
       143           O   tau( 143) = (   0.0005071   0.0005071   0.4976558  )
       144           Mg  tau( 144) = (   0.9954267   0.9954267   0.6641182  )
       145           Mg  tau( 145) = (   0.9955336   0.1656133   0.8296663  )
       146           Mg  tau( 146) = (   0.1656133   0.9955335   0.8296663  )
       147           Mg  tau( 147) = (   0.1665988   0.1665988   0.6636529  )
       148           O   tau( 148) = (   0.1666724   0.1666724   0.8282064  )
       149           O   tau( 149) = (   0.1658548   0.3315639  -0.0000726  )
       150           O   tau( 150) = (   0.3315639   0.1658548  -0.0000726  )
       151           O   tau( 151) = (   0.3320207   0.3320206   0.8306229  )
       152           Mg  tau( 152) = (   0.3317140   0.9937042   0.6648460  )
       153           Mg  tau( 153) = (   0.3318348   0.1660388   0.8304939  )
       154           Mg  tau( 154) = (   0.4978881   0.9948457   0.8303601  )
       155           Mg  tau( 155) = (   0.4986460   0.1639230   0.6665413  )
       156           O   tau( 156) = (   0.4973691   0.1648236   0.8303330  )
       157           O   tau( 157) = (   0.4979581   0.3314179  -0.0000725  )
       158           O   tau( 158) = (   0.6636967   0.1657061  -0.0000723  )
       159           O   tau( 159) = (   0.6644040   0.3318381   0.8301911  )
       160           Mg  tau( 160) = (   0.6640466   0.9948207   0.6642697  )
       161           Mg  tau( 161) = (   0.6640827   0.1652870   0.8301576  )
       162           Mg  tau( 162) = (   0.8295841   0.9952236   0.8296861  )
       163           Mg  tau( 163) = (   0.8299085   0.1653594   0.6642658  )
       164           O   tau( 164) = (   0.8297409   0.1659122   0.8291888  )
       165           O   tau( 165) = (   0.8302620   0.3318449  -0.0000722  )
       166           O   tau( 166) = (   0.0003067   0.1659733  -0.0000723  )
       167           O   tau( 167) = (   0.0008706   0.3317011   0.8285526  )
       168           Mg  tau( 168) = (   0.9937042   0.3317141   0.6648460  )
       169           Mg  tau( 169) = (   0.9948458   0.4978881   0.8303601  )
       170           Mg  tau( 170) = (   0.1660388   0.3318348   0.8304939  )
       171           Mg  tau( 171) = (   0.1639231   0.4986461   0.6665412  )
       172           O   tau( 172) = (   0.1648236   0.4973691   0.8303331  )
       173           O   tau( 173) = (   0.1657061   0.6636967  -0.0000723  )
       174           O   tau( 174) = (   0.3314179   0.4979581  -0.0000725  )
       175           O   tau( 175) = (   0.3318382   0.6644041   0.8301911  )
       176           Mg  tau( 176) = (   0.3361190   0.3361191   0.6711106  )
       177           Mg  tau( 177) = (   0.3305267   0.4991507   0.8322029  )
       178           Mg  tau( 178) = (   0.4991507   0.3305268   0.8322030  )
       179           Mg  tau( 179) = (   0.4920181   0.4920182   0.6648331  )
       180           O   tau( 180) = (   0.4969727   0.4969726   0.8293730  )
       181           O   tau( 181) = (   0.4977477   0.6633755  -0.0000727  )
       182           O   tau( 182) = (   0.6633755   0.4977477  -0.0000726  )
       183           O   tau( 183) = (   0.6627707   0.6627707   0.8282576  )
       184           Mg  tau( 184) = (   0.6652275   0.3308018   0.6663593  )
       185           Mg  tau( 185) = (   0.6628318   0.4975998   0.8298056  )
       186           Mg  tau( 186) = (   0.8298300   0.3315993   0.8303131  )
       187           Mg  tau( 187) = (   0.8305963   0.4976760   0.6646906  )
       188           O   tau( 188) = (   0.8285623   0.4976356   0.8286099  )
       189           O   tau( 189) = (   0.8291237   0.6634450  -0.0000721  )
       190           O   tau( 190) = (  -0.0008891   0.4975062  -0.0000722  )
       191           O   tau( 191) = (  -0.0003179   0.6634802   0.8291850  )
       192           Mg  tau( 192) = (   0.9948208   0.6640466   0.6642697  )
       193           Mg  tau( 193) = (   0.9952236   0.8295841   0.8296861  )
       194           Mg  tau( 194) = (   0.1652870   0.6640827   0.8301575  )
       195           Mg  tau( 195) = (   0.1653595   0.8299084   0.6642658  )
       196           O   tau( 196) = (   0.1659122   0.8297410   0.8291889  )
       197           O   tau( 197) = (   0.1659733   0.0003067  -0.0000723  )
       198           O   tau( 198) = (   0.3318449   0.8302620  -0.0000722  )
       199           O   tau( 199) = (   0.3317011   0.0008706   0.8285526  )
       200           Mg  tau( 200) = (   0.3308017   0.6652274   0.6663591  )
       201           Mg  tau( 201) = (   0.3315993   0.8298299   0.8303131  )
       202           Mg  tau( 202) = (   0.4975997   0.6628318   0.8298056  )
       203           Mg  tau( 203) = (   0.4976760   0.8305963   0.6646906  )
       204           O   tau( 204) = (   0.4976356   0.8285623   0.8286099  )
       205           O   tau( 205) = (   0.4975062  -0.0008891  -0.0000722  )
       206           O   tau( 206) = (   0.6634450   0.8291237  -0.0000721  )
       207           O   tau( 207) = (   0.6634802  -0.0003178   0.8291850  )
       208           Mg  tau( 208) = (   0.6624498   0.6624499   0.6635323  )
       209           Mg  tau( 209) = (   0.6637269   0.8291930   0.8296267  )
       210           Mg  tau( 210) = (   0.8291931   0.6637269   0.8296267  )
       211           Mg  tau( 211) = (   0.8293156   0.8293156   0.6640981  )
       212           O   tau( 212) = (   0.8292527   0.8292527   0.8291707  )
       213           O   tau( 213) = (   0.8295119  -0.0000797  -0.0000725  )
       214           O   tau( 214) = (  -0.0000797   0.8295119  -0.0000725  )
       215           O   tau( 215) = (   0.0001916   0.0001916   0.8291529  )

     number of k points=     1
                       cart. coord. in units 2pi/alat
        k(    1) = (   0.0000000   0.0000000   0.0000000), wk =   2.0000000

     Dense  grid:  1303639 G-vectors     FFT dimensions: ( 135, 135, 135)

     Estimated max dynamical RAM per process >     523.64 MB

     Estimated total dynamical RAM >      30.68 GB

     Initial potential from superposition of free atoms
     Check: negative starting charge=   -0.000286

     starting charge  857.87907, renormalised to  856.00000

     negative rho (up, down):  2.855E-04 0.000E+00
     Starting wfc are  860 randomized atomic wfcs

     total cpu time spent up to now is       13.2 secs

     Self-consistent Calculation

     iteration #  1     ecut=    80.00 Ry     beta= 0.70
     Davidson diagonalization with overlap
     ethr =  1.00E-02,  avg # of iterations =  6.0
     Davidson diagonalization with overlap
     ethr =  1.00E-02,  avg # of iterations =  1.0
     Davidson diagonalization with overlap
     ethr =  1.00E-02,  avg # of iterations =  1.0

     negative rho (up, down):  4.123E-05 0.000E+00

     Expectation value of exp(iGx): ( -2.0514738874672929E-004, -3.1036402366199487E-004)  0.99545565572673589     
     Electronic Dipole per cell (Ry a.u.)  -23.084988616767411     
     Ionic Dipole per cell (Ry a.u.)   13242.863551392305     

     Expectation value of exp(iGx): ( -1.3918882157650417E-004, -3.4514109952476916E-004)  0.99545565572673589     
     Electronic Dipole per cell (Ry a.u.)  -20.934564031739168     
     Ionic Dipole per cell (Ry a.u.)   13241.259579264628     

     Expectation value of exp(iGx): (  3.6439535643553733E-004,  7.2199163969762401E-005)  0.99545565572673589     
     Electronic Dipole per cell (Ry a.u.)   2.0954708997933289     
     Ionic Dipole per cell (Ry a.u.)   13224.652983100996     
Electronic Dipole on Cartesian axes
           1  -23.084988616767411     
           2  -20.934564031739168     
           3   2.0954708997933289     
Ionic Dipole on Cartesian axes
           1   13242.863551392305     
           2   13241.259579264628     
           3   13224.652983100996     

     total cpu time spent up to now is      253.4 secs

     total energy              =   -3659.15645731 Ry
     Harris-Foulkes estimate   =   -3691.79314309 Ry
     estimated scf accuracy    <      44.21687107 Ry

     iteration #  2     ecut=    80.00 Ry     beta= 0.70
     Davidson diagonalization with overlap
     ethr =  5.17E-03,  avg # of iterations =  4.0
     Davidson diagonalization with overlap
     ethr =  5.17E-03,  avg # of iterations =  2.0
     Davidson diagonalization with overlap
     ethr =  5.17E-03,  avg # of iterations =  1.0

     negative rho (up, down):  8.379E-06 0.000E+00

     Expectation value of exp(iGx): ( -1.9698678100478331E-006, -3.0912338797962723E-006)  0.99545565572673589     
     Electronic Dipole per cell (Ry a.u.)  -22.906006646089562     
     Ionic Dipole per cell (Ry a.u.)   13242.863551392305     

     Expectation value of exp(iGx): ( -1.4382792598434056E-006, -3.3809458411255543E-006)  0.99545565572673589     
     Electronic Dipole per cell (Ry a.u.)  -21.136869125660809     
     Ionic Dipole per cell (Ry a.u.)   13241.259579264628     

     Expectation value of exp(iGx): (  3.6783495754688208E-006,  7.2912168802001405E-007)  0.99545565572673589     
     Electronic Dipole per cell (Ry a.u.)   2.0963537181615775     
     Ionic Dipole per cell (Ry a.u.)   13224.652983100996     
Electronic Dipole on Cartesian axes
           1  -22.906006646089562     
           2  -21.136869125660809     
           3   2.0963537181615775     
Ionic Dipole on Cartesian axes
           1   13242.863551392305     
           2   13241.259579264628     
           3   13224.652983100996     

     total cpu time spent up to now is      473.6 secs

     total energy              =   -3670.08514662 Ry
     Harris-Foulkes estimate   =   -3689.07339248 Ry
     estimated scf accuracy    <      38.59866925 Ry

     iteration #  3     ecut=    80.00 Ry     beta= 0.70
     Davidson diagonalization with overlap
     ethr =  4.51E-03,  avg # of iterations =  2.0
     Davidson diagonalization with overlap
     ethr =  4.51E-03,  avg # of iterations =  1.0
     Davidson diagonalization with overlap
     ethr =  4.51E-03,  avg # of iterations =  1.0

     Expectation value of exp(iGx): ( -2.6874511100884248E-005, -4.0703982473555907E-005)  0.99545565572673589     
     Electronic Dipole per cell (Ry a.u.)  -23.079418894134609     
     Ionic Dipole per cell (Ry a.u.)   13242.863551392305     

     Expectation value of exp(iGx): ( -1.8331035962176438E-005, -4.5212138277174569E-005)  0.99545565572673589     
     Electronic Dipole per cell (Ry a.u.)  -20.954489839395194     
     Ionic Dipole per cell (Ry a.u.)   13241.259579264628     

     Expectation value of exp(iGx): (  4.7924682957310060E-005,  9.4958735316715877E-006)  0.99545565572673589     
     Electronic Dipole per cell (Ry a.u.)   2.0955477402911962     
     Ionic Dipole per cell (Ry a.u.)   13224.652983100996     
Electronic Dipole on Cartesian axes
           1  -23.079418894134609     
           2  -20.954489839395194     
           3   2.0955477402911962     
Ionic Dipole on Cartesian axes
           1   13242.863551392305     
           2   13241.259579264628     
           3   13224.652983100996     

     total cpu time spent up to now is      677.8 secs

     total energy              =   -3677.82305634 Ry
     Harris-Foulkes estimate   =   -3677.95185538 Ry
     estimated scf accuracy    <       0.26415236 Ry

     iteration #  4     ecut=    80.00 Ry     beta= 0.70
     Davidson diagonalization with overlap
     ethr =  3.09E-05,  avg # of iterations =  8.0
     Davidson diagonalization with overlap
     ethr =  3.09E-05,  avg # of iterations =  1.0
     Davidson diagonalization with overlap
     ethr =  3.09E-05,  avg # of iterations =  1.0

     negative rho (up, down):  1.307E-06 0.000E+00

     Expectation value of exp(iGx): ( -2.2956877181194118E-005, -3.6221583164409114E-005)  0.99545565572673589     
     Electronic Dipole per cell (Ry a.u.)  -22.879655227237382     
     Ionic Dipole per cell (Ry a.u.)   13242.863551392305     

     Expectation value of exp(iGx): ( -1.6285209577361095E-005, -3.9736911637562573E-005)  0.99545565572673589     
     Electronic Dipole per cell (Ry a.u.)  -20.994733477573465     
     Ionic Dipole per cell (Ry a.u.)   13241.259579264628     

     Expectation value of exp(iGx): (  4.2924816684615135E-005,  8.5067515495493406E-006)  0.99545565572673589     
     Electronic Dipole per cell (Ry a.u.)   2.0959222571807201     
     Ionic Dipole per cell (Ry a.u.)   13224.652983100996     
Electronic Dipole on Cartesian axes
           1  -22.879655227237382     
           2  -20.994733477573465     
           3   2.0959222571807201     
Ionic Dipole on Cartesian axes
           1   13242.863551392305     
           2   13241.259579264628     
           3   13224.652983100996     

     total cpu time spent up to now is      916.2 secs

     total energy              =   -3677.81819451 Ry
     Harris-Foulkes estimate   =   -3677.95770788 Ry
     estimated scf accuracy    <       0.34446729 Ry

     iteration #  5     ecut=    80.00 Ry     beta= 0.70
     Davidson diagonalization with overlap
     ethr =  3.09E-05,  avg # of iterations =  8.0
     Davidson diagonalization with overlap
     ethr =  3.09E-05,  avg # of iterations =  1.0
     Davidson diagonalization with overlap
     ethr =  3.09E-05,  avg # of iterations =  1.0

     Expectation value of exp(iGx): ( -2.3914923096141689E-005, -3.6125175162960610E-005)  0.99545565572673589     
     Electronic Dipole per cell (Ry a.u.)  -23.092530103181375     
     Ionic Dipole per cell (Ry a.u.)   13242.863551392305     

     Expectation value of exp(iGx): ( -1.6390144599473133E-005, -4.0122707845259037E-005)  0.99545565572673589     
     Electronic Dipole per cell (Ry a.u.)  -20.982571713802820     
     Ionic Dipole per cell (Ry a.u.)   13241.259579264628     

     Expectation value of exp(iGx): (  4.2670640451153526E-005,  8.4553403313080448E-006)  0.99545565572673589     
     Electronic Dipole per cell (Ry a.u.)   2.0956712364205337     
     Ionic Dipole per cell (Ry a.u.)   13224.652983100996     
Electronic Dipole on Cartesian axes
           1  -23.092530103181375     
           2  -20.982571713802820     
           3   2.0956712364205337     
Ionic Dipole on Cartesian axes
           1   13242.863551392305     
           2   13241.259579264628     
           3   13224.652983100996     

     total cpu time spent up to now is     1137.0 secs

     total energy              =   -3677.88232416 Ry
     Harris-Foulkes estimate   =   -3677.88862388 Ry
     estimated scf accuracy    <       0.01569465 Ry

     iteration #  6     ecut=    80.00 Ry     beta= 0.70
     Davidson diagonalization with overlap
     ethr =  1.83E-06,  avg # of iterations = 11.0
     Davidson diagonalization with overlap
     ethr =  1.83E-06,  avg # of iterations =  1.0
     Davidson diagonalization with overlap
     ethr =  1.83E-06,  avg # of iterations =  1.0

     Expectation value of exp(iGx): ( -2.4031621101114415E-005, -3.6367517069844535E-005)  0.99545565572673589     
     Electronic Dipole per cell (Ry a.u.)  -23.083567979584441     
     Ionic Dipole per cell (Ry a.u.)   13242.863551392305     

     Expectation value of exp(iGx): ( -1.6519393880327641E-005, -4.0357425215538195E-005)  0.99545565572673589     
     Electronic Dipole per cell (Ry a.u.)  -20.990160234022781     
     Ionic Dipole per cell (Ry a.u.)   13241.259579264628     

     Expectation value of exp(iGx): (  4.3002005923210143E-005,  8.5209727457150999E-006)  0.99545565572673589     
     Electronic Dipole per cell (Ry a.u.)   2.0956643226788718     
     Ionic Dipole per cell (Ry a.u.)   13224.652983100996     
Electronic Dipole on Cartesian axes
           1  -23.083567979584441     
           2  -20.990160234022781     
           3   2.0956643226788718     
Ionic Dipole on Cartesian axes
           1   13242.863551392305     
           2   13241.259579264628     
           3   13224.652983100996     

     total cpu time spent up to now is     1377.9 secs

     total energy              =   -3677.88413395 Ry
     Harris-Foulkes estimate   =   -3677.88447784 Ry
     estimated scf accuracy    <       0.00082727 Ry

     iteration #  7     ecut=    80.00 Ry     beta= 0.70
     Davidson diagonalization with overlap
     ethr =  9.66E-08,  avg # of iterations =  2.0
     Davidson diagonalization with overlap
     ethr =  9.66E-08,  avg # of iterations =  1.0
     Davidson diagonalization with overlap
     ethr =  9.66E-08,  avg # of iterations =  1.0

     Expectation value of exp(iGx): ( -2.4150932110463122E-005, -3.6568793091387681E-005)  0.99545565572673589     
     Electronic Dipole per cell (Ry a.u.)  -23.080775504721363     
     Ionic Dipole per cell (Ry a.u.)   13242.863551392305     

     Expectation value of exp(iGx): ( -1.6607849609055722E-005, -4.0574731084666372E-005)  0.99545565572673589     
     Electronic Dipole per cell (Ry a.u.)  -20.990048636093693     
     Ionic Dipole per cell (Ry a.u.)   13241.259579264628     

     Expectation value of exp(iGx): (  4.3234489340351158E-005,  8.5670502234581415E-006)  0.99545565572673589     
     Electronic Dipole per cell (Ry a.u.)   2.0956667573405658     
     Ionic Dipole per cell (Ry a.u.)   13224.652983100996     
Electronic Dipole on Cartesian axes
           1  -23.080775504721363     
           2  -20.990048636093693     
           3   2.0956667573405658     
Ionic Dipole on Cartesian axes
           1   13242.863551392305     
           2   13241.259579264628     
           3   13224.652983100996     

     total cpu time spent up to now is     1579.9 secs

     total energy              =   -3677.88417842 Ry
     Harris-Foulkes estimate   =   -3677.88423663 Ry
     estimated scf accuracy    <       0.00011757 Ry

     iteration #  8     ecut=    80.00 Ry     beta= 0.70
     Davidson diagonalization with overlap
     ethr =  1.37E-08,  avg # of iterations =  3.0
     Davidson diagonalization with overlap
     ethr =  1.37E-08,  avg # of iterations =  1.0
     Davidson diagonalization with overlap
     ethr =  1.37E-08,  avg # of iterations =  1.0

     Expectation value of exp(iGx): ( -2.4221849190282296E-005, -3.6685762135180600E-005)  0.99545565572673589     
     Electronic Dipole per cell (Ry a.u.)  -23.079487858244725     
     Ionic Dipole per cell (Ry a.u.)   13242.863551392305     

     Expectation value of exp(iGx): ( -1.6659661825802916E-005, -4.0701174485082621E-005)  0.99545565572673589     
     Electronic Dipole per cell (Ry a.u.)  -20.990061491904410     
     Ionic Dipole per cell (Ry a.u.)   13241.259579264628     

     Expectation value of exp(iGx): (  4.3379295026169767E-005,  8.5957205200207494E-006)  0.99545565572673589     
     Electronic Dipole per cell (Ry a.u.)   2.0956611953291047     
     Ionic Dipole per cell (Ry a.u.)   13224.652983100996     
Electronic Dipole on Cartesian axes
           1  -23.079487858244725     
           2  -20.990061491904410     
           3   2.0956611953291047     
Ionic Dipole on Cartesian axes
           1   13242.863551392305     
           2   13241.259579264628     
           3   13224.652983100996     

     total cpu time spent up to now is     1788.8 secs

     total energy              =   -3677.88420646 Ry
     Harris-Foulkes estimate   =   -3677.88421808 Ry
     estimated scf accuracy    <       0.00003250 Ry

     iteration #  9     ecut=    80.00 Ry     beta= 0.70
     Davidson diagonalization with overlap
     ethr =  3.80E-09,  avg # of iterations =  2.0
     Davidson diagonalization with overlap
     ethr =  3.80E-09,  avg # of iterations =  1.0
     Davidson diagonalization with overlap
     ethr =  3.80E-09,  avg # of iterations =  1.0

     Expectation value of exp(iGx): ( -2.4200934443349730E-005, -3.6650228082561799E-005)  0.99545565572673589     
     Electronic Dipole per cell (Ry a.u.)  -23.080006253823949     
     Ionic Dipole per cell (Ry a.u.)   13242.863551392305     

     Expectation value of exp(iGx): ( -1.6644323679380054E-005, -4.0662983171928756E-005)  0.99545565572673589     
     Electronic Dipole per cell (Ry a.u.)  -20.990127875910886     
     Ionic Dipole per cell (Ry a.u.)   13241.259579264628     

     Expectation value of exp(iGx): (  4.3336044782434562E-005,  8.5871571562298997E-006)  0.99545565572673589     
     Electronic Dipole per cell (Ry a.u.)   2.0956628092330822     
     Ionic Dipole per cell (Ry a.u.)   13224.652983100996     
Electronic Dipole on Cartesian axes
           1  -23.080006253823949     
           2  -20.990127875910886     
           3   2.0956628092330822     
Ionic Dipole on Cartesian axes
           1   13242.863551392305     
           2   13241.259579264628     
           3   13224.652983100996     

     total cpu time spent up to now is     1989.7 secs

     total energy              =   -3677.88420831 Ry
     Harris-Foulkes estimate   =   -3677.88420977 Ry
     estimated scf accuracy    <       0.00000275 Ry

     iteration # 10     ecut=    80.00 Ry     beta= 0.70
     Davidson diagonalization with overlap
     ethr =  3.21E-10,  avg # of iterations =  2.0
     Davidson diagonalization with overlap
     ethr =  3.21E-10,  avg # of iterations =  1.0
     Davidson diagonalization with overlap
     ethr =  3.21E-10,  avg # of iterations =  1.0

     Expectation value of exp(iGx): ( -2.4194469660882297E-005, -3.6640155623930851E-005)  0.99545565572673589     
     Electronic Dipole per cell (Ry a.u.)  -23.080044181313831     
     Ionic Dipole per cell (Ry a.u.)   13242.863551392305     

     Expectation value of exp(iGx): ( -1.6639670408574976E-005, -4.0651902993584469E-005)  0.99545565572673589     
     Electronic Dipole per cell (Ry a.u.)  -20.990101266393669     
     Ionic Dipole per cell (Ry a.u.)   13241.259579264628     

     Expectation value of exp(iGx): (  4.3324246293894839E-005,  8.5848195815101427E-006)  0.99545565572673589     
     Electronic Dipole per cell (Ry a.u.)   2.0956628873756253     
     Ionic Dipole per cell (Ry a.u.)   13224.652983100996     
Electronic Dipole on Cartesian axes
           1  -23.080044181313831     
           2  -20.990101266393669     
           3   2.0956628873756253     
Ionic Dipole on Cartesian axes
           1   13242.863551392305     
           2   13241.259579264628     
           3   13224.652983100996     

     total cpu time spent up to now is     2188.4 secs

     total energy              =   -3677.88420856 Ry
     Harris-Foulkes estimate   =   -3677.88420873 Ry
     estimated scf accuracy    <       0.00000019 Ry

     iteration # 11     ecut=    80.00 Ry     beta= 0.70
     Davidson diagonalization with overlap
     ethr =  2.22E-11,  avg # of iterations =  2.0
     Davidson diagonalization with overlap
     ethr =  2.22E-11,  avg # of iterations =  1.0
     Davidson diagonalization with overlap
     ethr =  2.22E-11,  avg # of iterations =  1.0

     Expectation value of exp(iGx): ( -2.4193291222333450E-005, -3.6638195127832854E-005)  0.99545565572673589     
     Electronic Dipole per cell (Ry a.u.)  -23.080067827099146     
     Ionic Dipole per cell (Ry a.u.)   13242.863551392305     

     Expectation value of exp(iGx): ( -1.6638721431591491E-005, -4.0649844549920832E-005)  0.99545565572673589     
     Electronic Dipole per cell (Ry a.u.)  -20.990077246306761     
     Ionic Dipole per cell (Ry a.u.)   13241.259579264628     

     Expectation value of exp(iGx): (  4.3321575399587692E-005,  8.5842908935748626E-006)  0.99545565572673589     
     Electronic Dipole per cell (Ry a.u.)   2.0956630199551767     
     Ionic Dipole per cell (Ry a.u.)   13224.652983100996     
Electronic Dipole on Cartesian axes
           1  -23.080067827099146     
           2  -20.990077246306761     
           3   2.0956630199551767     
Ionic Dipole on Cartesian axes
           1   13242.863551392305     
           2   13241.259579264628     
           3   13224.652983100996     

     total cpu time spent up to now is     2390.5 secs

     End of self-consistent calculation

          k = 0.0000 0.0000 0.0000 (162891 PWs)   bands (ev):

   -11.5599 -11.2154 -11.2042 -11.1762 -11.1564 -11.1337 -11.1090 -10.8878
   -10.8762 -10.8541 -10.8394 -10.8247 -10.8178 -10.8051 -10.8032 -10.7918
   -10.7884 -10.7742 -10.7338 -10.5756 -10.5648 -10.5568 -10.5412 -10.5371
   -10.5336 -10.5327 -10.5151 -10.4947 -10.3942 -10.3705 -10.3483 -10.3024
   -10.3003 -10.2712 -10.2578 -10.2306 -10.2191 -10.2048 -10.2033 -10.1854
   -10.1838 -10.1676 -10.1564 -10.1450 -10.1435 -10.1379 -10.1346 -10.1302
   -10.1241 -10.1156 -10.1018 -10.0966 -10.0951 -10.0910 -10.0813 -10.0749
   -10.0738 -10.0700 -10.0640 -10.0569 -10.0562 -10.0502 -10.0483 -10.0475
   -10.0420 -10.0394 -10.0364 -10.0313 -10.0246 -10.0186 -10.0128 -10.0115
   -10.0070 -10.0036  -9.9987  -9.9881  -9.9869  -9.9813  -9.9764  -9.9672
    -9.9312  -9.9038  -9.8985  -9.8792  -9.8651  -9.8402  -9.8396  -9.8372
    -9.8355  -9.8327  -9.8311  -9.8158  -9.8115  -9.7898  -9.7618  -9.7585
    -9.7572  -9.7429  -9.7379  -9.7260  -9.7069  -9.7024  -9.7023  -9.7007
    -9.6970  -9.6657  -9.4963   1.0013   1.0675   1.0715   1.0863   1.1062
     1.1166   1.1282   1.1339   1.1395   1.1545   1.1554   1.1888   1.1897
     1.1930   1.1984   1.2138   1.2261   1.2308   1.2316   1.2337   1.2401
     1.2433   1.2472   1.2588   1.2591   1.2690   1.3223   1.4739   1.6240
     1.6828   1.6845   1.6883   1.6914   1.6917   1.6945   1.7016   1.7042
     1.7151   1.7215   1.7229   1.7305   1.7363   1.7469   1.7498   1.7629
     1.7687   1.7729   1.7940   1.8008   1.8148   1.8189   1.8256   1.8279
     1.8308   1.8405   1.8459   1.8485   1.8525   1.8540   1.8600   1.8618
     1.8625   1.8655   1.8691   1.8715   1.8824   1.9162   1.9337   1.9645
     1.9719   1.9766   1.9874   1.9971   1.9986   2.0069   2.0088   2.0858
     2.1493   2.1505   2.1514   2.1552   2.1563   2.1619   2.1655   2.1667
     2.1712   2.1941   2.2089   2.2293   2.2714   2.2761   2.2844   2.2852
     2.2875   2.2903   2.2980   2.3046   2.3510   2.3822   2.4066   2.5460
     2.6917   2.7945   2.7964   2.8050   2.8122   2.8133   2.8202   2.8252
     2.8275   2.8527   2.8910   2.9099   3.0742   3.0861   3.0985   3.1006
     3.1240   3.1349   3.1359   3.1432   3.1463   3.1773   3.2017   3.3261
     3.4720   3.4843   3.5023   3.5060   3.5082   3.5145   3.5168   3.5185
     3.5372   3.5379   3.5388   3.5432   3.5449   3.5514   3.5542   3.5566
     3.5659   3.5690   3.5773   3.5798   3.5822   3.5862   3.5883   3.5889
     3.6073   3.6730   3.7122   3.7306   3.7330   3.7523   3.7618   3.7786
     3.7871   3.7964   3.7998   3.8139   3.8146   3.8667   3.8791   3.8816
     3.8946   3.8970   3.9079   3.9320   3.9648   3.9794   3.9837   3.9869
     3.9985   4.0098   4.0152   4.0160   4.0237   4.0291   4.0383   4.0463
     4.0511   4.0543   4.0549   4.0564   4.0570   4.0703   4.0726   4.0756
     4.0779   4.0834   4.1161   4.1220   4.1528   4.1633   4.1979   4.2595
     4.2907   4.3054   4.3075   4.3125   4.3335   4.3362   4.3540   4.3587
     4.3676   4.3730   4.3796   4.3817   4.3890   4.3892   4.4014   4.4161
     4.4176   4.4183   4.4277   4.4277   4.4337   4.4343   4.4350   4.4371
     4.4470   4.4522   4.4555   4.4565   4.4621   4.4629   4.4728   4.4760
     4.4799   4.4836   4.4864   4.4879   4.4889   4.4906   4.4928   4.4956
     4.4969   4.5050   4.5070   4.5105   4.5158   4.5173   4.5187   4.5212
     4.5291   4.5304   4.5341   4.5363   4.5402   4.5403   4.5625   4.5822
     4.6012   4.6172   4.6276   4.6331   4.6372   4.6430   4.6486   4.6503
     4.6615   4.6632   4.6659   4.6721   4.6776   4.6815   4.6842   4.6862
     4.6932   4.6961   4.6974   4.6992   4.7045   4.7059   4.7179   4.7766
     4.7848   4.8934   4.9311   4.9421   4.9697   4.9867   4.9925   5.0030
     5.0048   5.0059   5.0108   5.0199   5.0260   5.0353   5.0377   5.0390
     5.0443   5.0462   5.0579   5.0607   5.0724   5.0730   5.0748   5.0812
     5.0865   5.0875   5.1083   5.1307   5.1872   5.2004   5.2113   5.2158
     5.2228   5.2249   5.2325   5.2345   5.2381   5.2386   5.2391   5.2867
     5.4375   5.4669   5.4811   5.8000   8.8602  10.2592  10.6864  11.8714
    11.9615  12.0194  12.1734  12.3226  12.4307  12.5336  12.5725  12.7445
    12.9286  12.9297  13.0849  13.1247  13.1375  13.1410  13.1469  13.1554
    13.1737  13.1854  13.2044  13.2111  13.2113  13.2146  13.2229  13.3070
    13.5850  13.6166  13.8064  13.9817  14.0410  14.2556  14.3228  14.3403
    14.3618  14.3931  14.3960  14.3998  14.4151  14.4273  14.4361  14.4417
    14.4596  14.4727  14.4744  14.4760  14.4803  14.4931  14.5329  14.6098
    14.6128  14.6257  14.6387  14.6448  14.6643  14.7201  14.8242  14.8492
    14.9125  14.9362  14.9597  15.0371  15.1350  15.1695  15.2257  15.2757
    15.3173  15.3414  15.3822  15.3960  15.4044  15.4094  15.4169  15.4251
    15.4315  15.4588  15.4629  15.4668  15.4690  15.4718  15.4810  15.4849
    15.5005  15.5186  15.5687  15.6168  15.6529  15.6847  15.7269  15.7646
    15.7713  15.7768  15.7839  15.7941  15.8064  15.8110  15.8255  15.8276
    15.8344  15.8386  15.8712  15.9036  15.9454  15.9532  15.9572  16.0050
    16.0165  16.0520  16.1326  16.1490  16.1910  16.2055  16.2620  16.2984
    16.3299  16.3532  16.3940  16.4109  16.4396  16.5144  16.5850  16.6371
    16.6386  16.6521  16.6554  16.6644  16.6695  16.6720  16.6749  16.6761
    16.6832  16.6983  16.7030  16.7030  16.7050  16.7093  16.7134  16.7259
    16.7327  16.7441  16.7527  16.7594  16.7684  16.7707  16.7844  16.8049
    16.8628  16.8656  16.9416  16.9698  16.9712  17.0138  17.0385  17.0865
    17.2493  17.3044  17.5056  17.5148  17.5271  17.5423  17.5678  17.5854
    17.6264  17.6333  17.6497  17.6781  17.6842  17.6920  17.6941  17.6969

     highest occupied, lowest unoccupied level (ev):     5.8000    8.8602

!    total energy              =   -3677.88420859 Ry
     Harris-Foulkes estimate   =   -3677.88420860 Ry
     estimated scf accuracy    <          9.8E-09 Ry

     The total energy is the sum of the following terms:

     one-electron contribution =   -1055.32478928 Ry
     hartree contribution      =    1096.43039839 Ry
     xc contribution           =    -907.22045020 Ry
     ewald contribution        =   -2811.76936750 Ry

     convergence has been achieved in  11 iterations
  **** WARNING :: Problem open file vector.dat...

     Forces acting on atoms (cartesian axes, Ry/au):

     atom    1 type  1   force =     0.00008822    0.00019741   -0.00000170
     atom    2 type  1   force =     0.00048057    0.00010067    0.00004669
     atom    3 type  1   force =     0.00013691    0.00066009    0.00005261
     atom    4 type  1   force =     0.00031447    0.00027188   -0.00000144
     atom    5 type  2   force =     0.00029153    0.00041262   -0.00005056
     atom    6 type  2   force =     0.00011050    0.00041848   -0.00003627
     atom    7 type  2   force =    -0.00067680   -0.00041101   -0.00048520
     atom    8 type  2   force =    -0.00059777    0.00028190   -0.00123459
     atom    9 type  1   force =     0.00007876    0.00031570   -0.00000156
     atom   10 type  1   force =     0.00064479   -0.00044557   -0.00008414
     atom   11 type  1   force =     0.00024264    0.00006613    0.00015880
     atom   12 type  1   force =     0.00042260    0.00012769   -0.00000222
     atom   13 type  2   force =     0.00012366   -0.00038295   -0.00024745
     atom   14 type  2   force =     0.00067439   -0.00280971   -0.00572465
     atom   15 type  2   force =     0.00072668   -0.00072273   -0.00039576
     atom   16 type  2   force =     0.00006959   -0.00014952    0.00028258
     atom   17 type  1   force =     0.00021060   -0.00055454   -0.00000179
     atom   18 type  1   force =     0.00019814   -0.00033728    0.00002937
     atom   19 type  1   force =     0.00017879   -0.00017383   -0.00014997
     atom   20 type  1   force =     0.00053826   -0.00024743   -0.00000183
     atom   21 type  2   force =     0.00062388   -0.00026589   -0.00031040
     atom   22 type  2   force =     0.00019828   -0.00027484   -0.00013956
     atom   23 type  2   force =     0.00026544   -0.00003435   -0.00003716
     atom   24 type  2   force =     0.00022235    0.00026561   -0.00017298
     atom   25 type  1   force =     0.00009326   -0.00007493   -0.00000155
     atom   26 type  1   force =    -0.00041893    0.00012097    0.00006362
     atom   27 type  1   force =    -0.00046059    0.00018434   -0.00044011
     atom   28 type  1   force =     0.00008465    0.00026138   -0.00000214
     atom   29 type  2   force =     0.00034807    0.00036318    0.00056007
     atom   30 type  2   force =     0.00011095    0.00005925    0.00009661
     atom   31 type  2   force =     0.00069089   -0.00085468    0.00447905
     atom   32 type  2   force =    -0.00034655   -0.00053385    0.00106346
     atom   33 type  1   force =     0.00042372    0.00017780   -0.00000165
     atom   34 type  1   force =     0.00031808   -0.00003902   -0.00014136
     atom   35 type  1   force =     0.00048009   -0.00024535    0.00151708
     atom   36 type  1   force =    -0.00030346   -0.00056212   -0.00000097
     atom   37 type  2   force =    -0.00073600    0.00015056    0.00185172
     atom   38 type  2   force =    -0.00121516   -0.00105794    0.00120822
     atom   39 type  2   force =    -0.00030520    0.00011865    0.00026136
     atom   40 type  2   force =    -0.00060654   -0.00039596    0.00032259
     atom   41 type  1   force =    -0.00021147   -0.00040660   -0.00000231
     atom   42 type  1   force =    -0.00059145   -0.00084287    0.00047752
     atom   43 type  1   force =    -0.00011907   -0.00030597    0.00011463
     atom   44 type  1   force =    -0.00055474   -0.00010793   -0.00000161
     atom   45 type  2   force =    -0.00024274   -0.00004764   -0.00009266
     atom   46 type  2   force =    -0.00043058    0.00001415    0.00007454
     atom   47 type  2   force =    -0.00002589    0.00043105    0.00012696
     atom   48 type  2   force =    -0.00043594    0.00015519   -0.00016784
     atom   49 type  1   force =    -0.00077671    0.00025458   -0.00000177
     atom   50 type  1   force =    -0.00035189    0.00033931   -0.00019919
     atom   51 type  1   force =    -0.00066082    0.00049346   -0.00037587
     atom   52 type  1   force =    -0.00031709    0.00074598   -0.00000179
     atom   53 type  2   force =    -0.00015325    0.00029481   -0.00017170
     atom   54 type  2   force =    -0.00011693   -0.00006816   -0.00000665
     atom   55 type  2   force =    -0.00040614   -0.00063914    0.00022675
     atom   56 type  2   force =     0.00005155   -0.00017220   -0.00022941
     atom   57 type  1   force =    -0.00025874   -0.00019119   -0.00000223
     atom   58 type  1   force =    -0.00022238    0.00033034   -0.00005106
     atom   59 type  1   force =    -0.00037640   -0.00065241   -0.00002748
     atom   60 type  1   force =     0.00005856   -0.00034778   -0.00000158
     atom   61 type  2   force =    -0.00028982   -0.00065233    0.00006021
     atom   62 type  2   force =     0.00023477   -0.00079856   -0.00009342
     atom   63 type  2   force =    -0.00018576   -0.00075232    0.00006881
     atom   64 type  2   force =     0.00022111   -0.00079397   -0.00028672
     atom   65 type  1   force =    -0.00042652   -0.00049612   -0.00000150
     atom   66 type  1   force =    -0.00011776   -0.00045247   -0.00004239
     atom   67 type  1   force =    -0.00061829   -0.00020986   -0.00000495
     atom   68 type  1   force =    -0.00018292   -0.00008649   -0.00000155
     atom   69 type  2   force =    -0.00022430   -0.00034651   -0.00007121
     atom   70 type  2   force =     0.00032407   -0.00048930   -0.00023481
     atom   71 type  2   force =    -0.00017660    0.00005366   -0.00016451
     atom   72 type  2   force =     0.00023514    0.00009258   -0.00010102
     atom   73 type  1   force =     0.00009224    0.00024762   -0.00009310
     atom   74 type  1   force =     0.00017552    0.00019452    0.00000457
     atom   75 type  1   force =     0.00028814    0.00052236    0.00000458
     atom   76 type  1   force =     0.00031935   -0.00002339    0.00030094
     atom   77 type  2   force =     0.00033545    0.00061035   -0.00000495
     atom   78 type  2   force =     0.00010878    0.00041835    0.00002807
     atom   79 type  2   force =    -0.00067726   -0.00041277    0.00047698
     atom   80 type  2   force =    -0.04268003    0.11698317   -0.00000572
     atom   81 type  1   force =     0.00040856    0.00057077    0.00010760
     atom   82 type  1   force =     0.00121378    0.00032728    0.00000488
     atom   83 type  1   force =     0.00034848    0.00043425    0.00000427
     atom   84 type  1   force =     0.00037542    0.00036962    0.00079852
     atom   85 type  2   force =     0.00036031   -0.00081246   -0.00000327
     atom   86 type  2   force =     0.00067313   -0.00280780    0.00571653
     atom   87 type  2   force =     0.00072668   -0.00072300    0.00038831
     atom   88 type  2   force =     0.00132347   -0.00138019   -0.00000367
     atom   89 type  1   force =     0.00011437   -0.00007979    0.00000561
     atom   90 type  1   force =    -0.00047604    0.00018619    0.00000456
     atom   91 type  1   force =    -0.00016437    0.00007616    0.00000435
     atom   92 type  1   force =     0.00012848   -0.00027180   -0.00007078
     atom   93 type  2   force =     0.00046834   -0.00042798   -0.00000483
     atom   94 type  2   force =     0.00019874   -0.00027535    0.00013220
     atom   95 type  2   force =     0.00026590   -0.00003508    0.00002976
     atom   96 type  2   force =    -0.00011183    0.00042703   -0.00000478
     atom   97 type  1   force =    -0.00012802    0.00015070    0.00004379
     atom   98 type  1   force =    -0.00090565    0.00014779    0.00000423
     atom   99 type  1   force =    -0.00078215   -0.00039585    0.00000482
     atom  100 type  1   force =    -0.00144470    0.00018071    0.00005769
     atom  101 type  2   force =     0.00186813    0.00011669   -0.00000309
     atom  102 type  2   force =     0.00011093    0.00005914   -0.00010402
     atom  103 type  2   force =     0.00069411   -0.00085705   -0.00449020
     atom  104 type  2   force =     0.00010452   -0.00258499   -0.00000349
     atom  105 type  1   force =     0.00006343   -0.00317696   -0.00274247
     atom  106 type  1   force =     0.02473119   -0.02180608    0.00000576
     atom  107 type  1   force =     0.03600827   -0.05001733    0.00000009
     atom  108 type  1   force =     0.00035039   -0.00421374    0.00289658
     atom  109 type  2   force =    -0.00121545   -0.00105721   -0.00121755
     atom  110 type  2   force =    -0.00030428    0.00011852   -0.00027070
     atom  111 type  2   force =    -0.00178361   -0.00131698   -0.00000522
     atom  112 type  1   force =    -0.00106958   -0.00133168    0.00044775
     atom  113 type  1   force =    -0.00052470   -0.00253078    0.00000522
     atom  114 type  1   force =    -0.00005765   -0.00047216    0.00000433
     atom  115 type  1   force =    -0.00046081   -0.00056751    0.00030120
     atom  116 type  2   force =    -0.00147404   -0.00012453   -0.00000494
     atom  117 type  2   force =    -0.00043073    0.00001482   -0.00008209
     atom  118 type  2   force =    -0.00002665    0.00043099   -0.00013417
     atom  119 type  2   force =     0.00010498   -0.00004790   -0.00000503
     atom  120 type  1   force =    -0.00067796    0.00021965   -0.00012183
     atom  121 type  1   force =    -0.00026376    0.00010536    0.00000433
     atom  122 type  1   force =    -0.00116719    0.00038638    0.00000445
     atom  123 type  1   force =    -0.00048215    0.00069913   -0.00026407
     atom  124 type  2   force =     0.00004325   -0.00034506   -0.00000482
     atom  125 type  2   force =    -0.00011777   -0.00006768   -0.00000074
     atom  126 type  2   force =    -0.00040655   -0.00063867   -0.00023426
     atom  127 type  2   force =    -0.00000110   -0.00084272   -0.00000480
     atom  128 type  1   force =    -0.00136682    0.00072028   -0.00079146
     atom  129 type  1   force =    -0.00028162    0.00157131    0.00000430
     atom  130 type  1   force =     0.00012985    0.00196280    0.00000505
     atom  131 type  1   force =    -0.00025085    0.00032889    0.00017740
     atom  132 type  2   force =    -0.00067736   -0.00228630   -0.00000501
     atom  133 type  2   force =     0.00023480   -0.00079930    0.00008616
     atom  134 type  2   force =    -0.00018518   -0.00075238   -0.00007627
     atom  135 type  2   force =     0.00018252   -0.00063264   -0.00000506
     atom  136 type  1   force =     0.00022485   -0.00033438   -0.00008981
     atom  137 type  1   force =    -0.00048649   -0.00012916    0.00000461
     atom  138 type  1   force =    -0.00041249   -0.00069719    0.00000462
     atom  139 type  1   force =    -0.00018468   -0.00007058   -0.00012668
     atom  140 type  2   force =    -0.00029546   -0.00049154   -0.00000473
     atom  141 type  2   force =     0.00032401   -0.00048956    0.00022678
     atom  142 type  2   force =    -0.00017701    0.00005392    0.00015651
     atom  143 type  2   force =     0.00016909   -0.00008910   -0.00000484
     atom  144 type  1   force =     0.00009272    0.00024809    0.00010054
     atom  145 type  1   force =     0.00048090    0.00010111   -0.00005197
     atom  146 type  1   force =     0.00013738    0.00066045   -0.00005787
     atom  147 type  1   force =     0.00031932   -0.00002349   -0.00029348
     atom  148 type  2   force =     0.00029207    0.00041326    0.00005645
     atom  149 type  2   force =     0.00000161    0.00043665    0.00000223
     atom  150 type  2   force =     0.00014841    0.00004845    0.00000222
     atom  151 type  2   force =    -0.00059831    0.00028152    0.00123985
     atom  152 type  1   force =     0.00040871    0.00057033   -0.00010002
     atom  153 type  1   force =     0.00064513   -0.00044581    0.00007941
     atom  154 type  1   force =     0.00024248    0.00006590   -0.00016420
     atom  155 type  1   force =     0.00037542    0.00036905   -0.00079096
     atom  156 type  2   force =     0.00012385   -0.00038267    0.00025238
     atom  157 type  2   force =     0.00005163    0.00005945    0.00000219
     atom  158 type  2   force =     0.00043169   -0.00042287    0.00000191
     atom  159 type  2   force =     0.00006879   -0.00014954   -0.00027727
     atom  160 type  1   force =     0.00011381   -0.00007973    0.00000167
     atom  161 type  1   force =     0.00019809   -0.00033702   -0.00003475
     atom  162 type  1   force =     0.00017875   -0.00017352    0.00014483
     atom  163 type  1   force =     0.00012842   -0.00027113    0.00007819
     atom  164 type  2   force =     0.00062387   -0.00026551    0.00031650
     atom  165 type  2   force =     0.00001246   -0.00006523    0.00000195
     atom  166 type  2   force =     0.00056559    0.00003077    0.00000172
     atom  167 type  2   force =     0.00022251    0.00026573    0.00017830
     atom  168 type  1   force =    -0.00012853    0.00015081   -0.00003623
     atom  169 type  1   force =    -0.00041927    0.00012079   -0.00006897
     atom  170 type  1   force =    -0.00046083    0.00018454    0.00043543
     atom  171 type  1   force =    -0.00144558    0.00018064   -0.00005022
     atom  172 type  2   force =     0.00034869    0.00036343   -0.00055539
     atom  173 type  2   force =    -0.00026615    0.00030113    0.00000186
     atom  174 type  2   force =    -0.00022552    0.00034833    0.00000210
     atom  175 type  2   force =    -0.00034683   -0.00053474   -0.00105810
     atom  176 type  1   force =     0.00006215   -0.00317897    0.00275200
     atom  177 type  1   force =     0.00031851   -0.00003924    0.00013517
     atom  178 type  1   force =     0.00048000   -0.00024504   -0.00152360
     atom  179 type  1   force =     0.00035221   -0.00421286   -0.00288833
     atom  180 type  2   force =    -0.00073583    0.00015090   -0.00184653
     atom  181 type  2   force =    -0.00049402   -0.00033498    0.00000224
     atom  182 type  2   force =    -0.00041543   -0.00019307    0.00000222
     atom  183 type  2   force =    -0.00060685   -0.00039621   -0.00031704
     atom  184 type  1   force =    -0.00106896   -0.00133154   -0.00043997
     atom  185 type  1   force =    -0.00059110   -0.00084308   -0.00048209
     atom  186 type  1   force =    -0.00011891   -0.00030590   -0.00012011
     atom  187 type  1   force =    -0.00046058   -0.00056787   -0.00029353
     atom  188 type  2   force =    -0.00024335   -0.00004767    0.00009760
     atom  189 type  2   force =    -0.00059850   -0.00003840    0.00000130
     atom  190 type  2   force =     0.00007262    0.00020771    0.00000152
     atom  191 type  2   force =    -0.00043535    0.00015504    0.00017288
     atom  192 type  1   force =    -0.00067800    0.00021911    0.00012907
     atom  193 type  1   force =    -0.00035159    0.00033931    0.00019408
     atom  194 type  1   force =    -0.00066065    0.00049350    0.00037060
     atom  195 type  1   force =    -0.00048149    0.00069919    0.00027147
     atom  196 type  2   force =    -0.00015291    0.00029448    0.00017760
     atom  197 type  2   force =     0.00001569    0.00041103    0.00000171
     atom  198 type  2   force =    -0.00016692   -0.00034035    0.00000195
     atom  199 type  2   force =     0.00005167   -0.00017208    0.00023470
     atom  200 type  1   force =    -0.00136670    0.00072128    0.00079917
     atom  201 type  1   force =    -0.00022231    0.00033062    0.00004563
     atom  202 type  1   force =    -0.00037650   -0.00065210    0.00002300
     atom  203 type  1   force =    -0.00025118    0.00032927   -0.00016973
     atom  204 type  2   force =    -0.00028981   -0.00065301   -0.00005543
     atom  205 type  2   force =     0.00008343   -0.00031516    0.00000157
     atom  206 type  2   force =    -0.00008988   -0.00073647    0.00000130
     atom  207 type  2   force =     0.00022097   -0.00079332    0.00029180
     atom  208 type  1   force =     0.00022498   -0.00033435    0.00009755
     atom  209 type  1   force =    -0.00011830   -0.00045270    0.00003724
     atom  210 type  1   force =    -0.00061855   -0.00021043   -0.00000021
     atom  211 type  1   force =    -0.00018513   -0.00007103    0.00013408
     atom  212 type  2   force =    -0.00022412   -0.00034635    0.00007717
     atom  213 type  2   force =     0.00029845   -0.00038247    0.00000244
     atom  214 type  2   force =    -0.00022667    0.00015705    0.00000247
     atom  215 type  2   force =     0.00023535    0.00009276    0.00010687

     Total force =     0.144044     Total SCF correction =     0.000204

     Writing output data file Qrtz_Ortho.save

     init_run     :     10.41s CPU     11.39s WALL (       1 calls)
     electrons    :   2274.33s CPU   2377.52s WALL (       1 calls)
     forces       :      2.77s CPU      2.83s WALL (       1 calls)

     Called by init_run:
     wfcinit      :      8.38s CPU      9.14s WALL (       1 calls)
     potinit      :      0.11s CPU      0.14s WALL (       1 calls)

     Called by electrons:
     c_bands      :    684.18s CPU    721.04s WALL (      33 calls)
     sum_band     :     15.68s CPU     17.86s WALL (      11 calls)
     v_of_rho     :      0.18s CPU      0.23s WALL (      12 calls)
     mix_rho      :      0.73s CPU      0.86s WALL (      11 calls)

     Called by c_bands:
     init_us_2    :      0.97s CPU      1.02s WALL (      45 calls)
     cegterg      :    664.11s CPU    697.81s WALL (      33 calls)

     Called by sum_band:

     Called by *egterg:
     h_psi        :    233.19s CPU    260.12s WALL (     107 calls)
     g_psi        :      0.51s CPU      0.51s WALL (      73 calls)
     cdiaghg      :    252.75s CPU    252.90s WALL (     104 calls)

     Called by h_psi:
     h_psi:pot    :    230.41s CPU    257.32s WALL (     107 calls)
     h_psi:calbec :     28.53s CPU     28.57s WALL (     107 calls)
     vloc_psi     :    176.85s CPU    203.51s WALL (     107 calls)
     add_vuspsi   :     25.03s CPU     25.23s WALL (     107 calls)

     General routines
     calbec       :     30.07s CPU     30.12s WALL (     111 calls)
     fft          :      0.39s CPU      0.50s WALL (      51 calls)
     fftw         :    181.28s CPU    209.81s WALL (   93478 calls)
     davcio       :      0.02s CPU      3.95s WALL (     259 calls)

     Parallel routines
     fft_scatt_xy :      9.79s CPU      9.80s WALL (   93529 calls)
     fft_scatt_yz :    112.74s CPU    112.61s WALL (   93529 calls)

     Electric-field routines
     c_phase_fiel :   1573.36s CPU   1637.15s WALL (      33 calls)

     PWSCF        : 38m10.28s CPU    40m 8.06s WALL


   This run was terminated on:  10:39:14  26Nov2018            

=------------------------------------------------------------------------------=
   JOB DONE.
=------------------------------------------------------------------------------=
