# Supplementary material for: Collective dipole effects in ionic transport under electric fields
Source: Nat Commun. 2020 Jul 3;11:3330. doi: 10.1038/s41467-020-17173-w (PMC7335081; doi:10.1038/s41467-020-17173-w)
Supplement: Supplementary file 3 — Source Data [file 41467_2020_17173_MOESM3_ESM.zip › Script_Pol_Analysis/QE_data/ZBC_NEB_MgO_VO_Q2_E0/Zcharge_VO-pos2_pict6/dz-0.1/output_file]

cn07-32.9118ipath_userinit: Mismatched user minor version (12) and driver minor version (13) while context sharing. Ensure that driver and library are from the same release.
cn07-32.9134ipath_userinit: Mismatched user minor version (12) and driver minor version (13) while context sharing. Ensure that driver and library are from the same release.
cn07-32.9131ipath_userinit: Mismatched user minor version (12) and driver minor version (13) while context sharing. Ensure that driver and library are from the same release.
cn07-32.9133ipath_userinit: Mismatched user minor version (12) and driver minor version (13) while context sharing. Ensure that driver and library are from the same release.
cn07-32.9115ipath_userinit: Mismatched user minor version (12) and driver minor version (13) while context sharing. Ensure that driver and library are from the same release.
cn07-32.9117ipath_userinit: Mismatched user minor version (12) and driver minor version (13) while context sharing. Ensure that driver and library are from the same release.
cn07-32.9132ipath_userinit: Mismatched user minor version (12) and driver minor version (13) while context sharing. Ensure that driver and library are from the same release.
cn07-32.9116ipath_userinit: Mismatched user minor version (12) and driver minor version (13) while context sharing. Ensure that driver and library are from the same release.
cn07-09.1718ipath_userinit: Mismatched user minor version (12) and driver minor version (13) while context sharing. Ensure that driver and library are from the same release.
cn07-09.1701ipath_userinit: Mismatched user minor version (12) and driver minor version (13) while context sharing. Ensure that driver and library are from the same release.
cn07-09.1702ipath_userinit: Mismatched user minor version (12) and driver minor version (13) while context sharing. Ensure that driver and library are from the same release.
cn07-09.1719ipath_userinit: Mismatched user minor version (12) and driver minor version (13) while context sharing. Ensure that driver and library are from the same release.
cn07-09.1703ipath_userinit: Mismatched user minor version (12) and driver minor version (13) while context sharing. Ensure that driver and library are from the same release.
cn07-09.1717ipath_userinit: Mismatched user minor version (12) and driver minor version (13) while context sharing. Ensure that driver and library are from the same release.
cn06-04.13690ipath_userinit: Mismatched user minor version (12) and driver minor version (13) while context sharing. Ensure that driver and library are from the same release.
cn07-09.1716ipath_userinit: Mismatched user minor version (12) and driver minor version (13) while context sharing. Ensure that driver and library are from the same release.
cn07-09.1700ipath_userinit: Mismatched user minor version (12) and driver minor version (13) while context sharing. Ensure that driver and library are from the same release.
cn06-04.13687ipath_userinit: Mismatched user minor version (12) and driver minor version (13) while context sharing. Ensure that driver and library are from the same release.
cn06-04.13689ipath_userinit: Mismatched user minor version (12) and driver minor version (13) while context sharing. Ensure that driver and library are from the same release.
cn06-04.13671ipath_userinit: Mismatched user minor version (12) and driver minor version (13) while context sharing. Ensure that driver and library are from the same release.
cn06-04.13673ipath_userinit: Mismatched user minor version (12) and driver minor version (13) while context sharing. Ensure that driver and library are from the same release.
cn06-04.13674ipath_userinit: Mismatched user minor version (12) and driver minor version (13) while context sharing. Ensure that driver and library are from the same release.
cn06-04.13672ipath_userinit: Mismatched user minor version (12) and driver minor version (13) while context sharing. Ensure that driver and library are from the same release.
cn06-04.13688ipath_userinit: Mismatched user minor version (12) and driver minor version (13) while context sharing. Ensure that driver and library are from the same release.

     Program PWSCF v.6.2 (svn rev. 14038) starts on 26Nov2018 at 10:39:22 

     This program is part of the open-source Quantum ESPRESSO suite
     for quantum simulation of materials; please cite
         "P. Giannozzi et al., J. Phys.:Condens. Matter 21 395502 (2009);
         "P. Giannozzi et al., J. Phys.:Condens. Matter 29 465901 (2017);
          URL http://www.quantum-espresso.org", 
     in publications or presentations arising from this work. More details at
     http://www.quantum-espresso.org/quote

     Parallel version (MPI), running on    60 processors

     MPI processes distributed on     3 nodes
     R & G space division:  proc/nbgrp/npool/nimage =      60
     Reading input from /scratch/nsalles/MgO/ZBC_NEB_MgO_VO_E0/Zcharge_VO-pos2_pict6/dz-0.1/input_file
Warning: card &IONS ignored
Warning: card / ignored
Warning: card &CELL ignored
Warning: card / ignored

     Current dimensions of program PWSCF are:
     Max number of different atomic species (ntypx) = 10
     Max number of k-points (npk) =  40000
     Max angular momentum in pseudopotentials (lmaxx) =  3

     Subspace diagonalization in iterative solution of the eigenvalue problem:
     a serial algorithm will be used


     Parallelization info
     --------------------
     sticks:   dense  smooth     PW     G-vecs:    dense   smooth      PW
     Min         240     240     59                21726    21726    2711
     Max         241     241     60                21731    21731    2718
     Sum       14425   14425   3593              1303639  1303639  162891


     Title: 
     Fkl_Ortho                                                                  


     bravais-lattice index     =            0
     lattice parameter (alat)  =      23.9069  a.u.
     unit-cell volume          =   13478.3721 (a.u.)^3
     number of atoms/cell      =          215
     number of atomic types    =            2
     number of electrons       =       856.00
     number of Kohn-Sham states=          600
     kinetic-energy cutoff     =      80.0000  Ry
     charge density cutoff     =     320.0000  Ry
     convergence threshold     =      1.0E-08
     mixing beta               =       0.7000
     number of iterations used =            8  plain     mixing
     Exchange-correlation      =  SLA  PZ   NOGX NOGC ( 1  1  0  0 0 0)

     Using Berry phase electric field
     In a.u.(Ry)  cartesian system of reference
        0.0000000000
        0.0000000000
        0.0000000000
     In a.u.(Ry)  crystal system of reference
        0.0000000000
        0.0000000000
        0.0000000000
     Number of iterative cycles:   3


     celldm(1)=  23.906935  celldm(2)=   0.000000  celldm(3)=   0.000000
     celldm(4)=   0.000000  celldm(5)=   0.000000  celldm(6)=   0.000000

     crystal axes: (cart. coord. in units of alat)
               a(1) = (   0.995456   0.000000   0.000000 )  
               a(2) = (   0.000000   0.995456   0.000000 )  
               a(3) = (   0.000000   0.000000   0.995456 )  

     reciprocal axes: (cart. coord. in units 2 pi/alat)
               b(1) = (  1.004565  0.000000  0.000000 )  
               b(2) = (  0.000000  1.004565  0.000000 )  
               b(3) = (  0.000000  0.000000  1.004565 )  


     PseudoPot. # 1 for Mg read from file:
     /home/nsalles/qe-6.2.1/pseudo/Mg.pz-n-vbc.UPF
     MD5 check sum: adf9ca49345680d0fd32b5bc0752f25b
     Pseudo is Norm-conserving + core correction, Zval =  2.0
     Generated by new atomic code, or converted to UPF format
     Using radial grid of  171 points,  2 beta functions with: 
                l(1) =   0
                l(2) =   1

     PseudoPot. # 2 for O  read from file:
     /home/nsalles/qe-6.2.1/pseudo/O.pz-mt.UPF
     MD5 check sum: 6c85872a654a48428798af567c59afb1
     Pseudo is Norm-conserving, Zval =  6.0
     Generated by new atomic code, or converted to UPF format
     Using radial grid of  921 points,  1 beta functions with: 
                l(1) =   0

     atomic species   valence    mass     pseudopotential
        Mg             2.00    24.30500     Mg( 1.00)
        O              6.00    16.00000     O ( 1.00)

     No symmetry found


   Cartesian axes

     site n.     atom                  positions (alat units)
         1           Mg  tau(   1) = (   0.9953116   0.9953116   0.9953831  )
         2           Mg  tau(   2) = (   0.9955336   0.1656134   0.1656445  )
         3           Mg  tau(   3) = (   0.1656134   0.9955336   0.1656445  )
         4           Mg  tau(   4) = (   0.1657770   0.1657770   0.9953828  )
         5           O   tau(   5) = (   0.1666724   0.1666724   0.1671034  )
         6           O   tau(   6) = (   0.1706679   0.3328598   0.3369001  )
         7           O   tau(   7) = (   0.3328598   0.1706680   0.3369001  )
         8           O   tau(   8) = (   0.3320205   0.3320205   0.1646860  )
         9           Mg  tau(   9) = (   0.3315885   0.9955838   0.9953829  )
        10           Mg  tau(  10) = (   0.3318346   0.1660383   0.1648160  )
        11           Mg  tau(  11) = (   0.4978881   0.9948456   0.1649508  )
        12           Mg  tau(  12) = (   0.4977906   0.1648578   0.9953831  )
        13           O   tau(  13) = (   0.4973691   0.1648241   0.1649774  )
        14           O   tau(  14) = (   0.5001149   0.3271361   0.3280058  )
        15           O   tau(  15) = (   0.6639298   0.1653344   0.3325574  )
        16           O   tau(  16) = (   0.6644036   0.3318383   0.1651190  )
        17           Mg  tau(  17) = (   0.6638098   0.9951172   0.9953831  )
        18           Mg  tau(  18) = (   0.6640827   0.1652871   0.1651533  )
        19           Mg  tau(  19) = (   0.8295841   0.9952237   0.1656249  )
        20           Mg  tau(  20) = (   0.8296795   0.1655857   0.9953831  )
        21           O   tau(  21) = (   0.8297408   0.1659123   0.1661211  )
        22           O   tau(  22) = (   0.8292953   0.3320832   0.3315574  )
        23           O   tau(  23) = (   0.0010016   0.1667349   0.3325211  )
        24           O   tau(  24) = (   0.0008706   0.3317012   0.1667572  )
        25           Mg  tau(  25) = (   0.9955838   0.3315885   0.9953829  )
        26           Mg  tau(  26) = (   0.9948456   0.4978881   0.1649508  )
        27           Mg  tau(  27) = (   0.1660383   0.3318347   0.1648160  )
        28           Mg  tau(  28) = (   0.1648578   0.4977906   0.9953831  )
        29           O   tau(  29) = (   0.1648241   0.4973691   0.1649773  )
        30           O   tau(  30) = (   0.1653344   0.6639299   0.3325573  )
        31           O   tau(  31) = (   0.3271361   0.5001148   0.3280056  )
        32           O   tau(  32) = (   0.3318383   0.6644036   0.1651190  )
        33           Mg  tau(  33) = (   0.3317100   0.3317100   0.9953826  )
        34           Mg  tau(  34) = (   0.3305270   0.4991505   0.1631076  )
        35           Mg  tau(  35) = (   0.4991505   0.3305270   0.1631075  )
        36           Mg  tau(  36) = (   0.4977226   0.4977226   0.9953824  )
        37           O   tau(  37) = (   0.4969728   0.4969728   0.1659358  )
        38           O   tau(  38) = (   0.4961317   0.6591319   0.3365363  )
        39           O   tau(  39) = (   0.6591319   0.4961317   0.3365364  )
        40           O   tau(  40) = (   0.6627707   0.6627707   0.1670522  )
        41           Mg  tau(  41) = (   0.6645193   0.3317106   0.9953830  )
        42           Mg  tau(  42) = (   0.6628322   0.4975999   0.1655042  )
        43           Mg  tau(  43) = (   0.8298301   0.3315993   0.1649977  )
        44           Mg  tau(  44) = (   0.8290644   0.4978703   0.9953829  )
        45           O   tau(  45) = (   0.8285621   0.4976355   0.1667001  )
        46           O   tau(  46) = (   0.8284772   0.6627060   0.3324776  )
        47           O   tau(  47) = (   0.0001516   0.4971223   0.3316824  )
        48           O   tau(  48) = (  -0.0003177   0.6634801   0.1661251  )
        49           Mg  tau(  49) = (   0.9951172   0.6638098   0.9953831  )
        50           Mg  tau(  50) = (   0.9952237   0.8295841   0.1656249  )
        51           Mg  tau(  51) = (   0.1652871   0.6640827   0.1651533  )
        52           Mg  tau(  52) = (   0.1655857   0.8296794   0.9953831  )
        53           O   tau(  53) = (   0.1659122   0.8297408   0.1661211  )
        54           O   tau(  54) = (   0.1667349   0.0010017   0.3325211  )
        55           O   tau(  55) = (   0.3320832   0.8292953   0.3315574  )
        56           O   tau(  56) = (   0.3317012   0.0008706   0.1667572  )
        57           Mg  tau(  57) = (   0.3317106   0.6645193   0.9953830  )
        58           Mg  tau(  58) = (   0.3315993   0.8298300   0.1649978  )
        59           Mg  tau(  59) = (   0.4975999   0.6628322   0.1655042  )
        60           Mg  tau(  60) = (   0.4978703   0.8290644   0.9953829  )
        61           O   tau(  61) = (   0.4976355   0.8285621   0.1667002  )
        62           O   tau(  62) = (   0.4971224   0.0001517   0.3316825  )
        63           O   tau(  63) = (   0.6627060   0.8284772   0.3324776  )
        64           O   tau(  64) = (   0.6634801  -0.0003177   0.1661251  )
        65           Mg  tau(  65) = (   0.6635387   0.6635387   0.9953828  )
        66           Mg  tau(  66) = (   0.6637269   0.8291931   0.1656842  )
        67           Mg  tau(  67) = (   0.8291931   0.6637269   0.1656842  )
        68           Mg  tau(  68) = (   0.8294944   0.8294944   0.9953831  )
        69           O   tau(  69) = (   0.8292529   0.8292529   0.1661392  )
        70           O   tau(  70) = (   0.8296397  -0.0002125   0.3320406  )
        71           O   tau(  71) = (  -0.0002125   0.8296398   0.3320406  )
        72           O   tau(  72) = (   0.0001916   0.0001916   0.1661570  )
        73           Mg  tau(  73) = (   0.9954267   0.9954267   0.3311918  )
        74           Mg  tau(  74) = (   0.9940164   0.1644181   0.4976550  )
        75           Mg  tau(  75) = (   0.1644181   0.9940164   0.4976550  )
        76           Mg  tau(  76) = (   0.1665985   0.1665985   0.3316566  )
        77           O   tau(  77) = (   0.1695986   0.1695985   0.4976553  )
        78           O   tau(  78) = (   0.1706683   0.3328599   0.6584103  )
        79           O   tau(  79) = (   0.3328600   0.1706683   0.6584103  )
        80           O   tau(  80) = (   0.4323752   0.4323715   0.4897578  )
        81           Mg  tau(  81) = (   0.3317140   0.9937041   0.3304636  )
        82           Mg  tau(  82) = (   0.3320264   0.1515521   0.4976548  )
        83           Mg  tau(  83) = (   0.4991811   0.9937368   0.4976550  )
        84           Mg  tau(  84) = (   0.4986458   0.1639229   0.3287683  )
        85           O   tau(  85) = (   0.4962044   0.1622520   0.4976549  )
        86           O   tau(  86) = (   0.5001167   0.3271339   0.6673070  )
        87           O   tau(  87) = (   0.6639302   0.1653340   0.6627540  )
        88           O   tau(  88) = (   0.6678556   0.3318338   0.4976549  )
        89           Mg  tau(  89) = (   0.6640465   0.9948208   0.3310403  )
        90           Mg  tau(  90) = (   0.6683652   0.1612926   0.4976550  )
        91           Mg  tau(  91) = (   0.8302212   0.9945290   0.4976551  )
        92           Mg  tau(  92) = (   0.8299084   0.1653595   0.3310441  )
        93           O   tau(  93) = (   0.8302709   0.1651263   0.4976555  )
        94           O   tau(  94) = (   0.8292951   0.3320832   0.6637541  )
        95           O   tau(  95) = (   0.0010017   0.1667350   0.6627904  )
        96           O   tau(  96) = (  -0.0034099   0.3313738   0.4976554  )
        97           Mg  tau(  97) = (   0.9937041   0.3317140   0.3304636  )
        98           Mg  tau(  98) = (   0.9937369   0.4991811   0.4976550  )
        99           Mg  tau(  99) = (   0.1515521   0.3320265   0.4976548  )
       100           Mg  tau( 100) = (   0.1639230   0.4986458   0.3287684  )
       101           O   tau( 101) = (   0.1622523   0.4962043   0.4976549  )
       102           O   tau( 102) = (   0.1653339   0.6639303   0.6627541  )
       103           O   tau( 103) = (   0.3271339   0.5001167   0.6673073  )
       104           O   tau( 104) = (   0.3318338   0.6678554   0.4976549  )
       105           Mg  tau( 105) = (   0.3361174   0.3361174   0.3241964  )
       106           Mg  tau( 106) = (   0.3143864   0.5155541   0.4976538  )
       107           Mg  tau( 107) = (   0.5155524   0.3143888   0.4976538  )
       108           Mg  tau( 108) = (   0.4920198   0.4920198   0.3304732  )
       109           O   tau( 109) = (   0.4961315   0.6591318   0.6587741  )
       110           O   tau( 110) = (   0.6591318   0.4961315   0.6587741  )
       111           O   tau( 111) = (   0.6598964   0.6598964   0.4976553  )
       112           Mg  tau( 112) = (   0.6652278   0.3308020   0.3289502  )
       113           Mg  tau( 113) = (   0.6756948   0.4967457   0.4976548  )
       114           Mg  tau( 114) = (   0.8306944   0.3302935   0.4976550  )
       115           Mg  tau( 115) = (   0.8305965   0.4976760   0.3306191  )
       116           O   tau( 116) = (   0.8322891   0.4979197   0.4976554  )
       117           O   tau( 117) = (   0.8284772   0.6627058   0.6628339  )
       118           O   tau( 118) = (   0.0001518   0.4971224   0.6636291  )
       119           O   tau( 119) = (  -0.0007138   0.6640278   0.4976555  )
       120           Mg  tau( 120) = (   0.9948208   0.6640465   0.3310403  )
       121           Mg  tau( 121) = (   0.9945290   0.8302212   0.4976551  )
       122           Mg  tau( 122) = (   0.1612928   0.6683650   0.4976550  )
       123           Mg  tau( 123) = (   0.1653596   0.8299084   0.3310441  )
       124           O   tau( 124) = (   0.1651263   0.8302709   0.4976555  )
       125           O   tau( 125) = (   0.1667350   0.0010017   0.6627904  )
       126           O   tau( 126) = (   0.3320832   0.8292952   0.6637541  )
       127           O   tau( 127) = (   0.3313738  -0.0034099   0.4976554  )
       128           Mg  tau( 128) = (   0.3308020   0.6652278   0.3289503  )
       129           Mg  tau( 129) = (   0.3302935   0.8306943   0.4976550  )
       130           Mg  tau( 130) = (   0.4967456   0.6756948   0.4976548  )
       131           Mg  tau( 131) = (   0.4976760   0.8305964   0.3306191  )
       132           O   tau( 132) = (   0.4979198   0.8322892   0.4976555  )
       133           O   tau( 133) = (   0.4971224   0.0001519   0.6636291  )
       134           O   tau( 134) = (   0.6627058   0.8284772   0.6628339  )
       135           O   tau( 135) = (   0.6640277  -0.0007137   0.4976556  )
       136           Mg  tau( 136) = (   0.6624501   0.6624502   0.3317772  )
       137           Mg  tau( 137) = (   0.6647242   0.8303756   0.4976550  )
       138           Mg  tau( 138) = (   0.8303757   0.6647242   0.4976550  )
       139           Mg  tau( 139) = (   0.8293156   0.8293156   0.3312119  )
       140           O   tau( 140) = (   0.8289255   0.8289255   0.4976556  )
       141           O   tau( 141) = (   0.8296398  -0.0002125   0.6632714  )
       142           O   tau( 142) = (  -0.0002125   0.8296398   0.6632714  )
       143           O   tau( 143) = (   0.0005071   0.0005071   0.4976558  )
       144           Mg  tau( 144) = (   0.9954267   0.9954267   0.6641182  )
       145           Mg  tau( 145) = (   0.9955336   0.1656133   0.8296663  )
       146           Mg  tau( 146) = (   0.1656133   0.9955335   0.8296663  )
       147           Mg  tau( 147) = (   0.1665988   0.1665988   0.6636529  )
       148           O   tau( 148) = (   0.1666724   0.1666724   0.8282064  )
       149           O   tau( 149) = (   0.1658548   0.3315639  -0.0000726  )
       150           O   tau( 150) = (   0.3315639   0.1658548  -0.0000726  )
       151           O   tau( 151) = (   0.3320207   0.3320206   0.8306229  )
       152           Mg  tau( 152) = (   0.3317140   0.9937042   0.6648460  )
       153           Mg  tau( 153) = (   0.3318348   0.1660388   0.8304939  )
       154           Mg  tau( 154) = (   0.4978881   0.9948457   0.8303601  )
       155           Mg  tau( 155) = (   0.4986460   0.1639230   0.6665413  )
       156           O   tau( 156) = (   0.4973691   0.1648236   0.8303330  )
       157           O   tau( 157) = (   0.4979581   0.3314179  -0.0000725  )
       158           O   tau( 158) = (   0.6636967   0.1657061  -0.0000723  )
       159           O   tau( 159) = (   0.6644040   0.3318381   0.8301911  )
       160           Mg  tau( 160) = (   0.6640466   0.9948207   0.6642697  )
       161           Mg  tau( 161) = (   0.6640827   0.1652870   0.8301576  )
       162           Mg  tau( 162) = (   0.8295841   0.9952236   0.8296861  )
       163           Mg  tau( 163) = (   0.8299085   0.1653594   0.6642658  )
       164           O   tau( 164) = (   0.8297409   0.1659122   0.8291888  )
       165           O   tau( 165) = (   0.8302620   0.3318449  -0.0000722  )
       166           O   tau( 166) = (   0.0003067   0.1659733  -0.0000723  )
       167           O   tau( 167) = (   0.0008706   0.3317011   0.8285526  )
       168           Mg  tau( 168) = (   0.9937042   0.3317141   0.6648460  )
       169           Mg  tau( 169) = (   0.9948458   0.4978881   0.8303601  )
       170           Mg  tau( 170) = (   0.1660388   0.3318348   0.8304939  )
       171           Mg  tau( 171) = (   0.1639231   0.4986461   0.6665412  )
       172           O   tau( 172) = (   0.1648236   0.4973691   0.8303331  )
       173           O   tau( 173) = (   0.1657061   0.6636967  -0.0000723  )
       174           O   tau( 174) = (   0.3314179   0.4979581  -0.0000725  )
       175           O   tau( 175) = (   0.3318382   0.6644041   0.8301911  )
       176           Mg  tau( 176) = (   0.3361190   0.3361191   0.6711106  )
       177           Mg  tau( 177) = (   0.3305267   0.4991507   0.8322029  )
       178           Mg  tau( 178) = (   0.4991507   0.3305268   0.8322030  )
       179           Mg  tau( 179) = (   0.4920181   0.4920182   0.6648331  )
       180           O   tau( 180) = (   0.4969727   0.4969726   0.8293730  )
       181           O   tau( 181) = (   0.4977477   0.6633755  -0.0000727  )
       182           O   tau( 182) = (   0.6633755   0.4977477  -0.0000726  )
       183           O   tau( 183) = (   0.6627707   0.6627707   0.8282576  )
       184           Mg  tau( 184) = (   0.6652275   0.3308018   0.6663593  )
       185           Mg  tau( 185) = (   0.6628318   0.4975998   0.8298056  )
       186           Mg  tau( 186) = (   0.8298300   0.3315993   0.8303131  )
       187           Mg  tau( 187) = (   0.8305963   0.4976760   0.6646906  )
       188           O   tau( 188) = (   0.8285623   0.4976356   0.8286099  )
       189           O   tau( 189) = (   0.8291237   0.6634450  -0.0000721  )
       190           O   tau( 190) = (  -0.0008891   0.4975062  -0.0000722  )
       191           O   tau( 191) = (  -0.0003179   0.6634802   0.8291850  )
       192           Mg  tau( 192) = (   0.9948208   0.6640466   0.6642697  )
       193           Mg  tau( 193) = (   0.9952236   0.8295841   0.8296861  )
       194           Mg  tau( 194) = (   0.1652870   0.6640827   0.8301575  )
       195           Mg  tau( 195) = (   0.1653595   0.8299084   0.6642658  )
       196           O   tau( 196) = (   0.1659122   0.8297410   0.8291889  )
       197           O   tau( 197) = (   0.1659733   0.0003067  -0.0000723  )
       198           O   tau( 198) = (   0.3318449   0.8302620  -0.0000722  )
       199           O   tau( 199) = (   0.3317011   0.0008706   0.8285526  )
       200           Mg  tau( 200) = (   0.3308017   0.6652274   0.6663591  )
       201           Mg  tau( 201) = (   0.3315993   0.8298299   0.8303131  )
       202           Mg  tau( 202) = (   0.4975997   0.6628318   0.8298056  )
       203           Mg  tau( 203) = (   0.4976760   0.8305963   0.6646906  )
       204           O   tau( 204) = (   0.4976356   0.8285623   0.8286099  )
       205           O   tau( 205) = (   0.4975062  -0.0008891  -0.0000722  )
       206           O   tau( 206) = (   0.6634450   0.8291237  -0.0000721  )
       207           O   tau( 207) = (   0.6634802  -0.0003178   0.8291850  )
       208           Mg  tau( 208) = (   0.6624498   0.6624499   0.6635323  )
       209           Mg  tau( 209) = (   0.6637269   0.8291930   0.8296267  )
       210           Mg  tau( 210) = (   0.8291931   0.6637269   0.8296267  )
       211           Mg  tau( 211) = (   0.8293156   0.8293156   0.6640981  )
       212           O   tau( 212) = (   0.8292527   0.8292527   0.8291707  )
       213           O   tau( 213) = (   0.8295119  -0.0000797  -0.0000725  )
       214           O   tau( 214) = (  -0.0000797   0.8295119  -0.0000725  )
       215           O   tau( 215) = (   0.0001916   0.0001916   0.8291529  )

     number of k points=     1
                       cart. coord. in units 2pi/alat
        k(    1) = (   0.0000000   0.0000000   0.0000000), wk =   2.0000000

     Dense  grid:  1303639 G-vectors     FFT dimensions: ( 135, 135, 135)

     Estimated max dynamical RAM per process >     523.64 MB

     Estimated total dynamical RAM >      30.68 GB

     Initial potential from superposition of free atoms
     Check: negative starting charge=   -0.000286

     starting charge  857.87907, renormalised to  856.00000

     negative rho (up, down):  2.850E-04 0.000E+00
     Starting wfc are  860 randomized atomic wfcs

     total cpu time spent up to now is       13.7 secs

     Self-consistent Calculation

     iteration #  1     ecut=    80.00 Ry     beta= 0.70
     Davidson diagonalization with overlap
     ethr =  1.00E-02,  avg # of iterations =  6.0
     Davidson diagonalization with overlap
     ethr =  1.00E-02,  avg # of iterations =  1.0
     Davidson diagonalization with overlap
     ethr =  1.00E-02,  avg # of iterations =  1.0

     negative rho (up, down):  4.040E-05 0.000E+00

     Expectation value of exp(iGx): ( -2.0478853435336591E-004, -3.1049181717853933E-004)  0.99545565572673589     
     Electronic Dipole per cell (Ry a.u.)  -23.074336423075017     
     Ionic Dipole per cell (Ry a.u.)   13242.863551392305     

     Expectation value of exp(iGx): ( -2.0476188386049179E-004, -3.1050983799885362E-004)  0.99545565572673589     
     Electronic Dipole per cell (Ry a.u.)  -23.073409865735680     
     Ionic Dipole per cell (Ry a.u.)   13242.863065060406     

     Expectation value of exp(iGx): (  3.4222600122849793E-004,  1.4417546779488922E-004)  0.99545565572673589     
     Electronic Dipole per cell (Ry a.u.)   4.2715045700402907     
     Ionic Dipole per cell (Ry a.u.)   13223.049497305217     
Electronic Dipole on Cartesian axes
           1  -23.074336423075017     
           2  -23.073409865735680     
           3   4.2715045700402907     
Ionic Dipole on Cartesian axes
           1   13242.863551392305     
           2   13242.863065060406     
           3   13223.049497305217     

     total cpu time spent up to now is      252.9 secs

     total energy              =   -3659.17422986 Ry
     Harris-Foulkes estimate   =   -3691.80140343 Ry
     estimated scf accuracy    <      44.20398363 Ry

     iteration #  2     ecut=    80.00 Ry     beta= 0.70
     Davidson diagonalization with overlap
     ethr =  5.16E-03,  avg # of iterations =  4.0
     Davidson diagonalization with overlap
     ethr =  5.16E-03,  avg # of iterations =  2.0
     Davidson diagonalization with overlap
     ethr =  5.16E-03,  avg # of iterations =  1.0

     negative rho (up, down):  8.223E-06 0.000E+00

     Expectation value of exp(iGx): ( -1.9889706885530785E-006, -3.0663069070796668E-006)  0.99545565572673589     
     Electronic Dipole per cell (Ry a.u.)  -22.992493101942792     
     Ionic Dipole per cell (Ry a.u.)   13242.863551392305     

     Expectation value of exp(iGx): ( -1.9887224564146695E-006, -3.0664342124003446E-006)  0.99545565572673589     
     Electronic Dipole per cell (Ry a.u.)  -22.991679600830512     
     Ionic Dipole per cell (Ry a.u.)   13242.863065060406     

     Expectation value of exp(iGx): (  3.5055105504694037E-006,  1.2758669655163912E-006)  0.99545565572673589     
     Electronic Dipole per cell (Ry a.u.)   3.7394478466263363     
     Ionic Dipole per cell (Ry a.u.)   13223.049497305217     
Electronic Dipole on Cartesian axes
           1  -22.992493101942792     
           2  -22.991679600830512     
           3   3.7394478466263363     
Ionic Dipole on Cartesian axes
           1   13242.863551392305     
           2   13242.863065060406     
           3   13223.049497305217     

     total cpu time spent up to now is      470.1 secs

     total energy              =   -3670.09024986 Ry
     Harris-Foulkes estimate   =   -3689.08483475 Ry
     estimated scf accuracy    <      38.61542056 Ry

     iteration #  3     ecut=    80.00 Ry     beta= 0.70
     Davidson diagonalization with overlap
     ethr =  4.51E-03,  avg # of iterations =  2.0
     Davidson diagonalization with overlap
     ethr =  4.51E-03,  avg # of iterations =  1.0
     Davidson diagonalization with overlap
     ethr =  4.51E-03,  avg # of iterations =  1.0

     Expectation value of exp(iGx): ( -2.6911743838913289E-005, -4.0711546519479219E-005)  0.99545565572673589     
     Electronic Dipole per cell (Ry a.u.)  -23.085324730061785     
     Ionic Dipole per cell (Ry a.u.)   13242.863551392305     

     Expectation value of exp(iGx): ( -2.6907971390361074E-005, -4.0714183935548240E-005)  0.99545565572673589     
     Electronic Dipole per cell (Ry a.u.)  -23.084314640911618     
     Ionic Dipole per cell (Ry a.u.)   13242.863065060406     

     Expectation value of exp(iGx): (  4.5009998827852149E-005,  1.9028590665019467E-005)  0.99545565572673589     
     Electronic Dipole per cell (Ry a.u.)   4.2849294846617312     
     Ionic Dipole per cell (Ry a.u.)   13223.049497305217     
Electronic Dipole on Cartesian axes
           1  -23.085324730061785     
           2  -23.084314640911618     
           3   4.2849294846617312     
Ionic Dipole on Cartesian axes
           1   13242.863551392305     
           2   13242.863065060406     
           3   13223.049497305217     

     total cpu time spent up to now is      672.6 secs

     total energy              =   -3677.83262018 Ry
     Harris-Foulkes estimate   =   -3677.96627599 Ry
     estimated scf accuracy    <       0.27083077 Ry

     iteration #  4     ecut=    80.00 Ry     beta= 0.70
     Davidson diagonalization with overlap
     ethr =  3.16E-05,  avg # of iterations =  7.0
     Davidson diagonalization with overlap
     ethr =  3.16E-05,  avg # of iterations =  1.0
     Davidson diagonalization with overlap
     ethr =  3.16E-05,  avg # of iterations =  1.0

     negative rho (up, down):  9.481E-07 0.000E+00

     Expectation value of exp(iGx): ( -2.2983068178897972E-005, -3.6215386705142258E-005)  0.99545565572673589     
     Electronic Dipole per cell (Ry a.u.)  -22.886009009634243     
     Ionic Dipole per cell (Ry a.u.)   13242.863551392305     

     Expectation value of exp(iGx): ( -2.2980431326147640E-005, -3.6217155910147594E-005)  0.99545565572673589     
     Electronic Dipole per cell (Ry a.u.)  -22.885216173718550     
     Ionic Dipole per cell (Ry a.u.)   13242.863065060406     

     Expectation value of exp(iGx): (  4.0721513661619782E-005,  1.5917101587174410E-005)  0.99545565572673589     
     Electronic Dipole per cell (Ry a.u.)   3.9918447669995376     
     Ionic Dipole per cell (Ry a.u.)   13223.049497305217     
Electronic Dipole on Cartesian axes
           1  -22.886009009634243     
           2  -22.885216173718550     
           3   3.9918447669995376     
Ionic Dipole on Cartesian axes
           1   13242.863551392305     
           2   13242.863065060406     
           3   13223.049497305217     

     total cpu time spent up to now is      906.8 secs

     total energy              =   -3677.82811647 Ry
     Harris-Foulkes estimate   =   -3677.97131101 Ry
     estimated scf accuracy    <       0.35246705 Ry

     iteration #  5     ecut=    80.00 Ry     beta= 0.70
     Davidson diagonalization with overlap
     ethr =  3.16E-05,  avg # of iterations =  7.0
     Davidson diagonalization with overlap
     ethr =  3.16E-05,  avg # of iterations =  1.0
     Davidson diagonalization with overlap
     ethr =  3.16E-05,  avg # of iterations =  1.0

     Expectation value of exp(iGx): ( -2.3953935456032022E-005, -3.6103001412025495E-005)  0.99545565572673589     
     Electronic Dipole per cell (Ry a.u.)  -23.103599959025022     
     Ionic Dipole per cell (Ry a.u.)   13242.863551392305     

     Expectation value of exp(iGx): ( -2.3950880277467275E-005, -3.6105045118219335E-005)  0.99545565572673589     
     Electronic Dipole per cell (Ry a.u.)  -23.102691110006635     
     Ionic Dipole per cell (Ry a.u.)   13242.863065060406     

     Expectation value of exp(iGx): (  4.0069535966892950E-005,  1.6858650852938439E-005)  0.99545565572673589     
     Electronic Dipole per cell (Ry a.u.)   4.2664774206388607     
     Ionic Dipole per cell (Ry a.u.)   13223.049497305217     
Electronic Dipole on Cartesian axes
           1  -23.103599959025022     
           2  -23.102691110006635     
           3   4.2664774206388607     
Ionic Dipole on Cartesian axes
           1   13242.863551392305     
           2   13242.863065060406     
           3   13223.049497305217     

     total cpu time spent up to now is     1124.0 secs

     total energy              =   -3677.89437114 Ry
     Harris-Foulkes estimate   =   -3677.90135172 Ry
     estimated scf accuracy    <       0.01749856 Ry

     iteration #  6     ecut=    80.00 Ry     beta= 0.70
     Davidson diagonalization with overlap
     ethr =  2.04E-06,  avg # of iterations = 13.0
     Davidson diagonalization with overlap
     ethr =  2.04E-06,  avg # of iterations =  1.0
     Davidson diagonalization with overlap
     ethr =  2.04E-06,  avg # of iterations =  1.0

     Expectation value of exp(iGx): ( -2.4081246399960865E-005, -3.6334664795501263E-005)  0.99545565572673589     
     Electronic Dipole per cell (Ry a.u.)  -23.098194526023782     
     Ionic Dipole per cell (Ry a.u.)   13242.863551392305     

     Expectation value of exp(iGx): ( -2.4078188586827262E-005, -3.6336715615529852E-005)  0.99545565572673589     
     Electronic Dipole per cell (Ry a.u.)  -23.097289665852667     
     Ionic Dipole per cell (Ry a.u.)   13242.863065060406     

     Expectation value of exp(iGx): (  4.0411750029180957E-005,  1.6923023270866039E-005)  0.99545565572673589     
     Electronic Dipole per cell (Ry a.u.)   4.2485347219274372     
     Ionic Dipole per cell (Ry a.u.)   13223.049497305217     
Electronic Dipole on Cartesian axes
           1  -23.098194526023782     
           2  -23.097289665852667     
           3   4.2485347219274372     
Ionic Dipole on Cartesian axes
           1   13242.863551392305     
           2   13242.863065060406     
           3   13223.049497305217     

     total cpu time spent up to now is     1372.5 secs

     total energy              =   -3677.89641175 Ry
     Harris-Foulkes estimate   =   -3677.89677175 Ry
     estimated scf accuracy    <       0.00087749 Ry

     iteration #  7     ecut=    80.00 Ry     beta= 0.70
     Davidson diagonalization with overlap
     ethr =  1.03E-07,  avg # of iterations =  2.0
     Davidson diagonalization with overlap
     ethr =  1.03E-07,  avg # of iterations =  1.0
     Davidson diagonalization with overlap
     ethr =  1.03E-07,  avg # of iterations =  1.0

     Expectation value of exp(iGx): ( -2.4200206713024358E-005, -3.6534922517882424E-005)  0.99545565572673589     
     Electronic Dipole per cell (Ry a.u.)  -23.095390045357107     
     Ionic Dipole per cell (Ry a.u.)   13242.863551392305     

     Expectation value of exp(iGx): ( -2.4197125767227699E-005, -3.6536984092256513E-005)  0.99545565572673589     
     Electronic Dipole per cell (Ry a.u.)  -23.094483823751617     
     Ionic Dipole per cell (Ry a.u.)   13242.863065060406     

     Expectation value of exp(iGx): (  4.0635825258525782E-005,  1.6999439102160307E-005)  0.99545565572673589     
     Electronic Dipole per cell (Ry a.u.)   4.2446270388300773     
     Ionic Dipole per cell (Ry a.u.)   13223.049497305217     
Electronic Dipole on Cartesian axes
           1  -23.095390045357107     
           2  -23.094483823751617     
           3   4.2446270388300773     
Ionic Dipole on Cartesian axes
           1   13242.863551392305     
           2   13242.863065060406     
           3   13223.049497305217     

     total cpu time spent up to now is     1573.4 secs

     total energy              =   -3677.89645667 Ry
     Harris-Foulkes estimate   =   -3677.89651951 Ry
     estimated scf accuracy    <       0.00012561 Ry

     iteration #  8     ecut=    80.00 Ry     beta= 0.70
     Davidson diagonalization with overlap
     ethr =  1.47E-08,  avg # of iterations =  3.0
     Davidson diagonalization with overlap
     ethr =  1.47E-08,  avg # of iterations =  1.0
     Davidson diagonalization with overlap
     ethr =  1.47E-08,  avg # of iterations =  1.0

     Expectation value of exp(iGx): ( -2.4270775078028038E-005, -3.6652111600757492E-005)  0.99545565572673589     
     Electronic Dipole per cell (Ry a.u.)  -23.093956465038666     
     Ionic Dipole per cell (Ry a.u.)   13242.863551392305     

     Expectation value of exp(iGx): ( -2.4267674090405006E-005, -3.6654185363710091E-005)  0.99545565572673589     
     Electronic Dipole per cell (Ry a.u.)  -23.093047349150407     
     Ionic Dipole per cell (Ry a.u.)   13242.863065060406     

     Expectation value of exp(iGx): (  4.0774854537319350E-005,  1.7052822726953946E-005)  0.99545565572673589     
     Electronic Dipole per cell (Ry a.u.)   4.2435587587610986     
     Ionic Dipole per cell (Ry a.u.)   13223.049497305217     
Electronic Dipole on Cartesian axes
           1  -23.093956465038666     
           2  -23.093047349150407     
           3   4.2435587587610986     
Ionic Dipole on Cartesian axes
           1   13242.863551392305     
           2   13242.863065060406     
           3   13223.049497305217     

     total cpu time spent up to now is     1777.4 secs

     total energy              =   -3677.89648663 Ry
     Harris-Foulkes estimate   =   -3677.89649977 Ry
     estimated scf accuracy    <       0.00003580 Ry

     iteration #  9     ecut=    80.00 Ry     beta= 0.70
     Davidson diagonalization with overlap
     ethr =  4.18E-09,  avg # of iterations =  2.0
     Davidson diagonalization with overlap
     ethr =  4.18E-09,  avg # of iterations =  1.0
     Davidson diagonalization with overlap
     ethr =  4.18E-09,  avg # of iterations =  1.0

     Expectation value of exp(iGx): ( -2.4249411252703913E-005, -3.6616269642044000E-005)  0.99545565572673589     
     Electronic Dipole per cell (Ry a.u.)  -23.094438578187550     
     Ionic Dipole per cell (Ry a.u.)   13242.863551392305     

     Expectation value of exp(iGx): ( -2.4246315832969866E-005, -3.6618340051652412E-005)  0.99545565572673589     
     Electronic Dipole per cell (Ry a.u.)  -23.093530183378096     
     Ionic Dipole per cell (Ry a.u.)   13242.863065060406     

     Expectation value of exp(iGx): (  4.0732963655155817E-005,  1.7036334056956214E-005)  0.99545565572673589     
     Electronic Dipole per cell (Ry a.u.)   4.2437895251935780     
     Ionic Dipole per cell (Ry a.u.)   13223.049497305217     
Electronic Dipole on Cartesian axes
           1  -23.094438578187550     
           2  -23.093530183378096     
           3   4.2437895251935780     
Ionic Dipole on Cartesian axes
           1   13242.863551392305     
           2   13242.863065060406     
           3   13223.049497305217     

     total cpu time spent up to now is     1977.3 secs

     total energy              =   -3677.89648896 Ry
     Harris-Foulkes estimate   =   -3677.89649037 Ry
     estimated scf accuracy    <       0.00000305 Ry

     iteration # 10     ecut=    80.00 Ry     beta= 0.70
     Davidson diagonalization with overlap
     ethr =  3.56E-10,  avg # of iterations =  2.0
     Davidson diagonalization with overlap
     ethr =  3.56E-10,  avg # of iterations =  1.0
     Davidson diagonalization with overlap
     ethr =  3.56E-10,  avg # of iterations =  1.0

     Expectation value of exp(iGx): ( -2.4242858898293484E-005, -3.6605923553976757E-005)  0.99545565572673589     
     Electronic Dipole per cell (Ry a.u.)  -23.094499490913773     
     Ionic Dipole per cell (Ry a.u.)   13242.863551392305     

     Expectation value of exp(iGx): ( -2.4239764329594421E-005, -3.6607993401277996E-005)  0.99545565572673589     
     Electronic Dipole per cell (Ry a.u.)  -23.093591091644324     
     Ionic Dipole per cell (Ry a.u.)   13242.863065060406     

     Expectation value of exp(iGx): (  4.0721384014618551E-005,  1.7032202238876425E-005)  0.99545565572673589     
     Electronic Dipole per cell (Ry a.u.)   4.2439487930732565     
     Ionic Dipole per cell (Ry a.u.)   13223.049497305217     
Electronic Dipole on Cartesian axes
           1  -23.094499490913773     
           2  -23.093591091644324     
           3   4.2439487930732565     
Ionic Dipole on Cartesian axes
           1   13242.863551392305     
           2   13242.863065060406     
           3   13223.049497305217     

     total cpu time spent up to now is     2175.3 secs

     total energy              =   -3677.89648932 Ry
     Harris-Foulkes estimate   =   -3677.89648942 Ry
     estimated scf accuracy    <       0.00000022 Ry

     iteration # 11     ecut=    80.00 Ry     beta= 0.70
     Davidson diagonalization with overlap
     ethr =  2.53E-11,  avg # of iterations =  2.0
     Davidson diagonalization with overlap
     ethr =  2.53E-11,  avg # of iterations =  1.0
     Davidson diagonalization with overlap
     ethr =  2.53E-11,  avg # of iterations =  1.0

     Expectation value of exp(iGx): ( -2.4241624272699195E-005, -3.6603921615334512E-005)  0.99545565572673589     
     Electronic Dipole per cell (Ry a.u.)  -23.094518042995048     
     Ionic Dipole per cell (Ry a.u.)   13242.863551392305     

     Expectation value of exp(iGx): ( -2.4238529866883298E-005, -3.6605991472554637E-005)  0.99545565572673589     
     Electronic Dipole per cell (Ry a.u.)  -23.093609626881165     
     Ionic Dipole per cell (Ry a.u.)   13242.863065060406     

     Expectation value of exp(iGx): (  4.0718691033568379E-005,  1.7031265218245305E-005)  0.99545565572673589     
     Electronic Dipole per cell (Ry a.u.)   4.2439911931301157     
     Ionic Dipole per cell (Ry a.u.)   13223.049497305217     
Electronic Dipole on Cartesian axes
           1  -23.094518042995048     
           2  -23.093609626881165     
           3   4.2439911931301157     
Ionic Dipole on Cartesian axes
           1   13242.863551392305     
           2   13242.863065060406     
           3   13223.049497305217     

     total cpu time spent up to now is     2374.2 secs

     total energy              =   -3677.89648936 Ry
     Harris-Foulkes estimate   =   -3677.89648937 Ry
     estimated scf accuracy    <       0.00000001 Ry

     iteration # 12     ecut=    80.00 Ry     beta= 0.70
     Davidson diagonalization with overlap
     ethr =  1.44E-12,  avg # of iterations =  2.0
     Davidson diagonalization with overlap
     ethr =  1.44E-12,  avg # of iterations =  1.0
     Davidson diagonalization with overlap
     ethr =  1.44E-12,  avg # of iterations =  1.0

     Expectation value of exp(iGx): ( -2.4241880028921575E-005, -3.6604177732111693E-005)  0.99545565572673589     
     Electronic Dipole per cell (Ry a.u.)  -23.094535567082865     
     Ionic Dipole per cell (Ry a.u.)   13242.863551392305     

     Expectation value of exp(iGx): ( -2.4238785646700776E-005, -3.6606247540117292E-005)  0.99545565572673589     
     Electronic Dipole per cell (Ry a.u.)  -23.093627169732716     
     Ionic Dipole per cell (Ry a.u.)   13242.863065060406     

     Expectation value of exp(iGx): (  4.0719025914616049E-005,  1.7031433178899899E-005)  0.99545565572673589     
     Electronic Dipole per cell (Ry a.u.)   4.2439974385441745     
     Ionic Dipole per cell (Ry a.u.)   13223.049497305217     
Electronic Dipole on Cartesian axes
           1  -23.094535567082865     
           2  -23.093627169732716     
           3   4.2439974385441745     
Ionic Dipole on Cartesian axes
           1   13242.863551392305     
           2   13242.863065060406     
           3   13223.049497305217     

     total cpu time spent up to now is     2577.4 secs

     End of self-consistent calculation

          k = 0.0000 0.0000 0.0000 (162891 PWs)   bands (ev):

   -11.5613 -11.2237 -11.1952 -11.1780 -11.1574 -11.1411 -11.1068 -10.8876
   -10.8776 -10.8503 -10.8416 -10.8285 -10.8156 -10.8088 -10.8064 -10.7929
   -10.7784 -10.7782 -10.7335 -10.5761 -10.5625 -10.5574 -10.5416 -10.5377
   -10.5345 -10.5292 -10.5177 -10.4973 -10.3962 -10.3720 -10.3509 -10.3092
   -10.2971 -10.2705 -10.2701 -10.2365 -10.2355 -10.2138 -10.1950 -10.1887
   -10.1836 -10.1692 -10.1559 -10.1527 -10.1361 -10.1342 -10.1255 -10.1209
   -10.1194 -10.1123 -10.1116 -10.0994 -10.0882 -10.0800 -10.0772 -10.0759
   -10.0741 -10.0721 -10.0702 -10.0634 -10.0568 -10.0505 -10.0476 -10.0469
   -10.0437 -10.0416 -10.0334 -10.0306 -10.0246 -10.0160 -10.0114 -10.0106
   -10.0036 -10.0010  -9.9958  -9.9865  -9.9859  -9.9806  -9.9762  -9.9674
    -9.9317  -9.9085  -9.8962  -9.8833  -9.8605  -9.8465  -9.8406  -9.8378
    -9.8346  -9.8282  -9.8230  -9.8203  -9.8105  -9.7841  -9.7591  -9.7578
    -9.7505  -9.7429  -9.7390  -9.7235  -9.7058  -9.7040  -9.7004  -9.7000
    -9.6931  -9.6653  -9.4926   1.0037   1.0603   1.0669   1.0763   1.1029
     1.1148   1.1313   1.1336   1.1421   1.1485   1.1512   1.1897   1.1918
     1.1969   1.2059   1.2159   1.2225   1.2286   1.2313   1.2320   1.2420
     1.2437   1.2508   1.2573   1.2606   1.2682   1.3224   1.4703   1.6286
     1.6797   1.6839   1.6864   1.6909   1.6939   1.6976   1.7009   1.7048
     1.7104   1.7224   1.7233   1.7306   1.7340   1.7485   1.7485   1.7635
     1.7668   1.7728   1.7907   1.7955   1.8156   1.8159   1.8293   1.8334
     1.8339   1.8398   1.8484   1.8484   1.8495   1.8537   1.8604   1.8629
     1.8656   1.8668   1.8708   1.8710   1.8829   1.9151   1.9338   1.9641
     1.9708   1.9777   1.9875   1.9983   1.9995   2.0055   2.0081   2.0862
     2.1491   2.1511   2.1541   2.1547   2.1578   2.1587   2.1673   2.1677
     2.1711   2.1944   2.2094   2.2288   2.2727   2.2761   2.2836   2.2864
     2.2879   2.2896   2.2991   2.3055   2.3525   2.3817   2.4036   2.5430
     2.6889   2.7955   2.7968   2.8053   2.8124   2.8129   2.8210   2.8235
     2.8277   2.8542   2.8886   2.9077   3.0741   3.0879   3.0989   3.0998
     3.1153   3.1350   3.1358   3.1437   3.1457   3.1791   3.2023   3.3156
     3.4745   3.4826   3.4965   3.5075   3.5080   3.5170   3.5177   3.5259
     3.5337   3.5356   3.5397   3.5407   3.5472   3.5522   3.5570   3.5591
     3.5661   3.5697   3.5748   3.5765   3.5809   3.5824   3.5891   3.5946
     3.6057   3.6820   3.7127   3.7292   3.7302   3.7505   3.7649   3.7780
     3.7918   3.7918   3.7967   3.8131   3.8162   3.8677   3.8788   3.8811
     3.8932   3.8990   3.9055   3.9333   3.9673   3.9751   3.9817   3.9878
     4.0000   4.0121   4.0151   4.0168   4.0217   4.0295   4.0408   4.0442
     4.0444   4.0509   4.0531   4.0553   4.0652   4.0717   4.0747   4.0762
     4.0775   4.0803   4.1175   4.1219   4.1521   4.1648   4.1986   4.2430
     4.2899   4.3047   4.3083   4.3148   4.3318   4.3365   4.3536   4.3584
     4.3656   4.3733   4.3790   4.3802   4.3879   4.3892   4.3986   4.4135
     4.4161   4.4207   4.4284   4.4319   4.4344   4.4367   4.4383   4.4401
     4.4492   4.4535   4.4554   4.4579   4.4638   4.4665   4.4730   4.4763
     4.4807   4.4822   4.4836   4.4872   4.4900   4.4926   4.4945   4.4952
     4.4967   4.5069   4.5082   4.5096   4.5151   4.5176   4.5216   4.5226
     4.5306   4.5324   4.5349   4.5375   4.5403   4.5416   4.5485   4.5906
     4.6007   4.6188   4.6248   4.6307   4.6409   4.6451   4.6505   4.6524
     4.6615   4.6617   4.6660   4.6757   4.6785   4.6827   4.6861   4.6889
     4.6940   4.6958   4.6975   4.7001   4.7022   4.7063   4.7161   4.7846
     4.7859   4.8927   4.9303   4.9436   4.9674   4.9891   4.9915   5.0011
     5.0024   5.0072   5.0150   5.0183   5.0256   5.0351   5.0397   5.0409
     5.0446   5.0477   5.0591   5.0630   5.0732   5.0739   5.0753   5.0798
     5.0871   5.0900   5.0936   5.1515   5.1887   5.2015   5.2089   5.2193
     5.2246   5.2251   5.2334   5.2356   5.2378   5.2391   5.2403   5.3007
     5.4373   5.4674   5.4837   5.7643   8.7642  10.3077  10.7702  11.8237
    11.9367  12.0481  12.1728  12.3228  12.4339  12.5331  12.5395  12.7994
    12.9134  12.9514  13.0843  13.1188  13.1371  13.1434  13.1488  13.1549
    13.1749  13.1854  13.2067  13.2089  13.2126  13.2147  13.2223  13.3092
    13.5643  13.6336  13.8084  14.0036  14.0722  14.2189  14.3227  14.3408
    14.3687  14.3792  14.3967  14.4030  14.4163  14.4318  14.4359  14.4446
    14.4609  14.4741  14.4747  14.4758  14.4803  14.4972  14.5275  14.6108
    14.6113  14.6306  14.6399  14.6563  14.6677  14.7196  14.8241  14.8464
    14.9118  14.9404  14.9591  15.0386  15.1158  15.1884  15.2209  15.2796
    15.3205  15.3283  15.3744  15.3972  15.4054  15.4132  15.4158  15.4240
    15.4316  15.4600  15.4601  15.4634  15.4721  15.4747  15.4827  15.4871
    15.5008  15.5193  15.5679  15.6183  15.6529  15.6818  15.7298  15.7644
    15.7686  15.7777  15.7850  15.7948  15.8057  15.8115  15.8239  15.8339
    15.8348  15.8392  15.8680  15.9030  15.9462  15.9539  15.9584  15.9950
    16.0165  16.0544  16.1406  16.1484  16.1904  16.2066  16.2518  16.3087
    16.3281  16.3527  16.3968  16.4151  16.4401  16.5101  16.5865  16.6368
    16.6377  16.6456  16.6569  16.6648  16.6705  16.6745  16.6758  16.6798
    16.6826  16.6991  16.7007  16.7039  16.7046  16.7107  16.7139  16.7308
    16.7343  16.7426  16.7547  16.7598  16.7670  16.7728  16.7845  16.8058
    16.8587  16.8645  16.9426  16.9673  16.9701  17.0019  17.0427  17.0968
    17.2466  17.2778  17.5013  17.5171  17.5311  17.5425  17.5673  17.5829
    17.6302  17.6329  17.6502  17.6742  17.6882  17.6900  17.6977  17.6977

     highest occupied, lowest unoccupied level (ev):     5.7643    8.7642

!    total energy              =   -3677.89648936 Ry
     Harris-Foulkes estimate   =   -3677.89648936 Ry
     estimated scf accuracy    <          7.4E-10 Ry

     The total energy is the sum of the following terms:

     one-electron contribution =   -1055.43578621 Ry
     hartree contribution      =    1096.48286331 Ry
     xc contribution           =    -907.21319479 Ry
     ewald contribution        =   -2811.73037167 Ry

     convergence has been achieved in  12 iterations
  **** WARNING :: Problem open file vector.dat...

     Forces acting on atoms (cartesian axes, Ry/au):

     atom    1 type  1   force =     0.00007623    0.00007652    0.00014510
     atom    2 type  1   force =     0.00048180    0.00013868    0.00011783
     atom    3 type  1   force =     0.00013870    0.00048218    0.00011794
     atom    4 type  1   force =     0.00026046    0.00026051    0.00031474
     atom    5 type  2   force =     0.00029559    0.00029574   -0.00010457
     atom    6 type  2   force =    -0.00037476   -0.00061061    0.00048042
     atom    7 type  2   force =    -0.00061244   -0.00037471    0.00047928
     atom    8 type  2   force =    -0.00071670   -0.00071593   -0.00206715
     atom    9 type  1   force =     0.00005862    0.00011439    0.00027951
     atom   10 type  1   force =     0.00074010   -0.00012164   -0.00016653
     atom   11 type  1   force =     0.00025965   -0.00015427    0.00020314
     atom   12 type  1   force =     0.00042419    0.00008021    0.00072196
     atom   13 type  2   force =     0.00010308   -0.00076619   -0.00060866
     atom   14 type  2   force =     0.00191598   -0.00879394   -0.00700160
     atom   15 type  2   force =     0.00076786   -0.00096281    0.00010217
     atom   16 type  2   force =     0.00028659   -0.00054400   -0.00014572
     atom   17 type  1   force =     0.00024234   -0.00075368    0.00023502
     atom   18 type  1   force =     0.00009599   -0.00019511    0.00016621
     atom   19 type  1   force =     0.00015964   -0.00030353   -0.00007183
     atom   20 type  1   force =     0.00059328   -0.00029201    0.00022881
     atom   21 type  2   force =     0.00063057   -0.00030932   -0.00039952
     atom   22 type  2   force =     0.00030595   -0.00066485    0.00011757
     atom   23 type  2   force =     0.00029208   -0.00010002    0.00014552
     atom   24 type  2   force =     0.00013739    0.00001638   -0.00029855
     atom   25 type  1   force =     0.00011412    0.00005829    0.00027951
     atom   26 type  1   force =    -0.00015478    0.00025931    0.00020273
     atom   27 type  1   force =    -0.00012165    0.00073960   -0.00016711
     atom   28 type  1   force =     0.00008030    0.00042394    0.00072197
     atom   29 type  2   force =    -0.00076587    0.00010349   -0.00060743
     atom   30 type  2   force =    -0.00096155    0.00076634    0.00010416
     atom   31 type  2   force =    -0.00879326    0.00191690   -0.00699418
     atom   32 type  2   force =    -0.00054444    0.00028616   -0.00014437
     atom   33 type  1   force =     0.00036682    0.00036663    0.00097741
     atom   34 type  1   force =     0.00025222    0.00026939    0.00239120
     atom   35 type  1   force =     0.00026986    0.00025168    0.00239310
     atom   36 type  1   force =    -0.00033248   -0.00033266    0.00103966
     atom   37 type  2   force =    -0.00020596   -0.00020512    0.00047746
     atom   38 type  2   force =    -0.00031367    0.00175194   -0.00057925
     atom   39 type  2   force =     0.00175204   -0.00031182   -0.00058046
     atom   40 type  2   force =    -0.00018001   -0.00017982   -0.00029703
     atom   41 type  1   force =    -0.00017995   -0.00024998    0.00072214
     atom   42 type  1   force =    -0.00097601   -0.00064542    0.00136196
     atom   43 type  1   force =    -0.00022794   -0.00009024    0.00028379
     atom   44 type  1   force =    -0.00052333    0.00005592    0.00031271
     atom   45 type  2   force =     0.00002463   -0.00020512   -0.00047042
     atom   46 type  2   force =    -0.00008034    0.00019566    0.00007248
     atom   47 type  2   force =    -0.00019004    0.00020802    0.00030320
     atom   48 type  2   force =    -0.00058751    0.00026098   -0.00039427
     atom   49 type  1   force =    -0.00075395    0.00024239    0.00023502
     atom   50 type  1   force =    -0.00030393    0.00016005   -0.00007194
     atom   51 type  1   force =    -0.00019524    0.00009615    0.00016508
     atom   52 type  1   force =    -0.00029203    0.00059351    0.00022884
     atom   53 type  2   force =    -0.00030920    0.00063004   -0.00039917
     atom   54 type  2   force =    -0.00010018    0.00029139    0.00014547
     atom   55 type  2   force =    -0.00066535    0.00030401    0.00011844
     atom   56 type  2   force =     0.00001595    0.00013684   -0.00029878
     atom   57 type  1   force =    -0.00024970   -0.00018003    0.00072216
     atom   58 type  1   force =    -0.00008989   -0.00022744    0.00028339
     atom   59 type  1   force =    -0.00064494   -0.00097601    0.00136132
     atom   60 type  1   force =     0.00005620   -0.00052305    0.00031272
     atom   61 type  2   force =    -0.00020551    0.00002402   -0.00047044
     atom   62 type  2   force =     0.00020752   -0.00019217    0.00030210
     atom   63 type  2   force =     0.00019543   -0.00008096    0.00007258
     atom   64 type  2   force =     0.00026109   -0.00058820   -0.00039468
     atom   65 type  1   force =    -0.00045670   -0.00045668    0.00037809
     atom   66 type  1   force =    -0.00029663   -0.00078097    0.00020622
     atom   67 type  1   force =    -0.00078137   -0.00029666    0.00020631
     atom   68 type  1   force =    -0.00020583   -0.00020556    0.00015680
     atom   69 type  2   force =    -0.00014509   -0.00014538   -0.00021959
     atom   70 type  2   force =     0.00034780   -0.00028590   -0.00012845
     atom   71 type  2   force =    -0.00028524    0.00034707   -0.00012829
     atom   72 type  2   force =     0.00022970    0.00022933   -0.00017551
     atom   73 type  1   force =     0.00006994    0.00007024   -0.00017705
     atom   74 type  1   force =    -0.00004080    0.00016180   -0.00021944
     atom   75 type  1   force =     0.00016231   -0.00004009   -0.00021944
     atom   76 type  1   force =     0.00011129    0.00011064   -0.00004324
     atom   77 type  2   force =     0.00090639    0.00090729    0.00053200
     atom   78 type  2   force =     0.00141855    0.00033133   -0.00023170
     atom   79 type  2   force =     0.00032933    0.00141872   -0.00023058
     atom   80 type  2   force =     0.03807332    0.03817413    0.02363603
     atom   81 type  1   force =     0.00036276   -0.00006061   -0.00010375
     atom   82 type  1   force =     0.00004051   -0.00197735   -0.00103502
     atom   83 type  1   force =     0.00035099   -0.00089759   -0.00029254
     atom   84 type  1   force =     0.00064605    0.00097958   -0.00044293
     atom   85 type  2   force =    -0.00074975    0.00148721    0.00132378
     atom   86 type  2   force =    -0.00652233    0.00376809   -0.00781750
     atom   87 type  2   force =    -0.00044958    0.00023119    0.00045337
     atom   88 type  2   force =     0.00015225   -0.00209267    0.00145058
     atom   89 type  1   force =     0.00018824   -0.00041252   -0.00020484
     atom   90 type  1   force =     0.00046930   -0.00005951   -0.00063757
     atom   91 type  1   force =    -0.00007115   -0.00017430   -0.00018367
     atom   92 type  1   force =     0.00014815   -0.00024141   -0.00022394
     atom   93 type  2   force =     0.00028856   -0.00035778    0.00030610
     atom   94 type  2   force =    -0.00008631   -0.00047926    0.00026999
     atom   95 type  2   force =     0.00046174    0.00014047    0.00007308
     atom   96 type  2   force =    -0.00000790    0.00017246    0.00038762
     atom   97 type  1   force =    -0.00006197    0.00036201   -0.00010436
     atom   98 type  1   force =    -0.00090093    0.00035086   -0.00029257
     atom   99 type  1   force =    -0.00197769    0.00003708   -0.00103499
     atom  100 type  1   force =     0.00097730    0.00064477   -0.00044700
     atom  101 type  2   force =     0.00147811   -0.00074933    0.00132381
     atom  102 type  2   force =     0.00023256   -0.00045106    0.00045135
     atom  103 type  2   force =     0.00376761   -0.00652103   -0.00782337
     atom  104 type  2   force =    -0.00209321    0.00015675    0.00145057
     atom  105 type  1   force =     0.00071465    0.00071207   -0.00412596
     atom  106 type  1   force =     0.00233674   -0.00123814   -0.00165478
     atom  107 type  1   force =    -0.00119002    0.00226848   -0.00165143
     atom  108 type  1   force =    -0.00293868   -0.00294160    0.00865242
     atom  109 type  2   force =    -0.00121177   -0.00093131    0.00032520
     atom  110 type  2   force =    -0.00093126   -0.00120997    0.00032629
     atom  111 type  2   force =    -0.00074619   -0.00074538    0.00069098
     atom  112 type  1   force =    -0.00171318   -0.00040823   -0.00002244
     atom  113 type  1   force =    -0.00266741   -0.00138624   -0.00163128
     atom  114 type  1   force =     0.00017996   -0.00022625   -0.00031325
     atom  115 type  1   force =    -0.00114732   -0.00035778    0.00015917
     atom  116 type  2   force =    -0.00131730   -0.00050313    0.00046622
     atom  117 type  2   force =    -0.00035296   -0.00011592    0.00017882
     atom  118 type  2   force =     0.00011687    0.00011746    0.00008152
     atom  119 type  2   force =     0.00003706   -0.00009491    0.00031250
     atom  120 type  1   force =    -0.00041400    0.00018872   -0.00020523
     atom  121 type  1   force =    -0.00017487   -0.00007054   -0.00018369
     atom  122 type  1   force =    -0.00006529    0.00047536   -0.00063762
     atom  123 type  1   force =    -0.00024184    0.00014962   -0.00022425
     atom  124 type  2   force =    -0.00035699    0.00028611    0.00030610
     atom  125 type  2   force =     0.00014021    0.00046110    0.00007314
     atom  126 type  2   force =    -0.00047967   -0.00008835    0.00026905
     atom  127 type  2   force =     0.00017094   -0.00001047    0.00038761
     atom  128 type  1   force =    -0.00040695   -0.00171117   -0.00002611
     atom  129 type  1   force =    -0.00022604    0.00018347   -0.00031326
     atom  130 type  1   force =    -0.00138296   -0.00266659   -0.00163128
     atom  131 type  1   force =    -0.00035708   -0.00114589    0.00015873
     atom  132 type  2   force =    -0.00050462   -0.00131978    0.00046612
     atom  133 type  2   force =     0.00011705    0.00011482    0.00008260
     atom  134 type  2   force =    -0.00011612   -0.00035361    0.00017880
     atom  135 type  2   force =    -0.00009383    0.00003451    0.00031249
     atom  136 type  1   force =    -0.00095189   -0.00095261    0.00015910
     atom  137 type  1   force =    -0.00068032   -0.00086679   -0.00025919
     atom  138 type  1   force =    -0.00086755   -0.00068073   -0.00025919
     atom  139 type  1   force =    -0.00031620   -0.00031591   -0.00015070
     atom  140 type  2   force =    -0.00014538   -0.00014591    0.00019742
     atom  141 type  2   force =     0.00018888   -0.00015299    0.00029367
     atom  142 type  2   force =    -0.00015245    0.00018832    0.00029351
     atom  143 type  2   force =     0.00021794    0.00021754    0.00017811
     atom  144 type  1   force =     0.00003668    0.00003697    0.00003906
     atom  145 type  1   force =     0.00039080    0.00000691    0.00010163
     atom  146 type  1   force =     0.00000695    0.00039120    0.00010154
     atom  147 type  1   force =    -0.00048331   -0.00048397   -0.00022927
     atom  148 type  2   force =     0.00064637    0.00064660   -0.00037221
     atom  149 type  2   force =     0.00007721    0.00023675   -0.00057065
     atom  150 type  2   force =     0.00023644    0.00007727   -0.00057068
     atom  151 type  2   force =     0.00017882    0.00017957   -0.00012537
     atom  152 type  1   force =     0.00028521   -0.00055936   -0.00016444
     atom  153 type  1   force =     0.00022304   -0.00091757    0.00106343
     atom  154 type  1   force =     0.00030779   -0.00057023    0.00007859
     atom  155 type  1   force =     0.00077617   -0.00257565   -0.00044200
     atom  156 type  2   force =     0.00005598    0.00083128   -0.00113393
     atom  157 type  2   force =     0.00007361   -0.00019944   -0.00086610
     atom  158 type  2   force =     0.00032366   -0.00034259   -0.00045600
     atom  159 type  2   force =    -0.00116417   -0.00042443   -0.00149374
     atom  160 type  1   force =     0.00029261   -0.00073488   -0.00001671
     atom  161 type  1   force =     0.00074490   -0.00083367    0.00055150
     atom  162 type  1   force =     0.00024619   -0.00037361    0.00025511
     atom  163 type  1   force =     0.00050160   -0.00036037    0.00000749
     atom  164 type  2   force =     0.00041395   -0.00011926    0.00010318
     atom  165 type  2   force =    -0.00009613   -0.00020380   -0.00039864
     atom  166 type  2   force =     0.00058785    0.00005245   -0.00022375
     atom  167 type  2   force =     0.00040217    0.00017289   -0.00009858
     atom  168 type  1   force =    -0.00056071    0.00028444   -0.00016385
     atom  169 type  1   force =    -0.00057077    0.00030742    0.00007904
     atom  170 type  1   force =    -0.00091757    0.00022251    0.00106399
     atom  171 type  1   force =    -0.00257776    0.00077485   -0.00043792
     atom  172 type  2   force =     0.00083171    0.00005641   -0.00113517
     atom  173 type  2   force =    -0.00034264    0.00032373   -0.00045601
     atom  174 type  2   force =    -0.00019972    0.00007395   -0.00086616
     atom  175 type  2   force =    -0.00042510   -0.00116450   -0.00149482
     atom  176 type  1   force =    -0.00500265   -0.00500504    0.00941208
     atom  177 type  1   force =     0.00012262    0.00042025    0.00147151
     atom  178 type  1   force =     0.00042073    0.00012210    0.00146969
     atom  179 type  1   force =     0.00210890    0.00210618   -0.00340360
     atom  180 type  2   force =    -0.00099757   -0.00099673   -0.00287943
     atom  181 type  2   force =    -0.00046279   -0.00039533   -0.00061392
     atom  182 type  2   force =    -0.00039539   -0.00046251   -0.00061395
     atom  183 type  2   force =    -0.00060247   -0.00060226   -0.00033582
     atom  184 type  1   force =     0.00190250   -0.00087884   -0.00071831
     atom  185 type  1   force =    -0.00016392   -0.00021381   -0.00016593
     atom  186 type  1   force =     0.00022916   -0.00018591    0.00002646
     atom  187 type  1   force =    -0.00032826   -0.00029830   -0.00047794
     atom  188 type  2   force =    -0.00036272   -0.00032872   -0.00003702
     atom  189 type  2   force =    -0.00055194   -0.00004568   -0.00025389
     atom  190 type  2   force =     0.00001776    0.00006390   -0.00041205
     atom  191 type  2   force =    -0.00039038    0.00006638    0.00009410
     atom  192 type  1   force =    -0.00073640    0.00029310   -0.00001635
     atom  193 type  1   force =    -0.00037401    0.00024661    0.00025525
     atom  194 type  1   force =    -0.00083379    0.00074505    0.00055266
     atom  195 type  1   force =    -0.00036079    0.00050313    0.00000780
     atom  196 type  2   force =    -0.00011913    0.00041327    0.00010277
     atom  197 type  2   force =     0.00005237    0.00058758   -0.00022376
     atom  198 type  2   force =    -0.00020409   -0.00009635   -0.00039862
     atom  199 type  2   force =     0.00017247    0.00040162   -0.00009840
     atom  200 type  1   force =    -0.00087754    0.00190439   -0.00071466
     atom  201 type  1   force =    -0.00018555    0.00022969    0.00002688
     atom  202 type  1   force =    -0.00021330   -0.00016397   -0.00016531
     atom  203 type  1   force =    -0.00029760   -0.00032679   -0.00047748
     atom  204 type  2   force =    -0.00032905   -0.00036335   -0.00003714
     atom  205 type  2   force =     0.00006363    0.00001732   -0.00041203
     atom  206 type  2   force =    -0.00004570   -0.00055220   -0.00025389
     atom  207 type  2   force =     0.00006649   -0.00039099    0.00009454
     atom  208 type  1   force =    -0.00007778   -0.00007851   -0.00048660
     atom  209 type  1   force =    -0.00013368   -0.00062401    0.00005467
     atom  210 type  1   force =    -0.00062443   -0.00013373    0.00005459
     atom  211 type  1   force =    -0.00024982   -0.00024952    0.00000103
     atom  212 type  2   force =    -0.00022012   -0.00022043    0.00002634
     atom  213 type  2   force =     0.00027973   -0.00023608   -0.00017142
     atom  214 type  2   force =    -0.00023571    0.00027945   -0.00017139
     atom  215 type  2   force =     0.00027830    0.00027792   -0.00000044

     Total force =     0.066953     Total SCF correction =     0.000053

     Writing output data file Qrtz_Ortho.save

     init_run     :     10.17s CPU     11.27s WALL (       1 calls)
     electrons    :   2447.00s CPU   2563.81s WALL (       1 calls)
     forces       :      2.76s CPU      2.81s WALL (       1 calls)

     Called by init_run:
     wfcinit      :      8.21s CPU      9.01s WALL (       1 calls)
     potinit      :      0.11s CPU      0.13s WALL (       1 calls)

     Called by electrons:
     c_bands      :    731.27s CPU    776.53s WALL (      36 calls)
     sum_band     :     16.34s CPU     19.52s WALL (      12 calls)
     v_of_rho     :      0.20s CPU      0.25s WALL (      13 calls)
     mix_rho      :      0.41s CPU      0.63s WALL (      12 calls)

     Called by c_bands:
     init_us_2    :      1.00s CPU      1.05s WALL (      49 calls)
     cegterg      :    706.44s CPU    748.26s WALL (      36 calls)

     Called by sum_band:

     Called by *egterg:
     h_psi        :    247.69s CPU    282.31s WALL (     114 calls)
     g_psi        :      0.56s CPU      0.56s WALL (      77 calls)
     cdiaghg      :    266.18s CPU    266.30s WALL (     111 calls)

     Called by h_psi:
     h_psi:pot    :    244.49s CPU    279.08s WALL (     114 calls)
     h_psi:calbec :     30.78s CPU     30.80s WALL (     114 calls)
     vloc_psi     :    186.79s CPU    221.13s WALL (     114 calls)
     add_vuspsi   :     26.92s CPU     27.15s WALL (     114 calls)

     General routines
     calbec       :     32.30s CPU     32.33s WALL (     118 calls)
     fft          :      0.39s CPU      0.52s WALL (      55 calls)
     fftw         :    189.53s CPU    226.90s WALL (  101824 calls)
     davcio       :      0.02s CPU      4.15s WALL (     291 calls)

     Parallel routines
     fft_scatt_xy :     10.75s CPU     10.74s WALL (  101879 calls)
     fft_scatt_yz :    113.63s CPU    113.43s WALL (  101879 calls)

     Electric-field routines
     c_phase_fiel :   1698.25s CPU   1766.19s WALL (      36 calls)

     PWSCF        : 41m 4.33s CPU    43m29.12s WALL


   This run was terminated on:  11:22:52  26Nov2018            

=------------------------------------------------------------------------------=
   JOB DONE.
=------------------------------------------------------------------------------=
