# Supplementary material for: Collective dipole effects in ionic transport under electric fields
Source: Nat Commun. 2020 Jul 3;11:3330. doi: 10.1038/s41467-020-17173-w (PMC7335081; doi:10.1038/s41467-020-17173-w)
Supplement: Supplementary file 3 — Source Data [file 41467_2020_17173_MOESM3_ESM.zip › Script_Pol_Analysis/QE_data/ZBC_NEB_MgO_VO_Q2_E0/Zcharge_VO-pos2_pict6/dx0.1/output_file]

cn07-34.20012ipath_userinit: Mismatched user minor version (12) and driver minor version (13) while context sharing. Ensure that driver and library are from the same release.
cn07-34.19996ipath_userinit: Mismatched user minor version (12) and driver minor version (13) while context sharing. Ensure that driver and library are from the same release.
cn07-34.19997ipath_userinit: Mismatched user minor version (12) and driver minor version (13) while context sharing. Ensure that driver and library are from the same release.
cn07-34.20013ipath_userinit: Mismatched user minor version (12) and driver minor version (13) while context sharing. Ensure that driver and library are from the same release.
cn07-34.20014ipath_userinit: Mismatched user minor version (12) and driver minor version (13) while context sharing. Ensure that driver and library are from the same release.
cn07-34.19998ipath_userinit: Mismatched user minor version (12) and driver minor version (13) while context sharing. Ensure that driver and library are from the same release.
cn07-34.20011ipath_userinit: Mismatched user minor version (12) and driver minor version (13) while context sharing. Ensure that driver and library are from the same release.
cn07-34.19995ipath_userinit: Mismatched user minor version (12) and driver minor version (13) while context sharing. Ensure that driver and library are from the same release.
cn08-21.29231ipath_userinit: Mismatched user minor version (12) and driver minor version (13) while context sharing. Ensure that driver and library are from the same release.
cn08-21.29247ipath_userinit: Mismatched user minor version (12) and driver minor version (13) while context sharing. Ensure that driver and library are from the same release.
cn08-21.29245ipath_userinit: Mismatched user minor version (12) and driver minor version (13) while context sharing. Ensure that driver and library are from the same release.
cn08-21.29229ipath_userinit: Mismatched user minor version (12) and driver minor version (13) while context sharing. Ensure that driver and library are from the same release.
cn08-21.29246ipath_userinit: Mismatched user minor version (12) and driver minor version (13) while context sharing. Ensure that driver and library are from the same release.
cn08-21.29230ipath_userinit: Mismatched user minor version (12) and driver minor version (13) while context sharing. Ensure that driver and library are from the same release.
cn08-21.29244ipath_userinit: Mismatched user minor version (12) and driver minor version (13) while context sharing. Ensure that driver and library are from the same release.
cn08-21.29228ipath_userinit: Mismatched user minor version (12) and driver minor version (13) while context sharing. Ensure that driver and library are from the same release.
cn07-35.2900ipath_userinit: Mismatched user minor version (12) and driver minor version (13) while context sharing. Ensure that driver and library are from the same release.
cn07-35.2901ipath_userinit: Mismatched user minor version (12) and driver minor version (13) while context sharing. Ensure that driver and library are from the same release.
cn07-35.2916ipath_userinit: Mismatched user minor version (12) and driver minor version (13) while context sharing. Ensure that driver and library are from the same release.
cn07-35.2917ipath_userinit: Mismatched user minor version (12) and driver minor version (13) while context sharing. Ensure that driver and library are from the same release.
cn07-35.2899ipath_userinit: Mismatched user minor version (12) and driver minor version (13) while context sharing. Ensure that driver and library are from the same release.
cn07-35.2915ipath_userinit: Mismatched user minor version (12) and driver minor version (13) while context sharing. Ensure that driver and library are from the same release.
cn07-35.2898ipath_userinit: Mismatched user minor version (12) and driver minor version (13) while context sharing. Ensure that driver and library are from the same release.
cn07-35.2914ipath_userinit: Mismatched user minor version (12) and driver minor version (13) while context sharing. Ensure that driver and library are from the same release.

     Program PWSCF v.6.2 (svn rev. 14038) starts on 26Nov2018 at  8:37:24 

     This program is part of the open-source Quantum ESPRESSO suite
     for quantum simulation of materials; please cite
         "P. Giannozzi et al., J. Phys.:Condens. Matter 21 395502 (2009);
         "P. Giannozzi et al., J. Phys.:Condens. Matter 29 465901 (2017);
          URL http://www.quantum-espresso.org", 
     in publications or presentations arising from this work. More details at
     http://www.quantum-espresso.org/quote

     Parallel version (MPI), running on    60 processors

     MPI processes distributed on     3 nodes
     R & G space division:  proc/nbgrp/npool/nimage =      60
     Reading input from /scratch/nsalles/MgO/ZBC_NEB_MgO_VO_E0/Zcharge_VO-pos2_pict6/dx0.1/input_file
Warning: card &IONS ignored
Warning: card / ignored
Warning: card &CELL ignored
Warning: card / ignored

     Current dimensions of program PWSCF are:
     Max number of different atomic species (ntypx) = 10
     Max number of k-points (npk) =  40000
     Max angular momentum in pseudopotentials (lmaxx) =  3

     Subspace diagonalization in iterative solution of the eigenvalue problem:
     a serial algorithm will be used


     Parallelization info
     --------------------
     sticks:   dense  smooth     PW     G-vecs:    dense   smooth      PW
     Min         240     240     59                21726    21726    2711
     Max         241     241     60                21731    21731    2718
     Sum       14425   14425   3593              1303639  1303639  162891


     Title: 
     Fkl_Ortho                                                                  


     bravais-lattice index     =            0
     lattice parameter (alat)  =      23.9069  a.u.
     unit-cell volume          =   13478.3721 (a.u.)^3
     number of atoms/cell      =          215
     number of atomic types    =            2
     number of electrons       =       856.00
     number of Kohn-Sham states=          600
     kinetic-energy cutoff     =      80.0000  Ry
     charge density cutoff     =     320.0000  Ry
     convergence threshold     =      1.0E-08
     mixing beta               =       0.7000
     number of iterations used =            8  plain     mixing
     Exchange-correlation      =  SLA  PZ   NOGX NOGC ( 1  1  0  0 0 0)

     Using Berry phase electric field
     In a.u.(Ry)  cartesian system of reference
        0.0000000000
        0.0000000000
        0.0000000000
     In a.u.(Ry)  crystal system of reference
        0.0000000000
        0.0000000000
        0.0000000000
     Number of iterative cycles:   3


     celldm(1)=  23.906935  celldm(2)=   0.000000  celldm(3)=   0.000000
     celldm(4)=   0.000000  celldm(5)=   0.000000  celldm(6)=   0.000000

     crystal axes: (cart. coord. in units of alat)
               a(1) = (   0.995456   0.000000   0.000000 )  
               a(2) = (   0.000000   0.995456   0.000000 )  
               a(3) = (   0.000000   0.000000   0.995456 )  

     reciprocal axes: (cart. coord. in units 2 pi/alat)
               b(1) = (  1.004565  0.000000  0.000000 )  
               b(2) = (  0.000000  1.004565  0.000000 )  
               b(3) = (  0.000000  0.000000  1.004565 )  


     PseudoPot. # 1 for Mg read from file:
     /home/nsalles/qe-6.2.1/pseudo/Mg.pz-n-vbc.UPF
     MD5 check sum: adf9ca49345680d0fd32b5bc0752f25b
     Pseudo is Norm-conserving + core correction, Zval =  2.0
     Generated by new atomic code, or converted to UPF format
     Using radial grid of  171 points,  2 beta functions with: 
                l(1) =   0
                l(2) =   1

     PseudoPot. # 2 for O  read from file:
     /home/nsalles/qe-6.2.1/pseudo/O.pz-mt.UPF
     MD5 check sum: 6c85872a654a48428798af567c59afb1
     Pseudo is Norm-conserving, Zval =  6.0
     Generated by new atomic code, or converted to UPF format
     Using radial grid of  921 points,  1 beta functions with: 
                l(1) =   0

     atomic species   valence    mass     pseudopotential
        Mg             2.00    24.30500     Mg( 1.00)
        O              6.00    16.00000     O ( 1.00)

     No symmetry found


   Cartesian axes

     site n.     atom                  positions (alat units)
         1           Mg  tau(   1) = (   0.9953116   0.9953116   0.9953831  )
         2           Mg  tau(   2) = (   0.9955336   0.1656134   0.1656445  )
         3           Mg  tau(   3) = (   0.1656134   0.9955336   0.1656445  )
         4           Mg  tau(   4) = (   0.1657770   0.1657770   0.9953828  )
         5           O   tau(   5) = (   0.1666724   0.1666724   0.1671034  )
         6           O   tau(   6) = (   0.1706679   0.3328598   0.3369001  )
         7           O   tau(   7) = (   0.3328598   0.1706680   0.3369001  )
         8           O   tau(   8) = (   0.3320205   0.3320205   0.1646860  )
         9           Mg  tau(   9) = (   0.3315885   0.9955838   0.9953829  )
        10           Mg  tau(  10) = (   0.3318346   0.1660383   0.1648160  )
        11           Mg  tau(  11) = (   0.4978881   0.9948456   0.1649508  )
        12           Mg  tau(  12) = (   0.4977906   0.1648578   0.9953831  )
        13           O   tau(  13) = (   0.4973691   0.1648241   0.1649774  )
        14           O   tau(  14) = (   0.5001149   0.3271361   0.3280058  )
        15           O   tau(  15) = (   0.6639298   0.1653344   0.3325574  )
        16           O   tau(  16) = (   0.6644036   0.3318383   0.1651190  )
        17           Mg  tau(  17) = (   0.6638098   0.9951172   0.9953831  )
        18           Mg  tau(  18) = (   0.6640827   0.1652871   0.1651533  )
        19           Mg  tau(  19) = (   0.8295841   0.9952237   0.1656249  )
        20           Mg  tau(  20) = (   0.8296795   0.1655857   0.9953831  )
        21           O   tau(  21) = (   0.8297408   0.1659123   0.1661211  )
        22           O   tau(  22) = (   0.8292953   0.3320832   0.3315574  )
        23           O   tau(  23) = (   0.0010016   0.1667349   0.3325211  )
        24           O   tau(  24) = (   0.0008706   0.3317012   0.1667572  )
        25           Mg  tau(  25) = (   0.9955838   0.3315885   0.9953829  )
        26           Mg  tau(  26) = (   0.9948456   0.4978881   0.1649508  )
        27           Mg  tau(  27) = (   0.1660383   0.3318347   0.1648160  )
        28           Mg  tau(  28) = (   0.1648578   0.4977906   0.9953831  )
        29           O   tau(  29) = (   0.1648241   0.4973691   0.1649773  )
        30           O   tau(  30) = (   0.1653344   0.6639299   0.3325573  )
        31           O   tau(  31) = (   0.3271361   0.5001148   0.3280056  )
        32           O   tau(  32) = (   0.3318383   0.6644036   0.1651190  )
        33           Mg  tau(  33) = (   0.3317100   0.3317100   0.9953826  )
        34           Mg  tau(  34) = (   0.3305270   0.4991505   0.1631076  )
        35           Mg  tau(  35) = (   0.4991505   0.3305270   0.1631075  )
        36           Mg  tau(  36) = (   0.4977226   0.4977226   0.9953824  )
        37           O   tau(  37) = (   0.4969728   0.4969728   0.1659358  )
        38           O   tau(  38) = (   0.4961317   0.6591319   0.3365363  )
        39           O   tau(  39) = (   0.6591319   0.4961317   0.3365364  )
        40           O   tau(  40) = (   0.6627707   0.6627707   0.1670522  )
        41           Mg  tau(  41) = (   0.6645193   0.3317106   0.9953830  )
        42           Mg  tau(  42) = (   0.6628322   0.4975999   0.1655042  )
        43           Mg  tau(  43) = (   0.8298301   0.3315993   0.1649977  )
        44           Mg  tau(  44) = (   0.8290644   0.4978703   0.9953829  )
        45           O   tau(  45) = (   0.8285621   0.4976355   0.1667001  )
        46           O   tau(  46) = (   0.8284772   0.6627060   0.3324776  )
        47           O   tau(  47) = (   0.0001516   0.4971223   0.3316824  )
        48           O   tau(  48) = (  -0.0003177   0.6634801   0.1661251  )
        49           Mg  tau(  49) = (   0.9951172   0.6638098   0.9953831  )
        50           Mg  tau(  50) = (   0.9952237   0.8295841   0.1656249  )
        51           Mg  tau(  51) = (   0.1652871   0.6640827   0.1651533  )
        52           Mg  tau(  52) = (   0.1655857   0.8296794   0.9953831  )
        53           O   tau(  53) = (   0.1659122   0.8297408   0.1661211  )
        54           O   tau(  54) = (   0.1667349   0.0010017   0.3325211  )
        55           O   tau(  55) = (   0.3320832   0.8292953   0.3315574  )
        56           O   tau(  56) = (   0.3317012   0.0008706   0.1667572  )
        57           Mg  tau(  57) = (   0.3317106   0.6645193   0.9953830  )
        58           Mg  tau(  58) = (   0.3315993   0.8298300   0.1649978  )
        59           Mg  tau(  59) = (   0.4975999   0.6628322   0.1655042  )
        60           Mg  tau(  60) = (   0.4978703   0.8290644   0.9953829  )
        61           O   tau(  61) = (   0.4976355   0.8285621   0.1667002  )
        62           O   tau(  62) = (   0.4971224   0.0001517   0.3316825  )
        63           O   tau(  63) = (   0.6627060   0.8284772   0.3324776  )
        64           O   tau(  64) = (   0.6634801  -0.0003177   0.1661251  )
        65           Mg  tau(  65) = (   0.6635387   0.6635387   0.9953828  )
        66           Mg  tau(  66) = (   0.6637269   0.8291931   0.1656842  )
        67           Mg  tau(  67) = (   0.8291931   0.6637269   0.1656842  )
        68           Mg  tau(  68) = (   0.8294944   0.8294944   0.9953831  )
        69           O   tau(  69) = (   0.8292529   0.8292529   0.1661392  )
        70           O   tau(  70) = (   0.8296397  -0.0002125   0.3320406  )
        71           O   tau(  71) = (  -0.0002125   0.8296398   0.3320406  )
        72           O   tau(  72) = (   0.0001916   0.0001916   0.1661570  )
        73           Mg  tau(  73) = (   0.9954267   0.9954267   0.3311918  )
        74           Mg  tau(  74) = (   0.9940164   0.1644181   0.4976550  )
        75           Mg  tau(  75) = (   0.1644181   0.9940164   0.4976550  )
        76           Mg  tau(  76) = (   0.1665985   0.1665985   0.3316566  )
        77           O   tau(  77) = (   0.1695986   0.1695985   0.4976553  )
        78           O   tau(  78) = (   0.1706683   0.3328599   0.6584103  )
        79           O   tau(  79) = (   0.3328600   0.1706683   0.6584103  )
        80           O   tau(  80) = (   0.4402797   0.4323715   0.4976623  )
        81           Mg  tau(  81) = (   0.3317140   0.9937041   0.3304636  )
        82           Mg  tau(  82) = (   0.3320264   0.1515521   0.4976548  )
        83           Mg  tau(  83) = (   0.4991811   0.9937368   0.4976550  )
        84           Mg  tau(  84) = (   0.4986458   0.1639229   0.3287683  )
        85           O   tau(  85) = (   0.4962044   0.1622520   0.4976549  )
        86           O   tau(  86) = (   0.5001167   0.3271339   0.6673070  )
        87           O   tau(  87) = (   0.6639302   0.1653340   0.6627540  )
        88           O   tau(  88) = (   0.6678556   0.3318338   0.4976549  )
        89           Mg  tau(  89) = (   0.6640465   0.9948208   0.3310403  )
        90           Mg  tau(  90) = (   0.6683652   0.1612926   0.4976550  )
        91           Mg  tau(  91) = (   0.8302212   0.9945290   0.4976551  )
        92           Mg  tau(  92) = (   0.8299084   0.1653595   0.3310441  )
        93           O   tau(  93) = (   0.8302709   0.1651263   0.4976555  )
        94           O   tau(  94) = (   0.8292951   0.3320832   0.6637541  )
        95           O   tau(  95) = (   0.0010017   0.1667350   0.6627904  )
        96           O   tau(  96) = (  -0.0034099   0.3313738   0.4976554  )
        97           Mg  tau(  97) = (   0.9937041   0.3317140   0.3304636  )
        98           Mg  tau(  98) = (   0.9937369   0.4991811   0.4976550  )
        99           Mg  tau(  99) = (   0.1515521   0.3320265   0.4976548  )
       100           Mg  tau( 100) = (   0.1639230   0.4986458   0.3287684  )
       101           O   tau( 101) = (   0.1622523   0.4962043   0.4976549  )
       102           O   tau( 102) = (   0.1653339   0.6639303   0.6627541  )
       103           O   tau( 103) = (   0.3271339   0.5001167   0.6673073  )
       104           O   tau( 104) = (   0.3318338   0.6678554   0.4976549  )
       105           Mg  tau( 105) = (   0.3361174   0.3361174   0.3241964  )
       106           Mg  tau( 106) = (   0.3143864   0.5155541   0.4976538  )
       107           Mg  tau( 107) = (   0.5155524   0.3143888   0.4976538  )
       108           Mg  tau( 108) = (   0.4920198   0.4920198   0.3304732  )
       109           O   tau( 109) = (   0.4961315   0.6591318   0.6587741  )
       110           O   tau( 110) = (   0.6591318   0.4961315   0.6587741  )
       111           O   tau( 111) = (   0.6598964   0.6598964   0.4976553  )
       112           Mg  tau( 112) = (   0.6652278   0.3308020   0.3289502  )
       113           Mg  tau( 113) = (   0.6756948   0.4967457   0.4976548  )
       114           Mg  tau( 114) = (   0.8306944   0.3302935   0.4976550  )
       115           Mg  tau( 115) = (   0.8305965   0.4976760   0.3306191  )
       116           O   tau( 116) = (   0.8322891   0.4979197   0.4976554  )
       117           O   tau( 117) = (   0.8284772   0.6627058   0.6628339  )
       118           O   tau( 118) = (   0.0001518   0.4971224   0.6636291  )
       119           O   tau( 119) = (  -0.0007138   0.6640278   0.4976555  )
       120           Mg  tau( 120) = (   0.9948208   0.6640465   0.3310403  )
       121           Mg  tau( 121) = (   0.9945290   0.8302212   0.4976551  )
       122           Mg  tau( 122) = (   0.1612928   0.6683650   0.4976550  )
       123           Mg  tau( 123) = (   0.1653596   0.8299084   0.3310441  )
       124           O   tau( 124) = (   0.1651263   0.8302709   0.4976555  )
       125           O   tau( 125) = (   0.1667350   0.0010017   0.6627904  )
       126           O   tau( 126) = (   0.3320832   0.8292952   0.6637541  )
       127           O   tau( 127) = (   0.3313738  -0.0034099   0.4976554  )
       128           Mg  tau( 128) = (   0.3308020   0.6652278   0.3289503  )
       129           Mg  tau( 129) = (   0.3302935   0.8306943   0.4976550  )
       130           Mg  tau( 130) = (   0.4967456   0.6756948   0.4976548  )
       131           Mg  tau( 131) = (   0.4976760   0.8305964   0.3306191  )
       132           O   tau( 132) = (   0.4979198   0.8322892   0.4976555  )
       133           O   tau( 133) = (   0.4971224   0.0001519   0.6636291  )
       134           O   tau( 134) = (   0.6627058   0.8284772   0.6628339  )
       135           O   tau( 135) = (   0.6640277  -0.0007137   0.4976556  )
       136           Mg  tau( 136) = (   0.6624501   0.6624502   0.3317772  )
       137           Mg  tau( 137) = (   0.6647242   0.8303756   0.4976550  )
       138           Mg  tau( 138) = (   0.8303757   0.6647242   0.4976550  )
       139           Mg  tau( 139) = (   0.8293156   0.8293156   0.3312119  )
       140           O   tau( 140) = (   0.8289255   0.8289255   0.4976556  )
       141           O   tau( 141) = (   0.8296398  -0.0002125   0.6632714  )
       142           O   tau( 142) = (  -0.0002125   0.8296398   0.6632714  )
       143           O   tau( 143) = (   0.0005071   0.0005071   0.4976558  )
       144           Mg  tau( 144) = (   0.9954267   0.9954267   0.6641182  )
       145           Mg  tau( 145) = (   0.9955336   0.1656133   0.8296663  )
       146           Mg  tau( 146) = (   0.1656133   0.9955335   0.8296663  )
       147           Mg  tau( 147) = (   0.1665988   0.1665988   0.6636529  )
       148           O   tau( 148) = (   0.1666724   0.1666724   0.8282064  )
       149           O   tau( 149) = (   0.1658548   0.3315639  -0.0000726  )
       150           O   tau( 150) = (   0.3315639   0.1658548  -0.0000726  )
       151           O   tau( 151) = (   0.3320207   0.3320206   0.8306229  )
       152           Mg  tau( 152) = (   0.3317140   0.9937042   0.6648460  )
       153           Mg  tau( 153) = (   0.3318348   0.1660388   0.8304939  )
       154           Mg  tau( 154) = (   0.4978881   0.9948457   0.8303601  )
       155           Mg  tau( 155) = (   0.4986460   0.1639230   0.6665413  )
       156           O   tau( 156) = (   0.4973691   0.1648236   0.8303330  )
       157           O   tau( 157) = (   0.4979581   0.3314179  -0.0000725  )
       158           O   tau( 158) = (   0.6636967   0.1657061  -0.0000723  )
       159           O   tau( 159) = (   0.6644040   0.3318381   0.8301911  )
       160           Mg  tau( 160) = (   0.6640466   0.9948207   0.6642697  )
       161           Mg  tau( 161) = (   0.6640827   0.1652870   0.8301576  )
       162           Mg  tau( 162) = (   0.8295841   0.9952236   0.8296861  )
       163           Mg  tau( 163) = (   0.8299085   0.1653594   0.6642658  )
       164           O   tau( 164) = (   0.8297409   0.1659122   0.8291888  )
       165           O   tau( 165) = (   0.8302620   0.3318449  -0.0000722  )
       166           O   tau( 166) = (   0.0003067   0.1659733  -0.0000723  )
       167           O   tau( 167) = (   0.0008706   0.3317011   0.8285526  )
       168           Mg  tau( 168) = (   0.9937042   0.3317141   0.6648460  )
       169           Mg  tau( 169) = (   0.9948458   0.4978881   0.8303601  )
       170           Mg  tau( 170) = (   0.1660388   0.3318348   0.8304939  )
       171           Mg  tau( 171) = (   0.1639231   0.4986461   0.6665412  )
       172           O   tau( 172) = (   0.1648236   0.4973691   0.8303331  )
       173           O   tau( 173) = (   0.1657061   0.6636967  -0.0000723  )
       174           O   tau( 174) = (   0.3314179   0.4979581  -0.0000725  )
       175           O   tau( 175) = (   0.3318382   0.6644041   0.8301911  )
       176           Mg  tau( 176) = (   0.3361190   0.3361191   0.6711106  )
       177           Mg  tau( 177) = (   0.3305267   0.4991507   0.8322029  )
       178           Mg  tau( 178) = (   0.4991507   0.3305268   0.8322030  )
       179           Mg  tau( 179) = (   0.4920181   0.4920182   0.6648331  )
       180           O   tau( 180) = (   0.4969727   0.4969726   0.8293730  )
       181           O   tau( 181) = (   0.4977477   0.6633755  -0.0000727  )
       182           O   tau( 182) = (   0.6633755   0.4977477  -0.0000726  )
       183           O   tau( 183) = (   0.6627707   0.6627707   0.8282576  )
       184           Mg  tau( 184) = (   0.6652275   0.3308018   0.6663593  )
       185           Mg  tau( 185) = (   0.6628318   0.4975998   0.8298056  )
       186           Mg  tau( 186) = (   0.8298300   0.3315993   0.8303131  )
       187           Mg  tau( 187) = (   0.8305963   0.4976760   0.6646906  )
       188           O   tau( 188) = (   0.8285623   0.4976356   0.8286099  )
       189           O   tau( 189) = (   0.8291237   0.6634450  -0.0000721  )
       190           O   tau( 190) = (  -0.0008891   0.4975062  -0.0000722  )
       191           O   tau( 191) = (  -0.0003179   0.6634802   0.8291850  )
       192           Mg  tau( 192) = (   0.9948208   0.6640466   0.6642697  )
       193           Mg  tau( 193) = (   0.9952236   0.8295841   0.8296861  )
       194           Mg  tau( 194) = (   0.1652870   0.6640827   0.8301575  )
       195           Mg  tau( 195) = (   0.1653595   0.8299084   0.6642658  )
       196           O   tau( 196) = (   0.1659122   0.8297410   0.8291889  )
       197           O   tau( 197) = (   0.1659733   0.0003067  -0.0000723  )
       198           O   tau( 198) = (   0.3318449   0.8302620  -0.0000722  )
       199           O   tau( 199) = (   0.3317011   0.0008706   0.8285526  )
       200           Mg  tau( 200) = (   0.3308017   0.6652274   0.6663591  )
       201           Mg  tau( 201) = (   0.3315993   0.8298299   0.8303131  )
       202           Mg  tau( 202) = (   0.4975997   0.6628318   0.8298056  )
       203           Mg  tau( 203) = (   0.4976760   0.8305963   0.6646906  )
       204           O   tau( 204) = (   0.4976356   0.8285623   0.8286099  )
       205           O   tau( 205) = (   0.4975062  -0.0008891  -0.0000722  )
       206           O   tau( 206) = (   0.6634450   0.8291237  -0.0000721  )
       207           O   tau( 207) = (   0.6634802  -0.0003178   0.8291850  )
       208           Mg  tau( 208) = (   0.6624498   0.6624499   0.6635323  )
       209           Mg  tau( 209) = (   0.6637269   0.8291930   0.8296267  )
       210           Mg  tau( 210) = (   0.8291931   0.6637269   0.8296267  )
       211           Mg  tau( 211) = (   0.8293156   0.8293156   0.6640981  )
       212           O   tau( 212) = (   0.8292527   0.8292527   0.8291707  )
       213           O   tau( 213) = (   0.8295119  -0.0000797  -0.0000725  )
       214           O   tau( 214) = (  -0.0000797   0.8295119  -0.0000725  )
       215           O   tau( 215) = (   0.0001916   0.0001916   0.8291529  )

     number of k points=     1
                       cart. coord. in units 2pi/alat
        k(    1) = (   0.0000000   0.0000000   0.0000000), wk =   2.0000000

     Dense  grid:  1303639 G-vectors     FFT dimensions: ( 135, 135, 135)

     Estimated max dynamical RAM per process >     523.64 MB

     Estimated total dynamical RAM >      30.68 GB

     Initial potential from superposition of free atoms
     Check: negative starting charge=   -0.000287

     starting charge  857.87907, renormalised to  856.00000

     negative rho (up, down):  2.864E-04 0.000E+00
     Starting wfc are  860 randomized atomic wfcs

     total cpu time spent up to now is       14.3 secs

     Self-consistent Calculation

     iteration #  1     ecut=    80.00 Ry     beta= 0.70
     Davidson diagonalization with overlap
     ethr =  1.00E-02,  avg # of iterations =  6.0
     Davidson diagonalization with overlap
     ethr =  1.00E-02,  avg # of iterations =  1.0
     Davidson diagonalization with overlap
     ethr =  1.00E-02,  avg # of iterations =  1.0

     negative rho (up, down):  4.094E-05 0.000E+00

     Expectation value of exp(iGx): ( -2.6224027003699451E-004, -2.6357282489360129E-004)  0.99545565572673589     
     Electronic Dipole per cell (Ry a.u.)  -25.214752335988436     
     Ionic Dipole per cell (Ry a.u.)   13244.467037188084     

     Expectation value of exp(iGx): ( -2.0442142142769882E-004, -3.1078019995692822E-004)  0.99545565572673589     
     Electronic Dipole per cell (Ry a.u.)  -23.060937774723332     
     Ionic Dipole per cell (Ry a.u.)   13242.863065060406     

     Expectation value of exp(iGx): (  3.6421416765982788E-004,  7.2163960355445863E-005)  0.99545565572673589     
     Electronic Dipole per cell (Ry a.u.)   2.0954906005820120     
     Ionic Dipole per cell (Ry a.u.)   13224.652983100996     
Electronic Dipole on Cartesian axes
           1  -25.214752335988436     
           2  -23.060937774723332     
           3   2.0954906005820120     
Ionic Dipole on Cartesian axes
           1   13244.467037188084     
           2   13242.863065060406     
           3   13224.652983100996     

     total cpu time spent up to now is      269.2 secs

     total energy              =   -3659.18034742 Ry
     Harris-Foulkes estimate   =   -3691.80254208 Ry
     estimated scf accuracy    <      44.19726183 Ry

     iteration #  2     ecut=    80.00 Ry     beta= 0.70
     Davidson diagonalization with overlap
     ethr =  5.16E-03,  avg # of iterations =  3.0
     Davidson diagonalization with overlap
     ethr =  5.16E-03,  avg # of iterations =  2.0
     Davidson diagonalization with overlap
     ethr =  5.16E-03,  avg # of iterations =  1.0

     negative rho (up, down):  8.173E-06 0.000E+00

     Expectation value of exp(iGx): ( -2.4655429824650560E-006, -2.6694838999017849E-006)  0.99545565572673589     
     Electronic Dipole per cell (Ry a.u.)  -24.816651876786835     
     Ionic Dipole per cell (Ry a.u.)   13244.467037188084     

     Expectation value of exp(iGx): ( -2.0004883479465326E-006, -3.0587356189700804E-006)  0.99545565572673589     
     Electronic Dipole per cell (Ry a.u.)  -23.032894005064097     
     Ionic Dipole per cell (Ry a.u.)   13242.863065060406     

     Expectation value of exp(iGx): (  3.6646431188015951E-006,  7.2643712250582650E-007)  0.99545565572673589     
     Electronic Dipole per cell (Ry a.u.)   2.0964446437779474     
     Ionic Dipole per cell (Ry a.u.)   13224.652983100996     
Electronic Dipole on Cartesian axes
           1  -24.816651876786835     
           2  -23.032894005064097     
           3   2.0964446437779474     
Ionic Dipole on Cartesian axes
           1   13244.467037188084     
           2   13242.863065060406     
           3   13224.652983100996     

     total cpu time spent up to now is      496.0 secs

     total energy              =   -3670.09243263 Ry
     Harris-Foulkes estimate   =   -3689.08709850 Ry
     estimated scf accuracy    <      38.61639792 Ry

     iteration #  3     ecut=    80.00 Ry     beta= 0.70
     Davidson diagonalization with overlap
     ethr =  4.51E-03,  avg # of iterations =  2.0
     Davidson diagonalization with overlap
     ethr =  4.51E-03,  avg # of iterations =  1.0
     Davidson diagonalization with overlap
     ethr =  4.51E-03,  avg # of iterations =  1.0

     Expectation value of exp(iGx): ( -3.4439372998485153E-005, -3.4591839431438363E-005)  0.99545565572673589     
     Electronic Dipole per cell (Ry a.u.)  -25.218240632903697     
     Ionic Dipole per cell (Ry a.u.)   13244.467037188084     

     Expectation value of exp(iGx): ( -2.6938143526273811E-005, -4.0730042733955661E-005)  0.99545565572673589     
     Electronic Dipole per cell (Ry a.u.)  -23.087918569391267     
     Ionic Dipole per cell (Ry a.u.)   13242.863065060406     

     Expectation value of exp(iGx): (  4.7953259953218158E-005,  9.5017026752745772E-006)  0.99545565572673589     
     Electronic Dipole per cell (Ry a.u.)   2.0955836076321632     
     Ionic Dipole per cell (Ry a.u.)   13224.652983100996     
Electronic Dipole on Cartesian axes
           1  -25.218240632903701     
           2  -23.087918569391267     
           3   2.0955836076321632     
Ionic Dipole on Cartesian axes
           1   13244.467037188084     
           2   13242.863065060406     
           3   13224.652983100996     

     total cpu time spent up to now is      712.4 secs

     total energy              =   -3677.83589209 Ry
     Harris-Foulkes estimate   =   -3677.96997051 Ry
     estimated scf accuracy    <       0.27145932 Ry

     iteration #  4     ecut=    80.00 Ry     beta= 0.70
     Davidson diagonalization with overlap
     ethr =  3.17E-05,  avg # of iterations =  7.0
     Davidson diagonalization with overlap
     ethr =  3.17E-05,  avg # of iterations =  1.0
     Davidson diagonalization with overlap
     ethr =  3.17E-05,  avg # of iterations =  1.0

     negative rho (up, down):  6.796E-07 0.000E+00

     Expectation value of exp(iGx): ( -2.8898240499813268E-005, -3.1536456104254569E-005)  0.99545565572673589     
     Electronic Dipole per cell (Ry a.u.)  -24.774533675581115     
     Ionic Dipole per cell (Ry a.u.)   13244.467037188084     

     Expectation value of exp(iGx): ( -2.2969140117786897E-005, -3.6256317156862703E-005)  0.99545565572673589     
     Electronic Dipole per cell (Ry a.u.)  -22.877599418610082     
     Ionic Dipole per cell (Ry a.u.)   13242.863065060406     

     Expectation value of exp(iGx): (  4.2937601749654648E-005,  8.5092385183531610E-006)  0.99545565572673589     
     Electronic Dipole per cell (Ry a.u.)   2.0959110340192622     
     Ionic Dipole per cell (Ry a.u.)   13224.652983100996     
Electronic Dipole on Cartesian axes
           1  -24.774533675581115     
           2  -22.877599418610082     
           3   2.0959110340192622     
Ionic Dipole on Cartesian axes
           1   13244.467037188084     
           2   13242.863065060406     
           3   13224.652983100996     

     total cpu time spent up to now is      965.8 secs

     total energy              =   -3677.83265899 Ry
     Harris-Foulkes estimate   =   -3677.97259638 Ry
     estimated scf accuracy    <       0.34176084 Ry

     iteration #  5     ecut=    80.00 Ry     beta= 0.70
     Davidson diagonalization with overlap
     ethr =  3.17E-05,  avg # of iterations =  8.0
     Davidson diagonalization with overlap
     ethr =  3.17E-05,  avg # of iterations =  1.0
     Davidson diagonalization with overlap
     ethr =  3.17E-05,  avg # of iterations =  1.0

     Expectation value of exp(iGx): ( -3.0578637545990045E-005, -3.0673579976111844E-005)  0.99545565572673589     
     Electronic Dipole per cell (Ry a.u.)  -25.225296561563738     
     Ionic Dipole per cell (Ry a.u.)   13244.467037188084     

     Expectation value of exp(iGx): ( -2.3981344274419160E-005, -3.6111130124864755E-005)  0.99545565572673589     
     Electronic Dipole per cell (Ry a.u.)  -23.108133615077190     
     Ionic Dipole per cell (Ry a.u.)   13242.863065060406     

     Expectation value of exp(iGx): (  4.2652844080659193E-005,  8.4518454801825313E-006)  0.99545565572673589     
     Electronic Dipole per cell (Ry a.u.)   2.0956788646080220     
     Ionic Dipole per cell (Ry a.u.)   13224.652983100996     
Electronic Dipole on Cartesian axes
           1  -25.225296561563738     
           2  -23.108133615077190     
           3   2.0956788646080220     
Ionic Dipole on Cartesian axes
           1   13244.467037188084     
           2   13242.863065060406     
           3   13224.652983100996     

     total cpu time spent up to now is     1203.1 secs

     total energy              =   -3677.89743464 Ry
     Harris-Foulkes estimate   =   -3677.90476190 Ry
     estimated scf accuracy    <       0.01852146 Ry

     iteration #  6     ecut=    80.00 Ry     beta= 0.70
     Davidson diagonalization with overlap
     ethr =  2.16E-06,  avg # of iterations = 12.0
     Davidson diagonalization with overlap
     ethr =  2.16E-06,  avg # of iterations =  1.0
     Davidson diagonalization with overlap
     ethr =  2.16E-06,  avg # of iterations =  1.0

     Expectation value of exp(iGx): ( -3.0702537712474229E-005, -3.0915668266681105E-005)  0.99545565572673589     
     Electronic Dipole per cell (Ry a.u.)  -25.204847033730950     
     Ionic Dipole per cell (Ry a.u.)   13244.467037188084     

     Expectation value of exp(iGx): ( -2.4118630581279313E-005, -3.6331608457052444E-005)  0.99545565572673589     
     Electronic Dipole per cell (Ry a.u.)  -23.106264576581843     
     Ionic Dipole per cell (Ry a.u.)   13242.863065060406     

     Expectation value of exp(iGx): (  4.2987583357261348E-005,  8.5181551899042441E-006)  0.99545565572673589     
     Electronic Dipole per cell (Ry a.u.)   2.0956739906843249     
     Ionic Dipole per cell (Ry a.u.)   13224.652983100996     
Electronic Dipole on Cartesian axes
           1  -25.204847033730950     
           2  -23.106264576581843     
           3   2.0956739906843249     
Ionic Dipole on Cartesian axes
           1   13244.467037188084     
           2   13242.863065060406     
           3   13224.652983100996     

     total cpu time spent up to now is     1460.3 secs

     total energy              =   -3677.89959796 Ry
     Harris-Foulkes estimate   =   -3677.89996493 Ry
     estimated scf accuracy    <       0.00089642 Ry

     iteration #  7     ecut=    80.00 Ry     beta= 0.70
     Davidson diagonalization with overlap
     ethr =  1.05E-07,  avg # of iterations =  2.0
     Davidson diagonalization with overlap
     ethr =  1.05E-07,  avg # of iterations =  1.0
     Davidson diagonalization with overlap
     ethr =  1.05E-07,  avg # of iterations =  1.0

     Expectation value of exp(iGx): ( -3.0849752344620843E-005, -3.1097269621336824E-005)  0.99545565572673589     
     Electronic Dipole per cell (Ry a.u.)  -25.199097030726811     
     Ionic Dipole per cell (Ry a.u.)   13244.467037188084     

     Expectation value of exp(iGx): ( -2.4238557016866304E-005, -3.6533398999044298E-005)  0.99545565572673589     
     Electronic Dipole per cell (Ry a.u.)  -23.103408077799781     
     Ionic Dipole per cell (Ry a.u.)   13242.863065060406     

     Expectation value of exp(iGx): (  4.3221808136192783E-005,  8.5645688359228499E-006)  0.99545565572673589     
     Electronic Dipole per cell (Ry a.u.)   2.0956742539986482     
     Ionic Dipole per cell (Ry a.u.)   13224.652983100996     
Electronic Dipole on Cartesian axes
           1  -25.199097030726811     
           2  -23.103408077799781     
           3   2.0956742539986482     
Ionic Dipole on Cartesian axes
           1   13244.467037188084     
           2   13242.863065060406     
           3   13224.652983100996     

     total cpu time spent up to now is     1675.0 secs

     total energy              =   -3677.89964452 Ry
     Harris-Foulkes estimate   =   -3677.89970706 Ry
     estimated scf accuracy    <       0.00012496 Ry

     iteration #  8     ecut=    80.00 Ry     beta= 0.70
     Davidson diagonalization with overlap
     ethr =  1.46E-08,  avg # of iterations =  3.0
     Davidson diagonalization with overlap
     ethr =  1.46E-08,  avg # of iterations =  1.0
     Davidson diagonalization with overlap
     ethr =  1.46E-08,  avg # of iterations =  1.0

     Expectation value of exp(iGx): ( -3.0936926644856709E-005, -3.1202795159272482E-005)  0.99545565572673589     
     Electronic Dipole per cell (Ry a.u.)  -25.196066039298195     
     Ionic Dipole per cell (Ry a.u.)   13244.467037188084     

     Expectation value of exp(iGx): ( -2.4309085424072168E-005, -3.6650461197984347E-005)  0.99545565572673589     
     Electronic Dipole per cell (Ry a.u.)  -23.101959202996948     
     Ionic Dipole per cell (Ry a.u.)   13242.863065060406     

     Expectation value of exp(iGx): (  4.3368350185104264E-005,  8.5935868961119880E-006)  0.99545565572673589     
     Electronic Dipole per cell (Ry a.u.)   2.0956695441884032     
     Ionic Dipole per cell (Ry a.u.)   13224.652983100996     
Electronic Dipole on Cartesian axes
           1  -25.196066039298195     
           2  -23.101959202996948     
           3   2.0956695441884032     
Ionic Dipole on Cartesian axes
           1   13244.467037188084     
           2   13242.863065060406     
           3   13224.652983100996     

     total cpu time spent up to now is     1899.6 secs

     total energy              =   -3677.89967420 Ry
     Harris-Foulkes estimate   =   -3677.89968868 Ry
     estimated scf accuracy    <       0.00003891 Ry

     iteration #  9     ecut=    80.00 Ry     beta= 0.70
     Davidson diagonalization with overlap
     ethr =  4.55E-09,  avg # of iterations =  2.0
     Davidson diagonalization with overlap
     ethr =  4.55E-09,  avg # of iterations =  1.0
     Davidson diagonalization with overlap
     ethr =  4.55E-09,  avg # of iterations =  1.0

     Expectation value of exp(iGx): ( -3.0908979185770969E-005, -3.1169299016865223E-005)  0.99545565572673589     
     Electronic Dipole per cell (Ry a.u.)  -25.196978204817313     
     Ionic Dipole per cell (Ry a.u.)   13244.467037188084     

     Expectation value of exp(iGx): ( -2.4286459127933461E-005, -3.6613351337782045E-005)  0.99545565572673589     
     Electronic Dipole per cell (Ry a.u.)  -23.102363059097936     
     Ionic Dipole per cell (Ry a.u.)   13242.863065060406     

     Expectation value of exp(iGx): (  4.3322269463906541E-005,  8.5844658399311433E-006)  0.99545565572673589     
     Electronic Dipole per cell (Ry a.u.)   2.0956719227428358     
     Ionic Dipole per cell (Ry a.u.)   13224.652983100996     
Electronic Dipole on Cartesian axes
           1  -25.196978204817313     
           2  -23.102363059097936     
           3   2.0956719227428358     
Ionic Dipole on Cartesian axes
           1   13244.467037188084     
           2   13242.863065060406     
           3   13224.652983100996     

     total cpu time spent up to now is     2114.5 secs

     total energy              =   -3677.89967686 Ry
     Harris-Foulkes estimate   =   -3677.89967836 Ry
     estimated scf accuracy    <       0.00000309 Ry

     iteration # 10     ecut=    80.00 Ry     beta= 0.70
     Davidson diagonalization with overlap
     ethr =  3.61E-10,  avg # of iterations =  2.0
     Davidson diagonalization with overlap
     ethr =  3.61E-10,  avg # of iterations =  1.0
     Davidson diagonalization with overlap
     ethr =  3.61E-10,  avg # of iterations =  1.0

     Expectation value of exp(iGx): ( -3.0900827233679241E-005, -3.1160029877416194E-005)  0.99545565572673589     
     Electronic Dipole per cell (Ry a.u.)  -25.197158440845186     
     Ionic Dipole per cell (Ry a.u.)   13244.467037188084     

     Expectation value of exp(iGx): ( -2.4279922267025352E-005, -3.6602775414122735E-005)  0.99545565572673589     
     Electronic Dipole per cell (Ry a.u.)  -23.102460291767034     
     Ionic Dipole per cell (Ry a.u.)   13242.863065060406     

     Expectation value of exp(iGx): (  4.3310031756653219E-005,  8.5820396864102895E-006)  0.99545565572673589     
     Electronic Dipole per cell (Ry a.u.)   2.0956716354271001     
     Ionic Dipole per cell (Ry a.u.)   13224.652983100996     
Electronic Dipole on Cartesian axes
           1  -25.197158440845186     
           2  -23.102460291767034     
           3   2.0956716354271001     
Ionic Dipole on Cartesian axes
           1   13244.467037188084     
           2   13242.863065060406     
           3   13224.652983100996     

     total cpu time spent up to now is     2329.4 secs

     total energy              =   -3677.89967697 Ry
     Harris-Foulkes estimate   =   -3677.89967732 Ry
     estimated scf accuracy    <       0.00000022 Ry

     iteration # 11     ecut=    80.00 Ry     beta= 0.70
     Davidson diagonalization with overlap
     ethr =  2.59E-11,  avg # of iterations =  2.0
     Davidson diagonalization with overlap
     ethr =  2.59E-11,  avg # of iterations =  1.0
     Davidson diagonalization with overlap
     ethr =  2.59E-11,  avg # of iterations =  1.0

     Expectation value of exp(iGx): ( -3.0899386779479447E-005, -3.1158194075219046E-005)  0.99545565572673589     
     Electronic Dipole per cell (Ry a.u.)  -25.197224326400772     
     Ionic Dipole per cell (Ry a.u.)   13244.467037188084     

     Expectation value of exp(iGx): ( -2.4278689827761493E-005, -3.6600844215158719E-005)  0.99545565572673589     
     Electronic Dipole per cell (Ry a.u.)  -23.102470168937028     
     Ionic Dipole per cell (Ry a.u.)   13242.863065060406     

     Expectation value of exp(iGx): (  4.3307255446421161E-005,  8.5814904386364252E-006)  0.99545565572673589     
     Electronic Dipole per cell (Ry a.u.)   2.0956718468311455     
     Ionic Dipole per cell (Ry a.u.)   13224.652983100996     
Electronic Dipole on Cartesian axes
           1  -25.197224326400772     
           2  -23.102470168937028     
           3   2.0956718468311455     
Ionic Dipole on Cartesian axes
           1   13244.467037188084     
           2   13242.863065060406     
           3   13224.652983100996     

     total cpu time spent up to now is     2546.4 secs

     total energy              =   -3677.89967717 Ry
     Harris-Foulkes estimate   =   -3677.89967701 Ry
     estimated scf accuracy    <       0.00000001 Ry

     iteration # 12     ecut=    80.00 Ry     beta= 0.70
     Davidson diagonalization with overlap
     ethr =  1.71E-12,  avg # of iterations =  2.0
     Davidson diagonalization with overlap
     ethr =  1.71E-12,  avg # of iterations =  1.0
     Davidson diagonalization with overlap
     ethr =  1.71E-12,  avg # of iterations =  1.0

     Expectation value of exp(iGx): ( -3.0899738067728289E-005, -3.1158397393147816E-005)  0.99545565572673589     
     Electronic Dipole per cell (Ry a.u.)  -25.197250269108675     
     Ionic Dipole per cell (Ry a.u.)   13244.467037188084     

     Expectation value of exp(iGx): ( -2.4278965663859091E-005, -3.6601105627201190E-005)  0.99545565572673589     
     Electronic Dipole per cell (Ry a.u.)  -23.102490989090381     
     Ionic Dipole per cell (Ry a.u.)   13242.863065060406     

     Expectation value of exp(iGx): (  4.3307651986505526E-005,  8.5815688049371531E-006)  0.99545565572673589     
     Electronic Dipole per cell (Ry a.u.)   2.0956717969505303     
     Ionic Dipole per cell (Ry a.u.)   13224.652983100996     
Electronic Dipole on Cartesian axes
           1  -25.197250269108675     
           2  -23.102490989090381     
           3   2.0956717969505303     
Ionic Dipole on Cartesian axes
           1   13244.467037188084     
           2   13242.863065060406     
           3   13224.652983100996     

     total cpu time spent up to now is     2765.0 secs

     End of self-consistent calculation

          k = 0.0000 0.0000 0.0000 (162891 PWs)   bands (ev):

   -11.5629 -11.2333 -11.1905 -11.1786 -11.1532 -11.1399 -11.1119 -10.8904
   -10.8754 -10.8525 -10.8358 -10.8292 -10.8161 -10.8047 -10.8035 -10.8007
   -10.7854 -10.7721 -10.7331 -10.5806 -10.5588 -10.5565 -10.5432 -10.5389
   -10.5349 -10.5259 -10.5184 -10.4951 -10.3987 -10.3719 -10.3503 -10.3141
   -10.2933 -10.2745 -10.2704 -10.2408 -10.2253 -10.2246 -10.1886 -10.1848
   -10.1806 -10.1674 -10.1484 -10.1468 -10.1398 -10.1321 -10.1242 -10.1156
   -10.1126 -10.1112 -10.1023 -10.0981 -10.0954 -10.0917 -10.0835 -10.0759
   -10.0720 -10.0704 -10.0685 -10.0649 -10.0559 -10.0486 -10.0460 -10.0443
   -10.0424 -10.0335 -10.0330 -10.0311 -10.0260 -10.0180 -10.0132 -10.0095
   -10.0038  -9.9985  -9.9950  -9.9890  -9.9873  -9.9805  -9.9764  -9.9683
    -9.9320  -9.9088  -9.8907  -9.8859  -9.8556  -9.8465  -9.8424  -9.8389
    -9.8355  -9.8291  -9.8270  -9.8175  -9.8099  -9.7895  -9.7601  -9.7556
    -9.7537  -9.7474  -9.7394  -9.7192  -9.7060  -9.7040  -9.7013  -9.6998
    -9.6924  -9.6655  -9.5198   1.0006   1.0592   1.0651   1.0665   1.1023
     1.1174   1.1231   1.1350   1.1439   1.1447   1.1511   1.1903   1.1951
     1.2050   1.2066   1.2137   1.2254   1.2305   1.2316   1.2319   1.2423
     1.2432   1.2534   1.2563   1.2569   1.2691   1.3217   1.4660   1.6359
     1.6763   1.6820   1.6844   1.6942   1.6957   1.6993   1.7018   1.7101
     1.7146   1.7228   1.7233   1.7297   1.7344   1.7482   1.7509   1.7621
     1.7640   1.7741   1.7879   1.7963   1.8144   1.8201   1.8265   1.8280
     1.8369   1.8392   1.8477   1.8488   1.8510   1.8550   1.8598   1.8627
     1.8661   1.8677   1.8709   1.8724   1.8806   1.9155   1.9341   1.9652
     1.9693   1.9799   1.9871   1.9963   1.9996   2.0043   2.0058   2.0852
     2.1485   2.1518   2.1545   2.1548   2.1559   2.1614   2.1675   2.1692
     2.1736   2.1948   2.2088   2.2293   2.2721   2.2771   2.2838   2.2872
     2.2885   2.2889   2.2994   2.3061   2.3512   2.3830   2.3987   2.5403
     2.6860   2.7957   2.7985   2.8051   2.8122   2.8136   2.8224   2.8249
     2.8280   2.8510   2.8880   2.9034   3.0748   3.0896   3.0981   3.0987
     3.1192   3.1328   3.1377   3.1405   3.1437   3.1813   3.2035   3.3055
     3.4762   3.4862   3.5041   3.5081   3.5109   3.5174   3.5175   3.5251
     3.5361   3.5361   3.5378   3.5416   3.5486   3.5508   3.5569   3.5636
     3.5663   3.5696   3.5738   3.5749   3.5816   3.5850   3.5892   3.5908
     3.6066   3.6927   3.7120   3.7275   3.7301   3.7506   3.7666   3.7802
     3.7887   3.7925   3.8017   3.8126   3.8128   3.8676   3.8801   3.8812
     3.8960   3.8960   3.9057   3.9355   3.9694   3.9742   3.9774   3.9905
     4.0012   4.0128   4.0140   4.0182   4.0207   4.0312   4.0386   4.0449
     4.0499   4.0537   4.0537   4.0555   4.0562   4.0730   4.0743   4.0771
     4.0778   4.0807   4.1150   4.1202   4.1537   4.1660   4.1951   4.2316
     4.2906   4.3059   4.3134   4.3151   4.3324   4.3353   4.3526   4.3591
     4.3661   4.3727   4.3758   4.3791   4.3872   4.3917   4.4014   4.4147
     4.4186   4.4190   4.4256   4.4340   4.4348   4.4369   4.4417   4.4504
     4.4505   4.4553   4.4563   4.4591   4.4647   4.4703   4.4741   4.4741
     4.4812   4.4837   4.4880   4.4895   4.4914   4.4948   4.4956   4.4972
     4.5046   4.5065   4.5077   4.5130   4.5148   4.5164   4.5173   4.5211
     4.5309   4.5311   4.5344   4.5356   4.5390   4.5398   4.5563   4.5823
     4.5981   4.6199   4.6264   4.6325   4.6432   4.6448   4.6525   4.6607
     4.6623   4.6658   4.6694   4.6705   4.6708   4.6832   4.6837   4.6918
     4.6929   4.6979   4.6984   4.6994   4.7050   4.7065   4.7180   4.7680
     4.7815   4.8897   4.9293   4.9445   4.9676   4.9907   4.9931   5.0011
     5.0014   5.0108   5.0136   5.0236   5.0250   5.0322   5.0374   5.0387
     5.0451   5.0505   5.0610   5.0648   5.0724   5.0737   5.0759   5.0816
     5.0858   5.0864   5.1050   5.1208   5.1905   5.2029   5.2121   5.2183
     5.2242   5.2267   5.2331   5.2348   5.2377   5.2386   5.2393   5.2749
     5.4351   5.4670   5.4810   5.7101   8.6610  10.3491  10.8942  11.7767
    11.9127  12.0738  12.1709  12.3298  12.4428  12.5108  12.5176  12.8641
    12.9143  12.9692  13.0804  13.1147  13.1373  13.1465  13.1510  13.1576
    13.1753  13.1852  13.2030  13.2097  13.2104  13.2141  13.2214  13.3120
    13.5647  13.6276  13.8117  14.0328  14.1229  14.1819  14.3221  14.3412
    14.3739  14.3897  14.3905  14.3967  14.4179  14.4345  14.4408  14.4414
    14.4607  14.4753  14.4755  14.4790  14.4793  14.4915  14.5210  14.6093
    14.6122  14.6373  14.6407  14.6653  14.6720  14.7197  14.8238  14.8448
    14.9117  14.9471  14.9586  15.0406  15.1203  15.1999  15.2074  15.2788
    15.3102  15.3266  15.3771  15.3951  15.4073  15.4139  15.4173  15.4246
    15.4314  15.4600  15.4609  15.4639  15.4688  15.4717  15.4848  15.4889
    15.5014  15.5195  15.5648  15.6209  15.6525  15.6781  15.7319  15.7637
    15.7664  15.7796  15.7852  15.7943  15.8041  15.8120  15.8296  15.8324
    15.8367  15.8397  15.8687  15.9023  15.9446  15.9502  15.9630  16.0028
    16.0063  16.0667  16.1431  16.1483  16.1910  16.2062  16.2582  16.3025
    16.3293  16.3512  16.4005  16.4254  16.4389  16.4976  16.5879  16.6371
    16.6377  16.6406  16.6586  16.6675  16.6686  16.6691  16.6754  16.6776
    16.6818  16.6990  16.7029  16.7037  16.7046  16.7117  16.7138  16.7344
    16.7351  16.7451  16.7528  16.7581  16.7694  16.7710  16.7840  16.8061
    16.8553  16.8654  16.9395  16.9664  16.9685  16.9927  17.0445  17.1096
    17.2499  17.2524  17.5021  17.5171  17.5370  17.5402  17.5684  17.5783
    17.6323  17.6374  17.6503  17.6712  17.6922  17.6947  17.6950  17.6967

     highest occupied, lowest unoccupied level (ev):     5.7101    8.6610

!    total energy              =   -3677.89967718 Ry
     Harris-Foulkes estimate   =   -3677.89967718 Ry
     estimated scf accuracy    <          7.9E-10 Ry

     The total energy is the sum of the following terms:

     one-electron contribution =   -1055.43580547 Ry
     hartree contribution      =    1096.47592909 Ry
     xc contribution           =    -907.20938130 Ry
     ewald contribution        =   -2811.73041950 Ry

     convergence has been achieved in  12 iterations
  **** WARNING :: Problem open file vector.dat...

     Forces acting on atoms (cartesian axes, Ry/au):

     atom    1 type  1   force =    -0.00004520    0.00006699   -0.00000169
     atom    2 type  1   force =     0.00021618    0.00001456   -0.00002880
     atom    3 type  1   force =     0.00003755    0.00039970   -0.00002983
     atom    4 type  1   force =     0.00023636    0.00020153   -0.00000142
     atom    5 type  2   force =     0.00054090    0.00064318    0.00030188
     atom    6 type  2   force =     0.00140367    0.00039858    0.00105919
     atom    7 type  2   force =    -0.00065118    0.00090645    0.00068225
     atom    8 type  2   force =    -0.00077678    0.00008873   -0.00068877
     atom    9 type  1   force =     0.00018173    0.00013247   -0.00000155
     atom   10 type  1   force =     0.00074750   -0.00059430   -0.00077573
     atom   11 type  1   force =     0.00044622   -0.00031763    0.00006135
     atom   12 type  1   force =     0.00058846    0.00006943   -0.00000220
     atom   13 type  2   force =    -0.00019091   -0.00022152    0.00001471
     atom   14 type  2   force =    -0.00471335   -0.00463929   -0.00256009
     atom   15 type  2   force =     0.00019077   -0.00082051   -0.00050174
     atom   16 type  2   force =    -0.00041537   -0.00064283    0.00031840
     atom   17 type  1   force =     0.00024073   -0.00073649   -0.00000179
     atom   18 type  1   force =     0.00037973   -0.00038846   -0.00002223
     atom   19 type  1   force =     0.00007433   -0.00032583   -0.00012919
     atom   20 type  1   force =     0.00045247   -0.00026897   -0.00000182
     atom   21 type  2   force =     0.00073419   -0.00027675   -0.00033390
     atom   22 type  2   force =     0.00086657   -0.00074969   -0.00042865
     atom   23 type  2   force =     0.00081134    0.00013949    0.00005592
     atom   24 type  2   force =     0.00070765    0.00014084    0.00000668
     atom   25 type  1   force =    -0.00009192    0.00003372   -0.00000154
     atom   26 type  1   force =    -0.00080813    0.00031621   -0.00002068
     atom   27 type  1   force =    -0.00062387    0.00029612   -0.00110582
     atom   28 type  1   force =     0.00001980    0.00042428   -0.00000212
     atom   29 type  2   force =     0.00051368    0.00005377    0.00081074
     atom   30 type  2   force =     0.00005185   -0.00042678    0.00001234
     atom   31 type  2   force =    -0.00094411   -0.00562470    0.00717922
     atom   32 type  2   force =    -0.00081880   -0.00097172    0.00108951
     atom   33 type  1   force =     0.00054365    0.00030433   -0.00000161
     atom   34 type  1   force =     0.00062165    0.00021218   -0.00067150
     atom   35 type  1   force =     0.00071959    0.00006653    0.00096523
     atom   36 type  1   force =    -0.00009647   -0.00035649   -0.00000098
     atom   37 type  2   force =    -0.00137825   -0.00049392    0.00153547
     atom   38 type  2   force =    -0.00170160    0.00106782   -0.00115482
     atom   39 type  2   force =     0.00193283   -0.00027865   -0.00230311
     atom   40 type  2   force =    -0.00040730   -0.00016794   -0.00029206
     atom   41 type  1   force =    -0.00015352   -0.00024121   -0.00000230
     atom   42 type  1   force =    -0.00045242   -0.00046447    0.00158969
     atom   43 type  1   force =    -0.00030691   -0.00004803    0.00032360
     atom   44 type  1   force =    -0.00069053    0.00005596   -0.00000163
     atom   45 type  2   force =     0.00031391   -0.00024545   -0.00051599
     atom   46 type  2   force =     0.00032310    0.00028289   -0.00019697
     atom   47 type  2   force =     0.00071624    0.00010793    0.00027008
     atom   48 type  2   force =    -0.00017319    0.00010758   -0.00020423
     atom   49 type  1   force =    -0.00096081    0.00027599   -0.00000177
     atom   50 type  1   force =    -0.00050839    0.00022975   -0.00017893
     atom   51 type  1   force =    -0.00071506    0.00065879   -0.00042773
     atom   52 type  1   force =    -0.00034490    0.00065494   -0.00000179
     atom   53 type  2   force =    -0.00015167    0.00041244   -0.00018794
     atom   54 type  2   force =     0.00008308    0.00046986    0.00009335
     atom   55 type  2   force =    -0.00086184    0.00000042   -0.00001587
     atom   56 type  2   force =    -0.00006370    0.00031249   -0.00003033
     atom   57 type  1   force =    -0.00009848   -0.00014076   -0.00000222
     atom   58 type  1   force =     0.00002409    0.00013288    0.00013565
     atom   59 type  1   force =     0.00000127   -0.00053547    0.00103471
     atom   60 type  1   force =     0.00022478   -0.00048957   -0.00000160
     atom   61 type  2   force =    -0.00049423   -0.00010398   -0.00033314
     atom   62 type  2   force =    -0.00010344   -0.00004983    0.00007922
     atom   63 type  2   force =     0.00004737    0.00000008   -0.00019716
     atom   64 type  2   force =     0.00015995   -0.00053793   -0.00032010
     atom   65 type  1   force =    -0.00040466   -0.00048150   -0.00000152
     atom   66 type  1   force =    -0.00020969   -0.00078898    0.00015415
     atom   67 type  1   force =    -0.00095138   -0.00031800    0.00020081
     atom   68 type  1   force =    -0.00032127   -0.00022875   -0.00000155
     atom   69 type  2   force =    -0.00002352   -0.00013972   -0.00017337
     atom   70 type  2   force =     0.00047026   -0.00026386   -0.00027308
     atom   71 type  2   force =     0.00006062    0.00021004   -0.00020075
     atom   72 type  2   force =     0.00041523    0.00026773   -0.00007365
     atom   73 type  1   force =    -0.00014013    0.00002545   -0.00010834
     atom   74 type  1   force =    -0.00058780    0.00005372    0.00000456
     atom   75 type  1   force =     0.00012139   -0.00022099    0.00000457
     atom   76 type  1   force =    -0.00035064   -0.00065313   -0.00007881
     atom   77 type  2   force =     0.00117768    0.00141574   -0.00000491
     atom   78 type  2   force =     0.00140214    0.00039846   -0.00106746
     atom   79 type  2   force =    -0.00065162    0.00090491   -0.00069055
     atom   80 type  2   force =    -0.02634022    0.11334735   -0.00000989
     atom   81 type  1   force =     0.00048650   -0.00047188    0.00002979
     atom   82 type  1   force =     0.00043744   -0.00303599    0.00000475
     atom   83 type  1   force =     0.00055216   -0.00088349    0.00000426
     atom   84 type  1   force =     0.00121039   -0.00024718   -0.00000989
     atom   85 type  2   force =    -0.00160897    0.00108703   -0.00000320
     atom   86 type  2   force =    -0.00471576   -0.00463740    0.00255123
     atom   87 type  2   force =     0.00019073   -0.00082073    0.00049431
     atom   88 type  2   force =     0.00327913   -0.00465578   -0.00000363
     atom   89 type  1   force =     0.00027032   -0.00047590   -0.00005449
     atom   90 type  1   force =     0.00058548    0.00113021    0.00000454
     atom   91 type  1   force =    -0.00023689   -0.00007569    0.00000435
     atom   92 type  1   force =    -0.00003185   -0.00010243    0.00006008
     atom   93 type  2   force =     0.00093545   -0.00080719   -0.00000483
     atom   94 type  2   force =     0.00086705   -0.00075024    0.00042129
     atom   95 type  2   force =     0.00081183    0.00013878   -0.00006332
     atom   96 type  2   force =     0.00079939    0.00032902   -0.00000476
     atom   97 type  1   force =    -0.00116485    0.00024242   -0.00002060
     atom   98 type  1   force =    -0.00217912    0.00034493    0.00000422
     atom   99 type  1   force =    -0.00394478   -0.00100112    0.00000470
     atom  100 type  1   force =    -0.00203916    0.00097487   -0.00067165
     atom  101 type  2   force =     0.00354338   -0.00163896   -0.00000303
     atom  102 type  2   force =     0.00005188   -0.00042693   -0.00001974
     atom  103 type  2   force =    -0.00094094   -0.00562804   -0.00719083
     atom  104 type  2   force =    -0.00270339   -0.00109883   -0.00000343
     atom  105 type  1   force =    -0.00141809   -0.00442379   -0.01046244
     atom  106 type  1   force =     0.03616932   -0.02173932    0.00000621
     atom  107 type  1   force =     0.02350240   -0.03162357    0.00000144
     atom  108 type  1   force =     0.00327255   -0.00153548    0.01049653
     atom  109 type  2   force =    -0.00170172    0.00106884    0.00114567
     atom  110 type  2   force =     0.00193409   -0.00027860    0.00229399
     atom  111 type  2   force =    -0.00016642    0.00036851   -0.00000528
     atom  112 type  1   force =    -0.00043076    0.00015555    0.00164410
     atom  113 type  1   force =    -0.00783300   -0.00313624    0.00000545
     atom  114 type  1   force =    -0.00127483   -0.00016810    0.00000433
     atom  115 type  1   force =    -0.00182408   -0.00041296    0.00048847
     atom  116 type  2   force =    -0.00032121   -0.00030600   -0.00000497
     atom  117 type  2   force =     0.00032299    0.00028359    0.00018941
     atom  118 type  2   force =     0.00071551    0.00010784   -0.00027729
     atom  119 type  2   force =     0.00069669   -0.00033034   -0.00000503
     atom  120 type  1   force =    -0.00108475    0.00035123   -0.00017011
     atom  121 type  1   force =    -0.00043639    0.00001813    0.00000432
     atom  122 type  1   force =    -0.00036438    0.00134106    0.00000443
     atom  123 type  1   force =    -0.00034379    0.00053551   -0.00015435
     atom  124 type  2   force =    -0.00026333    0.00008864   -0.00000481
     atom  125 type  2   force =     0.00008225    0.00047037   -0.00010073
     atom  126 type  2   force =    -0.00086229    0.00000076    0.00000846
     atom  127 type  2   force =    -0.00007261    0.00007267   -0.00000478
     atom  128 type  1   force =     0.00003313    0.00133243    0.00023726
     atom  129 type  1   force =     0.00001862    0.00045629    0.00000430
     atom  130 type  1   force =    -0.00011628   -0.00482231    0.00000525
     atom  131 type  1   force =    -0.00007860   -0.00099578    0.00034589
     atom  132 type  2   force =    -0.00089824   -0.00117112   -0.00000504
     atom  133 type  2   force =    -0.00010344   -0.00005054   -0.00008647
     atom  134 type  2   force =     0.00004807   -0.00000010    0.00018968
     atom  135 type  2   force =    -0.00015185   -0.00003541   -0.00000506
     atom  136 type  1   force =    -0.00066436   -0.00129359    0.00076932
     atom  137 type  1   force =    -0.00064808   -0.00134266    0.00000462
     atom  138 type  1   force =    -0.00161414   -0.00089424    0.00000463
     atom  139 type  1   force =    -0.00049118   -0.00038812   -0.00001068
     atom  140 type  2   force =     0.00019803    0.00001582   -0.00000473
     atom  141 type  2   force =     0.00047020   -0.00026411    0.00026504
     atom  142 type  2   force =     0.00006023    0.00021031    0.00019275
     atom  143 type  2   force =     0.00052436    0.00024808   -0.00000484
     atom  144 type  1   force =    -0.00013965    0.00002591    0.00011577
     atom  145 type  1   force =     0.00021649    0.00001498    0.00002353
     atom  146 type  1   force =     0.00003800    0.00040003    0.00002457
     atom  147 type  1   force =    -0.00035075   -0.00065331    0.00008624
     atom  148 type  2   force =     0.00054146    0.00064384   -0.00029604
     atom  149 type  2   force =     0.00012580    0.00033619    0.00000221
     atom  150 type  2   force =     0.00005542    0.00016310    0.00000220
     atom  151 type  2   force =    -0.00077733    0.00008834    0.00069391
     atom  152 type  1   force =     0.00048665   -0.00047242   -0.00002223
     atom  153 type  1   force =     0.00074784   -0.00059457    0.00077109
     atom  154 type  1   force =     0.00044607   -0.00031789   -0.00006675
     atom  155 type  1   force =     0.00121046   -0.00024789    0.00001744
     atom  156 type  2   force =    -0.00019073   -0.00022121   -0.00000983
     atom  157 type  2   force =    -0.00020389   -0.00017115    0.00000218
     atom  158 type  2   force =     0.00032911   -0.00041186    0.00000190
     atom  159 type  2   force =    -0.00041625   -0.00064290   -0.00031314
     atom  160 type  1   force =     0.00026976   -0.00047585    0.00006177
     atom  161 type  1   force =     0.00037971   -0.00038822    0.00001687
     atom  162 type  1   force =     0.00007429   -0.00032552    0.00012404
     atom  163 type  1   force =    -0.00003190   -0.00010175   -0.00005267
     atom  164 type  2   force =     0.00073418   -0.00027636    0.00033999
     atom  165 type  2   force =     0.00012738   -0.00024198    0.00000194
     atom  166 type  2   force =     0.00076395    0.00008847    0.00000171
     atom  167 type  2   force =     0.00070785    0.00014097   -0.00000140
     atom  168 type  1   force =    -0.00116545    0.00024254    0.00002814
     atom  169 type  1   force =    -0.00080851    0.00031604    0.00001533
     atom  170 type  1   force =    -0.00062413    0.00029633    0.00110123
     atom  171 type  1   force =    -0.00204017    0.00097488    0.00067910
     atom  172 type  2   force =     0.00051434    0.00005400   -0.00080611
     atom  173 type  2   force =    -0.00024852    0.00020868    0.00000185
     atom  174 type  2   force =    -0.00044949    0.00009478    0.00000208
     atom  175 type  2   force =    -0.00081913   -0.00097267   -0.00108419
     atom  176 type  1   force =    -0.00141980   -0.00442616    0.01047332
     atom  177 type  1   force =     0.00062213    0.00021198    0.00066540
     atom  178 type  1   force =     0.00071951    0.00006689   -0.00097164
     atom  179 type  1   force =     0.00327565   -0.00153326   -0.01048657
     atom  180 type  2   force =    -0.00137811   -0.00049368   -0.00153041
     atom  181 type  2   force =    -0.00074317   -0.00038729    0.00000225
     atom  182 type  2   force =    -0.00047676   -0.00044062    0.00000223
     atom  183 type  2   force =    -0.00040758   -0.00016817    0.00029766
     atom  184 type  1   force =    -0.00043006    0.00015588   -0.00163640
     atom  185 type  1   force =    -0.00045205   -0.00046464   -0.00159438
     atom  186 type  1   force =    -0.00030675   -0.00004794   -0.00032909
     atom  187 type  1   force =    -0.00182398   -0.00041331   -0.00048079
     atom  188 type  2   force =     0.00031348   -0.00024558    0.00052106
     atom  189 type  2   force =    -0.00037175   -0.00000100    0.00000131
     atom  190 type  2   force =     0.00036663    0.00004735    0.00000152
     atom  191 type  2   force =    -0.00017258    0.00010744    0.00020925
     atom  192 type  1   force =    -0.00108482    0.00035069    0.00017734
     atom  193 type  1   force =    -0.00050810    0.00022974    0.00017381
     atom  194 type  1   force =    -0.00071490    0.00065885    0.00042247
     atom  195 type  1   force =    -0.00034312    0.00053558    0.00016174
     atom  196 type  2   force =    -0.00015126    0.00041224    0.00019395
     atom  197 type  2   force =     0.00008255    0.00060584    0.00000170
     atom  198 type  2   force =    -0.00033641   -0.00021483    0.00000194
     atom  199 type  2   force =    -0.00006359    0.00031266    0.00003559
     atom  200 type  1   force =     0.00003343    0.00133350   -0.00022961
     atom  201 type  1   force =     0.00002418    0.00013315   -0.00014109
     atom  202 type  1   force =     0.00000121   -0.00053514   -0.00103931
     atom  203 type  1   force =    -0.00007893   -0.00099552   -0.00033820
     atom  204 type  2   force =    -0.00049431   -0.00010450    0.00033805
     atom  205 type  2   force =    -0.00008165   -0.00002521    0.00000157
     atom  206 type  2   force =    -0.00006293   -0.00050421    0.00000131
     atom  207 type  2   force =     0.00015981   -0.00053727    0.00032517
     atom  208 type  1   force =    -0.00066433   -0.00129368   -0.00076157
     atom  209 type  1   force =    -0.00021024   -0.00078923   -0.00015931
     atom  210 type  1   force =    -0.00095167   -0.00031858   -0.00020598
     atom  211 type  1   force =    -0.00049165   -0.00038858    0.00001808
     atom  212 type  2   force =    -0.00002333   -0.00013956    0.00017935
     atom  213 type  2   force =     0.00039494   -0.00024437    0.00000244
     atom  214 type  2   force =    -0.00008529    0.00025811    0.00000246
     atom  215 type  2   force =     0.00041544    0.00026793    0.00007950

     Total force =     0.134261     Total SCF correction =     0.000053

     Writing output data file Qrtz_Ortho.save

     init_run     :     10.78s CPU     12.86s WALL (       1 calls)
     electrons    :   2634.08s CPU   2750.92s WALL (       1 calls)
     forces       :      2.93s CPU      3.01s WALL (       1 calls)

     Called by init_run:
     wfcinit      :      8.61s CPU     10.40s WALL (       1 calls)
     potinit      :      0.11s CPU      0.15s WALL (       1 calls)

     Called by electrons:
     c_bands      :    775.53s CPU    817.16s WALL (      36 calls)
     sum_band     :     17.48s CPU     20.73s WALL (      12 calls)
     v_of_rho     :      0.20s CPU      0.27s WALL (      13 calls)
     mix_rho      :      1.25s CPU      1.49s WALL (      12 calls)

     Called by c_bands:
     init_us_2    :      1.57s CPU      1.62s WALL (      49 calls)
     cegterg      :    746.51s CPU    783.08s WALL (      36 calls)

     Called by sum_band:

     Called by *egterg:
     h_psi        :    273.25s CPU    302.60s WALL (     113 calls)
     g_psi        :      0.56s CPU      0.56s WALL (      76 calls)
     cdiaghg      :    261.34s CPU    261.50s WALL (     110 calls)

     Called by h_psi:
     h_psi:pot    :    270.29s CPU    299.61s WALL (     113 calls)
     h_psi:calbec :     32.99s CPU     33.06s WALL (     113 calls)
     vloc_psi     :    210.07s CPU    239.01s WALL (     113 calls)
     add_vuspsi   :     27.22s CPU     27.54s WALL (     113 calls)

     General routines
     calbec       :     34.65s CPU     34.72s WALL (     117 calls)
     fft          :      0.42s CPU      0.55s WALL (      55 calls)
     fftw         :    207.59s CPU    239.68s WALL (  101816 calls)
     davcio       :      0.02s CPU      5.92s WALL (     291 calls)

     Parallel routines
     fft_scatt_xy :     10.66s CPU     11.07s WALL (  101871 calls)
     fft_scatt_yz :    127.23s CPU    126.98s WALL (  101871 calls)

     Electric-field routines
     c_phase_fiel :   1838.92s CPU   1910.33s WALL (      36 calls)

     PWSCF        : 44m10.39s CPU    46m25.43s WALL


   This run was terminated on:   9:23:49  26Nov2018            

=------------------------------------------------------------------------------=
   JOB DONE.
=------------------------------------------------------------------------------=
