# Supplementary material for: Collective dipole effects in ionic transport under electric fields
Source: Nat Commun. 2020 Jul 3;11:3330. doi: 10.1038/s41467-020-17173-w (PMC7335081; doi:10.1038/s41467-020-17173-w)
Supplement: Supplementary file 3 — Source Data [file 41467_2020_17173_MOESM3_ESM.zip › Script_Pol_Analysis/QE_data/ZBC_NEB_MgO_VO_Q2_E0/Zcharge_VO-pos2_pict6/dx0.1/input_file]

&CONTROL
title="Fkl_Ortho",
calculation="scf",
tprnfor=.t.,
nstep=500
disk_io='high'
restart_mode='from_scratch'
PSEUDO_DIR='/home/nsalles/qe-6.2.1/pseudo',
prefix='Qrtz_Ortho',
outdir='/scratch/nsalles/MgO/ZBC_NEB_MgO_VO_E0/Zcharge_VO-pos2_pict6/dx0.1'
lelfield=.true.,
nberrycyc=3
/
&SYSTEM
                      ibrav = 0,
                  celldm(1) = 23.906934730,
                        nat = 215,
                       ntyp = 2,
                    ecutwfc = 80.0 ,
                      nosym = .true. ,
                 tot_charge = 2.0 ,
                       nbnd = 600, 
/
&ELECTRONS
conv_thr=1.0D-8,
mixing_beta=0.7D0,
efield_cart(1)=0.0d0,
efield_cart(2)=0.0d0,
efield_cart(3)=0.0d0
/
&IONS
/
&CELL
/
ATOMIC_SPECIES
Mg       24.3050  Mg.pz-n-vbc.UPF
O        16.0000  O.pz-mt.UPF
CELL_PARAMETERS alat
  0.99545565572673600        0.0000000000000000        0.0000000000000000
   0.0000000000000000       0.99545565572673600        0.0000000000000000
   0.0000000000000000        0.0000000000000000       0.99545565572673600
ATOMIC_POSITIONS angstrom
Mg      12.591691650  12.591691461  12.592596040
Mg      12.594500289   2.095175472   2.095569651
Mg       2.095175439  12.594500081   2.095569580
Mg       2.097245326   2.097245229  12.592593244
O        2.108573519   2.108573515   2.114026049
O        2.159120867   4.211010435   4.262124410
O        4.211010971   2.159121147   4.262125045
O        4.200392771   4.200392602   2.083443422
Mg       4.194927929  12.595135961  12.592594080
Mg       4.198041528   2.100551786   2.085088258
Mg       6.298784453  12.585797015   2.086793322
Mg       6.297551083   2.085616424  12.592596092
O        6.292219423   2.085191117   2.087129348
O        6.326955940   4.138600438   4.149603122
O        8.399379610   2.091646393   4.207184791
O        8.405372878   4.198087458   2.088921806
Mg       8.397861628  12.589232639  12.592596626
Mg       8.401313339   2.091047859   2.089354714
Mg      10.495072971  12.590579785   2.095321220
Mg      10.496278942   2.094825705  12.592595978
O       10.497054658   2.098956814   2.101598512
O       10.491418532   4.201186073   4.194534477
O        0.012671544   2.109363494   4.206725828
O        0.011013776   4.196352934   2.109646367
Mg      12.595136159   4.194928136  12.592594059
Mg      12.585797204   6.298784611   2.086793376
Mg       2.100551732   4.198041812   2.085088473
Mg       2.085616265   6.297551201  12.592596069
O        2.085190863   6.292219438   2.087128774
O        2.091645943   8.399380407   4.207183924
O        4.138600225   6.326955131   4.149600249
O        4.198087630   8.405373291   2.088920962
Mg       4.196464969   4.196465115  12.592589988
Mg       4.181498421   6.314755945   2.063474696
Mg       6.314755698   4.181498768   2.063473953
Mg       6.296690821   6.296690939  12.592587555
O        6.287205508   6.287205262   2.099254163
O        6.276564576   8.338680823   4.257522662
O        8.338681079   6.276564029   4.257523139
O        8.384715938   8.384715906   2.113378277
Mg       8.406837419   4.196472135  12.592595581
Mg       8.385494095   6.295139281   2.093793999
Mg      10.498184248   4.195064924   2.087387216
Mg      10.488498111   6.298560007  12.592594646
O       10.482143498   6.295589491   2.108924324
O       10.481069481   8.383896700   4.206175855
O        0.001918418   6.289097229   4.196115815
O       -0.004019251   8.393690637   2.101649133
Mg      12.589232803   8.397861530  12.592596621
Mg      12.590579955  10.495072761   2.095321274
Mg       2.091047846   8.401313260   2.089355135
Mg       2.094825755  10.496278705  12.592595965
O        2.098956683  10.497054730   2.101598470
O        2.109363445   0.012672001   4.206725826
O        4.201186393  10.491419238   4.194534340
O        4.196353121   0.011013938   2.109646609
Mg       4.196472023   8.406837428  12.592595469
Mg       4.195064748  10.498184003   2.087387437
Mg       6.295139050   8.385494096   2.093794268
Mg       6.298559832  10.488497924  12.592594651
O        6.295589672  10.482143803   2.108924711
O        6.289097470   0.001919367   4.196116329
O        8.383896813  10.481069661   4.206175663
O        8.393690568  -0.004018787   2.101649268
Mg       8.394431121   8.394431095  12.592593248
Mg       8.396812628  10.490125546   2.096071237
Mg      10.490125730   8.396812633   2.096071144
Mg      10.493938409  10.493938282  12.592596142
O       10.490882007  10.490882152   2.101827798
O       10.495776538  -0.002688080   4.200647204
O       -0.002688359  10.495777018   4.200647101
O        0.002423857   0.002424128   2.102053572
Mg      12.593147778  12.593147682   4.189909653
Mg      12.575306414   2.080054135   6.295836079
Mg       2.080053950  12.575306084   6.295836067
Mg       2.107638075   2.107638483   4.195789423
O        2.145592209   2.145591813   6.295840089
O        2.159125433   4.211012528   8.329551931
O        4.211013507   2.159125355   8.329551448
O        5.56998049      5.46993450      6.29592850
Mg       4.196515302  12.571355064   4.180696747
Mg       4.200467275   1.917286638   6.295833110
Mg       6.315142776  12.571769402   6.295835786
Mg       6.308370359   2.073789468   4.159248997
O        6.277483794   2.052650518   6.295834558
O        6.326978984   4.138571982   8.442104527
O        8.399384888   2.091641299   8.384504295
O        8.449044326   4.198030564   6.295834695
Mg       8.400855569  12.585482505   4.187992086
Mg       8.455492030   2.040513419   6.295835450
Mg      10.503132567  12.581791147   6.295837726
Mg      10.499175709   2.091964316   4.188040164
O       10.503760844   2.089013223   6.295841651
O       10.491416268   4.201186594   8.397156419
O        0.012672310   2.109365322   8.384964987
O       -0.043139290   4.192211317   6.295840760
Mg      12.571355690   4.196515627   4.180696973
Mg      12.571770942   6.315142795   6.295835760
Mg       1.917286686   4.200468801   6.295833035
Mg       2.073790403   6.308370967   4.159250765
O        2.052654714   6.277483638   6.295834502
O        2.091640599   8.399385661   8.384505305
O        4.138571992   6.326978641   8.442107827
O        4.198030822   8.449041962   6.295834691
Mg       4.252222375   4.252223467   4.101409740
Mg       3.977303299   6.522278027   6.295821335
Mg       6.522255671   3.977334050   6.295821272
Mg       6.224544319   6.224545528   4.180817876
O        6.276562420   8.338679513   8.334154691
O        8.338679619   6.276561817   8.334154353
O        8.348353067   8.348352730   6.295839290
Mg       8.415800641   4.184978110   4.161550855
Mg       8.548218709   6.284332568   6.295833218
Mg      10.509119226   4.178544352   6.295835698
Mg      10.507879958   6.296101608   4.182663931
O       10.529293801   6.299185104   6.295841432
O       10.481068900   8.383894811   8.385515113
O        0.001920401   6.289097372   8.395575391
O       -0.009030390   8.400618557   6.295842803
Mg      12.585483168   8.400855411   4.187992262
Mg      12.581791463  10.503132294   6.295837768
Mg       2.040516100   8.455489260   6.295835579
Mg       2.091964547  10.499175096   4.188040340
O        2.089013073  10.503761888   6.295841662
O        2.109365499   0.012672640   8.384964957
O        4.201186612  10.491417132   8.397156809
O        4.192212203  -0.043138161   6.295840753
Mg       4.184977502   8.415799697   4.161552483
Mg       4.178544372  10.509117629   6.295835798
Mg       6.284331053   8.548218305   6.295833272
Mg       6.296101328  10.507879303   4.182664244
O        6.299186191  10.529294770   6.295841676
O        6.289097411   0.001921144   8.395575030
O        8.383894890  10.481069130   8.385515171
O        8.400617976  -0.009029183   6.295842858
Mg       8.380660087   8.380660454   4.197314458
Mg       8.409429228  10.505086475   6.295835855
Mg      10.505086810   8.409429411   6.295835846
Mg      10.491676208  10.491676102   4.190162979
O       10.486740773  10.486741122   6.295843188
O       10.495777464  -0.002688235   8.391050140
O       -0.002688181  10.495777460   8.391050273
O        0.006415485   0.006415555   6.295845576
Mg      12.593147876  12.593147644   8.401762356
Mg      12.594499918   2.095175114  10.496112243
Mg       2.095175086  12.594499668  10.496112336
Mg       2.107642106   2.107642396   8.395876166
O        2.108573520   2.108573315  10.477643236
O        2.098230010   4.194615936  -0.000918258
O        4.194616061   2.098229966  -0.000918182
O        4.200394923   4.200394753  10.508214875
Mg       4.196515910  12.571356499   8.410970648
Mg       4.198043200   2.100557509  10.506582594
Mg       6.298784587  12.585798400  10.504890335
Mg       6.308373256   2.073790784   8.432417288
O        6.292219449   2.085184504  10.504546992
O        6.299669971   4.192769507  -0.000917606
O        8.396430304   2.096348372  -0.000915089
O        8.405378836   4.198085588  10.502751818
Mg       8.400856972  12.585481751   8.403679185
Mg       8.401313309   2.091047196  10.502327444
Mg      10.495072988  12.590578875  10.496362519
Mg      10.499176183   2.091963178   8.403630263
O       10.497056592   2.098955781  10.490072134
O       10.503648407   4.198171629  -0.000913341
O        0.003879664   2.099728832  -0.000914639
O        0.011014011   4.196352286  10.482023188
Mg      12.571357148   4.196516267   8.410970320
Mg      12.585798626   6.298784850  10.504890185
Mg       2.100557464   4.198043522  10.506582381
Mg       2.073791783   6.308373915   8.432415564
O        2.085183903   6.292219381  10.504547670
O        2.096348495   8.396430090  -0.000915141
O        4.192769524   6.299669774  -0.000917538
O        4.198086247   8.405379150  10.502752224
Mg       4.252243360   4.252244498   8.490223422
Mg       4.181495346   6.314757855  10.528203595
Mg       6.314757590   4.181495664  10.528204337
Mg       6.224522929   6.224524204   8.410807324
O        6.287203649   6.287203201  10.492402055
O        6.297008411   8.392366137  -0.000919159
O        8.392366216   6.297008278  -0.000919070
O        8.384716034   8.384715974  10.478290724
Mg       8.415796095   4.184974832   8.430114241
Mg       8.385488687   6.295137015  10.497874956
Mg      10.498183059   4.195064832  10.504295309
Mg      10.507878402   6.296101362   8.409003844
O       10.482145550   6.295590319  10.482747920
O       10.489248246   8.393246052  -0.000912737
O       -0.011248209   6.293953653  -0.000912967
O       -0.004021124   8.393691769  10.490023407
Mg      12.585482553   8.400856745   8.403679093
Mg      12.590579079  10.495072708  10.496362444
Mg       2.091047277   8.401313235  10.502326956
Mg       2.091963430  10.499175423   8.403630182
O        2.098955668  10.497056979  10.490072389
O        2.099729000   0.003879636  -0.000914538
O        4.198171858  10.503648297  -0.000913360
O        4.196352467   0.011014209  10.482023185
Mg       4.184974240   8.415795190   8.430112618
Mg       4.195064644  10.498182795  10.504295106
Mg       6.295136784   8.385488745  10.497874619
Mg       6.296101002  10.507877626   8.409003656
O        6.295590361  10.482145902  10.482747858
O        6.293953772  -0.011247833  -0.000913000
O        8.393246008  10.489248352  -0.000912718
O        8.393691709  -0.004020849  10.490023163
Mg       8.380655916   8.380656357   8.394350377
Mg       8.396812628  10.490125365  10.495611403
Mg      10.490125615   8.396812698  10.495611503
Mg      10.491676018  10.491675837   8.401508181
O       10.490880262  10.490880420  10.489842359
O       10.494158638  -0.001008405  -0.000916835
O       -0.001008661  10.494158738  -0.000916887
O        0.002423758   0.002424029  10.489617339
K_POINTS  automatic
1 1 1 0 0 0
