# Supplementary material for: Collective dipole effects in ionic transport under electric fields
Source: Nat Commun. 2020 Jul 3;11:3330. doi: 10.1038/s41467-020-17173-w (PMC7335081; doi:10.1038/s41467-020-17173-w)
Supplement: Supplementary file 3 — Source Data [file 41467_2020_17173_MOESM3_ESM.zip › Script_Pol_Analysis/QE_data/ZBC_NEB_MgO_VO_Q2_E0/Zcharge_VO-pos2_pict6/dy0.1/output_file]

cn01-17.10327ipath_userinit: Mismatched user minor version (12) and driver minor version (13) while context sharing. Ensure that driver and library are from the same release.
cn01-17.10311ipath_userinit: Mismatched user minor version (12) and driver minor version (13) while context sharing. Ensure that driver and library are from the same release.
cn07-15.4953ipath_userinit: Mismatched user minor version (12) and driver minor version (13) while context sharing. Ensure that driver and library are from the same release.
cn08-01.28047ipath_userinit: Mismatched user minor version (12) and driver minor version (13) while context sharing. Ensure that driver and library are from the same release.
cn01-17.10312ipath_userinit: Mismatched user minor version (12) and driver minor version (13) while context sharing. Ensure that driver and library are from the same release.
cn07-15.4952ipath_userinit: Mismatched user minor version (12) and driver minor version (13) while context sharing. Ensure that driver and library are from the same release.
cn08-01.28050ipath_userinit: Mismatched user minor version (12) and driver minor version (13) while context sharing. Ensure that driver and library are from the same release.
cn07-15.4936ipath_userinit: Mismatched user minor version (12) and driver minor version (13) while context sharing. Ensure that driver and library are from the same release.
cn07-15.4935ipath_userinit: Mismatched user minor version (12) and driver minor version (13) while context sharing. Ensure that driver and library are from the same release.
cn01-17.10329ipath_userinit: Mismatched user minor version (12) and driver minor version (13) while context sharing. Ensure that driver and library are from the same release.
cn07-15.4951ipath_userinit: Mismatched user minor version (12) and driver minor version (13) while context sharing. Ensure that driver and library are from the same release.
cn07-15.4937ipath_userinit: Mismatched user minor version (12) and driver minor version (13) while context sharing. Ensure that driver and library are from the same release.
cn01-17.10328ipath_userinit: Mismatched user minor version (12) and driver minor version (13) while context sharing. Ensure that driver and library are from the same release.
cn01-17.10313ipath_userinit: Mismatched user minor version (12) and driver minor version (13) while context sharing. Ensure that driver and library are from the same release.
cn08-01.28048ipath_userinit: Mismatched user minor version (12) and driver minor version (13) while context sharing. Ensure that driver and library are from the same release.
cn08-01.28031ipath_userinit: Mismatched user minor version (12) and driver minor version (13) while context sharing. Ensure that driver and library are from the same release.
cn08-01.28032ipath_userinit: Mismatched user minor version (12) and driver minor version (13) while context sharing. Ensure that driver and library are from the same release.
cn08-01.28034ipath_userinit: Mismatched user minor version (12) and driver minor version (13) while context sharing. Ensure that driver and library are from the same release.
cn01-17.10310ipath_userinit: Mismatched user minor version (12) and driver minor version (13) while context sharing. Ensure that driver and library are from the same release.
cn01-17.10326ipath_userinit: Mismatched user minor version (12) and driver minor version (13) while context sharing. Ensure that driver and library are from the same release.
cn07-15.4954ipath_userinit: Mismatched user minor version (12) and driver minor version (13) while context sharing. Ensure that driver and library are from the same release.
cn07-15.4938ipath_userinit: Mismatched user minor version (12) and driver minor version (13) while context sharing. Ensure that driver and library are from the same release.
cn08-01.28049ipath_userinit: Mismatched user minor version (12) and driver minor version (13) while context sharing. Ensure that driver and library are from the same release.
cn08-01.28033ipath_userinit: Mismatched user minor version (12) and driver minor version (13) while context sharing. Ensure that driver and library are from the same release.

     Program PWSCF v.6.2 (svn rev. 14038) starts on 26Nov2018 at  9:53: 2 

     This program is part of the open-source Quantum ESPRESSO suite
     for quantum simulation of materials; please cite
         "P. Giannozzi et al., J. Phys.:Condens. Matter 21 395502 (2009);
         "P. Giannozzi et al., J. Phys.:Condens. Matter 29 465901 (2017);
          URL http://www.quantum-espresso.org", 
     in publications or presentations arising from this work. More details at
     http://www.quantum-espresso.org/quote

     Parallel version (MPI), running on    60 processors

     MPI processes distributed on     3 nodes
     R & G space division:  proc/nbgrp/npool/nimage =      60
     Reading input from /scratch/nsalles/MgO/ZBC_NEB_MgO_VO_E0/Zcharge_VO-pos2_pict6/dy0.1/input_file
Warning: card &IONS ignored
Warning: card / ignored
Warning: card &CELL ignored
Warning: card / ignored

     Current dimensions of program PWSCF are:
     Max number of different atomic species (ntypx) = 10
     Max number of k-points (npk) =  40000
     Max angular momentum in pseudopotentials (lmaxx) =  3

     Subspace diagonalization in iterative solution of the eigenvalue problem:
     a serial algorithm will be used


     Parallelization info
     --------------------
     sticks:   dense  smooth     PW     G-vecs:    dense   smooth      PW
     Min         240     240     59                21726    21726    2711
     Max         241     241     60                21731    21731    2718
     Sum       14425   14425   3593              1303639  1303639  162891


     Title: 
     Fkl_Ortho                                                                  


     bravais-lattice index     =            0
     lattice parameter (alat)  =      23.9069  a.u.
     unit-cell volume          =   13478.3721 (a.u.)^3
     number of atoms/cell      =          215
     number of atomic types    =            2
     number of electrons       =       856.00
     number of Kohn-Sham states=          600
     kinetic-energy cutoff     =      80.0000  Ry
     charge density cutoff     =     320.0000  Ry
     convergence threshold     =      1.0E-08
     mixing beta               =       0.7000
     number of iterations used =            8  plain     mixing
     Exchange-correlation      =  SLA  PZ   NOGX NOGC ( 1  1  0  0 0 0)

     Using Berry phase electric field
     In a.u.(Ry)  cartesian system of reference
        0.0000000000
        0.0000000000
        0.0000000000
     In a.u.(Ry)  crystal system of reference
        0.0000000000
        0.0000000000
        0.0000000000
     Number of iterative cycles:   3


     celldm(1)=  23.906935  celldm(2)=   0.000000  celldm(3)=   0.000000
     celldm(4)=   0.000000  celldm(5)=   0.000000  celldm(6)=   0.000000

     crystal axes: (cart. coord. in units of alat)
               a(1) = (   0.995456   0.000000   0.000000 )  
               a(2) = (   0.000000   0.995456   0.000000 )  
               a(3) = (   0.000000   0.000000   0.995456 )  

     reciprocal axes: (cart. coord. in units 2 pi/alat)
               b(1) = (  1.004565  0.000000  0.000000 )  
               b(2) = (  0.000000  1.004565  0.000000 )  
               b(3) = (  0.000000  0.000000  1.004565 )  


     PseudoPot. # 1 for Mg read from file:
     /home/nsalles/qe-6.2.1/pseudo/Mg.pz-n-vbc.UPF
     MD5 check sum: adf9ca49345680d0fd32b5bc0752f25b
     Pseudo is Norm-conserving + core correction, Zval =  2.0
     Generated by new atomic code, or converted to UPF format
     Using radial grid of  171 points,  2 beta functions with: 
                l(1) =   0
                l(2) =   1

     PseudoPot. # 2 for O  read from file:
     /home/nsalles/qe-6.2.1/pseudo/O.pz-mt.UPF
     MD5 check sum: 6c85872a654a48428798af567c59afb1
     Pseudo is Norm-conserving, Zval =  6.0
     Generated by new atomic code, or converted to UPF format
     Using radial grid of  921 points,  1 beta functions with: 
                l(1) =   0

     atomic species   valence    mass     pseudopotential
        Mg             2.00    24.30500     Mg( 1.00)
        O              6.00    16.00000     O ( 1.00)

     No symmetry found


   Cartesian axes

     site n.     atom                  positions (alat units)
         1           Mg  tau(   1) = (   0.9953116   0.9953116   0.9953831  )
         2           Mg  tau(   2) = (   0.9955336   0.1656134   0.1656445  )
         3           Mg  tau(   3) = (   0.1656134   0.9955336   0.1656445  )
         4           Mg  tau(   4) = (   0.1657770   0.1657770   0.9953828  )
         5           O   tau(   5) = (   0.1666724   0.1666724   0.1671034  )
         6           O   tau(   6) = (   0.1706679   0.3328598   0.3369001  )
         7           O   tau(   7) = (   0.3328598   0.1706680   0.3369001  )
         8           O   tau(   8) = (   0.3320205   0.3320205   0.1646860  )
         9           Mg  tau(   9) = (   0.3315885   0.9955838   0.9953829  )
        10           Mg  tau(  10) = (   0.3318346   0.1660383   0.1648160  )
        11           Mg  tau(  11) = (   0.4978881   0.9948456   0.1649508  )
        12           Mg  tau(  12) = (   0.4977906   0.1648578   0.9953831  )
        13           O   tau(  13) = (   0.4973691   0.1648241   0.1649774  )
        14           O   tau(  14) = (   0.5001149   0.3271361   0.3280058  )
        15           O   tau(  15) = (   0.6639298   0.1653344   0.3325574  )
        16           O   tau(  16) = (   0.6644036   0.3318383   0.1651190  )
        17           Mg  tau(  17) = (   0.6638098   0.9951172   0.9953831  )
        18           Mg  tau(  18) = (   0.6640827   0.1652871   0.1651533  )
        19           Mg  tau(  19) = (   0.8295841   0.9952237   0.1656249  )
        20           Mg  tau(  20) = (   0.8296795   0.1655857   0.9953831  )
        21           O   tau(  21) = (   0.8297408   0.1659123   0.1661211  )
        22           O   tau(  22) = (   0.8292953   0.3320832   0.3315574  )
        23           O   tau(  23) = (   0.0010016   0.1667349   0.3325211  )
        24           O   tau(  24) = (   0.0008706   0.3317012   0.1667572  )
        25           Mg  tau(  25) = (   0.9955838   0.3315885   0.9953829  )
        26           Mg  tau(  26) = (   0.9948456   0.4978881   0.1649508  )
        27           Mg  tau(  27) = (   0.1660383   0.3318347   0.1648160  )
        28           Mg  tau(  28) = (   0.1648578   0.4977906   0.9953831  )
        29           O   tau(  29) = (   0.1648241   0.4973691   0.1649773  )
        30           O   tau(  30) = (   0.1653344   0.6639299   0.3325573  )
        31           O   tau(  31) = (   0.3271361   0.5001148   0.3280056  )
        32           O   tau(  32) = (   0.3318383   0.6644036   0.1651190  )
        33           Mg  tau(  33) = (   0.3317100   0.3317100   0.9953826  )
        34           Mg  tau(  34) = (   0.3305270   0.4991505   0.1631076  )
        35           Mg  tau(  35) = (   0.4991505   0.3305270   0.1631075  )
        36           Mg  tau(  36) = (   0.4977226   0.4977226   0.9953824  )
        37           O   tau(  37) = (   0.4969728   0.4969728   0.1659358  )
        38           O   tau(  38) = (   0.4961317   0.6591319   0.3365363  )
        39           O   tau(  39) = (   0.6591319   0.4961317   0.3365364  )
        40           O   tau(  40) = (   0.6627707   0.6627707   0.1670522  )
        41           Mg  tau(  41) = (   0.6645193   0.3317106   0.9953830  )
        42           Mg  tau(  42) = (   0.6628322   0.4975999   0.1655042  )
        43           Mg  tau(  43) = (   0.8298301   0.3315993   0.1649977  )
        44           Mg  tau(  44) = (   0.8290644   0.4978703   0.9953829  )
        45           O   tau(  45) = (   0.8285621   0.4976355   0.1667001  )
        46           O   tau(  46) = (   0.8284772   0.6627060   0.3324776  )
        47           O   tau(  47) = (   0.0001516   0.4971223   0.3316824  )
        48           O   tau(  48) = (  -0.0003177   0.6634801   0.1661251  )
        49           Mg  tau(  49) = (   0.9951172   0.6638098   0.9953831  )
        50           Mg  tau(  50) = (   0.9952237   0.8295841   0.1656249  )
        51           Mg  tau(  51) = (   0.1652871   0.6640827   0.1651533  )
        52           Mg  tau(  52) = (   0.1655857   0.8296794   0.9953831  )
        53           O   tau(  53) = (   0.1659122   0.8297408   0.1661211  )
        54           O   tau(  54) = (   0.1667349   0.0010017   0.3325211  )
        55           O   tau(  55) = (   0.3320832   0.8292953   0.3315574  )
        56           O   tau(  56) = (   0.3317012   0.0008706   0.1667572  )
        57           Mg  tau(  57) = (   0.3317106   0.6645193   0.9953830  )
        58           Mg  tau(  58) = (   0.3315993   0.8298300   0.1649978  )
        59           Mg  tau(  59) = (   0.4975999   0.6628322   0.1655042  )
        60           Mg  tau(  60) = (   0.4978703   0.8290644   0.9953829  )
        61           O   tau(  61) = (   0.4976355   0.8285621   0.1667002  )
        62           O   tau(  62) = (   0.4971224   0.0001517   0.3316825  )
        63           O   tau(  63) = (   0.6627060   0.8284772   0.3324776  )
        64           O   tau(  64) = (   0.6634801  -0.0003177   0.1661251  )
        65           Mg  tau(  65) = (   0.6635387   0.6635387   0.9953828  )
        66           Mg  tau(  66) = (   0.6637269   0.8291931   0.1656842  )
        67           Mg  tau(  67) = (   0.8291931   0.6637269   0.1656842  )
        68           Mg  tau(  68) = (   0.8294944   0.8294944   0.9953831  )
        69           O   tau(  69) = (   0.8292529   0.8292529   0.1661392  )
        70           O   tau(  70) = (   0.8296397  -0.0002125   0.3320406  )
        71           O   tau(  71) = (  -0.0002125   0.8296398   0.3320406  )
        72           O   tau(  72) = (   0.0001916   0.0001916   0.1661570  )
        73           Mg  tau(  73) = (   0.9954267   0.9954267   0.3311918  )
        74           Mg  tau(  74) = (   0.9940164   0.1644181   0.4976550  )
        75           Mg  tau(  75) = (   0.1644181   0.9940164   0.4976550  )
        76           Mg  tau(  76) = (   0.1665985   0.1665985   0.3316566  )
        77           O   tau(  77) = (   0.1695986   0.1695985   0.4976553  )
        78           O   tau(  78) = (   0.1706683   0.3328599   0.6584103  )
        79           O   tau(  79) = (   0.3328600   0.1706683   0.6584103  )
        80           O   tau(  80) = (   0.4323752   0.4402760   0.4976623  )
        81           Mg  tau(  81) = (   0.3317140   0.9937041   0.3304636  )
        82           Mg  tau(  82) = (   0.3320264   0.1515521   0.4976548  )
        83           Mg  tau(  83) = (   0.4991811   0.9937368   0.4976550  )
        84           Mg  tau(  84) = (   0.4986458   0.1639229   0.3287683  )
        85           O   tau(  85) = (   0.4962044   0.1622520   0.4976549  )
        86           O   tau(  86) = (   0.5001167   0.3271339   0.6673070  )
        87           O   tau(  87) = (   0.6639302   0.1653340   0.6627540  )
        88           O   tau(  88) = (   0.6678556   0.3318338   0.4976549  )
        89           Mg  tau(  89) = (   0.6640465   0.9948208   0.3310403  )
        90           Mg  tau(  90) = (   0.6683652   0.1612926   0.4976550  )
        91           Mg  tau(  91) = (   0.8302212   0.9945290   0.4976551  )
        92           Mg  tau(  92) = (   0.8299084   0.1653595   0.3310441  )
        93           O   tau(  93) = (   0.8302709   0.1651263   0.4976555  )
        94           O   tau(  94) = (   0.8292951   0.3320832   0.6637541  )
        95           O   tau(  95) = (   0.0010017   0.1667350   0.6627904  )
        96           O   tau(  96) = (  -0.0034099   0.3313738   0.4976554  )
        97           Mg  tau(  97) = (   0.9937041   0.3317140   0.3304636  )
        98           Mg  tau(  98) = (   0.9937369   0.4991811   0.4976550  )
        99           Mg  tau(  99) = (   0.1515521   0.3320265   0.4976548  )
       100           Mg  tau( 100) = (   0.1639230   0.4986458   0.3287684  )
       101           O   tau( 101) = (   0.1622523   0.4962043   0.4976549  )
       102           O   tau( 102) = (   0.1653339   0.6639303   0.6627541  )
       103           O   tau( 103) = (   0.3271339   0.5001167   0.6673073  )
       104           O   tau( 104) = (   0.3318338   0.6678554   0.4976549  )
       105           Mg  tau( 105) = (   0.3361174   0.3361174   0.3241964  )
       106           Mg  tau( 106) = (   0.3143864   0.5155541   0.4976538  )
       107           Mg  tau( 107) = (   0.5155524   0.3143888   0.4976538  )
       108           Mg  tau( 108) = (   0.4920198   0.4920198   0.3304732  )
       109           O   tau( 109) = (   0.4961315   0.6591318   0.6587741  )
       110           O   tau( 110) = (   0.6591318   0.4961315   0.6587741  )
       111           O   tau( 111) = (   0.6598964   0.6598964   0.4976553  )
       112           Mg  tau( 112) = (   0.6652278   0.3308020   0.3289502  )
       113           Mg  tau( 113) = (   0.6756948   0.4967457   0.4976548  )
       114           Mg  tau( 114) = (   0.8306944   0.3302935   0.4976550  )
       115           Mg  tau( 115) = (   0.8305965   0.4976760   0.3306191  )
       116           O   tau( 116) = (   0.8322891   0.4979197   0.4976554  )
       117           O   tau( 117) = (   0.8284772   0.6627058   0.6628339  )
       118           O   tau( 118) = (   0.0001518   0.4971224   0.6636291  )
       119           O   tau( 119) = (  -0.0007138   0.6640278   0.4976555  )
       120           Mg  tau( 120) = (   0.9948208   0.6640465   0.3310403  )
       121           Mg  tau( 121) = (   0.9945290   0.8302212   0.4976551  )
       122           Mg  tau( 122) = (   0.1612928   0.6683650   0.4976550  )
       123           Mg  tau( 123) = (   0.1653596   0.8299084   0.3310441  )
       124           O   tau( 124) = (   0.1651263   0.8302709   0.4976555  )
       125           O   tau( 125) = (   0.1667350   0.0010017   0.6627904  )
       126           O   tau( 126) = (   0.3320832   0.8292952   0.6637541  )
       127           O   tau( 127) = (   0.3313738  -0.0034099   0.4976554  )
       128           Mg  tau( 128) = (   0.3308020   0.6652278   0.3289503  )
       129           Mg  tau( 129) = (   0.3302935   0.8306943   0.4976550  )
       130           Mg  tau( 130) = (   0.4967456   0.6756948   0.4976548  )
       131           Mg  tau( 131) = (   0.4976760   0.8305964   0.3306191  )
       132           O   tau( 132) = (   0.4979198   0.8322892   0.4976555  )
       133           O   tau( 133) = (   0.4971224   0.0001519   0.6636291  )
       134           O   tau( 134) = (   0.6627058   0.8284772   0.6628339  )
       135           O   tau( 135) = (   0.6640277  -0.0007137   0.4976556  )
       136           Mg  tau( 136) = (   0.6624501   0.6624502   0.3317772  )
       137           Mg  tau( 137) = (   0.6647242   0.8303756   0.4976550  )
       138           Mg  tau( 138) = (   0.8303757   0.6647242   0.4976550  )
       139           Mg  tau( 139) = (   0.8293156   0.8293156   0.3312119  )
       140           O   tau( 140) = (   0.8289255   0.8289255   0.4976556  )
       141           O   tau( 141) = (   0.8296398  -0.0002125   0.6632714  )
       142           O   tau( 142) = (  -0.0002125   0.8296398   0.6632714  )
       143           O   tau( 143) = (   0.0005071   0.0005071   0.4976558  )
       144           Mg  tau( 144) = (   0.9954267   0.9954267   0.6641182  )
       145           Mg  tau( 145) = (   0.9955336   0.1656133   0.8296663  )
       146           Mg  tau( 146) = (   0.1656133   0.9955335   0.8296663  )
       147           Mg  tau( 147) = (   0.1665988   0.1665988   0.6636529  )
       148           O   tau( 148) = (   0.1666724   0.1666724   0.8282064  )
       149           O   tau( 149) = (   0.1658548   0.3315639  -0.0000726  )
       150           O   tau( 150) = (   0.3315639   0.1658548  -0.0000726  )
       151           O   tau( 151) = (   0.3320207   0.3320206   0.8306229  )
       152           Mg  tau( 152) = (   0.3317140   0.9937042   0.6648460  )
       153           Mg  tau( 153) = (   0.3318348   0.1660388   0.8304939  )
       154           Mg  tau( 154) = (   0.4978881   0.9948457   0.8303601  )
       155           Mg  tau( 155) = (   0.4986460   0.1639230   0.6665413  )
       156           O   tau( 156) = (   0.4973691   0.1648236   0.8303330  )
       157           O   tau( 157) = (   0.4979581   0.3314179  -0.0000725  )
       158           O   tau( 158) = (   0.6636967   0.1657061  -0.0000723  )
       159           O   tau( 159) = (   0.6644040   0.3318381   0.8301911  )
       160           Mg  tau( 160) = (   0.6640466   0.9948207   0.6642697  )
       161           Mg  tau( 161) = (   0.6640827   0.1652870   0.8301576  )
       162           Mg  tau( 162) = (   0.8295841   0.9952236   0.8296861  )
       163           Mg  tau( 163) = (   0.8299085   0.1653594   0.6642658  )
       164           O   tau( 164) = (   0.8297409   0.1659122   0.8291888  )
       165           O   tau( 165) = (   0.8302620   0.3318449  -0.0000722  )
       166           O   tau( 166) = (   0.0003067   0.1659733  -0.0000723  )
       167           O   tau( 167) = (   0.0008706   0.3317011   0.8285526  )
       168           Mg  tau( 168) = (   0.9937042   0.3317141   0.6648460  )
       169           Mg  tau( 169) = (   0.9948458   0.4978881   0.8303601  )
       170           Mg  tau( 170) = (   0.1660388   0.3318348   0.8304939  )
       171           Mg  tau( 171) = (   0.1639231   0.4986461   0.6665412  )
       172           O   tau( 172) = (   0.1648236   0.4973691   0.8303331  )
       173           O   tau( 173) = (   0.1657061   0.6636967  -0.0000723  )
       174           O   tau( 174) = (   0.3314179   0.4979581  -0.0000725  )
       175           O   tau( 175) = (   0.3318382   0.6644041   0.8301911  )
       176           Mg  tau( 176) = (   0.3361190   0.3361191   0.6711106  )
       177           Mg  tau( 177) = (   0.3305267   0.4991507   0.8322029  )
       178           Mg  tau( 178) = (   0.4991507   0.3305268   0.8322030  )
       179           Mg  tau( 179) = (   0.4920181   0.4920182   0.6648331  )
       180           O   tau( 180) = (   0.4969727   0.4969726   0.8293730  )
       181           O   tau( 181) = (   0.4977477   0.6633755  -0.0000727  )
       182           O   tau( 182) = (   0.6633755   0.4977477  -0.0000726  )
       183           O   tau( 183) = (   0.6627707   0.6627707   0.8282576  )
       184           Mg  tau( 184) = (   0.6652275   0.3308018   0.6663593  )
       185           Mg  tau( 185) = (   0.6628318   0.4975998   0.8298056  )
       186           Mg  tau( 186) = (   0.8298300   0.3315993   0.8303131  )
       187           Mg  tau( 187) = (   0.8305963   0.4976760   0.6646906  )
       188           O   tau( 188) = (   0.8285623   0.4976356   0.8286099  )
       189           O   tau( 189) = (   0.8291237   0.6634450  -0.0000721  )
       190           O   tau( 190) = (  -0.0008891   0.4975062  -0.0000722  )
       191           O   tau( 191) = (  -0.0003179   0.6634802   0.8291850  )
       192           Mg  tau( 192) = (   0.9948208   0.6640466   0.6642697  )
       193           Mg  tau( 193) = (   0.9952236   0.8295841   0.8296861  )
       194           Mg  tau( 194) = (   0.1652870   0.6640827   0.8301575  )
       195           Mg  tau( 195) = (   0.1653595   0.8299084   0.6642658  )
       196           O   tau( 196) = (   0.1659122   0.8297410   0.8291889  )
       197           O   tau( 197) = (   0.1659733   0.0003067  -0.0000723  )
       198           O   tau( 198) = (   0.3318449   0.8302620  -0.0000722  )
       199           O   tau( 199) = (   0.3317011   0.0008706   0.8285526  )
       200           Mg  tau( 200) = (   0.3308017   0.6652274   0.6663591  )
       201           Mg  tau( 201) = (   0.3315993   0.8298299   0.8303131  )
       202           Mg  tau( 202) = (   0.4975997   0.6628318   0.8298056  )
       203           Mg  tau( 203) = (   0.4976760   0.8305963   0.6646906  )
       204           O   tau( 204) = (   0.4976356   0.8285623   0.8286099  )
       205           O   tau( 205) = (   0.4975062  -0.0008891  -0.0000722  )
       206           O   tau( 206) = (   0.6634450   0.8291237  -0.0000721  )
       207           O   tau( 207) = (   0.6634802  -0.0003178   0.8291850  )
       208           Mg  tau( 208) = (   0.6624498   0.6624499   0.6635323  )
       209           Mg  tau( 209) = (   0.6637269   0.8291930   0.8296267  )
       210           Mg  tau( 210) = (   0.8291931   0.6637269   0.8296267  )
       211           Mg  tau( 211) = (   0.8293156   0.8293156   0.6640981  )
       212           O   tau( 212) = (   0.8292527   0.8292527   0.8291707  )
       213           O   tau( 213) = (   0.8295119  -0.0000797  -0.0000725  )
       214           O   tau( 214) = (  -0.0000797   0.8295119  -0.0000725  )
       215           O   tau( 215) = (   0.0001916   0.0001916   0.8291529  )

     number of k points=     1
                       cart. coord. in units 2pi/alat
        k(    1) = (   0.0000000   0.0000000   0.0000000), wk =   2.0000000

     Dense  grid:  1303639 G-vectors     FFT dimensions: ( 135, 135, 135)

     Estimated max dynamical RAM per process >     523.64 MB

     Estimated total dynamical RAM >      30.68 GB

     Initial potential from superposition of free atoms
     Check: negative starting charge=   -0.000287

     starting charge  857.87907, renormalised to  856.00000

     negative rho (up, down):  2.864E-04 0.000E+00
     Starting wfc are  860 randomized atomic wfcs

     total cpu time spent up to now is       13.1 secs

     Self-consistent Calculation

     iteration #  1     ecut=    80.00 Ry     beta= 0.70
     Davidson diagonalization with overlap
     ethr =  1.00E-02,  avg # of iterations =  6.0
     Davidson diagonalization with overlap
     ethr =  1.00E-02,  avg # of iterations =  1.0
     Davidson diagonalization with overlap
     ethr =  1.00E-02,  avg # of iterations =  1.0

     negative rho (up, down):  4.094E-05 0.000E+00

     Expectation value of exp(iGx): ( -2.0444749499502057E-004, -3.1076213358379156E-004)  0.99545565572673589     
     Electronic Dipole per cell (Ry a.u.)  -23.061851063431945     
     Ionic Dipole per cell (Ry a.u.)   13242.863551392305     

     Expectation value of exp(iGx): ( -2.6221697638342909E-004, -2.6359506231472552E-004)  0.99545565572673589     
     Electronic Dipole per cell (Ry a.u.)  -25.213824628715642     
     Ionic Dipole per cell (Ry a.u.)   13244.466550856187     

     Expectation value of exp(iGx): (  3.6421365328891738E-004,  7.2164013697075303E-005)  0.99545565572673589     
     Electronic Dipole per cell (Ry a.u.)   2.0954949948110815     
     Ionic Dipole per cell (Ry a.u.)   13224.652983100996     
Electronic Dipole on Cartesian axes
           1  -23.061851063431945     
           2  -25.213824628715642     
           3   2.0954949948110815     
Ionic Dipole on Cartesian axes
           1   13242.863551392305     
           2   13244.466550856187     
           3   13224.652983100996     

     total cpu time spent up to now is      230.5 secs

     total energy              =   -3659.18039005 Ry
     Harris-Foulkes estimate   =   -3691.80255262 Ry
     estimated scf accuracy    <      44.19722038 Ry

     iteration #  2     ecut=    80.00 Ry     beta= 0.70
     Davidson diagonalization with overlap
     ethr =  5.16E-03,  avg # of iterations =  3.0
     Davidson diagonalization with overlap
     ethr =  5.16E-03,  avg # of iterations =  2.0
     Davidson diagonalization with overlap
     ethr =  5.16E-03,  avg # of iterations =  1.0

     negative rho (up, down):  8.170E-06 0.000E+00

     Expectation value of exp(iGx): ( -2.0007392764735612E-006, -3.0585618139383212E-006)  0.99545565572673589     
     Electronic Dipole per cell (Ry a.u.)  -23.033788414869459     
     Ionic Dipole per cell (Ry a.u.)   13242.863551392305     

     Expectation value of exp(iGx): ( -2.4654305032597434E-006, -2.6696120530692477E-006)  0.99545565572673589     
     Electronic Dipole per cell (Ry a.u.)  -24.816151945054475     
     Ionic Dipole per cell (Ry a.u.)   13244.466550856187     

     Expectation value of exp(iGx): (  3.6647812781382139E-006,  7.2638447682904902E-007)  0.99545565572673589     
     Electronic Dipole per cell (Ry a.u.)   2.0962195341384806     
     Ionic Dipole per cell (Ry a.u.)   13224.652983100996     
Electronic Dipole on Cartesian axes
           1  -23.033788414869459     
           2  -24.816151945054475     
           3   2.0962195341384806     
Ionic Dipole on Cartesian axes
           1   13242.863551392305     
           2   13244.466550856187     
           3   13224.652983100996     

     total cpu time spent up to now is      422.2 secs

     total energy              =   -3670.09247190 Ry
     Harris-Foulkes estimate   =   -3689.08709402 Ry
     estimated scf accuracy    <      38.61630284 Ry

     iteration #  3     ecut=    80.00 Ry     beta= 0.70
     Davidson diagonalization with overlap
     ethr =  4.51E-03,  avg # of iterations =  2.0
     Davidson diagonalization with overlap
     ethr =  4.51E-03,  avg # of iterations =  1.0
     Davidson diagonalization with overlap
     ethr =  4.51E-03,  avg # of iterations =  1.0

     Expectation value of exp(iGx): ( -2.6941647903565361E-005, -4.0726712708267928E-005)  0.99545565572673589     
     Electronic Dipole per cell (Ry a.u.)  -23.088962833422620     
     Ionic Dipole per cell (Ry a.u.)   13242.863551392305     

     Expectation value of exp(iGx): ( -3.4435883137119035E-005, -3.4594544210370434E-005)  0.99545565572673589     
     Electronic Dipole per cell (Ry a.u.)  -25.217279007751859     
     Ionic Dipole per cell (Ry a.u.)   13244.466550856187     

     Expectation value of exp(iGx): (  4.7952375526726554E-005,  9.5023914969575076E-006)  0.99545565572673589     
     Electronic Dipole per cell (Ry a.u.)   2.0957693545568179     
     Ionic Dipole per cell (Ry a.u.)   13224.652983100996     
Electronic Dipole on Cartesian axes
           1  -23.088962833422620     
           2  -25.217279007751859     
           3   2.0957693545568179     
Ionic Dipole on Cartesian axes
           1   13242.863551392305     
           2   13244.466550856187     
           3   13224.652983100996     

     total cpu time spent up to now is      603.9 secs

     total energy              =   -3677.83593360 Ry
     Harris-Foulkes estimate   =   -3677.96998087 Ry
     estimated scf accuracy    <       0.27141299 Ry

     iteration #  4     ecut=    80.00 Ry     beta= 0.70
     Davidson diagonalization with overlap
     ethr =  3.17E-05,  avg # of iterations =  7.0
     Davidson diagonalization with overlap
     ethr =  3.17E-05,  avg # of iterations =  1.0
     Davidson diagonalization with overlap
     ethr =  3.17E-05,  avg # of iterations =  1.0

     negative rho (up, down):  6.797E-07 0.000E+00

     Expectation value of exp(iGx): ( -2.2971996573835696E-005, -3.6254951680223182E-005)  0.99545565572673589     
     Electronic Dipole per cell (Ry a.u.)  -22.878384106331534     
     Ionic Dipole per cell (Ry a.u.)   13242.863551392305     

     Expectation value of exp(iGx): ( -2.8896469331040627E-005, -3.1538845508669313E-005)  0.99545565572673589     
     Electronic Dipole per cell (Ry a.u.)  -24.773802336358862     
     Ionic Dipole per cell (Ry a.u.)   13244.466550856187     

     Expectation value of exp(iGx): (  4.2937835296116271E-005,  8.5092922989266784E-006)  0.99545565572673589     
     Electronic Dipole per cell (Ry a.u.)   2.0959128338529820     
     Ionic Dipole per cell (Ry a.u.)   13224.652983100996     
Electronic Dipole on Cartesian axes
           1  -22.878384106331534     
           2  -24.773802336358862     
           3   2.0959128338529820     
Ionic Dipole on Cartesian axes
           1   13242.863551392305     
           2   13244.466550856187     
           3   13224.652983100996     

     total cpu time spent up to now is      817.2 secs

     total energy              =   -3677.83270450 Ry
     Harris-Foulkes estimate   =   -3677.97258864 Ry
     estimated scf accuracy    <       0.34160612 Ry

     iteration #  5     ecut=    80.00 Ry     beta= 0.70
     Davidson diagonalization with overlap
     ethr =  3.17E-05,  avg # of iterations =  8.0
     Davidson diagonalization with overlap
     ethr =  3.17E-05,  avg # of iterations =  1.0
     Davidson diagonalization with overlap
     ethr =  3.17E-05,  avg # of iterations =  1.0

     Expectation value of exp(iGx): ( -2.3984581376603061E-005, -3.6109378375113714E-005)  0.99545565572673589     
     Electronic Dipole per cell (Ry a.u.)  -23.109039535932055     
     Ionic Dipole per cell (Ry a.u.)   13242.863551392305     

     Expectation value of exp(iGx): ( -3.0576263832942608E-005, -3.0676470026249126E-005)  0.99545565572673589     
     Electronic Dipole per cell (Ry a.u.)  -25.224376080911572     
     Ionic Dipole per cell (Ry a.u.)   13244.466550856187     

     Expectation value of exp(iGx): (  4.2653199950441532E-005,  8.4518724586953642E-006)  0.99545565572673589     
     Electronic Dipole per cell (Ry a.u.)   2.0956683423792684     
     Ionic Dipole per cell (Ry a.u.)   13224.652983100996     
Electronic Dipole on Cartesian axes
           1  -23.109039535932055     
           2  -25.224376080911572     
           3   2.0956683423792684     
Ionic Dipole on Cartesian axes
           1   13242.863551392305     
           2   13244.466550856187     
           3   13224.652983100996     

     total cpu time spent up to now is     1014.1 secs

     total energy              =   -3677.89745294 Ry
     Harris-Foulkes estimate   =   -3677.90477922 Ry
     estimated scf accuracy    <       0.01851893 Ry

     iteration #  6     ecut=    80.00 Ry     beta= 0.70
     Davidson diagonalization with overlap
     ethr =  2.16E-06,  avg # of iterations = 12.0
     Davidson diagonalization with overlap
     ethr =  2.16E-06,  avg # of iterations =  1.0
     Davidson diagonalization with overlap
     ethr =  2.16E-06,  avg # of iterations =  1.0

     Expectation value of exp(iGx): ( -2.4121794154184357E-005, -3.6329716869881318E-005)  0.99545565572673589     
     Electronic Dipole per cell (Ry a.u.)  -23.107169072067695     
     Ionic Dipole per cell (Ry a.u.)   13242.863551392305     

     Expectation value of exp(iGx): ( -3.0700055057166184E-005, -3.0918435791092507E-005)  0.99545565572673589     
     Electronic Dipole per cell (Ry a.u.)  -25.203934419549778     
     Ionic Dipole per cell (Ry a.u.)   13244.466550856187     

     Expectation value of exp(iGx): (  4.2987792074253131E-005,  8.5181466501746042E-006)  0.99545565572673589     
     Electronic Dipole per cell (Ry a.u.)   2.0956620254540743     
     Ionic Dipole per cell (Ry a.u.)   13224.652983100996     
Electronic Dipole on Cartesian axes
           1  -23.107169072067695     
           2  -25.203934419549778     
           3   2.0956620254540743     
Ionic Dipole on Cartesian axes
           1   13242.863551392305     
           2   13244.466550856187     
           3   13224.652983100996     

     total cpu time spent up to now is     1235.4 secs

     total energy              =   -3677.89961629 Ry
     Harris-Foulkes estimate   =   -3677.89998288 Ry
     estimated scf accuracy    <       0.00089586 Ry

     iteration #  7     ecut=    80.00 Ry     beta= 0.70
     Davidson diagonalization with overlap
     ethr =  1.05E-07,  avg # of iterations =  2.0
     Davidson diagonalization with overlap
     ethr =  1.05E-07,  avg # of iterations =  1.0
     Davidson diagonalization with overlap
     ethr =  1.05E-07,  avg # of iterations =  1.0

     Expectation value of exp(iGx): ( -2.4241660457691877E-005, -3.6531389610716512E-005)  0.99545565572673589     
     Electronic Dipole per cell (Ry a.u.)  -23.104311420580746     
     Ionic Dipole per cell (Ry a.u.)   13242.863551392305     

     Expectation value of exp(iGx): ( -3.0847162452356564E-005, -3.1099964078183925E-005)  0.99545565572673589     
     Electronic Dipole per cell (Ry a.u.)  -25.198183254502183     
     Ionic Dipole per cell (Ry a.u.)   13244.466550856187     

     Expectation value of exp(iGx): (  4.3221879756784151E-005,  8.5645749337810844E-006)  0.99545565572673589     
     Electronic Dipole per cell (Ry a.u.)   2.0956723236029369     
     Ionic Dipole per cell (Ry a.u.)   13224.652983100996     
Electronic Dipole on Cartesian axes
           1  -23.104311420580746     
           2  -25.198183254502183     
           3   2.0956723236029369     
Ionic Dipole on Cartesian axes
           1   13242.863551392305     
           2   13244.466550856187     
           3   13224.652983100996     

     total cpu time spent up to now is     1411.3 secs

     total energy              =   -3677.89966275 Ry
     Harris-Foulkes estimate   =   -3677.89972533 Ry
     estimated scf accuracy    <       0.00012489 Ry

     iteration #  8     ecut=    80.00 Ry     beta= 0.70
     Davidson diagonalization with overlap
     ethr =  1.46E-08,  avg # of iterations =  3.0
     Davidson diagonalization with overlap
     ethr =  1.46E-08,  avg # of iterations =  1.0
     Davidson diagonalization with overlap
     ethr =  1.46E-08,  avg # of iterations =  1.0

     Expectation value of exp(iGx): ( -2.4312153236471791E-005, -3.6648330216776116E-005)  0.99545565572673589     
     Electronic Dipole per cell (Ry a.u.)  -23.102868884159825     
     Ionic Dipole per cell (Ry a.u.)   13242.863551392305     

     Expectation value of exp(iGx): ( -3.0934252881367097E-005, -3.1205401713790383E-005)  0.99545565572673589     
     Electronic Dipole per cell (Ry a.u.)  -25.195155669745180     
     Ionic Dipole per cell (Ry a.u.)   13244.466550856187     

     Expectation value of exp(iGx): (  4.3368296292742967E-005,  8.5935819350490504E-006)  0.99545565572673589     
     Electronic Dipole per cell (Ry a.u.)   2.0956709032788616     
     Ionic Dipole per cell (Ry a.u.)   13224.652983100996     
Electronic Dipole on Cartesian axes
           1  -23.102868884159825     
           2  -25.195155669745180     
           3   2.0956709032788616     
Ionic Dipole on Cartesian axes
           1   13242.863551392305     
           2   13244.466550856187     
           3   13224.652983100996     

     total cpu time spent up to now is     1597.5 secs

     total energy              =   -3677.89969241 Ry
     Harris-Foulkes estimate   =   -3677.89970687 Ry
     estimated scf accuracy    <       0.00003887 Ry

     iteration #  9     ecut=    80.00 Ry     beta= 0.70
     Davidson diagonalization with overlap
     ethr =  4.54E-09,  avg # of iterations =  2.0
     Davidson diagonalization with overlap
     ethr =  4.54E-09,  avg # of iterations =  1.0
     Davidson diagonalization with overlap
     ethr =  4.54E-09,  avg # of iterations =  1.0

     Expectation value of exp(iGx): ( -2.4289541399946854E-005, -3.6611259639674770E-005)  0.99545565572673589     
     Electronic Dipole per cell (Ry a.u.)  -23.103271282809430     
     Ionic Dipole per cell (Ry a.u.)   13242.863551392305     

     Expectation value of exp(iGx): ( -3.0906333795680778E-005, -3.1171937438801766E-005)  0.99545565572673589     
     Electronic Dipole per cell (Ry a.u.)  -25.196066376042737     
     Ionic Dipole per cell (Ry a.u.)   13244.466550856187     

     Expectation value of exp(iGx): (  4.3322258968201195E-005,  8.5844655100600557E-006)  0.99545565572673589     
     Electronic Dipole per cell (Ry a.u.)   2.0956723391178413     
     Ionic Dipole per cell (Ry a.u.)   13224.652983100996     
Electronic Dipole on Cartesian axes
           1  -23.103271282809430     
           2  -25.196066376042737     
           3   2.0956723391178413     
Ionic Dipole on Cartesian axes
           1   13242.863551392305     
           2   13244.466550856187     
           3   13224.652983100996     

     total cpu time spent up to now is     1774.7 secs

     total energy              =   -3677.89969506 Ry
     Harris-Foulkes estimate   =   -3677.89969656 Ry
     estimated scf accuracy    <       0.00000309 Ry

     iteration # 10     ecut=    80.00 Ry     beta= 0.70
     Davidson diagonalization with overlap
     ethr =  3.61E-10,  avg # of iterations =  2.0
     Davidson diagonalization with overlap
     ethr =  3.61E-10,  avg # of iterations =  1.0
     Davidson diagonalization with overlap
     ethr =  3.61E-10,  avg # of iterations =  1.0

     Expectation value of exp(iGx): ( -2.4283010040278258E-005, -3.6600694668534042E-005)  0.99545565572673589     
     Electronic Dipole per cell (Ry a.u.)  -23.103368413740100     
     Ionic Dipole per cell (Ry a.u.)   13242.863551392305     

     Expectation value of exp(iGx): ( -3.0898190709278211E-005, -3.1162675381646467E-005)  0.99545565572673589     
     Electronic Dipole per cell (Ry a.u.)  -25.196246675579552     
     Ionic Dipole per cell (Ry a.u.)   13244.466550856187     

     Expectation value of exp(iGx): (  4.3310033273966526E-005,  8.5820404905935900E-006)  0.99545565572673589     
     Electronic Dipole per cell (Ry a.u.)   2.0956717552706809     
     Ionic Dipole per cell (Ry a.u.)   13224.652983100996     
Electronic Dipole on Cartesian axes
           1  -23.103368413740100     
           2  -25.196246675579552     
           3   2.0956717552706809     
Ionic Dipole on Cartesian axes
           1   13242.863551392305     
           2   13244.466550856187     
           3   13224.652983100996     

     total cpu time spent up to now is     1953.4 secs

     total energy              =   -3677.89969526 Ry
     Harris-Foulkes estimate   =   -3677.89969553 Ry
     estimated scf accuracy    <       0.00000022 Ry

     iteration # 11     ecut=    80.00 Ry     beta= 0.70
     Davidson diagonalization with overlap
     ethr =  2.59E-11,  avg # of iterations =  2.0
     Davidson diagonalization with overlap
     ethr =  2.59E-11,  avg # of iterations =  1.0
     Davidson diagonalization with overlap
     ethr =  2.59E-11,  avg # of iterations =  1.0

     Expectation value of exp(iGx): ( -2.4281778368563688E-005, -3.6598765608096341E-005)  0.99545565572673589     
     Electronic Dipole per cell (Ry a.u.)  -23.103378205905653     
     Ionic Dipole per cell (Ry a.u.)   13242.863551392305     

     Expectation value of exp(iGx): ( -3.0896752007214282E-005, -3.1160841463709604E-005)  0.99545565572673589     
     Electronic Dipole per cell (Ry a.u.)  -25.196312492805944     
     Ionic Dipole per cell (Ry a.u.)   13244.466550856187     

     Expectation value of exp(iGx): (  4.3307259455555602E-005,  8.5814911960148076E-006)  0.99545565572673589     
     Electronic Dipole per cell (Ry a.u.)   2.0956718380131907     
     Ionic Dipole per cell (Ry a.u.)   13224.652983100996     
Electronic Dipole on Cartesian axes
           1  -23.103378205905653     
           2  -25.196312492805944     
           3   2.0956718380131907     
Ionic Dipole on Cartesian axes
           1   13242.863551392305     
           2   13244.466550856187     
           3   13224.652983100996     

     total cpu time spent up to now is     2130.4 secs

     total energy              =   -3677.89969538 Ry
     Harris-Foulkes estimate   =   -3677.89969531 Ry
     estimated scf accuracy    <       0.00000001 Ry

     iteration # 12     ecut=    80.00 Ry     beta= 0.70
     Davidson diagonalization with overlap
     ethr =  1.71E-12,  avg # of iterations =  2.0
     Davidson diagonalization with overlap
     ethr =  1.71E-12,  avg # of iterations =  1.0
     Davidson diagonalization with overlap
     ethr =  1.71E-12,  avg # of iterations =  1.0

     Expectation value of exp(iGx): ( -2.4282054499297086E-005, -3.6599027316366901E-005)  0.99545565572673589     
     Electronic Dipole per cell (Ry a.u.)  -23.103399038353164     
     Ionic Dipole per cell (Ry a.u.)   13242.863551392305     

     Expectation value of exp(iGx): ( -3.0897103500959572E-005, -3.1161044933188337E-005)  0.99545565572673589     
     Electronic Dipole per cell (Ry a.u.)  -25.196338453213585     
     Ionic Dipole per cell (Ry a.u.)   13244.466550856187     

     Expectation value of exp(iGx): (  4.3307656385550775E-005,  8.5815696134507366E-006)  0.99545565572673589     
     Electronic Dipole per cell (Ry a.u.)   2.0956717819138087     
     Ionic Dipole per cell (Ry a.u.)   13224.652983100996     
Electronic Dipole on Cartesian axes
           1  -23.103399038353164     
           2  -25.196338453213585     
           3   2.0956717819138087     
Ionic Dipole on Cartesian axes
           1   13242.863551392305     
           2   13244.466550856187     
           3   13224.652983100996     

     total cpu time spent up to now is     2308.8 secs

     End of self-consistent calculation

          k = 0.0000 0.0000 0.0000 (162891 PWs)   bands (ev):

   -11.5629 -11.2333 -11.1905 -11.1786 -11.1532 -11.1399 -11.1119 -10.8904
   -10.8754 -10.8525 -10.8358 -10.8292 -10.8161 -10.8047 -10.8035 -10.8007
   -10.7854 -10.7721 -10.7331 -10.5806 -10.5588 -10.5565 -10.5432 -10.5389
   -10.5349 -10.5259 -10.5184 -10.4951 -10.3986 -10.3719 -10.3503 -10.3141
   -10.2933 -10.2745 -10.2704 -10.2408 -10.2253 -10.2246 -10.1886 -10.1848
   -10.1806 -10.1674 -10.1484 -10.1467 -10.1398 -10.1321 -10.1242 -10.1156
   -10.1126 -10.1112 -10.1023 -10.0981 -10.0954 -10.0917 -10.0835 -10.0759
   -10.0720 -10.0704 -10.0685 -10.0649 -10.0558 -10.0486 -10.0460 -10.0443
   -10.0424 -10.0335 -10.0330 -10.0311 -10.0260 -10.0180 -10.0132 -10.0095
   -10.0038  -9.9985  -9.9950  -9.9890  -9.9873  -9.9805  -9.9764  -9.9683
    -9.9320  -9.9088  -9.8907  -9.8859  -9.8556  -9.8465  -9.8424  -9.8389
    -9.8356  -9.8291  -9.8270  -9.8175  -9.8099  -9.7895  -9.7601  -9.7556
    -9.7537  -9.7474  -9.7394  -9.7192  -9.7060  -9.7040  -9.7013  -9.6998
    -9.6924  -9.6655  -9.5198   1.0006   1.0592   1.0651   1.0665   1.1023
     1.1174   1.1231   1.1350   1.1439   1.1447   1.1511   1.1903   1.1951
     1.2050   1.2066   1.2137   1.2254   1.2305   1.2316   1.2319   1.2423
     1.2432   1.2534   1.2563   1.2569   1.2691   1.3217   1.4660   1.6359
     1.6763   1.6820   1.6844   1.6942   1.6957   1.6993   1.7018   1.7101
     1.7146   1.7228   1.7233   1.7297   1.7344   1.7482   1.7509   1.7621
     1.7640   1.7741   1.7879   1.7963   1.8144   1.8201   1.8265   1.8280
     1.8369   1.8392   1.8477   1.8488   1.8510   1.8550   1.8598   1.8627
     1.8661   1.8676   1.8709   1.8724   1.8806   1.9155   1.9341   1.9652
     1.9693   1.9799   1.9871   1.9963   1.9996   2.0043   2.0058   2.0852
     2.1485   2.1518   2.1545   2.1548   2.1559   2.1614   2.1675   2.1692
     2.1735   2.1948   2.2088   2.2293   2.2721   2.2771   2.2838   2.2872
     2.2885   2.2889   2.2994   2.3061   2.3512   2.3830   2.3987   2.5403
     2.6860   2.7957   2.7985   2.8051   2.8122   2.8136   2.8224   2.8249
     2.8280   2.8510   2.8880   2.9034   3.0748   3.0896   3.0981   3.0987
     3.1192   3.1328   3.1377   3.1405   3.1437   3.1813   3.2035   3.3055
     3.4762   3.4862   3.5041   3.5081   3.5109   3.5174   3.5175   3.5251
     3.5361   3.5361   3.5378   3.5416   3.5486   3.5508   3.5569   3.5636
     3.5663   3.5696   3.5738   3.5749   3.5816   3.5850   3.5892   3.5908
     3.6066   3.6927   3.7120   3.7275   3.7301   3.7506   3.7666   3.7802
     3.7887   3.7925   3.8017   3.8126   3.8128   3.8676   3.8801   3.8812
     3.8960   3.8960   3.9057   3.9355   3.9694   3.9742   3.9774   3.9905
     4.0012   4.0128   4.0140   4.0182   4.0207   4.0312   4.0386   4.0449
     4.0499   4.0537   4.0537   4.0555   4.0562   4.0730   4.0743   4.0771
     4.0778   4.0807   4.1150   4.1202   4.1537   4.1660   4.1951   4.2316
     4.2906   4.3059   4.3134   4.3151   4.3324   4.3353   4.3526   4.3591
     4.3661   4.3727   4.3758   4.3791   4.3872   4.3917   4.4014   4.4147
     4.4186   4.4190   4.4256   4.4340   4.4348   4.4369   4.4417   4.4504
     4.4505   4.4553   4.4563   4.4591   4.4647   4.4703   4.4741   4.4741
     4.4812   4.4837   4.4880   4.4895   4.4914   4.4948   4.4956   4.4972
     4.5046   4.5065   4.5077   4.5130   4.5148   4.5164   4.5173   4.5211
     4.5309   4.5311   4.5344   4.5356   4.5390   4.5398   4.5563   4.5823
     4.5981   4.6199   4.6264   4.6325   4.6432   4.6448   4.6525   4.6607
     4.6623   4.6658   4.6694   4.6705   4.6708   4.6832   4.6837   4.6918
     4.6929   4.6979   4.6984   4.6994   4.7050   4.7065   4.7180   4.7680
     4.7815   4.8897   4.9293   4.9445   4.9676   4.9907   4.9931   5.0011
     5.0014   5.0108   5.0136   5.0236   5.0250   5.0322   5.0374   5.0387
     5.0451   5.0505   5.0610   5.0648   5.0724   5.0737   5.0759   5.0816
     5.0858   5.0864   5.1050   5.1208   5.1905   5.2029   5.2121   5.2183
     5.2242   5.2267   5.2331   5.2348   5.2377   5.2386   5.2393   5.2749
     5.4351   5.4670   5.4810   5.7101   8.6610  10.3491  10.8942  11.7767
    11.9127  12.0738  12.1709  12.3298  12.4428  12.5108  12.5176  12.8641
    12.9143  12.9692  13.0804  13.1147  13.1373  13.1465  13.1510  13.1576
    13.1753  13.1852  13.2030  13.2097  13.2104  13.2141  13.2214  13.3120
    13.5647  13.6276  13.8117  14.0328  14.1229  14.1819  14.3221  14.3412
    14.3739  14.3897  14.3905  14.3967  14.4179  14.4345  14.4408  14.4414
    14.4607  14.4753  14.4755  14.4790  14.4793  14.4915  14.5210  14.6093
    14.6122  14.6373  14.6407  14.6653  14.6720  14.7197  14.8238  14.8448
    14.9117  14.9471  14.9586  15.0406  15.1203  15.1999  15.2074  15.2788
    15.3103  15.3266  15.3771  15.3951  15.4073  15.4139  15.4173  15.4246
    15.4314  15.4600  15.4609  15.4639  15.4688  15.4717  15.4848  15.4889
    15.5014  15.5195  15.5648  15.6209  15.6525  15.6781  15.7319  15.7637
    15.7664  15.7796  15.7852  15.7943  15.8041  15.8120  15.8296  15.8324
    15.8367  15.8397  15.8687  15.9023  15.9446  15.9502  15.9630  16.0028
    16.0063  16.0666  16.1431  16.1483  16.1910  16.2062  16.2582  16.3025
    16.3293  16.3512  16.4005  16.4254  16.4389  16.4976  16.5879  16.6371
    16.6377  16.6406  16.6586  16.6675  16.6686  16.6691  16.6754  16.6776
    16.6818  16.6990  16.7029  16.7037  16.7046  16.7117  16.7138  16.7344
    16.7351  16.7451  16.7528  16.7581  16.7694  16.7710  16.7840  16.8061
    16.8553  16.8654  16.9396  16.9664  16.9685  16.9927  17.0445  17.1096
    17.2499  17.2524  17.5021  17.5171  17.5370  17.5402  17.5684  17.5783
    17.6323  17.6374  17.6503  17.6712  17.6923  17.6947  17.6950  17.6967

     highest occupied, lowest unoccupied level (ev):     5.7101    8.6610

!    total energy              =   -3677.89969539 Ry
     Harris-Foulkes estimate   =   -3677.89969539 Ry
     estimated scf accuracy    <          7.9E-10 Ry

     The total energy is the sum of the following terms:

     one-electron contribution =   -1055.43563441 Ry
     hartree contribution      =    1096.47583747 Ry
     xc contribution           =    -907.20937228 Ry
     ewald contribution        =   -2811.73052616 Ry

     convergence has been achieved in  12 iterations
  **** WARNING :: Problem open file vector.dat...

     Forces acting on atoms (cartesian axes, Ry/au):

     atom    1 type  1   force =     0.00006670   -0.00004491   -0.00000169
     atom    2 type  1   force =     0.00039931    0.00003753   -0.00002993
     atom    3 type  1   force =     0.00001457    0.00021657   -0.00002870
     atom    4 type  1   force =     0.00020148    0.00023641   -0.00000142
     atom    5 type  2   force =     0.00064303    0.00054104    0.00030188
     atom    6 type  2   force =     0.00090636   -0.00064938    0.00068337
     atom    7 type  2   force =     0.00039678    0.00140374    0.00105806
     atom    8 type  2   force =     0.00008799   -0.00077605   -0.00068877
     atom    9 type  1   force =     0.00003406   -0.00009166   -0.00000154
     atom   10 type  1   force =     0.00029660   -0.00062386   -0.00110526
     atom   11 type  1   force =     0.00031655   -0.00080763   -0.00002028
     atom   12 type  1   force =     0.00042453    0.00001971   -0.00000216
     atom   13 type  2   force =     0.00005336    0.00051340    0.00080956
     atom   14 type  2   force =    -0.00562619   -0.00094428    0.00717294
     atom   15 type  2   force =    -0.00042529    0.00005061    0.00001034
     atom   16 type  2   force =    -0.00097132   -0.00081837    0.00108820
     atom   17 type  1   force =     0.00027595   -0.00096054   -0.00000178
     atom   18 type  1   force =     0.00065864   -0.00071495   -0.00042661
     atom   19 type  1   force =     0.00022935   -0.00050799   -0.00017881
     atom   20 type  1   force =     0.00065471   -0.00034488   -0.00000181
     atom   21 type  2   force =     0.00041296   -0.00015179   -0.00018828
     atom   22 type  2   force =     0.00000236   -0.00086134   -0.00001674
     atom   23 type  2   force =     0.00047055    0.00008323    0.00009339
     atom   24 type  2   force =     0.00031303   -0.00006328   -0.00003011
     atom   25 type  1   force =     0.00013221    0.00018139   -0.00000155
     atom   26 type  1   force =    -0.00031813    0.00044588    0.00006095
     atom   27 type  1   force =    -0.00059431    0.00074703   -0.00077628
     atom   28 type  1   force =     0.00006952    0.00058821   -0.00000217
     atom   29 type  2   force =    -0.00022123   -0.00019050    0.00001590
     atom   30 type  2   force =    -0.00081926    0.00018930   -0.00049974
     atom   31 type  2   force =    -0.00463897   -0.00471178   -0.00255340
     atom   32 type  2   force =    -0.00064327   -0.00041576    0.00031971
     atom   33 type  1   force =     0.00030452    0.00054346   -0.00000161
     atom   34 type  1   force =     0.00006705    0.00071914    0.00096340
     atom   35 type  1   force =     0.00021263    0.00062114   -0.00066965
     atom   36 type  1   force =    -0.00035631   -0.00009665   -0.00000098
     atom   37 type  2   force =    -0.00049473   -0.00137745    0.00153546
     atom   38 type  2   force =    -0.00028050    0.00193276   -0.00230187
     atom   39 type  2   force =     0.00106792   -0.00169978   -0.00115605
     atom   40 type  2   force =    -0.00016812   -0.00040712   -0.00029206
     atom   41 type  1   force =    -0.00014068   -0.00009875   -0.00000226
     atom   42 type  1   force =    -0.00053546    0.00000080    0.00103534
     atom   43 type  1   force =     0.00013240    0.00002374    0.00013604
     atom   44 type  1   force =    -0.00048985    0.00022450   -0.00000162
     atom   45 type  2   force =    -0.00010338   -0.00049384   -0.00033313
     atom   46 type  2   force =     0.00000069    0.00004760   -0.00019726
     atom   47 type  2   force =    -0.00004771   -0.00010294    0.00008031
     atom   48 type  2   force =    -0.00053724    0.00015984   -0.00031970
     atom   49 type  1   force =    -0.00073676    0.00024077   -0.00000178
     atom   50 type  1   force =    -0.00032623    0.00007473   -0.00012930
     atom   51 type  1   force =    -0.00038858    0.00037988   -0.00002335
     atom   52 type  1   force =    -0.00026899    0.00045269   -0.00000180
     atom   53 type  2   force =    -0.00027663    0.00073367   -0.00033356
     atom   54 type  2   force =     0.00013934    0.00081065    0.00005588
     atom   55 type  2   force =    -0.00075019    0.00086462   -0.00042776
     atom   56 type  2   force =     0.00014042    0.00070710    0.00000646
     atom   57 type  1   force =    -0.00024094   -0.00015360   -0.00000227
     atom   58 type  1   force =    -0.00004768   -0.00030643    0.00032320
     atom   59 type  1   force =    -0.00046400   -0.00045243    0.00158906
     atom   60 type  1   force =     0.00005624   -0.00069025   -0.00000161
     atom   61 type  2   force =    -0.00024583    0.00031331   -0.00051600
     atom   62 type  2   force =     0.00010742    0.00071412    0.00026898
     atom   63 type  2   force =     0.00028265    0.00032249   -0.00019687
     atom   64 type  2   force =     0.00010769   -0.00017388   -0.00020462
     atom   65 type  1   force =    -0.00048152   -0.00040464   -0.00000152
     atom   66 type  1   force =    -0.00031796   -0.00095099    0.00020073
     atom   67 type  1   force =    -0.00078937   -0.00020972    0.00015423
     atom   68 type  1   force =    -0.00022901   -0.00032101   -0.00000155
     atom   69 type  2   force =    -0.00013943   -0.00002380   -0.00017337
     atom   70 type  2   force =     0.00021077    0.00005996   -0.00020092
     atom   71 type  2   force =    -0.00026321    0.00046952   -0.00027291
     atom   72 type  2   force =     0.00026810    0.00041486   -0.00007365
     atom   73 type  1   force =     0.00002514   -0.00013982   -0.00010834
     atom   74 type  1   force =    -0.00022170    0.00012090    0.00000456
     atom   75 type  1   force =     0.00005421   -0.00058708    0.00000456
     atom   76 type  1   force =    -0.00065249   -0.00035127   -0.00007881
     atom   77 type  2   force =     0.00141485    0.00117857   -0.00000491
     atom   78 type  2   force =     0.00090476   -0.00064960   -0.00069164
     atom   79 type  2   force =     0.00039644    0.00140228   -0.00106636
     atom   80 type  2   force =     0.11323989   -0.02624886   -0.00000989
     atom   81 type  1   force =     0.00024316   -0.00116350   -0.00002000
     atom   82 type  1   force =    -0.00099773   -0.00394447    0.00000470
     atom   83 type  1   force =     0.00034507   -0.00217579    0.00000425
     atom   84 type  1   force =     0.00097615   -0.00203696   -0.00066757
     atom   85 type  2   force =    -0.00163940    0.00355254   -0.00000310
     atom   86 type  2   force =    -0.00562922   -0.00094089   -0.00718448
     atom   87 type  2   force =    -0.00042543    0.00005047   -0.00001773
     atom   88 type  2   force =    -0.00110333   -0.00270288   -0.00000347
     atom   89 type  1   force =     0.00035075   -0.00108329   -0.00016972
     atom   90 type  1   force =     0.00133502   -0.00035857    0.00000450
     atom   91 type  1   force =     0.00001752   -0.00043582    0.00000434
     atom   92 type  1   force =     0.00053406   -0.00034336   -0.00015403
     atom   93 type  2   force =     0.00009109   -0.00026414   -0.00000482
     atom   94 type  2   force =     0.00000282   -0.00086189    0.00000940
     atom   95 type  2   force =     0.00047102    0.00008251   -0.00010078
     atom   96 type  2   force =     0.00007524   -0.00007109   -0.00000477
     atom   97 type  1   force =    -0.00047322    0.00048576    0.00002919
     atom   98 type  1   force =    -0.00088681    0.00055202    0.00000423
     atom   99 type  1   force =    -0.00303628    0.00043405    0.00000475
     atom  100 type  1   force =    -0.00024937    0.00120910   -0.00001396
     atom  101 type  2   force =     0.00107789   -0.00160851   -0.00000313
     atom  102 type  2   force =    -0.00081932    0.00018925    0.00049229
     atom  103 type  2   force =    -0.00463730   -0.00471451    0.00254447
     atom  104 type  2   force =    -0.00465612    0.00328340   -0.00000358
     atom  105 type  1   force =    -0.00442134   -0.00142048   -0.01046239
     atom  106 type  1   force =    -0.03153489    0.02344485    0.00000141
     atom  107 type  1   force =    -0.02170510    0.03611935    0.00000625
     atom  108 type  1   force =    -0.00153260    0.00326967    0.01049648
     atom  109 type  2   force =    -0.00028046    0.00193399    0.00229282
     atom  110 type  2   force =     0.00106896   -0.00169988    0.00114681
     atom  111 type  2   force =     0.00036770   -0.00016559   -0.00000528
     atom  112 type  1   force =     0.00133050    0.00003187    0.00024095
     atom  113 type  1   force =    -0.00482322   -0.00011959    0.00000530
     atom  114 type  1   force =     0.00045278    0.00001841    0.00000432
     atom  115 type  1   force =    -0.00099720   -0.00007929    0.00034633
     atom  116 type  2   force =    -0.00116863   -0.00089675   -0.00000495
     atom  117 type  2   force =     0.00000056    0.00004828    0.00018970
     atom  118 type  2   force =    -0.00004848   -0.00010303   -0.00008754
     atom  119 type  2   force =    -0.00003285   -0.00015291   -0.00000504
     atom  120 type  1   force =    -0.00047736    0.00027079   -0.00005488
     atom  121 type  1   force =    -0.00007627   -0.00023628    0.00000433
     atom  122 type  1   force =     0.00112437    0.00059151    0.00000447
     atom  123 type  1   force =    -0.00010286   -0.00003039    0.00005976
     atom  124 type  2   force =    -0.00080637    0.00093297   -0.00000482
     atom  125 type  2   force =     0.00013853    0.00081118   -0.00006326
     atom  126 type  2   force =    -0.00075065    0.00086499    0.00042033
     atom  127 type  2   force =     0.00032750    0.00079682   -0.00000478
     atom  128 type  1   force =     0.00015681   -0.00042884    0.00164036
     atom  129 type  1   force =    -0.00016788   -0.00127128    0.00000431
     atom  130 type  1   force =    -0.00313279   -0.00783204    0.00000540
     atom  131 type  1   force =    -0.00041226   -0.00182266    0.00048802
     atom  132 type  2   force =    -0.00030751   -0.00032371   -0.00000506
     atom  133 type  2   force =     0.00010743    0.00071344   -0.00027622
     atom  134 type  2   force =     0.00028338    0.00032234    0.00018939
     atom  135 type  2   force =    -0.00032927    0.00069413   -0.00000505
     atom  136 type  1   force =    -0.00129287   -0.00066508    0.00076933
     atom  137 type  1   force =    -0.00089383   -0.00161339    0.00000463
     atom  138 type  1   force =    -0.00134342   -0.00064849    0.00000462
     atom  139 type  1   force =    -0.00038840   -0.00049089   -0.00001068
     atom  140 type  2   force =     0.00001635    0.00019751   -0.00000473
     atom  141 type  2   force =     0.00021087    0.00005968    0.00019292
     atom  142 type  2   force =    -0.00026356    0.00046964    0.00026488
     atom  143 type  2   force =     0.00024848    0.00052396   -0.00000484
     atom  144 type  1   force =     0.00002561   -0.00013935    0.00011577
     atom  145 type  1   force =     0.00039963    0.00003796    0.00002466
     atom  146 type  1   force =     0.00001503    0.00021689    0.00002344
     atom  147 type  1   force =    -0.00065264   -0.00035141    0.00008624
     atom  148 type  2   force =     0.00064361    0.00054169   -0.00029604
     atom  149 type  2   force =     0.00016304    0.00005573    0.00000222
     atom  150 type  2   force =     0.00033587    0.00012585    0.00000219
     atom  151 type  2   force =     0.00008757   -0.00077656    0.00069391
     atom  152 type  1   force =     0.00024331   -0.00116408    0.00002755
     atom  153 type  1   force =     0.00029687   -0.00062413    0.00110068
     atom  154 type  1   force =     0.00031641   -0.00080796    0.00001489
     atom  155 type  1   force =     0.00097622   -0.00203797    0.00067505
     atom  156 type  2   force =     0.00005356    0.00051387   -0.00080484
     atom  157 type  2   force =     0.00009444   -0.00044922    0.00000215
     atom  158 type  2   force =     0.00020861   -0.00024847    0.00000188
     atom  159 type  2   force =    -0.00097232   -0.00081846   -0.00108308
     atom  160 type  1   force =     0.00035020   -0.00108329    0.00017699
     atom  161 type  1   force =     0.00065868   -0.00071476    0.00042130
     atom  162 type  1   force =     0.00022932   -0.00050769    0.00017367
     atom  163 type  1   force =     0.00053404   -0.00034269    0.00016143
     atom  164 type  2   force =     0.00041293   -0.00015139    0.00019436
     atom  165 type  2   force =    -0.00021461   -0.00033612    0.00000192
     atom  166 type  2   force =     0.00060612    0.00008263    0.00000171
     atom  167 type  2   force =     0.00031321   -0.00006317    0.00003540
     atom  168 type  1   force =    -0.00047378    0.00048588   -0.00002164
     atom  169 type  1   force =    -0.00031844    0.00044570   -0.00006630
     atom  170 type  1   force =    -0.00059457    0.00074730    0.00077165
     atom  171 type  1   force =    -0.00025007    0.00120912    0.00002149
     atom  172 type  2   force =    -0.00022073   -0.00019029   -0.00001110
     atom  173 type  2   force =    -0.00041191    0.00032919    0.00000188
     atom  174 type  2   force =    -0.00017143   -0.00020354    0.00000211
     atom  175 type  2   force =    -0.00064357   -0.00041659   -0.00031425
     atom  176 type  1   force =    -0.00442366   -0.00142224    0.01047326
     atom  177 type  1   force =     0.00006743    0.00071902   -0.00096977
     atom  178 type  1   force =     0.00021247    0.00062159    0.00066351
     atom  179 type  1   force =    -0.00153032    0.00327271   -0.01048651
     atom  180 type  2   force =    -0.00049454   -0.00137724   -0.00153041
     atom  181 type  2   force =    -0.00044089   -0.00047669    0.00000226
     atom  182 type  2   force =    -0.00038736   -0.00074289    0.00000221
     atom  183 type  2   force =    -0.00016838   -0.00040737    0.00029766
     atom  184 type  1   force =     0.00133153    0.00003215   -0.00023327
     atom  185 type  1   force =    -0.00053509    0.00000068   -0.00103996
     atom  186 type  1   force =     0.00013261    0.00002382   -0.00014151
     atom  187 type  1   force =    -0.00099702   -0.00007963   -0.00033866
     atom  188 type  2   force =    -0.00010386   -0.00049398    0.00033818
     atom  189 type  2   force =    -0.00050394   -0.00006290    0.00000131
     atom  190 type  2   force =    -0.00002476   -0.00008138    0.00000153
     atom  191 type  2   force =    -0.00053665    0.00015971    0.00032474
     atom  192 type  1   force =    -0.00047739    0.00027025    0.00006212
     atom  193 type  1   force =    -0.00032593    0.00007472    0.00012419
     atom  194 type  1   force =    -0.00038836    0.00037987    0.00001804
     atom  195 type  1   force =    -0.00010219   -0.00003036   -0.00005236
     atom  196 type  2   force =    -0.00027622    0.00073349    0.00033958
     atom  197 type  2   force =     0.00008839    0.00076368    0.00000170
     atom  198 type  2   force =    -0.00024228    0.00012716    0.00000196
     atom  199 type  2   force =     0.00014055    0.00070730   -0.00000122
     atom  200 type  1   force =     0.00015715   -0.00042811   -0.00163269
     atom  201 type  1   force =    -0.00004758   -0.00030621   -0.00032865
     atom  202 type  1   force =    -0.00046412   -0.00045210   -0.00159373
     atom  203 type  1   force =    -0.00041260   -0.00182248   -0.00048032
     atom  204 type  2   force =    -0.00024591    0.00031284    0.00052093
     atom  205 type  2   force =     0.00004708    0.00036618    0.00000155
     atom  206 type  2   force =    -0.00000103   -0.00037202    0.00000131
     atom  207 type  2   force =     0.00010754   -0.00017320    0.00020968
     atom  208 type  1   force =    -0.00129292   -0.00066510   -0.00076157
     atom  209 type  1   force =    -0.00031853   -0.00095125   -0.00020590
     atom  210 type  1   force =    -0.00078965   -0.00021030   -0.00015939
     atom  211 type  1   force =    -0.00038887   -0.00049136    0.00001808
     atom  212 type  2   force =    -0.00013925   -0.00002364    0.00017934
     atom  213 type  2   force =     0.00025839   -0.00008565    0.00000244
     atom  214 type  2   force =    -0.00024400    0.00039467    0.00000247
     atom  215 type  2   force =     0.00026831    0.00041506    0.00007950

     Total force =     0.134100     Total SCF correction =     0.000053

     Writing output data file Qrtz_Ortho.save

     init_run     :     10.05s CPU     12.30s WALL (       1 calls)
     electrons    :   2183.59s CPU   2295.96s WALL (       1 calls)
     forces       :      2.78s CPU      2.87s WALL (       1 calls)

     Called by init_run:
     wfcinit      :      8.22s CPU     10.08s WALL (       1 calls)
     potinit      :      0.11s CPU      0.16s WALL (       1 calls)

     Called by electrons:
     c_bands      :    733.50s CPU    772.82s WALL (      36 calls)
     sum_band     :     16.30s CPU     18.78s WALL (      12 calls)
     v_of_rho     :      0.20s CPU      0.28s WALL (      13 calls)
     mix_rho      :      0.34s CPU      0.51s WALL (      12 calls)

     Called by c_bands:
     init_us_2    :      1.28s CPU      1.39s WALL (      49 calls)
     cegterg      :    709.34s CPU    745.40s WALL (      36 calls)

     Called by sum_band:

     Called by *egterg:
     h_psi        :    255.39s CPU    283.94s WALL (     113 calls)
     g_psi        :      0.57s CPU      0.56s WALL (      76 calls)
     cdiaghg      :    260.58s CPU    260.91s WALL (     110 calls)

     Called by h_psi:
     h_psi:pot    :    252.21s CPU    280.73s WALL (     113 calls)
     h_psi:calbec :     31.09s CPU     31.14s WALL (     113 calls)
     vloc_psi     :    193.99s CPU    222.16s WALL (     113 calls)
     add_vuspsi   :     27.13s CPU     27.35s WALL (     113 calls)

     General routines
     calbec       :     32.62s CPU     32.65s WALL (     117 calls)
     fft          :      0.43s CPU      0.53s WALL (      55 calls)
     fftw         :    196.87s CPU    227.45s WALL (  101822 calls)
     davcio       :      0.02s CPU      4.86s WALL (     291 calls)

     Parallel routines
     fft_scatt_xy :     10.68s CPU     10.71s WALL (  101877 calls)
     fft_scatt_yz :    120.84s CPU    120.66s WALL (  101877 calls)

     Electric-field routines
     c_phase_fiel :   1433.07s CPU   1503.07s WALL (      36 calls)

     PWSCF        : 36m37.86s CPU    38m57.95s WALL


   This run was terminated on:  10:32: 0  26Nov2018            

=------------------------------------------------------------------------------=
   JOB DONE.
=------------------------------------------------------------------------------=
