# Supplementary material for: Collective dipole effects in ionic transport under electric fields
Source: Nat Commun. 2020 Jul 3;11:3330. doi: 10.1038/s41467-020-17173-w (PMC7335081; doi:10.1038/s41467-020-17173-w)
Supplement: Supplementary file 3 — Source Data [file 41467_2020_17173_MOESM3_ESM.zip › Script_Pol_Analysis/QE_data/ZBC_NEB_MgO_VO_Q2_E0/Zcharge_VO-pos2_pict6/dz0.1/output_file]

cn07-15.5247ipath_userinit: Mismatched user minor version (12) and driver minor version (13) while context sharing. Ensure that driver and library are from the same release.
cn07-15.5246ipath_userinit: Mismatched user minor version (12) and driver minor version (13) while context sharing. Ensure that driver and library are from the same release.
cn07-15.5264ipath_userinit: Mismatched user minor version (12) and driver minor version (13) while context sharing. Ensure that driver and library are from the same release.
cn07-15.5263ipath_userinit: Mismatched user minor version (12) and driver minor version (13) while context sharing. Ensure that driver and library are from the same release.
cn07-15.5248ipath_userinit: Mismatched user minor version (12) and driver minor version (13) while context sharing. Ensure that driver and library are from the same release.
cn07-15.5262ipath_userinit: Mismatched user minor version (12) and driver minor version (13) while context sharing. Ensure that driver and library are from the same release.
cn07-15.5265ipath_userinit: Mismatched user minor version (12) and driver minor version (13) while context sharing. Ensure that driver and library are from the same release.
cn07-15.5249ipath_userinit: Mismatched user minor version (12) and driver minor version (13) while context sharing. Ensure that driver and library are from the same release.
cn01-17.10798ipath_userinit: Mismatched user minor version (12) and driver minor version (13) while context sharing. Ensure that driver and library are from the same release.
cn01-17.10812ipath_userinit: Mismatched user minor version (12) and driver minor version (13) while context sharing. Ensure that driver and library are from the same release.
cn01-17.10813ipath_userinit: Mismatched user minor version (12) and driver minor version (13) while context sharing. Ensure that driver and library are from the same release.
cn01-17.10797ipath_userinit: Mismatched user minor version (12) and driver minor version (13) while context sharing. Ensure that driver and library are from the same release.
cn01-17.10814ipath_userinit: Mismatched user minor version (12) and driver minor version (13) while context sharing. Ensure that driver and library are from the same release.
cn01-17.10796ipath_userinit: Mismatched user minor version (12) and driver minor version (13) while context sharing. Ensure that driver and library are from the same release.
cn01-17.10815ipath_userinit: Mismatched user minor version (12) and driver minor version (13) while context sharing. Ensure that driver and library are from the same release.
cn01-17.10799ipath_userinit: Mismatched user minor version (12) and driver minor version (13) while context sharing. Ensure that driver and library are from the same release.
cn08-01.28469ipath_userinit: Mismatched user minor version (12) and driver minor version (13) while context sharing. Ensure that driver and library are from the same release.
cn08-01.28471ipath_userinit: Mismatched user minor version (12) and driver minor version (13) while context sharing. Ensure that driver and library are from the same release.
cn08-01.28470ipath_userinit: Mismatched user minor version (12) and driver minor version (13) while context sharing. Ensure that driver and library are from the same release.
cn08-01.28453ipath_userinit: Mismatched user minor version (12) and driver minor version (13) while context sharing. Ensure that driver and library are from the same release.
cn08-01.28454ipath_userinit: Mismatched user minor version (12) and driver minor version (13) while context sharing. Ensure that driver and library are from the same release.
cn08-01.28455ipath_userinit: Mismatched user minor version (12) and driver minor version (13) while context sharing. Ensure that driver and library are from the same release.
cn08-01.28472ipath_userinit: Mismatched user minor version (12) and driver minor version (13) while context sharing. Ensure that driver and library are from the same release.
cn08-01.28456ipath_userinit: Mismatched user minor version (12) and driver minor version (13) while context sharing. Ensure that driver and library are from the same release.

     Program PWSCF v.6.2 (svn rev. 14038) starts on 26Nov2018 at 10:32:10 

     This program is part of the open-source Quantum ESPRESSO suite
     for quantum simulation of materials; please cite
         "P. Giannozzi et al., J. Phys.:Condens. Matter 21 395502 (2009);
         "P. Giannozzi et al., J. Phys.:Condens. Matter 29 465901 (2017);
          URL http://www.quantum-espresso.org", 
     in publications or presentations arising from this work. More details at
     http://www.quantum-espresso.org/quote

     Parallel version (MPI), running on    60 processors

     MPI processes distributed on     3 nodes
     R & G space division:  proc/nbgrp/npool/nimage =      60
     Reading input from /scratch/nsalles/MgO/ZBC_NEB_MgO_VO_E0/Zcharge_VO-pos2_pict6/dz0.1/input_file
Warning: card &IONS ignored
Warning: card / ignored
Warning: card &CELL ignored
Warning: card / ignored

     Current dimensions of program PWSCF are:
     Max number of different atomic species (ntypx) = 10
     Max number of k-points (npk) =  40000
     Max angular momentum in pseudopotentials (lmaxx) =  3

     Subspace diagonalization in iterative solution of the eigenvalue problem:
     a serial algorithm will be used


     Parallelization info
     --------------------
     sticks:   dense  smooth     PW     G-vecs:    dense   smooth      PW
     Min         240     240     59                21726    21726    2711
     Max         241     241     60                21731    21731    2718
     Sum       14425   14425   3593              1303639  1303639  162891


     Title: 
     Fkl_Ortho                                                                  


     bravais-lattice index     =            0
     lattice parameter (alat)  =      23.9069  a.u.
     unit-cell volume          =   13478.3721 (a.u.)^3
     number of atoms/cell      =          215
     number of atomic types    =            2
     number of electrons       =       856.00
     number of Kohn-Sham states=          600
     kinetic-energy cutoff     =      80.0000  Ry
     charge density cutoff     =     320.0000  Ry
     convergence threshold     =      1.0E-08
     mixing beta               =       0.7000
     number of iterations used =            8  plain     mixing
     Exchange-correlation      =  SLA  PZ   NOGX NOGC ( 1  1  0  0 0 0)

     Using Berry phase electric field
     In a.u.(Ry)  cartesian system of reference
        0.0000000000
        0.0000000000
        0.0000000000
     In a.u.(Ry)  crystal system of reference
        0.0000000000
        0.0000000000
        0.0000000000
     Number of iterative cycles:   3


     celldm(1)=  23.906935  celldm(2)=   0.000000  celldm(3)=   0.000000
     celldm(4)=   0.000000  celldm(5)=   0.000000  celldm(6)=   0.000000

     crystal axes: (cart. coord. in units of alat)
               a(1) = (   0.995456   0.000000   0.000000 )  
               a(2) = (   0.000000   0.995456   0.000000 )  
               a(3) = (   0.000000   0.000000   0.995456 )  

     reciprocal axes: (cart. coord. in units 2 pi/alat)
               b(1) = (  1.004565  0.000000  0.000000 )  
               b(2) = (  0.000000  1.004565  0.000000 )  
               b(3) = (  0.000000  0.000000  1.004565 )  


     PseudoPot. # 1 for Mg read from file:
     /home/nsalles/qe-6.2.1/pseudo/Mg.pz-n-vbc.UPF
     MD5 check sum: adf9ca49345680d0fd32b5bc0752f25b
     Pseudo is Norm-conserving + core correction, Zval =  2.0
     Generated by new atomic code, or converted to UPF format
     Using radial grid of  171 points,  2 beta functions with: 
                l(1) =   0
                l(2) =   1

     PseudoPot. # 2 for O  read from file:
     /home/nsalles/qe-6.2.1/pseudo/O.pz-mt.UPF
     MD5 check sum: 6c85872a654a48428798af567c59afb1
     Pseudo is Norm-conserving, Zval =  6.0
     Generated by new atomic code, or converted to UPF format
     Using radial grid of  921 points,  1 beta functions with: 
                l(1) =   0

     atomic species   valence    mass     pseudopotential
        Mg             2.00    24.30500     Mg( 1.00)
        O              6.00    16.00000     O ( 1.00)

     No symmetry found


   Cartesian axes

     site n.     atom                  positions (alat units)
         1           Mg  tau(   1) = (   0.9953116   0.9953116   0.9953831  )
         2           Mg  tau(   2) = (   0.9955336   0.1656134   0.1656445  )
         3           Mg  tau(   3) = (   0.1656134   0.9955336   0.1656445  )
         4           Mg  tau(   4) = (   0.1657770   0.1657770   0.9953828  )
         5           O   tau(   5) = (   0.1666724   0.1666724   0.1671034  )
         6           O   tau(   6) = (   0.1706679   0.3328598   0.3369001  )
         7           O   tau(   7) = (   0.3328598   0.1706680   0.3369001  )
         8           O   tau(   8) = (   0.3320205   0.3320205   0.1646860  )
         9           Mg  tau(   9) = (   0.3315885   0.9955838   0.9953829  )
        10           Mg  tau(  10) = (   0.3318346   0.1660383   0.1648160  )
        11           Mg  tau(  11) = (   0.4978881   0.9948456   0.1649508  )
        12           Mg  tau(  12) = (   0.4977906   0.1648578   0.9953831  )
        13           O   tau(  13) = (   0.4973691   0.1648241   0.1649774  )
        14           O   tau(  14) = (   0.5001149   0.3271361   0.3280058  )
        15           O   tau(  15) = (   0.6639298   0.1653344   0.3325574  )
        16           O   tau(  16) = (   0.6644036   0.3318383   0.1651190  )
        17           Mg  tau(  17) = (   0.6638098   0.9951172   0.9953831  )
        18           Mg  tau(  18) = (   0.6640827   0.1652871   0.1651533  )
        19           Mg  tau(  19) = (   0.8295841   0.9952237   0.1656249  )
        20           Mg  tau(  20) = (   0.8296795   0.1655857   0.9953831  )
        21           O   tau(  21) = (   0.8297408   0.1659123   0.1661211  )
        22           O   tau(  22) = (   0.8292953   0.3320832   0.3315574  )
        23           O   tau(  23) = (   0.0010016   0.1667349   0.3325211  )
        24           O   tau(  24) = (   0.0008706   0.3317012   0.1667572  )
        25           Mg  tau(  25) = (   0.9955838   0.3315885   0.9953829  )
        26           Mg  tau(  26) = (   0.9948456   0.4978881   0.1649508  )
        27           Mg  tau(  27) = (   0.1660383   0.3318347   0.1648160  )
        28           Mg  tau(  28) = (   0.1648578   0.4977906   0.9953831  )
        29           O   tau(  29) = (   0.1648241   0.4973691   0.1649773  )
        30           O   tau(  30) = (   0.1653344   0.6639299   0.3325573  )
        31           O   tau(  31) = (   0.3271361   0.5001148   0.3280056  )
        32           O   tau(  32) = (   0.3318383   0.6644036   0.1651190  )
        33           Mg  tau(  33) = (   0.3317100   0.3317100   0.9953826  )
        34           Mg  tau(  34) = (   0.3305270   0.4991505   0.1631076  )
        35           Mg  tau(  35) = (   0.4991505   0.3305270   0.1631075  )
        36           Mg  tau(  36) = (   0.4977226   0.4977226   0.9953824  )
        37           O   tau(  37) = (   0.4969728   0.4969728   0.1659358  )
        38           O   tau(  38) = (   0.4961317   0.6591319   0.3365363  )
        39           O   tau(  39) = (   0.6591319   0.4961317   0.3365364  )
        40           O   tau(  40) = (   0.6627707   0.6627707   0.1670522  )
        41           Mg  tau(  41) = (   0.6645193   0.3317106   0.9953830  )
        42           Mg  tau(  42) = (   0.6628322   0.4975999   0.1655042  )
        43           Mg  tau(  43) = (   0.8298301   0.3315993   0.1649977  )
        44           Mg  tau(  44) = (   0.8290644   0.4978703   0.9953829  )
        45           O   tau(  45) = (   0.8285621   0.4976355   0.1667001  )
        46           O   tau(  46) = (   0.8284772   0.6627060   0.3324776  )
        47           O   tau(  47) = (   0.0001516   0.4971223   0.3316824  )
        48           O   tau(  48) = (  -0.0003177   0.6634801   0.1661251  )
        49           Mg  tau(  49) = (   0.9951172   0.6638098   0.9953831  )
        50           Mg  tau(  50) = (   0.9952237   0.8295841   0.1656249  )
        51           Mg  tau(  51) = (   0.1652871   0.6640827   0.1651533  )
        52           Mg  tau(  52) = (   0.1655857   0.8296794   0.9953831  )
        53           O   tau(  53) = (   0.1659122   0.8297408   0.1661211  )
        54           O   tau(  54) = (   0.1667349   0.0010017   0.3325211  )
        55           O   tau(  55) = (   0.3320832   0.8292953   0.3315574  )
        56           O   tau(  56) = (   0.3317012   0.0008706   0.1667572  )
        57           Mg  tau(  57) = (   0.3317106   0.6645193   0.9953830  )
        58           Mg  tau(  58) = (   0.3315993   0.8298300   0.1649978  )
        59           Mg  tau(  59) = (   0.4975999   0.6628322   0.1655042  )
        60           Mg  tau(  60) = (   0.4978703   0.8290644   0.9953829  )
        61           O   tau(  61) = (   0.4976355   0.8285621   0.1667002  )
        62           O   tau(  62) = (   0.4971224   0.0001517   0.3316825  )
        63           O   tau(  63) = (   0.6627060   0.8284772   0.3324776  )
        64           O   tau(  64) = (   0.6634801  -0.0003177   0.1661251  )
        65           Mg  tau(  65) = (   0.6635387   0.6635387   0.9953828  )
        66           Mg  tau(  66) = (   0.6637269   0.8291931   0.1656842  )
        67           Mg  tau(  67) = (   0.8291931   0.6637269   0.1656842  )
        68           Mg  tau(  68) = (   0.8294944   0.8294944   0.9953831  )
        69           O   tau(  69) = (   0.8292529   0.8292529   0.1661392  )
        70           O   tau(  70) = (   0.8296397  -0.0002125   0.3320406  )
        71           O   tau(  71) = (  -0.0002125   0.8296398   0.3320406  )
        72           O   tau(  72) = (   0.0001916   0.0001916   0.1661570  )
        73           Mg  tau(  73) = (   0.9954267   0.9954267   0.3311918  )
        74           Mg  tau(  74) = (   0.9940164   0.1644181   0.4976550  )
        75           Mg  tau(  75) = (   0.1644181   0.9940164   0.4976550  )
        76           Mg  tau(  76) = (   0.1665985   0.1665985   0.3316566  )
        77           O   tau(  77) = (   0.1695986   0.1695985   0.4976553  )
        78           O   tau(  78) = (   0.1706683   0.3328599   0.6584103  )
        79           O   tau(  79) = (   0.3328600   0.1706683   0.6584103  )
        80           O   tau(  80) = (   0.4323752   0.4323715   0.5055668  )
        81           Mg  tau(  81) = (   0.3317140   0.9937041   0.3304636  )
        82           Mg  tau(  82) = (   0.3320264   0.1515521   0.4976548  )
        83           Mg  tau(  83) = (   0.4991811   0.9937368   0.4976550  )
        84           Mg  tau(  84) = (   0.4986458   0.1639229   0.3287683  )
        85           O   tau(  85) = (   0.4962044   0.1622520   0.4976549  )
        86           O   tau(  86) = (   0.5001167   0.3271339   0.6673070  )
        87           O   tau(  87) = (   0.6639302   0.1653340   0.6627540  )
        88           O   tau(  88) = (   0.6678556   0.3318338   0.4976549  )
        89           Mg  tau(  89) = (   0.6640465   0.9948208   0.3310403  )
        90           Mg  tau(  90) = (   0.6683652   0.1612926   0.4976550  )
        91           Mg  tau(  91) = (   0.8302212   0.9945290   0.4976551  )
        92           Mg  tau(  92) = (   0.8299084   0.1653595   0.3310441  )
        93           O   tau(  93) = (   0.8302709   0.1651263   0.4976555  )
        94           O   tau(  94) = (   0.8292951   0.3320832   0.6637541  )
        95           O   tau(  95) = (   0.0010017   0.1667350   0.6627904  )
        96           O   tau(  96) = (  -0.0034099   0.3313738   0.4976554  )
        97           Mg  tau(  97) = (   0.9937041   0.3317140   0.3304636  )
        98           Mg  tau(  98) = (   0.9937369   0.4991811   0.4976550  )
        99           Mg  tau(  99) = (   0.1515521   0.3320265   0.4976548  )
       100           Mg  tau( 100) = (   0.1639230   0.4986458   0.3287684  )
       101           O   tau( 101) = (   0.1622523   0.4962043   0.4976549  )
       102           O   tau( 102) = (   0.1653339   0.6639303   0.6627541  )
       103           O   tau( 103) = (   0.3271339   0.5001167   0.6673073  )
       104           O   tau( 104) = (   0.3318338   0.6678554   0.4976549  )
       105           Mg  tau( 105) = (   0.3361174   0.3361174   0.3241964  )
       106           Mg  tau( 106) = (   0.3143864   0.5155541   0.4976538  )
       107           Mg  tau( 107) = (   0.5155524   0.3143888   0.4976538  )
       108           Mg  tau( 108) = (   0.4920198   0.4920198   0.3304732  )
       109           O   tau( 109) = (   0.4961315   0.6591318   0.6587741  )
       110           O   tau( 110) = (   0.6591318   0.4961315   0.6587741  )
       111           O   tau( 111) = (   0.6598964   0.6598964   0.4976553  )
       112           Mg  tau( 112) = (   0.6652278   0.3308020   0.3289502  )
       113           Mg  tau( 113) = (   0.6756948   0.4967457   0.4976548  )
       114           Mg  tau( 114) = (   0.8306944   0.3302935   0.4976550  )
       115           Mg  tau( 115) = (   0.8305965   0.4976760   0.3306191  )
       116           O   tau( 116) = (   0.8322891   0.4979197   0.4976554  )
       117           O   tau( 117) = (   0.8284772   0.6627058   0.6628339  )
       118           O   tau( 118) = (   0.0001518   0.4971224   0.6636291  )
       119           O   tau( 119) = (  -0.0007138   0.6640278   0.4976555  )
       120           Mg  tau( 120) = (   0.9948208   0.6640465   0.3310403  )
       121           Mg  tau( 121) = (   0.9945290   0.8302212   0.4976551  )
       122           Mg  tau( 122) = (   0.1612928   0.6683650   0.4976550  )
       123           Mg  tau( 123) = (   0.1653596   0.8299084   0.3310441  )
       124           O   tau( 124) = (   0.1651263   0.8302709   0.4976555  )
       125           O   tau( 125) = (   0.1667350   0.0010017   0.6627904  )
       126           O   tau( 126) = (   0.3320832   0.8292952   0.6637541  )
       127           O   tau( 127) = (   0.3313738  -0.0034099   0.4976554  )
       128           Mg  tau( 128) = (   0.3308020   0.6652278   0.3289503  )
       129           Mg  tau( 129) = (   0.3302935   0.8306943   0.4976550  )
       130           Mg  tau( 130) = (   0.4967456   0.6756948   0.4976548  )
       131           Mg  tau( 131) = (   0.4976760   0.8305964   0.3306191  )
       132           O   tau( 132) = (   0.4979198   0.8322892   0.4976555  )
       133           O   tau( 133) = (   0.4971224   0.0001519   0.6636291  )
       134           O   tau( 134) = (   0.6627058   0.8284772   0.6628339  )
       135           O   tau( 135) = (   0.6640277  -0.0007137   0.4976556  )
       136           Mg  tau( 136) = (   0.6624501   0.6624502   0.3317772  )
       137           Mg  tau( 137) = (   0.6647242   0.8303756   0.4976550  )
       138           Mg  tau( 138) = (   0.8303757   0.6647242   0.4976550  )
       139           Mg  tau( 139) = (   0.8293156   0.8293156   0.3312119  )
       140           O   tau( 140) = (   0.8289255   0.8289255   0.4976556  )
       141           O   tau( 141) = (   0.8296398  -0.0002125   0.6632714  )
       142           O   tau( 142) = (  -0.0002125   0.8296398   0.6632714  )
       143           O   tau( 143) = (   0.0005071   0.0005071   0.4976558  )
       144           Mg  tau( 144) = (   0.9954267   0.9954267   0.6641182  )
       145           Mg  tau( 145) = (   0.9955336   0.1656133   0.8296663  )
       146           Mg  tau( 146) = (   0.1656133   0.9955335   0.8296663  )
       147           Mg  tau( 147) = (   0.1665988   0.1665988   0.6636529  )
       148           O   tau( 148) = (   0.1666724   0.1666724   0.8282064  )
       149           O   tau( 149) = (   0.1658548   0.3315639  -0.0000726  )
       150           O   tau( 150) = (   0.3315639   0.1658548  -0.0000726  )
       151           O   tau( 151) = (   0.3320207   0.3320206   0.8306229  )
       152           Mg  tau( 152) = (   0.3317140   0.9937042   0.6648460  )
       153           Mg  tau( 153) = (   0.3318348   0.1660388   0.8304939  )
       154           Mg  tau( 154) = (   0.4978881   0.9948457   0.8303601  )
       155           Mg  tau( 155) = (   0.4986460   0.1639230   0.6665413  )
       156           O   tau( 156) = (   0.4973691   0.1648236   0.8303330  )
       157           O   tau( 157) = (   0.4979581   0.3314179  -0.0000725  )
       158           O   tau( 158) = (   0.6636967   0.1657061  -0.0000723  )
       159           O   tau( 159) = (   0.6644040   0.3318381   0.8301911  )
       160           Mg  tau( 160) = (   0.6640466   0.9948207   0.6642697  )
       161           Mg  tau( 161) = (   0.6640827   0.1652870   0.8301576  )
       162           Mg  tau( 162) = (   0.8295841   0.9952236   0.8296861  )
       163           Mg  tau( 163) = (   0.8299085   0.1653594   0.6642658  )
       164           O   tau( 164) = (   0.8297409   0.1659122   0.8291888  )
       165           O   tau( 165) = (   0.8302620   0.3318449  -0.0000722  )
       166           O   tau( 166) = (   0.0003067   0.1659733  -0.0000723  )
       167           O   tau( 167) = (   0.0008706   0.3317011   0.8285526  )
       168           Mg  tau( 168) = (   0.9937042   0.3317141   0.6648460  )
       169           Mg  tau( 169) = (   0.9948458   0.4978881   0.8303601  )
       170           Mg  tau( 170) = (   0.1660388   0.3318348   0.8304939  )
       171           Mg  tau( 171) = (   0.1639231   0.4986461   0.6665412  )
       172           O   tau( 172) = (   0.1648236   0.4973691   0.8303331  )
       173           O   tau( 173) = (   0.1657061   0.6636967  -0.0000723  )
       174           O   tau( 174) = (   0.3314179   0.4979581  -0.0000725  )
       175           O   tau( 175) = (   0.3318382   0.6644041   0.8301911  )
       176           Mg  tau( 176) = (   0.3361190   0.3361191   0.6711106  )
       177           Mg  tau( 177) = (   0.3305267   0.4991507   0.8322029  )
       178           Mg  tau( 178) = (   0.4991507   0.3305268   0.8322030  )
       179           Mg  tau( 179) = (   0.4920181   0.4920182   0.6648331  )
       180           O   tau( 180) = (   0.4969727   0.4969726   0.8293730  )
       181           O   tau( 181) = (   0.4977477   0.6633755  -0.0000727  )
       182           O   tau( 182) = (   0.6633755   0.4977477  -0.0000726  )
       183           O   tau( 183) = (   0.6627707   0.6627707   0.8282576  )
       184           Mg  tau( 184) = (   0.6652275   0.3308018   0.6663593  )
       185           Mg  tau( 185) = (   0.6628318   0.4975998   0.8298056  )
       186           Mg  tau( 186) = (   0.8298300   0.3315993   0.8303131  )
       187           Mg  tau( 187) = (   0.8305963   0.4976760   0.6646906  )
       188           O   tau( 188) = (   0.8285623   0.4976356   0.8286099  )
       189           O   tau( 189) = (   0.8291237   0.6634450  -0.0000721  )
       190           O   tau( 190) = (  -0.0008891   0.4975062  -0.0000722  )
       191           O   tau( 191) = (  -0.0003179   0.6634802   0.8291850  )
       192           Mg  tau( 192) = (   0.9948208   0.6640466   0.6642697  )
       193           Mg  tau( 193) = (   0.9952236   0.8295841   0.8296861  )
       194           Mg  tau( 194) = (   0.1652870   0.6640827   0.8301575  )
       195           Mg  tau( 195) = (   0.1653595   0.8299084   0.6642658  )
       196           O   tau( 196) = (   0.1659122   0.8297410   0.8291889  )
       197           O   tau( 197) = (   0.1659733   0.0003067  -0.0000723  )
       198           O   tau( 198) = (   0.3318449   0.8302620  -0.0000722  )
       199           O   tau( 199) = (   0.3317011   0.0008706   0.8285526  )
       200           Mg  tau( 200) = (   0.3308017   0.6652274   0.6663591  )
       201           Mg  tau( 201) = (   0.3315993   0.8298299   0.8303131  )
       202           Mg  tau( 202) = (   0.4975997   0.6628318   0.8298056  )
       203           Mg  tau( 203) = (   0.4976760   0.8305963   0.6646906  )
       204           O   tau( 204) = (   0.4976356   0.8285623   0.8286099  )
       205           O   tau( 205) = (   0.4975062  -0.0008891  -0.0000722  )
       206           O   tau( 206) = (   0.6634450   0.8291237  -0.0000721  )
       207           O   tau( 207) = (   0.6634802  -0.0003178   0.8291850  )
       208           Mg  tau( 208) = (   0.6624498   0.6624499   0.6635323  )
       209           Mg  tau( 209) = (   0.6637269   0.8291930   0.8296267  )
       210           Mg  tau( 210) = (   0.8291931   0.6637269   0.8296267  )
       211           Mg  tau( 211) = (   0.8293156   0.8293156   0.6640981  )
       212           O   tau( 212) = (   0.8292527   0.8292527   0.8291707  )
       213           O   tau( 213) = (   0.8295119  -0.0000797  -0.0000725  )
       214           O   tau( 214) = (  -0.0000797   0.8295119  -0.0000725  )
       215           O   tau( 215) = (   0.0001916   0.0001916   0.8291529  )

     number of k points=     1
                       cart. coord. in units 2pi/alat
        k(    1) = (   0.0000000   0.0000000   0.0000000), wk =   2.0000000

     Dense  grid:  1303639 G-vectors     FFT dimensions: ( 135, 135, 135)

     Estimated max dynamical RAM per process >     523.64 MB

     Estimated total dynamical RAM >      30.68 GB

     Initial potential from superposition of free atoms
     Check: negative starting charge=   -0.000286

     starting charge  857.87907, renormalised to  856.00000

     negative rho (up, down):  2.850E-04 0.000E+00
     Starting wfc are  860 randomized atomic wfcs

     total cpu time spent up to now is       13.2 secs

     Self-consistent Calculation

     iteration #  1     ecut=    80.00 Ry     beta= 0.70
     Davidson diagonalization with overlap
     ethr =  1.00E-02,  avg # of iterations =  6.0
     Davidson diagonalization with overlap
     ethr =  1.00E-02,  avg # of iterations =  1.0
     Davidson diagonalization with overlap
     ethr =  1.00E-02,  avg # of iterations =  1.0

     negative rho (up, down):  4.040E-05 0.000E+00

     Expectation value of exp(iGx): ( -2.0478841133139079E-004, -3.1049136901235510E-004)  0.99545565572673589     
     Electronic Dipole per cell (Ry a.u.)  -23.074340572342294     
     Ionic Dipole per cell (Ry a.u.)   13242.863551392305     

     Expectation value of exp(iGx): ( -2.0476152020630487E-004, -3.1050902064966150E-004)  0.99545565572673589     
     Electronic Dipole per cell (Ry a.u.)  -23.073414081733688     
     Ionic Dipole per cell (Ry a.u.)   13242.863065060406     

     Expectation value of exp(iGx): (  3.7134381259142622E-004, -2.7901355181324811E-006)  0.99545565572673589     
     Electronic Dipole per cell (Ry a.u.)  -8.0491843222436618E-002
     Ionic Dipole per cell (Ry a.u.)   13226.256468896774     
Electronic Dipole on Cartesian axes
           1  -23.074340572342294     
           2  -23.073414081733688     
           3  -8.0491843222436618E-002
Ionic Dipole on Cartesian axes
           1   13242.863551392305     
           2   13242.863065060406     
           3   13226.256468896774     

     total cpu time spent up to now is      236.4 secs

     total energy              =   -3659.17423653 Ry
     Harris-Foulkes estimate   =   -3691.80140644 Ry
     estimated scf accuracy    <      44.20397637 Ry

     iteration #  2     ecut=    80.00 Ry     beta= 0.70
     Davidson diagonalization with overlap
     ethr =  5.16E-03,  avg # of iterations =  4.0
     Davidson diagonalization with overlap
     ethr =  5.16E-03,  avg # of iterations =  2.0
     Davidson diagonalization with overlap
     ethr =  5.16E-03,  avg # of iterations =  1.0

     negative rho (up, down):  8.138E-06 0.000E+00

     Expectation value of exp(iGx): ( -1.9889839679256998E-006, -3.0664799533365378E-006)  0.99545565572673589     
     Electronic Dipole per cell (Ry a.u.)  -22.992249740064867     
     Ionic Dipole per cell (Ry a.u.)   13242.863551392305     

     Expectation value of exp(iGx): ( -1.9887965181795187E-006, -3.0665964519280601E-006)  0.99545565572673589     
     Electronic Dipole per cell (Ry a.u.)  -22.991602979415433     
     Ionic Dipole per cell (Ry a.u.)   13242.863065060406     

     Expectation value of exp(iGx): (  3.7272460667836369E-006,  1.5775464289042962E-007)  0.99545565572673589     
     Electronic Dipole per cell (Ry a.u.)  0.45315408166027027     
     Ionic Dipole per cell (Ry a.u.)   13226.256468896774     
Electronic Dipole on Cartesian axes
           1  -22.992249740064867     
           2  -22.991602979415433     
           3  0.45315408166027027     
Ionic Dipole on Cartesian axes
           1   13242.863551392305     
           2   13242.863065060406     
           3   13226.256468896774     

     total cpu time spent up to now is      434.0 secs

     total energy              =   -3670.09034199 Ry
     Harris-Foulkes estimate   =   -3689.08483174 Ry
     estimated scf accuracy    <      38.61518047 Ry

     iteration #  3     ecut=    80.00 Ry     beta= 0.70
     Davidson diagonalization with overlap
     ethr =  4.51E-03,  avg # of iterations =  2.0
     Davidson diagonalization with overlap
     ethr =  4.51E-03,  avg # of iterations =  1.0
     Davidson diagonalization with overlap
     ethr =  4.51E-03,  avg # of iterations =  1.0

     Expectation value of exp(iGx): ( -2.6911408338260856E-005, -4.0711095814639368E-005)  0.99545565572673589     
     Electronic Dipole per cell (Ry a.u.)  -23.085317850153046     
     Ionic Dipole per cell (Ry a.u.)   13242.863551392305     

     Expectation value of exp(iGx): ( -2.6907437380236756E-005, -4.0714033792872082E-005)  0.99545565572673589     
     Electronic Dipole per cell (Ry a.u.)  -23.084235016390718     
     Ionic Dipole per cell (Ry a.u.)   13242.863065060406     

     Expectation value of exp(iGx): (  4.8864762613124680E-005, -4.2812669879521565E-007)  0.99545565572673589     
     Electronic Dipole per cell (Ry a.u.)  -9.3859091452702964E-002
     Ionic Dipole per cell (Ry a.u.)   13226.256468896774     
Electronic Dipole on Cartesian axes
           1  -23.085317850153046     
           2  -23.084235016390718     
           3  -9.3859091452702964E-002
Ionic Dipole on Cartesian axes
           1   13242.863551392305     
           2   13242.863065060406     
           3   13226.256468896774     

     total cpu time spent up to now is      616.2 secs

     total energy              =   -3677.83259798 Ry
     Harris-Foulkes estimate   =   -3677.96628062 Ry
     estimated scf accuracy    <       0.27086400 Ry

     iteration #  4     ecut=    80.00 Ry     beta= 0.70
     Davidson diagonalization with overlap
     ethr =  3.16E-05,  avg # of iterations =  7.0
     Davidson diagonalization with overlap
     ethr =  3.16E-05,  avg # of iterations =  1.0
     Davidson diagonalization with overlap
     ethr =  3.16E-05,  avg # of iterations =  1.0

     negative rho (up, down):  9.445E-07 0.000E+00

     Expectation value of exp(iGx): ( -2.2983160318313444E-005, -3.6215893580727287E-005)  0.99545565572673589     
     Electronic Dipole per cell (Ry a.u.)  -22.885960605450055     
     Ionic Dipole per cell (Ry a.u.)   13242.863551392305     

     Expectation value of exp(iGx): ( -2.2980566525401969E-005, -3.6217618064608034E-005)  0.99545565572673589     
     Electronic Dipole per cell (Ry a.u.)  -22.885182843544747     
     Ionic Dipole per cell (Ry a.u.)   13242.863065060406     

     Expectation value of exp(iGx): (  4.3714695521991660E-005,  8.1675718894241392E-007)  0.99545565572673589     
     Electronic Dipole per cell (Ry a.u.)  0.20013632451476157     
     Ionic Dipole per cell (Ry a.u.)   13226.256468896774     
Electronic Dipole on Cartesian axes
           1  -22.885960605450055     
           2  -22.885182843544747     
           3  0.20013632451476157     
Ionic Dipole on Cartesian axes
           1   13242.863551392305     
           2   13242.863065060406     
           3   13226.256468896774     

     total cpu time spent up to now is      832.4 secs

     total energy              =   -3677.82809011 Ry
     Harris-Foulkes estimate   =   -3677.97132681 Ry
     estimated scf accuracy    <       0.35257614 Ry

     iteration #  5     ecut=    80.00 Ry     beta= 0.70
     Davidson diagonalization with overlap
     ethr =  3.16E-05,  avg # of iterations =  7.0
     Davidson diagonalization with overlap
     ethr =  3.16E-05,  avg # of iterations =  1.0
     Davidson diagonalization with overlap
     ethr =  3.16E-05,  avg # of iterations =  1.0

     Expectation value of exp(iGx): ( -2.3954085934956641E-005, -3.6103155093384258E-005)  0.99545565572673589     
     Electronic Dipole per cell (Ry a.u.)  -23.103609954334633     
     Ionic Dipole per cell (Ry a.u.)   13242.863551392305     

     Expectation value of exp(iGx): ( -2.3951009861162154E-005, -3.6105209134902200E-005)  0.99545565572673589     
     Electronic Dipole per cell (Ry a.u.)  -23.102695391723987     
     Ionic Dipole per cell (Ry a.u.)   13242.863065060406     

     Expectation value of exp(iGx): (  4.3470688127844523E-005, -3.0481627647979863E-007)  0.99545565572673589     
     Electronic Dipole per cell (Ry a.u.)  -7.5118249749098212E-002
     Ionic Dipole per cell (Ry a.u.)   13226.256468896774     
Electronic Dipole on Cartesian axes
           1  -23.103609954334633     
           2  -23.102695391723987     
           3  -7.5118249749098212E-002
Ionic Dipole on Cartesian axes
           1   13242.863551392305     
           2   13242.863065060406     
           3   13226.256468896774     

     total cpu time spent up to now is     1029.1 secs

     total energy              =   -3677.89436754 Ry
     Harris-Foulkes estimate   =   -3677.90135155 Ry
     estimated scf accuracy    <       0.01750799 Ry

     iteration #  6     ecut=    80.00 Ry     beta= 0.70
     Davidson diagonalization with overlap
     ethr =  2.05E-06,  avg # of iterations = 13.0
     Davidson diagonalization with overlap
     ethr =  2.05E-06,  avg # of iterations =  1.0
     Davidson diagonalization with overlap
     ethr =  2.05E-06,  avg # of iterations =  1.0

     Expectation value of exp(iGx): ( -2.4081325888142513E-005, -3.6334742235007812E-005)  0.99545565572673589     
     Electronic Dipole per cell (Ry a.u.)  -23.098200295662771     
     Ionic Dipole per cell (Ry a.u.)   13242.863551392305     

     Expectation value of exp(iGx): ( -2.4078264560101412E-005, -3.6336788477283389E-005)  0.99545565572673589     
     Electronic Dipole per cell (Ry a.u.)  -23.097295339096579     
     Ionic Dipole per cell (Ry a.u.)   13242.863065060406     

     Expectation value of exp(iGx): (  4.3811503136896869E-005, -2.3391338633795146E-007)  0.99545565572673589     
     Electronic Dipole per cell (Ry a.u.)  -5.7197063846239946E-002
     Ionic Dipole per cell (Ry a.u.)   13226.256468896774     
Electronic Dipole on Cartesian axes
           1  -23.098200295662771     
           2  -23.097295339096579     
           3  -5.7197063846239946E-002
Ionic Dipole on Cartesian axes
           1   13242.863551392305     
           2   13242.863065060406     
           3   13226.256468896774     

     total cpu time spent up to now is     1257.9 secs

     total energy              =   -3677.89640913 Ry
     Harris-Foulkes estimate   =   -3677.89676923 Ry
     estimated scf accuracy    <       0.00087776 Ry

     iteration #  7     ecut=    80.00 Ry     beta= 0.70
     Davidson diagonalization with overlap
     ethr =  1.03E-07,  avg # of iterations =  2.0
     Davidson diagonalization with overlap
     ethr =  1.03E-07,  avg # of iterations =  1.0
     Davidson diagonalization with overlap
     ethr =  1.03E-07,  avg # of iterations =  1.0

     Expectation value of exp(iGx): ( -2.4200243060146742E-005, -3.6534940617879707E-005)  0.99545565572673589     
     Electronic Dipole per cell (Ry a.u.)  -23.095395009637343     
     Ionic Dipole per cell (Ry a.u.)   13242.863551392305     

     Expectation value of exp(iGx): ( -2.4197158483269655E-005, -3.6537003280082328E-005)  0.99545565572673589     
     Electronic Dipole per cell (Ry a.u.)  -23.094487901846573     
     Ionic Dipole per cell (Ry a.u.)   13242.863065060406     

     Expectation value of exp(iGx): (  4.4047732254416215E-005, -2.1907278766159715E-007)  0.99545565572673589     
     Electronic Dipole per cell (Ry a.u.)  -5.3280984257577942E-002
     Ionic Dipole per cell (Ry a.u.)   13226.256468896774     
Electronic Dipole on Cartesian axes
           1  -23.095395009637343     
           2  -23.094487901846573     
           3  -5.3280984257577942E-002
Ionic Dipole on Cartesian axes
           1   13242.863551392305     
           2   13242.863065060406     
           3   13226.256468896774     

     total cpu time spent up to now is     1436.1 secs

     total energy              =   -3677.89645406 Ry
     Harris-Foulkes estimate   =   -3677.89651691 Ry
     estimated scf accuracy    <       0.00012563 Ry

     iteration #  8     ecut=    80.00 Ry     beta= 0.70
     Davidson diagonalization with overlap
     ethr =  1.47E-08,  avg # of iterations =  3.0
     Davidson diagonalization with overlap
     ethr =  1.47E-08,  avg # of iterations =  1.0
     Davidson diagonalization with overlap
     ethr =  1.47E-08,  avg # of iterations =  1.0

     Expectation value of exp(iGx): ( -2.4270773268038634E-005, -3.6652074438229277E-005)  0.99545565572673589     
     Electronic Dipole per cell (Ry a.u.)  -23.093961097524407     
     Ionic Dipole per cell (Ry a.u.)   13242.863551392305     

     Expectation value of exp(iGx): ( -2.4267672700293635E-005, -3.6654147544169968E-005)  0.99545565572673589     
     Electronic Dipole per cell (Ry a.u.)  -23.093052154682997     
     Ionic Dipole per cell (Ry a.u.)   13242.863065060406     

     Expectation value of exp(iGx): (  4.4196557558885077E-005, -2.1545662846436696E-007)  0.99545565572673589     
     Electronic Dipole per cell (Ry a.u.)  -5.2225056065073605E-002
     Ionic Dipole per cell (Ry a.u.)   13226.256468896774     
Electronic Dipole on Cartesian axes
           1  -23.093961097524407     
           2  -23.093052154682997     
           3  -5.2225056065073605E-002
Ionic Dipole on Cartesian axes
           1   13242.863551392305     
           2   13242.863065060406     
           3   13226.256468896774     

     total cpu time spent up to now is     1625.9 secs

     total energy              =   -3677.89648436 Ry
     Harris-Foulkes estimate   =   -3677.89649717 Ry
     estimated scf accuracy    <       0.00003582 Ry

     iteration #  9     ecut=    80.00 Ry     beta= 0.70
     Davidson diagonalization with overlap
     ethr =  4.18E-09,  avg # of iterations =  2.0
     Davidson diagonalization with overlap
     ethr =  4.18E-09,  avg # of iterations =  1.0
     Davidson diagonalization with overlap
     ethr =  4.18E-09,  avg # of iterations =  1.0

     Expectation value of exp(iGx): ( -2.4249417583332467E-005, -3.6616243904371116E-005)  0.99545565572673589     
     Electronic Dipole per cell (Ry a.u.)  -23.094443332242541     
     Ionic Dipole per cell (Ry a.u.)   13242.863551392305     

     Expectation value of exp(iGx): ( -2.4246321523479320E-005, -3.6618315113856443E-005)  0.99545565572673589     
     Electronic Dipole per cell (Ry a.u.)  -23.093534699147138     
     Ionic Dipole per cell (Ry a.u.)   13242.863065060406     

     Expectation value of exp(iGx): (  4.4151558502528884E-005, -2.1617050419738934E-007)  0.99545565572673589     
     Electronic Dipole per cell (Ry a.u.)  -5.2451494414757570E-002
     Ionic Dipole per cell (Ry a.u.)   13226.256468896774     
Electronic Dipole on Cartesian axes
           1  -23.094443332242541     
           2  -23.093534699147138     
           3  -5.2451494414757570E-002
Ionic Dipole on Cartesian axes
           1   13242.863551392305     
           2   13242.863065060406     
           3   13226.256468896774     

     total cpu time spent up to now is     1803.5 secs

     total energy              =   -3677.89648636 Ry
     Harris-Foulkes estimate   =   -3677.89648810 Ry
     estimated scf accuracy    <       0.00000305 Ry

     iteration # 10     ecut=    80.00 Ry     beta= 0.70
     Davidson diagonalization with overlap
     ethr =  3.56E-10,  avg # of iterations =  2.0
     Davidson diagonalization with overlap
     ethr =  3.56E-10,  avg # of iterations =  1.0
     Davidson diagonalization with overlap
     ethr =  3.56E-10,  avg # of iterations =  1.0

     Expectation value of exp(iGx): ( -2.4242864370579641E-005, -3.6605895945011031E-005)  0.99545565572673589     
     Electronic Dipole per cell (Ry a.u.)  -23.094504323817617     
     Ionic Dipole per cell (Ry a.u.)   13242.863551392305     

     Expectation value of exp(iGx): ( -2.4239770032428740E-005, -3.6607965685143779E-005)  0.99545565572673589     
     Electronic Dipole per cell (Ry a.u.)  -23.093595985472763     
     Ionic Dipole per cell (Ry a.u.)   13242.863065060406     

     Expectation value of exp(iGx): (  4.4139274778234758E-005, -2.1676912205781155E-007)  0.99545565572673589     
     Electronic Dipole per cell (Ry a.u.)  -5.2611377554800949E-002
     Ionic Dipole per cell (Ry a.u.)   13226.256468896774     
Electronic Dipole on Cartesian axes
           1  -23.094504323817617     
           2  -23.093595985472763     
           3  -5.2611377554800942E-002
Ionic Dipole on Cartesian axes
           1   13242.863551392305     
           2   13242.863065060406     
           3   13226.256468896774     

     total cpu time spent up to now is     1985.7 secs

     total energy              =   -3677.89648655 Ry
     Harris-Foulkes estimate   =   -3677.89648681 Ry
     estimated scf accuracy    <       0.00000022 Ry

     iteration # 11     ecut=    80.00 Ry     beta= 0.70
     Davidson diagonalization with overlap
     ethr =  2.53E-11,  avg # of iterations =  2.0
     Davidson diagonalization with overlap
     ethr =  2.53E-11,  avg # of iterations =  1.0
     Davidson diagonalization with overlap
     ethr =  2.53E-11,  avg # of iterations =  1.0

     Expectation value of exp(iGx): ( -2.4241631159859559E-005, -3.6603896259394739E-005)  0.99545565572673589     
     Electronic Dipole per cell (Ry a.u.)  -23.094522860453100     
     Ionic Dipole per cell (Ry a.u.)   13242.863551392305     

     Expectation value of exp(iGx): ( -2.4238536868526527E-005, -3.6605966075062984E-005)  0.99545565572673589     
     Electronic Dipole per cell (Ry a.u.)  -23.093614472868385     
     Ionic Dipole per cell (Ry a.u.)   13242.863065060406     

     Expectation value of exp(iGx): (  4.4136430470949108E-005, -2.1692883841073736E-007)  0.99545565572673589     
     Electronic Dipole per cell (Ry a.u.)  -5.2653534109674729E-002
     Ionic Dipole per cell (Ry a.u.)   13226.256468896774     
Electronic Dipole on Cartesian axes
           1  -23.094522860453100     
           2  -23.093614472868385     
           3  -5.2653534109674729E-002
Ionic Dipole on Cartesian axes
           1   13242.863551392305     
           2   13242.863065060406     
           3   13226.256468896774     

     total cpu time spent up to now is     2168.0 secs

     total energy              =   -3677.89648659 Ry
     Harris-Foulkes estimate   =   -3677.89648659 Ry
     estimated scf accuracy    <       0.00000001 Ry

     iteration # 12     ecut=    80.00 Ry     beta= 0.70
     Davidson diagonalization with overlap
     ethr =  1.44E-12,  avg # of iterations =  2.0
     Davidson diagonalization with overlap
     ethr =  1.44E-12,  avg # of iterations =  1.0
     Davidson diagonalization with overlap
     ethr =  1.44E-12,  avg # of iterations =  1.0

     Expectation value of exp(iGx): ( -2.4241887288285570E-005, -3.6604152899815202E-005)  0.99545565572673589     
     Electronic Dipole per cell (Ry a.u.)  -23.094540389678276     
     Ionic Dipole per cell (Ry a.u.)   13242.863551392305     

     Expectation value of exp(iGx): ( -2.4238792988097083E-005, -3.6606222674666861E-005)  0.99545565572673589     
     Electronic Dipole per cell (Ry a.u.)  -23.093632013136858     
     Ionic Dipole per cell (Ry a.u.)   13242.863065060406     

     Expectation value of exp(iGx): (  4.4136804798709878E-005, -2.1695663320947752E-007)  0.99545565572673589     
     Electronic Dipole per cell (Ry a.u.)  -5.2659833818293610E-002
     Ionic Dipole per cell (Ry a.u.)   13226.256468896774     
Electronic Dipole on Cartesian axes
           1  -23.094540389678276     
           2  -23.093632013136858     
           3  -5.2659833818293610E-002
Ionic Dipole on Cartesian axes
           1   13242.863551392305     
           2   13242.863065060406     
           3   13226.256468896774     

     total cpu time spent up to now is     2350.0 secs

     End of self-consistent calculation

          k = 0.0000 0.0000 0.0000 (162891 PWs)   bands (ev):

   -11.5613 -11.2237 -11.1952 -11.1780 -11.1574 -11.1411 -11.1068 -10.8876
   -10.8776 -10.8503 -10.8416 -10.8285 -10.8156 -10.8088 -10.8065 -10.7929
   -10.7784 -10.7782 -10.7335 -10.5761 -10.5625 -10.5574 -10.5416 -10.5377
   -10.5345 -10.5292 -10.5177 -10.4973 -10.3962 -10.3721 -10.3510 -10.3092
   -10.2971 -10.2705 -10.2701 -10.2365 -10.2355 -10.2138 -10.1950 -10.1886
   -10.1836 -10.1692 -10.1560 -10.1528 -10.1362 -10.1342 -10.1255 -10.1209
   -10.1194 -10.1122 -10.1116 -10.0994 -10.0882 -10.0800 -10.0772 -10.0759
   -10.0741 -10.0721 -10.0701 -10.0634 -10.0568 -10.0506 -10.0477 -10.0469
   -10.0437 -10.0417 -10.0335 -10.0305 -10.0246 -10.0159 -10.0114 -10.0105
   -10.0036 -10.0010  -9.9958  -9.9865  -9.9858  -9.9806  -9.9762  -9.9674
    -9.9317  -9.9086  -9.8962  -9.8833  -9.8605  -9.8466  -9.8406  -9.8378
    -9.8346  -9.8281  -9.8230  -9.8203  -9.8105  -9.7841  -9.7591  -9.7578
    -9.7504  -9.7429  -9.7390  -9.7236  -9.7057  -9.7040  -9.7004  -9.7000
    -9.6930  -9.6653  -9.4925   1.0037   1.0603   1.0669   1.0763   1.1028
     1.1147   1.1313   1.1336   1.1421   1.1485   1.1512   1.1897   1.1918
     1.1969   1.2059   1.2159   1.2225   1.2286   1.2313   1.2321   1.2420
     1.2437   1.2508   1.2573   1.2606   1.2682   1.3224   1.4703   1.6286
     1.6797   1.6839   1.6864   1.6909   1.6939   1.6976   1.7009   1.7048
     1.7104   1.7224   1.7233   1.7307   1.7340   1.7485   1.7485   1.7635
     1.7668   1.7728   1.7906   1.7955   1.8156   1.8160   1.8293   1.8334
     1.8339   1.8398   1.8483   1.8484   1.8495   1.8537   1.8604   1.8629
     1.8656   1.8668   1.8708   1.8710   1.8830   1.9151   1.9338   1.9641
     1.9708   1.9777   1.9875   1.9984   1.9995   2.0055   2.0081   2.0862
     2.1491   2.1511   2.1542   2.1547   2.1578   2.1587   2.1673   2.1677
     2.1711   2.1944   2.2094   2.2288   2.2727   2.2761   2.2836   2.2864
     2.2879   2.2896   2.2991   2.3055   2.3526   2.3817   2.4036   2.5430
     2.6889   2.7955   2.7968   2.8053   2.8124   2.8129   2.8210   2.8235
     2.8277   2.8542   2.8886   2.9077   3.0741   3.0879   3.0989   3.0998
     3.1153   3.1350   3.1358   3.1437   3.1457   3.1791   3.2023   3.3156
     3.4745   3.4826   3.4965   3.5075   3.5080   3.5170   3.5177   3.5260
     3.5337   3.5356   3.5397   3.5407   3.5472   3.5522   3.5570   3.5591
     3.5661   3.5697   3.5748   3.5765   3.5809   3.5824   3.5891   3.5946
     3.6057   3.6820   3.7127   3.7292   3.7302   3.7505   3.7649   3.7780
     3.7918   3.7918   3.7967   3.8131   3.8162   3.8677   3.8788   3.8811
     3.8931   3.8990   3.9055   3.9333   3.9673   3.9751   3.9817   3.9877
     4.0000   4.0121   4.0151   4.0168   4.0217   4.0295   4.0408   4.0442
     4.0444   4.0509   4.0531   4.0553   4.0652   4.0717   4.0747   4.0762
     4.0775   4.0803   4.1175   4.1219   4.1521   4.1648   4.1986   4.2431
     4.2899   4.3047   4.3083   4.3148   4.3318   4.3365   4.3536   4.3584
     4.3656   4.3733   4.3790   4.3802   4.3879   4.3892   4.3985   4.4135
     4.4161   4.4207   4.4284   4.4318   4.4344   4.4368   4.4383   4.4401
     4.4492   4.4535   4.4554   4.4579   4.4638   4.4665   4.4730   4.4763
     4.4807   4.4822   4.4835   4.4872   4.4900   4.4926   4.4945   4.4952
     4.4967   4.5069   4.5082   4.5096   4.5151   4.5176   4.5216   4.5226
     4.5306   4.5324   4.5349   4.5375   4.5403   4.5416   4.5484   4.5906
     4.6007   4.6188   4.6248   4.6307   4.6409   4.6451   4.6505   4.6523
     4.6615   4.6617   4.6660   4.6758   4.6786   4.6827   4.6861   4.6890
     4.6940   4.6957   4.6975   4.7001   4.7022   4.7063   4.7161   4.7846
     4.7859   4.8927   4.9303   4.9436   4.9674   4.9891   4.9915   5.0011
     5.0024   5.0072   5.0150   5.0183   5.0256   5.0351   5.0397   5.0409
     5.0446   5.0477   5.0591   5.0630   5.0732   5.0739   5.0753   5.0799
     5.0871   5.0900   5.0936   5.1516   5.1887   5.2015   5.2089   5.2193
     5.2246   5.2251   5.2334   5.2356   5.2378   5.2392   5.2403   5.3008
     5.4373   5.4674   5.4837   5.7644   8.7642  10.3076  10.7702  11.8237
    11.9367  12.0481  12.1728  12.3228  12.4339  12.5331  12.5395  12.7994
    12.9134  12.9514  13.0842  13.1188  13.1371  13.1434  13.1488  13.1549
    13.1749  13.1854  13.2068  13.2089  13.2126  13.2147  13.2224  13.3092
    13.5642  13.6337  13.8084  14.0035  14.0722  14.2189  14.3227  14.3408
    14.3687  14.3792  14.3967  14.4030  14.4163  14.4318  14.4359  14.4446
    14.4609  14.4741  14.4747  14.4758  14.4803  14.4973  14.5275  14.6107
    14.6113  14.6306  14.6399  14.6563  14.6677  14.7196  14.8241  14.8464
    14.9118  14.9404  14.9591  15.0386  15.1157  15.1884  15.2209  15.2796
    15.3205  15.3283  15.3744  15.3972  15.4054  15.4132  15.4158  15.4240
    15.4316  15.4600  15.4601  15.4634  15.4721  15.4747  15.4827  15.4871
    15.5008  15.5193  15.5679  15.6183  15.6529  15.6818  15.7298  15.7644
    15.7686  15.7778  15.7850  15.7948  15.8057  15.8115  15.8239  15.8340
    15.8348  15.8392  15.8680  15.9030  15.9462  15.9539  15.9584  15.9950
    16.0165  16.0544  16.1406  16.1484  16.1904  16.2066  16.2518  16.3087
    16.3281  16.3527  16.3968  16.4151  16.4401  16.5102  16.5865  16.6368
    16.6377  16.6455  16.6569  16.6648  16.6705  16.6745  16.6759  16.6798
    16.6826  16.6991  16.7007  16.7039  16.7046  16.7108  16.7139  16.7307
    16.7343  16.7426  16.7547  16.7598  16.7670  16.7728  16.7845  16.8058
    16.8587  16.8645  16.9426  16.9673  16.9701  17.0019  17.0427  17.0968
    17.2466  17.2778  17.5013  17.5171  17.5311  17.5426  17.5673  17.5829
    17.6302  17.6329  17.6502  17.6742  17.6882  17.6900  17.6977  17.6977

     highest occupied, lowest unoccupied level (ev):     5.7644    8.7642

!    total energy              =   -3677.89648659 Ry
     Harris-Foulkes estimate   =   -3677.89648659 Ry
     estimated scf accuracy    <          7.4E-10 Ry

     The total energy is the sum of the following terms:

     one-electron contribution =   -1055.43621483 Ry
     hartree contribution      =    1096.48309001 Ry
     xc contribution           =    -907.21319985 Ry
     ewald contribution        =   -2811.73016193 Ry

     convergence has been achieved in  12 iterations
  **** WARNING :: Problem open file vector.dat...

     Forces acting on atoms (cartesian axes, Ry/au):

     atom    1 type  1   force =     0.00007623    0.00007651   -0.00014848
     atom    2 type  1   force =     0.00039047    0.00000647   -0.00010691
     atom    3 type  1   force =     0.00000649    0.00039085   -0.00010681
     atom    4 type  1   force =     0.00026047    0.00026052   -0.00031760
     atom    5 type  2   force =     0.00064581    0.00064596    0.00037809
     atom    6 type  2   force =     0.00142023    0.00033149    0.00022353
     atom    7 type  2   force =     0.00032971    0.00142032    0.00022239
     atom    8 type  2   force =     0.00017928    0.00017998    0.00013055
     atom    9 type  1   force =     0.00005863    0.00011439   -0.00028261
     atom   10 type  1   force =     0.00022275   -0.00091729   -0.00106811
     atom   11 type  1   force =     0.00030795   -0.00056995   -0.00008399
     atom   12 type  1   force =     0.00042419    0.00008021   -0.00072634
     atom   13 type  2   force =     0.00005576    0.00083084    0.00113872
     atom   14 type  2   force =    -0.00651935    0.00376430    0.00780660
     atom   15 type  2   force =    -0.00044948    0.00023135   -0.00046073
     atom   16 type  2   force =    -0.00116322   -0.00042436    0.00149892
     atom   17 type  1   force =     0.00024234   -0.00075368   -0.00023858
     atom   18 type  1   force =     0.00074487   -0.00083387   -0.00055684
     atom   19 type  1   force =     0.00024621   -0.00037392   -0.00026026
     atom   20 type  1   force =     0.00059327   -0.00029201   -0.00023245
     atom   21 type  2   force =     0.00041410   -0.00011959   -0.00009720
     atom   22 type  2   force =    -0.00008676   -0.00047874   -0.00027732
     atom   23 type  2   force =     0.00046128    0.00014119   -0.00008046
     atom   24 type  2   force =     0.00040200    0.00017276    0.00010391
     atom   25 type  1   force =     0.00011413    0.00005829   -0.00028261
     atom   26 type  1   force =    -0.00057044    0.00030761   -0.00008440
     atom   27 type  1   force =    -0.00091730    0.00022229   -0.00106866
     atom   28 type  1   force =     0.00008030    0.00042393   -0.00072628
     atom   29 type  2   force =     0.00083109    0.00005616    0.00113987
     atom   30 type  2   force =     0.00023256   -0.00045094   -0.00045873
     atom   31 type  2   force =     0.00376396   -0.00651787    0.00781231
     atom   32 type  2   force =    -0.00042480   -0.00116360    0.00150020
     atom   33 type  1   force =     0.00036683    0.00036664   -0.00098066
     atom   34 type  1   force =     0.00012220    0.00042043   -0.00147773
     atom   35 type  1   force =     0.00042087    0.00012171   -0.00147596
     atom   36 type  1   force =    -0.00033249   -0.00033267   -0.00104160
     atom   37 type  2   force =    -0.00099775   -0.00099698    0.00288460
     atom   38 type  2   force =    -0.00121155   -0.00093222   -0.00033437
     atom   39 type  2   force =    -0.00093220   -0.00120976   -0.00033555
     atom   40 type  2   force =    -0.00060218   -0.00060201    0.00034141
     atom   41 type  1   force =    -0.00017996   -0.00024998   -0.00072670
     atom   42 type  1   force =    -0.00016431   -0.00021366    0.00016134
     atom   43 type  1   force =     0.00022895   -0.00018599   -0.00003194
     atom   44 type  1   force =    -0.00052334    0.00005591   -0.00031593
     atom   45 type  2   force =    -0.00036211   -0.00032868    0.00004198
     atom   46 type  2   force =    -0.00035297   -0.00011649   -0.00018636
     atom   47 type  2   force =     0.00011764    0.00011752   -0.00008871
     atom   48 type  2   force =    -0.00039098    0.00006653   -0.00008906
     atom   49 type  1   force =    -0.00075395    0.00024238   -0.00023857
     atom   50 type  1   force =    -0.00037431    0.00024661   -0.00026037
     atom   51 type  1   force =    -0.00083397    0.00074500   -0.00055794
     atom   52 type  1   force =    -0.00029203    0.00059350   -0.00023242
     atom   53 type  2   force =    -0.00011948    0.00041359   -0.00009686
     atom   54 type  2   force =     0.00014104    0.00046061   -0.00008051
     atom   55 type  2   force =    -0.00047924   -0.00008869   -0.00027644
     atom   56 type  2   force =     0.00017234    0.00040147    0.00010369
     atom   57 type  1   force =    -0.00024970   -0.00018005   -0.00072664
     atom   58 type  1   force =    -0.00018563    0.00022942   -0.00003233
     atom   59 type  1   force =    -0.00021321   -0.00016432    0.00016073
     atom   60 type  1   force =     0.00005619   -0.00052306   -0.00031591
     atom   61 type  2   force =    -0.00032906   -0.00036270    0.00004196
     atom   62 type  2   force =     0.00011702    0.00011553   -0.00008982
     atom   63 type  2   force =    -0.00011672   -0.00035358   -0.00018626
     atom   64 type  2   force =     0.00006663   -0.00039166   -0.00008946
     atom   65 type  1   force =    -0.00045671   -0.00045669   -0.00038110
     atom   66 type  1   force =    -0.00013313   -0.00062377   -0.00005983
     atom   67 type  1   force =    -0.00062416   -0.00013316   -0.00005975
     atom   68 type  1   force =    -0.00020583   -0.00020557   -0.00015990
     atom   69 type  2   force =    -0.00022030   -0.00022059   -0.00002036
     atom   70 type  2   force =     0.00018877   -0.00015269   -0.00030167
     atom   71 type  2   force =    -0.00015205    0.00018805   -0.00030150
     atom   72 type  2   force =     0.00027809    0.00027773    0.00000630
     atom   73 type  1   force =     0.00003619    0.00003650   -0.00003163
     atom   74 type  1   force =    -0.00004082    0.00016180    0.00022858
     atom   75 type  1   force =     0.00016230   -0.00004011    0.00022859
     atom   76 type  1   force =    -0.00048323   -0.00048387    0.00023668
     atom   77 type  2   force =     0.00090642    0.00090732   -0.00054185
     atom   78 type  2   force =    -0.00037641   -0.00061081   -0.00048872
     atom   79 type  2   force =    -0.00061286   -0.00037629   -0.00048761
     atom   80 type  2   force =     0.03806964    0.03817046   -0.02365639
     atom   81 type  1   force =     0.00028506   -0.00055887    0.00017200
     atom   82 type  1   force =     0.00004045   -0.00197755    0.00104458
     atom   83 type  1   force =     0.00035100   -0.00089764    0.00030107
     atom   84 type  1   force =     0.00077619   -0.00257479    0.00044942
     atom   85 type  2   force =    -0.00074984    0.00148735   -0.00133014
     atom   86 type  2   force =     0.00191470   -0.00879269    0.00699257
     atom   87 type  2   force =     0.00076783   -0.00096306   -0.00010964
     atom   88 type  2   force =     0.00015214   -0.00209263   -0.00145781
     atom   89 type  1   force =     0.00029317   -0.00073491    0.00002398
     atom   90 type  1   force =     0.00046934   -0.00005954    0.00064664
     atom   91 type  1   force =    -0.00007115   -0.00017430    0.00019237
     atom   92 type  1   force =     0.00050163   -0.00036105   -0.00000010
     atom   93 type  2   force =     0.00028855   -0.00035777   -0.00031575
     atom   94 type  2   force =     0.00030656   -0.00066538   -0.00012505
     atom   95 type  2   force =     0.00029256   -0.00010074   -0.00015292
     atom   96 type  2   force =    -0.00000788    0.00017246   -0.00039717
     atom   97 type  1   force =    -0.00056020    0.00028431    0.00017139
     atom   98 type  1   force =    -0.00090098    0.00035086    0.00030103
     atom   99 type  1   force =    -0.00197789    0.00003701    0.00104456
     atom  100 type  1   force =    -0.00257691    0.00077492    0.00044531
     atom  101 type  2   force =     0.00147824   -0.00074943   -0.00133003
     atom  102 type  2   force =    -0.00096164    0.00076630   -0.00011163
     atom  103 type  2   force =    -0.00879213    0.00191542    0.00698498
     atom  104 type  2   force =    -0.00209317    0.00015664   -0.00145771
     atom  105 type  1   force =    -0.00500046   -0.00500280   -0.00940200
     atom  106 type  1   force =     0.00234204   -0.00124178    0.00166313
     atom  107 type  1   force =    -0.00119366    0.00227379    0.00165985
     atom  108 type  1   force =     0.00210753    0.00210487    0.00340958
     atom  109 type  2   force =    -0.00031370    0.00175294    0.00057003
     atom  110 type  2   force =     0.00175306   -0.00031184    0.00057115
     atom  111 type  2   force =    -0.00074619   -0.00074538   -0.00070147
     atom  112 type  1   force =     0.00190158   -0.00087907    0.00072595
     atom  113 type  1   force =    -0.00266720   -0.00138616    0.00164179
     atom  114 type  1   force =     0.00017999   -0.00022625    0.00032190
     atom  115 type  1   force =    -0.00032848   -0.00029795    0.00048560
     atom  116 type  2   force =    -0.00131730   -0.00050314   -0.00047609
     atom  117 type  2   force =    -0.00008048    0.00019634   -0.00008004
     atom  118 type  2   force =    -0.00019080    0.00020793   -0.00031045
     atom  119 type  2   force =     0.00003707   -0.00009493   -0.00032256
     atom  120 type  1   force =    -0.00073636    0.00029365    0.00002358
     atom  121 type  1   force =    -0.00017487   -0.00007054    0.00019235
     atom  122 type  1   force =    -0.00006532    0.00047540    0.00064654
     atom  123 type  1   force =    -0.00036147    0.00050307   -0.00000041
     atom  124 type  2   force =    -0.00035697    0.00028610   -0.00031574
     atom  125 type  2   force =    -0.00010100    0.00029190   -0.00015286
     atom  126 type  2   force =    -0.00066579    0.00030450   -0.00012598
     atom  127 type  2   force =     0.00017094   -0.00001045   -0.00039718
     atom  128 type  1   force =    -0.00087779    0.00190344    0.00072226
     atom  129 type  1   force =    -0.00022603    0.00018349    0.00032188
     atom  130 type  1   force =    -0.00138287   -0.00266639    0.00164169
     atom  131 type  1   force =    -0.00029726   -0.00032708    0.00048516
     atom  132 type  2   force =    -0.00050463   -0.00131978   -0.00047618
     atom  133 type  2   force =     0.00020753   -0.00019288   -0.00030937
     atom  134 type  2   force =     0.00019613   -0.00008114   -0.00008006
     atom  135 type  2   force =    -0.00009385    0.00003452   -0.00032259
     atom  136 type  1   force =    -0.00007784   -0.00007853    0.00049434
     atom  137 type  1   force =    -0.00068032   -0.00086679    0.00026843
     atom  138 type  1   force =    -0.00086755   -0.00068073    0.00026843
     atom  139 type  1   force =    -0.00024936   -0.00024907    0.00000637
     atom  140 type  2   force =    -0.00014539   -0.00014591   -0.00020687
     atom  141 type  2   force =     0.00034775   -0.00028615    0.00012042
     atom  142 type  2   force =    -0.00028560    0.00034718    0.00012026
     atom  143 type  2   force =     0.00021795    0.00021755   -0.00018779
     atom  144 type  1   force =     0.00007041    0.00007071    0.00018450
     atom  145 type  1   force =     0.00048211    0.00013911   -0.00012310
     atom  146 type  1   force =     0.00013916    0.00048251   -0.00012319
     atom  147 type  1   force =     0.00011118    0.00011050    0.00005072
     atom  148 type  2   force =     0.00029614    0.00029638    0.00011041
     atom  149 type  2   force =     0.00007720    0.00023674    0.00057510
     atom  150 type  2   force =     0.00023642    0.00007726    0.00057509
     atom  151 type  2   force =    -0.00071721   -0.00071641    0.00207237
     atom  152 type  1   force =     0.00036291   -0.00006114    0.00011134
     atom  153 type  1   force =     0.00074042   -0.00012188    0.00016191
     atom  154 type  1   force =     0.00025949   -0.00015454   -0.00020852
     atom  155 type  1   force =     0.00064613    0.00097883    0.00045056
     atom  156 type  2   force =     0.00010325   -0.00076588    0.00061353
     atom  157 type  2   force =     0.00007361   -0.00019945    0.00087045
     atom  158 type  2   force =     0.00032366   -0.00034260    0.00045979
     atom  159 type  2   force =     0.00028574   -0.00054404    0.00015096
     atom  160 type  1   force =     0.00018768   -0.00041248    0.00021213
     atom  161 type  1   force =     0.00009596   -0.00019487   -0.00017157
     atom  162 type  1   force =     0.00015961   -0.00030323    0.00006669
     atom  163 type  1   force =     0.00014810   -0.00024075    0.00023136
     atom  164 type  2   force =     0.00063056   -0.00030893    0.00040560
     atom  165 type  2   force =    -0.00009612   -0.00020380    0.00040252
     atom  166 type  2   force =     0.00058785    0.00005244    0.00022718
     atom  167 type  2   force =     0.00013756    0.00001649    0.00030384
     atom  168 type  1   force =    -0.00006252    0.00036213    0.00011193
     atom  169 type  1   force =    -0.00015510    0.00025913   -0.00020807
     atom  170 type  1   force =    -0.00012188    0.00073986    0.00016248
     atom  171 type  1   force =     0.00097656    0.00064480    0.00045461
     atom  172 type  2   force =    -0.00076536    0.00010369    0.00061221
     atom  173 type  2   force =    -0.00034265    0.00032374    0.00045975
     atom  174 type  2   force =    -0.00019973    0.00007395    0.00087037
     atom  175 type  2   force =    -0.00054472    0.00028534    0.00014981
     atom  176 type  1   force =     0.00071319    0.00071055    0.00413644
     atom  177 type  1   force =     0.00025261    0.00026924   -0.00239751
     atom  178 type  1   force =     0.00026975    0.00025204   -0.00239947
     atom  179 type  1   force =    -0.00293521   -0.00293819   -0.00863842
     atom  180 type  2   force =    -0.00020575   -0.00020486   -0.00047257
     atom  181 type  2   force =    -0.00046278   -0.00039532    0.00061841
     atom  182 type  2   force =    -0.00039538   -0.00046250    0.00061839
     atom  183 type  2   force =    -0.00018029   -0.00018007    0.00030260
     atom  184 type  1   force =    -0.00171241   -0.00040805    0.00003026
     atom  185 type  1   force =    -0.00097567   -0.00064560   -0.00136654
     atom  186 type  1   force =    -0.00022776   -0.00009016   -0.00028925
     atom  187 type  1   force =    -0.00114712   -0.00035812   -0.00015149
     atom  188 type  2   force =     0.00002415   -0.00020525    0.00047545
     atom  189 type  2   force =    -0.00055193   -0.00004568    0.00025649
     atom  190 type  2   force =     0.00001775    0.00006389    0.00041511
     atom  191 type  2   force =    -0.00058692    0.00026084    0.00039930
     atom  192 type  1   force =    -0.00041403    0.00018818    0.00021249
     atom  193 type  1   force =    -0.00030364    0.00016003    0.00006683
     atom  194 type  1   force =    -0.00019502    0.00009614   -0.00017038
     atom  195 type  1   force =    -0.00024117    0.00014965    0.00023166
     atom  196 type  2   force =    -0.00030880    0.00062986    0.00040519
     atom  197 type  2   force =     0.00005237    0.00058758    0.00022717
     atom  198 type  2   force =    -0.00020409   -0.00009634    0.00040252
     atom  199 type  2   force =     0.00001607    0.00013700    0.00030403
     atom  200 type  1   force =    -0.00040675   -0.00171036    0.00003390
     atom  201 type  1   force =    -0.00008981   -0.00022721   -0.00028882
     atom  202 type  1   force =    -0.00064506   -0.00097572   -0.00136589
     atom  203 type  1   force =    -0.00035742   -0.00114562   -0.00015103
     atom  204 type  2   force =    -0.00020558    0.00002351    0.00047533
     atom  205 type  2   force =     0.00006362    0.00001730    0.00041515
     atom  206 type  2   force =    -0.00004570   -0.00055220    0.00025649
     atom  207 type  2   force =     0.00026095   -0.00058755    0.00039974
     atom  208 type  1   force =    -0.00095186   -0.00095262   -0.00015133
     atom  209 type  1   force =    -0.00029718   -0.00078122   -0.00021138
     atom  210 type  1   force =    -0.00078164   -0.00029723   -0.00021146
     atom  211 type  1   force =    -0.00031666   -0.00031637    0.00015812
     atom  212 type  2   force =    -0.00014491   -0.00014522    0.00022556
     atom  213 type  2   force =     0.00027974   -0.00023608    0.00017630
     atom  214 type  2   force =    -0.00023572    0.00027946    0.00017633
     atom  215 type  2   force =     0.00022991    0.00022952    0.00018135

     Total force =     0.066955     Total SCF correction =     0.000053

     Writing output data file Qrtz_Ortho.save

     init_run     :     10.41s CPU     12.44s WALL (       1 calls)
     electrons    :   2221.91s CPU   2337.08s WALL (       1 calls)
     forces       :      2.73s CPU      2.86s WALL (       1 calls)

     Called by init_run:
     wfcinit      :      8.42s CPU     10.19s WALL (       1 calls)
     potinit      :      0.11s CPU      0.14s WALL (       1 calls)

     Called by electrons:
     c_bands      :    739.98s CPU    779.51s WALL (      36 calls)
     sum_band     :     16.41s CPU     18.85s WALL (      12 calls)
     v_of_rho     :      0.20s CPU      0.26s WALL (      13 calls)
     mix_rho      :      1.48s CPU      1.68s WALL (      12 calls)

     Called by c_bands:
     init_us_2    :      1.32s CPU      1.48s WALL (      49 calls)
     cegterg      :    715.38s CPU    751.48s WALL (      36 calls)

     Called by sum_band:

     Called by *egterg:
     h_psi        :    254.07s CPU    282.79s WALL (     114 calls)
     g_psi        :      0.56s CPU      0.56s WALL (      77 calls)
     cdiaghg      :    266.49s CPU    266.63s WALL (     111 calls)

     Called by h_psi:
     h_psi:pot    :    250.99s CPU    279.68s WALL (     114 calls)
     h_psi:calbec :     30.58s CPU     30.62s WALL (     114 calls)
     vloc_psi     :    193.25s CPU    221.70s WALL (     114 calls)
     add_vuspsi   :     27.15s CPU     27.33s WALL (     114 calls)

     General routines
     calbec       :     32.06s CPU     32.12s WALL (     118 calls)
     fft          :      0.40s CPU      0.52s WALL (      55 calls)
     fftw         :    197.28s CPU    227.81s WALL (  101812 calls)
     davcio       :      0.02s CPU      4.93s WALL (     291 calls)

     Parallel routines
     fft_scatt_xy :     10.37s CPU     10.59s WALL (  101867 calls)
     fft_scatt_yz :    122.94s CPU    122.54s WALL (  101867 calls)

     Electric-field routines
     c_phase_fiel :   1463.67s CPU   1536.40s WALL (      36 calls)

     PWSCF        : 37m17.52s CPU    39m30.20s WALL


   This run was terminated on:  11:11:40  26Nov2018            

=------------------------------------------------------------------------------=
   JOB DONE.
=------------------------------------------------------------------------------=
