# Supplementary material for: Collective dipole effects in ionic transport under electric fields
Source: Nat Commun. 2020 Jul 3;11:3330. doi: 10.1038/s41467-020-17173-w (PMC7335081; doi:10.1038/s41467-020-17173-w)
Supplement: Supplementary file 3 — Source Data [file 41467_2020_17173_MOESM3_ESM.zip › Script_Pol_Analysis/QE_data/ZBC_NEB_MgO_VO_Q2_E0/Zcharge_VO-pos2_pict1/dy-0.1/output_file]

cn04-38.26652ipath_userinit: Mismatched user minor version (12) and driver minor version (13) while context sharing. Ensure that driver and library are from the same release.
cn06-02.3845ipath_userinit: Mismatched user minor version (12) and driver minor version (13) while context sharing. Ensure that driver and library are from the same release.
cn06-02.3829ipath_userinit: Mismatched user minor version (12) and driver minor version (13) while context sharing. Ensure that driver and library are from the same release.
cn04-38.26669ipath_userinit: Mismatched user minor version (12) and driver minor version (13) while context sharing. Ensure that driver and library are from the same release.
cn04-38.26653ipath_userinit: Mismatched user minor version (12) and driver minor version (13) while context sharing. Ensure that driver and library are from the same release.
cn06-02.3846ipath_userinit: Mismatched user minor version (12) and driver minor version (13) while context sharing. Ensure that driver and library are from the same release.
cn06-02.3830ipath_userinit: Mismatched user minor version (12) and driver minor version (13) while context sharing. Ensure that driver and library are from the same release.
cn04-38.26668ipath_userinit: Mismatched user minor version (12) and driver minor version (13) while context sharing. Ensure that driver and library are from the same release.
cn04-38.26666ipath_userinit: Mismatched user minor version (12) and driver minor version (13) while context sharing. Ensure that driver and library are from the same release.
cn06-02.3843ipath_userinit: Mismatched user minor version (12) and driver minor version (13) while context sharing. Ensure that driver and library are from the same release.
cn06-02.3827ipath_userinit: Mismatched user minor version (12) and driver minor version (13) while context sharing. Ensure that driver and library are from the same release.
cn04-38.26650ipath_userinit: Mismatched user minor version (12) and driver minor version (13) while context sharing. Ensure that driver and library are from the same release.
cn04-38.26651ipath_userinit: Mismatched user minor version (12) and driver minor version (13) while context sharing. Ensure that driver and library are from the same release.
cn04-38.26667ipath_userinit: Mismatched user minor version (12) and driver minor version (13) while context sharing. Ensure that driver and library are from the same release.
cn06-02.3844ipath_userinit: Mismatched user minor version (12) and driver minor version (13) while context sharing. Ensure that driver and library are from the same release.
cn06-02.3828ipath_userinit: Mismatched user minor version (12) and driver minor version (13) while context sharing. Ensure that driver and library are from the same release.
cn06-27.13226ipath_userinit: Mismatched user minor version (12) and driver minor version (13) while context sharing. Ensure that driver and library are from the same release.
cn06-27.13245ipath_userinit: Mismatched user minor version (12) and driver minor version (13) while context sharing. Ensure that driver and library are from the same release.
cn06-27.13227ipath_userinit: Mismatched user minor version (12) and driver minor version (13) while context sharing. Ensure that driver and library are from the same release.
cn06-27.13243ipath_userinit: Mismatched user minor version (12) and driver minor version (13) while context sharing. Ensure that driver and library are from the same release.
cn06-27.13229ipath_userinit: Mismatched user minor version (12) and driver minor version (13) while context sharing. Ensure that driver and library are from the same release.
cn06-27.13242ipath_userinit: Mismatched user minor version (12) and driver minor version (13) while context sharing. Ensure that driver and library are from the same release.
cn06-27.13244ipath_userinit: Mismatched user minor version (12) and driver minor version (13) while context sharing. Ensure that driver and library are from the same release.
cn06-27.13228ipath_userinit: Mismatched user minor version (12) and driver minor version (13) while context sharing. Ensure that driver and library are from the same release.

     Program PWSCF v.6.2 (svn rev. 14038) starts on 25Nov2018 at 22: 9:44 

     This program is part of the open-source Quantum ESPRESSO suite
     for quantum simulation of materials; please cite
         "P. Giannozzi et al., J. Phys.:Condens. Matter 21 395502 (2009);
         "P. Giannozzi et al., J. Phys.:Condens. Matter 29 465901 (2017);
          URL http://www.quantum-espresso.org", 
     in publications or presentations arising from this work. More details at
     http://www.quantum-espresso.org/quote

     Parallel version (MPI), running on    60 processors

     MPI processes distributed on     3 nodes
     R & G space division:  proc/nbgrp/npool/nimage =      60
     Reading input from /scratch/nsalles/MgO/ZBC_NEB_MgO_VO_E0/Zcharge_VO-pos2_min0/dy-0.1/input_file
Warning: card &IONS ignored
Warning: card / ignored
Warning: card &CELL ignored
Warning: card / ignored

     Current dimensions of program PWSCF are:
     Max number of different atomic species (ntypx) = 10
     Max number of k-points (npk) =  40000
     Max angular momentum in pseudopotentials (lmaxx) =  3

     Subspace diagonalization in iterative solution of the eigenvalue problem:
     a serial algorithm will be used


     Parallelization info
     --------------------
     sticks:   dense  smooth     PW     G-vecs:    dense   smooth      PW
     Min         240     240     59                21726    21726    2711
     Max         241     241     60                21731    21731    2718
     Sum       14425   14425   3593              1303639  1303639  162891


     Title: 
     Fkl_Ortho                                                                  


     bravais-lattice index     =            0
     lattice parameter (alat)  =      23.9069  a.u.
     unit-cell volume          =   13478.3721 (a.u.)^3
     number of atoms/cell      =          215
     number of atomic types    =            2
     number of electrons       =       856.00
     number of Kohn-Sham states=          600
     kinetic-energy cutoff     =      80.0000  Ry
     charge density cutoff     =     320.0000  Ry
     convergence threshold     =      1.0E-08
     mixing beta               =       0.7000
     number of iterations used =            8  plain     mixing
     Exchange-correlation      =  SLA  PZ   NOGX NOGC ( 1  1  0  0 0 0)

     Using Berry phase electric field
     In a.u.(Ry)  cartesian system of reference
        0.0000000000
        0.0000000000
        0.0000000000
     In a.u.(Ry)  crystal system of reference
        0.0000000000
        0.0000000000
        0.0000000000
     Number of iterative cycles:   3


     celldm(1)=  23.906935  celldm(2)=   0.000000  celldm(3)=   0.000000
     celldm(4)=   0.000000  celldm(5)=   0.000000  celldm(6)=   0.000000

     crystal axes: (cart. coord. in units of alat)
               a(1) = (   0.995456   0.000000   0.000000 )  
               a(2) = (   0.000000   0.995456   0.000000 )  
               a(3) = (   0.000000   0.000000   0.995456 )  

     reciprocal axes: (cart. coord. in units 2 pi/alat)
               b(1) = (  1.004565  0.000000  0.000000 )  
               b(2) = (  0.000000  1.004565  0.000000 )  
               b(3) = (  0.000000  0.000000  1.004565 )  


     PseudoPot. # 1 for Mg read from file:
     /home/nsalles/qe-6.2.1/pseudo/Mg.pz-n-vbc.UPF
     MD5 check sum: adf9ca49345680d0fd32b5bc0752f25b
     Pseudo is Norm-conserving + core correction, Zval =  2.0
     Generated by new atomic code, or converted to UPF format
     Using radial grid of  171 points,  2 beta functions with: 
                l(1) =   0
                l(2) =   1

     PseudoPot. # 2 for O  read from file:
     /home/nsalles/qe-6.2.1/pseudo/O.pz-mt.UPF
     MD5 check sum: 6c85872a654a48428798af567c59afb1
     Pseudo is Norm-conserving, Zval =  6.0
     Generated by new atomic code, or converted to UPF format
     Using radial grid of  921 points,  1 beta functions with: 
                l(1) =   0

     atomic species   valence    mass     pseudopotential
        Mg             2.00    24.30500     Mg( 1.00)
        O              6.00    16.00000     O ( 1.00)

     No symmetry found


   Cartesian axes

     site n.     atom                  positions (alat units)
         1           Mg  tau(   1) = (   0.9953102   0.9953102   0.9953102  )
         2           Mg  tau(   2) = (   0.9953102   0.1657364   0.1657364  )
         3           Mg  tau(   3) = (   0.1657364   0.9953102   0.1657364  )
         4           Mg  tau(   4) = (   0.1657364   0.1657364   0.9953102  )
         5           O   tau(   5) = (   0.1661946   0.1661946   0.1661946  )
         6           O   tau(   6) = (   0.1667993   0.3325660   0.3325660  )
         7           O   tau(   7) = (   0.3325660   0.1667993   0.3325660  )
         8           O   tau(   8) = (   0.3325660   0.3325660   0.1667993  )
         9           Mg  tau(   9) = (   0.3315304   0.9953102   0.9953102  )
        10           Mg  tau(  10) = (   0.3314222   0.1656994   0.1656994  )
        11           Mg  tau(  11) = (   0.4976552   0.9953102   0.1654788  )
        12           Mg  tau(  12) = (   0.4976552   0.1654788   0.9953102  )
        13           O   tau(  13) = (   0.4976552   0.1666384   0.1666384  )
        14           O   tau(  14) = (   0.4976552   0.3358878   0.3358878  )
        15           O   tau(  15) = (   0.6627444   0.1667993   0.3325660  )
        16           O   tau(  16) = (   0.6627444   0.3325660   0.1667993  )
        17           Mg  tau(  17) = (   0.6637800   0.9953102   0.9953102  )
        18           Mg  tau(  18) = (   0.6638882   0.1656994   0.1656994  )
        19           Mg  tau(  19) = (   0.8295740   0.9953102   0.1657364  )
        20           Mg  tau(  20) = (   0.8295740   0.1657364   0.9953102  )
        21           O   tau(  21) = (   0.8291158   0.1661946   0.1661946  )
        22           O   tau(  22) = (   0.8285111   0.3325660   0.3325660  )
        23           O   tau(  23) = (   0.0000002   0.1661817   0.3320255  )
        24           O   tau(  24) = (   0.0000002   0.3320255   0.1661817  )
        25           Mg  tau(  25) = (   0.9953102   0.3315304   0.9953102  )
        26           Mg  tau(  26) = (   0.9953102   0.4976552   0.1654788  )
        27           Mg  tau(  27) = (   0.1656994   0.3314222   0.1656994  )
        28           Mg  tau(  28) = (   0.1654788   0.4976552   0.9953102  )
        29           O   tau(  29) = (   0.1666384   0.4976552   0.1666384  )
        30           O   tau(  30) = (   0.1667993   0.6627444   0.3325660  )
        31           O   tau(  31) = (   0.3358878   0.4976552   0.3358878  )
        32           O   tau(  32) = (   0.3325660   0.6627444   0.1667993  )
        33           Mg  tau(  33) = (   0.3315015   0.3315015   0.9953102  )
        34           Mg  tau(  34) = (   0.3304605   0.4976552   0.1637333  )
        35           Mg  tau(  35) = (   0.4976552   0.3304605   0.1637333  )
        36           Mg  tau(  36) = (   0.4976552   0.4976552   0.9953102  )
        37           O   tau(  37) = (   0.4976552   0.4976552   0.1623211  )
        38           O   tau(  38) = (   0.4976552   0.6594226   0.3358878  )
        39           O   tau(  39) = (   0.6594226   0.4976552   0.3358878  )
        40           O   tau(  40) = (   0.6627444   0.6627444   0.1667993  )
        41           Mg  tau(  41) = (   0.6638089   0.3315015   0.9953102  )
        42           Mg  tau(  42) = (   0.6648499   0.4976552   0.1637333  )
        43           Mg  tau(  43) = (   0.8296110   0.3314222   0.1656994  )
        44           Mg  tau(  44) = (   0.8298316   0.4976552   0.9953102  )
        45           O   tau(  45) = (   0.8286720   0.4976552   0.1666384  )
        46           O   tau(  46) = (   0.8285111   0.6627444   0.3325660  )
        47           O   tau(  47) = (   0.0000002   0.4976552   0.3314682  )
        48           O   tau(  48) = (   0.0000002   0.6632849   0.1661817  )
        49           Mg  tau(  49) = (   0.9953102   0.6637800   0.9953102  )
        50           Mg  tau(  50) = (   0.9953102   0.8295740   0.1657364  )
        51           Mg  tau(  51) = (   0.1656994   0.6638882   0.1656994  )
        52           Mg  tau(  52) = (   0.1657364   0.8295740   0.9953102  )
        53           O   tau(  53) = (   0.1661946   0.8291158   0.1661946  )
        54           O   tau(  54) = (   0.1661817   0.0000002   0.3320255  )
        55           O   tau(  55) = (   0.3325660   0.8285111   0.3325660  )
        56           O   tau(  56) = (   0.3320255   0.0000002   0.1661817  )
        57           Mg  tau(  57) = (   0.3315015   0.6638089   0.9953102  )
        58           Mg  tau(  58) = (   0.3314222   0.8296110   0.1656994  )
        59           Mg  tau(  59) = (   0.4976552   0.6648499   0.1637333  )
        60           Mg  tau(  60) = (   0.4976552   0.8298316   0.9953102  )
        61           O   tau(  61) = (   0.4976552   0.8286720   0.1666384  )
        62           O   tau(  62) = (   0.4976552   0.0000002   0.3314682  )
        63           O   tau(  63) = (   0.6627444   0.8285111   0.3325660  )
        64           O   tau(  64) = (   0.6632849   0.0000002   0.1661817  )
        65           Mg  tau(  65) = (   0.6638089   0.6638089   0.9953102  )
        66           Mg  tau(  66) = (   0.6638882   0.8296110   0.1656994  )
        67           Mg  tau(  67) = (   0.8296110   0.6638882   0.1656994  )
        68           Mg  tau(  68) = (   0.8295740   0.8295740   0.9953102  )
        69           O   tau(  69) = (   0.8291158   0.8291158   0.1661946  )
        70           O   tau(  70) = (   0.8291287   0.0000002   0.3320255  )
        71           O   tau(  71) = (   0.0000002   0.8291287   0.3320255  )
        72           O   tau(  72) = (   0.0000002   0.0000002   0.1660422  )
        73           Mg  tau(  73) = (   0.9953102   0.9953102   0.3315304  )
        74           Mg  tau(  74) = (   0.9953102   0.1654788   0.4976552  )
        75           Mg  tau(  75) = (   0.1654788   0.9953102   0.4976552  )
        76           Mg  tau(  76) = (   0.1656994   0.1656994   0.3314222  )
        77           O   tau(  77) = (   0.1666384   0.1666384   0.4976552  )
        78           O   tau(  78) = (   0.1667993   0.3325660   0.6627444  )
        79           O   tau(  79) = (   0.3325660   0.1667993   0.6627444  )
        80           O   tau(  80) = (   0.3358878   0.3279832   0.4976552  )
        81           Mg  tau(  81) = (   0.3315015   0.9953102   0.3315015  )
        82           Mg  tau(  82) = (   0.3304605   0.1637333   0.4976552  )
        83           Mg  tau(  83) = (   0.4976552   0.9953102   0.4976552  )
        84           Mg  tau(  84) = (   0.4976552   0.1637333   0.3304605  )
        85           O   tau(  85) = (   0.4976552   0.1623211   0.4976552  )
        86           O   tau(  86) = (   0.4976552   0.3358878   0.6594226  )
        87           O   tau(  87) = (   0.6627444   0.1667993   0.6627444  )
        88           O   tau(  88) = (   0.6594226   0.3358878   0.4976552  )
        89           Mg  tau(  89) = (   0.6638089   0.9953102   0.3315015  )
        90           Mg  tau(  90) = (   0.6648499   0.1637333   0.4976552  )
        91           Mg  tau(  91) = (   0.8298316   0.9953102   0.4976552  )
        92           Mg  tau(  92) = (   0.8296110   0.1656994   0.3314222  )
        93           O   tau(  93) = (   0.8286720   0.1666384   0.4976552  )
        94           O   tau(  94) = (   0.8285111   0.3325660   0.6627444  )
        95           O   tau(  95) = (   0.0000002   0.1661817   0.6632849  )
        96           O   tau(  96) = (   0.0000002   0.3314682   0.4976552  )
        97           Mg  tau(  97) = (   0.9953102   0.3315015   0.3315015  )
        98           Mg  tau(  98) = (   0.9953102   0.4976552   0.4976552  )
        99           Mg  tau(  99) = (   0.1637333   0.3304605   0.4976552  )
       100           Mg  tau( 100) = (   0.1637333   0.4976552   0.3304605  )
       101           O   tau( 101) = (   0.1623211   0.4976552   0.4976552  )
       102           O   tau( 102) = (   0.1667993   0.6627444   0.6627444  )
       103           O   tau( 103) = (   0.3358878   0.4976552   0.6594226  )
       104           O   tau( 104) = (   0.3358878   0.6594226   0.4976552  )
       105           Mg  tau( 105) = (   0.3315508   0.3315508   0.3315508  )
       106           Mg  tau( 106) = (   0.3169785   0.4976552   0.4976552  )
       107           Mg  tau( 107) = (   0.4976552   0.3169785   0.4976552  )
       108           Mg  tau( 108) = (   0.4976552   0.4976552   0.3169785  )
       109           O   tau( 109) = (   0.4976552   0.6594226   0.6594226  )
       110           O   tau( 110) = (   0.6594226   0.4976552   0.6594226  )
       111           O   tau( 111) = (   0.6594226   0.6594226   0.4976552  )
       112           Mg  tau( 112) = (   0.6637596   0.3315508   0.3315508  )
       113           Mg  tau( 113) = (   0.6783319   0.4976552   0.4976552  )
       114           Mg  tau( 114) = (   0.8315772   0.3304605   0.4976552  )
       115           Mg  tau( 115) = (   0.8315772   0.4976552   0.3304605  )
       116           O   tau( 116) = (   0.8329893   0.4976552   0.4976552  )
       117           O   tau( 117) = (   0.8285111   0.6627444   0.6627444  )
       118           O   tau( 118) = (   0.0000002   0.4976552   0.6638422  )
       119           O   tau( 119) = (   0.0000002   0.6638422   0.4976552  )
       120           Mg  tau( 120) = (   0.9953102   0.6638089   0.3315015  )
       121           Mg  tau( 121) = (   0.9953102   0.8298316   0.4976552  )
       122           Mg  tau( 122) = (   0.1637333   0.6648499   0.4976552  )
       123           Mg  tau( 123) = (   0.1656994   0.8296110   0.3314222  )
       124           O   tau( 124) = (   0.1666384   0.8286720   0.4976552  )
       125           O   tau( 125) = (   0.1661817   0.0000002   0.6632849  )
       126           O   tau( 126) = (   0.3325660   0.8285111   0.6627444  )
       127           O   tau( 127) = (   0.3314682   0.0000002   0.4976552  )
       128           Mg  tau( 128) = (   0.3315508   0.6637596   0.3315508  )
       129           Mg  tau( 129) = (   0.3304605   0.8315772   0.4976552  )
       130           Mg  tau( 130) = (   0.4976552   0.6783319   0.4976552  )
       131           Mg  tau( 131) = (   0.4976552   0.8315772   0.3304605  )
       132           O   tau( 132) = (   0.4976552   0.8329893   0.4976552  )
       133           O   tau( 133) = (   0.4976552   0.0000002   0.6638422  )
       134           O   tau( 134) = (   0.6627444   0.8285111   0.6627444  )
       135           O   tau( 135) = (   0.6638422   0.0000002   0.4976552  )
       136           Mg  tau( 136) = (   0.6637596   0.6637596   0.3315508  )
       137           Mg  tau( 137) = (   0.6648499   0.8315772   0.4976552  )
       138           Mg  tau( 138) = (   0.8315772   0.6648499   0.4976552  )
       139           Mg  tau( 139) = (   0.8296110   0.8296110   0.3314222  )
       140           O   tau( 140) = (   0.8286720   0.8286720   0.4976552  )
       141           O   tau( 141) = (   0.8291287   0.0000002   0.6632849  )
       142           O   tau( 142) = (   0.0000002   0.8291287   0.6632849  )
       143           O   tau( 143) = (   0.0000002   0.0000002   0.4976552  )
       144           Mg  tau( 144) = (   0.9953102   0.9953102   0.6637800  )
       145           Mg  tau( 145) = (   0.9953102   0.1657364   0.8295740  )
       146           Mg  tau( 146) = (   0.1657364   0.9953102   0.8295740  )
       147           Mg  tau( 147) = (   0.1656994   0.1656994   0.6638882  )
       148           O   tau( 148) = (   0.1661946   0.1661946   0.8291158  )
       149           O   tau( 149) = (   0.1661817   0.3320255   0.0000002  )
       150           O   tau( 150) = (   0.3320255   0.1661817   0.0000002  )
       151           O   tau( 151) = (   0.3325660   0.3325660   0.8285111  )
       152           Mg  tau( 152) = (   0.3315015   0.9953102   0.6638089  )
       153           Mg  tau( 153) = (   0.3314222   0.1656994   0.8296110  )
       154           Mg  tau( 154) = (   0.4976552   0.9953102   0.8298316  )
       155           Mg  tau( 155) = (   0.4976552   0.1637333   0.6648499  )
       156           O   tau( 156) = (   0.4976552   0.1666384   0.8286720  )
       157           O   tau( 157) = (   0.4976552   0.3314682   0.0000002  )
       158           O   tau( 158) = (   0.6632849   0.1661817   0.0000002  )
       159           O   tau( 159) = (   0.6627444   0.3325660   0.8285111  )
       160           Mg  tau( 160) = (   0.6638089   0.9953102   0.6638089  )
       161           Mg  tau( 161) = (   0.6638882   0.1656994   0.8296110  )
       162           Mg  tau( 162) = (   0.8295740   0.9953102   0.8295740  )
       163           Mg  tau( 163) = (   0.8296110   0.1656994   0.6638882  )
       164           O   tau( 164) = (   0.8291158   0.1661946   0.8291158  )
       165           O   tau( 165) = (   0.8291287   0.3320255   0.0000002  )
       166           O   tau( 166) = (   0.0000002   0.1660422   0.0000002  )
       167           O   tau( 167) = (   0.0000002   0.3320255   0.8291287  )
       168           Mg  tau( 168) = (   0.9953102   0.3315015   0.6638089  )
       169           Mg  tau( 169) = (   0.9953102   0.4976552   0.8298316  )
       170           Mg  tau( 170) = (   0.1656994   0.3314222   0.8296110  )
       171           Mg  tau( 171) = (   0.1637333   0.4976552   0.6648499  )
       172           O   tau( 172) = (   0.1666384   0.4976552   0.8286720  )
       173           O   tau( 173) = (   0.1661817   0.6632849   0.0000002  )
       174           O   tau( 174) = (   0.3314682   0.4976552   0.0000002  )
       175           O   tau( 175) = (   0.3325660   0.6627444   0.8285111  )
       176           Mg  tau( 176) = (   0.3315508   0.3315508   0.6637596  )
       177           Mg  tau( 177) = (   0.3304605   0.4976552   0.8315772  )
       178           Mg  tau( 178) = (   0.4976552   0.3304605   0.8315772  )
       179           Mg  tau( 179) = (   0.4976552   0.4976552   0.6783319  )
       180           O   tau( 180) = (   0.4976552   0.4976552   0.8329893  )
       181           O   tau( 181) = (   0.4976552   0.6638422   0.0000002  )
       182           O   tau( 182) = (   0.6638422   0.4976552   0.0000002  )
       183           O   tau( 183) = (   0.6627444   0.6627444   0.8285111  )
       184           Mg  tau( 184) = (   0.6637596   0.3315508   0.6637596  )
       185           Mg  tau( 185) = (   0.6648499   0.4976552   0.8315772  )
       186           Mg  tau( 186) = (   0.8296110   0.3314222   0.8296110  )
       187           Mg  tau( 187) = (   0.8315772   0.4976552   0.6648499  )
       188           O   tau( 188) = (   0.8286720   0.4976552   0.8286720  )
       189           O   tau( 189) = (   0.8291287   0.6632849   0.0000002  )
       190           O   tau( 190) = (   0.0000002   0.4976552   0.0000002  )
       191           O   tau( 191) = (   0.0000002   0.6632849   0.8291287  )
       192           Mg  tau( 192) = (   0.9953102   0.6638089   0.6638089  )
       193           Mg  tau( 193) = (   0.9953102   0.8295740   0.8295740  )
       194           Mg  tau( 194) = (   0.1656994   0.6638882   0.8296110  )
       195           Mg  tau( 195) = (   0.1656994   0.8296110   0.6638882  )
       196           O   tau( 196) = (   0.1661946   0.8291158   0.8291158  )
       197           O   tau( 197) = (   0.1660422   0.0000002   0.0000002  )
       198           O   tau( 198) = (   0.3320255   0.8291287   0.0000002  )
       199           O   tau( 199) = (   0.3320255   0.0000002   0.8291287  )
       200           Mg  tau( 200) = (   0.3315508   0.6637596   0.6637596  )
       201           Mg  tau( 201) = (   0.3314222   0.8296110   0.8296110  )
       202           Mg  tau( 202) = (   0.4976552   0.6648499   0.8315772  )
       203           Mg  tau( 203) = (   0.4976552   0.8315772   0.6648499  )
       204           O   tau( 204) = (   0.4976552   0.8286720   0.8286720  )
       205           O   tau( 205) = (   0.4976552   0.0000002   0.0000002  )
       206           O   tau( 206) = (   0.6632849   0.8291287   0.0000002  )
       207           O   tau( 207) = (   0.6632849   0.0000002   0.8291287  )
       208           Mg  tau( 208) = (   0.6637596   0.6637596   0.6637596  )
       209           Mg  tau( 209) = (   0.6638882   0.8296110   0.8296110  )
       210           Mg  tau( 210) = (   0.8296110   0.6638882   0.8296110  )
       211           Mg  tau( 211) = (   0.8296110   0.8296110   0.6638882  )
       212           O   tau( 212) = (   0.8291158   0.8291158   0.8291158  )
       213           O   tau( 213) = (   0.8292682   0.0000002   0.0000002  )
       214           O   tau( 214) = (   0.0000002   0.8292682   0.0000002  )
       215           O   tau( 215) = (   0.0000002   0.0000002   0.8292682  )

     number of k points=     1
                       cart. coord. in units 2pi/alat
        k(    1) = (   0.0000000   0.0000000   0.0000000), wk =   2.0000000

     Dense  grid:  1303639 G-vectors     FFT dimensions: ( 135, 135, 135)

     Estimated max dynamical RAM per process >     523.64 MB

     Estimated total dynamical RAM >      30.68 GB

     Initial potential from superposition of free atoms

     starting charge  857.87907, renormalised to  856.00000

     negative rho (up, down):  1.094E-05 0.000E+00
     Starting wfc are  860 randomized atomic wfcs

     total cpu time spent up to now is       13.6 secs

     Self-consistent Calculation

     iteration #  1     ecut=    80.00 Ry     beta= 0.70
     Davidson diagonalization with overlap
     ethr =  1.00E-02,  avg # of iterations =  6.0
     Davidson diagonalization with overlap
     ethr =  1.00E-02,  avg # of iterations =  1.0
     Davidson diagonalization with overlap
     ethr =  1.00E-02,  avg # of iterations =  1.0

     Expectation value of exp(iGx): (  3.6531433574754245E-004,  5.9524811856884909E-005)  0.99545565572673589     
     Electronic Dipole per cell (Ry a.u.)   1.7303831560554774     
     Ionic Dipole per cell (Ry a.u.)   13224.827102170724     

     Expectation value of exp(iGx): (  3.4595449655497302E-004,  1.3153848812892603E-004)  0.99545565572673589     
     Electronic Dipole per cell (Ry a.u.)   3.8924428126553177     
     Ionic Dipole per cell (Ry a.u.)   13223.223616369602     

     Expectation value of exp(iGx): (  3.6517315348514668E-004,  5.9937257940374442E-005)  0.99545565572673589     
     Electronic Dipole per cell (Ry a.u.)   1.7428251061975233     
     Ionic Dipole per cell (Ry a.u.)   13224.827102373825     
Electronic Dipole on Cartesian axes
           1   1.7303831560554774     
           2   3.8924428126553177     
           3   1.7428251061975233     
Ionic Dipole on Cartesian axes
           1   13224.827102170724     
           2   13223.223616369602     
           3   13224.827102373825     

     total cpu time spent up to now is      249.0 secs

     total energy              =   -3659.38294010 Ry
     Harris-Foulkes estimate   =   -3691.89688751 Ry
     estimated scf accuracy    <      44.04567823 Ry

     iteration #  2     ecut=    80.00 Ry     beta= 0.70
     Davidson diagonalization with overlap
     ethr =  5.15E-03,  avg # of iterations =  4.0
     Davidson diagonalization with overlap
     ethr =  5.15E-03,  avg # of iterations =  2.0
     Davidson diagonalization with overlap
     ethr =  5.15E-03,  avg # of iterations =  1.0

     Expectation value of exp(iGx): ( -9.1985296740309677E-007, -3.5007987903405820E-007)  0.99545565572673589     
     Electronic Dipole per cell (Ry a.u.)  -29.760025612436028     
     Ionic Dipole per cell (Ry a.u.)   13224.827102170724     

     Expectation value of exp(iGx): ( -1.0382356698836110E-006, -6.6488691406376119E-007)  0.99545565572673589     
     Electronic Dipole per cell (Ry a.u.)  -27.553774132247359     
     Ionic Dipole per cell (Ry a.u.)   13223.223616369602     

     Expectation value of exp(iGx): ( -5.9853789084172672E-008, -5.1886772856279563E-008)  0.99545565572673589     
     Electronic Dipole per cell (Ry a.u.)  -26.004439938213089     
     Ionic Dipole per cell (Ry a.u.)   13224.827102373825     
Electronic Dipole on Cartesian axes
           1  -29.760025612436028     
           2  -27.553774132247359     
           3  -26.004439938213089     
Ionic Dipole on Cartesian axes
           1   13224.827102170724     
           2   13223.223616369602     
           3   13224.827102373825     

     total cpu time spent up to now is      463.7 secs

     total energy              =   -3669.41382837 Ry
     Harris-Foulkes estimate   =   -3689.24574339 Ry
     estimated scf accuracy    <      40.60176996 Ry

     iteration #  3     ecut=    80.00 Ry     beta= 0.70
     Davidson diagonalization with overlap
     ethr =  4.74E-03,  avg # of iterations =  3.0
     Davidson diagonalization with overlap
     ethr =  4.74E-03,  avg # of iterations =  1.0
     Davidson diagonalization with overlap
     ethr =  4.74E-03,  avg # of iterations =  1.0

     Expectation value of exp(iGx): (  4.7931365230173266E-005,  7.8012072477125526E-006)  0.99545565572673589     
     Electronic Dipole per cell (Ry a.u.)   1.7284683670879284     
     Ionic Dipole per cell (Ry a.u.)   13224.827102170724     

     Expectation value of exp(iGx): (  4.5453022558366511E-005,  1.7044482401663816E-005)  0.99545565572673589     
     Electronic Dipole per cell (Ry a.u.)   3.8434258526726088     
     Ionic Dipole per cell (Ry a.u.)   13223.223616369602     

     Expectation value of exp(iGx): (  4.7991227848230553E-005,  7.9103703872617382E-006)  0.99545565572673589     
     Electronic Dipole per cell (Ry a.u.)   1.7500818600143313     
     Ionic Dipole per cell (Ry a.u.)   13224.827102373825     
Electronic Dipole on Cartesian axes
           1   1.7284683670879284     
           2   3.8434258526726088     
           3   1.7500818600143313     
Ionic Dipole on Cartesian axes
           1   13224.827102170724     
           2   13223.223616369602     
           3   13224.827102373825     

     total cpu time spent up to now is      666.8 secs

     total energy              =   -3677.81631158 Ry
     Harris-Foulkes estimate   =   -3678.39512411 Ry
     estimated scf accuracy    <       1.12736651 Ry

     iteration #  4     ecut=    80.00 Ry     beta= 0.70
     Davidson diagonalization with overlap
     ethr =  1.32E-04,  avg # of iterations =  5.0
     Davidson diagonalization with overlap
     ethr =  1.32E-04,  avg # of iterations =  1.0
     Davidson diagonalization with overlap
     ethr =  1.32E-04,  avg # of iterations =  1.0

     Expectation value of exp(iGx): (  4.6700340693281824E-005,  7.6264883150590998E-006)  0.99545565572673589     
     Electronic Dipole per cell (Ry a.u.)   1.7341978630283790     
     Ionic Dipole per cell (Ry a.u.)   13224.827102170724     

     Expectation value of exp(iGx): (  4.4209381723040387E-005,  1.6684896613174011E-005)  0.99545565572673589     
     Electronic Dipole per cell (Ry a.u.)   3.8660907705505112     
     Ionic Dipole per cell (Ry a.u.)   13223.223616369602     

     Expectation value of exp(iGx): (  4.6678111991244474E-005,  7.6935656456619055E-006)  0.99545565572673589     
     Electronic Dipole per cell (Ry a.u.)   1.7500004162381322     
     Ionic Dipole per cell (Ry a.u.)   13224.827102373825     
Electronic Dipole on Cartesian axes
           1   1.7341978630283790     
           2   3.8660907705505112     
           3   1.7500004162381322     
Ionic Dipole on Cartesian axes
           1   13224.827102170724     
           2   13223.223616369602     
           3   13224.827102373825     

     total cpu time spent up to now is      884.6 secs

     total energy              =   -3678.01590077 Ry
     Harris-Foulkes estimate   =   -3678.07381812 Ry
     estimated scf accuracy    <       0.13433560 Ry

     iteration #  5     ecut=    80.00 Ry     beta= 0.70
     Davidson diagonalization with overlap
     ethr =  1.57E-05,  avg # of iterations = 12.0
     Davidson diagonalization with overlap
     ethr =  1.57E-05,  avg # of iterations =  1.0
     Davidson diagonalization with overlap
     ethr =  1.57E-05,  avg # of iterations =  1.0

     Expectation value of exp(iGx): (  4.2973016995999209E-005,  7.0259525931573631E-006)  0.99545565572673589     
     Electronic Dipole per cell (Ry a.u.)   1.7361796986432134     
     Ionic Dipole per cell (Ry a.u.)   13224.827102170724     

     Expectation value of exp(iGx): (  4.0682682127735333E-005,  1.5338690166306851E-005)  0.99545565572673589     
     Electronic Dipole per cell (Ry a.u.)   3.8625849023468475     
     Ionic Dipole per cell (Ry a.u.)   13223.223616369602     

     Expectation value of exp(iGx): (  4.2888744055243328E-005,  7.0699074002878756E-006)  0.99545565572673589     
     Electronic Dipole per cell (Ry a.u.)   1.7502221488434888     
     Ionic Dipole per cell (Ry a.u.)   13224.827102373825     
Electronic Dipole on Cartesian axes
           1   1.7361796986432134     
           2   3.8625849023468475     
           3   1.7502221488434888     
Ionic Dipole on Cartesian axes
           1   13224.827102170724     
           2   13223.223616369602     
           3   13224.827102373825     

     total cpu time spent up to now is     1127.4 secs

     total energy              =   -3678.02959233 Ry
     Harris-Foulkes estimate   =   -3678.04880012 Ry
     estimated scf accuracy    <       0.03780449 Ry

     iteration #  6     ecut=    80.00 Ry     beta= 0.70
     Davidson diagonalization with overlap
     ethr =  4.42E-06,  avg # of iterations =  9.0
     Davidson diagonalization with overlap
     ethr =  4.42E-06,  avg # of iterations =  1.0
     Davidson diagonalization with overlap
     ethr =  4.42E-06,  avg # of iterations =  1.0

     Expectation value of exp(iGx): (  4.3143585549863015E-005,  7.0358107767038494E-006)  0.99545565572673589     
     Electronic Dipole per cell (Ry a.u.)   1.7318191197474582     
     Ionic Dipole per cell (Ry a.u.)   13224.827102170724     

     Expectation value of exp(iGx): (  4.0845993872699505E-005,  1.5399144518927647E-005)  0.99545565572673589     
     Electronic Dipole per cell (Ry a.u.)   3.8623278311387970     
     Ionic Dipole per cell (Ry a.u.)   13223.223616369602     

     Expectation value of exp(iGx): (  4.3084266174278795E-005,  7.1039817101506245E-006)  0.99545565572673589     
     Electronic Dipole per cell (Ry a.u.)   1.7506684981145169     
     Ionic Dipole per cell (Ry a.u.)   13224.827102373825     
Electronic Dipole on Cartesian axes
           1   1.7318191197474582     
           2   3.8623278311387970     
           3   1.7506684981145169     
Ionic Dipole on Cartesian axes
           1   13224.827102170724     
           2   13223.223616369602     
           3   13224.827102373825     

     total cpu time spent up to now is     1357.0 secs

     total energy              =   -3678.03763686 Ry
     Harris-Foulkes estimate   =   -3678.03913375 Ry
     estimated scf accuracy    <       0.00328156 Ry

     iteration #  7     ecut=    80.00 Ry     beta= 0.70
     Davidson diagonalization with overlap
     ethr =  3.83E-07,  avg # of iterations =  9.0
     Davidson diagonalization with overlap
     ethr =  3.83E-07,  avg # of iterations =  1.0
     Davidson diagonalization with overlap
     ethr =  3.83E-07,  avg # of iterations =  1.0

     Expectation value of exp(iGx): (  4.3401764093989158E-005,  7.0865331427387677E-006)  0.99545565572673589     
     Electronic Dipole per cell (Ry a.u.)   1.7338913671910205     
     Ionic Dipole per cell (Ry a.u.)   13224.827102170724     

     Expectation value of exp(iGx): (  4.1094126773355692E-005,  1.5500722283991952E-005)  0.99545565572673589     
     Electronic Dipole per cell (Ry a.u.)   3.8641606716623991     
     Ionic Dipole per cell (Ry a.u.)   13223.223616369602     

     Expectation value of exp(iGx): (  4.3333892467505592E-005,  7.1453034036245527E-006)  0.99545565572673589     
     Electronic Dipole per cell (Ry a.u.)   1.7507074573305024     
     Ionic Dipole per cell (Ry a.u.)   13224.827102373825     
Electronic Dipole on Cartesian axes
           1   1.7338913671910205     
           2   3.8641606716623991     
           3   1.7507074573305024     
Ionic Dipole on Cartesian axes
           1   13224.827102170724     
           2   13223.223616369602     
           3   13224.827102373825     

     total cpu time spent up to now is     1576.0 secs

     total energy              =   -3678.03818034 Ry
     Harris-Foulkes estimate   =   -3678.03824053 Ry
     estimated scf accuracy    <       0.00010850 Ry

     iteration #  8     ecut=    80.00 Ry     beta= 0.70
     Davidson diagonalization with overlap
     ethr =  1.27E-08,  avg # of iterations =  2.0
     Davidson diagonalization with overlap
     ethr =  1.27E-08,  avg # of iterations =  1.0
     Davidson diagonalization with overlap
     ethr =  1.27E-08,  avg # of iterations =  1.0

     Expectation value of exp(iGx): (  4.3417623737180132E-005,  7.0859409050974908E-006)  0.99545565572673589     
     Electronic Dipole per cell (Ry a.u.)   1.7331266672317787     
     Ionic Dipole per cell (Ry a.u.)   13224.827102170724     

     Expectation value of exp(iGx): (  4.1109700072248607E-005,  1.5500630897813840E-005)  0.99545565572673589     
     Electronic Dipole per cell (Ry a.u.)   3.8627996283822967     
     Ionic Dipole per cell (Ry a.u.)   13223.223616369602     

     Expectation value of exp(iGx): (  4.3354568686492759E-005,  7.1487610711660591E-006)  0.99545565572673589     
     Electronic Dipole per cell (Ry a.u.)   1.7507190948097122     
     Ionic Dipole per cell (Ry a.u.)   13224.827102373825     
Electronic Dipole on Cartesian axes
           1   1.7331266672317787     
           2   3.8627996283822967     
           3   1.7507190948097122     
Ionic Dipole on Cartesian axes
           1   13224.827102170724     
           2   13223.223616369602     
           3   13224.827102373825     

     total cpu time spent up to now is     1775.8 secs

     total energy              =   -3678.03821122 Ry
     Harris-Foulkes estimate   =   -3678.03822416 Ry
     estimated scf accuracy    <       0.00003330 Ry

     iteration #  9     ecut=    80.00 Ry     beta= 0.70
     Davidson diagonalization with overlap
     ethr =  3.89E-09,  avg # of iterations =  2.0
     Davidson diagonalization with overlap
     ethr =  3.89E-09,  avg # of iterations =  1.0
     Davidson diagonalization with overlap
     ethr =  3.89E-09,  avg # of iterations =  1.0

     Expectation value of exp(iGx): (  4.3417004894459446E-005,  7.0868579791211367E-006)  0.99545565572673589     
     Electronic Dipole per cell (Ry a.u.)   1.7333713545892819     
     Ionic Dipole per cell (Ry a.u.)   13224.827102170724     

     Expectation value of exp(iGx): (  4.1108814818993934E-005,  1.5503562643192521E-005)  0.99545565572673589     
     Electronic Dipole per cell (Ry a.u.)   3.8635446826287549     
     Ionic Dipole per cell (Ry a.u.)   13223.223616369602     

     Expectation value of exp(iGx): (  4.3351308955944736E-005,  7.1482542923768869E-006)  0.99545565572673589     
     Electronic Dipole per cell (Ry a.u.)   1.7507264854444429     
     Ionic Dipole per cell (Ry a.u.)   13224.827102373825     
Electronic Dipole on Cartesian axes
           1   1.7333713545892819     
           2   3.8635446826287549     
           3   1.7507264854444429     
Ionic Dipole on Cartesian axes
           1   13224.827102170724     
           2   13223.223616369602     
           3   13224.827102373825     

     total cpu time spent up to now is     1972.3 secs

     total energy              =   -3678.03821739 Ry
     Harris-Foulkes estimate   =   -3678.03821799 Ry
     estimated scf accuracy    <       0.00000190 Ry

     iteration # 10     ecut=    80.00 Ry     beta= 0.70
     Davidson diagonalization with overlap
     ethr =  2.22E-10,  avg # of iterations =  2.0
     Davidson diagonalization with overlap
     ethr =  2.22E-10,  avg # of iterations =  1.0
     Davidson diagonalization with overlap
     ethr =  2.22E-10,  avg # of iterations =  1.0

     Expectation value of exp(iGx): (  4.3413475151310231E-005,  7.0862737565952290E-006)  0.99545565572673589     
     Electronic Dipole per cell (Ry a.u.)   1.7333694147048462     
     Ionic Dipole per cell (Ry a.u.)   13224.827102170724     

     Expectation value of exp(iGx): (  4.1105554490258884E-005,  1.5501214844510756E-005)  0.99545565572673589     
     Electronic Dipole per cell (Ry a.u.)   3.8632895382491625     
     Ionic Dipole per cell (Ry a.u.)   13223.223616369602     

     Expectation value of exp(iGx): (  4.3348727276864328E-005,  7.1478057033059674E-006)  0.99545565572673589     
     Electronic Dipole per cell (Ry a.u.)   1.7507209776260206     
     Ionic Dipole per cell (Ry a.u.)   13224.827102373825     
Electronic Dipole on Cartesian axes
           1   1.7333694147048462     
           2   3.8632895382491625     
           3   1.7507209776260206     
Ionic Dipole on Cartesian axes
           1   13224.827102170724     
           2   13223.223616369602     
           3   13224.827102373825     

     total cpu time spent up to now is     2170.5 secs

     total energy              =   -3678.03821761 Ry
     Harris-Foulkes estimate   =   -3678.03821779 Ry
     estimated scf accuracy    <       0.00000040 Ry

     iteration # 11     ecut=    80.00 Ry     beta= 0.70
     Davidson diagonalization with overlap
     ethr =  4.63E-11,  avg # of iterations =  2.0
     Davidson diagonalization with overlap
     ethr =  4.63E-11,  avg # of iterations =  1.0
     Davidson diagonalization with overlap
     ethr =  4.63E-11,  avg # of iterations =  1.0

     Expectation value of exp(iGx): (  4.3411812267933980E-005,  7.0859525915684312E-006)  0.99545565572673589     
     Electronic Dipole per cell (Ry a.u.)   1.7333574594030730     
     Ionic Dipole per cell (Ry a.u.)   13224.827102170724     

     Expectation value of exp(iGx): (  4.1103922556785078E-005,  1.5501091658465255E-005)  0.99545565572673589     
     Electronic Dipole per cell (Ry a.u.)   3.8634018555376808     
     Ionic Dipole per cell (Ry a.u.)   13223.223616369602     

     Expectation value of exp(iGx): (  4.3346553526513661E-005,  7.1474343942601827E-006)  0.99545565572673589     
     Electronic Dipole per cell (Ry a.u.)   1.7507178791909499     
     Ionic Dipole per cell (Ry a.u.)   13224.827102373825     
Electronic Dipole on Cartesian axes
           1   1.7333574594030730     
           2   3.8634018555376808     
           3   1.7507178791909499     
Ionic Dipole on Cartesian axes
           1   13224.827102170724     
           2   13223.223616369602     
           3   13224.827102373825     

     total cpu time spent up to now is     2366.7 secs

     total energy              =   -3678.03821769 Ry
     Harris-Foulkes estimate   =   -3678.03821772 Ry
     estimated scf accuracy    <       0.00000005 Ry

     iteration # 12     ecut=    80.00 Ry     beta= 0.70
     Davidson diagonalization with overlap
     ethr =  6.39E-12,  avg # of iterations =  2.0
     Davidson diagonalization with overlap
     ethr =  6.39E-12,  avg # of iterations =  1.0
     Davidson diagonalization with overlap
     ethr =  6.39E-12,  avg # of iterations =  1.0

     Expectation value of exp(iGx): (  4.3411680617418404E-005,  7.0859568685129210E-006)  0.99545565572673589     
     Electronic Dipole per cell (Ry a.u.)   1.7333636527900227     
     Ionic Dipole per cell (Ry a.u.)   13224.827102170724     

     Expectation value of exp(iGx): (  4.1103791220522466E-005,  1.5500907380382071E-005)  0.99545565572673589     
     Electronic Dipole per cell (Ry a.u.)   3.8633711084203095     
     Ionic Dipole per cell (Ry a.u.)   13223.223616369602     

     Expectation value of exp(iGx): (  4.3346595319582728E-005,  7.1474469674962920E-006)  0.99545565572673589     
     Electronic Dipole per cell (Ry a.u.)   1.7507192463011989     
     Ionic Dipole per cell (Ry a.u.)   13224.827102373825     
Electronic Dipole on Cartesian axes
           1   1.7333636527900227     
           2   3.8633711084203095     
           3   1.7507192463011989     
Ionic Dipole on Cartesian axes
           1   13224.827102170724     
           2   13223.223616369602     
           3   13224.827102373825     

     total cpu time spent up to now is     2563.2 secs

     End of self-consistent calculation

          k = 0.0000 0.0000 0.0000 (162891 PWs)   bands (ev):

   -11.5700 -11.1966 -11.1956 -11.1831 -11.1588 -11.1574 -11.1439 -10.8672
   -10.8653 -10.8587 -10.8237 -10.8145 -10.8109 -10.8103 -10.8074 -10.7818
   -10.7735 -10.7708 -10.7681 -10.5534 -10.5504 -10.5498 -10.5478 -10.5312
   -10.5282 -10.5247 -10.5046 -10.4527 -10.4429 -10.4049 -10.3687 -10.3545
   -10.2844 -10.2706 -10.2629 -10.2595 -10.2547 -10.2520 -10.2413 -10.2051
   -10.1976 -10.1926 -10.1903 -10.1683 -10.1253 -10.1187 -10.1171 -10.1157
   -10.1100 -10.0965 -10.0889 -10.0881 -10.0818 -10.0791 -10.0771 -10.0705
   -10.0667 -10.0614 -10.0603 -10.0567 -10.0513 -10.0370 -10.0277 -10.0246
   -10.0218 -10.0184 -10.0139 -10.0129 -10.0082  -9.9979  -9.9936  -9.9891
    -9.9826  -9.9762  -9.9739  -9.9716  -9.9688  -9.9658  -9.9627  -9.9613
    -9.9610  -9.9073  -9.8941  -9.8670  -9.8658  -9.8608  -9.8344  -9.8337
    -9.8304  -9.8130  -9.8126  -9.8077  -9.8072  -9.7856  -9.7787  -9.7546
    -9.7479  -9.7326  -9.7226  -9.7208  -9.7020  -9.6915  -9.6894  -9.6760
    -9.6727  -9.6599  -9.6534   1.0171   1.0363   1.0589   1.0703   1.0730
     1.0783   1.0906   1.1150   1.1266   1.1300   1.1642   1.1644   1.1687
     1.2359   1.2378   1.2417   1.2445   1.2448   1.2461   1.2475   1.2500
     1.2503   1.2526   1.2597   1.2680   1.2694   1.2744   1.4353   1.6861
     1.6882   1.6913   1.7101   1.7145   1.7184   1.7202   1.7217   1.7262
     1.7279   1.7301   1.7317   1.7347   1.7363   1.7436   1.7440   1.7450
     1.7503   1.7514   1.7868   1.7886   1.7942   1.8340   1.8359   1.8384
     1.8525   1.8567   1.8616   1.8620   1.8678   1.8693   1.8710   1.8730
     1.8747   1.8765   1.8780   1.8786   1.8860   1.8883   1.8910   1.9838
     1.9879   1.9919   2.0026   2.0054   2.0078   2.0107   2.0138   2.0157
     2.1616   2.1629   2.1678   2.1689   2.1721   2.1768   2.1796   2.1797
     2.1805   2.2115   2.2126   2.2146   2.2757   2.2773   2.2783   2.2935
     2.2944   2.2955   2.3031   2.3177   2.3228   2.3629   2.3636   2.3729
     2.6369   2.8099   2.8155   2.8176   2.8197   2.8207   2.8332   2.8353
     2.8373   2.8568   2.8591   2.8610   3.0972   3.1048   3.1066   3.1091
     3.1110   3.1119   3.1188   3.1198   3.1218   3.2076   3.2086   3.2135
     3.5080   3.5239   3.5283   3.5302   3.5342   3.5374   3.5399   3.5433
     3.5473   3.5523   3.5532   3.5546   3.5547   3.5594   3.5603   3.5617
     3.5626   3.5632   3.5661   3.5689   3.5697   3.5932   3.5987   3.6014
     3.6846   3.6902   3.7124   3.7270   3.7400   3.7414   3.7670   3.7850
     3.7983   3.8008   3.8026   3.8053   3.8079   3.8888   3.8911   3.8923
     3.8928   3.8959   3.9252   3.9619   3.9636   3.9649   3.9962   4.0016
     4.0032   4.0046   4.0061   4.0119   4.0270   4.0336   4.0478   4.0492
     4.0496   4.0552   4.0590   4.0610   4.0620   4.0642   4.0657   4.0686
     4.0702   4.0878   4.0939   4.0942   4.0999   4.1886   4.1899   4.1907
     4.3206   4.3297   4.3383   4.3435   4.3476   4.3494   4.3550   4.3599
     4.3622   4.3635   4.3644   4.3700   4.3712   4.3924   4.3934   4.4018
     4.4035   4.4071   4.4214   4.4230   4.4262   4.4597   4.4629   4.4742
     4.4757   4.4789   4.4825   4.4835   4.4868   4.4877   4.4881   4.4902
     4.4905   4.4924   4.4934   4.4956   4.4960   4.4989   4.4991   4.4999
     4.5060   4.5066   4.5073   4.5156   4.5173   4.5239   4.5261   4.5272
     4.5300   4.5329   4.5396   4.5408   4.5423   4.5472   4.5489   4.5506
     4.5531   4.6311   4.6346   4.6365   4.6546   4.6566   4.6663   4.6673
     4.6681   4.6713   4.6750   4.6767   4.6819   4.6881   4.6942   4.6945
     4.6969   4.6994   4.7009   4.7037   4.7056   4.7215   4.7216   4.7230
     4.7273   4.8976   4.9015   4.9064   4.9772   4.9869   4.9984   5.0040
     5.0057   5.0195   5.0226   5.0261   5.0373   5.0396   5.0408   5.0419
     5.0426   5.0456   5.0489   5.0495   5.0881   5.0883   5.0886   5.0900
     5.0937   5.0949   5.0961   5.1015   5.1041   5.2246   5.2293   5.2326
     5.2332   5.2339   5.2421   5.2446   5.2463   5.2501   5.2505   5.2513
     5.2551   5.4803   5.4837   5.4843   7.8191  10.4130  11.7017  11.7463
    11.7554  12.1674  12.1796  12.3507  12.5208  12.5601  12.5634  13.0158
    13.0391  13.0475  13.1009  13.1676  13.1710  13.1732  13.1777  13.1837
    13.1844  13.1887  13.1900  13.2037  13.2049  13.2155  13.2258  13.4661
    13.5055  13.5398  13.6997  14.3026  14.3244  14.3404  14.3754  14.3835
    14.3893  14.4026  14.4072  14.4090  14.4155  14.4384  14.4433  14.4458
    14.4634  14.4672  14.4691  14.4720  14.4731  14.4826  14.4852  14.6133
    14.6162  14.6208  14.6891  14.7105  14.7210  14.8471  14.8604  14.8675
    14.9069  14.9118  14.9143  15.1172  15.1972  15.2036  15.2991  15.3591
    15.3680  15.3767  15.4096  15.4257  15.4293  15.4347  15.4427  15.4537
    15.4598  15.4623  15.4627  15.4698  15.4796  15.4965  15.4980  15.5047
    15.5115  15.5160  15.5298  15.6556  15.6601  15.6602  15.7553  15.7600
    15.7814  15.7927  15.7954  15.8016  15.8167  15.8194  15.8252  15.8274
    15.8300  15.8570  15.8833  15.8883  15.8909  15.9909  15.9914  16.0054
    16.0965  16.1072  16.1236  16.2075  16.2191  16.2216  16.3151  16.3332
    16.3491  16.3980  16.4048  16.4069  16.6258  16.6405  16.6437  16.6501
    16.6577  16.6602  16.6682  16.6712  16.6757  16.6776  16.6856  16.6890
    16.6939  16.6953  16.6959  16.7051  16.7120  16.7151  16.7211  16.7399
    16.7415  16.7452  16.7461  16.7504  16.7657  16.7706  16.7760  16.7809
    16.7940  16.8560  16.8960  16.9035  16.9081  16.9194  16.9228  16.9348
    17.4917  17.5110  17.5194  17.5880  17.5892  17.6006  17.6478  17.6711
    17.6727  17.6789  17.6804  17.6808  17.6830  17.6923  17.6972  17.7077

     highest occupied, lowest unoccupied level (ev):     5.4843    7.8191

!    total energy              =   -3678.03821770 Ry
     Harris-Foulkes estimate   =   -3678.03821770 Ry
     estimated scf accuracy    <          1.2E-09 Ry

     The total energy is the sum of the following terms:

     one-electron contribution =   -1055.34346223 Ry
     hartree contribution      =    1096.40278292 Ry
     xc contribution           =    -907.10794223 Ry
     ewald contribution        =   -2811.98959617 Ry

     convergence has been achieved in  12 iterations
  **** WARNING :: Problem open file vector.dat...

     Forces acting on atoms (cartesian axes, Ry/au):

     atom    1 type  1   force =     0.00083389    0.00087969    0.00079105
     atom    2 type  1   force =     0.00089830   -0.00020066    0.00001703
     atom    3 type  1   force =     0.00007484    0.00102726    0.00015390
     atom    4 type  1   force =    -0.00007579   -0.00022269    0.00078746
     atom    5 type  2   force =    -0.00045582    0.00009761   -0.00050749
     atom    6 type  2   force =    -0.00023183    0.00206387    0.00005947
     atom    7 type  2   force =     0.00011430   -0.00292414   -0.00420737
     atom    8 type  2   force =     0.00021764    0.00106978   -0.00017838
     atom    9 type  1   force =    -0.00027513    0.00090270    0.00078751
     atom   10 type  1   force =    -0.00016590   -0.00036959    0.00115566
     atom   11 type  1   force =    -0.00031618    0.00098763   -0.00017949
     atom   12 type  1   force =    -0.00017269   -0.00056857    0.00077834
     atom   13 type  2   force =     0.00048117   -0.00009483   -0.00071939
     atom   14 type  2   force =    -0.00009984    0.00238082    0.00041163
     atom   15 type  2   force =     0.00043822    0.00004364   -0.00021062
     atom   16 type  2   force =     0.00004308    0.00041320   -0.00020602
     atom   17 type  1   force =    -0.00004852    0.00086463    0.00078760
     atom   18 type  1   force =    -0.00022151   -0.00012149    0.00011220
     atom   19 type  1   force =     0.00016441    0.00086940   -0.00004570
     atom   20 type  1   force =     0.00017206   -0.00016728    0.00078796
     atom   21 type  2   force =     0.00008732   -0.00003822   -0.00022116
     atom   22 type  2   force =     0.00021248    0.00043243    0.00014719
     atom   23 type  2   force =    -0.00116436    0.00007075   -0.00024213
     atom   24 type  2   force =    -0.00080938    0.00036433   -0.00015835
     atom   25 type  1   force =     0.00077465   -0.00045116    0.00078763
     atom   26 type  1   force =     0.00062626   -0.00024565   -0.00053483
     atom   27 type  1   force =    -0.00003604   -0.00060512    0.00003313
     atom   28 type  1   force =    -0.00050643   -0.00024998    0.00077859
     atom   29 type  2   force =     0.00001765    0.00037227   -0.00000792
     atom   30 type  2   force =     0.00022130   -0.00061018    0.00050066
     atom   31 type  2   force =     0.00029801   -0.00288048    0.00505824
     atom   32 type  2   force =     0.00015818   -0.00051794    0.00032699
     atom   33 type  1   force =    -0.00032100   -0.00057865    0.00077668
     atom   34 type  1   force =    -0.00016980   -0.00048011   -0.00145135
     atom   35 type  1   force =    -0.00012944   -0.00057144   -0.00029397
     atom   36 type  1   force =    -0.00008240   -0.00024297    0.00088070
     atom   37 type  2   force =    -0.00027325    0.00031381    0.00033401
     atom   38 type  2   force =    -0.00041259   -0.00048367    0.00031017
     atom   39 type  2   force =    -0.00003398    0.00029111    0.00015256
     atom   40 type  2   force =     0.00000600   -0.00001088   -0.00016744
     atom   41 type  1   force =     0.00005050   -0.00048918    0.00077670
     atom   42 type  1   force =     0.00002495   -0.00021231   -0.00016915
     atom   43 type  1   force =     0.00007857   -0.00030025    0.00002307
     atom   44 type  1   force =     0.00052084   -0.00019647    0.00077900
     atom   45 type  2   force =     0.00039141    0.00021375   -0.00034923
     atom   46 type  2   force =     0.00025114   -0.00000712    0.00020816
     atom   47 type  2   force =    -0.00050584    0.00036407    0.00055258
     atom   48 type  2   force =    -0.00069348    0.00006003   -0.00005649
     atom   49 type  1   force =     0.00072116    0.00008135    0.00078768
     atom   50 type  1   force =     0.00077380    0.00036935   -0.00009339
     atom   51 type  1   force =    -0.00021125    0.00011371   -0.00025404
     atom   52 type  1   force =    -0.00011059    0.00040158    0.00078798
     atom   53 type  2   force =    -0.00011103   -0.00030996   -0.00012937
     atom   54 type  2   force =    -0.00049669   -0.00152343   -0.00026421
     atom   55 type  2   force =     0.00014964   -0.00055157    0.00017679
     atom   56 type  2   force =     0.00009078   -0.00138375   -0.00065629
     atom   57 type  1   force =    -0.00031366    0.00016591    0.00077682
     atom   58 type  1   force =    -0.00013017    0.00058941    0.00000689
     atom   59 type  1   force =     0.00008491    0.00013380   -0.00035613
     atom   60 type  1   force =    -0.00012653    0.00075003    0.00077897
     atom   61 type  2   force =     0.00011531   -0.00001750   -0.00041144
     atom   62 type  2   force =     0.00049496   -0.00156357   -0.00011730
     atom   63 type  2   force =     0.00010734   -0.00014943    0.00012756
     atom   64 type  2   force =     0.00028419   -0.00093709   -0.00024637
     atom   65 type  1   force =     0.00009763    0.00013049    0.00077681
     atom   66 type  1   force =    -0.00013690    0.00025740    0.00002366
     atom   67 type  1   force =     0.00005137   -0.00006209   -0.00001701
     atom   68 type  1   force =     0.00016021    0.00028727    0.00078841
     atom   69 type  2   force =     0.00010197   -0.00007035   -0.00014088
     atom   70 type  2   force =     0.00010962   -0.00094891   -0.00001076
     atom   71 type  2   force =    -0.00079056   -0.00028120    0.00007856
     atom   72 type  2   force =    -0.00090708   -0.00095511   -0.00029049
     atom   73 type  1   force =     0.00102756    0.00101788   -0.00009249
     atom   74 type  1   force =     0.00185701   -0.00075217   -0.00014035
     atom   75 type  1   force =    -0.00016314    0.00206809   -0.00014036
     atom   76 type  1   force =     0.00121934   -0.00017860    0.00103191
     atom   77 type  2   force =    -0.00435703   -0.00283161    0.00013872
     atom   78 type  2   force =    -0.00023363    0.00206317    0.00022631
     atom   79 type  2   force =     0.00011364   -0.00292617    0.00449337
     atom   80 type  2   force =    -0.00483353    0.04300299    0.00013752
     atom   81 type  1   force =    -0.00030117    0.00211801   -0.00003381
     atom   82 type  1   force =    -0.00011173   -0.00432103   -0.00013911
     atom   83 type  1   force =    -0.00039948    0.00222315   -0.00014076
     atom   84 type  1   force =    -0.00139631   -0.00048172    0.00115026
     atom   85 type  2   force =     0.00449221   -0.00280510    0.00013856
     atom   86 type  2   force =    -0.00009948    0.00239013   -0.00013577
     atom   87 type  2   force =     0.00043880    0.00004232    0.00049627
     atom   88 type  2   force =     0.00020577    0.00074644    0.00013804
     atom   89 type  1   force =    -0.00021942    0.00098528   -0.00011809
     atom   90 type  1   force =    -0.00126759   -0.00048078   -0.00013937
     atom   91 type  1   force =     0.00050531    0.00088043   -0.00014034
     atom   92 type  1   force =     0.00007209   -0.00010021   -0.00008868
     atom   93 type  2   force =     0.00037667   -0.00021999    0.00013902
     atom   94 type  2   force =     0.00021336    0.00043216    0.00013871
     atom   95 type  2   force =    -0.00116438    0.00006977    0.00052902
     atom   96 type  2   force =    -0.00087764    0.00106374    0.00014030
     atom   97 type  1   force =     0.00077934   -0.00073481   -0.00029549
     atom   98 type  1   force =    -0.00018305   -0.00046599   -0.00014076
     atom   99 type  1   force =     0.00020211   -0.00561576   -0.00013953
     atom  100 type  1   force =    -0.00151108   -0.00040098   -0.00122571
     atom  101 type  2   force =     0.00356082   -0.00189304    0.00013885
     atom  102 type  2   force =     0.00022002   -0.00060972   -0.00021498
     atom  103 type  2   force =     0.00030725   -0.00288023   -0.00478298
     atom  104 type  2   force =     0.00006338   -0.00133407    0.00013805
     atom  105 type  1   force =    -0.00037072   -0.00581785    0.00010915
     atom  106 type  1   force =     0.00025689   -0.00646812   -0.00014498
     atom  107 type  1   force =     0.00043155   -0.00572763   -0.00014472
     atom  108 type  1   force =     0.00142133   -0.00016083   -0.00087965
     atom  109 type  2   force =    -0.00041250   -0.00049282   -0.00003439
     atom  110 type  2   force =    -0.00004310    0.00029125    0.00012313
     atom  111 type  2   force =    -0.00006693   -0.00003845    0.00013818
     atom  112 type  1   force =     0.00008429   -0.00054037   -0.00014384
     atom  113 type  1   force =     0.00015194   -0.00028986   -0.00014518
     atom  114 type  1   force =     0.00024224   -0.00036632   -0.00013944
     atom  115 type  1   force =     0.00018374   -0.00023364   -0.00015865
     atom  116 type  2   force =    -0.00000972    0.00029275    0.00013919
     atom  117 type  2   force =     0.00025267   -0.00000690    0.00007769
     atom  118 type  2   force =    -0.00050584    0.00036287   -0.00026655
     atom  119 type  2   force =    -0.00036686   -0.00048918    0.00013911
     atom  120 type  1   force =     0.00048133    0.00024977   -0.00046787
     atom  121 type  1   force =     0.00074091    0.00099491   -0.00014035
     atom  122 type  1   force =    -0.00051540    0.00108598   -0.00013939
     atom  123 type  1   force =    -0.00001167    0.00074719   -0.00014003
     atom  124 type  2   force =    -0.00036121   -0.00037897    0.00013902
     atom  125 type  2   force =    -0.00049770   -0.00152345    0.00055104
     atom  126 type  2   force =     0.00014934   -0.00055073    0.00010912
     atom  127 type  2   force =     0.00023518   -0.00218694    0.00014031
     atom  128 type  1   force =    -0.00018278    0.00142840   -0.00050584
     atom  129 type  1   force =    -0.00012481    0.00139644   -0.00013944
     atom  130 type  1   force =     0.00043617    0.00056434   -0.00014514
     atom  131 type  1   force =    -0.00010824    0.00089750   -0.00013138
     atom  132 type  2   force =     0.00008331   -0.00076494    0.00013917
     atom  133 type  2   force =     0.00049376   -0.00156363    0.00040329
     atom  134 type  2   force =     0.00010758   -0.00014792    0.00015829
     atom  135 type  2   force =     0.00053698   -0.00141715    0.00013906
     atom  136 type  1   force =     0.00017000    0.00009026   -0.00025701
     atom  137 type  1   force =    -0.00011857    0.00063273   -0.00013944
     atom  138 type  1   force =     0.00013818   -0.00002209   -0.00013945
     atom  139 type  1   force =     0.00004281    0.00026340   -0.00011180
     atom  140 type  2   force =     0.00042019    0.00003611    0.00013945
     atom  141 type  2   force =     0.00011035   -0.00094893    0.00029726
     atom  142 type  2   force =    -0.00079057   -0.00028050    0.00020795
     atom  143 type  2   force =    -0.00128876   -0.00135869    0.00013901
     atom  144 type  1   force =     0.00102759    0.00101792   -0.00018898
     atom  145 type  1   force =     0.00089871   -0.00020034    0.00004695
     atom  146 type  1   force =     0.00007518    0.00102771   -0.00008996
     atom  147 type  1   force =     0.00121995   -0.00017788   -0.00131337
     atom  148 type  2   force =    -0.00045552    0.00009802    0.00047563
     atom  149 type  2   force =    -0.00010876    0.00040300   -0.00081812
     atom  150 type  2   force =     0.00010357    0.00006763   -0.00081814
     atom  151 type  2   force =     0.00021823    0.00107058    0.00016490
     atom  152 type  1   force =    -0.00030125    0.00211782   -0.00024761
     atom  153 type  1   force =    -0.00016347   -0.00036827   -0.00109075
     atom  154 type  1   force =    -0.00031616    0.00098821    0.00024989
     atom  155 type  1   force =    -0.00139635   -0.00047665   -0.00143078
     atom  156 type  2   force =     0.00048135   -0.00009427    0.00070119
     atom  157 type  2   force =     0.00012499    0.00056792   -0.00086558
     atom  158 type  2   force =     0.00026518   -0.00004200   -0.00081813
     atom  159 type  2   force =     0.00004254    0.00041434    0.00019152
     atom  160 type  1   force =    -0.00021932    0.00098536   -0.00016330
     atom  161 type  1   force =    -0.00022392   -0.00012026   -0.00004767
     atom  162 type  1   force =     0.00016382    0.00086985    0.00010940
     atom  163 type  1   force =     0.00007150   -0.00009969   -0.00019258
     atom  164 type  2   force =     0.00008678   -0.00003821    0.00018916
     atom  165 type  2   force =     0.00009047    0.00023523   -0.00081801
     atom  166 type  2   force =    -0.00090092   -0.00010186   -0.00081879
     atom  167 type  2   force =    -0.00080924    0.00036372    0.00012669
     atom  168 type  1   force =     0.00077931   -0.00073493    0.00001404
     atom  169 type  1   force =     0.00062678   -0.00024565    0.00060524
     atom  170 type  1   force =    -0.00003475   -0.00060279    0.00003150
     atom  171 type  1   force =    -0.00150652   -0.00040069    0.00094549
     atom  172 type  2   force =     0.00001832    0.00037240   -0.00001034
     atom  173 type  2   force =    -0.00003001    0.00004076   -0.00081809
     atom  174 type  2   force =     0.00026883    0.00032001   -0.00086557
     atom  175 type  2   force =     0.00015929   -0.00051865   -0.00034150
     atom  176 type  1   force =    -0.00036896   -0.00581821   -0.00038709
     atom  177 type  1   force =    -0.00016601   -0.00048008    0.00155332
     atom  178 type  1   force =    -0.00012945   -0.00056778    0.00039606
     atom  179 type  1   force =     0.00142134   -0.00016079    0.00066101
     atom  180 type  2   force =    -0.00027298    0.00031425   -0.00045154
     atom  181 type  2   force =     0.00002370   -0.00014692   -0.00086560
     atom  182 type  2   force =    -0.00009719    0.00020850   -0.00086562
     atom  183 type  2   force =     0.00000510   -0.00001178    0.00015312
     atom  184 type  1   force =     0.00008249   -0.00053905   -0.00013425
     atom  185 type  1   force =     0.00002105   -0.00021240    0.00027175
     atom  186 type  1   force =     0.00007705   -0.00029799    0.00004124
     atom  187 type  1   force =     0.00017936   -0.00023365   -0.00012183
     atom  188 type  2   force =     0.00039126    0.00021421    0.00033142
     atom  189 type  2   force =     0.00011209    0.00012122   -0.00081803
     atom  190 type  2   force =    -0.00070592    0.00022441   -0.00082212
     atom  191 type  2   force =    -0.00069335    0.00006029    0.00002457
     atom  192 type  1   force =     0.00048136    0.00024992    0.00018648
     atom  193 type  1   force =     0.00077424    0.00036879    0.00015709
     atom  194 type  1   force =    -0.00021001    0.00011137    0.00031859
     atom  195 type  1   force =    -0.00001113    0.00074662   -0.00014124
     atom  196 type  2   force =    -0.00011104   -0.00031057    0.00009736
     atom  197 type  2   force =    -0.00026869   -0.00096680   -0.00081880
     atom  198 type  2   force =     0.00008453   -0.00030750   -0.00081800
     atom  199 type  2   force =     0.00009015   -0.00138374    0.00062461
     atom  200 type  1   force =    -0.00018139    0.00142657    0.00022775
     atom  201 type  1   force =    -0.00012787    0.00058784    0.00005741
     atom  202 type  1   force =     0.00008484    0.00012998    0.00045873
     atom  203 type  1   force =    -0.00010824    0.00089309   -0.00014907
     atom  204 type  2   force =     0.00011575   -0.00001769    0.00039365
     atom  205 type  2   force =     0.00021946   -0.00094547   -0.00082216
     atom  206 type  2   force =     0.00018866   -0.00006172   -0.00081803
     atom  207 type  2   force =     0.00028449   -0.00093701    0.00021444
     atom  208 type  1   force =     0.00016857    0.00008886   -0.00002114
     atom  209 type  1   force =    -0.00013923    0.00025601    0.00004065
     atom  210 type  1   force =     0.00004994   -0.00006439    0.00008133
     atom  211 type  1   force =     0.00004227    0.00026289   -0.00016950
     atom  212 type  2   force =     0.00010165   -0.00007070    0.00010855
     atom  213 type  2   force =     0.00015315   -0.00089037   -0.00081850
     atom  214 type  2   force =    -0.00080616   -0.00002130   -0.00081849
     atom  215 type  2   force =    -0.00090682   -0.00095486    0.00025449

     Total force =     0.049747     Total SCF correction =     0.000092

     Writing output data file Qrtz_Ortho.save

     init_run     :     10.57s CPU     12.01s WALL (       1 calls)
     electrons    :   2429.80s CPU   2549.77s WALL (       1 calls)
     forces       :      2.83s CPU      2.88s WALL (       1 calls)

     Called by init_run:
     wfcinit      :      8.31s CPU      9.50s WALL (       1 calls)
     potinit      :      0.10s CPU      0.12s WALL (       1 calls)

     Called by electrons:
     c_bands      :    760.87s CPU    801.74s WALL (      36 calls)
     sum_band     :     17.42s CPU     19.88s WALL (      12 calls)
     v_of_rho     :      0.19s CPU      0.24s WALL (      13 calls)
     mix_rho      :      0.47s CPU      0.65s WALL (      12 calls)

     Called by c_bands:
     init_us_2    :      1.56s CPU      1.63s WALL (      49 calls)
     cegterg      :    733.63s CPU    770.80s WALL (      36 calls)

     Called by sum_band:

     Called by *egterg:
     h_psi        :    259.41s CPU    289.40s WALL (     120 calls)
     g_psi        :      0.57s CPU      0.57s WALL (      83 calls)
     cdiaghg      :    278.52s CPU    278.71s WALL (     117 calls)

     Called by h_psi:
     h_psi:pot    :    256.24s CPU    286.20s WALL (     120 calls)
     h_psi:calbec :     32.36s CPU     32.44s WALL (     120 calls)
     vloc_psi     :    196.54s CPU    226.16s WALL (     120 calls)
     add_vuspsi   :     27.34s CPU     27.60s WALL (     120 calls)

     General routines
     calbec       :     33.93s CPU     34.01s WALL (     124 calls)
     fft          :      0.38s CPU      0.51s WALL (      55 calls)
     fftw         :    197.38s CPU    229.53s WALL (  102918 calls)
     davcio       :      0.02s CPU      4.41s WALL (     291 calls)

     Parallel routines
     fft_scatt_xy :     11.10s CPU     11.15s WALL (  102973 calls)
     fft_scatt_yz :    117.93s CPU    118.02s WALL (  102973 calls)

     Electric-field routines
     c_phase_fiel :   1650.67s CPU   1726.89s WALL (      36 calls)

     PWSCF        : 40m46.07s CPU    43m 3.54s WALL


   This run was terminated on:  22:52:48  25Nov2018            

=------------------------------------------------------------------------------=
   JOB DONE.
=------------------------------------------------------------------------------=
