# Supplementary material for: Collective dipole effects in ionic transport under electric fields
Source: Nat Commun. 2020 Jul 3;11:3330. doi: 10.1038/s41467-020-17173-w (PMC7335081; doi:10.1038/s41467-020-17173-w)
Supplement: Supplementary file 3 — Source Data [file 41467_2020_17173_MOESM3_ESM.zip › Script_Pol_Analysis/QE_data/ZBC_NEB_MgO_VO_Q2_E0/Zcharge_VO-pos2_pict1/dy-0.1/input_file]

&CONTROL
title="Fkl_Ortho",
calculation="scf",
tprnfor=.t.,
nstep=500
disk_io='high'
restart_mode='from_scratch'
PSEUDO_DIR='/home/nsalles/qe-6.2.1/pseudo',
prefix='Qrtz_Ortho',
outdir='/scratch/nsalles/MgO/ZBC_NEB_MgO_VO_E0/Zcharge_VO-pos2_min0/dy-0.1'
lelfield=.true.,
nberrycyc=3
/
&SYSTEM
                      ibrav = 0,
                  celldm(1) = 23.906934730,
                        nat = 215,
                       ntyp = 2,
                    ecutwfc = 80.0 ,
                      nosym = .true. ,
                 tot_charge = 2.0 ,
                       nbnd = 600, 
/
&ELECTRONS
conv_thr=1.0D-8,
mixing_beta=0.7D0,
efield_cart(1)=0.0d0,
efield_cart(2)=0.0d0,
efield_cart(3)=0.0d0
/
&IONS
/
&CELL
/
ATOMIC_SPECIES
Mg       24.3050  Mg.pz-n-vbc.UPF
O    	16.0000  O.pz-mt.UPF
CELL_PARAMETERS alat
  0.99545565572673600        0.0000000000000000        0.0000000000000000
   0.0000000000000000       0.99545565572673600        0.0000000000000000
   0.0000000000000000        0.0000000000000000       0.99545565572673600
ATOMIC_POSITIONS angstrom
Mg      12.591674466  12.591674461  12.591674467
Mg      12.591674473   2.096731557   2.096731563
Mg       2.096731571  12.591674470   2.096731566
Mg       2.096731568   2.096731563  12.591674469
O        2.102528274   2.102528267   2.102528263
O        2.110178984   4.207294725   4.207294726
O        4.207294729   2.110178982   4.207294724
O        4.207294721   4.207294721   2.110178977
Mg       4.194192698  12.591674482  12.591674485
Mg       4.192823984   2.096264087   2.096264084
Mg       6.295838450  12.591674480   2.093472917
Mg       6.295838439   2.093472917  12.591674470
O        6.295838435   2.108143150   2.108143145
O        6.295838430   4.249317726   4.249317723
O        8.384382167   2.110178981   4.207294716
O        8.384382165   4.207294725   2.110178980
Mg       8.397484187  12.591674472  12.591674469
Mg       8.398852900   2.096264085   2.096264081
Mg      10.494945311  12.591674470   2.096731569
Mg      10.494945311   2.096731567  12.591674471
O       10.489148591   2.102528266   2.102528273
O       10.481497887   4.207294729   4.207294725
O        0.000002412   2.102366022   4.200455807
O        0.000002417   4.200455802   2.102366027
Mg      12.591674485   4.194192691  12.591674485
Mg      12.591674477   6.295838446   2.093472925
Mg       2.096264087   4.192823977   2.096264085
Mg       2.093472922   6.295838439  12.591674476
O        2.108143152   6.295838430   2.108143146
O        2.110178981   8.384382169   4.207294730
O        4.249317714   6.295838435   4.249317715
O        4.207294726   8.384382168   2.110178975
Mg       4.193827328   4.193827323  12.591674476
Mg       4.180657792   6.295838438   2.071390184
Mg       6.295838440   4.180657796   2.071390184
Mg       6.295838444   6.295838440  12.591674482
O        6.295838431   6.295838431   2.053525478
O        6.295838426   8.342359150   4.249317719
O        8.342359130   6.295838432   4.249317726
O        8.384382164   8.384382166   2.110178986
Mg       8.397849562   4.193827328  12.591674479
Mg       8.411019079   6.295838443   2.071390195
Mg      10.495412799   4.192823982   2.096264097
Mg      10.498203967   6.295838446  12.591674484
O       10.483533709   6.295838438   2.108143164
O       10.481497883   8.384382172   4.207294734
O        0.000002410   6.295838439   4.193405989
O        0.000002409   8.391221087   2.102366027
Mg      12.591674475   8.397484187  12.591674480
Mg      12.591674478  10.494945312   2.096731569
Mg       2.096264089   8.398852901   2.096264085
Mg       2.096731579  10.494945308  12.591674478
O        2.102528276  10.489148591   2.102528277
O        2.102366033   0.000002414   4.200455804
O        4.207294730  10.481497892   4.207294730
O        4.200455808   0.000002415   2.102366027
Mg       4.193827337   8.397849559  12.591674480
Mg       4.192823994  10.495412799   2.096264094
Mg       6.295838442   8.411019088   2.071390189
Mg       6.295838452  10.498203969  12.591674479
O        6.295838443  10.483533720   2.108143154
O        6.295838437   0.000002417   4.193405985
O        8.384382166  10.481497895   4.207294731
O        8.391221086   0.000002405   2.102366024
Mg       8.397849555   8.397849554  12.591674479
Mg       8.398852901  10.495412797   2.096264088
Mg      10.495412792   8.398852906   2.096264094
Mg      10.494945305  10.494945305  12.591674473
O       10.489148591  10.489148593   2.102528278
O       10.489310847   0.000002414   4.200455805
O        0.000002417  10.489310848   4.200455815
O        0.000002409   0.000002404   2.100600305
Mg      12.591674486  12.591674483   4.194192697
Mg      12.591674479   2.093472920   6.295838450
Mg       2.093472928  12.591674476   6.295838450
Mg       2.096264094   2.096264092   4.192823980
O        2.108143156   2.108143152   6.295838436
O        2.110178986   4.207294727   8.384382163
O        4.207294729   2.110178986   8.384382165
O        4.24931772      4.14931772      6.29583843
Mg       4.193827335  12.591674484   4.193827330
Mg       4.180657809   2.071390195   6.295838438
Mg       6.295838445  12.591674487   6.295838442
Mg       6.295838448   2.071390191   4.180657794
O        6.295838436   2.053525483   6.295838430
O        6.295838433   4.249317726   8.342359137
O        8.384382161   2.110178981   8.384382164
O        8.342359153   4.249317713   6.295838429
Mg       8.397849565  12.591674486   4.193827325
Mg       8.411019093   2.071390195   6.295838440
Mg      10.498203966  12.591674481   6.295838444
Mg      10.495412803   2.096264089   4.192823981
O       10.483533720   2.108143158   6.295838438
O       10.481497891   4.207294732   8.384382171
O        0.000002408   2.102366025   8.391221087
O        0.000002413   4.193405984   6.295838438
Mg      12.591674480   4.193827325   4.193827329
Mg      12.591674479   6.295838446   6.295838446
Mg       2.071390187   4.180657804   6.295838445
Mg       2.071390184   6.295838449   4.180657796
O        2.053525479   6.295838438   6.295838436
O        2.110178986   8.384382165   8.384382169
O        4.249317722   6.295838433   8.342359141
O        4.249317723   8.342359143   6.295838430
Mg       4.194450306   4.194450307   4.194450302
Mg       4.010096216   6.295838440   6.295838434
Mg       6.295838448   4.010096218   6.295838438
Mg       6.295838427   6.295838446   4.010096214
O        6.295838429   8.342359140   8.342359135
O        8.342359131   6.295838431   8.342359130
O        8.342359131   8.342359145   6.295838430
Mg       8.397226575   4.194450303   4.194450302
Mg       8.581580663   6.295838431   6.295838436
Mg      10.520286704   4.180657794   6.295838449
Mg      10.520286700   6.295838447   4.180657804
O       10.538151416   6.295838436   6.295838435
O       10.481497875   8.384382162   8.384382161
O        0.000002411   6.295838438   8.398270915
O        0.000002408   8.398270917   6.295838439
Mg      12.591674481   8.397849574   4.193827330
Mg      12.591674480  10.498203969   6.295838451
Mg       2.071390189   8.411019093   6.295838447
Mg       2.096264095  10.495412805   4.192823986
O        2.108143164  10.483533717   6.295838443
O        2.102366027   0.000002408   8.391221092
O        4.207294733  10.481497892   8.384382171
O        4.193405991   0.000002420   6.295838436
Mg       4.194450298   8.397226583   4.194450303
Mg       4.180657799  10.520286704   6.295838451
Mg       6.295838432   8.581580672   6.295838434
Mg       6.295838444  10.520286710   4.180657800
O        6.295838432  10.538151424   6.295838434
O        6.295838430   0.000002416   8.398270907
O        8.384382158  10.481497886   8.384382158
O        8.398270906   0.000002413   6.295838434
Mg       8.397226570   8.397226583   4.194450309
Mg       8.411019076  10.520286703   6.295838443
Mg      10.520286691   8.411019085   6.295838446
Mg      10.495412802  10.495412807   4.192823986
O       10.483533711  10.483533717   6.295838436
O       10.489310834   0.000002409   8.391221085
O        0.000002409  10.489310839   8.391221087
O        0.000002417   0.000002412   6.295838447
Mg      12.591674474  12.591674474   8.397484192
Mg      12.591674473   2.096731565  10.494945312
Mg       2.096731572  12.591674472  10.494945314
Mg       2.096264090   2.096264089   8.398852900
O        2.102528274   2.102528271  10.489148591
O        2.102366027   4.200455800   0.000002413
O        4.200455806   2.102366024   0.000002410
O        4.207294728   4.207294721  10.481497882
Mg       4.193827333  12.591674480   8.397849567
Mg       4.192823985   2.096264090  10.495412795
Mg       6.295838442  12.591674478  10.498203969
Mg       6.295838444   2.071390190   8.411019080
O        6.295838434   2.108143156  10.483533716
O        6.295838435   4.193405982   0.000002408
O        8.391221082   2.102366028   0.000002403
O        8.384382166   4.207294728  10.481497893
Mg       8.397849551  12.591674482   8.397849552
Mg       8.398852896   2.096264091  10.495412789
Mg      10.494945304  12.591674474  10.494945303
Mg      10.495412797   2.096264091   8.398852903
O       10.489148592   2.102528279  10.489148588
O       10.489310843   4.200455804   0.000002416
O        0.000002406   2.100600299   0.000002406
O        0.000002413   4.200455809  10.489310848
Mg      12.591674475   4.193827327   8.397849573
Mg      12.591674477   6.295838444  10.498203972
Mg       2.096264093   4.192823983  10.495412796
Mg       2.071390188   6.295838449   8.411019084
O        2.108143160   6.295838436  10.483533718
O        2.102366033   8.391221086   0.000002410
O        4.193405989   6.295838429   0.000002408
O        4.207294735   8.384382165  10.481497896
Mg       4.194450310   4.194450308   8.397226571
Mg       4.180657805   6.295838444  10.520286699
Mg       6.295838448   4.180657799  10.520286698
Mg       6.295838436   6.295838442   8.581580666
O        6.295838436   6.295838431  10.538151418
O        6.295838438   8.398270906   0.000002415
O        8.398270908   6.295838432   0.000002418
O        8.384382160   8.384382159  10.481497882
Mg       8.397226582   4.194450307   8.397226580
Mg       8.411019086   6.295838442  10.520286698
Mg      10.495412806   4.192823985  10.495412807
Mg      10.520286694   6.295838442   8.411019087
O       10.483533707   6.295838435  10.483533715
O       10.489310836   8.391221081   0.000002413
O        0.000002413   6.295838440   0.000002417
O        0.000002408   8.391221081  10.489310842
Mg      12.591674476   8.397849562   8.397849565
Mg      12.591674476  10.494945309  10.494945318
Mg       2.096264097   8.398852901  10.495412799
Mg       2.096264093  10.495412799   8.398852912
O        2.102528284  10.489148592  10.489148597
O        2.100600308   0.000002402   0.000002410
O        4.200455818  10.489310840   0.000002417
O        4.200455814   0.000002415  10.489310845
Mg       4.194450310   8.397226580   8.397226580
Mg       4.192823995  10.495412803  10.495412812
Mg       6.295838450   8.411019085  10.520286702
Mg       6.295838438  10.520286700   8.411019087
O        6.295838436  10.483533713  10.483533719
O        6.295838444   0.000002414   0.000002411
O        8.391221079  10.489310835   0.000002407
O        8.391221077   0.000002406  10.489310832
Mg       8.397226565   8.397226573   8.397226570
Mg       8.398852896  10.495412795  10.495412793
Mg      10.495412791   8.398852899  10.495412798
Mg      10.495412789  10.495412794   8.398852903
O       10.489148581  10.489148587  10.489148592
O       10.491076543   0.000002401   0.000002401
O        0.000002407  10.491076541   0.000002408
O        0.000002405   0.000002401  10.491076544
K_POINTS  automatic
1 1 1 0 0 0
