# Supplementary material for: Collective dipole effects in ionic transport under electric fields
Source: Nat Commun. 2020 Jul 3;11:3330. doi: 10.1038/s41467-020-17173-w (PMC7335081; doi:10.1038/s41467-020-17173-w)
Supplement: Supplementary file 3 — Source Data [file 41467_2020_17173_MOESM3_ESM.zip › Script_Pol_Analysis/QE_data/ZBC_NEB_MgO_VO_Q2_E0/Zcharge_VO-pos2_pict1/dz-0.1/output_file]

cn06-02.4111ipath_userinit: Mismatched user minor version (12) and driver minor version (13) while context sharing. Ensure that driver and library are from the same release.
cn06-02.4125ipath_userinit: Mismatched user minor version (12) and driver minor version (13) while context sharing. Ensure that driver and library are from the same release.
cn04-38.27156ipath_userinit: Mismatched user minor version (12) and driver minor version (13) while context sharing. Ensure that driver and library are from the same release.
cn06-02.4109ipath_userinit: Mismatched user minor version (12) and driver minor version (13) while context sharing. Ensure that driver and library are from the same release.
cn04-38.27158ipath_userinit: Mismatched user minor version (12) and driver minor version (13) while context sharing. Ensure that driver and library are from the same release.
cn04-38.27142ipath_userinit: Mismatched user minor version (12) and driver minor version (13) while context sharing. Ensure that driver and library are from the same release.
cn06-02.4127ipath_userinit: Mismatched user minor version (12) and driver minor version (13) while context sharing. Ensure that driver and library are from the same release.
cn06-02.4110ipath_userinit: Mismatched user minor version (12) and driver minor version (13) while context sharing. Ensure that driver and library are from the same release.
cn06-02.4126ipath_userinit: Mismatched user minor version (12) and driver minor version (13) while context sharing. Ensure that driver and library are from the same release.
cn04-38.27157ipath_userinit: Mismatched user minor version (12) and driver minor version (13) while context sharing. Ensure that driver and library are from the same release.
cn04-38.27141ipath_userinit: Mismatched user minor version (12) and driver minor version (13) while context sharing. Ensure that driver and library are from the same release.
cn06-27.13661ipath_userinit: Mismatched user minor version (12) and driver minor version (13) while context sharing. Ensure that driver and library are from the same release.
cn06-02.4128ipath_userinit: Mismatched user minor version (12) and driver minor version (13) while context sharing. Ensure that driver and library are from the same release.
cn06-02.4112ipath_userinit: Mismatched user minor version (12) and driver minor version (13) while context sharing. Ensure that driver and library are from the same release.
cn04-38.27140ipath_userinit: Mismatched user minor version (12) and driver minor version (13) while context sharing. Ensure that driver and library are from the same release.
cn04-38.27155ipath_userinit: Mismatched user minor version (12) and driver minor version (13) while context sharing. Ensure that driver and library are from the same release.
cn04-38.27139ipath_userinit: Mismatched user minor version (12) and driver minor version (13) while context sharing. Ensure that driver and library are from the same release.
cn06-27.13674ipath_userinit: Mismatched user minor version (12) and driver minor version (13) while context sharing. Ensure that driver and library are from the same release.
cn06-27.13659ipath_userinit: Mismatched user minor version (12) and driver minor version (13) while context sharing. Ensure that driver and library are from the same release.
cn06-27.13675ipath_userinit: Mismatched user minor version (12) and driver minor version (13) while context sharing. Ensure that driver and library are from the same release.
cn06-27.13677ipath_userinit: Mismatched user minor version (12) and driver minor version (13) while context sharing. Ensure that driver and library are from the same release.
cn06-27.13658ipath_userinit: Mismatched user minor version (12) and driver minor version (13) while context sharing. Ensure that driver and library are from the same release.
cn06-27.13676ipath_userinit: Mismatched user minor version (12) and driver minor version (13) while context sharing. Ensure that driver and library are from the same release.
cn06-27.13660ipath_userinit: Mismatched user minor version (12) and driver minor version (13) while context sharing. Ensure that driver and library are from the same release.

     Program PWSCF v.6.2 (svn rev. 14038) starts on 25Nov2018 at 22:52:55 

     This program is part of the open-source Quantum ESPRESSO suite
     for quantum simulation of materials; please cite
         "P. Giannozzi et al., J. Phys.:Condens. Matter 21 395502 (2009);
         "P. Giannozzi et al., J. Phys.:Condens. Matter 29 465901 (2017);
          URL http://www.quantum-espresso.org", 
     in publications or presentations arising from this work. More details at
     http://www.quantum-espresso.org/quote

     Parallel version (MPI), running on    60 processors

     MPI processes distributed on     3 nodes
     R & G space division:  proc/nbgrp/npool/nimage =      60
     Reading input from /scratch/nsalles/MgO/ZBC_NEB_MgO_VO_E0/Zcharge_VO-pos2_min0/dz-0.1/input_file
Warning: card &IONS ignored
Warning: card / ignored
Warning: card &CELL ignored
Warning: card / ignored

     Current dimensions of program PWSCF are:
     Max number of different atomic species (ntypx) = 10
     Max number of k-points (npk) =  40000
     Max angular momentum in pseudopotentials (lmaxx) =  3

     Subspace diagonalization in iterative solution of the eigenvalue problem:
     a serial algorithm will be used


     Parallelization info
     --------------------
     sticks:   dense  smooth     PW     G-vecs:    dense   smooth      PW
     Min         240     240     59                21726    21726    2711
     Max         241     241     60                21731    21731    2718
     Sum       14425   14425   3593              1303639  1303639  162891


     Title: 
     Fkl_Ortho                                                                  


     bravais-lattice index     =            0
     lattice parameter (alat)  =      23.9069  a.u.
     unit-cell volume          =   13478.3721 (a.u.)^3
     number of atoms/cell      =          215
     number of atomic types    =            2
     number of electrons       =       856.00
     number of Kohn-Sham states=          600
     kinetic-energy cutoff     =      80.0000  Ry
     charge density cutoff     =     320.0000  Ry
     convergence threshold     =      1.0E-08
     mixing beta               =       0.7000
     number of iterations used =            8  plain     mixing
     Exchange-correlation      =  SLA  PZ   NOGX NOGC ( 1  1  0  0 0 0)

     Using Berry phase electric field
     In a.u.(Ry)  cartesian system of reference
        0.0000000000
        0.0000000000
        0.0000000000
     In a.u.(Ry)  crystal system of reference
        0.0000000000
        0.0000000000
        0.0000000000
     Number of iterative cycles:   3


     celldm(1)=  23.906935  celldm(2)=   0.000000  celldm(3)=   0.000000
     celldm(4)=   0.000000  celldm(5)=   0.000000  celldm(6)=   0.000000

     crystal axes: (cart. coord. in units of alat)
               a(1) = (   0.995456   0.000000   0.000000 )  
               a(2) = (   0.000000   0.995456   0.000000 )  
               a(3) = (   0.000000   0.000000   0.995456 )  

     reciprocal axes: (cart. coord. in units 2 pi/alat)
               b(1) = (  1.004565  0.000000  0.000000 )  
               b(2) = (  0.000000  1.004565  0.000000 )  
               b(3) = (  0.000000  0.000000  1.004565 )  


     PseudoPot. # 1 for Mg read from file:
     /home/nsalles/qe-6.2.1/pseudo/Mg.pz-n-vbc.UPF
     MD5 check sum: adf9ca49345680d0fd32b5bc0752f25b
     Pseudo is Norm-conserving + core correction, Zval =  2.0
     Generated by new atomic code, or converted to UPF format
     Using radial grid of  171 points,  2 beta functions with: 
                l(1) =   0
                l(2) =   1

     PseudoPot. # 2 for O  read from file:
     /home/nsalles/qe-6.2.1/pseudo/O.pz-mt.UPF
     MD5 check sum: 6c85872a654a48428798af567c59afb1
     Pseudo is Norm-conserving, Zval =  6.0
     Generated by new atomic code, or converted to UPF format
     Using radial grid of  921 points,  1 beta functions with: 
                l(1) =   0

     atomic species   valence    mass     pseudopotential
        Mg             2.00    24.30500     Mg( 1.00)
        O              6.00    16.00000     O ( 1.00)

     No symmetry found


   Cartesian axes

     site n.     atom                  positions (alat units)
         1           Mg  tau(   1) = (   0.9953102   0.9953102   0.9953102  )
         2           Mg  tau(   2) = (   0.9953102   0.1657364   0.1657364  )
         3           Mg  tau(   3) = (   0.1657364   0.9953102   0.1657364  )
         4           Mg  tau(   4) = (   0.1657364   0.1657364   0.9953102  )
         5           O   tau(   5) = (   0.1661946   0.1661946   0.1661946  )
         6           O   tau(   6) = (   0.1667993   0.3325660   0.3325660  )
         7           O   tau(   7) = (   0.3325660   0.1667993   0.3325660  )
         8           O   tau(   8) = (   0.3325660   0.3325660   0.1667993  )
         9           Mg  tau(   9) = (   0.3315304   0.9953102   0.9953102  )
        10           Mg  tau(  10) = (   0.3314222   0.1656994   0.1656994  )
        11           Mg  tau(  11) = (   0.4976552   0.9953102   0.1654788  )
        12           Mg  tau(  12) = (   0.4976552   0.1654788   0.9953102  )
        13           O   tau(  13) = (   0.4976552   0.1666384   0.1666384  )
        14           O   tau(  14) = (   0.4976552   0.3358878   0.3358878  )
        15           O   tau(  15) = (   0.6627444   0.1667993   0.3325660  )
        16           O   tau(  16) = (   0.6627444   0.3325660   0.1667993  )
        17           Mg  tau(  17) = (   0.6637800   0.9953102   0.9953102  )
        18           Mg  tau(  18) = (   0.6638882   0.1656994   0.1656994  )
        19           Mg  tau(  19) = (   0.8295740   0.9953102   0.1657364  )
        20           Mg  tau(  20) = (   0.8295740   0.1657364   0.9953102  )
        21           O   tau(  21) = (   0.8291158   0.1661946   0.1661946  )
        22           O   tau(  22) = (   0.8285111   0.3325660   0.3325660  )
        23           O   tau(  23) = (   0.0000002   0.1661817   0.3320255  )
        24           O   tau(  24) = (   0.0000002   0.3320255   0.1661817  )
        25           Mg  tau(  25) = (   0.9953102   0.3315304   0.9953102  )
        26           Mg  tau(  26) = (   0.9953102   0.4976552   0.1654788  )
        27           Mg  tau(  27) = (   0.1656994   0.3314222   0.1656994  )
        28           Mg  tau(  28) = (   0.1654788   0.4976552   0.9953102  )
        29           O   tau(  29) = (   0.1666384   0.4976552   0.1666384  )
        30           O   tau(  30) = (   0.1667993   0.6627444   0.3325660  )
        31           O   tau(  31) = (   0.3358878   0.4976552   0.3358878  )
        32           O   tau(  32) = (   0.3325660   0.6627444   0.1667993  )
        33           Mg  tau(  33) = (   0.3315015   0.3315015   0.9953102  )
        34           Mg  tau(  34) = (   0.3304605   0.4976552   0.1637333  )
        35           Mg  tau(  35) = (   0.4976552   0.3304605   0.1637333  )
        36           Mg  tau(  36) = (   0.4976552   0.4976552   0.9953102  )
        37           O   tau(  37) = (   0.4976552   0.4976552   0.1623211  )
        38           O   tau(  38) = (   0.4976552   0.6594226   0.3358878  )
        39           O   tau(  39) = (   0.6594226   0.4976552   0.3358878  )
        40           O   tau(  40) = (   0.6627444   0.6627444   0.1667993  )
        41           Mg  tau(  41) = (   0.6638089   0.3315015   0.9953102  )
        42           Mg  tau(  42) = (   0.6648499   0.4976552   0.1637333  )
        43           Mg  tau(  43) = (   0.8296110   0.3314222   0.1656994  )
        44           Mg  tau(  44) = (   0.8298316   0.4976552   0.9953102  )
        45           O   tau(  45) = (   0.8286720   0.4976552   0.1666384  )
        46           O   tau(  46) = (   0.8285111   0.6627444   0.3325660  )
        47           O   tau(  47) = (   0.0000002   0.4976552   0.3314682  )
        48           O   tau(  48) = (   0.0000002   0.6632849   0.1661817  )
        49           Mg  tau(  49) = (   0.9953102   0.6637800   0.9953102  )
        50           Mg  tau(  50) = (   0.9953102   0.8295740   0.1657364  )
        51           Mg  tau(  51) = (   0.1656994   0.6638882   0.1656994  )
        52           Mg  tau(  52) = (   0.1657364   0.8295740   0.9953102  )
        53           O   tau(  53) = (   0.1661946   0.8291158   0.1661946  )
        54           O   tau(  54) = (   0.1661817   0.0000002   0.3320255  )
        55           O   tau(  55) = (   0.3325660   0.8285111   0.3325660  )
        56           O   tau(  56) = (   0.3320255   0.0000002   0.1661817  )
        57           Mg  tau(  57) = (   0.3315015   0.6638089   0.9953102  )
        58           Mg  tau(  58) = (   0.3314222   0.8296110   0.1656994  )
        59           Mg  tau(  59) = (   0.4976552   0.6648499   0.1637333  )
        60           Mg  tau(  60) = (   0.4976552   0.8298316   0.9953102  )
        61           O   tau(  61) = (   0.4976552   0.8286720   0.1666384  )
        62           O   tau(  62) = (   0.4976552   0.0000002   0.3314682  )
        63           O   tau(  63) = (   0.6627444   0.8285111   0.3325660  )
        64           O   tau(  64) = (   0.6632849   0.0000002   0.1661817  )
        65           Mg  tau(  65) = (   0.6638089   0.6638089   0.9953102  )
        66           Mg  tau(  66) = (   0.6638882   0.8296110   0.1656994  )
        67           Mg  tau(  67) = (   0.8296110   0.6638882   0.1656994  )
        68           Mg  tau(  68) = (   0.8295740   0.8295740   0.9953102  )
        69           O   tau(  69) = (   0.8291158   0.8291158   0.1661946  )
        70           O   tau(  70) = (   0.8291287   0.0000002   0.3320255  )
        71           O   tau(  71) = (   0.0000002   0.8291287   0.3320255  )
        72           O   tau(  72) = (   0.0000002   0.0000002   0.1660422  )
        73           Mg  tau(  73) = (   0.9953102   0.9953102   0.3315304  )
        74           Mg  tau(  74) = (   0.9953102   0.1654788   0.4976552  )
        75           Mg  tau(  75) = (   0.1654788   0.9953102   0.4976552  )
        76           Mg  tau(  76) = (   0.1656994   0.1656994   0.3314222  )
        77           O   tau(  77) = (   0.1666384   0.1666384   0.4976552  )
        78           O   tau(  78) = (   0.1667993   0.3325660   0.6627444  )
        79           O   tau(  79) = (   0.3325660   0.1667993   0.6627444  )
        80           O   tau(  80) = (   0.3358878   0.3358878   0.4897507  )
        81           Mg  tau(  81) = (   0.3315015   0.9953102   0.3315015  )
        82           Mg  tau(  82) = (   0.3304605   0.1637333   0.4976552  )
        83           Mg  tau(  83) = (   0.4976552   0.9953102   0.4976552  )
        84           Mg  tau(  84) = (   0.4976552   0.1637333   0.3304605  )
        85           O   tau(  85) = (   0.4976552   0.1623211   0.4976552  )
        86           O   tau(  86) = (   0.4976552   0.3358878   0.6594226  )
        87           O   tau(  87) = (   0.6627444   0.1667993   0.6627444  )
        88           O   tau(  88) = (   0.6594226   0.3358878   0.4976552  )
        89           Mg  tau(  89) = (   0.6638089   0.9953102   0.3315015  )
        90           Mg  tau(  90) = (   0.6648499   0.1637333   0.4976552  )
        91           Mg  tau(  91) = (   0.8298316   0.9953102   0.4976552  )
        92           Mg  tau(  92) = (   0.8296110   0.1656994   0.3314222  )
        93           O   tau(  93) = (   0.8286720   0.1666384   0.4976552  )
        94           O   tau(  94) = (   0.8285111   0.3325660   0.6627444  )
        95           O   tau(  95) = (   0.0000002   0.1661817   0.6632849  )
        96           O   tau(  96) = (   0.0000002   0.3314682   0.4976552  )
        97           Mg  tau(  97) = (   0.9953102   0.3315015   0.3315015  )
        98           Mg  tau(  98) = (   0.9953102   0.4976552   0.4976552  )
        99           Mg  tau(  99) = (   0.1637333   0.3304605   0.4976552  )
       100           Mg  tau( 100) = (   0.1637333   0.4976552   0.3304605  )
       101           O   tau( 101) = (   0.1623211   0.4976552   0.4976552  )
       102           O   tau( 102) = (   0.1667993   0.6627444   0.6627444  )
       103           O   tau( 103) = (   0.3358878   0.4976552   0.6594226  )
       104           O   tau( 104) = (   0.3358878   0.6594226   0.4976552  )
       105           Mg  tau( 105) = (   0.3315508   0.3315508   0.3315508  )
       106           Mg  tau( 106) = (   0.3169785   0.4976552   0.4976552  )
       107           Mg  tau( 107) = (   0.4976552   0.3169785   0.4976552  )
       108           Mg  tau( 108) = (   0.4976552   0.4976552   0.3169785  )
       109           O   tau( 109) = (   0.4976552   0.6594226   0.6594226  )
       110           O   tau( 110) = (   0.6594226   0.4976552   0.6594226  )
       111           O   tau( 111) = (   0.6594226   0.6594226   0.4976552  )
       112           Mg  tau( 112) = (   0.6637596   0.3315508   0.3315508  )
       113           Mg  tau( 113) = (   0.6783319   0.4976552   0.4976552  )
       114           Mg  tau( 114) = (   0.8315772   0.3304605   0.4976552  )
       115           Mg  tau( 115) = (   0.8315772   0.4976552   0.3304605  )
       116           O   tau( 116) = (   0.8329893   0.4976552   0.4976552  )
       117           O   tau( 117) = (   0.8285111   0.6627444   0.6627444  )
       118           O   tau( 118) = (   0.0000002   0.4976552   0.6638422  )
       119           O   tau( 119) = (   0.0000002   0.6638422   0.4976552  )
       120           Mg  tau( 120) = (   0.9953102   0.6638089   0.3315015  )
       121           Mg  tau( 121) = (   0.9953102   0.8298316   0.4976552  )
       122           Mg  tau( 122) = (   0.1637333   0.6648499   0.4976552  )
       123           Mg  tau( 123) = (   0.1656994   0.8296110   0.3314222  )
       124           O   tau( 124) = (   0.1666384   0.8286720   0.4976552  )
       125           O   tau( 125) = (   0.1661817   0.0000002   0.6632849  )
       126           O   tau( 126) = (   0.3325660   0.8285111   0.6627444  )
       127           O   tau( 127) = (   0.3314682   0.0000002   0.4976552  )
       128           Mg  tau( 128) = (   0.3315508   0.6637596   0.3315508  )
       129           Mg  tau( 129) = (   0.3304605   0.8315772   0.4976552  )
       130           Mg  tau( 130) = (   0.4976552   0.6783319   0.4976552  )
       131           Mg  tau( 131) = (   0.4976552   0.8315772   0.3304605  )
       132           O   tau( 132) = (   0.4976552   0.8329893   0.4976552  )
       133           O   tau( 133) = (   0.4976552   0.0000002   0.6638422  )
       134           O   tau( 134) = (   0.6627444   0.8285111   0.6627444  )
       135           O   tau( 135) = (   0.6638422   0.0000002   0.4976552  )
       136           Mg  tau( 136) = (   0.6637596   0.6637596   0.3315508  )
       137           Mg  tau( 137) = (   0.6648499   0.8315772   0.4976552  )
       138           Mg  tau( 138) = (   0.8315772   0.6648499   0.4976552  )
       139           Mg  tau( 139) = (   0.8296110   0.8296110   0.3314222  )
       140           O   tau( 140) = (   0.8286720   0.8286720   0.4976552  )
       141           O   tau( 141) = (   0.8291287   0.0000002   0.6632849  )
       142           O   tau( 142) = (   0.0000002   0.8291287   0.6632849  )
       143           O   tau( 143) = (   0.0000002   0.0000002   0.4976552  )
       144           Mg  tau( 144) = (   0.9953102   0.9953102   0.6637800  )
       145           Mg  tau( 145) = (   0.9953102   0.1657364   0.8295740  )
       146           Mg  tau( 146) = (   0.1657364   0.9953102   0.8295740  )
       147           Mg  tau( 147) = (   0.1656994   0.1656994   0.6638882  )
       148           O   tau( 148) = (   0.1661946   0.1661946   0.8291158  )
       149           O   tau( 149) = (   0.1661817   0.3320255   0.0000002  )
       150           O   tau( 150) = (   0.3320255   0.1661817   0.0000002  )
       151           O   tau( 151) = (   0.3325660   0.3325660   0.8285111  )
       152           Mg  tau( 152) = (   0.3315015   0.9953102   0.6638089  )
       153           Mg  tau( 153) = (   0.3314222   0.1656994   0.8296110  )
       154           Mg  tau( 154) = (   0.4976552   0.9953102   0.8298316  )
       155           Mg  tau( 155) = (   0.4976552   0.1637333   0.6648499  )
       156           O   tau( 156) = (   0.4976552   0.1666384   0.8286720  )
       157           O   tau( 157) = (   0.4976552   0.3314682   0.0000002  )
       158           O   tau( 158) = (   0.6632849   0.1661817   0.0000002  )
       159           O   tau( 159) = (   0.6627444   0.3325660   0.8285111  )
       160           Mg  tau( 160) = (   0.6638089   0.9953102   0.6638089  )
       161           Mg  tau( 161) = (   0.6638882   0.1656994   0.8296110  )
       162           Mg  tau( 162) = (   0.8295740   0.9953102   0.8295740  )
       163           Mg  tau( 163) = (   0.8296110   0.1656994   0.6638882  )
       164           O   tau( 164) = (   0.8291158   0.1661946   0.8291158  )
       165           O   tau( 165) = (   0.8291287   0.3320255   0.0000002  )
       166           O   tau( 166) = (   0.0000002   0.1660422   0.0000002  )
       167           O   tau( 167) = (   0.0000002   0.3320255   0.8291287  )
       168           Mg  tau( 168) = (   0.9953102   0.3315015   0.6638089  )
       169           Mg  tau( 169) = (   0.9953102   0.4976552   0.8298316  )
       170           Mg  tau( 170) = (   0.1656994   0.3314222   0.8296110  )
       171           Mg  tau( 171) = (   0.1637333   0.4976552   0.6648499  )
       172           O   tau( 172) = (   0.1666384   0.4976552   0.8286720  )
       173           O   tau( 173) = (   0.1661817   0.6632849   0.0000002  )
       174           O   tau( 174) = (   0.3314682   0.4976552   0.0000002  )
       175           O   tau( 175) = (   0.3325660   0.6627444   0.8285111  )
       176           Mg  tau( 176) = (   0.3315508   0.3315508   0.6637596  )
       177           Mg  tau( 177) = (   0.3304605   0.4976552   0.8315772  )
       178           Mg  tau( 178) = (   0.4976552   0.3304605   0.8315772  )
       179           Mg  tau( 179) = (   0.4976552   0.4976552   0.6783319  )
       180           O   tau( 180) = (   0.4976552   0.4976552   0.8329893  )
       181           O   tau( 181) = (   0.4976552   0.6638422   0.0000002  )
       182           O   tau( 182) = (   0.6638422   0.4976552   0.0000002  )
       183           O   tau( 183) = (   0.6627444   0.6627444   0.8285111  )
       184           Mg  tau( 184) = (   0.6637596   0.3315508   0.6637596  )
       185           Mg  tau( 185) = (   0.6648499   0.4976552   0.8315772  )
       186           Mg  tau( 186) = (   0.8296110   0.3314222   0.8296110  )
       187           Mg  tau( 187) = (   0.8315772   0.4976552   0.6648499  )
       188           O   tau( 188) = (   0.8286720   0.4976552   0.8286720  )
       189           O   tau( 189) = (   0.8291287   0.6632849   0.0000002  )
       190           O   tau( 190) = (   0.0000002   0.4976552   0.0000002  )
       191           O   tau( 191) = (   0.0000002   0.6632849   0.8291287  )
       192           Mg  tau( 192) = (   0.9953102   0.6638089   0.6638089  )
       193           Mg  tau( 193) = (   0.9953102   0.8295740   0.8295740  )
       194           Mg  tau( 194) = (   0.1656994   0.6638882   0.8296110  )
       195           Mg  tau( 195) = (   0.1656994   0.8296110   0.6638882  )
       196           O   tau( 196) = (   0.1661946   0.8291158   0.8291158  )
       197           O   tau( 197) = (   0.1660422   0.0000002   0.0000002  )
       198           O   tau( 198) = (   0.3320255   0.8291287   0.0000002  )
       199           O   tau( 199) = (   0.3320255   0.0000002   0.8291287  )
       200           Mg  tau( 200) = (   0.3315508   0.6637596   0.6637596  )
       201           Mg  tau( 201) = (   0.3314222   0.8296110   0.8296110  )
       202           Mg  tau( 202) = (   0.4976552   0.6648499   0.8315772  )
       203           Mg  tau( 203) = (   0.4976552   0.8315772   0.6648499  )
       204           O   tau( 204) = (   0.4976552   0.8286720   0.8286720  )
       205           O   tau( 205) = (   0.4976552   0.0000002   0.0000002  )
       206           O   tau( 206) = (   0.6632849   0.8291287   0.0000002  )
       207           O   tau( 207) = (   0.6632849   0.0000002   0.8291287  )
       208           Mg  tau( 208) = (   0.6637596   0.6637596   0.6637596  )
       209           Mg  tau( 209) = (   0.6638882   0.8296110   0.8296110  )
       210           Mg  tau( 210) = (   0.8296110   0.6638882   0.8296110  )
       211           Mg  tau( 211) = (   0.8296110   0.8296110   0.6638882  )
       212           O   tau( 212) = (   0.8291158   0.8291158   0.8291158  )
       213           O   tau( 213) = (   0.8292682   0.0000002   0.0000002  )
       214           O   tau( 214) = (   0.0000002   0.8292682   0.0000002  )
       215           O   tau( 215) = (   0.0000002   0.0000002   0.8292682  )

     number of k points=     1
                       cart. coord. in units 2pi/alat
        k(    1) = (   0.0000000   0.0000000   0.0000000), wk =   2.0000000

     Dense  grid:  1303639 G-vectors     FFT dimensions: ( 135, 135, 135)

     Estimated max dynamical RAM per process >     523.64 MB

     Estimated total dynamical RAM >      30.68 GB

     Initial potential from superposition of free atoms

     starting charge  857.87907, renormalised to  856.00000

     negative rho (up, down):  1.094E-05 0.000E+00
     Starting wfc are  860 randomized atomic wfcs

     total cpu time spent up to now is       13.0 secs

     Self-consistent Calculation

     iteration #  1     ecut=    80.00 Ry     beta= 0.70
     Davidson diagonalization with overlap
     ethr =  1.00E-02,  avg # of iterations =  6.0
     Davidson diagonalization with overlap
     ethr =  1.00E-02,  avg # of iterations =  1.0
     Davidson diagonalization with overlap
     ethr =  1.00E-02,  avg # of iterations =  1.0

     Expectation value of exp(iGx): (  3.6520423118676932E-004,  5.9936529034653199E-005)  0.99545565572673589     
     Electronic Dipole per cell (Ry a.u.)   1.7426585789143312     
     Ionic Dipole per cell (Ry a.u.)   13224.827102170724     

     Expectation value of exp(iGx): (  3.6520607530039209E-004,  5.9934479823946857E-005)  0.99545565572673589     
     Electronic Dipole per cell (Ry a.u.)   1.7425913985223433     
     Ionic Dipole per cell (Ry a.u.)   13224.827102165380     

     Expectation value of exp(iGx): (  3.4592656738383152E-004,  1.3163305589986566E-004)  0.99545565572673589     
     Electronic Dipole per cell (Ry a.u.)   3.8952886106357574     
     Ionic Dipole per cell (Ry a.u.)   13223.223616578047     
Electronic Dipole on Cartesian axes
           1   1.7426585789143312     
           2   1.7425913985223433     
           3   3.8952886106357574     
Ionic Dipole on Cartesian axes
           1   13224.827102170724     
           2   13224.827102165380     
           3   13223.223616578047     

     total cpu time spent up to now is      252.3 secs

     total energy              =   -3659.38723771 Ry
     Harris-Foulkes estimate   =   -3691.89379093 Ry
     estimated scf accuracy    <      44.03798227 Ry

     iteration #  2     ecut=    80.00 Ry     beta= 0.70
     Davidson diagonalization with overlap
     ethr =  5.14E-03,  avg # of iterations =  2.0
     Davidson diagonalization with overlap
     ethr =  5.14E-03,  avg # of iterations =  2.0
     Davidson diagonalization with overlap
     ethr =  5.14E-03,  avg # of iterations =  1.0

     Expectation value of exp(iGx): ( -6.9570434610092806E-007, -2.2530261910649426E-007)  0.99545565572673589     
     Electronic Dipole per cell (Ry a.u.)  -30.300668141805833     
     Ionic Dipole per cell (Ry a.u.)   13224.827102170724     

     Expectation value of exp(iGx): ( -6.9530693963589602E-007, -2.2517670650553695E-007)  0.99545565572673589     
     Electronic Dipole per cell (Ry a.u.)  -30.300629280081029     
     Ionic Dipole per cell (Ry a.u.)   13224.827102165380     

     Expectation value of exp(iGx): ( -5.3939550957377693E-007, -4.9343232739282081E-007)  0.99545565572673589     
     Electronic Dipole per cell (Ry a.u.)  -25.718340223526159     
     Ionic Dipole per cell (Ry a.u.)   13223.223616578047     
Electronic Dipole on Cartesian axes
           1  -30.300668141805833     
           2  -30.300629280081029     
           3  -25.718340223526159     
Ionic Dipole on Cartesian axes
           1   13224.827102170724     
           2   13224.827102165380     
           3   13223.223616578047     

     total cpu time spent up to now is      458.6 secs

     total energy              =   -3669.43288891 Ry
     Harris-Foulkes estimate   =   -3689.21824861 Ry
     estimated scf accuracy    <      40.49989303 Ry

     iteration #  3     ecut=    80.00 Ry     beta= 0.70
     Davidson diagonalization with overlap
     ethr =  4.73E-03,  avg # of iterations =  3.0
     Davidson diagonalization with overlap
     ethr =  4.73E-03,  avg # of iterations =  1.0
     Davidson diagonalization with overlap
     ethr =  4.73E-03,  avg # of iterations =  1.0

     Expectation value of exp(iGx): (  4.7968085265737192E-005,  7.8953028000678004E-006)  0.99545565572673589     
     Electronic Dipole per cell (Ry a.u.)   1.7476350419820437     
     Ionic Dipole per cell (Ry a.u.)   13224.827102170724     

     Expectation value of exp(iGx): (  4.7967764270122120E-005,  7.8955080072083887E-006)  0.99545565572673589     
     Electronic Dipole per cell (Ry a.u.)   1.7476911521184875     
     Ionic Dipole per cell (Ry a.u.)   13224.827102165380     

     Expectation value of exp(iGx): (  4.5505364712458827E-005,  1.7106456088600428E-005)  0.99545565572673589     
     Electronic Dipole per cell (Ry a.u.)   3.8521633246149358     
     Ionic Dipole per cell (Ry a.u.)   13223.223616578047     
Electronic Dipole on Cartesian axes
           1   1.7476350419820437     
           2   1.7476911521184875     
           3   3.8521633246149358     
Ionic Dipole on Cartesian axes
           1   13224.827102170724     
           2   13224.827102165380     
           3   13223.223616578047     

     total cpu time spent up to now is      665.2 secs

     total energy              =   -3677.81925777 Ry
     Harris-Foulkes estimate   =   -3678.38318353 Ry
     estimated scf accuracy    <       1.09305175 Ry

     iteration #  4     ecut=    80.00 Ry     beta= 0.70
     Davidson diagonalization with overlap
     ethr =  1.28E-04,  avg # of iterations =  5.0
     Davidson diagonalization with overlap
     ethr =  1.28E-04,  avg # of iterations =  1.0
     Davidson diagonalization with overlap
     ethr =  1.28E-04,  avg # of iterations =  1.0

     Expectation value of exp(iGx): (  4.6639399270937857E-005,  7.6732157650192437E-006)  0.99545565572673589     
     Electronic Dipole per cell (Ry a.u.)   1.7468764294746117     
     Ionic Dipole per cell (Ry a.u.)   13224.827102170724     

     Expectation value of exp(iGx): (  4.6639453604777206E-005,  7.6729879659197002E-006)  0.99545565572673589     
     Electronic Dipole per cell (Ry a.u.)   1.7468234841992123     
     Ionic Dipole per cell (Ry a.u.)   13224.827102165380     

     Expectation value of exp(iGx): (  4.4214187180084218E-005,  1.6701856220061172E-005)  0.99545565572673589     
     Electronic Dipole per cell (Ry a.u.)   3.8693027025012632     
     Ionic Dipole per cell (Ry a.u.)   13223.223616578047     
Electronic Dipole on Cartesian axes
           1   1.7468764294746117     
           2   1.7468234841992123     
           3   3.8693027025012632     
Ionic Dipole on Cartesian axes
           1   13224.827102170724     
           2   13224.827102165380     
           3   13223.223616578047     

     total cpu time spent up to now is      888.1 secs

     total energy              =   -3678.01481044 Ry
     Harris-Foulkes estimate   =   -3678.07351690 Ry
     estimated scf accuracy    <       0.13598840 Ry

     iteration #  5     ecut=    80.00 Ry     beta= 0.70
     Davidson diagonalization with overlap
     ethr =  1.59E-05,  avg # of iterations = 12.0
     Davidson diagonalization with overlap
     ethr =  1.59E-05,  avg # of iterations =  1.0
     Davidson diagonalization with overlap
     ethr =  1.59E-05,  avg # of iterations =  1.0

     Expectation value of exp(iGx): (  4.2973004220922308E-005,  7.0811288798354473E-006)  0.99545565572673589     
     Electronic Dipole per cell (Ry a.u.)   1.7495745638944127     
     Ionic Dipole per cell (Ry a.u.)   13224.827102170724     

     Expectation value of exp(iGx): (  4.2973004926821304E-005,  7.0811803701715003E-006)  0.99545565572673589     
     Electronic Dipole per cell (Ry a.u.)   1.7495870326650147     
     Ionic Dipole per cell (Ry a.u.)   13224.827102165380     

     Expectation value of exp(iGx): (  4.0746117526967161E-005,  1.5355487083763434E-005)  0.99545565572673589     
     Electronic Dipole per cell (Ry a.u.)   3.8609457373846086     
     Ionic Dipole per cell (Ry a.u.)   13223.223616578047     
Electronic Dipole on Cartesian axes
           1   1.7495745638944127     
           2   1.7495870326650147     
           3   3.8609457373846086     
Ionic Dipole on Cartesian axes
           1   13224.827102170724     
           2   13224.827102165380     
           3   13223.223616578047     

     total cpu time spent up to now is     1135.1 secs

     total energy              =   -3678.02903195 Ry
     Harris-Foulkes estimate   =   -3678.04785050 Ry
     estimated scf accuracy    <       0.03692223 Ry

     iteration #  6     ecut=    80.00 Ry     beta= 0.70
     Davidson diagonalization with overlap
     ethr =  4.31E-06,  avg # of iterations =  8.0
     Davidson diagonalization with overlap
     ethr =  4.31E-06,  avg # of iterations =  1.0
     Davidson diagonalization with overlap
     ethr =  4.31E-06,  avg # of iterations =  1.0

     Expectation value of exp(iGx): (  4.3142325546403014E-005,  7.1051946082871417E-006)  0.99545565572673589     
     Electronic Dipole per cell (Ry a.u.)   1.7486473818336310     
     Ionic Dipole per cell (Ry a.u.)   13224.827102170724     

     Expectation value of exp(iGx): (  4.3142322497295065E-005,  7.1051986107158318E-006)  0.99545565572673589     
     Electronic Dipole per cell (Ry a.u.)   1.7486484708646688     
     Ionic Dipole per cell (Ry a.u.)   13224.827102165380     

     Expectation value of exp(iGx): (  4.0898096024115383E-005,  1.5449096906814601E-005)  0.99545565572673589     
     Electronic Dipole per cell (Ry a.u.)   3.8692775204702397     
     Ionic Dipole per cell (Ry a.u.)   13223.223616578047     
Electronic Dipole on Cartesian axes
           1   1.7486473818336310     
           2   1.7486484708646688     
           3   3.8692775204702397     
Ionic Dipole on Cartesian axes
           1   13224.827102170724     
           2   13224.827102165380     
           3   13223.223616578047     

     total cpu time spent up to now is     1362.1 secs

     total energy              =   -3678.03692902 Ry
     Harris-Foulkes estimate   =   -3678.03837749 Ry
     estimated scf accuracy    <       0.00317739 Ry

     iteration #  7     ecut=    80.00 Ry     beta= 0.70
     Davidson diagonalization with overlap
     ethr =  3.71E-07,  avg # of iterations =  7.0
     Davidson diagonalization with overlap
     ethr =  3.71E-07,  avg # of iterations =  1.0
     Davidson diagonalization with overlap
     ethr =  3.71E-07,  avg # of iterations =  1.0

     Expectation value of exp(iGx): (  4.3394419367245362E-005,  7.1489275022094207E-006)  0.99545565572673589     
     Electronic Dipole per cell (Ry a.u.)   1.7491797811545526     
     Ionic Dipole per cell (Ry a.u.)   13224.827102170724     

     Expectation value of exp(iGx): (  4.3394423431662629E-005,  7.1489255604855183E-006)  0.99545565572673589     
     Electronic Dipole per cell (Ry a.u.)   1.7491791535220718     
     Ionic Dipole per cell (Ry a.u.)   13224.827102165380     

     Expectation value of exp(iGx): (  4.1138290151275800E-005,  1.5532989711589196E-005)  0.99545565572673589     
     Electronic Dipole per cell (Ry a.u.)   3.8677187231878571     
     Ionic Dipole per cell (Ry a.u.)   13223.223616578047     
Electronic Dipole on Cartesian axes
           1   1.7491797811545526     
           2   1.7491791535220718     
           3   3.8677187231878571     
Ionic Dipole on Cartesian axes
           1   13224.827102170724     
           2   13224.827102165380     
           3   13223.223616578047     

     total cpu time spent up to now is     1576.6 secs

     total energy              =   -3678.03745881 Ry
     Harris-Foulkes estimate   =   -3678.03750994 Ry
     estimated scf accuracy    <       0.00009233 Ry

     iteration #  8     ecut=    80.00 Ry     beta= 0.70
     Davidson diagonalization with overlap
     ethr =  1.08E-08,  avg # of iterations =  2.0
     Davidson diagonalization with overlap
     ethr =  1.08E-08,  avg # of iterations =  1.0
     Davidson diagonalization with overlap
     ethr =  1.08E-08,  avg # of iterations =  1.0

     Expectation value of exp(iGx): (  4.3410462326592916E-005,  7.1515903630103187E-006)  0.99545565572673589     
     Electronic Dipole per cell (Ry a.u.)   1.7491845612574692     
     Ionic Dipole per cell (Ry a.u.)   13224.827102170724     

     Expectation value of exp(iGx): (  4.3410460451988088E-005,  7.1515880474514201E-006)  0.99545565572673589     
     Electronic Dipole per cell (Ry a.u.)   1.7491840791146822     
     Ionic Dipole per cell (Ry a.u.)   13224.827102165380     

     Expectation value of exp(iGx): (  4.1153269411702173E-005,  1.5541972334335429E-005)  0.99545565572673589     
     Electronic Dipole per cell (Ry a.u.)   3.8684766624476512     
     Ionic Dipole per cell (Ry a.u.)   13223.223616578047     
Electronic Dipole on Cartesian axes
           1   1.7491845612574692     
           2   1.7491840791146822     
           3   3.8684766624476512     
Ionic Dipole on Cartesian axes
           1   13224.827102170724     
           2   13224.827102165380     
           3   13223.223616578047     

     total cpu time spent up to now is     1777.7 secs

     total energy              =   -3678.03748537 Ry
     Harris-Foulkes estimate   =   -3678.03749730 Ry
     estimated scf accuracy    <       0.00003049 Ry

     iteration #  9     ecut=    80.00 Ry     beta= 0.70
     Davidson diagonalization with overlap
     ethr =  3.56E-09,  avg # of iterations =  2.0
     Davidson diagonalization with overlap
     ethr =  3.56E-09,  avg # of iterations =  1.0
     Davidson diagonalization with overlap
     ethr =  3.56E-09,  avg # of iterations =  1.0

     Expectation value of exp(iGx): (  4.3408944697368410E-005,  7.1513812078272293E-006)  0.99545565572673589     
     Electronic Dipole per cell (Ry a.u.)   1.7491943797809557     
     Ionic Dipole per cell (Ry a.u.)   13224.827102170724     

     Expectation value of exp(iGx): (  4.3408944806700339E-005,  7.1513826674923173E-006)  0.99545565572673589     
     Electronic Dipole per cell (Ry a.u.)   1.7491947261687493     
     Ionic Dipole per cell (Ry a.u.)   13224.827102165380     

     Expectation value of exp(iGx): (  4.1151660818027048E-005,  1.5540525918785630E-005)  0.99545565572673589     
     Electronic Dipole per cell (Ry a.u.)   3.8682855281243418     
     Ionic Dipole per cell (Ry a.u.)   13223.223616578047     
Electronic Dipole on Cartesian axes
           1   1.7491943797809557     
           2   1.7491947261687493     
           3   3.8682855281243418     
Ionic Dipole on Cartesian axes
           1   13224.827102170724     
           2   13224.827102165380     
           3   13223.223616578047     

     total cpu time spent up to now is     1978.0 secs

     total energy              =   -3678.03749102 Ry
     Harris-Foulkes estimate   =   -3678.03749151 Ry
     estimated scf accuracy    <       0.00000151 Ry

     iteration # 10     ecut=    80.00 Ry     beta= 0.70
     Davidson diagonalization with overlap
     ethr =  1.76E-10,  avg # of iterations =  2.0
     Davidson diagonalization with overlap
     ethr =  1.76E-10,  avg # of iterations =  1.0
     Davidson diagonalization with overlap
     ethr =  1.76E-10,  avg # of iterations =  1.0

     Expectation value of exp(iGx): (  4.3405521365973033E-005,  7.1508073940833164E-006)  0.99545565572673589     
     Electronic Dipole per cell (Ry a.u.)   1.7491920155621787     
     Ionic Dipole per cell (Ry a.u.)   13224.827102170724     

     Expectation value of exp(iGx): (  4.3405520964953328E-005,  7.1508077769082256E-006)  0.99545565572673589     
     Electronic Dipole per cell (Ry a.u.)   1.7491921234261825     
     Ionic Dipole per cell (Ry a.u.)   13224.827102165380     

     Expectation value of exp(iGx): (  4.1148622049780588E-005,  1.5539198415742723E-005)  0.99545565572673589     
     Electronic Dipole per cell (Ry a.u.)   3.8682445276254600     
     Ionic Dipole per cell (Ry a.u.)   13223.223616578047     
Electronic Dipole on Cartesian axes
           1   1.7491920155621787     
           2   1.7491921234261825     
           3   3.8682445276254600     
Ionic Dipole on Cartesian axes
           1   13224.827102170724     
           2   13224.827102165380     
           3   13223.223616578047     

     total cpu time spent up to now is     2178.3 secs

     total energy              =   -3678.03749119 Ry
     Harris-Foulkes estimate   =   -3678.03749126 Ry
     estimated scf accuracy    <       0.00000017 Ry

     iteration # 11     ecut=    80.00 Ry     beta= 0.70
     Davidson diagonalization with overlap
     ethr =  2.04E-11,  avg # of iterations =  2.0
     Davidson diagonalization with overlap
     ethr =  2.04E-11,  avg # of iterations =  1.0
     Davidson diagonalization with overlap
     ethr =  2.04E-11,  avg # of iterations =  1.0

     Expectation value of exp(iGx): (  4.3404145054572445E-005,  7.1505266512954228E-006)  0.99545565572673589     
     Electronic Dipole per cell (Ry a.u.)   1.7491790386407480     
     Ionic Dipole per cell (Ry a.u.)   13224.827102170724     

     Expectation value of exp(iGx): (  4.3404145300446689E-005,  7.1505272427717147E-006)  0.99545565572673589     
     Electronic Dipole per cell (Ry a.u.)   1.7491791710377440     
     Ionic Dipole per cell (Ry a.u.)   13224.827102165380     

     Expectation value of exp(iGx): (  4.1147183078958553E-005,  1.5538675790559864E-005)  0.99545565572673589     
     Electronic Dipole per cell (Ry a.u.)   3.8682492630468626     
     Ionic Dipole per cell (Ry a.u.)   13223.223616578047     
Electronic Dipole on Cartesian axes
           1   1.7491790386407480     
           2   1.7491791710377440     
           3   3.8682492630468626     
Ionic Dipole on Cartesian axes
           1   13224.827102170724     
           2   13224.827102165380     
           3   13223.223616578047     

     total cpu time spent up to now is     2379.9 secs

     total energy              =   -3678.03749122 Ry
     Harris-Foulkes estimate   =   -3678.03749123 Ry
     estimated scf accuracy    <       0.00000002 Ry

     iteration # 12     ecut=    80.00 Ry     beta= 0.70
     Davidson diagonalization with overlap
     ethr =  2.23E-12,  avg # of iterations =  2.0
     Davidson diagonalization with overlap
     ethr =  2.23E-12,  avg # of iterations =  1.0
     Davidson diagonalization with overlap
     ethr =  2.23E-12,  avg # of iterations =  1.0

     Expectation value of exp(iGx): (  4.3404042713589521E-005,  7.1505326690320782E-006)  0.99545565572673589     
     Electronic Dipole per cell (Ry a.u.)   1.7491845361146594     
     Ionic Dipole per cell (Ry a.u.)   13224.827102170724     

     Expectation value of exp(iGx): (  4.3404042555355696E-005,  7.1505331182859393E-006)  0.99545565572673589     
     Electronic Dipole per cell (Ry a.u.)   1.7491846503337560     
     Ionic Dipole per cell (Ry a.u.)   13224.827102165380     

     Expectation value of exp(iGx): (  4.1147170202340765E-005,  1.5538643735655370E-005)  0.99545565572673589     
     Electronic Dipole per cell (Ry a.u.)   3.8682430669521350     
     Ionic Dipole per cell (Ry a.u.)   13223.223616578047     
Electronic Dipole on Cartesian axes
           1   1.7491845361146594     
           2   1.7491846503337560     
           3   3.8682430669521350     
Ionic Dipole on Cartesian axes
           1   13224.827102170724     
           2   13224.827102165380     
           3   13223.223616578047     

     total cpu time spent up to now is     2583.0 secs

     End of self-consistent calculation

          k = 0.0000 0.0000 0.0000 (162891 PWs)   bands (ev):

   -11.5663 -11.1942 -11.1847 -11.1780 -11.1550 -11.1528 -11.1495 -10.8660
   -10.8619 -10.8570 -10.8148 -10.8136 -10.8112 -10.8098 -10.8082 -10.7814
   -10.7776 -10.7718 -10.7668 -10.5517 -10.5490 -10.5468 -10.5447 -10.5331
   -10.5320 -10.5273 -10.5074 -10.4313 -10.4288 -10.4259 -10.3583 -10.3449
   -10.2752 -10.2701 -10.2625 -10.2553 -10.2503 -10.2204 -10.2181 -10.1979
   -10.1927 -10.1908 -10.1809 -10.1779 -10.1297 -10.1216 -10.1203 -10.1175
   -10.1110 -10.1070 -10.0949 -10.0918 -10.0847 -10.0822 -10.0821 -10.0736
   -10.0701 -10.0690 -10.0596 -10.0525 -10.0484 -10.0401 -10.0326 -10.0254
   -10.0244 -10.0187 -10.0187 -10.0165 -10.0050 -10.0037 -10.0023  -9.9902
    -9.9899  -9.9808  -9.9756  -9.9727  -9.9714  -9.9706  -9.9685  -9.9663
    -9.9653  -9.9063  -9.8997  -9.8694  -9.8640  -9.8582  -9.8392  -9.8377
    -9.8358  -9.8152  -9.8119  -9.8119  -9.8111  -9.7847  -9.7840  -9.7599
    -9.7545  -9.7315  -9.7274  -9.7206  -9.7076  -9.6957  -9.6918  -9.6786
    -9.6757  -9.6612  -9.6601   1.0301   1.0418   1.0611   1.0776   1.0807
     1.0833   1.0991   1.1263   1.1273   1.1295   1.1626   1.1654   1.1683
     1.2350   1.2364   1.2384   1.2391   1.2424   1.2429   1.2458   1.2479
     1.2527   1.2529   1.2554   1.2684   1.2711   1.2741   1.4378   1.6843
     1.6908   1.6909   1.7091   1.7171   1.7210   1.7236   1.7253   1.7267
     1.7282   1.7312   1.7328   1.7369   1.7410   1.7413   1.7448   1.7501
     1.7502   1.7521   1.7870   1.7873   1.7893   1.8297   1.8369   1.8384
     1.8539   1.8585   1.8588   1.8591   1.8647   1.8654   1.8694   1.8714
     1.8726   1.8738   1.8754   1.8806   1.8841   1.8846   1.8865   1.9860
     1.9872   1.9874   2.0045   2.0061   2.0064   2.0120   2.0161   2.0231
     2.1604   2.1620   2.1638   2.1673   2.1744   2.1750   2.1758   2.1791
     2.1833   2.2100   2.2119   2.2134   2.2725   2.2768   2.2794   2.2918
     2.2951   2.2966   2.3010   2.3209   2.3212   2.3666   2.3667   2.3678
     2.6390   2.8119   2.8127   2.8129   2.8178   2.8243   2.8293   2.8330
     2.8360   2.8580   2.8623   2.8663   3.0984   3.0997   3.1039   3.1110
     3.1145   3.1147   3.1196   3.1231   3.1257   3.2083   3.2091   3.2103
     3.5008   3.5215   3.5261   3.5290   3.5353   3.5389   3.5411   3.5473
     3.5515   3.5538   3.5561   3.5562   3.5577   3.5588   3.5601   3.5611
     3.5627   3.5629   3.5637   3.5708   3.5727   3.5934   3.5935   3.5973
     3.6890   3.6926   3.7238   3.7318   3.7365   3.7414   3.7660   3.7846
     3.7988   3.7999   3.8025   3.8026   3.8068   3.8896   3.8912   3.8936
     3.8938   3.8954   3.9247   3.9610   3.9687   3.9753   3.9977   3.9998
     4.0023   4.0036   4.0065   4.0088   4.0315   4.0350   4.0434   4.0447
     4.0495   4.0571   4.0597   4.0613   4.0616   4.0640   4.0657   4.0698
     4.0720   4.0835   4.0916   4.0945   4.0947   4.1832   4.1870   4.1905
     4.3257   4.3368   4.3374   4.3461   4.3501   4.3530   4.3548   4.3578
     4.3617   4.3634   4.3659   4.3765   4.3803   4.3961   4.3979   4.3987
     4.4003   4.4036   4.4233   4.4276   4.4278   4.4629   4.4632   4.4716
     4.4736   4.4775   4.4802   4.4811   4.4847   4.4864   4.4873   4.4878
     4.4891   4.4927   4.4927   4.4970   4.4980   4.4996   4.5002   4.5013
     4.5016   4.5022   4.5075   4.5109   4.5116   4.5224   4.5248   4.5281
     4.5289   4.5316   4.5368   4.5379   4.5407   4.5413   4.5438   4.5442
     4.5486   4.6295   4.6299   4.6314   4.6568   4.6575   4.6654   4.6681
     4.6686   4.6719   4.6720   4.6750   4.6813   4.6825   4.6940   4.6956
     4.6958   4.6968   4.6969   4.6981   4.7002   4.7171   4.7182   4.7196
     4.7253   4.9033   4.9041   4.9045   4.9819   4.9840   5.0012   5.0060
     5.0090   5.0209   5.0210   5.0223   5.0324   5.0377   5.0384   5.0426
     5.0442   5.0443   5.0458   5.0462   5.0829   5.0835   5.0862   5.0899
     5.0927   5.0928   5.0929   5.0962   5.0997   5.2238   5.2258   5.2295
     5.2305   5.2330   5.2370   5.2424   5.2432   5.2456   5.2466   5.2484
     5.2524   5.4789   5.4804   5.4808   7.8854  10.4124  11.7388  11.7714
    11.7962  12.1695  12.1700  12.3512  12.5518  12.5711  12.5874  13.0106
    13.0324  13.0423  13.0989  13.1627  13.1708  13.1712  13.1726  13.1803
    13.1822  13.1856  13.1884  13.1967  13.2039  13.2136  13.2160  13.5072
    13.5185  13.5275  13.7017  14.3043  14.3086  14.3343  14.3680  14.3840
    14.3935  14.3954  14.4096  14.4141  14.4191  14.4341  14.4429  14.4495
    14.4618  14.4663  14.4666  14.4720  14.4721  14.4741  14.4826  14.6130
    14.6147  14.6150  14.6877  14.7125  14.7136  14.8336  14.8576  14.8726
    14.9072  14.9076  14.9157  15.1120  15.1966  15.1970  15.2903  15.3572
    15.3604  15.3758  15.4115  15.4168  15.4273  15.4338  15.4362  15.4388
    15.4583  15.4587  15.4631  15.4651  15.4878  15.4911  15.4963  15.4981
    15.5068  15.5080  15.5253  15.6474  15.6568  15.6664  15.7503  15.7518
    15.7850  15.7887  15.7919  15.8003  15.8201  15.8230  15.8235  15.8244
    15.8245  15.8543  15.8837  15.8863  15.8869  15.9823  15.9980  16.0090
    16.0850  16.0992  16.1152  16.2057  16.2125  16.2169  16.3321  16.3408
    16.3453  16.3955  16.4036  16.4049  16.6271  16.6305  16.6405  16.6420
    16.6475  16.6630  16.6729  16.6753  16.6763  16.6771  16.6789  16.6880
    16.6881  16.6953  16.6994  16.7041  16.7099  16.7110  16.7320  16.7362
    16.7417  16.7427  16.7470  16.7496  16.7628  16.7695  16.7702  16.7893
    16.7923  16.8500  16.8887  16.9027  16.9073  16.9182  16.9272  16.9600
    17.4818  17.5034  17.5183  17.5809  17.5901  17.5986  17.6343  17.6586
    17.6697  17.6705  17.6776  17.6811  17.6825  17.6851  17.7013  17.7047

     highest occupied, lowest unoccupied level (ev):     5.4808    7.8854

!    total energy              =   -3678.03749123 Ry
     Harris-Foulkes estimate   =   -3678.03749123 Ry
     estimated scf accuracy    <          1.0E-09 Ry

     The total energy is the sum of the following terms:

     one-electron contribution =   -1054.86176790 Ry
     hartree contribution      =    1096.15398629 Ry
     xc contribution           =    -907.11134587 Ry
     ewald contribution        =   -2812.21836374 Ry

     convergence has been achieved in  12 iterations
  **** WARNING :: Problem open file vector.dat...

     Forces acting on atoms (cartesian axes, Ry/au):

     atom    1 type  1   force =     0.00079141    0.00079141    0.00099046
     atom    2 type  1   force =     0.00101507    0.00006546    0.00011824
     atom    3 type  1   force =     0.00006546    0.00101507    0.00011824
     atom    4 type  1   force =    -0.00009862   -0.00009862    0.00141311
     atom    5 type  2   force =    -0.00046579   -0.00046579   -0.00077663
     atom    6 type  2   force =    -0.00420238    0.00005293   -0.00215389
     atom    7 type  2   force =     0.00005293   -0.00420238   -0.00215389
     atom    8 type  2   force =     0.00012322    0.00012322   -0.00151595
     atom    9 type  1   force =    -0.00026900    0.00078842    0.00125840
     atom   10 type  1   force =    -0.00012278    0.00028861    0.00120949
     atom   11 type  1   force =    -0.00030205    0.00101331   -0.00022793
     atom   12 type  1   force =    -0.00014134   -0.00044857    0.00143292
     atom   13 type  2   force =     0.00046662   -0.00075920   -0.00106768
     atom   14 type  2   force =     0.00504205    0.00000561   -0.00307224
     atom   15 type  2   force =     0.00048282   -0.00057845    0.00039680
     atom   16 type  2   force =     0.00064617    0.00013723   -0.00081883
     atom   17 type  1   force =    -0.00001277    0.00078803    0.00099480
     atom   18 type  1   force =    -0.00038253    0.00019245    0.00023540
     atom   19 type  1   force =     0.00015980    0.00083335   -0.00001173
     atom   20 type  1   force =     0.00016351   -0.00009890    0.00101592
     atom   21 type  2   force =     0.00010742   -0.00021502   -0.00027042
     atom   22 type  2   force =     0.00023278    0.00015390    0.00035985
     atom   23 type  2   force =    -0.00114368   -0.00044569    0.00029993
     atom   24 type  2   force =    -0.00127420    0.00008034   -0.00065297
     atom   25 type  1   force =     0.00078842   -0.00026900    0.00125840
     atom   26 type  1   force =     0.00101331   -0.00030205   -0.00022794
     atom   27 type  1   force =     0.00028861   -0.00012278    0.00120949
     atom   28 type  1   force =    -0.00044858   -0.00014134    0.00143291
     atom   29 type  2   force =    -0.00075920    0.00046662   -0.00106768
     atom   30 type  2   force =    -0.00057846    0.00048282    0.00039679
     atom   31 type  2   force =     0.00000562    0.00504205   -0.00307224
     atom   32 type  2   force =     0.00013723    0.00064617   -0.00081883
     atom   33 type  1   force =    -0.00031572   -0.00031572    0.00183574
     atom   34 type  1   force =    -0.00009139   -0.00038473    0.00121499
     atom   35 type  1   force =    -0.00038473   -0.00009139    0.00121499
     atom   36 type  1   force =    -0.00014185   -0.00014185    0.00159178
     atom   37 type  2   force =     0.00049142    0.00049142   -0.00079138
     atom   38 type  2   force =     0.00051472    0.00068603    0.00033306
     atom   39 type  2   force =     0.00068603    0.00051472    0.00033306
     atom   40 type  2   force =     0.00023156    0.00023156   -0.00038650
     atom   41 type  1   force =     0.00003364   -0.00031597    0.00130610
     atom   42 type  1   force =    -0.00039330   -0.00031908    0.00015208
     atom   43 type  1   force =     0.00003433   -0.00012931    0.00012621
     atom   44 type  1   force =     0.00052009   -0.00014078    0.00102242
     atom   45 type  2   force =     0.00040031    0.00022240   -0.00054931
     atom   46 type  2   force =     0.00022876    0.00021553    0.00026575
     atom   47 type  2   force =    -0.00119110    0.00044706    0.00049360
     atom   48 type  2   force =    -0.00090850    0.00029194   -0.00027372
     atom   49 type  1   force =     0.00078803   -0.00001277    0.00099480
     atom   50 type  1   force =     0.00083335    0.00015980   -0.00001173
     atom   51 type  1   force =     0.00019245   -0.00038253    0.00023540
     atom   52 type  1   force =    -0.00009890    0.00016352    0.00101592
     atom   53 type  2   force =    -0.00021502    0.00010742   -0.00027042
     atom   54 type  2   force =    -0.00044569   -0.00114368    0.00029994
     atom   55 type  2   force =     0.00015390    0.00023278    0.00035984
     atom   56 type  2   force =     0.00008035   -0.00127420   -0.00065298
     atom   57 type  1   force =    -0.00031597    0.00003364    0.00130610
     atom   58 type  1   force =    -0.00012931    0.00003433    0.00012622
     atom   59 type  1   force =    -0.00031908   -0.00039330    0.00015208
     atom   60 type  1   force =    -0.00014078    0.00052009    0.00102242
     atom   61 type  2   force =     0.00022240    0.00040031   -0.00054931
     atom   62 type  2   force =     0.00044706   -0.00119111    0.00049360
     atom   63 type  2   force =     0.00021553    0.00022876    0.00026575
     atom   64 type  2   force =     0.00029194   -0.00090850   -0.00027373
     atom   65 type  1   force =     0.00003417    0.00003417    0.00101154
     atom   66 type  1   force =    -0.00019682    0.00004961    0.00009677
     atom   67 type  1   force =     0.00004961   -0.00019682    0.00009676
     atom   68 type  1   force =     0.00016303    0.00016303    0.00092143
     atom   69 type  2   force =     0.00010073    0.00010073   -0.00020687
     atom   70 type  2   force =     0.00011163   -0.00089915    0.00017697
     atom   71 type  2   force =    -0.00089915    0.00011163    0.00017696
     atom   72 type  2   force =    -0.00090558   -0.00090558   -0.00032059
     atom   73 type  1   force =     0.00088809    0.00088809   -0.00037173
     atom   74 type  1   force =     0.00076589   -0.00044983   -0.00055633
     atom   75 type  1   force =    -0.00044983    0.00076589   -0.00055633
     atom   76 type  1   force =     0.00108537    0.00108537   -0.00036310
     atom   77 type  2   force =    -0.00035221   -0.00035221    0.00176817
     atom   78 type  2   force =     0.00348626    0.00027963   -0.00208288
     atom   79 type  2   force =     0.00027963    0.00348626   -0.00208288
     atom   80 type  2   force =     0.00040269    0.00040269    0.05157821
     atom   81 type  1   force =    -0.00031032    0.00179301   -0.00063231
     atom   82 type  1   force =    -0.00017992   -0.00015214   -0.00514007
     atom   83 type  1   force =    -0.00014368    0.00085797   -0.00056330
     atom   84 type  1   force =    -0.00123257    0.00109998   -0.00034895
     atom   85 type  2   force =     0.00007498    0.00002784    0.00191606
     atom   86 type  2   force =    -0.00434652    0.00030671   -0.00289651
     atom   87 type  2   force =    -0.00025366    0.00012910    0.00032726
     atom   88 type  2   force =     0.00011696    0.00015666    0.00112136
     atom   89 type  1   force =    -0.00006730    0.00088604   -0.00042486
     atom   90 type  1   force =    -0.00010303   -0.00013400   -0.00058913
     atom   91 type  1   force =     0.00052179    0.00077909   -0.00031878
     atom   92 type  1   force =     0.00004825    0.00004512   -0.00025180
     atom   93 type  2   force =     0.00036991   -0.00038774    0.00044097
     atom   94 type  2   force =     0.00017743    0.00018447    0.00030012
     atom   95 type  2   force =    -0.00049095    0.00016823    0.00039801
     atom   96 type  2   force =    -0.00085835    0.00027430    0.00093234
     atom   97 type  1   force =     0.00179301   -0.00031032   -0.00063231
     atom   98 type  1   force =     0.00085797   -0.00014368   -0.00056330
     atom   99 type  1   force =    -0.00015214   -0.00017992   -0.00514007
     atom  100 type  1   force =     0.00109998   -0.00123257   -0.00034895
     atom  101 type  2   force =     0.00002784    0.00007498    0.00191606
     atom  102 type  2   force =     0.00012910   -0.00025366    0.00032726
     atom  103 type  2   force =     0.00030671   -0.00434652   -0.00289651
     atom  104 type  2   force =     0.00015666    0.00011696    0.00112136
     atom  105 type  1   force =    -0.00032415   -0.00032415   -0.01245542
     atom  106 type  1   force =    -0.00019690   -0.00033701   -0.00560205
     atom  107 type  1   force =    -0.00033701   -0.00019690   -0.00560206
     atom  108 type  1   force =    -0.00135011   -0.00135011    0.00005013
     atom  109 type  2   force =    -0.00023068   -0.00044395    0.00027415
     atom  110 type  2   force =    -0.00044395   -0.00023068    0.00027415
     atom  111 type  2   force =     0.00011220    0.00011220    0.00051193
     atom  112 type  1   force =    -0.00123443   -0.00015087   -0.00057214
     atom  113 type  1   force =     0.00002276   -0.00014398   -0.00076984
     atom  114 type  1   force =     0.00024387   -0.00015099   -0.00040502
     atom  115 type  1   force =     0.00017805   -0.00017621   -0.00027140
     atom  116 type  2   force =    -0.00007885    0.00013844    0.00046931
     atom  117 type  2   force =     0.00018498    0.00001763    0.00020812
     atom  118 type  2   force =    -0.00053328   -0.00016181    0.00021805
     atom  119 type  2   force =    -0.00085694    0.00000539    0.00041698
     atom  120 type  1   force =     0.00088604   -0.00006730   -0.00042486
     atom  121 type  1   force =     0.00077909    0.00052179   -0.00031878
     atom  122 type  1   force =    -0.00013400   -0.00010303   -0.00058913
     atom  123 type  1   force =     0.00004512    0.00004825   -0.00025180
     atom  124 type  2   force =    -0.00038774    0.00036992    0.00044097
     atom  125 type  2   force =     0.00016823   -0.00049095    0.00039801
     atom  126 type  2   force =     0.00018447    0.00017743    0.00030012
     atom  127 type  2   force =     0.00027430   -0.00085835    0.00093234
     atom  128 type  1   force =    -0.00015087   -0.00123443   -0.00057214
     atom  129 type  1   force =    -0.00015099    0.00024387   -0.00040502
     atom  130 type  1   force =    -0.00014398    0.00002276   -0.00076984
     atom  131 type  1   force =    -0.00017621    0.00017805   -0.00027140
     atom  132 type  2   force =     0.00013844   -0.00007885    0.00046931
     atom  133 type  2   force =    -0.00016181   -0.00053328    0.00021806
     atom  134 type  2   force =     0.00001763    0.00018498    0.00020812
     atom  135 type  2   force =     0.00000540   -0.00085694    0.00041698
     atom  136 type  1   force =    -0.00021473   -0.00021473   -0.00033884
     atom  137 type  1   force =    -0.00012956    0.00023700   -0.00033189
     atom  138 type  1   force =     0.00023700   -0.00012956   -0.00033189
     atom  139 type  1   force =     0.00005656    0.00005656   -0.00020410
     atom  140 type  2   force =     0.00037068    0.00037068    0.00030280
     atom  141 type  2   force =     0.00009670   -0.00073665    0.00028322
     atom  142 type  2   force =    -0.00073665    0.00009670    0.00028322
     atom  143 type  2   force =    -0.00081754   -0.00081754    0.00040477
     atom  144 type  1   force =     0.00068569    0.00068569   -0.00010859
     atom  145 type  1   force =     0.00056296   -0.00026284    0.00038536
     atom  146 type  1   force =    -0.00026284    0.00056296    0.00038536
     atom  147 type  1   force =    -0.00107256   -0.00107256   -0.00033445
     atom  148 type  2   force =     0.00020868    0.00020868   -0.00055608
     atom  149 type  2   force =    -0.00013863    0.00008798   -0.00152256
     atom  150 type  2   force =     0.00008798   -0.00013863   -0.00152255
     atom  151 type  2   force =     0.00021438    0.00021438   -0.00108024
     atom  152 type  1   force =    -0.00032454   -0.00024151   -0.00026945
     atom  153 type  1   force =    -0.00015565   -0.00027922    0.00127528
     atom  154 type  1   force =     0.00001938    0.00054653    0.00074820
     atom  155 type  1   force =     0.00093966   -0.00135923   -0.00027215
     atom  156 type  2   force =    -0.00018567   -0.00002332   -0.00031065
     atom  157 type  2   force =     0.00014251    0.00027103   -0.00160270
     atom  158 type  2   force =     0.00019962   -0.00013821   -0.00121333
     atom  159 type  2   force =    -0.00040202    0.00019844   -0.00038853
     atom  160 type  1   force =     0.00014097    0.00066373   -0.00006394
     atom  161 type  1   force =     0.00009586   -0.00018648    0.00030398
     atom  162 type  1   force =     0.00016723    0.00074305    0.00025402
     atom  163 type  1   force =     0.00008167   -0.00004218   -0.00025206
     atom  164 type  2   force =     0.00008239   -0.00003942   -0.00005386
     atom  165 type  2   force =     0.00010506    0.00008740   -0.00121259
     atom  166 type  2   force =    -0.00081959   -0.00019120   -0.00119123
     atom  167 type  2   force =    -0.00036775    0.00009557   -0.00041189
     atom  168 type  1   force =    -0.00024151   -0.00032454   -0.00026945
     atom  169 type  1   force =     0.00054653    0.00001938    0.00074820
     atom  170 type  1   force =    -0.00027922   -0.00015565    0.00127529
     atom  171 type  1   force =    -0.00135923    0.00093966   -0.00027215
     atom  172 type  2   force =    -0.00002332   -0.00018567   -0.00031065
     atom  173 type  2   force =    -0.00013821    0.00019962   -0.00121333
     atom  174 type  2   force =     0.00027103    0.00014251   -0.00160270
     atom  175 type  2   force =     0.00019844   -0.00040202   -0.00038853
     atom  176 type  1   force =    -0.00037987   -0.00037987   -0.00316479
     atom  177 type  1   force =    -0.00021219    0.00010105    0.00159721
     atom  178 type  1   force =     0.00010105   -0.00021219    0.00159721
     atom  179 type  1   force =     0.00104594    0.00104594    0.00032002
     atom  180 type  2   force =    -0.00020959   -0.00020959   -0.00083334
     atom  181 type  2   force =     0.00014002    0.00001583   -0.00128442
     atom  182 type  2   force =     0.00001583    0.00014002   -0.00128442
     atom  183 type  2   force =     0.00000403    0.00000403    0.00003748
     atom  184 type  1   force =     0.00113723   -0.00030382   -0.00037425
     atom  185 type  1   force =     0.00013410    0.00003707    0.00053046
     atom  186 type  1   force =     0.00009189   -0.00014451    0.00019214
     atom  187 type  1   force =     0.00030127   -0.00010249   -0.00024509
     atom  188 type  2   force =     0.00034256    0.00005710    0.00020474
     atom  189 type  2   force =     0.00010534    0.00019936   -0.00100528
     atom  190 type  2   force =    -0.00082298    0.00013970   -0.00120717
     atom  191 type  2   force =    -0.00072784    0.00010590   -0.00003634
     atom  192 type  1   force =     0.00066373    0.00014096   -0.00006395
     atom  193 type  1   force =     0.00074305    0.00016723    0.00025402
     atom  194 type  1   force =    -0.00018648    0.00009586    0.00030397
     atom  195 type  1   force =    -0.00004217    0.00008167   -0.00025206
     atom  196 type  2   force =    -0.00003942    0.00008239   -0.00005386
     atom  197 type  2   force =    -0.00019120   -0.00081959   -0.00119123
     atom  198 type  2   force =     0.00008739    0.00010506   -0.00121259
     atom  199 type  2   force =     0.00009556   -0.00036775   -0.00041189
     atom  200 type  1   force =    -0.00030382    0.00113723   -0.00037425
     atom  201 type  1   force =    -0.00014452    0.00009190    0.00019214
     atom  202 type  1   force =     0.00003707    0.00013410    0.00053045
     atom  203 type  1   force =    -0.00010249    0.00030127   -0.00024509
     atom  204 type  2   force =     0.00005710    0.00034256    0.00020474
     atom  205 type  2   force =     0.00013970   -0.00082298   -0.00120717
     atom  206 type  2   force =     0.00019936    0.00010534   -0.00100527
     atom  207 type  2   force =     0.00010590   -0.00072784   -0.00003634
     atom  208 type  1   force =     0.00011738    0.00011738   -0.00015407
     atom  209 type  1   force =    -0.00009195    0.00007620    0.00016082
     atom  210 type  1   force =     0.00007620   -0.00009195    0.00016082
     atom  211 type  1   force =     0.00006894    0.00006894   -0.00020919
     atom  212 type  2   force =     0.00008848    0.00008847    0.00001116
     atom  213 type  2   force =     0.00015456   -0.00081872   -0.00099320
     atom  214 type  2   force =    -0.00081872    0.00015456   -0.00099320
     atom  215 type  2   force =    -0.00073223   -0.00073223    0.00002081

     Total force =     0.057936     Total SCF correction =     0.000048

     Writing output data file Qrtz_Ortho.save

     init_run     :     10.97s CPU     12.00s WALL (       1 calls)
     electrons    :   2456.07s CPU   2570.24s WALL (       1 calls)
     forces       :      3.00s CPU      3.06s WALL (       1 calls)

     Called by init_run:
     wfcinit      :      8.34s CPU      9.08s WALL (       1 calls)
     potinit      :      0.14s CPU      0.16s WALL (       1 calls)

     Called by electrons:
     c_bands      :    736.95s CPU    777.94s WALL (      36 calls)
     sum_band     :     17.66s CPU     20.14s WALL (      12 calls)
     v_of_rho     :      0.19s CPU      0.24s WALL (      13 calls)
     mix_rho      :      0.64s CPU      0.84s WALL (      12 calls)

     Called by c_bands:
     init_us_2    :      1.34s CPU      1.40s WALL (      49 calls)
     cegterg      :    715.05s CPU    751.99s WALL (      36 calls)

     Called by sum_band:

     Called by *egterg:
     h_psi        :    258.34s CPU    287.94s WALL (     115 calls)
     g_psi        :      0.57s CPU      0.57s WALL (      78 calls)
     cdiaghg      :    259.75s CPU    259.96s WALL (     112 calls)

     Called by h_psi:
     h_psi:pot    :    255.17s CPU    284.74s WALL (     115 calls)
     h_psi:calbec :     32.46s CPU     32.50s WALL (     115 calls)
     vloc_psi     :    195.45s CPU    224.72s WALL (     115 calls)
     add_vuspsi   :     27.25s CPU     27.51s WALL (     115 calls)

     General routines
     calbec       :     34.20s CPU     34.25s WALL (     119 calls)
     fft          :      0.42s CPU      0.57s WALL (      55 calls)
     fftw         :    199.44s CPU    231.12s WALL (  103080 calls)
     davcio       :      0.02s CPU      4.51s WALL (     291 calls)

     Parallel routines
     fft_scatt_xy :     10.61s CPU     10.66s WALL (  103135 calls)
     fft_scatt_yz :    123.57s CPU    123.34s WALL (  103135 calls)

     Electric-field routines
     c_phase_fiel :   1700.16s CPU   1770.36s WALL (      36 calls)

     PWSCF        : 41m12.27s CPU    43m27.22s WALL


   This run was terminated on:  23:36:22  25Nov2018            

=------------------------------------------------------------------------------=
   JOB DONE.
=------------------------------------------------------------------------------=
