# Supplementary material for: Collective dipole effects in ionic transport under electric fields
Source: Nat Commun. 2020 Jul 3;11:3330. doi: 10.1038/s41467-020-17173-w (PMC7335081; doi:10.1038/s41467-020-17173-w)
Supplement: Supplementary file 3 — Source Data [file 41467_2020_17173_MOESM3_ESM.zip › Script_Pol_Analysis/QE_data/ZBC_NEB_MgO_VO_Q2_E0/Zcharge_VO-pos2_pict1/dy0.1/output_file]

cn01-10.17610ipath_userinit: Mismatched user minor version (12) and driver minor version (13) while context sharing. Ensure that driver and library are from the same release.
cn02-18.1248ipath_userinit: Mismatched user minor version (12) and driver minor version (13) while context sharing. Ensure that driver and library are from the same release.
cn01-10.17628ipath_userinit: Mismatched user minor version (12) and driver minor version (13) while context sharing. Ensure that driver and library are from the same release.
cn02-18.1266ipath_userinit: Mismatched user minor version (12) and driver minor version (13) while context sharing. Ensure that driver and library are from the same release.
cn02-18.1250ipath_userinit: Mismatched user minor version (12) and driver minor version (13) while context sharing. Ensure that driver and library are from the same release.
cn01-10.17625ipath_userinit: Mismatched user minor version (12) and driver minor version (13) while context sharing. Ensure that driver and library are from the same release.
cn01-10.17609ipath_userinit: Mismatched user minor version (12) and driver minor version (13) while context sharing. Ensure that driver and library are from the same release.
cn01-10.17612ipath_userinit: Mismatched user minor version (12) and driver minor version (13) while context sharing. Ensure that driver and library are from the same release.
cn01-10.17626ipath_userinit: Mismatched user minor version (12) and driver minor version (13) while context sharing. Ensure that driver and library are from the same release.
cn02-18.1249ipath_userinit: Mismatched user minor version (12) and driver minor version (13) while context sharing. Ensure that driver and library are from the same release.
cn02-18.1265ipath_userinit: Mismatched user minor version (12) and driver minor version (13) while context sharing. Ensure that driver and library are from the same release.
cn01-10.17627ipath_userinit: Mismatched user minor version (12) and driver minor version (13) while context sharing. Ensure that driver and library are from the same release.
cn01-10.17611ipath_userinit: Mismatched user minor version (12) and driver minor version (13) while context sharing. Ensure that driver and library are from the same release.
cn02-18.1264ipath_userinit: Mismatched user minor version (12) and driver minor version (13) while context sharing. Ensure that driver and library are from the same release.
cn02-18.1247ipath_userinit: Mismatched user minor version (12) and driver minor version (13) while context sharing. Ensure that driver and library are from the same release.
cn02-18.1263ipath_userinit: Mismatched user minor version (12) and driver minor version (13) while context sharing. Ensure that driver and library are from the same release.
cn04-20.26118ipath_userinit: Mismatched user minor version (12) and driver minor version (13) while context sharing. Ensure that driver and library are from the same release.
cn04-20.26132ipath_userinit: Mismatched user minor version (12) and driver minor version (13) while context sharing. Ensure that driver and library are from the same release.
cn04-20.26135ipath_userinit: Mismatched user minor version (12) and driver minor version (13) while context sharing. Ensure that driver and library are from the same release.
cn04-20.26134ipath_userinit: Mismatched user minor version (12) and driver minor version (13) while context sharing. Ensure that driver and library are from the same release.
cn04-20.26116ipath_userinit: Mismatched user minor version (12) and driver minor version (13) while context sharing. Ensure that driver and library are from the same release.
cn04-20.26119ipath_userinit: Mismatched user minor version (12) and driver minor version (13) while context sharing. Ensure that driver and library are from the same release.
cn04-20.26133ipath_userinit: Mismatched user minor version (12) and driver minor version (13) while context sharing. Ensure that driver and library are from the same release.
cn04-20.26117ipath_userinit: Mismatched user minor version (12) and driver minor version (13) while context sharing. Ensure that driver and library are from the same release.

     Program PWSCF v.6.2 (svn rev. 14038) starts on 25Nov2018 at 22: 8:48 

     This program is part of the open-source Quantum ESPRESSO suite
     for quantum simulation of materials; please cite
         "P. Giannozzi et al., J. Phys.:Condens. Matter 21 395502 (2009);
         "P. Giannozzi et al., J. Phys.:Condens. Matter 29 465901 (2017);
          URL http://www.quantum-espresso.org", 
     in publications or presentations arising from this work. More details at
     http://www.quantum-espresso.org/quote

     Parallel version (MPI), running on    60 processors

     MPI processes distributed on     3 nodes
     R & G space division:  proc/nbgrp/npool/nimage =      60
     Reading input from /scratch/nsalles/MgO/ZBC_NEB_MgO_VO_E0/Zcharge_VO-pos2_min0/dy0.1/input_file
Warning: card &IONS ignored
Warning: card / ignored
Warning: card &CELL ignored
Warning: card / ignored

     Current dimensions of program PWSCF are:
     Max number of different atomic species (ntypx) = 10
     Max number of k-points (npk) =  40000
     Max angular momentum in pseudopotentials (lmaxx) =  3

     Subspace diagonalization in iterative solution of the eigenvalue problem:
     a serial algorithm will be used


     Parallelization info
     --------------------
     sticks:   dense  smooth     PW     G-vecs:    dense   smooth      PW
     Min         240     240     59                21726    21726    2711
     Max         241     241     60                21731    21731    2718
     Sum       14425   14425   3593              1303639  1303639  162891


     Title: 
     Fkl_Ortho                                                                  


     bravais-lattice index     =            0
     lattice parameter (alat)  =      23.9069  a.u.
     unit-cell volume          =   13478.3721 (a.u.)^3
     number of atoms/cell      =          215
     number of atomic types    =            2
     number of electrons       =       856.00
     number of Kohn-Sham states=          600
     kinetic-energy cutoff     =      80.0000  Ry
     charge density cutoff     =     320.0000  Ry
     convergence threshold     =      1.0E-08
     mixing beta               =       0.7000
     number of iterations used =            8  plain     mixing
     Exchange-correlation      =  SLA  PZ   NOGX NOGC ( 1  1  0  0 0 0)

     Using Berry phase electric field
     In a.u.(Ry)  cartesian system of reference
        0.0000000000
        0.0000000000
        0.0000000000
     In a.u.(Ry)  crystal system of reference
        0.0000000000
        0.0000000000
        0.0000000000
     Number of iterative cycles:   3


     celldm(1)=  23.906935  celldm(2)=   0.000000  celldm(3)=   0.000000
     celldm(4)=   0.000000  celldm(5)=   0.000000  celldm(6)=   0.000000

     crystal axes: (cart. coord. in units of alat)
               a(1) = (   0.995456   0.000000   0.000000 )  
               a(2) = (   0.000000   0.995456   0.000000 )  
               a(3) = (   0.000000   0.000000   0.995456 )  

     reciprocal axes: (cart. coord. in units 2 pi/alat)
               b(1) = (  1.004565  0.000000  0.000000 )  
               b(2) = (  0.000000  1.004565  0.000000 )  
               b(3) = (  0.000000  0.000000  1.004565 )  


     PseudoPot. # 1 for Mg read from file:
     /home/nsalles/qe-6.2.1/pseudo/Mg.pz-n-vbc.UPF
     MD5 check sum: adf9ca49345680d0fd32b5bc0752f25b
     Pseudo is Norm-conserving + core correction, Zval =  2.0
     Generated by new atomic code, or converted to UPF format
     Using radial grid of  171 points,  2 beta functions with: 
                l(1) =   0
                l(2) =   1

     PseudoPot. # 2 for O  read from file:
     /home/nsalles/qe-6.2.1/pseudo/O.pz-mt.UPF
     MD5 check sum: 6c85872a654a48428798af567c59afb1
     Pseudo is Norm-conserving, Zval =  6.0
     Generated by new atomic code, or converted to UPF format
     Using radial grid of  921 points,  1 beta functions with: 
                l(1) =   0

     atomic species   valence    mass     pseudopotential
        Mg             2.00    24.30500     Mg( 1.00)
        O              6.00    16.00000     O ( 1.00)

     No symmetry found


   Cartesian axes

     site n.     atom                  positions (alat units)
         1           Mg  tau(   1) = (   0.9953102   0.9953102   0.9953102  )
         2           Mg  tau(   2) = (   0.9953102   0.1657364   0.1657364  )
         3           Mg  tau(   3) = (   0.1657364   0.9953102   0.1657364  )
         4           Mg  tau(   4) = (   0.1657364   0.1657364   0.9953102  )
         5           O   tau(   5) = (   0.1661946   0.1661946   0.1661946  )
         6           O   tau(   6) = (   0.1667993   0.3325660   0.3325660  )
         7           O   tau(   7) = (   0.3325660   0.1667993   0.3325660  )
         8           O   tau(   8) = (   0.3325660   0.3325660   0.1667993  )
         9           Mg  tau(   9) = (   0.3315304   0.9953102   0.9953102  )
        10           Mg  tau(  10) = (   0.3314222   0.1656994   0.1656994  )
        11           Mg  tau(  11) = (   0.4976552   0.9953102   0.1654788  )
        12           Mg  tau(  12) = (   0.4976552   0.1654788   0.9953102  )
        13           O   tau(  13) = (   0.4976552   0.1666384   0.1666384  )
        14           O   tau(  14) = (   0.4976552   0.3358878   0.3358878  )
        15           O   tau(  15) = (   0.6627444   0.1667993   0.3325660  )
        16           O   tau(  16) = (   0.6627444   0.3325660   0.1667993  )
        17           Mg  tau(  17) = (   0.6637800   0.9953102   0.9953102  )
        18           Mg  tau(  18) = (   0.6638882   0.1656994   0.1656994  )
        19           Mg  tau(  19) = (   0.8295740   0.9953102   0.1657364  )
        20           Mg  tau(  20) = (   0.8295740   0.1657364   0.9953102  )
        21           O   tau(  21) = (   0.8291158   0.1661946   0.1661946  )
        22           O   tau(  22) = (   0.8285111   0.3325660   0.3325660  )
        23           O   tau(  23) = (   0.0000002   0.1661817   0.3320255  )
        24           O   tau(  24) = (   0.0000002   0.3320255   0.1661817  )
        25           Mg  tau(  25) = (   0.9953102   0.3315304   0.9953102  )
        26           Mg  tau(  26) = (   0.9953102   0.4976552   0.1654788  )
        27           Mg  tau(  27) = (   0.1656994   0.3314222   0.1656994  )
        28           Mg  tau(  28) = (   0.1654788   0.4976552   0.9953102  )
        29           O   tau(  29) = (   0.1666384   0.4976552   0.1666384  )
        30           O   tau(  30) = (   0.1667993   0.6627444   0.3325660  )
        31           O   tau(  31) = (   0.3358878   0.4976552   0.3358878  )
        32           O   tau(  32) = (   0.3325660   0.6627444   0.1667993  )
        33           Mg  tau(  33) = (   0.3315015   0.3315015   0.9953102  )
        34           Mg  tau(  34) = (   0.3304605   0.4976552   0.1637333  )
        35           Mg  tau(  35) = (   0.4976552   0.3304605   0.1637333  )
        36           Mg  tau(  36) = (   0.4976552   0.4976552   0.9953102  )
        37           O   tau(  37) = (   0.4976552   0.4976552   0.1623211  )
        38           O   tau(  38) = (   0.4976552   0.6594226   0.3358878  )
        39           O   tau(  39) = (   0.6594226   0.4976552   0.3358878  )
        40           O   tau(  40) = (   0.6627444   0.6627444   0.1667993  )
        41           Mg  tau(  41) = (   0.6638089   0.3315015   0.9953102  )
        42           Mg  tau(  42) = (   0.6648499   0.4976552   0.1637333  )
        43           Mg  tau(  43) = (   0.8296110   0.3314222   0.1656994  )
        44           Mg  tau(  44) = (   0.8298316   0.4976552   0.9953102  )
        45           O   tau(  45) = (   0.8286720   0.4976552   0.1666384  )
        46           O   tau(  46) = (   0.8285111   0.6627444   0.3325660  )
        47           O   tau(  47) = (   0.0000002   0.4976552   0.3314682  )
        48           O   tau(  48) = (   0.0000002   0.6632849   0.1661817  )
        49           Mg  tau(  49) = (   0.9953102   0.6637800   0.9953102  )
        50           Mg  tau(  50) = (   0.9953102   0.8295740   0.1657364  )
        51           Mg  tau(  51) = (   0.1656994   0.6638882   0.1656994  )
        52           Mg  tau(  52) = (   0.1657364   0.8295740   0.9953102  )
        53           O   tau(  53) = (   0.1661946   0.8291158   0.1661946  )
        54           O   tau(  54) = (   0.1661817   0.0000002   0.3320255  )
        55           O   tau(  55) = (   0.3325660   0.8285111   0.3325660  )
        56           O   tau(  56) = (   0.3320255   0.0000002   0.1661817  )
        57           Mg  tau(  57) = (   0.3315015   0.6638089   0.9953102  )
        58           Mg  tau(  58) = (   0.3314222   0.8296110   0.1656994  )
        59           Mg  tau(  59) = (   0.4976552   0.6648499   0.1637333  )
        60           Mg  tau(  60) = (   0.4976552   0.8298316   0.9953102  )
        61           O   tau(  61) = (   0.4976552   0.8286720   0.1666384  )
        62           O   tau(  62) = (   0.4976552   0.0000002   0.3314682  )
        63           O   tau(  63) = (   0.6627444   0.8285111   0.3325660  )
        64           O   tau(  64) = (   0.6632849   0.0000002   0.1661817  )
        65           Mg  tau(  65) = (   0.6638089   0.6638089   0.9953102  )
        66           Mg  tau(  66) = (   0.6638882   0.8296110   0.1656994  )
        67           Mg  tau(  67) = (   0.8296110   0.6638882   0.1656994  )
        68           Mg  tau(  68) = (   0.8295740   0.8295740   0.9953102  )
        69           O   tau(  69) = (   0.8291158   0.8291158   0.1661946  )
        70           O   tau(  70) = (   0.8291287   0.0000002   0.3320255  )
        71           O   tau(  71) = (   0.0000002   0.8291287   0.3320255  )
        72           O   tau(  72) = (   0.0000002   0.0000002   0.1660422  )
        73           Mg  tau(  73) = (   0.9953102   0.9953102   0.3315304  )
        74           Mg  tau(  74) = (   0.9953102   0.1654788   0.4976552  )
        75           Mg  tau(  75) = (   0.1654788   0.9953102   0.4976552  )
        76           Mg  tau(  76) = (   0.1656994   0.1656994   0.3314222  )
        77           O   tau(  77) = (   0.1666384   0.1666384   0.4976552  )
        78           O   tau(  78) = (   0.1667993   0.3325660   0.6627444  )
        79           O   tau(  79) = (   0.3325660   0.1667993   0.6627444  )
        80           O   tau(  80) = (   0.3358878   0.3437923   0.4976552  )
        81           Mg  tau(  81) = (   0.3315015   0.9953102   0.3315015  )
        82           Mg  tau(  82) = (   0.3304605   0.1637333   0.4976552  )
        83           Mg  tau(  83) = (   0.4976552   0.9953102   0.4976552  )
        84           Mg  tau(  84) = (   0.4976552   0.1637333   0.3304605  )
        85           O   tau(  85) = (   0.4976552   0.1623211   0.4976552  )
        86           O   tau(  86) = (   0.4976552   0.3358878   0.6594226  )
        87           O   tau(  87) = (   0.6627444   0.1667993   0.6627444  )
        88           O   tau(  88) = (   0.6594226   0.3358878   0.4976552  )
        89           Mg  tau(  89) = (   0.6638089   0.9953102   0.3315015  )
        90           Mg  tau(  90) = (   0.6648499   0.1637333   0.4976552  )
        91           Mg  tau(  91) = (   0.8298316   0.9953102   0.4976552  )
        92           Mg  tau(  92) = (   0.8296110   0.1656994   0.3314222  )
        93           O   tau(  93) = (   0.8286720   0.1666384   0.4976552  )
        94           O   tau(  94) = (   0.8285111   0.3325660   0.6627444  )
        95           O   tau(  95) = (   0.0000002   0.1661817   0.6632849  )
        96           O   tau(  96) = (   0.0000002   0.3314682   0.4976552  )
        97           Mg  tau(  97) = (   0.9953102   0.3315015   0.3315015  )
        98           Mg  tau(  98) = (   0.9953102   0.4976552   0.4976552  )
        99           Mg  tau(  99) = (   0.1637333   0.3304605   0.4976552  )
       100           Mg  tau( 100) = (   0.1637333   0.4976552   0.3304605  )
       101           O   tau( 101) = (   0.1623211   0.4976552   0.4976552  )
       102           O   tau( 102) = (   0.1667993   0.6627444   0.6627444  )
       103           O   tau( 103) = (   0.3358878   0.4976552   0.6594226  )
       104           O   tau( 104) = (   0.3358878   0.6594226   0.4976552  )
       105           Mg  tau( 105) = (   0.3315508   0.3315508   0.3315508  )
       106           Mg  tau( 106) = (   0.3169785   0.4976552   0.4976552  )
       107           Mg  tau( 107) = (   0.4976552   0.3169785   0.4976552  )
       108           Mg  tau( 108) = (   0.4976552   0.4976552   0.3169785  )
       109           O   tau( 109) = (   0.4976552   0.6594226   0.6594226  )
       110           O   tau( 110) = (   0.6594226   0.4976552   0.6594226  )
       111           O   tau( 111) = (   0.6594226   0.6594226   0.4976552  )
       112           Mg  tau( 112) = (   0.6637596   0.3315508   0.3315508  )
       113           Mg  tau( 113) = (   0.6783319   0.4976552   0.4976552  )
       114           Mg  tau( 114) = (   0.8315772   0.3304605   0.4976552  )
       115           Mg  tau( 115) = (   0.8315772   0.4976552   0.3304605  )
       116           O   tau( 116) = (   0.8329893   0.4976552   0.4976552  )
       117           O   tau( 117) = (   0.8285111   0.6627444   0.6627444  )
       118           O   tau( 118) = (   0.0000002   0.4976552   0.6638422  )
       119           O   tau( 119) = (   0.0000002   0.6638422   0.4976552  )
       120           Mg  tau( 120) = (   0.9953102   0.6638089   0.3315015  )
       121           Mg  tau( 121) = (   0.9953102   0.8298316   0.4976552  )
       122           Mg  tau( 122) = (   0.1637333   0.6648499   0.4976552  )
       123           Mg  tau( 123) = (   0.1656994   0.8296110   0.3314222  )
       124           O   tau( 124) = (   0.1666384   0.8286720   0.4976552  )
       125           O   tau( 125) = (   0.1661817   0.0000002   0.6632849  )
       126           O   tau( 126) = (   0.3325660   0.8285111   0.6627444  )
       127           O   tau( 127) = (   0.3314682   0.0000002   0.4976552  )
       128           Mg  tau( 128) = (   0.3315508   0.6637596   0.3315508  )
       129           Mg  tau( 129) = (   0.3304605   0.8315772   0.4976552  )
       130           Mg  tau( 130) = (   0.4976552   0.6783319   0.4976552  )
       131           Mg  tau( 131) = (   0.4976552   0.8315772   0.3304605  )
       132           O   tau( 132) = (   0.4976552   0.8329893   0.4976552  )
       133           O   tau( 133) = (   0.4976552   0.0000002   0.6638422  )
       134           O   tau( 134) = (   0.6627444   0.8285111   0.6627444  )
       135           O   tau( 135) = (   0.6638422   0.0000002   0.4976552  )
       136           Mg  tau( 136) = (   0.6637596   0.6637596   0.3315508  )
       137           Mg  tau( 137) = (   0.6648499   0.8315772   0.4976552  )
       138           Mg  tau( 138) = (   0.8315772   0.6648499   0.4976552  )
       139           Mg  tau( 139) = (   0.8296110   0.8296110   0.3314222  )
       140           O   tau( 140) = (   0.8286720   0.8286720   0.4976552  )
       141           O   tau( 141) = (   0.8291287   0.0000002   0.6632849  )
       142           O   tau( 142) = (   0.0000002   0.8291287   0.6632849  )
       143           O   tau( 143) = (   0.0000002   0.0000002   0.4976552  )
       144           Mg  tau( 144) = (   0.9953102   0.9953102   0.6637800  )
       145           Mg  tau( 145) = (   0.9953102   0.1657364   0.8295740  )
       146           Mg  tau( 146) = (   0.1657364   0.9953102   0.8295740  )
       147           Mg  tau( 147) = (   0.1656994   0.1656994   0.6638882  )
       148           O   tau( 148) = (   0.1661946   0.1661946   0.8291158  )
       149           O   tau( 149) = (   0.1661817   0.3320255   0.0000002  )
       150           O   tau( 150) = (   0.3320255   0.1661817   0.0000002  )
       151           O   tau( 151) = (   0.3325660   0.3325660   0.8285111  )
       152           Mg  tau( 152) = (   0.3315015   0.9953102   0.6638089  )
       153           Mg  tau( 153) = (   0.3314222   0.1656994   0.8296110  )
       154           Mg  tau( 154) = (   0.4976552   0.9953102   0.8298316  )
       155           Mg  tau( 155) = (   0.4976552   0.1637333   0.6648499  )
       156           O   tau( 156) = (   0.4976552   0.1666384   0.8286720  )
       157           O   tau( 157) = (   0.4976552   0.3314682   0.0000002  )
       158           O   tau( 158) = (   0.6632849   0.1661817   0.0000002  )
       159           O   tau( 159) = (   0.6627444   0.3325660   0.8285111  )
       160           Mg  tau( 160) = (   0.6638089   0.9953102   0.6638089  )
       161           Mg  tau( 161) = (   0.6638882   0.1656994   0.8296110  )
       162           Mg  tau( 162) = (   0.8295740   0.9953102   0.8295740  )
       163           Mg  tau( 163) = (   0.8296110   0.1656994   0.6638882  )
       164           O   tau( 164) = (   0.8291158   0.1661946   0.8291158  )
       165           O   tau( 165) = (   0.8291287   0.3320255   0.0000002  )
       166           O   tau( 166) = (   0.0000002   0.1660422   0.0000002  )
       167           O   tau( 167) = (   0.0000002   0.3320255   0.8291287  )
       168           Mg  tau( 168) = (   0.9953102   0.3315015   0.6638089  )
       169           Mg  tau( 169) = (   0.9953102   0.4976552   0.8298316  )
       170           Mg  tau( 170) = (   0.1656994   0.3314222   0.8296110  )
       171           Mg  tau( 171) = (   0.1637333   0.4976552   0.6648499  )
       172           O   tau( 172) = (   0.1666384   0.4976552   0.8286720  )
       173           O   tau( 173) = (   0.1661817   0.6632849   0.0000002  )
       174           O   tau( 174) = (   0.3314682   0.4976552   0.0000002  )
       175           O   tau( 175) = (   0.3325660   0.6627444   0.8285111  )
       176           Mg  tau( 176) = (   0.3315508   0.3315508   0.6637596  )
       177           Mg  tau( 177) = (   0.3304605   0.4976552   0.8315772  )
       178           Mg  tau( 178) = (   0.4976552   0.3304605   0.8315772  )
       179           Mg  tau( 179) = (   0.4976552   0.4976552   0.6783319  )
       180           O   tau( 180) = (   0.4976552   0.4976552   0.8329893  )
       181           O   tau( 181) = (   0.4976552   0.6638422   0.0000002  )
       182           O   tau( 182) = (   0.6638422   0.4976552   0.0000002  )
       183           O   tau( 183) = (   0.6627444   0.6627444   0.8285111  )
       184           Mg  tau( 184) = (   0.6637596   0.3315508   0.6637596  )
       185           Mg  tau( 185) = (   0.6648499   0.4976552   0.8315772  )
       186           Mg  tau( 186) = (   0.8296110   0.3314222   0.8296110  )
       187           Mg  tau( 187) = (   0.8315772   0.4976552   0.6648499  )
       188           O   tau( 188) = (   0.8286720   0.4976552   0.8286720  )
       189           O   tau( 189) = (   0.8291287   0.6632849   0.0000002  )
       190           O   tau( 190) = (   0.0000002   0.4976552   0.0000002  )
       191           O   tau( 191) = (   0.0000002   0.6632849   0.8291287  )
       192           Mg  tau( 192) = (   0.9953102   0.6638089   0.6638089  )
       193           Mg  tau( 193) = (   0.9953102   0.8295740   0.8295740  )
       194           Mg  tau( 194) = (   0.1656994   0.6638882   0.8296110  )
       195           Mg  tau( 195) = (   0.1656994   0.8296110   0.6638882  )
       196           O   tau( 196) = (   0.1661946   0.8291158   0.8291158  )
       197           O   tau( 197) = (   0.1660422   0.0000002   0.0000002  )
       198           O   tau( 198) = (   0.3320255   0.8291287   0.0000002  )
       199           O   tau( 199) = (   0.3320255   0.0000002   0.8291287  )
       200           Mg  tau( 200) = (   0.3315508   0.6637596   0.6637596  )
       201           Mg  tau( 201) = (   0.3314222   0.8296110   0.8296110  )
       202           Mg  tau( 202) = (   0.4976552   0.6648499   0.8315772  )
       203           Mg  tau( 203) = (   0.4976552   0.8315772   0.6648499  )
       204           O   tau( 204) = (   0.4976552   0.8286720   0.8286720  )
       205           O   tau( 205) = (   0.4976552   0.0000002   0.0000002  )
       206           O   tau( 206) = (   0.6632849   0.8291287   0.0000002  )
       207           O   tau( 207) = (   0.6632849   0.0000002   0.8291287  )
       208           Mg  tau( 208) = (   0.6637596   0.6637596   0.6637596  )
       209           Mg  tau( 209) = (   0.6638882   0.8296110   0.8296110  )
       210           Mg  tau( 210) = (   0.8296110   0.6638882   0.8296110  )
       211           Mg  tau( 211) = (   0.8296110   0.8296110   0.6638882  )
       212           O   tau( 212) = (   0.8291158   0.8291158   0.8291158  )
       213           O   tau( 213) = (   0.8292682   0.0000002   0.0000002  )
       214           O   tau( 214) = (   0.0000002   0.8292682   0.0000002  )
       215           O   tau( 215) = (   0.0000002   0.0000002   0.8292682  )

     number of k points=     1
                       cart. coord. in units 2pi/alat
        k(    1) = (   0.0000000   0.0000000   0.0000000), wk =   2.0000000

     Dense  grid:  1303639 G-vectors     FFT dimensions: ( 135, 135, 135)

     Estimated max dynamical RAM per process >     523.64 MB

     Estimated total dynamical RAM >      30.68 GB

     Initial potential from superposition of free atoms

     starting charge  857.87907, renormalised to  856.00000

     negative rho (up, down):  1.094E-05 0.000E+00
     Starting wfc are  860 randomized atomic wfcs

     total cpu time spent up to now is       13.0 secs

     Self-consistent Calculation

     iteration #  1     ecut=    80.00 Ry     beta= 0.70
     Davidson diagonalization with overlap
     ethr =  1.00E-02,  avg # of iterations =  6.0
     Davidson diagonalization with overlap
     ethr =  1.00E-02,  avg # of iterations =  1.0
     Davidson diagonalization with overlap
     ethr =  1.00E-02,  avg # of iterations =  1.0

     Expectation value of exp(iGx): (  3.6508298165166065E-004,  6.0350542243249037E-005)  0.99545565572673589     
     Electronic Dipole per cell (Ry a.u.)   1.7550549891745086     
     Ionic Dipole per cell (Ry a.u.)   13224.827102170724     

     Expectation value of exp(iGx): (  3.6987750025671313E-004, -1.4031000123217144E-005)  0.99545565572673589     
     Electronic Dipole per cell (Ry a.u.) -0.40619396522251161     
     Ionic Dipole per cell (Ry a.u.)   13226.430587961158     

     Expectation value of exp(iGx): (  3.6522313468295210E-004,  5.9945943296853493E-005)  0.99545565572673589     
     Electronic Dipole per cell (Ry a.u.)   1.7428388666112054     
     Ionic Dipole per cell (Ry a.u.)   13224.827102373825     
Electronic Dipole on Cartesian axes
           1   1.7550549891745086     
           2 -0.40619396522251161     
           3   1.7428388666112054     
Ionic Dipole on Cartesian axes
           1   13224.827102170724     
           2   13226.430587961158     
           3   13224.827102373825     

     total cpu time spent up to now is      245.4 secs

     total energy              =   -3659.39417547 Ry
     Harris-Foulkes estimate   =   -3691.89121298 Ry
     estimated scf accuracy    <      44.02773558 Ry

     iteration #  2     ecut=    80.00 Ry     beta= 0.70
     Davidson diagonalization with overlap
     ethr =  5.14E-03,  avg # of iterations =  3.0
     Davidson diagonalization with overlap
     ethr =  5.14E-03,  avg # of iterations =  2.0
     Davidson diagonalization with overlap
     ethr =  5.14E-03,  avg # of iterations =  1.0

     Expectation value of exp(iGx): ( -1.0445778574714153E-006, -2.4323539057960226E-007)  0.99545565572673589     
     Electronic Dipole per cell (Ry a.u.)  -31.204966736113803     
     Ionic Dipole per cell (Ry a.u.)   13224.827102170724     

     Expectation value of exp(iGx): ( -9.1575536467489908E-008,  2.0725111221422609E-008)  0.99545565572673589     
     Electronic Dipole per cell (Ry a.u.)   31.271502010561040     
     Ionic Dipole per cell (Ry a.u.)   13226.430587961158     

     Expectation value of exp(iGx): ( -1.0484306598542269E-006, -2.8462855346284233E-007)  0.99545565572673589     
     Electronic Dipole per cell (Ry a.u.)  -30.815947362573755     
     Ionic Dipole per cell (Ry a.u.)   13224.827102373825     
Electronic Dipole on Cartesian axes
           1  -31.204966736113803     
           2   31.271502010561040     
           3  -30.815947362573755     
Ionic Dipole on Cartesian axes
           1   13224.827102170724     
           2   13226.430587961158     
           3   13224.827102373825     

     total cpu time spent up to now is      453.8 secs

     total energy              =   -3669.44405664 Ry
     Harris-Foulkes estimate   =   -3689.19015020 Ry
     estimated scf accuracy    <      40.41280976 Ry

     iteration #  3     ecut=    80.00 Ry     beta= 0.70
     Davidson diagonalization with overlap
     ethr =  4.72E-03,  avg # of iterations =  3.0
     Davidson diagonalization with overlap
     ethr =  4.72E-03,  avg # of iterations =  1.0
     Davidson diagonalization with overlap
     ethr =  4.72E-03,  avg # of iterations =  1.0

     Expectation value of exp(iGx): (  4.7885736797704648E-005,  7.9536515863431255E-006)  0.99545565572673589     
     Electronic Dipole per cell (Ry a.u.)   1.7632930818589989     
     Ionic Dipole per cell (Ry a.u.)   13224.827102170724     

     Expectation value of exp(iGx): (  4.8630477908877084E-005, -1.5545228146989827E-006)  0.99545565572673589     
     Electronic Dipole per cell (Ry a.u.) -0.34233526784302493     
     Ionic Dipole per cell (Ry a.u.)   13226.430587961158     

     Expectation value of exp(iGx): (  4.7924314447483253E-005,  7.8941758307934856E-006)  0.99545565572673589     
     Electronic Dipole per cell (Ry a.u.)   1.7489577407520789     
     Ionic Dipole per cell (Ry a.u.)   13224.827102373825     
Electronic Dipole on Cartesian axes
           1   1.7632930818589989     
           2 -0.34233526784302493     
           3   1.7489577407520789     
Ionic Dipole on Cartesian axes
           1   13224.827102170724     
           2   13226.430587961158     
           3   13224.827102373825     

     total cpu time spent up to now is      655.3 secs

     total energy              =   -3677.81977740 Ry
     Harris-Foulkes estimate   =   -3678.38027128 Ry
     estimated scf accuracy    <       1.08460048 Ry

     iteration #  4     ecut=    80.00 Ry     beta= 0.70
     Davidson diagonalization with overlap
     ethr =  1.27E-04,  avg # of iterations =  5.0
     Davidson diagonalization with overlap
     ethr =  1.27E-04,  avg # of iterations =  1.0
     Davidson diagonalization with overlap
     ethr =  1.27E-04,  avg # of iterations =  1.0

     Expectation value of exp(iGx): (  4.6611493828334471E-005,  7.7341531491421624E-006)  0.99545565572673589     
     Electronic Dipole per cell (Ry a.u.)   1.7615369953445243     
     Ionic Dipole per cell (Ry a.u.)   13224.827102170724     

     Expectation value of exp(iGx): (  4.7313419737530275E-005, -1.6478610475763661E-006)  0.99545565572673589     
     Electronic Dipole per cell (Ry a.u.) -0.37296808940797660     
     Ionic Dipole per cell (Ry a.u.)   13226.430587961158     

     Expectation value of exp(iGx): (  4.6667052529951267E-005,  7.6897003169217820E-006)  0.99545565572673589     
     Electronic Dipole per cell (Ry a.u.)   1.7495439351961086     
     Ionic Dipole per cell (Ry a.u.)   13224.827102373825     
Electronic Dipole on Cartesian axes
           1   1.7615369953445243     
           2 -0.37296808940797660     
           3   1.7495439351961086     
Ionic Dipole on Cartesian axes
           1   13224.827102170724     
           2   13226.430587961158     
           3   13224.827102373825     

     total cpu time spent up to now is      870.1 secs

     total energy              =   -3678.01496676 Ry
     Harris-Foulkes estimate   =   -3678.07447003 Ry
     estimated scf accuracy    <       0.13792081 Ry

     iteration #  5     ecut=    80.00 Ry     beta= 0.70
     Davidson diagonalization with overlap
     ethr =  1.61E-05,  avg # of iterations = 11.0
     Davidson diagonalization with overlap
     ethr =  1.61E-05,  avg # of iterations =  1.0
     Davidson diagonalization with overlap
     ethr =  1.61E-05,  avg # of iterations =  1.0

     Expectation value of exp(iGx): (  4.2980332593513811E-005,  7.1433864430668471E-006)  0.99545565572673589     
     Electronic Dipole per cell (Ry a.u.)   1.7643858405211654     
     Ionic Dipole per cell (Ry a.u.)   13224.827102170724     

     Expectation value of exp(iGx): (  4.3605634257817647E-005, -1.4472548583329498E-006)  0.99545565572673589     
     Electronic Dipole per cell (Ry a.u.) -0.35542989876202380     
     Ionic Dipole per cell (Ry a.u.)   13226.430587961158     

     Expectation value of exp(iGx): (  4.3056400005642856E-005,  7.0991344145755386E-006)  0.99545565572673589     
     Electronic Dipole per cell (Ry a.u.)   1.7506073207338553     
     Ionic Dipole per cell (Ry a.u.)   13224.827102373825     
Electronic Dipole on Cartesian axes
           1   1.7643858405211654     
           2 -0.35542989876202380     
           3   1.7506073207338553     
Ionic Dipole on Cartesian axes
           1   13224.827102170724     
           2   13226.430587961158     
           3   13224.827102373825     

     total cpu time spent up to now is     1106.5 secs

     total energy              =   -3678.02958061 Ry
     Harris-Foulkes estimate   =   -3678.04822046 Ry
     estimated scf accuracy    <       0.03643914 Ry

     iteration #  6     ecut=    80.00 Ry     beta= 0.70
     Davidson diagonalization with overlap
     ethr =  4.26E-06,  avg # of iterations = 14.0
     Davidson diagonalization with overlap
     ethr =  4.26E-06,  avg # of iterations =  1.0
     Davidson diagonalization with overlap
     ethr =  4.26E-06,  avg # of iterations =  1.0

     Expectation value of exp(iGx): (  4.3142349607012727E-005,  7.1831734708036782E-006)  0.99545565572673589     
     Electronic Dipole per cell (Ry a.u.)   1.7674931151010487     
     Ionic Dipole per cell (Ry a.u.)   13224.827102170724     

     Expectation value of exp(iGx): (  4.3767176648852057E-005, -1.4881101950378948E-006)  0.99545565572673589     
     Electronic Dipole per cell (Ry a.u.) -0.36410800685284544     
     Ionic Dipole per cell (Ry a.u.)   13226.430587961158     

     Expectation value of exp(iGx): (  4.3203830515117615E-005,  7.1239133711017431E-006)  0.99545565572673589     
     Electronic Dipole per cell (Ry a.u.)   1.7507209314454524     
     Ionic Dipole per cell (Ry a.u.)   13224.827102373825     
Electronic Dipole on Cartesian axes
           1   1.7674931151010487     
           2 -0.36410800685284544     
           3   1.7507209314454524     
Ionic Dipole on Cartesian axes
           1   13224.827102170724     
           2   13226.430587961158     
           3   13224.827102373825     

     total cpu time spent up to now is     1354.2 secs

     total energy              =   -3678.03740349 Ry
     Harris-Foulkes estimate   =   -3678.03884212 Ry
     estimated scf accuracy    <       0.00315587 Ry

     iteration #  7     ecut=    80.00 Ry     beta= 0.70
     Davidson diagonalization with overlap
     ethr =  3.69E-07,  avg # of iterations = 10.0
     Davidson diagonalization with overlap
     ethr =  3.69E-07,  avg # of iterations =  1.0
     Davidson diagonalization with overlap
     ethr =  3.69E-07,  avg # of iterations =  1.0

     Expectation value of exp(iGx): (  4.3389323701622148E-005,  7.2180788659413309E-006)  0.99545565572673589     
     Electronic Dipole per cell (Ry a.u.)   1.7659998125136520     
     Ionic Dipole per cell (Ry a.u.)   13224.827102170724     

     Expectation value of exp(iGx): (  4.4012778879454563E-005, -1.4852775962612805E-006)  0.99545565572673589     
     Electronic Dipole per cell (Ry a.u.) -0.36138905795274412     
     Ionic Dipole per cell (Ry a.u.)   13226.430587961158     

     Expectation value of exp(iGx): (  4.3454129441795879E-005,  7.1656972735069802E-006)  0.99545565572673589     
     Electronic Dipole per cell (Ry a.u.)   1.7508437964244841     
     Ionic Dipole per cell (Ry a.u.)   13224.827102373825     
Electronic Dipole on Cartesian axes
           1   1.7659998125136520     
           2 -0.36138905795274412     
           3   1.7508437964244841     
Ionic Dipole on Cartesian axes
           1   13224.827102170724     
           2   13226.430587961158     
           3   13224.827102373825     

     total cpu time spent up to now is     1573.3 secs

     total energy              =   -3678.03792881 Ry
     Harris-Foulkes estimate   =   -3678.03798740 Ry
     estimated scf accuracy    <       0.00010560 Ry

     iteration #  8     ecut=    80.00 Ry     beta= 0.70
     Davidson diagonalization with overlap
     ethr =  1.23E-08,  avg # of iterations =  2.0
     Davidson diagonalization with overlap
     ethr =  1.23E-08,  avg # of iterations =  1.0
     Davidson diagonalization with overlap
     ethr =  1.23E-08,  avg # of iterations =  1.0

     Expectation value of exp(iGx): (  4.3405202872477818E-005,  7.2249547214473857E-006)  0.99545565572673589     
     Electronic Dipole per cell (Ry a.u.)   1.7670167263096361     
     Ionic Dipole per cell (Ry a.u.)   13224.827102170724     

     Expectation value of exp(iGx): (  4.4029131473040084E-005, -1.4897018869843670E-006)  0.99545565572673589     
     Electronic Dipole per cell (Ry a.u.) -0.36233021218325540     
     Ionic Dipole per cell (Ry a.u.)   13226.430587961158     

     Expectation value of exp(iGx): (  4.3467460152948882E-005,  7.1680017777463536E-006)  0.99545565572673589     
     Electronic Dipole per cell (Ry a.u.)   1.7508692861687127     
     Ionic Dipole per cell (Ry a.u.)   13224.827102373825     
Electronic Dipole on Cartesian axes
           1   1.7670167263096361     
           2 -0.36233021218325540     
           3   1.7508692861687127     
Ionic Dipole on Cartesian axes
           1   13224.827102170724     
           2   13226.430587961158     
           3   13224.827102373825     

     total cpu time spent up to now is     1769.7 secs

     total energy              =   -3678.03795923 Ry
     Harris-Foulkes estimate   =   -3678.03797102 Ry
     estimated scf accuracy    <       0.00003079 Ry

     iteration #  9     ecut=    80.00 Ry     beta= 0.70
     Davidson diagonalization with overlap
     ethr =  3.60E-09,  avg # of iterations =  2.0
     Davidson diagonalization with overlap
     ethr =  3.60E-09,  avg # of iterations =  1.0
     Davidson diagonalization with overlap
     ethr =  3.60E-09,  avg # of iterations =  1.0

     Expectation value of exp(iGx): (  4.3403488011174600E-005,  7.2232035738108857E-006)  0.99545565572673589     
     Electronic Dipole per cell (Ry a.u.)   1.7666647079353801     
     Ionic Dipole per cell (Ry a.u.)   13224.827102170724     

     Expectation value of exp(iGx): (  4.4027262008375239E-005, -1.4877898020206213E-006)  0.99545565572673589     
     Electronic Dipole per cell (Ry a.u.) -0.36188085613357579     
     Ionic Dipole per cell (Ry a.u.)   13226.430587961158     

     Expectation value of exp(iGx): (  4.3467150669687571E-005,  7.1679423512901973E-006)  0.99545565572673589     
     Electronic Dipole per cell (Ry a.u.)   1.7508672728282075     
     Ionic Dipole per cell (Ry a.u.)   13224.827102373825     
Electronic Dipole on Cartesian axes
           1   1.7666647079353801     
           2 -0.36188085613357579     
           3   1.7508672728282075     
Ionic Dipole on Cartesian axes
           1   13224.827102170724     
           2   13226.430587961158     
           3   13224.827102373825     

     total cpu time spent up to now is     1965.3 secs

     total energy              =   -3678.03796487 Ry
     Harris-Foulkes estimate   =   -3678.03796541 Ry
     estimated scf accuracy    <       0.00000158 Ry

     iteration # 10     ecut=    80.00 Ry     beta= 0.70
     Davidson diagonalization with overlap
     ethr =  1.85E-10,  avg # of iterations =  2.0
     Davidson diagonalization with overlap
     ethr =  1.85E-10,  avg # of iterations =  1.0
     Davidson diagonalization with overlap
     ethr =  1.85E-10,  avg # of iterations =  1.0

     Expectation value of exp(iGx): (  4.3400509271678686E-005,  7.2229031841397821E-006)  0.99545565572673589     
     Electronic Dipole per cell (Ry a.u.)   1.7667116242947718     
     Ionic Dipole per cell (Ry a.u.)   13224.827102170724     

     Expectation value of exp(iGx): (  4.4024345417359297E-005, -1.4880495695843135E-006)  0.99545565572673589     
     Electronic Dipole per cell (Ry a.u.) -0.36196795269932164     
     Ionic Dipole per cell (Ry a.u.)   13226.430587961158     

     Expectation value of exp(iGx): (  4.3463623919757161E-005,  7.1673361148271686E-006)  0.99545565572673589     
     Electronic Dipole per cell (Ry a.u.)   1.7508613558757284     
     Ionic Dipole per cell (Ry a.u.)   13224.827102373825     
Electronic Dipole on Cartesian axes
           1   1.7667116242947718     
           2 -0.36196795269932164     
           3   1.7508613558757284     
Ionic Dipole on Cartesian axes
           1   13224.827102170724     
           2   13226.430587961158     
           3   13224.827102373825     

     total cpu time spent up to now is     2161.0 secs

     total energy              =   -3678.03796505 Ry
     Harris-Foulkes estimate   =   -3678.03796518 Ry
     estimated scf accuracy    <       0.00000027 Ry

     iteration # 11     ecut=    80.00 Ry     beta= 0.70
     Davidson diagonalization with overlap
     ethr =  3.18E-11,  avg # of iterations =  2.0
     Davidson diagonalization with overlap
     ethr =  3.18E-11,  avg # of iterations =  1.0
     Davidson diagonalization with overlap
     ethr =  3.18E-11,  avg # of iterations =  1.0

     Expectation value of exp(iGx): (  4.3398925568735635E-005,  7.2224721427593700E-006)  0.99545565572673589     
     Electronic Dipole per cell (Ry a.u.)   1.7666713974444912     
     Ionic Dipole per cell (Ry a.u.)   13224.827102170724     

     Expectation value of exp(iGx): (  4.4022741333290490E-005, -1.4878211465215239E-006)  0.99545565572673589     
     Electronic Dipole per cell (Ry a.u.) -0.36192560827152653     
     Ionic Dipole per cell (Ry a.u.)   13226.430587961158     

     Expectation value of exp(iGx): (  4.3462422741886186E-005,  7.1671256682072604E-006)  0.99545565572673589     
     Electronic Dipole per cell (Ry a.u.)   1.7508583881803492     
     Ionic Dipole per cell (Ry a.u.)   13224.827102373825     
Electronic Dipole on Cartesian axes
           1   1.7666713974444912     
           2 -0.36192560827152653     
           3   1.7508583881803492     
Ionic Dipole on Cartesian axes
           1   13224.827102170724     
           2   13226.430587961158     
           3   13224.827102373825     

     total cpu time spent up to now is     2356.7 secs

     total energy              =   -3678.03796511 Ry
     Harris-Foulkes estimate   =   -3678.03796513 Ry
     estimated scf accuracy    <       0.00000005 Ry

     iteration # 12     ecut=    80.00 Ry     beta= 0.70
     Davidson diagonalization with overlap
     ethr =  5.62E-12,  avg # of iterations =  2.0
     Davidson diagonalization with overlap
     ethr =  5.62E-12,  avg # of iterations =  1.0
     Davidson diagonalization with overlap
     ethr =  5.62E-12,  avg # of iterations =  1.0

     Expectation value of exp(iGx): (  4.3398880151451796E-005,  7.2225152372802595E-006)  0.99545565572673589     
     Electronic Dipole per cell (Ry a.u.)   1.7666835641214886     
     Ionic Dipole per cell (Ry a.u.)   13224.827102170724     

     Expectation value of exp(iGx): (  4.4022707988161193E-005, -1.4879083756458010E-006)  0.99545565572673589     
     Electronic Dipole per cell (Ry a.u.) -0.36194708533059311     
     Ionic Dipole per cell (Ry a.u.)   13226.430587961158     

     Expectation value of exp(iGx): (  4.3462218605466281E-005,  7.1670957956906855E-006)  0.99545565572673589     
     Electronic Dipole per cell (Ry a.u.)   1.7508592977385349     
     Ionic Dipole per cell (Ry a.u.)   13224.827102373825     
Electronic Dipole on Cartesian axes
           1   1.7666835641214886     
           2 -0.36194708533059311     
           3   1.7508592977385349     
Ionic Dipole on Cartesian axes
           1   13224.827102170724     
           2   13226.430587961158     
           3   13224.827102373825     

     total cpu time spent up to now is     2552.3 secs

     End of self-consistent calculation

          k = 0.0000 0.0000 0.0000 (162891 PWs)   bands (ev):

   -11.5615 -11.1865 -11.1759 -11.1736 -11.1578 -11.1513 -11.1451 -10.8634
   -10.8576 -10.8567 -10.8176 -10.8123 -10.8109 -10.8076 -10.7982 -10.7801
   -10.7765 -10.7725 -10.7717 -10.5503 -10.5446 -10.5432 -10.5426 -10.5363
   -10.5340 -10.5313 -10.5121 -10.4459 -10.4099 -10.4017 -10.3410 -10.3364
   -10.2707 -10.2596 -10.2522 -10.2450 -10.2345 -10.2194 -10.2049 -10.2001
   -10.1944 -10.1898 -10.1791 -10.1721 -10.1281 -10.1278 -10.1186 -10.1170
   -10.1140 -10.1006 -10.0976 -10.0919 -10.0879 -10.0858 -10.0823 -10.0729
   -10.0723 -10.0710 -10.0612 -10.0605 -10.0553 -10.0451 -10.0314 -10.0288
   -10.0275 -10.0233 -10.0219 -10.0192 -10.0161 -10.0122 -10.0086  -9.9977
    -9.9899  -9.9845  -9.9821  -9.9818  -9.9738  -9.9725  -9.9707  -9.9703
    -9.9679  -9.9025  -9.8958  -9.8693  -9.8663  -9.8654  -9.8433  -9.8372
    -9.8371  -9.8197  -9.8193  -9.8159  -9.8142  -9.7928  -9.7850  -9.7597
    -9.7555  -9.7370  -9.7361  -9.7273  -9.7054  -9.6989  -9.6957  -9.6893
    -9.6839  -9.6675  -9.6625   1.0444   1.0552   1.0733   1.0809   1.0879
     1.0903   1.1025   1.1207   1.1259   1.1395   1.1662   1.1700   1.1705
     1.2285   1.2356   1.2377   1.2386   1.2394   1.2433   1.2437   1.2458
     1.2475   1.2479   1.2522   1.2702   1.2720   1.2725   1.4398   1.6848
     1.6920   1.6930   1.7143   1.7177   1.7215   1.7224   1.7243   1.7276
     1.7302   1.7352   1.7372   1.7404   1.7411   1.7432   1.7456   1.7492
     1.7541   1.7555   1.7802   1.7874   1.7877   1.8314   1.8377   1.8384
     1.8527   1.8546   1.8615   1.8629   1.8641   1.8659   1.8681   1.8697
     1.8704   1.8715   1.8724   1.8740   1.8788   1.8810   1.8827   1.9818
     1.9843   1.9887   2.0007   2.0020   2.0061   2.0181   2.0199   2.0275
     2.1574   2.1610   2.1632   2.1649   2.1712   2.1748   2.1785   2.1787
     2.1806   2.2089   2.2113   2.2121   2.2753   2.2756   2.2763   2.2925
     2.2949   2.2962   2.2987   2.3193   2.3235   2.3616   2.3699   2.3712
     2.6409   2.8077   2.8144   2.8145   2.8166   2.8199   2.8290   2.8319
     2.8324   2.8632   2.8648   2.8677   3.0948   3.0962   3.1084   3.1136
     3.1162   3.1190   3.1220   3.1250   3.1289   3.2054   3.2098   3.2106
     3.4987   3.5255   3.5277   3.5319   3.5354   3.5377   3.5404   3.5476
     3.5530   3.5548   3.5555   3.5566   3.5571   3.5592   3.5599   3.5628
     3.5634   3.5647   3.5650   3.5672   3.5729   3.5909   3.5926   3.5960
     3.6875   3.6958   3.7291   3.7351   3.7381   3.7488   3.7630   3.7803
     3.7973   3.7998   3.8019   3.8033   3.8046   3.8899   3.8923   3.8950
     3.8960   3.8966   3.9232   3.9753   3.9758   3.9781   3.9943   3.9991
     4.0025   4.0036   4.0053   4.0081   4.0370   4.0411   4.0422   4.0456
     4.0470   4.0542   4.0585   4.0591   4.0630   4.0650   4.0651   4.0698
     4.0738   4.0796   4.0855   4.0905   4.0910   4.1834   4.1839   4.1857
     4.3311   4.3350   4.3428   4.3450   4.3552   4.3564   4.3578   4.3592
     4.3633   4.3677   4.3723   4.3755   4.3805   4.3932   4.3970   4.4005
     4.4034   4.4086   4.4240   4.4288   4.4294   4.4621   4.4671   4.4692
     4.4745   4.4755   4.4789   4.4800   4.4822   4.4840   4.4876   4.4891
     4.4895   4.4899   4.4910   4.4947   4.4949   4.4991   4.4998   4.5018
     4.5023   4.5043   4.5081   4.5090   4.5107   4.5188   4.5201   4.5226
     4.5232   4.5314   4.5335   4.5353   4.5367   4.5373   4.5383   4.5431
     4.5441   4.6254   4.6259   4.6307   4.6569   4.6606   4.6651   4.6663
     4.6677   4.6710   4.6714   4.6730   4.6767   4.6817   4.6870   4.6896
     4.6907   4.6940   4.6955   4.6963   4.6971   4.7126   4.7135   4.7141
     4.7182   4.8998   4.9079   4.9090   4.9803   4.9883   5.0061   5.0071
     5.0130   5.0153   5.0190   5.0216   5.0330   5.0336   5.0378   5.0389
     5.0407   5.0413   5.0431   5.0455   5.0793   5.0827   5.0829   5.0869
     5.0880   5.0910   5.0916   5.0936   5.0942   5.2190   5.2233   5.2251
     5.2256   5.2273   5.2367   5.2377   5.2392   5.2411   5.2433   5.2467
     5.2470   5.4757   5.4759   5.4786   7.9544  10.4125  11.7840  11.7961
    11.8158  12.1590  12.1714  12.3532  12.5801  12.5831  12.6216  12.9957
    13.0285  13.0539  13.0919  13.1622  13.1635  13.1656  13.1704  13.1737
    13.1791  13.1849  13.1864  13.1894  13.1897  13.2079  13.2184  13.4941
    13.5335  13.5780  13.7078  14.2828  14.3267  14.3334  14.3701  14.3825
    14.3947  14.3958  14.4092  14.4157  14.4182  14.4312  14.4327  14.4348
    14.4556  14.4643  14.4657  14.4670  14.4710  14.4736  14.4743  14.6084
    14.6137  14.6169  14.6849  14.7021  14.7231  14.8492  14.8513  14.8653
    14.9044  14.9080  14.9092  15.1098  15.1797  15.1959  15.2939  15.3293
    15.3672  15.3719  15.3958  15.4139  15.4277  15.4319  15.4373  15.4490
    15.4547  15.4585  15.4610  15.4644  15.4709  15.4875  15.4931  15.5000
    15.5005  15.5063  15.5219  15.6501  15.6559  15.6593  15.7432  15.7500
    15.7839  15.7896  15.7930  15.8026  15.8163  15.8190  15.8223  15.8238
    15.8253  15.8508  15.8785  15.8851  15.8903  15.9872  16.0036  16.0050
    16.0784  16.1009  16.1039  16.2035  16.2108  16.2156  16.3335  16.3479
    16.3634  16.3986  16.4011  16.4081  16.6091  16.6328  16.6402  16.6457
    16.6522  16.6642  16.6677  16.6722  16.6765  16.6779  16.6859  16.6878
    16.6914  16.6947  16.6993  16.7017  16.7058  16.7076  16.7149  16.7348
    16.7403  16.7420  16.7439  16.7456  16.7585  16.7635  16.7639  16.7875
    16.8128  16.8638  16.8816  16.8959  16.9031  16.9321  16.9430  16.9558
    17.4758  17.5005  17.5197  17.5684  17.5979  17.5987  17.6216  17.6387
    17.6649  17.6704  17.6765  17.6822  17.6850  17.6864  17.7060  17.7105

     highest occupied, lowest unoccupied level (ev):     5.4786    7.9544

!    total energy              =   -3678.03796512 Ry
     Harris-Foulkes estimate   =   -3678.03796512 Ry
     estimated scf accuracy    <          1.0E-09 Ry

     The total energy is the sum of the following terms:

     one-electron contribution =   -1054.32723303 Ry
     hartree contribution      =    1095.87719357 Ry
     xc contribution           =    -907.11452722 Ry
     ewald contribution        =   -2812.47339844 Ry

     convergence has been achieved in  12 iterations
  **** WARNING :: Problem open file vector.dat...

     Forces acting on atoms (cartesian axes, Ry/au):

     atom    1 type  1   force =     0.00074974    0.00069777    0.00079118
     atom    2 type  1   force =     0.00067507   -0.00001211   -0.00021969
     atom    3 type  1   force =    -0.00026748    0.00054191   -0.00034600
     atom    4 type  1   force =    -0.00012159    0.00001677    0.00078770
     atom    5 type  2   force =     0.00018713   -0.00032664    0.00025594
     atom    6 type  2   force =    -0.00003295   -0.00171336    0.00045970
     atom    7 type  2   force =     0.00021055    0.00231836    0.00416958
     atom    8 type  2   force =     0.00011996   -0.00073430   -0.00024035
     atom    9 type  1   force =    -0.00026279    0.00066672    0.00078780
     atom   10 type  1   force =    -0.00011438    0.00034961   -0.00114117
     atom   11 type  1   force =     0.00002896    0.00056362   -0.00071202
     atom   12 type  1   force =    -0.00011005   -0.00033814    0.00077889
     atom   13 type  2   force =    -0.00018958   -0.00065852   -0.00005753
     atom   14 type  2   force =     0.00019094   -0.00208199    0.00007998
     atom   15 type  2   force =    -0.00020190   -0.00045449    0.00053332
     atom   16 type  2   force =     0.00017193   -0.00007404   -0.00020956
     atom   17 type  1   force =     0.00002213    0.00070601    0.00078778
     atom   18 type  1   force =    -0.00005908    0.00010884   -0.00011292
     atom   19 type  1   force =     0.00016261    0.00070193   -0.00015223
     atom   20 type  1   force =     0.00015523   -0.00003884    0.00078809
     atom   21 type  2   force =     0.00010384   -0.00020632   -0.00003306
     atom   22 type  2   force =     0.00019361   -0.00009020    0.00019439
     atom   23 type  2   force =    -0.00046948   -0.00031714    0.00040785
     atom   24 type  2   force =    -0.00080781   -0.00018756   -0.00009192
     atom   25 type  1   force =     0.00080351   -0.00008700    0.00078770
     atom   26 type  1   force =     0.00093112   -0.00002218   -0.00037055
     atom   27 type  1   force =     0.00004671    0.00032537   -0.00008701
     atom   28 type  1   force =    -0.00039166   -0.00002396    0.00077865
     atom   29 type  2   force =    -0.00081402   -0.00011897   -0.00077030
     atom   30 type  2   force =    -0.00067504    0.00084330   -0.00016820
     atom   31 type  2   force =    -0.00003888    0.00336362   -0.00524446
     atom   32 type  2   force =     0.00017846    0.00076019   -0.00078205
     atom   33 type  1   force =    -0.00031147   -0.00005366    0.00077693
     atom   34 type  1   force =    -0.00014257    0.00022054    0.00118991
     atom   35 type  1   force =    -0.00016038    0.00025910   -0.00004229
     atom   36 type  1   force =    -0.00020160   -0.00003200    0.00088074
     atom   37 type  2   force =     0.00056856   -0.00006022   -0.00040406
     atom   38 type  2   force =     0.00070823    0.00072485    0.00001251
     atom   39 type  2   force =     0.00026475   -0.00003998    0.00017699
     atom   40 type  2   force =     0.00023214    0.00023810   -0.00027291
     atom   41 type  1   force =     0.00001615   -0.00014377    0.00077699
     atom   42 type  1   force =    -0.00027505   -0.00005391   -0.00011205
     atom   43 type  1   force =     0.00005108    0.00002268   -0.00002081
     atom   44 type  1   force =     0.00052035   -0.00007733    0.00077914
     atom   45 type  2   force =     0.00034840    0.00005612   -0.00042471
     atom   46 type  2   force =     0.00015615    0.00023014    0.00013059
     atom   47 type  2   force =    -0.00122022   -0.00010719   -0.00001417
     atom   48 type  2   force =    -0.00094657    0.00033098   -0.00021856
     atom   49 type  1   force =     0.00085630   -0.00010141    0.00078771
     atom   50 type  1   force =     0.00080543   -0.00004150   -0.00010335
     atom   51 type  1   force =     0.00021946   -0.00039066    0.00026089
     atom   52 type  1   force =    -0.00008480   -0.00007438    0.00078806
     atom   53 type  2   force =    -0.00014739    0.00050004   -0.00012847
     atom   54 type  2   force =     0.00021201   -0.00011509    0.00043079
     atom   55 type  2   force =     0.00018951    0.00095826    0.00015231
     atom   56 type  2   force =     0.00008481   -0.00025862    0.00036694
     atom   57 type  1   force =    -0.00031909   -0.00009094    0.00077685
     atom   58 type  1   force =    -0.00014594   -0.00045968    0.00000006
     atom   59 type  1   force =    -0.00037161   -0.00037891    0.00008790
     atom   60 type  1   force =    -0.00015755    0.00029111    0.00077916
     atom   61 type  2   force =     0.00016769    0.00075680   -0.00036906
     atom   62 type  2   force =    -0.00020331   -0.00017351    0.00064678
     atom   63 type  2   force =     0.00013137    0.00055445    0.00020886
     atom   64 type  2   force =     0.00011686   -0.00069362   -0.00003069
     atom   65 type  1   force =    -0.00002982   -0.00005573    0.00077692
     atom   66 type  1   force =    -0.00015279   -0.00012794   -0.00001843
     atom   67 type  1   force =     0.00007730   -0.00021832    0.00001943
     atom   68 type  1   force =     0.00016597    0.00003938    0.00078849
     atom   69 type  2   force =     0.00008752    0.00025895   -0.00011368
     atom   70 type  2   force =     0.00010045   -0.00068042    0.00018294
     atom   71 type  2   force =    -0.00085151    0.00048861    0.00009382
     atom   72 type  2   force =    -0.00073333   -0.00067637   -0.00009305
     atom   73 type  1   force =     0.00055547    0.00055092   -0.00044058
     atom   74 type  1   force =    -0.00028673   -0.00017048   -0.00014040
     atom   75 type  1   force =    -0.00072208   -0.00050068   -0.00014038
     atom   76 type  1   force =    -0.00118402    0.00011613   -0.00128269
     atom   77 type  2   force =     0.00325006    0.00191441    0.00013914
     atom   78 type  2   force =    -0.00003479   -0.00171411   -0.00017362
     atom   79 type  2   force =     0.00021003    0.00231662   -0.00388353
     atom   80 type  2   force =     0.00754544   -0.04762893    0.00013869
     atom   81 type  1   force =    -0.00032943   -0.00055114   -0.00058527
     atom   82 type  1   force =    -0.00038581   -0.00199224   -0.00013984
     atom   83 type  1   force =     0.00010572   -0.00043919   -0.00014082
     atom   84 type  1   force =     0.00108114    0.00014020   -0.00141717
     atom   85 type  2   force =    -0.00380993    0.00252003    0.00013913
     atom   86 type  2   force =     0.00019118   -0.00207267    0.00019598
     atom   87 type  2   force =    -0.00020164   -0.00045554   -0.00024755
     atom   88 type  2   force =     0.00001352   -0.00040470    0.00013854
     atom   89 type  1   force =     0.00027919    0.00056365   -0.00050730
     atom   90 type  1   force =     0.00099110    0.00017987   -0.00013960
     atom   91 type  1   force =     0.00053380    0.00067182   -0.00014042
     atom   92 type  1   force =     0.00005593    0.00009384   -0.00018738
     atom   93 type  2   force =     0.00036486   -0.00054319    0.00013912
     atom   94 type  2   force =     0.00019433   -0.00009042    0.00009165
     atom   95 type  2   force =    -0.00046949   -0.00031814   -0.00012094
     atom   96 type  2   force =    -0.00083301   -0.00051513    0.00014036
     atom   97 type  1   force =     0.00072221    0.00009997   -0.00033155
     atom   98 type  1   force =     0.00194256    0.00020185   -0.00014083
     atom   99 type  1   force =    -0.00056481    0.00526179   -0.00013942
     atom  100 type  1   force =     0.00126980    0.00018557    0.00092400
     atom  101 type  2   force =    -0.00388580    0.00224747    0.00013884
     atom  102 type  2   force =    -0.00067615    0.00084367    0.00045392
     atom  103 type  2   force =    -0.00002960    0.00336401    0.00552092
     atom  104 type  2   force =     0.00025513    0.00162386    0.00013852
     atom  105 type  1   force =    -0.00007603    0.00536898   -0.00039319
     atom  106 type  1   force =    -0.00220056    0.01719678   -0.00014564
     atom  107 type  1   force =    -0.00103011    0.00540972   -0.00014583
     atom  108 type  1   force =    -0.00177196   -0.00007435    0.00043881
     atom  109 type  2   force =     0.00070820    0.00071537    0.00026330
     atom  110 type  2   force =     0.00025526   -0.00004006    0.00009891
     atom  111 type  2   force =     0.00029582    0.00024871    0.00013845
     atom  112 type  1   force =    -0.00012420    0.00007019   -0.00031410
     atom  113 type  1   force =    -0.00010019    0.00001393   -0.00014548
     atom  114 type  1   force =     0.00024761    0.00006079   -0.00013958
     atom  115 type  1   force =     0.00030662   -0.00003873   -0.00014519
     atom  116 type  2   force =    -0.00015604   -0.00002324    0.00013935
     atom  117 type  2   force =     0.00015756    0.00023028    0.00015537
     atom  118 type  2   force =    -0.00122026   -0.00010836    0.00030036
     atom  119 type  2   force =    -0.00137365    0.00051346    0.00013918
     atom  120 type  1   force =     0.00107988   -0.00017117   -0.00016297
     atom  121 type  1   force =     0.00082349    0.00004917   -0.00014041
     atom  122 type  1   force =     0.00026461   -0.00133046   -0.00013958
     atom  123 type  1   force =     0.00002060   -0.00061654   -0.00013106
     atom  124 type  2   force =    -0.00042723    0.00111904    0.00013911
     atom  125 type  2   force =     0.00021103   -0.00011509   -0.00014383
     atom  126 type  2   force =     0.00018930    0.00095901    0.00013372
     atom  127 type  2   force =     0.00030369    0.00042648    0.00014034
     atom  128 type  1   force =    -0.00027836   -0.00153745    0.00005979
     atom  129 type  1   force =    -0.00017787   -0.00091204   -0.00013958
     atom  130 type  1   force =    -0.00075694   -0.00052276   -0.00014552
     atom  131 type  1   force =    -0.00017748   -0.00040593   -0.00016618
     atom  132 type  2   force =     0.00020732    0.00059881    0.00013934
     atom  133 type  2   force =    -0.00020447   -0.00017350   -0.00036054
     atom  134 type  2   force =     0.00013152    0.00055587    0.00007710
     atom  135 type  2   force =    -0.00048581   -0.00032402    0.00013922
     atom  136 type  1   force =    -0.00027075   -0.00017268   -0.00020311
     atom  137 type  1   force =    -0.00014615   -0.00014612   -0.00013956
     atom  138 type  1   force =     0.00034355   -0.00022825   -0.00013955
     atom  139 type  1   force =     0.00008372   -0.00013470   -0.00015850
     atom  140 type  2   force =     0.00031989    0.00069987    0.00013954
     atom  141 type  2   force =     0.00010112   -0.00068041    0.00010364
     atom  142 type  2   force =    -0.00085151    0.00048929    0.00019276
     atom  143 type  2   force =    -0.00037143   -0.00028944    0.00013911
     atom  144 type  1   force =     0.00055549    0.00055093    0.00015909
     atom  145 type  1   force =     0.00067555   -0.00001177    0.00028368
     atom  146 type  1   force =    -0.00026715    0.00054234    0.00041001
     atom  147 type  1   force =    -0.00118354    0.00011647    0.00100156
     atom  148 type  2   force =     0.00018760   -0.00032626   -0.00028776
     atom  149 type  2   force =    -0.00016504   -0.00022741   -0.00081829
     atom  150 type  2   force =     0.00007238   -0.00033118   -0.00081827
     atom  151 type  2   force =     0.00012085   -0.00073360    0.00022645
     atom  152 type  1   force =    -0.00032956   -0.00055081    0.00030377
     atom  153 type  1   force =    -0.00011226    0.00035060    0.00120542
     atom  154 type  1   force =     0.00002892    0.00056395    0.00078249
     atom  155 type  1   force =     0.00108111    0.00014379    0.00113670
     atom  156 type  2   force =    -0.00018949   -0.00065753    0.00003887
     atom  157 type  2   force =     0.00015709   -0.00002499   -0.00086586
     atom  158 type  2   force =     0.00013434   -0.00022373   -0.00081829
     atom  159 type  2   force =     0.00017105   -0.00007288    0.00019460
     atom  160 type  1   force =     0.00027935    0.00056361    0.00022581
     atom  161 type  1   force =    -0.00006126    0.00010992    0.00017761
     atom  162 type  1   force =     0.00016207    0.00070234    0.00021600
     atom  163 type  1   force =     0.00005549    0.00009432   -0.00009400
     atom  164 type  2   force =     0.00010319   -0.00020627    0.00000096
     atom  165 type  2   force =     0.00011856   -0.00005975   -0.00081816
     atom  166 type  2   force =    -0.00073832   -0.00027127   -0.00081879
     atom  167 type  2   force =    -0.00080772   -0.00018813    0.00006022
     atom  168 type  1   force =     0.00072237    0.00009987    0.00005005
     atom  169 type  1   force =     0.00093150   -0.00002219    0.00044102
     atom  170 type  1   force =     0.00004776    0.00032757    0.00015154
     atom  171 type  1   force =     0.00127391    0.00018525   -0.00120480
     atom  172 type  2   force =    -0.00081317   -0.00011887    0.00075168
     atom  173 type  2   force =    -0.00024836    0.00035054   -0.00081834
     atom  174 type  2   force =     0.00027434   -0.00004859   -0.00086588
     atom  175 type  2   force =     0.00017965    0.00075950    0.00076714
     atom  176 type  1   force =    -0.00007514    0.00537196    0.00011494
     atom  177 type  1   force =    -0.00013879    0.00022049   -0.00108644
     atom  178 type  1   force =    -0.00016042    0.00026301    0.00014562
     atom  179 type  1   force =    -0.00177213   -0.00007452   -0.00065879
     atom  180 type  2   force =     0.00056898   -0.00006002    0.00028605
     atom  181 type  2   force =     0.00025880    0.00016940   -0.00086588
     atom  182 type  2   force =     0.00012920    0.00006169   -0.00086587
     atom  183 type  2   force =     0.00023115    0.00023711    0.00025833
     atom  184 type  1   force =    -0.00012513    0.00007144    0.00003579
     atom  185 type  1   force =    -0.00027882   -0.00005384    0.00021502
     atom  186 type  1   force =     0.00004979    0.00002492    0.00008525
     atom  187 type  1   force =     0.00030247   -0.00003870   -0.00013543
     atom  188 type  2   force =     0.00034806    0.00005651    0.00040667
     atom  189 type  2   force =     0.00009820    0.00027193   -0.00081816
     atom  190 type  2   force =    -0.00094171    0.00004545   -0.00082234
     atom  191 type  2   force =    -0.00094645    0.00033119    0.00018653
     atom  192 type  1   force =     0.00107990   -0.00017103   -0.00011853
     atom  193 type  1   force =     0.00080586   -0.00004207    0.00016712
     atom  194 type  1   force =     0.00022054   -0.00039290   -0.00019623
     atom  195 type  1   force =     0.00002107   -0.00061699   -0.00015030
     atom  196 type  2   force =    -0.00014733    0.00049947    0.00009637
     atom  197 type  2   force =    -0.00011664   -0.00066373   -0.00081878
     atom  198 type  2   force =     0.00009029    0.00051679   -0.00081816
     atom  199 type  2   force =     0.00008426   -0.00025842   -0.00039859
     atom  200 type  1   force =    -0.00027717   -0.00153834   -0.00033807
     atom  201 type  1   force =    -0.00014372   -0.00046093    0.00006438
     atom  202 type  1   force =    -0.00037159   -0.00038275    0.00001507
     atom  203 type  1   force =    -0.00017747   -0.00041004   -0.00011446
     atom  204 type  2   force =     0.00016811    0.00075651    0.00035101
     atom  205 type  2   force =     0.00006224   -0.00069210   -0.00082229
     atom  206 type  2   force =     0.00021183    0.00027155   -0.00081815
     atom  207 type  2   force =     0.00011703   -0.00069345   -0.00000132
     atom  208 type  1   force =    -0.00027192   -0.00017388   -0.00007515
     atom  209 type  1   force =    -0.00015501   -0.00012933    0.00008285
     atom  210 type  1   force =     0.00007594   -0.00022057    0.00004499
     atom  211 type  1   force =     0.00008325   -0.00013520   -0.00012287
     atom  212 type  2   force =     0.00008715    0.00025860    0.00008127
     atom  213 type  2   force =     0.00015657   -0.00074225   -0.00081855
     atom  214 type  2   force =    -0.00083319    0.00033058   -0.00081856
     atom  215 type  2   force =    -0.00073305   -0.00067609    0.00005701

     Total force =     0.055544     Total SCF correction =     0.000081

     Writing output data file Qrtz_Ortho.save

     init_run     :     10.29s CPU     11.99s WALL (       1 calls)
     electrons    :   2418.22s CPU   2539.56s WALL (       1 calls)
     forces       :      2.80s CPU      2.90s WALL (       1 calls)

     Called by init_run:
     wfcinit      :      8.23s CPU      9.69s WALL (       1 calls)
     potinit      :      0.11s CPU      0.13s WALL (       1 calls)

     Called by electrons:
     c_bands      :    771.14s CPU    811.29s WALL (      36 calls)
     sum_band     :     16.18s CPU     18.87s WALL (      12 calls)
     v_of_rho     :      0.19s CPU      0.25s WALL (      13 calls)
     mix_rho      :      0.32s CPU      0.56s WALL (      12 calls)

     Called by c_bands:
     init_us_2    :      1.84s CPU      1.93s WALL (      49 calls)
     cegterg      :    748.52s CPU    784.80s WALL (      36 calls)

     Called by sum_band:

     Called by *egterg:
     h_psi        :    257.66s CPU    286.65s WALL (     124 calls)
     g_psi        :      0.58s CPU      0.57s WALL (      87 calls)
     cdiaghg      :    290.96s CPU    291.13s WALL (     121 calls)

     Called by h_psi:
     h_psi:pot    :    254.64s CPU    283.59s WALL (     124 calls)
     h_psi:calbec :     31.76s CPU     31.87s WALL (     124 calls)
     vloc_psi     :    195.25s CPU    223.83s WALL (     124 calls)
     add_vuspsi   :     27.63s CPU     27.88s WALL (     124 calls)

     General routines
     calbec       :     33.27s CPU     33.35s WALL (     128 calls)
     fft          :      0.35s CPU      0.51s WALL (      55 calls)
     fftw         :    194.72s CPU    225.77s WALL (  103000 calls)
     davcio       :      0.03s CPU      5.31s WALL (     291 calls)

     Parallel routines
     fft_scatt_xy :     10.95s CPU     10.87s WALL (  103055 calls)
     fft_scatt_yz :    116.28s CPU    116.27s WALL (  103055 calls)

     Electric-field routines
     c_phase_fiel :   1630.17s CPU   1708.05s WALL (      36 calls)

     PWSCF        : 40m33.07s CPU    43m 3.11s WALL


   This run was terminated on:  22:51:51  25Nov2018            

=------------------------------------------------------------------------------=
   JOB DONE.
=------------------------------------------------------------------------------=
